# Supplementary material for: Geometric and energetic data from quantum chemical calculations of halobenzenes and xylenes
Source: Data Brief. 2020 Mar 5;30:105386. doi: 10.1016/j.dib.2020.105386 (PMC7114895; doi:10.1016/j.dib.2020.105386)
Supplement: Supplementary file 1 [file mmc1.zip › halobenzene/B3LYP/FBrBrIBrBr.out]

                  Welcome to Q-Chem
     A Quantum Leap Into The Future Of Chemistry


 Q-Chem 5.2 (devel), Q-Chem, Inc., Pleasanton, CA (2019)

 Yihan Shao,  Zhengting Gan,  E. Epifanovsky,  A. T. B. Gilbert,  M. Wormit,  
 J. Kussmann,  A. W. Lange,  A. Behn,  Jia Deng,  Xintian Feng,  D. Ghosh,  
 M. Goldey,  P. R. Horn,  L. D. Jacobson,  I. Kaliman,  T. Kus,  A. Landau,  
 Jie Liu,  E. I. Proynov,  R. M. Richard,  R. P. Steele,  E. J. Sundstrom,  
 H. L. Woodcock III,  P. M. Zimmerman,  D. Zuev,  B. Albrecht,  E. Alguire,  
 S. A. Baeppler,  D. Barton,  Z. Benda,  Y. A. Bernard,  E. J. Berquist,  
 K. B. Bravaya,  H. Burton,  D. Casanova,  Chun-Min Chang,  Yunqing Chen,  
 A. Chien,  K. D. Closser,  M. P. Coons,  S. Coriani,  S. Dasgupta,  
 A. L. Dempwolff,  M. Diedenhofen,  Hainam Do,  R. G. Edgar,  Po-Tung Fang,  
 S. Faraji,  S. Fatehi,  Qingguo Feng,  K. D. Fenk,  J. Fosso-Tande,  
 J. Gayvert,  Qinghui Ge,  A. Ghysels,  G. Gidofalvi,  J. Gomes,  
 J. Gonthier,  A. Gunina,  D. Hait,  M. W. D. Hanson-Heine,  
 P. H. P. Harbach,  A. W. Hauser,  M. F. Herbst,  J. E. Herr,  
 E. G. Hohenstein,  Z. C. Holden,  Kerwin Hui,  B. C. Huynh,  T.-C. Jagau,  
 Hyunjun Ji,  B. Kaduk,  K. Khistyaev,  Jaehoon Kim,  P. Klunzinger,  K. Koh,  
 D. Kosenkov,  L. Koulias,  T. Kowalczyk,  C. M. Krauter,  A. Kunitsa,  
 Ka Un Lao,  A. Laurent,  K. V. Lawler,  Joonho Lee,  D. Lefrancois,  
 S. Lehtola,  D. S. Levine,  Yi-Pei Li,  You-Sheng Lin,  Fenglai Liu,  
 E. Livshits,  A. Luenser,  P. Manohar,  E. Mansoor,  S. F. Manzer,  
 Shan-Ping Mao,  Yuezhi Mao,  N. Mardirossian,  A. V. Marenich,  
 T. Markovich,  L. A. Martinez-Martinez,  S. A. Maurer,  N. J. Mayhall,  
 S. C. McKenzie,  J.-M. Mewes,  P. Morgante,  A. F. Morrison,  
 J. W. Mullinax,  K. Nanda,  T. S. Nguyen-Beck,  R. Olivares-Amaya,  
 J. A. Parkhill,  Zheng Pei,  T. M. Perrine,  F. Plasser,  P. Pokhilko,  
 S. Prager,  A. Prociuk,  E. Ramos,  D. R. Rehn,  F. Rob,  M. Scheurer,  
 M. Schneider,  N. Sergueev,  S. M. Sharada,  S. Sharma,  D. W. Small,  
 T. Stauch,  T. Stein,  Yu-Chuan Su,  A. J. W. Thom,  A. Tkatchenko,  
 T. Tsuchimochi,  N. M. Tubman,  L. Vogt,  M. L. Vidal,  O. Vydrov,  
 M. A. Watson,  J. Wenzel,  M. de Wergifosse,  T. A. Wesolowski,  A. White,  
 J. Witte,  A. Yamada,  Jun Yang,  K. Yao,  S. Yeganeh,  S. R. Yost,  
 Zhi-Qiang You,  A. Zech,  Igor Ying Zhang,  Xing Zhang,  Yan Zhao,  
 Ying Zhu,  B. R. Brooks,  G. K. L. Chan,  C. J. Cramer,  M. S. Gordon,  
 W. J. Hehre,  A. Klamt,  M. W. Schmidt,  C. D. Sherrill,  D. G. Truhlar,  
 A. Aspuru-Guzik,  R. Baer,  A. T. Bell,  N. A. Besley,  Jeng-Da Chai,  
 A. E. DePrince, III,  R. A. DiStasio Jr.,  A. Dreuw,  B. D. Dunietz,  
 T. R. Furlani,  Chao-Ping Hsu,  Yousung Jung,  Jing Kong,  D. S. Lambrecht,  
 WanZhen Liang,  C. Ochsenfeld,  V. A. Rassolov,  L. V. Slipchenko,  
 J. E. Subotnik,  T. Van Voorhis,  J. M. Herbert,  A. I. Krylov,  
 P. M. W. Gill,  M. Head-Gordon

 Contributors to earlier versions of Q-Chem not listed above: 
 R. D. Adamson,  B. Austin,  J. Baker,  G. J. O. Beran,  K. Brandhorst,  
 S. T. Brown,  E. F. C. Byrd,  A. K. Chakraborty,  C.-L. Cheng,  
 Siu Hung Chien,  D. M. Chipman,  D. L. Crittenden,  H. Dachsel,  
 R. J. Doerksen,  A. D. Dutoi,  L. Fusti-Molnar,  W. A. Goddard III,  
 A. Golubeva-Zadorozhnaya,  S. R. Gwaltney,  G. Hawkins,  A. Heyden,  
 S. Hirata,  G. Kedziora,  F. J. Keil,  C. Kelley,  Jihan Kim,  R. A. King,  
 R. Z. Khaliullin,  P. P. Korambath,  W. Kurlancheek,  A. M. Lee,  M. S. Lee,  
 S. V. Levchenko,  Ching Yeh Lin,  D. Liotard,  R. C. Lochan,  I. Lotan,  
 P. E. Maslen,  N. Nair,  D. P. O'Neill,  D. Neuhauser,  E. Neuscamman,  
 C. M. Oana,  R. Olson,  B. Peters,  R. Peverati,  P. A. Pieniazek,  
 Y. M. Rhee,  J. Ritchie,  M. A. Rohrdanz,  E. Rosta,  N. J. Russ,  
 H. F. Schaefer III,  N. E. Schultz,  N. Shenvi,  A. C. Simmonett,  A. Sodt,  
 D. Stuck,  K. S. Thanthiriwatte,  V. Vanovschi,  Tao Wang,  A. Warshel,  
 C. F. Williams,  Q. Wu,  X. Xu,  W. Zhang

 Please cite Q-Chem as follows:
 Y. Shao et al., Mol. Phys. 113, 184-215 (2015)
 DOI: 10.1080/00268976.2014.952696

 Q-Chem 5.2.1 for Intel X86 EM64T Linux

 Parts of Q-Chem use Armadillo 8.300.2 (Tropical Shenanigans).
 http://arma.sourceforge.net/

 Q-Chem begins on Sun Dec  1 19:53:04 2019  

Host: 
0

     Scratch files written to /scratch/taweetham/qchem25511//
NAlpha2: 238
NElect   238
Mult     1

Checking the input file for inconsistencies... 	...done.

--------------------------------------------------------------
User input:
--------------------------------------------------------------
$MOLECULE
0 1
C   
C	1	CC
C	2	CC	1	120.0		
C	3	CC	2	120.0	1	0.0
C	4	CC	3	120.0	2	0.0	
C	5 	CC	4	120.0	3	0.0
F	1	CF	2	120.0	3	180.0
Br	2	CBr	3	120.0	4	180.0
Br	3	CBr	4	120.0	5	180.0
I	4	CI	5	120.0	6	180.0
Br	5	CBr	6	120.0	1	180.0
Br	6	CBr	1	120.0	2	180.0

CC=1.39483
CH=1.08673
CF=1.33960
CCl=1.72090
CBr=1.89068
CI=2.07886
$END

$REM
   JOB_TYPE	OPTIMIZATION
   BASIS	6-311++G**
   METHOD	B3LYP
   MEM_TOTAL	64000
   SYM_IGNORE	TRUE
$END

--------------------------------------------------------------
 ----------------------------------------------------------------
             Standard Nuclear Orientation (Angstroms)
    I     Atom           X                Y                Z
 ----------------------------------------------------------------
    1      C       0.0000000000     0.0000000000     0.0000000000
    2      C       0.0000000000     0.0000000000     1.3948300000
    3      C       1.2079582140     0.0000000000     2.0922450000
    4      C       2.4159164279     0.0000000000     1.3948300000
    5      C       2.4159164279     0.0000000000    -0.0000000000
    6      C       1.2079582140     0.0000000000    -0.6974150000
    7      F      -1.1601276309    -0.0000000000    -0.6698000000
    8      Br     -1.6373769104    -0.0000000000     2.3401700000
    9      Br      1.2079582140    -0.0000000000     3.9829250000
   10      I       4.2162619988    -0.0000000000     2.4342600000
   11      Br      4.0532933383    -0.0000000000    -0.9453400000
   12      Br      1.2079582140    -0.0000000000    -2.5880950000
 ----------------------------------------------------------------
 Nuclear Repulsion Energy =        3326.18873589 hartrees
 There are      119 alpha and      119 beta electrons
 Requested basis set is 6-311++G(d,p)
 There are 142 shells and 408 basis functions

 Total QAlloc Memory Limit  64000 MB
 Mega-Array Size       188 MB
 MEM_STATIC part       192 MB
 A cutoff of  1.0D-11 yielded   6316 shell pairs
 There are     58188 function pairs (     64550 Cartesian)
 Smallest overlap matrix eigenvalue = 4.84E-07

 Q-Chem warning in module stvman/mkSTV.C, line 318:

 Overlap eigenvalue is smaller than square root of threshold
 Use THRESH >= 12 to get rid of this warning

 Linear dependence detected in AO basis
 Tighter screening thresholds may be required for diffuse basis sets
 Use S2THRESH > 14 and THRESH = 14 in case of SCF convergence issues
 Number of orthogonalized atomic orbitals = 407
 Maximum deviation from orthogonality = 1.069E-10

 Scale SEOQF with 1.000000e-01/1.000000e-01/1.000000e-01

 Standard Electronic Orientation quadrupole field applied
 Nucleus-field energy     =    -0.0000000835 hartrees
 Guess from superposition of atomic densities
 Warning:  Energy on first SCF cycle will be non-variational
 SAD guess density has 238.000000 electrons

 -----------------------------------------------------------------------
  General SCF calculation program by
  Eric Jon Sundstrom, Paul Horn, Yuezhi Mao, Dmitri Zuev, Alec White,
  David Stuck, Shaama M.S., Shane Yost, Joonho Lee, David Small,
  Daniel Levine, Susi Lehtola, Hugh Burton, Evgeny Epifanovsky,
  Bang C. Huynh
 -----------------------------------------------------------------------
 Exchange:     0.2000 Hartree-Fock + 0.0800 Slater + 0.7200 B88
 Correlation:  0.1900 VWN1RPA + 0.8100 LYP
 Using SG-1 standard quadrature grid
 using 6 threads for integral computing
 -------------------------------------------------------
 OpenMP Integral computing Module                
 Release: version 2.0, May 2017, Q-Chem Inc. Pleasanton 
 -------------------------------------------------------
 A restricted SCF calculation will be
 performed using DIIS
 SCF converges when DIIS error is below 1.0e-08
 ---------------------------------------
  Cycle       Energy         DIIS error
 ---------------------------------------
    1  -17547.0328987670      2.94e-02  
    2  -17544.5590444763      2.21e-03  
    3  -17544.4910807985      2.79e-03  
    4  -17544.5906230200      9.46e-04  
    5  -17544.6107099257      2.08e-04  
    6  -17544.6112904895      8.37e-05  
    7  -17544.6114039642      2.41e-05  
    8  -17544.6114147344      1.11e-05  
    9  -17544.6114168947      1.53e-06  
   10  -17544.6114169230      4.74e-07  
   11  -17544.6114169255      1.75e-07  
   12  -17544.6114169262      4.13e-08  
   13  -17544.6114169280      1.10e-08  
   14  -17544.6114169310      3.93e-09  Convergence criterion met
 ---------------------------------------
 SCF time:   CPU 299.78s  wall 54.00s 
 SCF   energy in the final basis set =   -17544.6114169310
 Total energy in the final basis set =   -17544.6114169310

 --------------------------------------------------------------

                    Orbital Energies (a.u.)
 --------------------------------------------------------------

 Alpha MOs
 -- Occupied --
********-482.8592-482.8591-482.8585-482.8584-176.3187-165.7225-165.7203
******** -62.5120 -62.5120 -62.5114 -62.5114 -56.3328 -56.3327 -56.3321
-56.3321 -56.3286 -56.3285 -56.3282 -56.3282 -56.3281 -56.3281 -56.3276
-56.3276 -35.8153 -31.3086 -31.3026 -31.3020 -24.7316 -22.9591 -22.9578
-22.9573 -22.9531 -22.9531 -10.3174 -10.2813 -10.2813 -10.2786 -10.2786
-10.2674  -8.7209  -8.7208  -8.7205  -8.7205  -6.5533  -6.5532  -6.5527
 -6.5527  -6.5392  -6.5392  -6.5390  -6.5390  -6.5383  -6.5382  -6.5379
 -6.5379  -6.3651  -4.7780  -4.7630  -4.7618  -2.6640  -2.6639  -2.6635
 -2.6634  -2.6602  -2.6602  -2.6599  -2.6597  -2.6595  -2.6594  -2.6590
 -2.6590  -2.6483  -2.6483  -2.6482  -2.6481  -2.6480  -2.6480  -2.6479
 -2.6479  -2.0440  -2.0394  -2.0385  -2.0255  -2.0253  -1.2740  -0.9487
 -0.8874  -0.8546  -0.8296  -0.8156  -0.7734  -0.7408  -0.6995  -0.6413
 -0.6283  -0.5735  -0.5711  -0.5171  -0.4901  -0.4601  -0.4570  -0.4506
 -0.4483  -0.3994  -0.3975  -0.3920  -0.3598  -0.3441  -0.3434  -0.3334
 -0.3176  -0.3132  -0.3014  -0.3009  -0.2682  -0.2638  -0.2587
 -- Virtual --
 -0.0970  -0.0698  -0.0624  -0.0415  -0.0363  -0.0140  -0.0013   0.0015
  0.0206   0.0227   0.0372   0.0384   0.0502   0.0528   0.0565   0.0589
  0.0602   0.0652   0.0675   0.0761   0.0840   0.0915   0.0915   0.0923
  0.0939   0.1003   0.1108   0.1203   0.1217   0.1326   0.1385   0.1508
  0.1586   0.1696   0.1698   0.1723   0.1852   0.1971   0.1976   0.2005
  0.2023   0.2067   0.2079   0.2191   0.2198   0.2333   0.2430   0.2498
  0.2533   0.2645   0.2700   0.2777   0.2827   0.2987   0.3178   0.3256
  0.3592   0.3677   0.3765   0.3863   0.3911   0.3968   0.4121   0.4137
  0.4224   0.4261   0.4305   0.4329   0.4364   0.4458   0.4498   0.4523
  0.4684   0.4747   0.4920   0.4951   0.4968   0.5043   0.5052   0.5057
  0.5100   0.5402   0.5418   0.5447   0.5534   0.5625   0.5634   0.5683
  0.5827   0.6089   0.6112   0.6128   0.6223   0.6397   0.6568   0.6621
  0.6667   0.6819   0.6989   0.7046   0.7268   0.7330   0.7387   0.7412
  0.7723   0.7818   0.7997   0.8040   0.8115   0.8271   0.8451   0.8617
  0.8752   0.8879   0.9044   0.9347   0.9556   0.9662   0.9996   1.0230
  1.0483   1.0541   1.0690   1.0955   1.1294   1.1317   1.1345   1.1830
  1.2128   1.2348   1.2410   1.3183   1.3587   1.3645   1.3841   1.4137
  1.4402   1.4472   1.4744   1.4905   1.5262   1.5500   1.5802   1.5815
  1.7133   1.7238   1.7420   1.7480   1.8102   1.8139   1.8405   1.8468
  1.8869   1.9871   1.9876   2.0159   2.0228   2.0242   2.0550   2.0663
  2.1056   2.1059   2.1402   2.1657   2.1806   2.2152   2.2431   2.2561
  2.2626   2.2715   2.3065   2.3488   2.3844   2.3905   2.4524   2.5698
  2.7021   2.7166   2.8066   2.8312   2.8356   2.9316   2.9602   3.0387
  3.0559   3.0756   3.1547   3.1610   3.3829   3.4092   3.6413   3.7500
  3.7513   3.8151   3.8699   3.9495   3.9559   3.9756   3.9804   3.9878
  3.9912   3.9946   4.0094   4.0437   4.0448   4.0570   4.0589   4.0624
  4.0730   4.0765   4.0825   4.1338   4.1368   4.2190   4.2221   4.2659
  4.2821   4.3143   4.3728   4.3767   4.4322   4.4379   4.5551   4.8338
  4.8375   6.0250   6.1306   6.1622   6.2984   6.4444   6.6156   6.7286
  6.7516   6.8291   6.8326   7.5336   7.5365   7.5550   7.5775   7.6528
  7.6584   7.6622   7.7089   7.7180   7.7275   7.8058   7.8079  23.2043
 23.7805  23.7814  23.9465  23.9533  24.0429  27.9304  28.3597  28.4291
 28.4429  28.5278  28.5538  28.5579  28.6249  28.7315  47.9023  48.0039
 48.0677  48.0749  66.7717 127.8973 127.9615 127.9791 151.7169 289.7295
289.7320 289.7522 289.7743 289.8500 289.8531 289.8661 289.9119 289.9387
289.9443 290.0256 290.02871020.69371020.82251020.90121020.91091901.8825
 --------------------------------------------------------------

          Ground-State Mulliken Net Atomic Charges

     Atom                 Charge (a.u.)
  ----------------------------------------
      1 C                    -0.321204
      2 C                     0.596844
      3 C                     0.137532
      4 C                    -0.479153
      5 C                     0.149438
      6 C                     0.593630
      7 F                    -0.100109
      8 Br                   -0.113070
      9 Br                   -0.227278
     10 I                     0.105212
     11 Br                   -0.227841
     12 Br                   -0.114003
  ----------------------------------------
  Sum of atomic charges =     0.000000

 -----------------------------------------------------------------
                    Cartesian Multipole Moments
 -----------------------------------------------------------------
    Charge (ESU x 10^10)
                -0.0000
    Dipole Moment (Debye)
         X       0.8672      Y      -0.0000      Z       0.5024
       Tot       1.0022
    Quadrupole Moments (Debye-Ang)
        XX    -135.4711     XY      -0.0000     YY    -141.0995
        XZ      -0.6721     YZ      -0.0000     ZZ    -134.7114
    Octopole Moments (Debye-Ang^2)
       XXX    -688.8101    XXY      -0.0000    XYY    -246.4220
       YYY      -0.0000    XXZ    -124.3247    XYZ      -0.0000
       YYZ    -142.2687    XZZ    -229.6117    YZZ      -0.0000
       ZZZ    -405.9100
    Hexadecapole Moments (Debye-Ang^3)
      XXXX   -5761.3303   XXXY      -0.0000   XXYY   -1069.7186
      XYYY      -0.0000   YYYY    -172.6019   XXXZ    -587.0384
      XXYZ      -0.0000   XYYZ    -217.0313   YYYZ      -0.0000
      XXZZ   -1676.3314   XYZZ      -0.0000   YYZZ    -819.1468
      XZZZ    -618.5185   YZZZ      -0.0000   ZZZZ   -4369.5497
 -----------------------------------------------------------------
 Calculating analytic gradient of the SCF energy
 Gradient of SCF Energy
            1           2           3           4           5           6
    1  -0.0024143   0.0061690   0.0002984  -0.0010461  -0.0003200   0.0017856
    2  -0.0000000   0.0000000  -0.0000000  -0.0000000  -0.0000000   0.0000000
    3  -0.0013175  -0.0014889   0.0001318   0.0002969   0.0003745   0.0054510
            7           8           9          10          11          12
    1  -0.0052873   0.0068735   0.0034485  -0.0154213  -0.0024841   0.0083983
    2   0.0000000  -0.0000000  -0.0000000  -0.0000000   0.0000000   0.0000000
    3  -0.0031786   0.0055332  -0.0053489  -0.0096723   0.0054152   0.0038036
 Max gradient component =       1.542E-02
 RMS gradient           =       4.380E-03
 Gradient time:  CPU 102.61 s  wall 17.22 s
 Geometry Optimization Parameters
   NAtoms,    NIC,     NZ,  NCons,   NDum,   NFix, NCnnct, MaxDiis
       12      78      12       0       0       0       0       0


** GEOMETRY OPTIMIZATION IN DELOCALIZED INTERNAL COORDINATES **
   Searching for a Minimum

   Optimization Cycle:   1

                       Coordinates (Angstroms)
     ATOM                X               Y               Z
      1  C         0.0000000000    0.0000000000    0.0000000000
      2  C         0.0000000000    0.0000000000    1.3948300000
      3  C         1.2079582140    0.0000000000    2.0922450000
      4  C         2.4159164279    0.0000000000    1.3948300000
      5  C         2.4159164279    0.0000000000    0.0000000000
      6  C         1.2079582140    0.0000000000   -0.6974150000
      7  F        -1.1601276309    0.0000000000   -0.6698000000
      8  Br       -1.6373769104    0.0000000000    2.3401700000
      9  Br        1.2079582140    0.0000000000    3.9829250000
     10  I         4.2162619988    0.0000000000    2.4342600000
     11  Br        4.0532933383    0.0000000000   -0.9453400000
     12  Br        1.2079582140    0.0000000000   -2.5880950000
   Point Group: c1    Number of degrees of freedom:    30


   Energy is -17544.611416931


 Attempting to generate delocalized internal coordinates
 Initial Hessian constructed with Jon Baker's OPTIMIZE code

 21 Hessian modes will be used to form the next step
  Hessian Eigenvalues:
     0.124424    0.201019    0.201019    0.201019    0.201019    0.250000
     0.250000    0.250000    0.250000    0.250000    0.250000    0.250000
     0.250000    0.250000    0.426727    0.426727    0.464882    0.464882
     0.464882    0.464882    0.572947

 Minimum search - taking simple RFO step
 Searching for Lamda that Minimizes Along All modes
 Value Taken    Lamda =  -0.00953656
 Step Taken.  Stepsize is  0.205547

                             Maximum     Tolerance    Cnvgd?
         Gradient           0.041753      0.000300      NO
         Displacement       0.139706      0.001200      NO
         Energy change     *********      0.000001      NO


 New Cartesian Coordinates Obtained by Inverse Iteration

 Displacement from previous Coordinates is:  0.437157
 ----------------------------------------------------------------
             Standard Nuclear Orientation (Angstroms)
    I     Atom           X                Y                Z
 ----------------------------------------------------------------
    1      C       0.0276728510     0.0000000000     0.0155633199
    2      C       0.0057480217     0.0000000000     1.4011363237
    3      C       1.2179438865     0.0000000000     2.1102465279
    4      C       2.4494430124     0.0000000000     1.4124095312
    5      C       2.4385502757     0.0000000000    -0.0032294165
    6      C       1.2165897684     0.0000000000    -0.6970502696
    7      F      -1.1282185108     0.0000000000    -0.6503654522
    8      Br     -1.6985992043     0.0000000000     2.2379266436
    9      Br      1.1600355112     0.0000000000     4.0134900434
   10      I       4.3066324986     0.0000000000     2.4970504358
   11      Br      4.0558421304     0.0000000000    -1.0059052448
   12      Br      1.0840762666     0.0000000000    -2.5926624425
 ----------------------------------------------------------------
 Nuclear Repulsion Energy =        3277.45218423 hartrees
 There are      119 alpha and      119 beta electrons
 Applying Cartesian multipole field
    Component          Value
    ---------          -----
     (2,0,0)        1.00000E-11
     (0,2,0)        2.00000E-11
     (0,0,2)       -3.00000E-11
 Nucleus-field energy     =    -0.0000000837 hartrees
 Requested basis set is 6-311++G(d,p)
 There are 142 shells and 408 basis functions
 A cutoff of  1.0D-11 yielded   6291 shell pairs
 There are     57978 function pairs (     64298 Cartesian)
 Smallest overlap matrix eigenvalue = 5.04E-07

 Q-Chem warning in module stvman/mkSTV.C, line 318:

 Overlap eigenvalue is smaller than square root of threshold
 Use THRESH >= 12 to get rid of this warning

 Linear dependence detected in AO basis
 Tighter screening thresholds may be required for diffuse basis sets
 Use S2THRESH > 14 and THRESH = 14 in case of SCF convergence issues
 Number of orthogonalized atomic orbitals = 407
 Maximum deviation from orthogonality = 1.773E-10
 Guess MOs from SCF MO coefficient file

 -----------------------------------------------------------------------
  General SCF calculation program by
  Eric Jon Sundstrom, Paul Horn, Yuezhi Mao, Dmitri Zuev, Alec White,
  David Stuck, Shaama M.S., Shane Yost, Joonho Lee, David Small,
  Daniel Levine, Susi Lehtola, Hugh Burton, Evgeny Epifanovsky,
  Bang C. Huynh
 -----------------------------------------------------------------------
 Exchange:     0.2000 Hartree-Fock + 0.0800 Slater + 0.7200 B88
 Correlation:  0.1900 VWN1RPA + 0.8100 LYP
 Using SG-1 standard quadrature grid
 using 6 threads for integral computing
 -------------------------------------------------------
 OpenMP Integral computing Module                
 Release: version 2.0, May 2017, Q-Chem Inc. Pleasanton 
 -------------------------------------------------------
 A restricted SCF calculation will be
 performed using DIIS
 SCF converges when DIIS error is below 1.0e-08
 ---------------------------------------
  Cycle       Energy         DIIS error
 ---------------------------------------
    1  -17544.6080580037      8.36e-04  
    2  -17544.6133277022      2.84e-04  
    3  -17544.6089196584      5.27e-04  
    4  -17544.6149830936      5.85e-05  
    5  -17544.6150344367      1.17e-05  
    6  -17544.6150364312      3.73e-06  
    7  -17544.6150366477      1.55e-06  
    8  -17544.6150366919      4.22e-07  
    9  -17544.6150366942      1.79e-07  
   10  -17544.6150366956      4.61e-08  
   11  -17544.6150366956      1.84e-08  
   12  -17544.6150366950      7.02e-09  Convergence criterion met
 ---------------------------------------
 SCF time:   CPU 260.62s  wall 47.00s 
 SCF   energy in the final basis set =   -17544.6150366950
 Total energy in the final basis set =   -17544.6150366950

 --------------------------------------------------------------

                    Orbital Energies (a.u.)
 --------------------------------------------------------------

 Alpha MOs
 -- Occupied --
********-482.8600-482.8600-482.8592-482.8591-176.3213-165.7253-165.7229
******** -62.5127 -62.5127 -62.5121 -62.5119 -56.3335 -56.3335 -56.3328
-56.3327 -56.3293 -56.3293 -56.3290 -56.3289 -56.3287 -56.3285 -56.3283
-56.3281 -35.8177 -31.3113 -31.3048 -31.3044 -24.7305 -22.9617 -22.9603
-22.9599 -22.9554 -22.9554 -10.3145 -10.2871 -10.2869 -10.2792 -10.2790
-10.2762  -8.7215  -8.7215  -8.7209  -8.7208  -6.5540  -6.5540  -6.5532
 -6.5531  -6.5398  -6.5398  -6.5394  -6.5392  -6.5389  -6.5389  -6.5383
 -6.5382  -6.3670  -4.7802  -4.7645  -4.7636  -2.6647  -2.6647  -2.6638
 -2.6638  -2.6609  -2.6608  -2.6603  -2.6602  -2.6601  -2.6600  -2.6594
 -2.6593  -2.6488  -2.6488  -2.6488  -2.6488  -2.6484  -2.6483  -2.6482
 -2.6482  -2.0456  -2.0412  -2.0404  -2.0269  -2.0267  -1.2768  -0.9435
 -0.8833  -0.8511  -0.8291  -0.8126  -0.7712  -0.7407  -0.6930  -0.6424
 -0.6295  -0.5727  -0.5668  -0.5191  -0.4881  -0.4592  -0.4564  -0.4499
 -0.4432  -0.3987  -0.3948  -0.3893  -0.3571  -0.3402  -0.3391  -0.3336
 -0.3167  -0.3118  -0.3045  -0.3009  -0.2684  -0.2660  -0.2654
 -- Virtual --
 -0.1041  -0.0721  -0.0635  -0.0443  -0.0427  -0.0225  -0.0029  -0.0020
  0.0202   0.0227   0.0374   0.0386   0.0498   0.0530   0.0555   0.0567
  0.0620   0.0651   0.0673   0.0763   0.0838   0.0890   0.0914   0.0922
  0.0935   0.0992   0.1106   0.1204   0.1213   0.1306   0.1384   0.1514
  0.1625   0.1635   0.1691   0.1708   0.1833   0.1910   0.1991   0.1994
  0.1999   0.2028   0.2065   0.2126   0.2195   0.2336   0.2449   0.2483
  0.2498   0.2647   0.2654   0.2799   0.2828   0.2905   0.3141   0.3314
  0.3586   0.3622   0.3855   0.3866   0.3883   0.3954   0.4096   0.4163
  0.4231   0.4234   0.4300   0.4303   0.4356   0.4437   0.4540   0.4585
  0.4595   0.4722   0.4850   0.4942   0.5034   0.5049   0.5075   0.5121
  0.5121   0.5344   0.5376   0.5438   0.5529   0.5605   0.5622   0.5656
  0.5773   0.5920   0.6095   0.6125   0.6321   0.6360   0.6468   0.6550
  0.6577   0.6772   0.6920   0.6981   0.7142   0.7328   0.7335   0.7341
  0.7586   0.7809   0.7973   0.8020   0.8056   0.8287   0.8427   0.8589
  0.8658   0.8805   0.8983   0.9336   0.9552   0.9574   0.9933   1.0232
  1.0374   1.0541   1.0676   1.0934   1.1183   1.1296   1.1442   1.1821
  1.2052   1.2296   1.2338   1.3000   1.3469   1.3569   1.3868   1.4130
  1.4381   1.4420   1.4669   1.4819   1.5147   1.5485   1.5695   1.5820
  1.7102   1.7192   1.7355   1.7446   1.8025   1.8080   1.8381   1.8385
  1.8811   1.9847   1.9860   2.0056   2.0222   2.0226   2.0457   2.0632
  2.0930   2.0955   2.1298   2.1609   2.1891   2.2035   2.2297   2.2454
  2.2616   2.2707   2.2882   2.3424   2.3749   2.3755   2.4506   2.5671
  2.6987   2.7145   2.8038   2.8271   2.8288   2.9246   2.9561   3.0300
  3.0557   3.0568   3.1470   3.1525   3.3709   3.4023   3.6237   3.7465
  3.7520   3.8055   3.8688   3.9528   3.9607   3.9775   3.9893   3.9897
  3.9908   3.9923   4.0031   4.0308   4.0427   4.0526   4.0570   4.0633
  4.0715   4.0791   4.0796   4.1274   4.1321   4.2052   4.2210   4.2630
  4.2702   4.3010   4.3714   4.3717   4.4296   4.4381   4.5222   4.8114
  4.8420   6.0187   6.1217   6.1380   6.2973   6.4461   6.6062   6.7374
  6.7539   6.8153   6.8266   7.5323   7.5352   7.5546   7.5761   7.6454
  7.6485   7.6579   7.7064   7.7162   7.7289   7.7979   7.7985  23.2081
 23.7562  23.7636  23.9085  23.9252  24.0308  27.9067  28.3536  28.4128
 28.4346  28.5255  28.5502  28.5512  28.6147  28.7195  47.8978  48.0061
 48.0561  48.0687  66.7706 127.8917 127.9540 127.9650 151.6959 289.7274
289.7299 289.7513 289.7726 289.8431 289.8441 289.8588 289.9106 289.9367
289.9413 290.0167 290.02011020.68861020.82561020.88651020.90291901.8605
 --------------------------------------------------------------

          Ground-State Mulliken Net Atomic Charges

     Atom                 Charge (a.u.)
  ----------------------------------------
      1 C                    -0.243436
      2 C                     0.569874
      3 C                     0.034015
      4 C                    -0.362294
      5 C                     0.032602
      6 C                     0.561353
      7 F                    -0.077218
      8 Br                   -0.101246
      9 Br                   -0.211996
     10 I                     0.110597
     11 Br                   -0.211739
     12 Br                   -0.100511
  ----------------------------------------
  Sum of atomic charges =     0.000000

 -----------------------------------------------------------------
                    Cartesian Multipole Moments
 -----------------------------------------------------------------
    Charge (ESU x 10^10)
                -0.0000
    Dipole Moment (Debye)
         X       0.7428      Y       0.0000      Z       0.4382
       Tot       0.8624
    Quadrupole Moments (Debye-Ang)
        XX    -135.2132     XY       0.0000     YY    -141.4002
        XZ      -0.2147     YZ      -0.0000     ZZ    -134.8343
    Octopole Moments (Debye-Ang^2)
       XXX    -686.7520    XXY       0.0000    XYY    -246.4005
       YYY       0.0000    XXZ    -121.5427    XYZ      -0.0000
       YYZ    -142.4423    XZZ    -228.4793    YZZ       0.0000
       ZZZ    -407.1444
    Hexadecapole Moments (Debye-Ang^3)
      XXXX   -5863.5757   XXXY       0.0000   XXYY   -1092.7758
      XYYY       0.0000   YYYY    -173.3214   XXXZ    -611.9418
      XXYZ      -0.0000   XYYZ    -231.6356   YYYZ      -0.0000
      XXZZ   -1697.2788   XYZZ      -0.0000   YYZZ    -828.6088
      XZZZ    -648.2564   YZZZ      -0.0000   ZZZZ   -4420.5107
 -----------------------------------------------------------------
 Calculating analytic gradient of the SCF energy
 Gradient of SCF Energy
            1           2           3           4           5           6
    1   0.0013166  -0.0007742  -0.0038996   0.0042555   0.0002750  -0.0053432
    2  -0.0000000  -0.0000000   0.0000000  -0.0000000   0.0000000  -0.0000000
    3   0.0010291  -0.0059563   0.0024213   0.0027227  -0.0048210   0.0023596
            7           8           9          10          11          12
    1   0.0004388  -0.0007124  -0.0003027   0.0041416   0.0013905  -0.0007860
    2   0.0000000   0.0000000  -0.0000000   0.0000000  -0.0000000   0.0000000
    3   0.0002393  -0.0003315   0.0018412   0.0029368  -0.0015978  -0.0008434
 Max gradient component =       5.956E-03
 RMS gradient           =       2.229E-03
 Gradient time:  CPU 100.49 s  wall 16.86 s
 Geometry Optimization Parameters
   NAtoms,    NIC,     NZ,  NCons,   NDum,   NFix, NCnnct, MaxDiis
       12      78      12       0       0       0       0       0

 Cartesian Hessian Update
 Hessian updated using BFGS update


** GEOMETRY OPTIMIZATION IN DELOCALIZED INTERNAL COORDINATES **
   Searching for a Minimum

   Optimization Cycle:   2

                       Coordinates (Angstroms)
     ATOM                X               Y               Z
      1  C         0.0276728510    0.0000000000    0.0155633199
      2  C         0.0057480217    0.0000000000    1.4011363237
      3  C         1.2179438865    0.0000000000    2.1102465279
      4  C         2.4494430124    0.0000000000    1.4124095312
      5  C         2.4385502757    0.0000000000   -0.0032294165
      6  C         1.2165897684    0.0000000000   -0.6970502696
      7  F        -1.1282185108    0.0000000000   -0.6503654522
      8  Br       -1.6985992043    0.0000000000    2.2379266436
      9  Br        1.1600355112    0.0000000000    4.0134900434
     10  I         4.3066324986    0.0000000000    2.4970504358
     11  Br        4.0558421304    0.0000000000   -1.0059052448
     12  Br        1.0840762666    0.0000000000   -2.5926624425
   Point Group: c1    Number of degrees of freedom:    30


   Energy is -17544.615036695

 Hessian updated using BFGS update

 10 Hessian modes will be used to form the next step
  Hessian Eigenvalues:
     0.135146    0.200866    0.203764    0.236423    0.258133    0.426715
     0.453256    0.464792    0.518087    0.573327

 Minimum search - taking simple RFO step
 Searching for Lamda that Minimizes Along All modes
 Value Taken    Lamda =  -0.00056424
 Step Taken.  Stepsize is  0.041142

                             Maximum     Tolerance    Cnvgd?
         Gradient           0.010271      0.000300      NO
         Displacement       0.021642      0.001200      NO
         Energy change     -0.003620      0.000001      NO


 New Cartesian Coordinates Obtained by Inverse Iteration

 Displacement from previous Coordinates is:  0.074010
 ----------------------------------------------------------------
             Standard Nuclear Orientation (Angstroms)
    I     Atom           X                Y                Z
 ----------------------------------------------------------------
    1      C       0.0278083137     0.0000000000     0.0157754570
    2      C       0.0051262978     0.0000000000     1.4054178675
    3      C       1.2179074048     0.0000000000     2.1080017246
    4      C       2.4406131135     0.0000000000     1.4075031171
    5      C       2.4357141165     0.0000000000    -0.0009737364
    6      C       1.2197999889     0.0000000000    -0.6990620296
    7      F      -1.1282481606     0.0000000000    -0.6503691289
    8      Br     -1.6951625646     0.0000000000     2.2485417311
    9      Br      1.1701422215     0.0000000000     4.0079190815
   10      I       4.2879997818     0.0000000000     2.4788098438
   11      Br      4.0571141536     0.0000000000    -0.9892971205
   12      Br      1.0969018406     0.0000000000    -2.5936568073
 ----------------------------------------------------------------
 Nuclear Repulsion Energy =        3286.87008327 hartrees
 There are      119 alpha and      119 beta electrons
 Applying Cartesian multipole field
    Component          Value
    ---------          -----
     (2,0,0)        1.00000E-11
     (0,2,0)        2.00000E-11
     (0,0,2)       -3.00000E-11
 Nucleus-field energy     =    -0.0000000833 hartrees
 Requested basis set is 6-311++G(d,p)
 There are 142 shells and 408 basis functions
 A cutoff of  1.0D-11 yielded   6293 shell pairs
 There are     57985 function pairs (     64301 Cartesian)
 Smallest overlap matrix eigenvalue = 4.91E-07

 Q-Chem warning in module stvman/mkSTV.C, line 318:

 Overlap eigenvalue is smaller than square root of threshold
 Use THRESH >= 12 to get rid of this warning

 Linear dependence detected in AO basis
 Tighter screening thresholds may be required for diffuse basis sets
 Use S2THRESH > 14 and THRESH = 14 in case of SCF convergence issues
 Number of orthogonalized atomic orbitals = 407
 Maximum deviation from orthogonality = 1.516E-10
 Guess MOs from SCF MO coefficient file

 -----------------------------------------------------------------------
  General SCF calculation program by
  Eric Jon Sundstrom, Paul Horn, Yuezhi Mao, Dmitri Zuev, Alec White,
  David Stuck, Shaama M.S., Shane Yost, Joonho Lee, David Small,
  Daniel Levine, Susi Lehtola, Hugh Burton, Evgeny Epifanovsky,
  Bang C. Huynh
 -----------------------------------------------------------------------
 Exchange:     0.2000 Hartree-Fock + 0.0800 Slater + 0.7200 B88
 Correlation:  0.1900 VWN1RPA + 0.8100 LYP
 Using SG-1 standard quadrature grid
 using 6 threads for integral computing
 -------------------------------------------------------
 OpenMP Integral computing Module                
 Release: version 2.0, May 2017, Q-Chem Inc. Pleasanton 
 -------------------------------------------------------
 A restricted SCF calculation will be
 performed using DIIS
 SCF converges when DIIS error is below 1.0e-08
 ---------------------------------------
  Cycle       Energy         DIIS error
 ---------------------------------------
    1  -17544.6150199925      2.22e-04  
    2  -17544.6152147524      7.42e-05  
    3  -17544.6148649525      1.45e-04  
    4  -17544.6153339230      7.55e-06  
    5  -17544.6153348460      1.75e-06  
    6  -17544.6153348876      8.60e-07  
    7  -17544.6153348997      2.56e-07  
    8  -17544.6153348999      1.23e-07  
    9  -17544.6153349006      2.51e-08  
   10  -17544.6153348990      1.35e-08  
   11  -17544.6153348992      5.09e-09  Convergence criterion met
 ---------------------------------------
 SCF time:   CPU 233.09s  wall 43.00s 
 SCF   energy in the final basis set =   -17544.6153348992
 Total energy in the final basis set =   -17544.6153348992

 --------------------------------------------------------------

                    Orbital Energies (a.u.)
 --------------------------------------------------------------

 Alpha MOs
 -- Occupied --
********-482.8601-482.8601-482.8591-482.8589-176.3205-165.7244-165.7222
******** -62.5129 -62.5128 -62.5119 -62.5118 -56.3337 -56.3336 -56.3327
-56.3325 -56.3294 -56.3294 -56.3291 -56.3290 -56.3285 -56.3284 -56.3281
-56.3280 -35.8170 -31.3105 -31.3041 -31.3037 -24.7304 -22.9609 -22.9595
-22.9592 -22.9547 -22.9547 -10.3150 -10.2857 -10.2856 -10.2791 -10.2789
-10.2739  -8.7217  -8.7216  -8.7208  -8.7207  -6.5541  -6.5541  -6.5530
 -6.5530  -6.5400  -6.5399  -6.5393  -6.5391  -6.5390  -6.5390  -6.5382
 -6.5381  -6.3663  -4.7795  -4.7640  -4.7630  -2.6648  -2.6648  -2.6637
 -2.6637  -2.6610  -2.6609  -2.6603  -2.6602  -2.6602  -2.6599  -2.6593
 -2.6592  -2.6489  -2.6489  -2.6489  -2.6489  -2.6483  -2.6482  -2.6482
 -2.6481  -2.0450  -2.0406  -2.0398  -2.0264  -2.0262  -1.2764  -0.9446
 -0.8842  -0.8518  -0.8295  -0.8131  -0.7716  -0.7412  -0.6940  -0.6422
 -0.6292  -0.5724  -0.5681  -0.5187  -0.4886  -0.4594  -0.4567  -0.4505
 -0.4444  -0.3988  -0.3950  -0.3899  -0.3575  -0.3403  -0.3398  -0.3338
 -0.3168  -0.3123  -0.3046  -0.3008  -0.2685  -0.2648  -0.2646
 -- Virtual --
 -0.1024  -0.0716  -0.0629  -0.0439  -0.0408  -0.0205  -0.0027  -0.0014
  0.0202   0.0227   0.0374   0.0386   0.0499   0.0530   0.0556   0.0569
  0.0620   0.0650   0.0676   0.0763   0.0839   0.0892   0.0915   0.0922
  0.0935   0.0993   0.1107   0.1203   0.1215   0.1309   0.1384   0.1514
  0.1624   0.1649   0.1694   0.1710   0.1839   0.1925   0.1992   0.1999
  0.2002   0.2035   0.2061   0.2130   0.2195   0.2334   0.2448   0.2484
  0.2497   0.2654   0.2662   0.2798   0.2829   0.2911   0.3142   0.3307
  0.3589   0.3630   0.3851   0.3858   0.3906   0.3946   0.4107   0.4163
  0.4240   0.4242   0.4301   0.4304   0.4370   0.4426   0.4538   0.4579
  0.4606   0.4741   0.4878   0.4941   0.5036   0.5039   0.5076   0.5118
  0.5120   0.5349   0.5381   0.5437   0.5532   0.5603   0.5620   0.5672
  0.5782   0.5960   0.6097   0.6142   0.6312   0.6365   0.6495   0.6550
  0.6584   0.6785   0.6935   0.6979   0.7167   0.7338   0.7344   0.7352
  0.7611   0.7812   0.7989   0.8015   0.8069   0.8286   0.8431   0.8588
  0.8663   0.8816   0.9006   0.9338   0.9573   0.9582   0.9951   1.0226
  1.0393   1.0540   1.0693   1.0939   1.1203   1.1294   1.1444   1.1831
  1.2071   1.2287   1.2359   1.3028   1.3505   1.3589   1.3859   1.4133
  1.4389   1.4460   1.4687   1.4848   1.5161   1.5485   1.5708   1.5838
  1.7096   1.7219   1.7372   1.7468   1.8046   1.8089   1.8388   1.8405
  1.8832   1.9850   1.9862   2.0062   2.0229   2.0230   2.0490   2.0640
  2.0935   2.0991   2.1316   2.1628   2.1890   2.2045   2.2322   2.2482
  2.2614   2.2718   2.2919   2.3439   2.3771   2.3791   2.4515   2.5679
  2.6988   2.7155   2.8039   2.8295   2.8300   2.9263   2.9580   3.0324
  3.0570   3.0614   3.1490   3.1548   3.3733   3.4051   3.6276   3.7466
  3.7519   3.8093   3.8706   3.9527   3.9605   3.9781   3.9894   3.9896
  3.9904   3.9911   4.0045   4.0339   4.0431   4.0536   4.0570   4.0637
  4.0712   4.0779   4.0801   4.1290   4.1346   4.2079   4.2222   4.2640
  4.2726   4.3034   4.3720   4.3723   4.4312   4.4384   4.5297   4.8172
  4.8409   6.0203   6.1240   6.1424   6.2973   6.4461   6.6083   6.7367
  6.7541   6.8170   6.8270   7.5325   7.5352   7.5547   7.5765   7.6461
  7.6503   7.6582   7.7072   7.7171   7.7308   7.7997   7.8002  23.2083
 23.7644  23.7683  23.9230  23.9312  24.0270  27.9123  28.3552  28.4162
 28.4368  28.5262  28.5514  28.5529  28.6171  28.7222  47.8989  48.0062
 48.0573  48.0690  66.7703 127.8932 127.9560 127.9679 151.7008 289.7276
289.7300 289.7515 289.7730 289.8438 289.8459 289.8593 289.9116 289.9375
289.9434 290.0184 290.02191020.69011020.82571020.88811020.90331901.8657
 --------------------------------------------------------------

          Ground-State Mulliken Net Atomic Charges

     Atom                 Charge (a.u.)
  ----------------------------------------
      1 C                    -0.253352
      2 C                     0.577735
      3 C                     0.045842
      4 C                    -0.384463
      5 C                     0.048690
      6 C                     0.567368
      7 F                    -0.078316
      8 Br                   -0.101249
      9 Br                   -0.214686
     10 I                     0.108291
     11 Br                   -0.215030
     12 Br                   -0.100830
  ----------------------------------------
  Sum of atomic charges =     0.000000

 -----------------------------------------------------------------
                    Cartesian Multipole Moments
 -----------------------------------------------------------------
    Charge (ESU x 10^10)
                -0.0000
    Dipole Moment (Debye)
         X       0.7409      Y      -0.0000      Z       0.4296
       Tot       0.8564
    Quadrupole Moments (Debye-Ang)
        XX    -135.2701     XY      -0.0000     YY    -141.3344
        XZ      -0.3357     YZ      -0.0000     ZZ    -134.8816
    Octopole Moments (Debye-Ang^2)
       XXX    -686.8362    XXY      -0.0000    XYY    -246.1421
       YYY      -0.0000    XXZ    -122.0348    XYZ      -0.0000
       YYZ    -142.1943    XZZ    -228.9286    YZZ      -0.0000
       ZZZ    -406.8779
    Hexadecapole Moments (Debye-Ang^3)
      XXXX   -5843.1580   XXXY      -0.0000   XXYY   -1088.2830
      XYYY      -0.0000   YYYY    -173.1683   XXXZ    -608.6653
      XXYZ      -0.0000   XYYZ    -228.7554   YYYZ      -0.0000
      XXZZ   -1694.2589   XYZZ      -0.0000   YYZZ    -825.2285
      XZZZ    -642.2479   YZZZ      -0.0000   ZZZZ   -4403.3743
 -----------------------------------------------------------------
 Calculating analytic gradient of the SCF energy
 Gradient of SCF Energy
            1           2           3           4           5           6
    1   0.0000700   0.0003170  -0.0010766   0.0012546   0.0000736  -0.0006844
    2  -0.0000000   0.0000000  -0.0000000  -0.0000000  -0.0000000   0.0000000
    3   0.0001053  -0.0011698   0.0007787   0.0006796  -0.0013011   0.0009132
            7           8           9          10          11          12
    1   0.0001357  -0.0005171   0.0002872   0.0000978   0.0002292  -0.0001870
    2  -0.0000000  -0.0000000   0.0000000  -0.0000000   0.0000000  -0.0000000
    3   0.0000908   0.0001568   0.0000404  -0.0002500   0.0005181  -0.0005620
 Max gradient component =       1.301E-03
 RMS gradient           =       5.119E-04
 Gradient time:  CPU 100.91 s  wall 16.93 s
 Geometry Optimization Parameters
   NAtoms,    NIC,     NZ,  NCons,   NDum,   NFix, NCnnct, MaxDiis
       12      78      12       0       0       0       0       0

 Cartesian Hessian Update
 Hessian updated using BFGS update


** GEOMETRY OPTIMIZATION IN DELOCALIZED INTERNAL COORDINATES **
   Searching for a Minimum

   Optimization Cycle:   3

                       Coordinates (Angstroms)
     ATOM                X               Y               Z
      1  C         0.0278083137    0.0000000000    0.0157754570
      2  C         0.0051262978    0.0000000000    1.4054178675
      3  C         1.2179074048    0.0000000000    2.1080017246
      4  C         2.4406131135    0.0000000000    1.4075031171
      5  C         2.4357141165    0.0000000000   -0.0009737364
      6  C         1.2197999889    0.0000000000   -0.6990620296
      7  F        -1.1282481606    0.0000000000   -0.6503691289
      8  Br       -1.6951625646    0.0000000000    2.2485417311
      9  Br        1.1701422215    0.0000000000    4.0079190815
     10  I         4.2879997818    0.0000000000    2.4788098438
     11  Br        4.0571141536    0.0000000000   -0.9892971205
     12  Br        1.0969018406    0.0000000000   -2.5936568073
   Point Group: c1    Number of degrees of freedom:    30


   Energy is -17544.615334899

 Hessian updated using BFGS update

 13 Hessian modes will be used to form the next step
  Hessian Eigenvalues:
     0.136423    0.198369    0.201011    0.203748    0.235989    0.245307
     0.273163    0.426063    0.450543    0.463552    0.464822    0.480655
     0.572548

 Minimum search - taking simple RFO step
 Searching for Lamda that Minimizes Along All modes
 Value Taken    Lamda =  -0.00002455
 Step Taken.  Stepsize is  0.009826

                             Maximum     Tolerance    Cnvgd?
         Gradient           0.001394      0.000300      NO
         Displacement       0.005563      0.001200      NO
         Energy change     -0.000298      0.000001      NO


 New Cartesian Coordinates Obtained by Inverse Iteration

 Displacement from previous Coordinates is:  0.019727
 ----------------------------------------------------------------
             Standard Nuclear Orientation (Angstroms)
    I     Atom           X                Y                Z
 ----------------------------------------------------------------
    1      C       0.0280882273     0.0000000000     0.0158553401
    2      C       0.0057338222     0.0000000000     1.4061607395
    3      C       1.2186742221     0.0000000000     2.1070101864
    4      C       2.4399201976     0.0000000000     1.4069087217
    5      C       2.4356710392     0.0000000000    -0.0005551862
    6      C       1.2207026925     0.0000000000    -0.6990869890
    7      F      -1.1281171678     0.0000000000    -0.6503461262
    8      Br     -1.6920530106     0.0000000000     2.2509653471
    9      Br      1.1681620518     0.0000000000     4.0066818059
   10      I       4.2848390435     0.0000000000     2.4822423991
   11      Br      4.0534568545     0.0000000000    -0.9949915180
   12      Br      1.1006385353     0.0000000000    -2.5922347202
 ----------------------------------------------------------------
 Nuclear Repulsion Energy =        3287.93613014 hartrees
 There are      119 alpha and      119 beta electrons
 Applying Cartesian multipole field
    Component          Value
    ---------          -----
     (2,0,0)        1.00000E-11
     (0,2,0)        2.00000E-11
     (0,0,2)       -3.00000E-11
 Nucleus-field energy     =    -0.0000000835 hartrees
 Requested basis set is 6-311++G(d,p)
 There are 142 shells and 408 basis functions
 A cutoff of  1.0D-11 yielded   6293 shell pairs
 There are     57985 function pairs (     64301 Cartesian)
 Smallest overlap matrix eigenvalue = 4.90E-07

 Q-Chem warning in module stvman/mkSTV.C, line 318:

 Overlap eigenvalue is smaller than square root of threshold
 Use THRESH >= 12 to get rid of this warning

 Linear dependence detected in AO basis
 Tighter screening thresholds may be required for diffuse basis sets
 Use S2THRESH > 14 and THRESH = 14 in case of SCF convergence issues
 Number of orthogonalized atomic orbitals = 407
 Maximum deviation from orthogonality = 1.009E-10
 Guess MOs from SCF MO coefficient file

 -----------------------------------------------------------------------
  General SCF calculation program by
  Eric Jon Sundstrom, Paul Horn, Yuezhi Mao, Dmitri Zuev, Alec White,
  David Stuck, Shaama M.S., Shane Yost, Joonho Lee, David Small,
  Daniel Levine, Susi Lehtola, Hugh Burton, Evgeny Epifanovsky,
  Bang C. Huynh
 -----------------------------------------------------------------------
 Exchange:     0.2000 Hartree-Fock + 0.0800 Slater + 0.7200 B88
 Correlation:  0.1900 VWN1RPA + 0.8100 LYP
 Using SG-1 standard quadrature grid
 using 6 threads for integral computing
 -------------------------------------------------------
 OpenMP Integral computing Module                
 Release: version 2.0, May 2017, Q-Chem Inc. Pleasanton 
 -------------------------------------------------------
 A restricted SCF calculation will be
 performed using DIIS
 SCF converges when DIIS error is below 1.0e-08
 ---------------------------------------
  Cycle       Energy         DIIS error
 ---------------------------------------
    1  -17544.6153249470      4.33e-05  
    2  -17544.6153401579      1.02e-05  
    3  -17544.6153350015      1.83e-05  
    4  -17544.6153422039      3.02e-06  
    5  -17544.6153423924      7.58e-07  
    6  -17544.6153424010      2.96e-07  
    7  -17544.6153424013      1.37e-07  
    8  -17544.6153424020      2.62e-08  
    9  -17544.6153424023      1.01e-08  
   10  -17544.6153424028      4.32e-09  Convergence criterion met
 ---------------------------------------
 SCF time:   CPU 210.95s  wall 38.00s 
 SCF   energy in the final basis set =   -17544.6153424028
 Total energy in the final basis set =   -17544.6153424028

 --------------------------------------------------------------

                    Orbital Energies (a.u.)
 --------------------------------------------------------------

 Alpha MOs
 -- Occupied --
********-482.8601-482.8601-482.8590-482.8588-176.3205-165.7244-165.7221
******** -62.5129 -62.5129 -62.5119 -62.5117 -56.3337 -56.3337 -56.3326
-56.3324 -56.3294 -56.3294 -56.3291 -56.3291 -56.3285 -56.3283 -56.3281
-56.3279 -35.8169 -31.3105 -31.3041 -31.3036 -24.7304 -22.9608 -22.9594
-22.9591 -22.9546 -22.9546 -10.3150 -10.2855 -10.2853 -10.2789 -10.2788
-10.2737  -8.7217  -8.7217  -8.7207  -8.7206  -6.5542  -6.5541  -6.5530
 -6.5529  -6.5400  -6.5400  -6.5392  -6.5390  -6.5390  -6.5390  -6.5382
 -6.5380  -6.3663  -4.7794  -4.7639  -4.7629  -2.6649  -2.6648  -2.6636
 -2.6636  -2.6610  -2.6610  -2.6603  -2.6603  -2.6601  -2.6599  -2.6592
 -2.6591  -2.6490  -2.6490  -2.6489  -2.6489  -2.6483  -2.6481  -2.6481
 -2.6480  -2.0449  -2.0405  -2.0397  -2.0263  -2.0261  -1.2763  -0.9448
 -0.8845  -0.8518  -0.8295  -0.8134  -0.7716  -0.7412  -0.6940  -0.6421
 -0.6293  -0.5724  -0.5683  -0.5186  -0.4887  -0.4594  -0.4567  -0.4506
 -0.4446  -0.3988  -0.3950  -0.3901  -0.3576  -0.3405  -0.3399  -0.3338
 -0.3168  -0.3121  -0.3043  -0.3008  -0.2685  -0.2648  -0.2646
 -- Virtual --
 -0.1024  -0.0715  -0.0628  -0.0437  -0.0405  -0.0203  -0.0027  -0.0011
  0.0202   0.0228   0.0374   0.0386   0.0499   0.0530   0.0556   0.0569
  0.0620   0.0650   0.0676   0.0763   0.0840   0.0893   0.0917   0.0922
  0.0935   0.0994   0.1107   0.1204   0.1216   0.1310   0.1384   0.1514
  0.1624   0.1651   0.1696   0.1709   0.1839   0.1922   0.1992   0.1997
  0.2004   0.2034   0.2064   0.2131   0.2197   0.2333   0.2448   0.2483
  0.2500   0.2656   0.2663   0.2796   0.2830   0.2910   0.3143   0.3308
  0.3590   0.3631   0.3853   0.3858   0.3909   0.3949   0.4106   0.4164
  0.4239   0.4242   0.4300   0.4304   0.4370   0.4425   0.4538   0.4586
  0.4611   0.4734   0.4881   0.4939   0.5035   0.5037   0.5073   0.5115
  0.5117   0.5349   0.5380   0.5439   0.5532   0.5606   0.5621   0.5677
  0.5785   0.5960   0.6097   0.6149   0.6308   0.6368   0.6502   0.6551
  0.6586   0.6789   0.6941   0.6980   0.7168   0.7336   0.7347   0.7354
  0.7614   0.7812   0.7992   0.8015   0.8070   0.8287   0.8433   0.8591
  0.8667   0.8818   0.9008   0.9339   0.9579   0.9583   0.9951   1.0227
  1.0399   1.0544   1.0695   1.0940   1.1213   1.1294   1.1436   1.1832
  1.2073   1.2289   1.2364   1.3031   1.3502   1.3590   1.3860   1.4133
  1.4391   1.4462   1.4689   1.4851   1.5161   1.5489   1.5712   1.5839
  1.7096   1.7223   1.7380   1.7471   1.8051   1.8092   1.8391   1.8408
  1.8837   1.9851   1.9865   2.0064   2.0229   2.0233   2.0495   2.0641
  2.0947   2.0990   2.1319   2.1625   2.1891   2.2048   2.2328   2.2488
  2.2621   2.2721   2.2926   2.3444   2.3779   2.3800   2.4516   2.5681
  2.6989   2.7157   2.8041   2.8299   2.8302   2.9271   2.9583   3.0328
  3.0570   3.0625   3.1498   3.1551   3.3740   3.4056   3.6286   3.7467
  3.7519   3.8102   3.8708   3.9528   3.9603   3.9780   3.9892   3.9898
  3.9905   3.9913   4.0046   4.0335   4.0432   4.0538   4.0576   4.0648
  4.0708   4.0777   4.0803   4.1293   4.1350   4.2083   4.2223   4.2641
  4.2727   4.3040   4.3725   4.3727   4.4310   4.4381   4.5298   4.8181
  4.8407   6.0204   6.1243   6.1425   6.2974   6.4461   6.6086   6.7365
  6.7540   6.8179   6.8276   7.5326   7.5353   7.5546   7.5766   7.6466
  7.6503   7.6587   7.7076   7.7170   7.7306   7.8001   7.8008  23.2083
 23.7660  23.7692  23.9254  23.9328  24.0272  27.9124  28.3553  28.4162
 28.4370  28.5263  28.5516  28.5530  28.6172  28.7223  47.8991  48.0061
 48.0582  48.0696  66.7703 127.8932 127.9561 127.9679 151.7009 289.7278
289.7302 289.7515 289.7731 289.8446 289.8455 289.8600 289.9117 289.9376
289.9436 290.0188 290.02261020.69031020.82551020.88921020.90411901.8658
 --------------------------------------------------------------

          Ground-State Mulliken Net Atomic Charges

     Atom                 Charge (a.u.)
  ----------------------------------------
      1 C                    -0.255883
      2 C                     0.577442
      3 C                     0.049492
      4 C                    -0.384919
      5 C                     0.049659
      6 C                     0.568007
      7 F                    -0.078637
      8 Br                   -0.101647
      9 Br                   -0.215167
     10 I                     0.108036
     11 Br                   -0.215112
     12 Br                   -0.101270
  ----------------------------------------
  Sum of atomic charges =     0.000000

 -----------------------------------------------------------------
                    Cartesian Multipole Moments
 -----------------------------------------------------------------
    Charge (ESU x 10^10)
                -0.0000
    Dipole Moment (Debye)
         X       0.7299      Y       0.0000      Z       0.4273
       Tot       0.8458
    Quadrupole Moments (Debye-Ang)
        XX    -135.3631     XY       0.0000     YY    -141.3237
        XZ      -0.3801     YZ       0.0000     ZZ    -134.8274
    Octopole Moments (Debye-Ang^2)
       XXX    -687.3367    XXY       0.0000    XYY    -246.0836
       YYY       0.0000    XXZ    -122.1886    XYZ       0.0000
       YYZ    -142.2286    XZZ    -228.7301    YZZ      -0.0000
       ZZZ    -406.9460
    Hexadecapole Moments (Debye-Ang^3)
      XXXX   -5839.7763   XXXY       0.0000   XXYY   -1086.8625
      XYYY       0.0000   YYYY    -173.1449   XXXZ    -607.9118
      XXYZ       0.0000   XYYZ    -228.3460   YYYZ       0.0000
      XXZZ   -1692.4295   XYZZ       0.0000   YYZZ    -825.7237
      XZZZ    -641.4521   YZZZ      -0.0000   ZZZZ   -4406.0874
 -----------------------------------------------------------------
 Calculating analytic gradient of the SCF energy
 Gradient of SCF Energy
            1           2           3           4           5           6
    1  -0.0001066   0.0003727  -0.0003607   0.0001373  -0.0001715   0.0003019
    2  -0.0000000  -0.0000000   0.0000000   0.0000000  -0.0000000   0.0000000
    3  -0.0000566   0.0000775   0.0000649   0.0002570  -0.0005243   0.0002562
            7           8           9          10          11          12
    1  -0.0000050   0.0000944   0.0000286  -0.0002221  -0.0002822   0.0002131
    2   0.0000000  -0.0000000  -0.0000000   0.0000000   0.0000000  -0.0000000
    3   0.0000026   0.0001280  -0.0002232   0.0001718  -0.0002257   0.0000718
 Max gradient component =       5.243E-04
 RMS gradient           =       1.807E-04
 Gradient time:  CPU 100.76 s  wall 16.91 s
 Geometry Optimization Parameters
   NAtoms,    NIC,     NZ,  NCons,   NDum,   NFix, NCnnct, MaxDiis
       12      78      12       0       0       0       0       0

 Cartesian Hessian Update
 Hessian updated using BFGS update


** GEOMETRY OPTIMIZATION IN DELOCALIZED INTERNAL COORDINATES **
   Searching for a Minimum

   Optimization Cycle:   4

                       Coordinates (Angstroms)
     ATOM                X               Y               Z
      1  C         0.0280882273    0.0000000000    0.0158553401
      2  C         0.0057338222    0.0000000000    1.4061607395
      3  C         1.2186742221    0.0000000000    2.1070101864
      4  C         2.4399201976    0.0000000000    1.4069087217
      5  C         2.4356710392    0.0000000000   -0.0005551862
      6  C         1.2207026925    0.0000000000   -0.6990869890
      7  F        -1.1281171678    0.0000000000   -0.6503461262
      8  Br       -1.6920530106    0.0000000000    2.2509653471
      9  Br        1.1681620518    0.0000000000    4.0066818059
     10  I         4.2848390435    0.0000000000    2.4822423991
     11  Br        4.0534568545    0.0000000000   -0.9949915180
     12  Br        1.1006385353    0.0000000000   -2.5922347202
   Point Group: c1    Number of degrees of freedom:    30


   Energy is -17544.615342403

 Hessian updated using BFGS update

 16 Hessian modes will be used to form the next step
  Hessian Eigenvalues:
     0.137176    0.180737    0.201012    0.201123    0.204769    0.222044
     0.247630    0.258398    0.362827    0.424024    0.445725    0.461771
     0.464867    0.473605    0.555713    0.572935

 Minimum search - taking simple RFO step
 Searching for Lamda that Minimizes Along All modes
 Value Taken    Lamda =  -0.00000572
 Step Taken.  Stepsize is  0.003725

                             Maximum     Tolerance    Cnvgd?
         Gradient           0.001077      0.000300      NO
         Displacement       0.002180      0.001200      NO
         Energy change     -0.000008      0.000001      NO


 New Cartesian Coordinates Obtained by Inverse Iteration

 Displacement from previous Coordinates is:  0.009279
 ----------------------------------------------------------------
             Standard Nuclear Orientation (Angstroms)
    I     Atom           X                Y                Z
 ----------------------------------------------------------------
    1      C       0.0281870275     0.0000000000     0.0159489343
    2      C       0.0055288710     0.0000000000     1.4062668055
    3      C       1.2187603230     0.0000000000     2.1072353776
    4      C       2.4397786353     0.0000000000     1.4068479919
    5      C       2.4357090044     0.0000000000    -0.0001936625
    6      C       1.2206148048     0.0000000000    -0.6992892241
    7      F      -1.1280340215     0.0000000000    -0.6502475208
    8      Br     -1.6928658876     0.0000000000     2.2495726208
    9      Br      1.1677766107     0.0000000000     4.0073281047
   10      I       4.2864914284     0.0000000000     2.4799656478
   11      Br      4.0551076020     0.0000000000    -0.9925326533
   12      Br      1.0986621096     0.0000000000    -2.5922924219
 ----------------------------------------------------------------
 Nuclear Repulsion Energy =        3287.64087257 hartrees
 There are      119 alpha and      119 beta electrons
 Applying Cartesian multipole field
    Component          Value
    ---------          -----
     (2,0,0)        1.00000E-11
     (0,2,0)        2.00000E-11
     (0,0,2)       -3.00000E-11
 Nucleus-field energy     =    -0.0000000834 hartrees
 Requested basis set is 6-311++G(d,p)
 There are 142 shells and 408 basis functions
 A cutoff of  1.0D-11 yielded   6294 shell pairs
 There are     57997 function pairs (     64313 Cartesian)
 Smallest overlap matrix eigenvalue = 4.90E-07

 Q-Chem warning in module stvman/mkSTV.C, line 318:

 Overlap eigenvalue is smaller than square root of threshold
 Use THRESH >= 12 to get rid of this warning

 Linear dependence detected in AO basis
 Tighter screening thresholds may be required for diffuse basis sets
 Use S2THRESH > 14 and THRESH = 14 in case of SCF convergence issues
 Number of orthogonalized atomic orbitals = 407
 Maximum deviation from orthogonality = 1.643E-10
 Guess MOs from SCF MO coefficient file

 -----------------------------------------------------------------------
  General SCF calculation program by
  Eric Jon Sundstrom, Paul Horn, Yuezhi Mao, Dmitri Zuev, Alec White,
  David Stuck, Shaama M.S., Shane Yost, Joonho Lee, David Small,
  Daniel Levine, Susi Lehtola, Hugh Burton, Evgeny Epifanovsky,
  Bang C. Huynh
 -----------------------------------------------------------------------
 Exchange:     0.2000 Hartree-Fock + 0.0800 Slater + 0.7200 B88
 Correlation:  0.1900 VWN1RPA + 0.8100 LYP
 Using SG-1 standard quadrature grid
 using 6 threads for integral computing
 -------------------------------------------------------
 OpenMP Integral computing Module                
 Release: version 2.0, May 2017, Q-Chem Inc. Pleasanton 
 -------------------------------------------------------
 A restricted SCF calculation will be
 performed using DIIS
 SCF converges when DIIS error is below 1.0e-08
 ---------------------------------------
  Cycle       Energy         DIIS error
 ---------------------------------------
    1  -17544.6153424086      1.40e-05  
    2  -17544.6153449101      3.38e-06  
    3  -17544.6153447820      4.28e-06  
    4  -17544.6153451108      1.01e-06  
    5  -17544.6153451308      3.78e-07  
    6  -17544.6153451341      1.17e-07  
    7  -17544.6153451334      4.09e-08  
    8  -17544.6153451336      1.52e-08  
    9  -17544.6153451344      4.07e-09  Convergence criterion met
 ---------------------------------------
 SCF time:   CPU 190.47s  wall 34.00s 
 SCF   energy in the final basis set =   -17544.6153451344
 Total energy in the final basis set =   -17544.6153451344

 --------------------------------------------------------------

                    Orbital Energies (a.u.)
 --------------------------------------------------------------

 Alpha MOs
 -- Occupied --
********-482.8602-482.8601-482.8590-482.8588-176.3205-165.7243-165.7221
******** -62.5129 -62.5129 -62.5119 -62.5117 -56.3337 -56.3337 -56.3326
-56.3325 -56.3295 -56.3294 -56.3291 -56.3291 -56.3285 -56.3283 -56.3281
-56.3279 -35.8169 -31.3105 -31.3041 -31.3036 -24.7304 -22.9608 -22.9594
-22.9591 -22.9546 -22.9546 -10.3150 -10.2855 -10.2854 -10.2790 -10.2788
-10.2737  -8.7217  -8.7217  -8.7207  -8.7206  -6.5542  -6.5542  -6.5530
 -6.5529  -6.5400  -6.5400  -6.5392  -6.5391  -6.5390  -6.5390  -6.5382
 -6.5380  -6.3663  -4.7794  -4.7639  -4.7629  -2.6649  -2.6648  -2.6636
 -2.6636  -2.6610  -2.6610  -2.6603  -2.6603  -2.6601  -2.6599  -2.6592
 -2.6591  -2.6490  -2.6490  -2.6490  -2.6490  -2.6483  -2.6481  -2.6481
 -2.6480  -2.0449  -2.0405  -2.0397  -2.0263  -2.0261  -1.2763  -0.9448
 -0.8844  -0.8518  -0.8296  -0.8133  -0.7716  -0.7412  -0.6940  -0.6422
 -0.6293  -0.5723  -0.5683  -0.5186  -0.4887  -0.4594  -0.4567  -0.4507
 -0.4446  -0.3988  -0.3949  -0.3901  -0.3576  -0.3404  -0.3399  -0.3338
 -0.3168  -0.3122  -0.3044  -0.3008  -0.2685  -0.2648  -0.2646
 -- Virtual --
 -0.1024  -0.0715  -0.0628  -0.0438  -0.0405  -0.0204  -0.0028  -0.0012
  0.0202   0.0227   0.0374   0.0386   0.0499   0.0530   0.0556   0.0568
  0.0620   0.0650   0.0676   0.0763   0.0840   0.0893   0.0916   0.0922
  0.0935   0.0994   0.1107   0.1204   0.1216   0.1310   0.1384   0.1514
  0.1624   0.1650   0.1696   0.1709   0.1840   0.1923   0.1992   0.1999
  0.2002   0.2034   0.2063   0.2130   0.2196   0.2333   0.2448   0.2483
  0.2499   0.2656   0.2662   0.2797   0.2830   0.2909   0.3142   0.3308
  0.3589   0.3631   0.3853   0.3858   0.3908   0.3948   0.4106   0.4164
  0.4239   0.4242   0.4300   0.4304   0.4370   0.4425   0.4538   0.4584
  0.4610   0.4737   0.4882   0.4940   0.5037   0.5037   0.5074   0.5117
  0.5118   0.5348   0.5380   0.5439   0.5532   0.5605   0.5620   0.5676
  0.5784   0.5961   0.6097   0.6147   0.6310   0.6368   0.6500   0.6551
  0.6585   0.6788   0.6938   0.6980   0.7167   0.7336   0.7346   0.7354
  0.7614   0.7812   0.7991   0.8015   0.8069   0.8287   0.8432   0.8590
  0.8666   0.8817   0.9008   0.9339   0.9578   0.9583   0.9951   1.0227
  1.0398   1.0543   1.0695   1.0940   1.1210   1.1294   1.1439   1.1831
  1.2073   1.2288   1.2363   1.3029   1.3503   1.3590   1.3860   1.4133
  1.4391   1.4462   1.4688   1.4852   1.5161   1.5488   1.5711   1.5840
  1.7097   1.7222   1.7378   1.7472   1.8050   1.8091   1.8389   1.8410
  1.8836   1.9851   1.9864   2.0063   2.0229   2.0233   2.0494   2.0641
  2.0943   2.0991   2.1318   2.1626   2.1893   2.2045   2.2326   2.2488
  2.2621   2.2721   2.2924   2.3443   2.3777   2.3800   2.4517   2.5681
  2.6989   2.7157   2.8041   2.8299   2.8302   2.9270   2.9582   3.0328
  3.0570   3.0624   3.1496   3.1551   3.3737   3.4058   3.6284   3.7468
  3.7519   3.8099   3.8710   3.9528   3.9603   3.9780   3.9893   3.9897
  3.9906   3.9912   4.0046   4.0336   4.0432   4.0537   4.0574   4.0644
  4.0709   4.0778   4.0802   4.1292   4.1349   4.2082   4.2223   4.2641
  4.2726   4.3038   4.3723   4.3726   4.4311   4.4382   4.5297   4.8180
  4.8407   6.0204   6.1242   6.1424   6.2973   6.4461   6.6086   6.7365
  6.7541   6.8176   6.8274   7.5325   7.5353   7.5546   7.5766   7.6464
  7.6502   7.6586   7.7075   7.7170   7.7308   7.8000   7.8007  23.2083
 23.7654  23.7696  23.9260  23.9320  24.0269  27.9124  28.3553  28.4162
 28.4369  28.5263  28.5516  28.5530  28.6172  28.7222  47.8991  48.0062
 48.0579  48.0694  66.7702 127.8932 127.9561 127.9679 151.7009 289.7277
289.7301 289.7515 289.7731 289.8443 289.8456 289.8598 289.9117 289.9376
289.9436 290.0187 290.02251020.69031020.82571020.88881020.90381901.8657
 --------------------------------------------------------------

          Ground-State Mulliken Net Atomic Charges

     Atom                 Charge (a.u.)
  ----------------------------------------
      1 C                    -0.255978
      2 C                     0.577663
      3 C                     0.048346
      4 C                    -0.384911
      5 C                     0.050254
      6 C                     0.567518
      7 F                    -0.078351
      8 Br                   -0.101419
      9 Br                   -0.214971
     10 I                     0.107969
     11 Br                   -0.215147
     12 Br                   -0.100973
  ----------------------------------------
  Sum of atomic charges =     0.000000

 -----------------------------------------------------------------
                    Cartesian Multipole Moments
 -----------------------------------------------------------------
    Charge (ESU x 10^10)
                -0.0000
    Dipole Moment (Debye)
         X       0.7286      Y      -0.0000      Z       0.4242
       Tot       0.8431
    Quadrupole Moments (Debye-Ang)
        XX    -135.3372     XY      -0.0000     YY    -141.3260
        XZ      -0.3816     YZ       0.0000     ZZ    -134.8598
    Octopole Moments (Debye-Ang^2)
       XXX    -687.1739    XXY      -0.0000    XYY    -246.1085
       YYY      -0.0000    XXZ    -122.1564    XYZ       0.0000
       YYZ    -142.2032    XZZ    -228.9158    YZZ      -0.0000
       ZZZ    -406.9691
    Hexadecapole Moments (Debye-Ang^3)
      XXXX   -5841.2804   XXXY      -0.0000   XXYY   -1087.4726
      XYYY      -0.0000   YYYY    -173.1506   XXXZ    -608.0937
      XXYZ      -0.0000   XYYZ    -228.4407   YYYZ      -0.0000
      XXZZ   -1693.3450   XYZZ      -0.0000   YYZZ    -825.3320
      XZZZ    -641.9692   YZZZ       0.0000   ZZZZ   -4404.1919
 -----------------------------------------------------------------
 Calculating analytic gradient of the SCF energy
 Gradient of SCF Energy
            1           2           3           4           5           6
    1  -0.0001115   0.0001037  -0.0000804   0.0000358  -0.0000494   0.0001084
    2   0.0000000  -0.0000000  -0.0000000   0.0000000   0.0000000  -0.0000000
    3  -0.0000410   0.0000601  -0.0000109   0.0000032  -0.0000636   0.0000611
            7           8           9          10          11          12
    1   0.0000128   0.0000668  -0.0000575  -0.0000156  -0.0000054  -0.0000077
    2   0.0000000   0.0000000   0.0000000  -0.0000000  -0.0000000   0.0000000
    3   0.0000069   0.0000008  -0.0000133  -0.0000853   0.0000384   0.0000435
 Max gradient component =       1.115E-04
 RMS gradient           =       4.638E-05
 Gradient time:  CPU 100.83 s  wall 16.92 s
 Geometry Optimization Parameters
   NAtoms,    NIC,     NZ,  NCons,   NDum,   NFix, NCnnct, MaxDiis
       12      78      12       0       0       0       0       0

 Cartesian Hessian Update
 Hessian updated using BFGS update


** GEOMETRY OPTIMIZATION IN DELOCALIZED INTERNAL COORDINATES **
   Searching for a Minimum

   Optimization Cycle:   5

                       Coordinates (Angstroms)
     ATOM                X               Y               Z
      1  C         0.0281870275    0.0000000000    0.0159489343
      2  C         0.0055288710    0.0000000000    1.4062668055
      3  C         1.2187603230    0.0000000000    2.1072353776
      4  C         2.4397786353    0.0000000000    1.4068479919
      5  C         2.4357090044    0.0000000000   -0.0001936625
      6  C         1.2206148048    0.0000000000   -0.6992892241
      7  F        -1.1280340215    0.0000000000   -0.6502475208
      8  Br       -1.6928658876    0.0000000000    2.2495726208
      9  Br        1.1677766107    0.0000000000    4.0073281047
     10  I         4.2864914284    0.0000000000    2.4799656478
     11  Br        4.0551076020    0.0000000000   -0.9925326533
     12  Br        1.0986621096    0.0000000000   -2.5922924219
   Point Group: c1    Number of degrees of freedom:    30


   Energy is -17544.615345134

 Hessian updated using BFGS update

 17 Hessian modes will be used to form the next step
  Hessian Eigenvalues:
     0.135243    0.184432    0.200889    0.201126    0.202066    0.217282
     0.244090    0.249935    0.260953    0.389730    0.423841    0.444839
     0.460296    0.464705    0.474468    0.558870    0.575937

 Minimum search - taking simple RFO step
 Searching for Lamda that Minimizes Along All modes
 Value Taken    Lamda =   0.00000000
 Step Taken.  Stepsize is  0.001202

                             Maximum     Tolerance    Cnvgd?
         Gradient           0.000201      0.000300     YES
         Displacement       0.000599      0.001200     YES
         Energy change     -0.000003      0.000001      NO


                       Distance Matrix (Angstroms)
             C (  1)   C (  2)   C (  3)   C (  4)   C (  5)   C (  6)
   C (  2)  1.390502
   C (  3)  2.406438  1.401174
   C (  4)  2.783949  2.434250  1.407632
   C (  5)  2.407576  2.807830  2.433561  1.407048
   C (  6)  1.390485  2.431008  2.806525  2.433552  1.401852
   F (  7)  1.334416  2.348237  3.620933  4.118365  3.622545  2.349161
   Br(  8)  2.819769  1.896236  2.915103  4.217693  4.701763  4.145378
   Br(  9)  4.150876  2.848919  1.900777  2.894907  4.203318  4.706914
   I ( 10)  4.919810  4.413555  3.090292  2.135867  3.094606  4.416703
   Br( 11)  4.151280  4.706732  4.201598  2.892458  1.899260  2.849621
   Br( 12)  2.819369  4.145288  4.701062  4.218023  2.916620  1.896927
             F (  7)   Br(  8)   Br(  9)   I ( 10)   Br( 11)
   Br(  8)  2.954318
   Br(  9)  5.192664  3.357526
   I ( 10)  6.254224  5.983794  3.472639
   Br( 11)  5.194431  6.599276  5.773672  3.480199
   Br( 12)  2.954609  5.588943  6.599982  5.990831  3.361518

 Final energy is   -17544.615345134425     


 ******************************
 **  OPTIMIZATION CONVERGED  **
 ******************************

                       Coordinates (Angstroms)
     ATOM                X               Y               Z
      1  C         0.0281870275    0.0000000000    0.0159489343
      2  C         0.0055288710    0.0000000000    1.4062668055
      3  C         1.2187603230    0.0000000000    2.1072353776
      4  C         2.4397786353    0.0000000000    1.4068479919
      5  C         2.4357090044    0.0000000000   -0.0001936625
      6  C         1.2206148048    0.0000000000   -0.6992892241
      7  F        -1.1280340215    0.0000000000   -0.6502475208
      8  Br       -1.6928658876    0.0000000000    2.2495726208
      9  Br        1.1677766107    0.0000000000    4.0073281047
     10  I         4.2864914284    0.0000000000    2.4799656478
     11  Br        4.0551076020    0.0000000000   -0.9925326533
     12  Br        1.0986621096    0.0000000000   -2.5922924219

Z-matrix Print:
$molecule
0 1
I 
C  1 2.135867
C  2 1.407048 1 120.326423
C  3 1.401852 2 120.079373 1 -180.000000 0
C  4 1.390485 3 119.130309 2 -0.000000 0
F  5 1.334416 4 119.094092 3 -180.000000 0
C  5 1.390502 4 121.889709 3 -0.000000 0
C  7 1.401174 5 119.084355 4 -0.000000 0
Br 7 1.896236 5 117.339501 4 -180.000000 0
Br 4 1.896927 3 123.599720 2 -180.000000 0
Br 3 1.899260 2 121.333517 1 -0.000000 0
Br 8 1.900777 7 118.481023 5 -180.000000 0
$end


 --------------------------------------------------------------

                    Orbital Energies (a.u.)
 --------------------------------------------------------------

 Alpha MOs
 -- Occupied --
********-482.8602-482.8601-482.8590-482.8588-176.3205-165.7243-165.7221
******** -62.5129 -62.5129 -62.5119 -62.5117 -56.3337 -56.3337 -56.3326
-56.3325 -56.3295 -56.3294 -56.3291 -56.3291 -56.3285 -56.3283 -56.3281
-56.3279 -35.8169 -31.3105 -31.3041 -31.3036 -24.7304 -22.9608 -22.9594
-22.9591 -22.9546 -22.9546 -10.3150 -10.2855 -10.2854 -10.2790 -10.2788
-10.2737  -8.7217  -8.7217  -8.7207  -8.7206  -6.5542  -6.5542  -6.5530
 -6.5529  -6.5400  -6.5400  -6.5392  -6.5391  -6.5390  -6.5390  -6.5382
 -6.5380  -6.3663  -4.7794  -4.7639  -4.7629  -2.6649  -2.6648  -2.6636
 -2.6636  -2.6610  -2.6610  -2.6603  -2.6603  -2.6601  -2.6599  -2.6592
 -2.6591  -2.6490  -2.6490  -2.6490  -2.6490  -2.6483  -2.6481  -2.6481
 -2.6480  -2.0449  -2.0405  -2.0397  -2.0263  -2.0261  -1.2763  -0.9448
 -0.8844  -0.8518  -0.8296  -0.8133  -0.7716  -0.7412  -0.6940  -0.6422
 -0.6293  -0.5723  -0.5683  -0.5186  -0.4887  -0.4594  -0.4567  -0.4507
 -0.4446  -0.3988  -0.3949  -0.3901  -0.3576  -0.3404  -0.3399  -0.3338
 -0.3168  -0.3122  -0.3044  -0.3008  -0.2685  -0.2648  -0.2646
 -- Virtual --
 -0.1024  -0.0715  -0.0628  -0.0438  -0.0405  -0.0204  -0.0028  -0.0012
  0.0202   0.0227   0.0374   0.0386   0.0499   0.0530   0.0556   0.0568
  0.0620   0.0650   0.0676   0.0763   0.0840   0.0893   0.0916   0.0922
  0.0935   0.0994   0.1107   0.1204   0.1216   0.1310   0.1384   0.1514
  0.1624   0.1650   0.1696   0.1709   0.1840   0.1923   0.1992   0.1999
  0.2002   0.2034   0.2063   0.2130   0.2196   0.2333   0.2448   0.2483
  0.2499   0.2656   0.2662   0.2797   0.2830   0.2909   0.3142   0.3308
  0.3589   0.3631   0.3853   0.3858   0.3908   0.3948   0.4106   0.4164
  0.4239   0.4242   0.4300   0.4304   0.4370   0.4425   0.4538   0.4584
  0.4610   0.4737   0.4882   0.4940   0.5037   0.5037   0.5074   0.5117
  0.5118   0.5348   0.5380   0.5439   0.5532   0.5605   0.5620   0.5676
  0.5784   0.5961   0.6097   0.6147   0.6310   0.6368   0.6500   0.6551
  0.6585   0.6788   0.6938   0.6980   0.7167   0.7336   0.7346   0.7354
  0.7614   0.7812   0.7991   0.8015   0.8069   0.8287   0.8432   0.8590
  0.8666   0.8817   0.9008   0.9339   0.9578   0.9583   0.9951   1.0227
  1.0398   1.0543   1.0695   1.0940   1.1210   1.1294   1.1439   1.1831
  1.2073   1.2288   1.2363   1.3029   1.3503   1.3590   1.3860   1.4133
  1.4391   1.4462   1.4688   1.4852   1.5161   1.5488   1.5711   1.5840
  1.7097   1.7222   1.7378   1.7472   1.8050   1.8091   1.8389   1.8410
  1.8836   1.9851   1.9864   2.0063   2.0229   2.0233   2.0494   2.0641
  2.0943   2.0991   2.1318   2.1626   2.1893   2.2045   2.2326   2.2488
  2.2621   2.2721   2.2924   2.3443   2.3777   2.3800   2.4517   2.5681
  2.6989   2.7157   2.8041   2.8299   2.8302   2.9270   2.9582   3.0328
  3.0570   3.0624   3.1496   3.1551   3.3737   3.4058   3.6284   3.7468
  3.7519   3.8099   3.8710   3.9528   3.9603   3.9780   3.9893   3.9897
  3.9906   3.9912   4.0046   4.0336   4.0432   4.0537   4.0574   4.0644
  4.0709   4.0778   4.0802   4.1292   4.1349   4.2082   4.2223   4.2641
  4.2726   4.3038   4.3723   4.3726   4.4311   4.4382   4.5297   4.8180
  4.8407   6.0204   6.1242   6.1424   6.2973   6.4461   6.6086   6.7365
  6.7541   6.8176   6.8274   7.5325   7.5353   7.5546   7.5766   7.6464
  7.6502   7.6586   7.7075   7.7170   7.7308   7.8000   7.8007  23.2083
 23.7654  23.7696  23.9260  23.9320  24.0269  27.9124  28.3553  28.4162
 28.4369  28.5263  28.5516  28.5530  28.6172  28.7222  47.8991  48.0062
 48.0579  48.0694  66.7702 127.8932 127.9561 127.9679 151.7009 289.7277
289.7301 289.7515 289.7731 289.8443 289.8456 289.8598 289.9117 289.9376
289.9436 290.0187 290.02251020.69031020.82571020.88881020.90381901.8657
 --------------------------------------------------------------

          Ground-State Mulliken Net Atomic Charges

     Atom                 Charge (a.u.)
  ----------------------------------------
      1 C                    -0.255978
      2 C                     0.577663
      3 C                     0.048346
      4 C                    -0.384911
      5 C                     0.050254
      6 C                     0.567518
      7 F                    -0.078351
      8 Br                   -0.101419
      9 Br                   -0.214971
     10 I                     0.107969
     11 Br                   -0.215147
     12 Br                   -0.100973
  ----------------------------------------
  Sum of atomic charges =     0.000000

 -----------------------------------------------------------------
                    Cartesian Multipole Moments
 -----------------------------------------------------------------
    Charge (ESU x 10^10)
                -0.0000
    Dipole Moment (Debye)
         X       0.7286      Y      -0.0000      Z       0.4242
       Tot       0.8431
    Quadrupole Moments (Debye-Ang)
        XX    -135.3372     XY      -0.0000     YY    -141.3260
        XZ      -0.3816     YZ       0.0000     ZZ    -134.8598
    Octopole Moments (Debye-Ang^2)
       XXX    -687.1739    XXY      -0.0000    XYY    -246.1085
       YYY      -0.0000    XXZ    -122.1564    XYZ       0.0000
       YYZ    -142.2032    XZZ    -228.9158    YZZ      -0.0000
       ZZZ    -406.9691
    Hexadecapole Moments (Debye-Ang^3)
      XXXX   -5841.2804   XXXY      -0.0000   XXYY   -1087.4726
      XYYY      -0.0000   YYYY    -173.1506   XXXZ    -608.0937
      XXYZ      -0.0000   XYYZ    -228.4407   YYYZ      -0.0000
      XXZZ   -1693.3450   XYZZ      -0.0000   YYZZ    -825.3320
      XZZZ    -641.9692   YZZZ       0.0000   ZZZZ   -4404.1919
 -----------------------------------------------------------------
Archival summary:
1\1\february\OPT\ProcedureUnspecified\BasisUnspecified\1r416\taweetha\SunDec119:58:082019SunDec119:58:082019\0\\#,OPT,ProcedureUnspecified,BasisUnspecified,\\0,1\I\C,1,2.13587\C,2,1.40705,1,120.326\C,3,1.40185,2,120.079,1,-180,0\C,4,1.39049,3,119.13,2,-0,0\F,5,1.33442,4,119.094,3,-180,0\C,5,1.3905,4,121.89,3,-0,0\C,7,1.40117,5,119.084,4,-0,0\Br,7,1.89624,5,117.34,4,-180,0\Br,4,1.89693,3,123.6,2,-180,0\Br,3,1.89926,2,121.334,1,-0,0\Br,8,1.90078,7,118.481,5,-180,0\\\@

 Total job time:  303.99s(wall), 1704.59s(cpu) 
 Sun Dec  1 19:58:08 2019

        *************************************************************
        *                                                           *
        *  Thank you very much for using Q-Chem.  Have a nice day.  *
        *                                                           *
        *************************************************************


 
User input: 2 of 2 
 
                  Welcome to Q-Chem
     A Quantum Leap Into The Future Of Chemistry


 Q-Chem 5.2 (devel), Q-Chem, Inc., Pleasanton, CA (2019)

 Yihan Shao,  Zhengting Gan,  E. Epifanovsky,  A. T. B. Gilbert,  M. Wormit,  
 J. Kussmann,  A. W. Lange,  A. Behn,  Jia Deng,  Xintian Feng,  D. Ghosh,  
 M. Goldey,  P. R. Horn,  L. D. Jacobson,  I. Kaliman,  T. Kus,  A. Landau,  
 Jie Liu,  E. I. Proynov,  R. M. Richard,  R. P. Steele,  E. J. Sundstrom,  
 H. L. Woodcock III,  P. M. Zimmerman,  D. Zuev,  B. Albrecht,  E. Alguire,  
 S. A. Baeppler,  D. Barton,  Z. Benda,  Y. A. Bernard,  E. J. Berquist,  
 K. B. Bravaya,  H. Burton,  D. Casanova,  Chun-Min Chang,  Yunqing Chen,  
 A. Chien,  K. D. Closser,  M. P. Coons,  S. Coriani,  S. Dasgupta,  
 A. L. Dempwolff,  M. Diedenhofen,  Hainam Do,  R. G. Edgar,  Po-Tung Fang,  
 S. Faraji,  S. Fatehi,  Qingguo Feng,  K. D. Fenk,  J. Fosso-Tande,  
 J. Gayvert,  Qinghui Ge,  A. Ghysels,  G. Gidofalvi,  J. Gomes,  
 J. Gonthier,  A. Gunina,  D. Hait,  M. W. D. Hanson-Heine,  
 P. H. P. Harbach,  A. W. Hauser,  M. F. Herbst,  J. E. Herr,  
 E. G. Hohenstein,  Z. C. Holden,  Kerwin Hui,  B. C. Huynh,  T.-C. Jagau,  
 Hyunjun Ji,  B. Kaduk,  K. Khistyaev,  Jaehoon Kim,  P. Klunzinger,  K. Koh,  
 D. Kosenkov,  L. Koulias,  T. Kowalczyk,  C. M. Krauter,  A. Kunitsa,  
 Ka Un Lao,  A. Laurent,  K. V. Lawler,  Joonho Lee,  D. Lefrancois,  
 S. Lehtola,  D. S. Levine,  Yi-Pei Li,  You-Sheng Lin,  Fenglai Liu,  
 E. Livshits,  A. Luenser,  P. Manohar,  E. Mansoor,  S. F. Manzer,  
 Shan-Ping Mao,  Yuezhi Mao,  N. Mardirossian,  A. V. Marenich,  
 T. Markovich,  L. A. Martinez-Martinez,  S. A. Maurer,  N. J. Mayhall,  
 S. C. McKenzie,  J.-M. Mewes,  P. Morgante,  A. F. Morrison,  
 J. W. Mullinax,  K. Nanda,  T. S. Nguyen-Beck,  R. Olivares-Amaya,  
 J. A. Parkhill,  Zheng Pei,  T. M. Perrine,  F. Plasser,  P. Pokhilko,  
 S. Prager,  A. Prociuk,  E. Ramos,  D. R. Rehn,  F. Rob,  M. Scheurer,  
 M. Schneider,  N. Sergueev,  S. M. Sharada,  S. Sharma,  D. W. Small,  
 T. Stauch,  T. Stein,  Yu-Chuan Su,  A. J. W. Thom,  A. Tkatchenko,  
 T. Tsuchimochi,  N. M. Tubman,  L. Vogt,  M. L. Vidal,  O. Vydrov,  
 M. A. Watson,  J. Wenzel,  M. de Wergifosse,  T. A. Wesolowski,  A. White,  
 J. Witte,  A. Yamada,  Jun Yang,  K. Yao,  S. Yeganeh,  S. R. Yost,  
 Zhi-Qiang You,  A. Zech,  Igor Ying Zhang,  Xing Zhang,  Yan Zhao,  
 Ying Zhu,  B. R. Brooks,  G. K. L. Chan,  C. J. Cramer,  M. S. Gordon,  
 W. J. Hehre,  A. Klamt,  M. W. Schmidt,  C. D. Sherrill,  D. G. Truhlar,  
 A. Aspuru-Guzik,  R. Baer,  A. T. Bell,  N. A. Besley,  Jeng-Da Chai,  
 A. E. DePrince, III,  R. A. DiStasio Jr.,  A. Dreuw,  B. D. Dunietz,  
 T. R. Furlani,  Chao-Ping Hsu,  Yousung Jung,  Jing Kong,  D. S. Lambrecht,  
 WanZhen Liang,  C. Ochsenfeld,  V. A. Rassolov,  L. V. Slipchenko,  
 J. E. Subotnik,  T. Van Voorhis,  J. M. Herbert,  A. I. Krylov,  
 P. M. W. Gill,  M. Head-Gordon

 Contributors to earlier versions of Q-Chem not listed above: 
 R. D. Adamson,  B. Austin,  J. Baker,  G. J. O. Beran,  K. Brandhorst,  
 S. T. Brown,  E. F. C. Byrd,  A. K. Chakraborty,  C.-L. Cheng,  
 Siu Hung Chien,  D. M. Chipman,  D. L. Crittenden,  H. Dachsel,  
 R. J. Doerksen,  A. D. Dutoi,  L. Fusti-Molnar,  W. A. Goddard III,  
 A. Golubeva-Zadorozhnaya,  S. R. Gwaltney,  G. Hawkins,  A. Heyden,  
 S. Hirata,  G. Kedziora,  F. J. Keil,  C. Kelley,  Jihan Kim,  R. A. King,  
 R. Z. Khaliullin,  P. P. Korambath,  W. Kurlancheek,  A. M. Lee,  M. S. Lee,  
 S. V. Levchenko,  Ching Yeh Lin,  D. Liotard,  R. C. Lochan,  I. Lotan,  
 P. E. Maslen,  N. Nair,  D. P. O'Neill,  D. Neuhauser,  E. Neuscamman,  
 C. M. Oana,  R. Olson,  B. Peters,  R. Peverati,  P. A. Pieniazek,  
 Y. M. Rhee,  J. Ritchie,  M. A. Rohrdanz,  E. Rosta,  N. J. Russ,  
 H. F. Schaefer III,  N. E. Schultz,  N. Shenvi,  A. C. Simmonett,  A. Sodt,  
 D. Stuck,  K. S. Thanthiriwatte,  V. Vanovschi,  Tao Wang,  A. Warshel,  
 C. F. Williams,  Q. Wu,  X. Xu,  W. Zhang

 Please cite Q-Chem as follows:
 Y. Shao et al., Mol. Phys. 113, 184-215 (2015)
 DOI: 10.1080/00268976.2014.952696

 Q-Chem 5.2.1 for Intel X86 EM64T Linux

 Parts of Q-Chem use Armadillo 8.300.2 (Tropical Shenanigans).
 http://arma.sourceforge.net/

 Q-Chem begins on Sun Dec  1 19:58:08 2019  

Host: 
0

     Scratch files written to /scratch/taweetham/qchem25511//
NAlpha2: 238
NElect   238
Mult     1
The previous job contains 0 fragments, simply inherited here

Checking the input file for inconsistencies... 	...done.

--------------------------------------------------------------
User input:
--------------------------------------------------------------

$MOLECULE
READ
$END

$REM
   JOB_TYPE 	FREQUENCY
   BASIS 	6-311++G**
   METHOD	B3LYP	
$END


--------------------------------------------------------------
 ----------------------------------------------------------------
             Standard Nuclear Orientation (Angstroms)
    I     Atom           X                Y                Z
 ----------------------------------------------------------------
    1      C       0.0188224208    -2.0209035829    -0.0000000000
    2      C      -1.2024200568    -1.3560246570    -0.0000000000
    3      C      -1.2151177744     0.0450914207    -0.0000000000
    4      C      -0.0042885430     0.7629498893     0.0000000000
    5      C       1.2183488452     0.0665731260     0.0000000000
    6      C       1.2284991314    -1.3352419437     0.0000000000
    7      F       0.0293278898    -3.3552777680    -0.0000000000
    8      Br     -2.7727033057    -2.4190015959    -0.0000000000
    9      Br     -2.8939986353     0.9363325585    -0.0000000000
   10      I      -0.0289626542     2.8986747855     0.0000000000
   11      Br      2.8794473869     0.9874097700     0.0000000000
   12      Br      2.8160547118    -2.3735101392     0.0000000000
 ----------------------------------------------------------------
 Molecular Point Group                 Cs    NOp =  2
 Largest Abelian Subgroup              Cs    NOp =  2
 Nuclear Repulsion Energy =        3287.64087257 hartrees
 There are      119 alpha and      119 beta electrons
 Requested basis set is 6-311++G(d,p)
 There are 142 shells and 408 basis functions

 Total QAlloc Memory Limit   2000 MB
 Mega-Array Size       188 MB
 MEM_STATIC part       192 MB

                       Distance Matrix (Angstroms)
             C (  1)   C (  2)   C (  3)   C (  4)   C (  5)   C (  6)
   C (  2)  1.390502
   C (  3)  2.406438  1.401174
   C (  4)  2.783949  2.434250  1.407632
   C (  5)  2.407576  2.807830  2.433561  1.407048
   C (  6)  1.390485  2.431008  2.806525  2.433552  1.401852
   F (  7)  1.334416  2.348237  3.620933  4.118365  3.622545  2.349161
   Br(  8)  2.819769  1.896236  2.915103  4.217693  4.701763  4.145378
   Br(  9)  4.150876  2.848919  1.900777  2.894907  4.203318  4.706914
   I ( 10)  4.919810  4.413555  3.090292  2.135867  3.094606  4.416703
   Br( 11)  4.151280  4.706732  4.201598  2.892458  1.899260  2.849621
   Br( 12)  2.819369  4.145288  4.701062  4.218023  2.916620  1.896927
             F (  7)   Br(  8)   Br(  9)   I ( 10)   Br( 11)
   Br(  8)  2.954318
   Br(  9)  5.192664  3.357526
   I ( 10)  6.254224  5.983794  3.472639
   Br( 11)  5.194431  6.599276  5.773672  3.480199
   Br( 12)  2.954609  5.588943  6.599982  5.990831  3.361518

 A cutoff of  1.0D-11 yielded   6294 shell pairs
 There are     57997 function pairs (     64313 Cartesian)
 Smallest overlap matrix eigenvalue = 4.90E-07

 Q-Chem warning in module stvman/mkSTV.C, line 318:

 Overlap eigenvalue is smaller than square root of threshold
 Use THRESH >= 12 to get rid of this warning

 Linear dependence detected in AO basis
 Tighter screening thresholds may be required for diffuse basis sets
 Use S2THRESH > 14 and THRESH = 14 in case of SCF convergence issues
 Number of orthogonalized atomic orbitals = 407
 Maximum deviation from orthogonality = 1.307E-10
 Guess from superposition of atomic densities
 Warning:  Energy on first SCF cycle will be non-variational
 SAD guess density has 238.000000 electrons

 -----------------------------------------------------------------------
  General SCF calculation program by
  Eric Jon Sundstrom, Paul Horn, Yuezhi Mao, Dmitri Zuev, Alec White,
  David Stuck, Shaama M.S., Shane Yost, Joonho Lee, David Small,
  Daniel Levine, Susi Lehtola, Hugh Burton, Evgeny Epifanovsky,
  Bang C. Huynh
 -----------------------------------------------------------------------
 Exchange:     0.2000 Hartree-Fock + 0.0800 Slater + 0.7200 B88
 Correlation:  0.1900 VWN1RPA + 0.8100 LYP
 Using SG-1 standard quadrature grid
 using 6 threads for integral computing
 -------------------------------------------------------
 OpenMP Integral computing Module                
 Release: version 2.0, May 2017, Q-Chem Inc. Pleasanton 
 -------------------------------------------------------
 A restricted SCF calculation will be
 performed using DIIS
 SCF converges when DIIS error is below 1.0e-08
 ---------------------------------------
  Cycle       Energy         DIIS error
 ---------------------------------------
    1  -17546.9104598358      2.88e-02  
    2  -17544.5675756424      2.16e-03  
    3  -17544.5144068306      2.62e-03  
    4  -17544.5956893765      9.14e-04  
    5  -17544.6145884877      2.14e-04  
    6  -17544.6152402264      8.63e-05  
    7  -17544.6153663032      2.63e-05  
    8  -17544.6153795453      1.08e-05  
    9  -17544.6153814582      1.49e-06  
   10  -17544.6153814853      4.76e-07  
   11  -17544.6153814891      1.74e-07  
   12  -17544.6153814898      3.90e-08  
   13  -17544.6153814929      1.16e-08  
   14  -17544.6153814969      5.28e-09  Convergence criterion met
 ---------------------------------------
 SCF time:   CPU 309.22s  wall 56.00s 
 SCF   energy in the final basis set =   -17544.6153814969
 Total energy in the final basis set =   -17544.6153814969

 --------------------------------------------------------------
             Orbital Energies (a.u.) and Symmetries
 --------------------------------------------------------------

 Alpha MOs, Restricted
 -- Occupied --                  
******* -482.86 -482.86 -482.86 -482.86 -176.32 -165.72 -165.72
  1 A'    2 A'    3 A'    4 A'    5 A'    6 A'    7 A'    1 A"                 
-165.72  -62.51  -62.51  -62.51  -62.51  -56.33  -56.33  -56.33
  8 A'    9 A'   10 A'   11 A'   12 A'   13 A'   14 A'   15 A'                 
-56.332 -56.329 -56.329 -56.329 -56.329 -56.328 -56.328 -56.328
 16 A'    2 A"    3 A"   17 A'   18 A'    4 A"    5 A"   19 A'                 
-56.328 -35.817 -31.310 -31.304 -31.304 -24.730 -22.961 -22.959
 20 A'   21 A'   22 A'    6 A"   23 A'   24 A'   25 A'    7 A"                 
-22.959 -22.955 -22.955 -10.315 -10.285 -10.285 -10.279 -10.279
 26 A'   27 A'    8 A"   28 A'   29 A'   30 A'   31 A'   32 A'                 
-10.274  -8.722  -8.722  -8.721  -8.721  -6.554  -6.554  -6.553
 33 A'   34 A'   35 A'   36 A'   37 A'   38 A'   39 A'   40 A'                 
 -6.553  -6.540  -6.540  -6.539  -6.539  -6.539  -6.539  -6.538
 41 A'    9 A"   10 A"   11 A"   12 A"   42 A'   43 A'   44 A'                 
 -6.538  -6.366  -4.779  -4.764  -4.763  -2.665  -2.665  -2.664
 45 A'   46 A'   47 A'   13 A"   48 A'   49 A'   50 A'   51 A'                 
 -2.664  -2.661  -2.661  -2.660  -2.660  -2.660  -2.660  -2.659
 52 A'   14 A"   15 A"   53 A'   54 A'   16 A"   17 A"   55 A'                 
 -2.659  -2.649  -2.649  -2.649  -2.649  -2.648  -2.648  -2.648
 56 A'   57 A'   58 A'   18 A"   19 A"   59 A'   20 A"   60 A'                 
 -2.648  -2.045  -2.040  -2.040  -2.026  -2.026  -1.276  -0.945
 21 A"   61 A'   22 A"   62 A'   23 A"   63 A'   64 A'   65 A'                 
 -0.884  -0.852  -0.830  -0.813  -0.772  -0.741  -0.694  -0.642
 66 A'   67 A'   68 A'   69 A'   70 A'   71 A'   72 A'   73 A'                 
 -0.629  -0.572  -0.568  -0.519  -0.489  -0.459  -0.457  -0.451
 74 A'   75 A'   76 A'   24 A"   77 A'   78 A'   79 A'   80 A'                 
 -0.445  -0.399  -0.395  -0.390  -0.358  -0.340  -0.340  -0.334
 25 A"   81 A'   82 A'   26 A"   27 A"   83 A'   84 A'   28 A"                 
 -0.317  -0.312  -0.304  -0.301  -0.268  -0.265  -0.265
 29 A"   85 A'   86 A'   30 A"   31 A"   32 A"   87 A'                         
 -- Virtual --                   
 -0.102  -0.072  -0.063  -0.044  -0.040  -0.020  -0.003  -0.001
 88 A'   33 A"   34 A"   89 A'   90 A'   91 A'   92 A'   93 A'                 
  0.020   0.023   0.037   0.039   0.050   0.053   0.056   0.057
 94 A'   95 A'   96 A'   35 A"   97 A'   36 A"   37 A"   98 A'                 
  0.062   0.065   0.067   0.076   0.084   0.089   0.092   0.092
 99 A'  100 A'  101 A'   38 A"   39 A"  102 A'  103 A'   40 A"                 
  0.093   0.099   0.111   0.121   0.122   0.131   0.139   0.151
104 A'  105 A'  106 A'   41 A"  107 A'   42 A"   43 A"  108 A'                 
  0.162   0.165   0.169   0.171   0.184   0.193   0.199   0.200
109 A'  110 A'  111 A'   44 A"  112 A'  113 A'   45 A"  114 A'                 
  0.200   0.203   0.206   0.213   0.220   0.233   0.245   0.248
115 A'  116 A'  117 A'  118 A'  119 A'  120 A'  121 A'  122 A'                 
  0.250   0.266   0.266   0.279   0.283   0.291   0.314   0.331
123 A'  124 A'   46 A"  125 A'  126 A'  127 A'   47 A"  128 A'                 
  0.359   0.363   0.385   0.386   0.391   0.395   0.411   0.416
129 A'  130 A'  131 A'   48 A"  132 A'   49 A"  133 A'  134 A'                 
  0.424   0.424   0.430   0.430   0.437   0.443   0.454   0.458
135 A'   50 A"   51 A"   52 A"  136 A'  137 A'   53 A"  138 A'                 
  0.461   0.474   0.488   0.494   0.504   0.504   0.507   0.512
139 A'  140 A'  141 A'   54 A"  142 A'   55 A"  143 A'  144 A'                 
  0.512   0.535   0.538   0.544   0.553   0.560   0.562   0.568
 56 A"  145 A'   57 A"   58 A"   59 A"   60 A"   61 A"  146 A'                 
  0.578   0.596   0.610   0.615   0.631   0.637   0.650   0.655
 62 A"  147 A'   63 A"  148 A'  149 A'  150 A'  151 A'   64 A"                 
  0.659   0.679   0.694   0.698   0.717   0.734   0.735   0.735
152 A'   65 A"  153 A'  154 A'  155 A'   66 A"  156 A'  157 A'                 
  0.761   0.781   0.799   0.802   0.807   0.829   0.843   0.859
158 A'  159 A'  160 A'  161 A'  162 A'  163 A'  164 A'  165 A'                 
  0.866   0.882   0.901   0.934   0.958   0.958   0.995   1.023
166 A'  167 A'   67 A"   68 A"  168 A'  169 A'  170 A'  171 A'                 
  1.040   1.054   1.069   1.094   1.121   1.130   1.144   1.183
172 A'  173 A'  174 A'   69 A"  175 A'  176 A'  177 A'   70 A"                 
  1.207   1.229   1.236   1.303   1.350   1.359   1.386   1.413
 71 A"   72 A"   73 A"  178 A'  179 A'   74 A"  180 A'   75 A"                 
  1.439   1.446   1.469   1.485   1.516   1.549   1.571   1.584
181 A'  182 A'  183 A'  184 A'  185 A'  186 A'  187 A'  188 A'                 
  1.710   1.722   1.738   1.747   1.805   1.809   1.839   1.841
 76 A"   77 A"  189 A'  190 A'  191 A'  192 A'   78 A"   79 A"                 
  1.884   1.985   1.986   2.006   2.023   2.023   2.049   2.064
 80 A"   81 A"   82 A"  193 A'   83 A"  194 A'  195 A'   84 A"                 
  2.094   2.099   2.131   2.163   2.189   2.205   2.232   2.249
196 A'  197 A'  198 A'  199 A'  200 A'  201 A'  202 A'   85 A"                 
  2.262   2.272   2.292   2.344   2.378   2.380   2.452   2.568
203 A'  204 A'  205 A'  206 A'  207 A'  208 A'  209 A'   86 A"                 
  2.699   2.716   2.804   2.830   2.830   2.927   2.958   3.033
 87 A"   88 A"   89 A"  210 A'   90 A"  211 A'  212 A'   91 A"                 
  3.057   3.062   3.150   3.155   3.374   3.406   3.628   3.747
213 A'  214 A'  215 A'  216 A'  217 A'  218 A'  219 A'  220 A'                 
  3.752   3.810   3.871   3.953   3.960   3.978   3.989   3.990
 92 A"  221 A'  222 A'   93 A"   94 A"   95 A"   96 A"   97 A"                 
  3.991   3.991   4.004   4.033   4.043   4.054   4.057   4.065
223 A'   98 A"   99 A"  224 A'  100 A"  101 A"  225 A'  226 A'                 
  4.071   4.078   4.080   4.129   4.135   4.208   4.222   4.264
227 A'  228 A'  102 A"  103 A"  229 A'  230 A'  231 A'  232 A'                 
  4.273   4.304   4.372   4.372   4.431   4.438   4.530   4.818
233 A'  234 A'  235 A'  236 A'  237 A'  238 A'  239 A'  240 A'                 
  4.841   6.020   6.124   6.143   6.297   6.446   6.609   6.737
241 A'  104 A"  242 A'  243 A'  105 A"  244 A'  245 A'  246 A'                 
  6.754   6.818   6.827   7.532   7.535   7.554   7.576   7.646
247 A'  248 A'  249 A'  106 A"  107 A"  108 A"  109 A"  250 A'                 
  7.650   7.658   7.707   7.717   7.731   7.800   7.800  23.208
251 A'  252 A'  253 A'  254 A'  255 A'  256 A'  257 A'  258 A'                 
 23.765  23.770  23.926  23.932  24.027  27.912  28.355  28.416
259 A'  260 A'  261 A'  262 A'  263 A'  264 A'  110 A"  265 A'                 
 28.437  28.526  28.552  28.553  28.617  28.722  47.899  48.006
266 A'  111 A"  267 A'  112 A"  268 A'  269 A'  270 A'  271 A'                 
 48.058  48.069  66.770 127.893 127.956 127.968 151.701 289.728
272 A'  273 A'  274 A'  113 A"  275 A'  276 A'  277 A'  114 A"                 
289.730 289.751 289.773 289.844 289.846 289.860 289.912 289.938
115 A"  116 A"  117 A"  278 A'  279 A'  280 A'  281 A'  282 A'                 
289.944 290.019 290.0231020.6901020.8261020.8891020.9041901.866
283 A'  284 A'  285 A'  286 A'  287 A'  288 A'  289 A'  290 A'                 

 Beta MOs, Restricted
 -- Occupied --                  
******* -482.86 -482.86 -482.86 -482.86 -176.32 -165.72 -165.72
  1 A'    2 A'    3 A'    4 A'    5 A'    6 A'    7 A'    1 A"                 
-165.72  -62.51  -62.51  -62.51  -62.51  -56.33  -56.33  -56.33
  8 A'    9 A'   10 A'   11 A'   12 A'   13 A'   14 A'   15 A'                 
-56.332 -56.329 -56.329 -56.329 -56.329 -56.328 -56.328 -56.328
 16 A'    2 A"    3 A"   17 A'   18 A'    4 A"    5 A"   19 A'                 
-56.328 -35.817 -31.310 -31.304 -31.304 -24.730 -22.961 -22.959
 20 A'   21 A'   22 A'    6 A"   23 A'   24 A'   25 A'    7 A"                 
-22.959 -22.955 -22.955 -10.315 -10.285 -10.285 -10.279 -10.279
 26 A'   27 A'    8 A"   28 A'   29 A'   30 A'   31 A'   32 A'                 
-10.274  -8.722  -8.722  -8.721  -8.721  -6.554  -6.554  -6.553
 33 A'   34 A'   35 A'   36 A'   37 A'   38 A'   39 A'   40 A'                 
 -6.553  -6.540  -6.540  -6.539  -6.539  -6.539  -6.539  -6.538
 41 A'    9 A"   10 A"   11 A"   12 A"   42 A'   43 A'   44 A'                 
 -6.538  -6.366  -4.779  -4.764  -4.763  -2.665  -2.665  -2.664
 45 A'   46 A'   47 A'   13 A"   48 A'   49 A'   50 A'   51 A'                 
 -2.664  -2.661  -2.661  -2.660  -2.660  -2.660  -2.660  -2.659
 52 A'   14 A"   15 A"   53 A'   54 A'   16 A"   17 A"   55 A'                 
 -2.659  -2.649  -2.649  -2.649  -2.649  -2.648  -2.648  -2.648
 56 A'   57 A'   58 A'   18 A"   19 A"   59 A'   20 A"   60 A'                 
 -2.648  -2.045  -2.040  -2.040  -2.026  -2.026  -1.276  -0.945
 21 A"   61 A'   22 A"   62 A'   23 A"   63 A'   64 A'   65 A'                 
 -0.884  -0.852  -0.830  -0.813  -0.772  -0.741  -0.694  -0.642
 66 A'   67 A'   68 A'   69 A'   70 A'   71 A'   72 A'   73 A'                 
 -0.629  -0.572  -0.568  -0.519  -0.489  -0.459  -0.457  -0.451
 74 A'   75 A'   76 A'   24 A"   77 A'   78 A'   79 A'   80 A'                 
 -0.445  -0.399  -0.395  -0.390  -0.358  -0.340  -0.340  -0.334
 25 A"   81 A'   82 A'   26 A"   27 A"   83 A'   84 A'   28 A"                 
 -0.317  -0.312  -0.304  -0.301  -0.268  -0.265  -0.265
 29 A"   85 A'   86 A'   30 A"   31 A"   32 A"   87 A'                         
 -- Virtual --                   
 -0.102  -0.072  -0.063  -0.044  -0.040  -0.020  -0.003  -0.001
 88 A'   33 A"   34 A"   89 A'   90 A'   91 A'   92 A'   93 A'                 
  0.020   0.023   0.037   0.039   0.050   0.053   0.056   0.057
 94 A'   95 A'   96 A'   35 A"   97 A'   36 A"   37 A"   98 A'                 
  0.062   0.065   0.067   0.076   0.084   0.089   0.092   0.092
 99 A'  100 A'  101 A'   38 A"   39 A"  102 A'  103 A'   40 A"                 
  0.093   0.099   0.111   0.121   0.122   0.131   0.139   0.151
104 A'  105 A'  106 A'   41 A"  107 A'   42 A"   43 A"  108 A'                 
  0.162   0.165   0.169   0.171   0.184   0.193   0.199   0.200
109 A'  110 A'  111 A'   44 A"  112 A'  113 A'   45 A"  114 A'                 
  0.200   0.203   0.206   0.213   0.220   0.233   0.245   0.248
115 A'  116 A'  117 A'  118 A'  119 A'  120 A'  121 A'  122 A'                 
  0.250   0.266   0.266   0.279   0.283   0.291   0.314   0.331
123 A'  124 A'   46 A"  125 A'  126 A'  127 A'   47 A"  128 A'                 
  0.359   0.363   0.385   0.386   0.391   0.395   0.411   0.416
129 A'  130 A'  131 A'   48 A"  132 A'   49 A"  133 A'  134 A'                 
  0.424   0.424   0.430   0.430   0.437   0.443   0.454   0.458
135 A'   50 A"   51 A"   52 A"  136 A'  137 A'   53 A"  138 A'                 
  0.461   0.474   0.488   0.494   0.504   0.504   0.507   0.512
139 A'  140 A'  141 A'   54 A"  142 A'   55 A"  143 A'  144 A'                 
  0.512   0.535   0.538   0.544   0.553   0.560   0.562   0.568
 56 A"  145 A'   57 A"   58 A"   59 A"   60 A"   61 A"  146 A'                 
  0.578   0.596   0.610   0.615   0.631   0.637   0.650   0.655
 62 A"  147 A'   63 A"  148 A'  149 A'  150 A'  151 A'   64 A"                 
  0.659   0.679   0.694   0.698   0.717   0.734   0.735   0.735
152 A'   65 A"  153 A'  154 A'  155 A'   66 A"  156 A'  157 A'                 
  0.761   0.781   0.799   0.802   0.807   0.829   0.843   0.859
158 A'  159 A'  160 A'  161 A'  162 A'  163 A'  164 A'  165 A'                 
  0.866   0.882   0.901   0.934   0.958   0.958   0.995   1.023
166 A'  167 A'   67 A"   68 A"  168 A'  169 A'  170 A'  171 A'                 
  1.040   1.054   1.069   1.094   1.121   1.130   1.144   1.183
172 A'  173 A'  174 A'   69 A"  175 A'  176 A'  177 A'   70 A"                 
  1.207   1.229   1.236   1.303   1.350   1.359   1.386   1.413
 71 A"   72 A"   73 A"  178 A'  179 A'   74 A"  180 A'   75 A"                 
  1.439   1.446   1.469   1.485   1.516   1.549   1.571   1.584
181 A'  182 A'  183 A'  184 A'  185 A'  186 A'  187 A'  188 A'                 
  1.710   1.722   1.738   1.747   1.805   1.809   1.839   1.841
 76 A"   77 A"  189 A'  190 A'  191 A'  192 A'   78 A"   79 A"                 
  1.884   1.985   1.986   2.006   2.023   2.023   2.049   2.064
 80 A"   81 A"   82 A"  193 A'   83 A"  194 A'  195 A'   84 A"                 
  2.094   2.099   2.131   2.163   2.189   2.205   2.232   2.249
196 A'  197 A'  198 A'  199 A'  200 A'  201 A'  202 A'   85 A"                 
  2.262   2.272   2.292   2.344   2.378   2.380   2.452   2.568
203 A'  204 A'  205 A'  206 A'  207 A'  208 A'  209 A'   86 A"                 
  2.699   2.716   2.804   2.830   2.830   2.927   2.958   3.033
 87 A"   88 A"   89 A"  210 A'   90 A"  211 A'  212 A'   91 A"                 
  3.057   3.062   3.150   3.155   3.374   3.406   3.628   3.747
213 A'  214 A'  215 A'  216 A'  217 A'  218 A'  219 A'  220 A'                 
  3.752   3.810   3.871   3.953   3.960   3.978   3.989   3.990
 92 A"  221 A'  222 A'   93 A"   94 A"   95 A"   96 A"   97 A"                 
  3.991   3.991   4.004   4.033   4.043   4.054   4.057   4.065
223 A'   98 A"   99 A"  224 A'  100 A"  101 A"  225 A'  226 A'                 
  4.071   4.078   4.080   4.129   4.135   4.208   4.222   4.264
227 A'  228 A'  102 A"  103 A"  229 A'  230 A'  231 A'  232 A'                 
  4.273   4.304   4.372   4.372   4.431   4.438   4.530   4.818
233 A'  234 A'  235 A'  236 A'  237 A'  238 A'  239 A'  240 A'                 
  4.841   6.020   6.124   6.143   6.297   6.446   6.609   6.737
241 A'  104 A"  242 A'  243 A'  105 A"  244 A'  245 A'  246 A'                 
  6.754   6.818   6.827   7.532   7.535   7.554   7.576   7.646
247 A'  248 A'  249 A'  106 A"  107 A"  108 A"  109 A"  250 A'                 
  7.650   7.658   7.707   7.717   7.731   7.800   7.800  23.208
251 A'  252 A'  253 A'  254 A'  255 A'  256 A'  257 A'  258 A'                 
 23.765  23.770  23.926  23.932  24.027  27.912  28.355  28.416
259 A'  260 A'  261 A'  262 A'  263 A'  264 A'  110 A"  265 A'                 
 28.437  28.526  28.552  28.553  28.617  28.722  47.899  48.006
266 A'  111 A"  267 A'  112 A"  268 A'  269 A'  270 A'  271 A'                 
 48.058  48.069  66.770 127.893 127.956 127.968 151.701 289.728
272 A'  273 A'  274 A'  113 A"  275 A'  276 A'  277 A'  114 A"                 
289.730 289.751 289.773 289.844 289.846 289.860 289.912 289.938
115 A"  116 A"  117 A"  278 A'  279 A'  280 A'  281 A'  282 A'                 
289.944 290.019 290.0231020.6901020.8261020.8891020.9041901.866
283 A'  284 A'  285 A'  286 A'  287 A'  288 A'  289 A'  290 A'                 
 --------------------------------------------------------------

          Ground-State Mulliken Net Atomic Charges

     Atom                 Charge (a.u.)
  ----------------------------------------
      1 C                    -0.234133
      2 C                     0.560975
      3 C                     0.055990
      4 C                    -0.393481
      5 C                     0.046430
      6 C                     0.565073
      7 F                    -0.079113
      8 Br                   -0.100403
      9 Br                   -0.215000
     10 I                     0.108445
     11 Br                   -0.214985
     12 Br                   -0.099799
  ----------------------------------------
  Sum of atomic charges =     0.000000

 -----------------------------------------------------------------
                    Cartesian Multipole Moments
 -----------------------------------------------------------------
    Charge (ESU x 10^10)
                -0.0000
    Dipole Moment (Debye)
         X      -0.0100      Y       0.8416      Z      -0.0000
       Tot       0.8416
    Quadrupole Moments (Debye-Ang)
        XX    -134.6379     XY       0.0227     YY    -139.0026
        XZ      -0.0000     YZ      -0.0000     ZZ    -141.3258
    Octopole Moments (Debye-Ang^2)
       XXX      -0.1494    XXY       1.8501    XYY      -0.6184
       YYY      62.2992    XXZ      -0.0000    XYZ       0.0000
       YYZ       0.0000    XZZ      -0.0751    YZZ       5.9453
       ZZZ      -0.0000
    Hexadecapole Moments (Debye-Ang^3)
      XXXX   -3650.0670   XXXY       0.2097   XXYY   -1163.8799
      XYYY       1.3542   YYYY   -3558.2087   XXXZ      -0.0000
      XXYZ      -0.0000   XYYZ      -0.0000   YYYZ      -0.0000
      XXZZ    -693.0141   XYZZ       0.1092   YYZZ    -648.3480
      XZZZ      -0.0000   YZZZ      -0.0000   ZZZZ    -173.1584
 -----------------------------------------------------------------
 Calculating MO derivatives via CPSCF
    1     0    39    0.0270964  
    2     0    39    0.0095839  
    3     0    39    0.0019760  
    4     0    39    0.0001623  
    5    22    17    0.0000250  
    6    38     1    0.0000017  
    7    39     0    0.0000001  Converged
 Time for AOints: 338.4 s (CPU) 56.8 s (wall)
 ------------------------------------------------------------------------------
                     AOints        : Timing summary (seconds)
 ------------------------------------------------------------------------------
     job step          cpu (% of tot)      sys (% of tot)     wall (% of tot)
 ------------------------------------------------------------------------------
  AOints            0.3384E+03 ( 8.1)   0.1600E-04 ( 5.4)   0.5681E+02 ( 8.0)
 ------------------------------------------------------------------------------
   Grand Totals     0.4156E+04          0.2980E-03          0.7138E+03
 ------------------------------------------------------------------------------
 Polarizability Matrix (a.u.)
            1           2           3
    1-232.2728164  -0.0493552  -0.0000000
    2  -0.0493552-218.1770593  -0.0000000
    3  -0.0000000  -0.0000000-100.2708953
 Calculating analytic Hessian of the SCF energy

 Direct stationary perturbation theory relativistic correction:

 rels  =     164.229139445337
 relv  =    -556.702735441040
 rel2e =      85.270865468049
 E_rel =    -307.202730527654

 Hessian of the SCF Energy
            1           2           3           4           5           6
    1   0.6686285  -0.0001082  -0.0000000  -0.2684122   0.0509207  -0.0000000
    2  -0.0001082   0.6702805   0.0000000   0.1252498  -0.1399756   0.0000000
    3  -0.0000000   0.0000000   0.1360895   0.0000000  -0.0000000  -0.0562190
    4  -0.2684122   0.1252498   0.0000000   0.5379205  -0.0565811  -0.0000000
    5   0.0509207  -0.1399756  -0.0000000  -0.0565811   0.5814645  -0.0000000
    6  -0.0000000   0.0000000  -0.0562190  -0.0000000  -0.0000000   0.0949497
    7   0.0340095   0.0248852   0.0000000  -0.0925051   0.0264056   0.0000000
    8   0.0818591  -0.0259036   0.0000000  -0.0239672  -0.2954644  -0.0000000
    9   0.0000000  -0.0000000  -0.0014977   0.0000000   0.0000000  -0.0458571
   10  -0.0702014  -0.0005966  -0.0000000   0.0304099  -0.0730983   0.0000000
   11  -0.0006004  -0.0007308  -0.0000000  -0.0206836  -0.0276782   0.0000000
   12  -0.0000000   0.0000000   0.0049398   0.0000000   0.0000000   0.0012126
   13   0.0358012  -0.0237535  -0.0000000  -0.0182464   0.0289481   0.0000000
   14  -0.0807282  -0.0276211  -0.0000000   0.0304953  -0.0483612   0.0000000
   15   0.0000000  -0.0000000  -0.0015684   0.0000000  -0.0000000   0.0054532
   16  -0.2652866  -0.1274340   0.0000000  -0.0559585   0.0279166  -0.0000000
   17  -0.0530700  -0.1430129   0.0000000  -0.0297922   0.0574442  -0.0000000
   18   0.0000000  -0.0000000  -0.0561463   0.0000000  -0.0000000   0.0049801
   19  -0.0693759   0.0021695  -0.0000000  -0.0009312   0.0406900  -0.0000000
   20   0.0021503  -0.3260120  -0.0000000   0.0055987  -0.0486736   0.0000000
   21   0.0000000  -0.0000000  -0.0410632   0.0000000   0.0000000   0.0065359
   22  -0.0352513  -0.0233972  -0.0000000  -0.1141748  -0.0527257  -0.0000000
   23  -0.0048232  -0.0016258   0.0000000  -0.0538868  -0.0637630   0.0000000
   24   0.0000000   0.0000000   0.0045280  -0.0000000   0.0000000  -0.0179735
   25   0.0031718  -0.0004709   0.0000000  -0.0170529   0.0128108   0.0000000
   26  -0.0039536  -0.0022892   0.0000000   0.0285145  -0.0178082   0.0000000
   27  -0.0000000  -0.0000000   0.0036466   0.0000000  -0.0000000   0.0024118
   28  -0.0004128  -0.0000052  -0.0000000  -0.0018462  -0.0002956   0.0000000
   29   0.0000033   0.0002728   0.0000000  -0.0023509   0.0021193  -0.0000000
   30   0.0000000  -0.0000000  -0.0008780  -0.0000000   0.0000000   0.0027079
   31   0.0030551   0.0005733  -0.0000000  -0.0006973   0.0001835   0.0000000
   32   0.0040467  -0.0022027   0.0000000  -0.0005466   0.0002254   0.0000000
   33   0.0000000   0.0000000   0.0036403  -0.0000000   0.0000000  -0.0011909
   34  -0.0357256   0.0228876  -0.0000000   0.0014936  -0.0051757  -0.0000000
   35   0.0043041  -0.0011806  -0.0000000  -0.0020497   0.0004706  -0.0000000
   36  -0.0000000  -0.0000000   0.0045284   0.0000000   0.0000000   0.0029894
            7           8           9          10          11          12
    1   0.0340095   0.0818591   0.0000000  -0.0702014  -0.0006004  -0.0000000
    2   0.0248852  -0.0259036  -0.0000000  -0.0005966  -0.0007308   0.0000000
    3   0.0000000   0.0000000  -0.0014977  -0.0000000  -0.0000000   0.0049398
    4  -0.0925051  -0.0239672   0.0000000   0.0304099  -0.0206836   0.0000000
    5   0.0264056  -0.2954644   0.0000000  -0.0730983  -0.0276782   0.0000000
    6   0.0000000  -0.0000000  -0.0458571   0.0000000   0.0000000   0.0012126
    7   0.4889684   0.0348897  -0.0000000  -0.2259429  -0.1055914  -0.0000000
    8   0.0348897   0.5534446  -0.0000000  -0.0604395  -0.1398371  -0.0000000
    9  -0.0000000  -0.0000000   0.0951061   0.0000000  -0.0000000  -0.0429241
   10  -0.2259429  -0.0604395   0.0000000   0.5580001   0.0019795   0.0000000
   11  -0.1055914  -0.1398371  -0.0000000   0.0019795   0.4037556  -0.0000000
   12  -0.0000000  -0.0000000  -0.0429241   0.0000000  -0.0000000   0.0912547
   13  -0.0552532  -0.0283550   0.0000000  -0.2298326   0.1045742   0.0000000
   14   0.0264736   0.0562021  -0.0000000   0.0594836  -0.1373615  -0.0000000
   15   0.0000000   0.0000000  -0.0023382   0.0000000   0.0000000  -0.0428065
   16  -0.0173421  -0.0299955  -0.0000000   0.0287909   0.0216591   0.0000000
   17  -0.0284449  -0.0493233   0.0000000   0.0741204  -0.0261684  -0.0000000
   18  -0.0000000   0.0000000   0.0054726  -0.0000000  -0.0000000   0.0012111
   19  -0.0059111  -0.0026881  -0.0000000   0.0026898   0.0000314   0.0000000
   20   0.0015438   0.0026706  -0.0000000   0.0000121  -0.0011335   0.0000000
   21   0.0000000  -0.0000000   0.0053846  -0.0000000  -0.0000000  -0.0013316
   22  -0.0107525  -0.0099457   0.0000000   0.0014564   0.0005462  -0.0000000
   23  -0.0245121  -0.0173202  -0.0000000   0.0024027  -0.0020874   0.0000000
   24   0.0000000  -0.0000000   0.0014328  -0.0000000  -0.0000000   0.0032203
   25  -0.1150619   0.0478964  -0.0000000  -0.0335791   0.0133949   0.0000000
   26   0.0463766  -0.0569567  -0.0000000  -0.0005118   0.0022837   0.0000000
   27   0.0000000   0.0000000  -0.0184487   0.0000000   0.0000000   0.0013025
   28  -0.0002742  -0.0139392  -0.0000000  -0.0297384  -0.0007763   0.0000000
   29  -0.0033989  -0.0266580  -0.0000000  -0.0008597  -0.0709726  -0.0000000
   30   0.0000000  -0.0000000   0.0010300  -0.0000000   0.0000000  -0.0206357
   31   0.0000849   0.0035803  -0.0000000  -0.0335480  -0.0140602   0.0000000
   32   0.0013199  -0.0001909  -0.0000000  -0.0001576   0.0020837   0.0000000
   33  -0.0000000   0.0000000   0.0036333  -0.0000000  -0.0000000   0.0013466
   34  -0.0000186   0.0011047   0.0000000   0.0014946  -0.0004726   0.0000000
   35   0.0000522  -0.0006639   0.0000000  -0.0023346  -0.0021539   0.0000000
   36   0.0000000  -0.0000000  -0.0009936   0.0000000   0.0000000   0.0032103
           13          14          15          16          17          18
    1   0.0358012  -0.0807282   0.0000000  -0.2652866  -0.0530700   0.0000000
    2  -0.0237535  -0.0276211  -0.0000000  -0.1274340  -0.1430129  -0.0000000
    3  -0.0000000  -0.0000000  -0.0015684   0.0000000   0.0000000  -0.0561463
    4  -0.0182464   0.0304953   0.0000000  -0.0559585  -0.0297922   0.0000000
    5   0.0289481  -0.0483612  -0.0000000   0.0279166   0.0574442  -0.0000000
    6   0.0000000   0.0000000   0.0054532  -0.0000000  -0.0000000   0.0049801
    7  -0.0552532   0.0264736   0.0000000  -0.0173421  -0.0284449  -0.0000000
    8  -0.0283550   0.0562021   0.0000000  -0.0299955  -0.0493233   0.0000000
    9   0.0000000  -0.0000000  -0.0023382  -0.0000000   0.0000000   0.0054726
   10  -0.2298326   0.0594836   0.0000000   0.0287909   0.0741204  -0.0000000
   11   0.1045742  -0.1373615   0.0000000   0.0216591  -0.0261684  -0.0000000
   12   0.0000000  -0.0000000  -0.0428065   0.0000000  -0.0000000   0.0012111
   13   0.4919723  -0.0357624  -0.0000000  -0.0926979  -0.0233627  -0.0000000
   14  -0.0357624   0.5509221   0.0000000   0.0270291  -0.2940584  -0.0000000
   15  -0.0000000   0.0000000   0.0952723  -0.0000000  -0.0000000  -0.0458550
   16  -0.0926979   0.0270291  -0.0000000   0.5353065   0.0562974   0.0000000
   17  -0.0233627  -0.2940584  -0.0000000   0.0562974   0.5820246   0.0000000
   18  -0.0000000  -0.0000000  -0.0458550   0.0000000   0.0000000   0.0949905
   19  -0.0059209   0.0025418  -0.0000000  -0.0001856  -0.0397829   0.0000000
   20  -0.0016477   0.0026713  -0.0000000  -0.0047507  -0.0493735  -0.0000000
   21   0.0000000  -0.0000000   0.0053920   0.0000000   0.0000000   0.0064950
   22  -0.0000043  -0.0010933  -0.0000000   0.0013762   0.0051847   0.0000000
   23  -0.0000407  -0.0006855   0.0000000   0.0020638   0.0005888  -0.0000000
   24   0.0000000   0.0000000  -0.0009917   0.0000000  -0.0000000   0.0029829
   25   0.0001616  -0.0035587   0.0000000  -0.0007042  -0.0002217  -0.0000000
   26  -0.0013085  -0.0002736   0.0000000   0.0005251   0.0002278  -0.0000000
   27  -0.0000000   0.0000000   0.0036203  -0.0000000   0.0000000  -0.0011900
   28  -0.0006216   0.0143097  -0.0000000  -0.0018892   0.0002061  -0.0000000
   29   0.0038485  -0.0260176  -0.0000000   0.0022564   0.0021651   0.0000000
   30  -0.0000000   0.0000000   0.0009828  -0.0000000  -0.0000000   0.0027069
   31  -0.1140837  -0.0491903   0.0000000  -0.0162405  -0.0127376  -0.0000000
   32  -0.0476818  -0.0586863  -0.0000000  -0.0284463  -0.0184591  -0.0000000
   33   0.0000000   0.0000000  -0.0185662   0.0000000  -0.0000000   0.0024008
   34  -0.0112755   0.0099997  -0.0000000  -0.1151679   0.0516043   0.0000000
   35   0.0245411  -0.0167296  -0.0000000   0.0528794  -0.0620529   0.0000000
   36  -0.0000000   0.0000000   0.0014056  -0.0000000  -0.0000000  -0.0180486
           19          20          21          22          23          24
    1  -0.0693759   0.0021503   0.0000000  -0.0352513  -0.0048232   0.0000000
    2   0.0021695  -0.3260120  -0.0000000  -0.0233972  -0.0016258   0.0000000
    3  -0.0000000  -0.0000000  -0.0410632  -0.0000000   0.0000000   0.0045280
    4  -0.0009312   0.0055987   0.0000000  -0.1141748  -0.0538868  -0.0000000
    5   0.0406900  -0.0486736   0.0000000  -0.0527257  -0.0637630   0.0000000
    6  -0.0000000   0.0000000   0.0065359  -0.0000000   0.0000000  -0.0179735
    7  -0.0059111   0.0015438   0.0000000  -0.0107525  -0.0245121   0.0000000
    8  -0.0026881   0.0026706  -0.0000000  -0.0099457  -0.0173202  -0.0000000
    9  -0.0000000  -0.0000000   0.0053846   0.0000000  -0.0000000   0.0014328
   10   0.0026898   0.0000121  -0.0000000   0.0014564   0.0024027  -0.0000000
   11   0.0000314  -0.0011335  -0.0000000   0.0005462  -0.0020874  -0.0000000
   12   0.0000000   0.0000000  -0.0013316  -0.0000000   0.0000000   0.0032203
   13  -0.0059209  -0.0016477   0.0000000  -0.0000043  -0.0000407   0.0000000
   14   0.0025418   0.0026713  -0.0000000  -0.0010933  -0.0006855   0.0000000
   15  -0.0000000  -0.0000000   0.0053920  -0.0000000   0.0000000  -0.0009917
   16  -0.0001856  -0.0047507   0.0000000   0.0013762   0.0020638   0.0000000
   17  -0.0397829  -0.0493735   0.0000000   0.0051847   0.0005888  -0.0000000
   18   0.0000000  -0.0000000   0.0064950   0.0000000  -0.0000000   0.0029829
   19   0.0862864  -0.0029105  -0.0000000  -0.0030960   0.0054897  -0.0000000
   20  -0.0029105   0.4194532  -0.0000000  -0.0000317   0.0022219  -0.0000000
   21  -0.0000000  -0.0000000   0.0224176  -0.0000000  -0.0000000  -0.0020387
   22  -0.0030960  -0.0000317  -0.0000000   0.1608495   0.0776927  -0.0000000
   23   0.0054897   0.0022219  -0.0000000   0.0776927   0.0932165   0.0000000
   24  -0.0000000  -0.0000000  -0.0020387  -0.0000000   0.0000000   0.0088271
   25  -0.0003071   0.0007368  -0.0000000   0.0018487  -0.0031596   0.0000000
   26   0.0015610  -0.0011530  -0.0000000   0.0043080  -0.0098961   0.0000000
   27  -0.0000000  -0.0000000   0.0001285   0.0000000  -0.0000000  -0.0002273
   28   0.0000893   0.0000186  -0.0000000  -0.0000641  -0.0007742  -0.0000000
   29   0.0000125  -0.0016026   0.0000000   0.0000657  -0.0004911  -0.0000000
   30   0.0000000   0.0000000  -0.0000139   0.0000000   0.0000000   0.0001910
   31  -0.0002628  -0.0007127  -0.0000000  -0.0007558  -0.0005761   0.0000000
   32  -0.0015426  -0.0011905   0.0000000  -0.0004564  -0.0002480   0.0000000
   33  -0.0000000   0.0000000   0.0001295  -0.0000000   0.0000000  -0.0000112
   34  -0.0030749  -0.0000070  -0.0000000  -0.0014321   0.0001237  -0.0000000
   35  -0.0055717   0.0021218  -0.0000000  -0.0001475   0.0000898  -0.0000000
   36   0.0000000  -0.0000000  -0.0020356   0.0000000  -0.0000000   0.0000605
           25          26          27          28          29          30
    1   0.0031718  -0.0039536  -0.0000000  -0.0004128   0.0000033   0.0000000
    2  -0.0004709  -0.0022892  -0.0000000  -0.0000052   0.0002728  -0.0000000
    3   0.0000000   0.0000000   0.0036466  -0.0000000   0.0000000  -0.0008780
    4  -0.0170529   0.0285145   0.0000000  -0.0018462  -0.0023509  -0.0000000
    5   0.0128108  -0.0178082  -0.0000000  -0.0002956   0.0021193   0.0000000
    6   0.0000000   0.0000000   0.0024118   0.0000000  -0.0000000   0.0027079
    7  -0.1150619   0.0463766   0.0000000  -0.0002742  -0.0033989   0.0000000
    8   0.0478964  -0.0569567   0.0000000  -0.0139392  -0.0266580  -0.0000000
    9  -0.0000000  -0.0000000  -0.0184487  -0.0000000  -0.0000000   0.0010300
   10  -0.0335791  -0.0005118   0.0000000  -0.0297384  -0.0008597  -0.0000000
   11   0.0133949   0.0022837   0.0000000  -0.0007763  -0.0709726   0.0000000
   12   0.0000000   0.0000000   0.0013025   0.0000000  -0.0000000  -0.0206357
   13   0.0001616  -0.0013085  -0.0000000  -0.0006216   0.0038485  -0.0000000
   14  -0.0035587  -0.0002736   0.0000000   0.0143097  -0.0260176   0.0000000
   15   0.0000000   0.0000000   0.0036203  -0.0000000  -0.0000000   0.0009828
   16  -0.0007042   0.0005251  -0.0000000  -0.0018892   0.0022564  -0.0000000
   17  -0.0002217   0.0002278   0.0000000   0.0002061   0.0021651  -0.0000000
   18  -0.0000000  -0.0000000  -0.0011900  -0.0000000   0.0000000   0.0027069
   19  -0.0003071   0.0015610  -0.0000000   0.0000893   0.0000125   0.0000000
   20   0.0007368  -0.0011530  -0.0000000   0.0000186  -0.0016026   0.0000000
   21  -0.0000000  -0.0000000   0.0001285  -0.0000000   0.0000000  -0.0000139
   22   0.0018487   0.0043080   0.0000000  -0.0000641   0.0000657   0.0000000
   23  -0.0031596  -0.0098961  -0.0000000  -0.0007742  -0.0004911   0.0000000
   24   0.0000000   0.0000000  -0.0002273  -0.0000000  -0.0000000   0.0001910
   25   0.1710521  -0.0652679  -0.0000000  -0.0078312  -0.0031110  -0.0000000
   26  -0.0652679   0.0894208  -0.0000000  -0.0102853  -0.0035643   0.0000000
   27  -0.0000000  -0.0000000   0.0083654  -0.0000000   0.0000000   0.0002540
   28  -0.0078312  -0.0102853  -0.0000000   0.0505221   0.0007482  -0.0000000
   29  -0.0031110  -0.0035643   0.0000000   0.0007482   0.1284018   0.0000000
   30  -0.0000000   0.0000000   0.0002540  -0.0000000   0.0000000   0.0132449
   31  -0.0009280  -0.0004038  -0.0000000  -0.0078570   0.0028480   0.0000000
   32   0.0003850   0.0002386   0.0000000   0.0100159  -0.0031833   0.0000000
   33   0.0000000   0.0000000   0.0001470  -0.0000000  -0.0000000   0.0002151
   34  -0.0007699   0.0004460   0.0000000  -0.0000767  -0.0000621   0.0000000
   35   0.0005660  -0.0002299   0.0000000   0.0007771  -0.0004692   0.0000000
   36  -0.0000000  -0.0000000  -0.0000100  -0.0000000   0.0000000   0.0001949
           31          32          33          34          35          36
    1   0.0030551   0.0040467   0.0000000  -0.0357256   0.0043041  -0.0000000
    2   0.0005733  -0.0022027   0.0000000   0.0228876  -0.0011806  -0.0000000
    3  -0.0000000   0.0000000   0.0036403  -0.0000000  -0.0000000   0.0045284
    4  -0.0006973  -0.0005466  -0.0000000   0.0014936  -0.0020497   0.0000000
    5   0.0001835   0.0002254   0.0000000  -0.0051757   0.0004706   0.0000000
    6   0.0000000   0.0000000  -0.0011909  -0.0000000  -0.0000000   0.0029894
    7   0.0000849   0.0013199  -0.0000000  -0.0000186   0.0000522   0.0000000
    8   0.0035803  -0.0001909   0.0000000   0.0011047  -0.0006639  -0.0000000
    9  -0.0000000  -0.0000000   0.0036333   0.0000000   0.0000000  -0.0009936
   10  -0.0335480  -0.0001576  -0.0000000   0.0014946  -0.0023346   0.0000000
   11  -0.0140602   0.0020837  -0.0000000  -0.0004726  -0.0021539   0.0000000
   12   0.0000000   0.0000000   0.0013466   0.0000000   0.0000000   0.0032103
   13  -0.1140837  -0.0476818   0.0000000  -0.0112755   0.0245411  -0.0000000
   14  -0.0491903  -0.0586863   0.0000000   0.0099997  -0.0167296   0.0000000
   15   0.0000000  -0.0000000  -0.0185662  -0.0000000  -0.0000000   0.0014056
   16  -0.0162405  -0.0284463   0.0000000  -0.1151679   0.0528794  -0.0000000
   17  -0.0127376  -0.0184591  -0.0000000   0.0516043  -0.0620529  -0.0000000
   18  -0.0000000  -0.0000000   0.0024008   0.0000000   0.0000000  -0.0180486
   19  -0.0002628  -0.0015426  -0.0000000  -0.0030749  -0.0055717   0.0000000
   20  -0.0007127  -0.0011905   0.0000000  -0.0000070   0.0021218  -0.0000000
   21  -0.0000000   0.0000000   0.0001295  -0.0000000  -0.0000000  -0.0020356
   22  -0.0007558  -0.0004564  -0.0000000  -0.0014321  -0.0001475   0.0000000
   23  -0.0005761  -0.0002480   0.0000000   0.0001237   0.0000898  -0.0000000
   24   0.0000000   0.0000000  -0.0000112  -0.0000000  -0.0000000   0.0000605
   25  -0.0009280   0.0003850   0.0000000  -0.0007699   0.0005660  -0.0000000
   26  -0.0004038   0.0002386   0.0000000   0.0004460  -0.0002299  -0.0000000
   27  -0.0000000   0.0000000   0.0001470   0.0000000   0.0000000  -0.0000100
   28  -0.0078570   0.0100159  -0.0000000  -0.0000767   0.0007771  -0.0000000
   29   0.0028480  -0.0031833  -0.0000000  -0.0000621  -0.0004692   0.0000000
   30   0.0000000   0.0000000   0.0002151   0.0000000   0.0000000   0.0001949
   31   0.1693780   0.0671381   0.0000000   0.0018550   0.0033578  -0.0000000
   32   0.0671381   0.0913380  -0.0000000  -0.0040746  -0.0097247  -0.0000000
   33   0.0000000  -0.0000000   0.0085075  -0.0000000  -0.0000000  -0.0002517
   34   0.0018550  -0.0040746  -0.0000000   0.1626978  -0.0763741   0.0000000
   35   0.0033578  -0.0097247  -0.0000000  -0.0763741   0.0905222   0.0000000
   36  -0.0000000  -0.0000000  -0.0002517   0.0000000   0.0000000   0.0089504
 **********************************************************************
 **                                                                  **
 **                       VIBRATIONAL ANALYSIS                       **
 **                       --------------------                       **
 **                                                                  **
 **        VIBRATIONAL FREQUENCIES (CM**-1) AND NORMAL MODES         **
 **     FORCE CONSTANTS (mDYN/ANGSTROM) AND REDUCED MASSES (AMU)     **
 **                  INFRARED INTENSITIES (KM/MOL)                   **
 **                                                                  **
 **********************************************************************


 Mode:                 1                      2                      3
 Frequency:        39.23                  42.46                  87.24
 Force Cnst:      0.0698                 0.0758                 0.0965
 Red. Mass:      76.9751                71.3468                21.5199
 IR Active:          YES                    YES                    YES
 IR Intens:        0.000                  0.008                  0.155
 Raman Active:       YES                    YES                    YES
               X      Y      Z        X      Y      Z        X      Y      Z
 C         -0.000 -0.000 -0.015   -0.000  0.000 -0.225    0.000 -0.000  0.434
 C         -0.000 -0.000 -0.101   -0.000  0.000 -0.083    0.000 -0.000  0.216
 C          0.000 -0.000  0.077    0.000  0.000  0.043   -0.000 -0.000  0.111
 C          0.000 -0.000 -0.003    0.000 -0.000 -0.049   -0.000  0.000  0.095
 C          0.000  0.000 -0.069    0.000 -0.000  0.053   -0.000  0.000  0.111
 C          0.000 -0.000  0.089    0.000  0.000 -0.096   -0.000 -0.000  0.216
 F         -0.000 -0.000 -0.029   -0.000  0.000 -0.429    0.000 -0.000  0.779
 Br        -0.000 -0.000 -0.507   -0.000 -0.000 -0.071   -0.000  0.000 -0.192
 Br         0.000  0.000  0.523    0.000  0.000  0.487   -0.000 -0.000  0.035
 I         -0.000 -0.000 -0.031   -0.000 -0.000 -0.418    0.000  0.000 -0.033
 Br         0.000  0.000 -0.446   -0.000  0.000  0.553   -0.000 -0.000  0.036
 Br        -0.000 -0.000  0.490    0.000 -0.000 -0.139    0.000  0.000 -0.193
 TransDip  -0.000 -0.000  0.000   -0.000 -0.000  0.003    0.000  0.000 -0.013

 Mode:                 4                      5                      6
 Frequency:       124.64                 125.83                 143.67
 Force Cnst:      0.6959                 0.6883                 0.9762
 Red. Mass:      76.0312                73.7801                80.2707
 IR Active:          YES                    YES                    YES
 IR Intens:        0.467                  0.151                  0.032
 Raman Active:       YES                    YES                    YES
               X      Y      Z        X      Y      Z        X      Y      Z
 C         -0.141 -0.063 -0.000    0.055 -0.167 -0.000    0.012 -0.022  0.000
 C         -0.178 -0.085  0.000    0.045 -0.116  0.000   -0.021 -0.061 -0.000
 C         -0.217 -0.063 -0.000    0.102 -0.139  0.000   -0.000 -0.064  0.000
 C         -0.199 -0.069 -0.000    0.077 -0.176  0.000    0.012 -0.148  0.000
 C         -0.229 -0.047 -0.000    0.070 -0.145  0.000    0.029 -0.060  0.000
 C         -0.162 -0.013 -0.000    0.086 -0.142  0.000    0.051 -0.062  0.000
 F         -0.081 -0.063 -0.000    0.033 -0.169 -0.000    0.008 -0.028  0.000
 Br        -0.173 -0.177 -0.000   -0.364  0.502  0.000    0.069 -0.201  0.000
 Br        -0.242 -0.055  0.000    0.206  0.014 -0.000    0.316  0.475 -0.000
 I          0.515 -0.145  0.000   -0.193 -0.353  0.000    0.005 -0.296  0.000
 Br        -0.327  0.064 -0.000    0.010 -0.033 -0.000   -0.332  0.552  0.000
 Br         0.104  0.468  0.000    0.383  0.261 -0.000   -0.076 -0.281 -0.000
 TransDip   0.022  0.004  0.000   -0.009  0.009  0.000   -0.001  0.006 -0.000

 Mode:                 7                      8                      9
 Frequency:       148.90                 171.80                 187.85
 Force Cnst:      0.9725                 0.2384                 1.1504
 Red. Mass:      74.4504                13.7119                55.3321
 IR Active:          YES                    YES                    YES
 IR Intens:        0.057                  0.044                  0.193
 Raman Active:       YES                    YES                    YES
               X      Y      Z        X      Y      Z        X      Y      Z
 C         -0.111 -0.004 -0.000    0.000 -0.000 -0.198    0.001 -0.318 -0.000
 C         -0.136 -0.008 -0.000    0.000 -0.000 -0.351    0.000 -0.261  0.000
 C         -0.115  0.019 -0.000   -0.000 -0.000 -0.436    0.094 -0.219  0.000
 C         -0.080 -0.013 -0.000    0.000 -0.000 -0.442    0.001 -0.099  0.000
 C         -0.113 -0.032 -0.000   -0.000  0.000 -0.433   -0.093 -0.222 -0.000
 C         -0.131 -0.005 -0.000   -0.000 -0.000 -0.348    0.001 -0.262 -0.000
 F         -0.077 -0.004  0.000    0.000 -0.000  0.363    0.000 -0.325 -0.000
 Br         0.086 -0.409  0.000   -0.000  0.000  0.033   -0.244 -0.104  0.000
 Br         0.140  0.555  0.000    0.000 -0.000  0.057    0.342 -0.064 -0.000
 I         -0.169 -0.023  0.000   -0.000 -0.000  0.042    0.002  0.383 -0.000
 Br         0.098 -0.475  0.000   -0.000  0.000  0.057   -0.346 -0.066  0.000
 Br         0.070  0.374  0.000   -0.000 -0.000  0.033    0.245 -0.094  0.000
 TransDip   0.008  0.000  0.000   -0.000  0.000  0.007    0.000  0.014 -0.000

 Mode:                10                     11                     12
 Frequency:       208.28                 227.41                 288.08
 Force Cnst:      1.5771                 2.1393                 0.9852
 Red. Mass:      61.7024                70.2096                20.1489
 IR Active:          YES                    YES                    YES
 IR Intens:        0.064                  0.012                  0.254
 Raman Active:       YES                    YES                    YES
               X      Y      Z        X      Y      Z        X      Y      Z
 C          0.088  0.000  0.000   -0.001  0.045 -0.000    0.205  0.002  0.000
 C          0.148  0.189  0.000   -0.175 -0.057 -0.000    0.079 -0.148  0.000
 C         -0.140  0.167  0.000   -0.167  0.006 -0.000   -0.043 -0.095  0.000
 C         -0.082 -0.001 -0.000    0.002 -0.078 -0.000   -0.096 -0.000  0.000
 C         -0.137 -0.169 -0.000    0.169  0.010  0.000   -0.045  0.095 -0.000
 C          0.151 -0.188 -0.000    0.174 -0.053  0.000    0.077  0.149 -0.000
 F         -0.190 -0.002 -0.000    0.001  0.036  0.000    0.914  0.009 -0.000
 Br         0.384  0.233 -0.000   -0.418 -0.261  0.000   -0.067  0.039 -0.000
 Br        -0.361  0.192 -0.000   -0.385  0.203  0.000   -0.068  0.079 -0.000
 I         -0.011  0.001  0.000    0.000  0.066  0.000    0.013  0.000 -0.000
 Br        -0.355 -0.197  0.000    0.383  0.212 -0.000   -0.067 -0.081  0.000
 Br         0.391 -0.229  0.000    0.419 -0.251 -0.000   -0.066 -0.040  0.000
 TransDip   0.008  0.000  0.000    0.000 -0.004 -0.000   -0.016 -0.000  0.000

 Mode:                13                     14                     15
 Frequency:       309.63                 346.50                 368.33
 Force Cnst:      0.6938                 0.8801                 1.5291
 Red. Mass:      12.2833                12.4420                19.1301
 IR Active:          YES                    YES                    YES
 IR Intens:        0.000                  0.937                  0.003
 Raman Active:       YES                    YES                    YES
               X      Y      Z        X      Y      Z        X      Y      Z
 C          0.000  0.000  0.002   -0.000  0.000 -0.436   -0.005  0.502  0.000
 C         -0.000  0.000 -0.515   -0.000  0.000 -0.381   -0.096  0.284  0.000
 C         -0.000 -0.000 -0.480    0.000  0.000  0.226   -0.000  0.228  0.000
 C          0.000 -0.000 -0.001   -0.000  0.000  0.607   -0.004  0.205 -0.000
 C          0.000  0.000  0.480    0.000  0.000  0.228   -0.006  0.229 -0.000
 C          0.000  0.000  0.519    0.000  0.000 -0.376    0.090  0.286  0.000
 F          0.000  0.000 -0.002   -0.000  0.000  0.223   -0.007  0.595 -0.000
 Br         0.000  0.000  0.034   -0.000 -0.000  0.013   -0.092 -0.074 -0.000
 Br         0.000 -0.000  0.031    0.000 -0.000 -0.012    0.104 -0.090 -0.000
 I          0.000  0.000 -0.000   -0.000 -0.000 -0.021    0.000 -0.049  0.000
 Br        -0.000 -0.000 -0.031   -0.000 -0.000 -0.012   -0.101 -0.091  0.000
 Br         0.000 -0.000 -0.034    0.000 -0.000  0.012    0.093 -0.073  0.000
 TransDip  -0.000 -0.000  0.000   -0.000 -0.000 -0.031   -0.000  0.002  0.000

 Mode:                16                     17                     18
 Frequency:       557.23                 566.73                 586.19
 Force Cnst:      2.4892                 2.2793                 2.4442
 Red. Mass:      13.6064                12.0449                12.0727
 IR Active:          YES                    YES                    YES
 IR Intens:       16.361                  0.000                  0.050
 Raman Active:       YES                    YES                    YES
               X      Y      Z        X      Y      Z        X      Y      Z
 C          0.094  0.005 -0.000   -0.000 -0.000 -0.001    0.000 -0.000  0.328
 C          0.182  0.188 -0.000   -0.000 -0.000 -0.481    0.000  0.000  0.014
 C          0.428  0.237  0.000   -0.000 -0.000  0.518    0.000  0.000 -0.473
 C          0.584 -0.004 -0.000   -0.000  0.000 -0.002    0.000  0.000  0.659
 C          0.436 -0.237 -0.000   -0.000  0.000 -0.517    0.000  0.000 -0.476
 C          0.190 -0.188  0.000   -0.000  0.000  0.482    0.000  0.000  0.016
 F          0.025  0.007  0.000    0.000 -0.000  0.000   -0.000 -0.000 -0.087
 Br        -0.058 -0.047  0.000    0.000  0.000  0.012   -0.000 -0.000  0.003
 Br        -0.076  0.015 -0.000    0.000 -0.000 -0.014   -0.000  0.000  0.009
 I         -0.016 -0.000  0.000    0.000 -0.000  0.000   -0.000 -0.000 -0.008
 Br        -0.076 -0.017  0.000    0.000  0.000  0.014   -0.000 -0.000  0.009
 Br        -0.060  0.046 -0.000    0.000 -0.000 -0.012   -0.000 -0.000  0.002
 TransDip   0.130 -0.002  0.000   -0.000  0.000  0.000    0.000  0.000 -0.007

 Mode:                19                     20                     21
 Frequency:       632.72                 637.86                 679.69
 Force Cnst:      3.1662                 3.1209                 3.2903
 Red. Mass:      13.4237                13.0193                12.0884
 IR Active:          YES                    YES                    YES
 IR Intens:       40.945                 24.733                  2.279
 Raman Active:       YES                    YES                    YES
               X      Y      Z        X      Y      Z        X      Y      Z
 C          0.020 -0.204 -0.000    0.528  0.011  0.000   -0.000  0.000  0.722
 C          0.172  0.196  0.000    0.398 -0.263 -0.000   -0.000 -0.000 -0.443
 C          0.181  0.320  0.000    0.041 -0.297  0.000   -0.000 -0.000  0.178
 C         -0.002  0.636 -0.000   -0.107 -0.021 -0.000    0.000 -0.000 -0.106
 C         -0.171  0.329  0.000    0.047  0.277 -0.000    0.000 -0.000  0.177
 C         -0.144  0.204 -0.000    0.405  0.256  0.000   -0.000 -0.000 -0.443
 F         -0.005 -0.382  0.000   -0.276  0.010  0.000    0.000  0.000 -0.108
 Br        -0.032 -0.033  0.000   -0.044 -0.007  0.000    0.000  0.000  0.007
 Br         0.002 -0.005  0.000   -0.026  0.030 -0.000   -0.000 -0.000 -0.001
 I         -0.000 -0.035  0.000    0.005  0.001  0.000   -0.000  0.000 -0.000
 Br        -0.005 -0.008 -0.000   -0.026 -0.030  0.000   -0.000  0.000 -0.001
 Br         0.028 -0.031  0.000   -0.045  0.008 -0.000    0.000  0.000  0.007
 TransDip   0.005  0.205  0.000    0.159 -0.005  0.000   -0.000 -0.000  0.048

 Mode:                22                     23                     24
 Frequency:       815.21                 919.06                1078.32
 Force Cnst:      4.8745                 6.4628                 8.3969
 Red. Mass:      12.4491                12.9862                12.2566
 IR Active:          YES                    YES                    YES
 IR Intens:        0.005                 16.724                  1.302
 Raman Active:       YES                    YES                    YES
               X      Y      Z        X      Y      Z        X      Y      Z
 C         -0.235 -0.002 -0.000    0.001 -0.119 -0.000   -0.003  0.238  0.000
 C         -0.316 -0.337  0.000    0.156 -0.256  0.000   -0.566 -0.217  0.000
 C          0.337 -0.336 -0.000    0.431 -0.265 -0.000   -0.023 -0.044 -0.000
 C          0.242  0.002 -0.000   -0.005  0.415 -0.000   -0.003  0.424  0.000
 C          0.329  0.341  0.000   -0.425 -0.274  0.000    0.025 -0.041 -0.000
 C         -0.323  0.332 -0.000   -0.151 -0.260  0.000    0.569 -0.209 -0.000
 F         -0.030  0.000  0.000   -0.003  0.346 -0.000    0.001 -0.152 -0.000
 Br         0.036  0.021 -0.000   -0.002  0.001  0.000    0.022  0.014 -0.000
 Br        -0.036  0.018 -0.000   -0.027  0.019  0.000    0.004 -0.003 -0.000
 I          0.001 -0.000  0.000   -0.000 -0.005  0.000   -0.000 -0.005  0.000
 Br        -0.035 -0.019  0.000    0.026  0.020 -0.000   -0.004 -0.003  0.000
 Br         0.036 -0.020  0.000    0.002  0.001 -0.000   -0.022  0.013 -0.000
 TransDip  -0.002 -0.000 -0.000    0.001 -0.131 -0.000    0.001 -0.037  0.000

 Mode:                25                     26                     27
 Frequency:      1202.64                1248.32                1329.57
 Force Cnst:     10.5185                11.0183                12.5319
 Red. Mass:      12.3434                12.0009                12.0322
 IR Active:          YES                    YES                    YES
 IR Intens:        2.000                  2.676                121.422
 Raman Active:       YES                    YES                    YES
               X      Y      Z        X      Y      Z        X      Y      Z
 C         -0.007  0.328  0.000    0.340  0.006 -0.000    0.291  0.010  0.000
 C         -0.142  0.226 -0.000   -0.171  0.326  0.000   -0.133 -0.399 -0.000
 C          0.522 -0.048 -0.000   -0.239 -0.354  0.000   -0.264  0.324 -0.000
 C         -0.005 -0.397 -0.000    0.494 -0.001 -0.000    0.445  0.009 -0.000
 C         -0.515 -0.065 -0.000   -0.259  0.350  0.000   -0.256 -0.340 -0.000
 C          0.142  0.235  0.000   -0.164 -0.325 -0.000   -0.143  0.402  0.000
 F          0.002 -0.209 -0.000    0.009 -0.002  0.000   -0.042 -0.003 -0.000
 Br        -0.002 -0.004 -0.000   -0.001 -0.000  0.000    0.006  0.007 -0.000
 Br        -0.015  0.005  0.000    0.000 -0.001 -0.000    0.006 -0.005  0.000
 I          0.000  0.004  0.000   -0.001 -0.000 -0.000   -0.002 -0.000  0.000
 Br         0.015  0.005  0.000    0.001  0.001 -0.000    0.006  0.006 -0.000
 Br         0.002 -0.004 -0.000   -0.001  0.000  0.000    0.006 -0.007 -0.000
 TransDip   0.002 -0.045  0.000   -0.052 -0.001 -0.000   -0.353  0.003  0.000

 Mode:                28                     29                     30
 Frequency:      1384.42                1540.26                1547.25
 Force Cnst:     13.9425                16.8372                16.9332
 Red. Mass:      12.3468                12.0457                12.0051
 IR Active:          YES                    YES                    YES
 IR Intens:      225.630                 17.979                  2.825
 Raman Active:       YES                    YES                    YES
               X      Y      Z        X      Y      Z        X      Y      Z
 C         -0.008  0.614  0.000   -0.009  0.464 -0.000    0.646  0.009 -0.000
 C          0.270  0.108 -0.000    0.206 -0.454  0.000   -0.363  0.087  0.000
 C         -0.169 -0.379  0.000    0.062  0.360 -0.000    0.240  0.132 -0.000
 C         -0.007  0.264  0.000    0.005 -0.145 -0.000   -0.390 -0.004 -0.000
 C          0.182 -0.367 -0.000   -0.073  0.358  0.000    0.243 -0.122  0.000
 C         -0.268  0.092  0.000   -0.193 -0.452 -0.000   -0.364 -0.101  0.000
 F          0.002 -0.219 -0.000    0.001 -0.080  0.000   -0.025 -0.001  0.000
 Br        -0.008 -0.002 -0.000   -0.003  0.001  0.000    0.001  0.000  0.000
 Br         0.000  0.003 -0.000   -0.000 -0.001  0.000    0.000 -0.002  0.000
 I          0.000  0.000  0.000    0.000 -0.001 -0.000    0.001  0.000 -0.000
 Br        -0.001  0.003  0.000    0.000 -0.001 -0.000    0.000  0.002 -0.000
 Br         0.008 -0.002  0.000    0.002  0.001 -0.000    0.001 -0.000 -0.000
 TransDip   0.000  0.481  0.000   -0.002  0.136  0.000    0.054  0.002 -0.000

 STANDARD THERMODYNAMIC QUANTITIES AT   298.15 K  AND     1.00 ATM

   This Molecule has  0 Imaginary Frequencies
   Zero point vibrational energy:       25.082 kcal/mol

   Atom    1 Element C  Has Mass   12.00000
   Atom    2 Element C  Has Mass   12.00000
   Atom    3 Element C  Has Mass   12.00000
   Atom    4 Element C  Has Mass   12.00000
   Atom    5 Element C  Has Mass   12.00000
   Atom    6 Element C  Has Mass   12.00000
   Atom    7 Element F  Has Mass   18.99840
   Atom    8 Element Br Has Mass   78.91830
   Atom    9 Element Br Has Mass   78.91830
   Atom   10 Element I  Has Mass  126.90440
   Atom   11 Element Br Has Mass   78.91830
   Atom   12 Element Br Has Mass   78.91830
   Molecular Mass:   533.576000 amu
   Principal axes and moments of inertia in amu*Bohr^2:
                             1           2           3
    Eigenvalues --     8678.91336  9352.46276 18031.37612
          X               1.00000     0.00232     0.00000
          Y              -0.00232     1.00000     0.00000
          Z               0.00000    -0.00000     1.00000
   Rotational Symmetry Number is   1
   The Molecule is an Asymmetric Top
   Translational Enthalpy:        0.889 kcal/mol
   Rotational Enthalpy:           0.889 kcal/mol
   Vibrational Enthalpy:         31.414 kcal/mol
   gas constant (RT):             0.592 kcal/mol
   Translational Entropy:        44.709  cal/mol.K
   Rotational Entropy:           35.635  cal/mol.K
   Vibrational Entropy:          42.537  cal/mol.K

   Total Enthalpy:               33.784 kcal/mol
   Total Entropy:               122.882  cal/mol.K

 ======================================================================

 STANDARD THERMODYNAMIC QUANTITIES FOR ANHARMONIC VIBRATION -- TOSH

   Zero point vibrational energy: ************ kcal/mol

   Vibrational Enthalpy:       Infinity kcal/mol
   Vibrational Entropy:             NaN  cal/mol.K

   Total Enthalpy:             Infinity kcal/mol
   Total Entropy:                   NaN  cal/mol.K

 ======================================================================

 STANDARD THERMODYNAMIC QUANTITIES FOR ANHARMONIC VIBRATION -- VPT2

   Zero point vibrational energy: ************ kcal/mol

   Vibrational Enthalpy:       Infinity kcal/mol
   Vibrational Entropy:             NaN  cal/mol.K

   Total Enthalpy:             Infinity kcal/mol
   Total Entropy:                   NaN  cal/mol.K

 ======================================================================

Archival summary:
1\1\february\FREQ\ProcedureUnspecified\BasisUnspecified\1r416\taweetha\SunDec120:14:252019SunDec120:14:252019\0\\#,FREQ,ProcedureUnspecified,BasisUnspecified,\\0,1\I\C,1,2.13587\C,2,1.40705,1,120.326\C,3,1.40185,2,120.079,1,180,0\C,4,1.39049,3,119.13,2,0,0\F,5,1.33442,4,119.094,3,180,0\C,5,1.3905,4,121.89,3,-0,0\C,7,1.40117,5,119.084,4,0,0\Br,7,1.89624,5,117.34,4,-180,0\Br,4,1.89693,3,123.6,2,180,0\Br,3,1.89926,2,121.334,1,-0,0\Br,8,1.90078,7,118.481,5,180,0\\\@

 Total job time:  977.50s(wall), 5616.53s(cpu) 
 Sun Dec  1 20:14:25 2019

        *************************************************************
        *                                                           *
        *  Thank you very much for using Q-Chem.  Have a nice day.  *
        *                                                           *
        *************************************************************
