# Supplementary material for: Geometric and energetic data from quantum chemical calculations of halobenzenes and xylenes
Source: Data Brief. 2020 Mar 5;30:105386. doi: 10.1016/j.dib.2020.105386 (PMC7114895; doi:10.1016/j.dib.2020.105386)
Supplement: Supplementary file 1 [file mmc1.zip › halobenzene/B3LYP/FBrBrIBrI.out]

                  Welcome to Q-Chem
     A Quantum Leap Into The Future Of Chemistry


 Q-Chem 5.2 (devel), Q-Chem, Inc., Pleasanton, CA (2019)

 Yihan Shao,  Zhengting Gan,  E. Epifanovsky,  A. T. B. Gilbert,  M. Wormit,  
 J. Kussmann,  A. W. Lange,  A. Behn,  Jia Deng,  Xintian Feng,  D. Ghosh,  
 M. Goldey,  P. R. Horn,  L. D. Jacobson,  I. Kaliman,  T. Kus,  A. Landau,  
 Jie Liu,  E. I. Proynov,  R. M. Richard,  R. P. Steele,  E. J. Sundstrom,  
 H. L. Woodcock III,  P. M. Zimmerman,  D. Zuev,  B. Albrecht,  E. Alguire,  
 S. A. Baeppler,  D. Barton,  Z. Benda,  Y. A. Bernard,  E. J. Berquist,  
 K. B. Bravaya,  H. Burton,  D. Casanova,  Chun-Min Chang,  Yunqing Chen,  
 A. Chien,  K. D. Closser,  M. P. Coons,  S. Coriani,  S. Dasgupta,  
 A. L. Dempwolff,  M. Diedenhofen,  Hainam Do,  R. G. Edgar,  Po-Tung Fang,  
 S. Faraji,  S. Fatehi,  Qingguo Feng,  K. D. Fenk,  J. Fosso-Tande,  
 J. Gayvert,  Qinghui Ge,  A. Ghysels,  G. Gidofalvi,  J. Gomes,  
 J. Gonthier,  A. Gunina,  D. Hait,  M. W. D. Hanson-Heine,  
 P. H. P. Harbach,  A. W. Hauser,  M. F. Herbst,  J. E. Herr,  
 E. G. Hohenstein,  Z. C. Holden,  Kerwin Hui,  B. C. Huynh,  T.-C. Jagau,  
 Hyunjun Ji,  B. Kaduk,  K. Khistyaev,  Jaehoon Kim,  P. Klunzinger,  K. Koh,  
 D. Kosenkov,  L. Koulias,  T. Kowalczyk,  C. M. Krauter,  A. Kunitsa,  
 Ka Un Lao,  A. Laurent,  K. V. Lawler,  Joonho Lee,  D. Lefrancois,  
 S. Lehtola,  D. S. Levine,  Yi-Pei Li,  You-Sheng Lin,  Fenglai Liu,  
 E. Livshits,  A. Luenser,  P. Manohar,  E. Mansoor,  S. F. Manzer,  
 Shan-Ping Mao,  Yuezhi Mao,  N. Mardirossian,  A. V. Marenich,  
 T. Markovich,  L. A. Martinez-Martinez,  S. A. Maurer,  N. J. Mayhall,  
 S. C. McKenzie,  J.-M. Mewes,  P. Morgante,  A. F. Morrison,  
 J. W. Mullinax,  K. Nanda,  T. S. Nguyen-Beck,  R. Olivares-Amaya,  
 J. A. Parkhill,  Zheng Pei,  T. M. Perrine,  F. Plasser,  P. Pokhilko,  
 S. Prager,  A. Prociuk,  E. Ramos,  D. R. Rehn,  F. Rob,  M. Scheurer,  
 M. Schneider,  N. Sergueev,  S. M. Sharada,  S. Sharma,  D. W. Small,  
 T. Stauch,  T. Stein,  Yu-Chuan Su,  A. J. W. Thom,  A. Tkatchenko,  
 T. Tsuchimochi,  N. M. Tubman,  L. Vogt,  M. L. Vidal,  O. Vydrov,  
 M. A. Watson,  J. Wenzel,  M. de Wergifosse,  T. A. Wesolowski,  A. White,  
 J. Witte,  A. Yamada,  Jun Yang,  K. Yao,  S. Yeganeh,  S. R. Yost,  
 Zhi-Qiang You,  A. Zech,  Igor Ying Zhang,  Xing Zhang,  Yan Zhao,  
 Ying Zhu,  B. R. Brooks,  G. K. L. Chan,  C. J. Cramer,  M. S. Gordon,  
 W. J. Hehre,  A. Klamt,  M. W. Schmidt,  C. D. Sherrill,  D. G. Truhlar,  
 A. Aspuru-Guzik,  R. Baer,  A. T. Bell,  N. A. Besley,  Jeng-Da Chai,  
 A. E. DePrince, III,  R. A. DiStasio Jr.,  A. Dreuw,  B. D. Dunietz,  
 T. R. Furlani,  Chao-Ping Hsu,  Yousung Jung,  Jing Kong,  D. S. Lambrecht,  
 WanZhen Liang,  C. Ochsenfeld,  V. A. Rassolov,  L. V. Slipchenko,  
 J. E. Subotnik,  T. Van Voorhis,  J. M. Herbert,  A. I. Krylov,  
 P. M. W. Gill,  M. Head-Gordon

 Contributors to earlier versions of Q-Chem not listed above: 
 R. D. Adamson,  B. Austin,  J. Baker,  G. J. O. Beran,  K. Brandhorst,  
 S. T. Brown,  E. F. C. Byrd,  A. K. Chakraborty,  C.-L. Cheng,  
 Siu Hung Chien,  D. M. Chipman,  D. L. Crittenden,  H. Dachsel,  
 R. J. Doerksen,  A. D. Dutoi,  L. Fusti-Molnar,  W. A. Goddard III,  
 A. Golubeva-Zadorozhnaya,  S. R. Gwaltney,  G. Hawkins,  A. Heyden,  
 S. Hirata,  G. Kedziora,  F. J. Keil,  C. Kelley,  Jihan Kim,  R. A. King,  
 R. Z. Khaliullin,  P. P. Korambath,  W. Kurlancheek,  A. M. Lee,  M. S. Lee,  
 S. V. Levchenko,  Ching Yeh Lin,  D. Liotard,  R. C. Lochan,  I. Lotan,  
 P. E. Maslen,  N. Nair,  D. P. O'Neill,  D. Neuhauser,  E. Neuscamman,  
 C. M. Oana,  R. Olson,  B. Peters,  R. Peverati,  P. A. Pieniazek,  
 Y. M. Rhee,  J. Ritchie,  M. A. Rohrdanz,  E. Rosta,  N. J. Russ,  
 H. F. Schaefer III,  N. E. Schultz,  N. Shenvi,  A. C. Simmonett,  A. Sodt,  
 D. Stuck,  K. S. Thanthiriwatte,  V. Vanovschi,  Tao Wang,  A. Warshel,  
 C. F. Williams,  Q. Wu,  X. Xu,  W. Zhang

 Please cite Q-Chem as follows:
 Y. Shao et al., Mol. Phys. 113, 184-215 (2015)
 DOI: 10.1080/00268976.2014.952696

 Q-Chem 5.2.1 for Intel X86 EM64T Linux

 Parts of Q-Chem use Armadillo 8.300.2 (Tropical Shenanigans).
 http://arma.sourceforge.net/

 Q-Chem begins on Sun Dec  1 20:14:25 2019  

Host: 
0

     Scratch files written to /scratch/taweetham/qchem25692//
NAlpha2: 256
NElect   256
Mult     1

Checking the input file for inconsistencies... 	...done.

--------------------------------------------------------------
User input:
--------------------------------------------------------------
$MOLECULE
0 1
C   
C	1	CC
C	2	CC	1	120.0		
C	3	CC	2	120.0	1	0.0
C	4	CC	3	120.0	2	0.0	
C	5 	CC	4	120.0	3	0.0
F	1	CF	2	120.0	3	180.0
Br	2	CBr	3	120.0	4	180.0
Br	3	CBr	4	120.0	5	180.0
I	4	CI	5	120.0	6	180.0
Br	5	CBr	6	120.0	1	180.0
I	6	CI	1	120.0	2	180.0

CC=1.39483
CH=1.08673
CF=1.33960
CCl=1.72090
CBr=1.89068
CI=2.07886
$END

$REM
   JOB_TYPE	OPTIMIZATION
   BASIS	6-311++G**
   METHOD	B3LYP
   MEM_TOTAL	64000
   SYM_IGNORE	TRUE
$END

--------------------------------------------------------------
 ----------------------------------------------------------------
             Standard Nuclear Orientation (Angstroms)
    I     Atom           X                Y                Z
 ----------------------------------------------------------------
    1      C       0.0000000000     0.0000000000     0.0000000000
    2      C       0.0000000000     0.0000000000     1.3948300000
    3      C       1.2079582140     0.0000000000     2.0922450000
    4      C       2.4159164279     0.0000000000     1.3948300000
    5      C       2.4159164279     0.0000000000    -0.0000000000
    6      C       1.2079582140     0.0000000000    -0.6974150000
    7      F      -1.1601276309    -0.0000000000    -0.6698000000
    8      Br     -1.6373769104    -0.0000000000     2.3401700000
    9      Br      1.2079582140    -0.0000000000     3.9829250000
   10      I       4.2162619988    -0.0000000000     2.4342600000
   11      Br      4.0532933383    -0.0000000000    -0.9453400000
   12      I       1.2079582140    -0.0000000000    -2.7762750000
 ----------------------------------------------------------------
 Nuclear Repulsion Energy =        3714.11021881 hartrees
 There are      128 alpha and      128 beta electrons
 Requested basis set is 6-311++G(d,p)
 There are 147 shells and 422 basis functions

 Total QAlloc Memory Limit  64000 MB
 Mega-Array Size       188 MB
 MEM_STATIC part       192 MB
 A cutoff of  1.0D-11 yielded   6550 shell pairs
 There are     60107 function pairs (     66949 Cartesian)
 Smallest overlap matrix eigenvalue = 5.96E-07

 Q-Chem warning in module stvman/mkSTV.C, line 318:

 Overlap eigenvalue is smaller than square root of threshold
 Use THRESH >= 12 to get rid of this warning

 Linear dependence detected in AO basis
 Tighter screening thresholds may be required for diffuse basis sets
 Use S2THRESH > 14 and THRESH = 14 in case of SCF convergence issues
 Number of orthogonalized atomic orbitals = 421
 Maximum deviation from orthogonality = 4.693E-10

 Scale SEOQF with 1.000000e-01/1.000000e-01/1.000000e-01

 Standard Electronic Orientation quadrupole field applied
 Nucleus-field energy     =    -0.0000001012 hartrees
 Guess from superposition of atomic densities
 Warning:  Energy on first SCF cycle will be non-variational
 SAD guess density has 256.000000 electrons

 -----------------------------------------------------------------------
  General SCF calculation program by
  Eric Jon Sundstrom, Paul Horn, Yuezhi Mao, Dmitri Zuev, Alec White,
  David Stuck, Shaama M.S., Shane Yost, Joonho Lee, David Small,
  Daniel Levine, Susi Lehtola, Hugh Burton, Evgeny Epifanovsky,
  Bang C. Huynh
 -----------------------------------------------------------------------
 Exchange:     0.2000 Hartree-Fock + 0.0800 Slater + 0.7200 B88
 Correlation:  0.1900 VWN1RPA + 0.8100 LYP
 Using SG-1 standard quadrature grid
 using 6 threads for integral computing
 -------------------------------------------------------
 OpenMP Integral computing Module                
 Release: version 2.0, May 2017, Q-Chem Inc. Pleasanton 
 -------------------------------------------------------
 A restricted SCF calculation will be
 performed using DIIS
 SCF converges when DIIS error is below 1.0e-08
 ---------------------------------------
  Cycle       Energy         DIIS error
 ---------------------------------------
    1  -21892.3935503118      2.88e-02  
    2  -21889.9289561685      2.10e-03  
    3  -21889.8472674286      2.77e-03  
    4  -21889.9641593785      9.07e-04  
    5  -21889.9840914776      2.06e-04  
    6  -21889.9846880533      8.41e-05  
    7  -21889.9848129108      2.66e-05  
    8  -21889.9848274668      1.11e-05  
    9  -21889.9848297544      1.58e-06  
   10  -21889.9848297887      5.23e-07  
   11  -21889.9848297924      2.15e-07  
   12  -21889.9848297945      7.04e-08  
   13  -21889.9848297945      4.29e-08  
   14  -21889.9848297954      8.78e-09  Convergence criterion met
 ---------------------------------------
 SCF time:   CPU 297.24s  wall 54.00s 
 SCF   energy in the final basis set =   -21889.9848297954
 Total energy in the final basis set =   -21889.9848297954

 --------------------------------------------------------------

                    Orbital Energies (a.u.)
 --------------------------------------------------------------

 Alpha MOs
 -- Occupied --
*****************-482.8582-482.8580-482.8578-176.3211-176.3178-165.7249
********-165.7226-165.7216-165.7194-165.7192 -62.5112 -62.5108 -62.5108
-56.3319 -56.3316 -56.3315 -56.3278 -56.3274 -56.3274 -56.3274 -56.3270
-56.3270 -35.8177 -35.8144 -31.3111 -31.3078 -31.3049 -31.3044 -31.3017
-31.3011 -24.7310 -22.9615 -22.9601 -22.9598 -22.9582 -22.9569 -22.9565
-22.9555 -22.9555 -22.9522 -22.9522 -10.3161 -10.2806 -10.2804 -10.2774
-10.2665 -10.2663  -8.7203  -8.7199  -8.7197  -6.5524  -6.5521  -6.5520
 -6.5388  -6.5384  -6.5381  -6.5378  -6.5373  -6.5371  -6.3673  -6.3642
 -4.7803  -4.7771  -4.7650  -4.7641  -4.7621  -4.7610  -2.6631  -2.6629
 -2.6627  -2.6596  -2.6591  -2.6591  -2.6588  -2.6584  -2.6583  -2.6480
 -2.6478  -2.6474  -2.6473  -2.6471  -2.6470  -2.0464  -2.0431  -2.0414
 -2.0408  -2.0385  -2.0376  -2.0276  -2.0274  -2.0247  -2.0245  -1.2737
 -0.9450  -0.8800  -0.8478  -0.8218  -0.7905  -0.7542  -0.6992  -0.6871
 -0.6321  -0.6191  -0.5714  -0.5677  -0.5162  -0.4844  -0.4569  -0.4555
 -0.4465  -0.4347  -0.3960  -0.3875  -0.3868  -0.3539  -0.3433  -0.3401
 -0.3256  -0.3141  -0.3071  -0.2918  -0.2824  -0.2649  -0.2606  -0.2546
 -- Virtual --
 -0.0987  -0.0699  -0.0617  -0.0497  -0.0370  -0.0162  -0.0026   0.0022
  0.0226   0.0248   0.0404   0.0422   0.0510   0.0536   0.0572   0.0637
  0.0657   0.0671   0.0815   0.0838   0.0884   0.0920   0.0940   0.1071
  0.1113   0.1166   0.1207   0.1217   0.1364   0.1404   0.1577   0.1590
  0.1669   0.1817   0.1848   0.1889   0.1954   0.1980   0.1986   0.2037
  0.2068   0.2174   0.2238   0.2349   0.2447   0.2454   0.2518   0.2604
  0.2721   0.2776   0.2885   0.2986   0.3077   0.3141   0.3479   0.3563
  0.3759   0.3793   0.3882   0.3896   0.3940   0.4009   0.4098   0.4191
  0.4218   0.4307   0.4348   0.4354   0.4388   0.4485   0.4584   0.4633
  0.4765   0.4836   0.4956   0.4992   0.5034   0.5040   0.5117   0.5343
  0.5356   0.5463   0.5508   0.5536   0.5625   0.5748   0.5785   0.6011
  0.6043   0.6108   0.6275   0.6381   0.6425   0.6689   0.6757   0.6868
  0.6977   0.7091   0.7170   0.7235   0.7403   0.7565   0.7678   0.7877
  0.7960   0.8116   0.8258   0.8350   0.8421   0.8774   0.8903   0.9168
  0.9359   0.9471   0.9787   1.0037   1.0269   1.0349   1.0665   1.0842
  1.1084   1.1135   1.1262   1.1804   1.1960   1.2245   1.2399   1.3135
  1.3310   1.3507   1.3650   1.3683   1.4172   1.4318   1.4388   1.4642
  1.4734   1.4871   1.4892   1.5273   1.5417   1.5797   1.6046   1.7163
  1.7224   1.7457   1.7505   1.8116   1.8166   1.8425   1.8483   1.8915
  1.9880   2.0078   2.0228   2.0307   2.0523   2.0552   2.1131   2.1206
  2.1623   2.1818   2.2067   2.2387   2.2572   2.2612   2.2971   2.3142
  2.3628   2.3751   2.4604   2.5680   2.6939   2.7137   2.8057   2.8075
  2.8255   2.9236   2.9367   3.0369   3.0411   3.0787   3.1500   3.1575
  3.3806   3.3978   3.6343   3.7467   3.7515   3.8118   3.8713   3.9437
  3.9562   3.9619   3.9680   3.9845   3.9906   3.9944   4.0080   4.0204
  4.0285   4.0495   4.0520   4.0590   4.0630   4.0750   4.0770   4.1261
  4.1276   4.1700   4.2188   4.2521   4.2762   4.2945   4.3023   4.3751
  4.3955   4.4358   4.4926   4.5787   4.8298   4.8336   6.0101   6.0273
  6.1127   6.1276   6.1441   6.1866   6.3009   6.4360   6.6585   6.7250
  6.7682   6.8278   7.5358   7.5475   7.5708   7.6559   7.6667   7.7089
  7.7204   7.7501   7.8005  23.2033  23.7801  23.7830  23.9481  23.9545
 24.0438  27.9081  27.9416  28.3479  28.3618  28.4169  28.4269  28.4361
 28.4451  28.5242  28.5297  28.5457  28.5545  28.5590  28.5614  28.6223
 28.6274  28.7321  28.7351  47.9284  48.0173  48.0680  66.7714 127.8878
127.8992 127.9496 127.9597 127.9736 127.9856 151.6978 151.7273 289.7315
289.7447 289.7678 289.8545 289.8657 289.9085 289.9412 289.9711 290.0218
********1020.83891020.90161901.86281901.8934
 --------------------------------------------------------------

          Ground-State Mulliken Net Atomic Charges

     Atom                 Charge (a.u.)
  ----------------------------------------
      1 C                    -0.540332
      2 C                     0.616512
      3 C                     0.146342
      4 C                    -0.602075
      5 C                     0.531303
      6 C                     0.361424
      7 F                    -0.098926
      8 Br                   -0.121041
      9 Br                   -0.233627
     10 I                     0.104994
     11 Br                   -0.256744
     12 I                     0.092170
  ----------------------------------------
  Sum of atomic charges =     0.000000

 -----------------------------------------------------------------
                    Cartesian Multipole Moments
 -----------------------------------------------------------------
    Charge (ESU x 10^10)
                 0.0000
    Dipole Moment (Debye)
         X       0.9094      Y      -0.0000      Z       0.1793
       Tot       0.9269
    Quadrupole Moments (Debye-Ang)
        XX    -145.8553     XY      -0.0000     YY    -151.3978
        XZ      -1.2331     YZ      -0.0000     ZZ    -143.2039
    Octopole Moments (Debye-Ang^2)
       XXX    -726.6682    XXY      -0.0000    XYY    -258.8205
       YYY      -0.0000    XXZ     -94.0009    XYZ       0.0000
       YYZ    -110.3286    XZZ    -239.3524    YZZ      -0.0000
       ZZZ    -323.2051
    Hexadecapole Moments (Debye-Ang^3)
      XXXX   -5875.7875   XXXY      -0.0000   XXYY   -1090.8947
      XYYY      -0.0000   YYYY    -190.7998   XXXZ    -476.2682
      XXYZ       0.0000   XYYZ    -178.6285   YYYZ       0.0000
      XXZZ   -1792.4641   XYZZ      -0.0000   YYZZ    -922.5294
      XZZZ    -520.7824   YZZZ      -0.0000   ZZZZ   -4901.9851
 -----------------------------------------------------------------
 Calculating analytic gradient of the SCF energy
 Gradient of SCF Energy
            1           2           3           4           5           6
    1  -0.0049803   0.0070567   0.0002417  -0.0019010   0.0007284   0.0027675
    2   0.0000000   0.0000000   0.0000000  -0.0000000  -0.0000000  -0.0000000
    3  -0.0035550  -0.0012471   0.0002681   0.0002215  -0.0014748   0.0024208
            7           8           9          10          11          12
    1  -0.0042960   0.0070824   0.0034319  -0.0155532  -0.0046849   0.0101067
    2  -0.0000000   0.0000000   0.0000000   0.0000000   0.0000000   0.0000000
    3  -0.0033895   0.0052175  -0.0052993  -0.0099113   0.0031850   0.0135642
 Max gradient component =       1.555E-02
 RMS gradient           =       5.040E-03
 Gradient time:  CPU 102.45 s  wall 17.19 s
 Geometry Optimization Parameters
   NAtoms,    NIC,     NZ,  NCons,   NDum,   NFix, NCnnct, MaxDiis
       12      78      12       0       0       0       0       0


** GEOMETRY OPTIMIZATION IN DELOCALIZED INTERNAL COORDINATES **
   Searching for a Minimum

   Optimization Cycle:   1

                       Coordinates (Angstroms)
     ATOM                X               Y               Z
      1  C         0.0000000000    0.0000000000    0.0000000000
      2  C         0.0000000000    0.0000000000    1.3948300000
      3  C         1.2079582140    0.0000000000    2.0922450000
      4  C         2.4159164279    0.0000000000    1.3948300000
      5  C         2.4159164279    0.0000000000    0.0000000000
      6  C         1.2079582140    0.0000000000   -0.6974150000
      7  F        -1.1601276309    0.0000000000   -0.6698000000
      8  Br       -1.6373769104    0.0000000000    2.3401700000
      9  Br        1.2079582140    0.0000000000    3.9829250000
     10  I         4.2162619988    0.0000000000    2.4342600000
     11  Br        4.0532933383    0.0000000000   -0.9453400000
     12  I         1.2079582140    0.0000000000   -2.7762750000
   Point Group: c1    Number of degrees of freedom:    30


   Energy is -21889.984829795


 Attempting to generate delocalized internal coordinates
 Initial Hessian constructed with Jon Baker's OPTIMIZE code

 21 Hessian modes will be used to form the next step
  Hessian Eigenvalues:
     0.124424    0.124424    0.201019    0.201019    0.201019    0.250000
     0.250000    0.250000    0.250000    0.250000    0.250000    0.250000
     0.250000    0.250000    0.426727    0.426727    0.464882    0.464882
     0.464882    0.464882    0.572947

 Minimum search - taking simple RFO step
 Searching for Lamda that Minimizes Along All modes
 Value Taken    Lamda =  -0.01236587
 Step Taken.  Stepsize is  0.238571

                             Maximum     Tolerance    Cnvgd?
         Gradient           0.035656      0.000300      NO
         Displacement       0.120968      0.001200      NO
         Energy change     *********      0.000001      NO


 New Cartesian Coordinates Obtained by Inverse Iteration

 Displacement from previous Coordinates is:  0.504115
 ----------------------------------------------------------------
             Standard Nuclear Orientation (Angstroms)
    I     Atom           X                Y                Z
 ----------------------------------------------------------------
    1      C       0.0350678659     0.0000000000     0.0156550698
    2      C       0.0089337771     0.0000000000     1.4008243551
    3      C       1.2186424893     0.0000000000     2.1114398215
    4      C       2.4491341317     0.0000000000     1.4141724513
    5      C       2.4427681815     0.0000000000    -0.0019794617
    6      C       1.2203572442     0.0000000000    -0.7065412366
    7      F      -1.1250030067     0.0000000000    -0.6443982471
    8      Br     -1.6966328326     0.0000000000     2.2367950510
    9      Br      1.1597150458     0.0000000000     4.0143505839
   10      I       4.3029949188     0.0000000000     2.5033446820
   11      Br      4.0868745890     0.0000000000    -0.9636228303
   12      I       1.0328641035     0.0000000000    -2.8296102390
 ----------------------------------------------------------------
 Nuclear Repulsion Energy =        3648.58367569 hartrees
 There are      128 alpha and      128 beta electrons
 Applying Cartesian multipole field
    Component          Value
    ---------          -----
     (2,0,0)        1.00000E-11
     (0,2,0)        2.00000E-11
     (0,0,2)       -3.00000E-11
 Nucleus-field energy     =    -0.0000001030 hartrees
 Requested basis set is 6-311++G(d,p)
 There are 147 shells and 422 basis functions
 A cutoff of  1.0D-11 yielded   6508 shell pairs
 There are     59694 function pairs (     66458 Cartesian)
 Smallest overlap matrix eigenvalue = 6.55E-07

 Q-Chem warning in module stvman/mkSTV.C, line 318:

 Overlap eigenvalue is smaller than square root of threshold
 Use THRESH >= 12 to get rid of this warning

 Linear dependence detected in AO basis
 Tighter screening thresholds may be required for diffuse basis sets
 Use S2THRESH > 14 and THRESH = 14 in case of SCF convergence issues
 Number of orthogonalized atomic orbitals = 421
 Maximum deviation from orthogonality = 1.129E-10
 Guess MOs from SCF MO coefficient file

 -----------------------------------------------------------------------
  General SCF calculation program by
  Eric Jon Sundstrom, Paul Horn, Yuezhi Mao, Dmitri Zuev, Alec White,
  David Stuck, Shaama M.S., Shane Yost, Joonho Lee, David Small,
  Daniel Levine, Susi Lehtola, Hugh Burton, Evgeny Epifanovsky,
  Bang C. Huynh
 -----------------------------------------------------------------------
 Exchange:     0.2000 Hartree-Fock + 0.0800 Slater + 0.7200 B88
 Correlation:  0.1900 VWN1RPA + 0.8100 LYP
 Using SG-1 standard quadrature grid
 using 6 threads for integral computing
 -------------------------------------------------------
 OpenMP Integral computing Module                
 Release: version 2.0, May 2017, Q-Chem Inc. Pleasanton 
 -------------------------------------------------------
 A restricted SCF calculation will be
 performed using DIIS
 SCF converges when DIIS error is below 1.0e-08
 ---------------------------------------
  Cycle       Energy         DIIS error
 ---------------------------------------
    1  -21889.9814975637      7.76e-04  
    2  -21889.9869758759      2.99e-04  
    3  -21889.9826006551      5.18e-04  
    4  -21889.9889899737      6.87e-05  
    5  -21889.9890710511      1.37e-05  
    6  -21889.9890740752      4.55e-06  
    7  -21889.9890744938      2.08e-06  
    8  -21889.9890745823      6.33e-07  
    9  -21889.9890745904      2.58e-07  
   10  -21889.9890745911      7.74e-08  
   11  -21889.9890745905      4.14e-08  
   12  -21889.9890745914      1.09e-08  
   13  -21889.9890745923      3.58e-09  Convergence criterion met
 ---------------------------------------
 SCF time:   CPU 272.43s  wall 50.00s 
 SCF   energy in the final basis set =   -21889.9890745923
 Total energy in the final basis set =   -21889.9890745923

 --------------------------------------------------------------

                    Orbital Energies (a.u.)
 --------------------------------------------------------------

 Alpha MOs
 -- Occupied --
*****************-482.8590-482.8586-482.8585-176.3232-176.3202-165.7271
********-165.7246-165.7242-165.7219-165.7217 -62.5118 -62.5115 -62.5113
-56.3326 -56.3322 -56.3320 -56.3283 -56.3281 -56.3280 -56.3279 -56.3277
-56.3275 -35.8196 -35.8166 -31.3132 -31.3102 -31.3067 -31.3062 -31.3038
-31.3033 -24.7296 -22.9635 -22.9621 -22.9618 -22.9606 -22.9592 -22.9589
-22.9572 -22.9572 -22.9543 -22.9543 -10.3137 -10.2873 -10.2862 -10.2777
-10.2748 -10.2699  -8.7206  -8.7203  -8.7201  -6.5530  -6.5526  -6.5523
 -6.5388  -6.5387  -6.5386  -6.5379  -6.5377  -6.5377  -6.3688  -6.3659
 -4.7820  -4.7791  -4.7663  -4.7654  -4.7635  -4.7626  -2.6637  -2.6633
 -2.6630  -2.6598  -2.6596  -2.6595  -2.6592  -2.6588  -2.6587  -2.6478
 -2.6478  -2.6478  -2.6477  -2.6477  -2.6476  -2.0476  -2.0445  -2.0429
 -2.0422  -2.0402  -2.0394  -2.0286  -2.0286  -2.0259  -2.0257  -1.2762
 -0.9391  -0.8745  -0.8445  -0.8201  -0.7859  -0.7528  -0.6925  -0.6840
 -0.6320  -0.6218  -0.5698  -0.5634  -0.5179  -0.4813  -0.4559  -0.4550
 -0.4410  -0.4328  -0.3937  -0.3853  -0.3836  -0.3510  -0.3391  -0.3344
 -0.3252  -0.3122  -0.3069  -0.2922  -0.2853  -0.2657  -0.2626  -0.2622
 -- Virtual --
 -0.1073  -0.0727  -0.0625  -0.0600  -0.0426  -0.0246  -0.0064  -0.0010
  0.0223   0.0250   0.0407   0.0420   0.0514   0.0533   0.0561   0.0633
  0.0659   0.0674   0.0813   0.0843   0.0885   0.0908   0.0939   0.1065
  0.1117   0.1146   0.1188   0.1218   0.1360   0.1404   0.1585   0.1606
  0.1643   0.1741   0.1826   0.1852   0.1930   0.1950   0.1971   0.2029
  0.2054   0.2134   0.2199   0.2350   0.2408   0.2438   0.2474   0.2609
  0.2678   0.2818   0.2861   0.2925   0.3069   0.3090   0.3490   0.3633
  0.3721   0.3803   0.3869   0.3921   0.3950   0.4023   0.4028   0.4148
  0.4192   0.4292   0.4327   0.4425   0.4463   0.4476   0.4582   0.4614
  0.4743   0.4824   0.4941   0.5000   0.5018   0.5045   0.5151   0.5225
  0.5299   0.5476   0.5485   0.5511   0.5606   0.5684   0.5774   0.5889
  0.6006   0.6065   0.6171   0.6323   0.6373   0.6630   0.6714   0.6715
  0.6880   0.6996   0.7093   0.7163   0.7359   0.7457   0.7591   0.7869
  0.7910   0.8099   0.8201   0.8335   0.8383   0.8722   0.8805   0.9073
  0.9346   0.9506   0.9743   0.9911   1.0137   1.0383   1.0668   1.0846
  1.0932   1.1148   1.1334   1.1697   1.1938   1.2175   1.2340   1.2860
  1.3200   1.3442   1.3577   1.3766   1.4161   1.4322   1.4437   1.4566
  1.4593   1.4635   1.4809   1.5259   1.5373   1.5754   1.5957   1.7115
  1.7191   1.7361   1.7513   1.8035   1.8074   1.8370   1.8421   1.8863
  1.9860   2.0066   2.0086   2.0218   2.0433   2.0492   2.1041   2.1116
  2.1583   2.1772   2.1927   2.2246   2.2454   2.2597   2.2791   2.3059
  2.3559   2.3626   2.4576   2.5652   2.6908   2.7116   2.7944   2.8035
  2.8235   2.9210   2.9298   3.0309   3.0371   3.0562   3.1374   3.1534
  3.3640   3.3927   3.6142   3.7406   3.7522   3.7990   3.8710   3.9474
  3.9583   3.9613   3.9833   3.9833   3.9893   3.9910   4.0034   4.0140
  4.0200   4.0394   4.0484   4.0585   4.0682   4.0708   4.0727   4.1200
  4.1286   4.1594   4.2139   4.2398   4.2689   4.2822   4.2902   4.3722
  4.3975   4.4348   4.4619   4.5451   4.7994   4.8388   6.0054   6.0219
  6.1028   6.1168   6.1326   6.1589   6.2994   6.4383   6.6470   6.7310
  6.7640   6.8166   7.5344   7.5466   7.5691   7.6506   7.6589   7.7056
  7.7231   7.7368   7.7913  23.2073  23.7514  23.7643  23.9080  23.9206
 24.0281  27.8863  27.9198  28.3432  28.3565  28.4053  28.4181  28.4250
 28.4337  28.5226  28.5271  28.5442  28.5483  28.5540  28.5566  28.6155
 28.6193  28.7187  28.7306  47.9221  48.0151  48.0583  66.7686 127.8836
127.8942 127.9430 127.9516 127.9649 127.9716 151.6782 151.7083 289.7294
289.7430 289.7657 289.8481 289.8570 289.9063 289.9393 289.9581 290.0124
********1020.83621020.88941901.84211901.8733
 --------------------------------------------------------------

          Ground-State Mulliken Net Atomic Charges

     Atom                 Charge (a.u.)
  ----------------------------------------
      1 C                    -0.419124
      2 C                     0.572228
      3 C                     0.071669
      4 C                    -0.470120
      5 C                     0.332784
      6 C                     0.341873
      7 F                    -0.076524
      8 Br                   -0.108795
      9 Br                   -0.216807
     10 I                     0.110418
     11 Br                   -0.240136
     12 I                     0.102535
  ----------------------------------------
  Sum of atomic charges =     0.000000

 -----------------------------------------------------------------
                    Cartesian Multipole Moments
 -----------------------------------------------------------------
    Charge (ESU x 10^10)
                -0.0000
    Dipole Moment (Debye)
         X       0.6979      Y      -0.0000      Z       0.1249
       Tot       0.7090
    Quadrupole Moments (Debye-Ang)
        XX    -145.7556     XY      -0.0000     YY    -151.7901
        XZ      -0.2708     YZ       0.0000     ZZ    -143.1344
    Octopole Moments (Debye-Ang^2)
       XXX    -717.8929    XXY      -0.0000    XYY    -256.8419
       YYY      -0.0000    XXZ     -89.1783    XYZ       0.0000
       YYZ    -109.8229    XZZ    -238.5466    YZZ      -0.0000
       ZZZ    -323.9553
    Hexadecapole Moments (Debye-Ang^3)
      XXXX   -5956.6200   XXXY      -0.0000   XXYY   -1112.0476
      XYYY      -0.0000   YYYY    -191.7803   XXXZ    -525.8751
      XXYZ       0.0000   XYYZ    -202.5230   YYYZ       0.0000
      XXZZ   -1826.2724   XYZZ       0.0000   YYZZ    -939.8264
      XZZZ    -569.2896   YZZZ       0.0000   ZZZZ   -4987.7440
 -----------------------------------------------------------------
 Calculating analytic gradient of the SCF energy
 Gradient of SCF Energy
            1           2           3           4           5           6
    1  -0.0006474  -0.0003757  -0.0037092   0.0038699   0.0026270  -0.0068356
    2   0.0000000   0.0000000   0.0000000  -0.0000000   0.0000000   0.0000000
    3   0.0026544  -0.0063653   0.0020757   0.0028341  -0.0035253  -0.0005029
            7           8           9          10          11          12
    1   0.0019911  -0.0007353  -0.0001453   0.0037596   0.0032343  -0.0030336
    2  -0.0000000  -0.0000000   0.0000000   0.0000000  -0.0000000   0.0000000
    3   0.0007575  -0.0002683   0.0017799   0.0018517   0.0009784  -0.0022698
 Max gradient component =       6.836E-03
 RMS gradient           =       2.399E-03
 Gradient time:  CPU 99.37 s  wall 16.68 s
 Geometry Optimization Parameters
   NAtoms,    NIC,     NZ,  NCons,   NDum,   NFix, NCnnct, MaxDiis
       12      78      12       0       0       0       0       0

 Cartesian Hessian Update
 Hessian updated using BFGS update


** GEOMETRY OPTIMIZATION IN DELOCALIZED INTERNAL COORDINATES **
   Searching for a Minimum

   Optimization Cycle:   2

                       Coordinates (Angstroms)
     ATOM                X               Y               Z
      1  C         0.0350678659    0.0000000000    0.0156550698
      2  C         0.0089337771    0.0000000000    1.4008243551
      3  C         1.2186424893    0.0000000000    2.1114398215
      4  C         2.4491341317    0.0000000000    1.4141724513
      5  C         2.4427681815    0.0000000000   -0.0019794617
      6  C         1.2203572442    0.0000000000   -0.7065412366
      7  F        -1.1250030067    0.0000000000   -0.6443982471
      8  Br       -1.6966328326    0.0000000000    2.2367950510
      9  Br        1.1597150458    0.0000000000    4.0143505839
     10  I         4.3029949188    0.0000000000    2.5033446820
     11  Br        4.0868745890    0.0000000000   -0.9636228303
     12  I         1.0328641035    0.0000000000   -2.8296102390
   Point Group: c1    Number of degrees of freedom:    30


   Energy is -21889.989074592

 Hessian updated using BFGS update

 11 Hessian modes will be used to form the next step
  Hessian Eigenvalues:
     0.124382    0.132686    0.200923    0.202665    0.236000    0.278007
     0.425956    0.447452    0.464248    0.515656    0.576119

 Minimum search - taking simple RFO step
 Searching for Lamda that Minimizes Along All modes
 Value Taken    Lamda =  -0.00084891
 Step Taken.  Stepsize is  0.048120

                             Maximum     Tolerance    Cnvgd?
         Gradient           0.010573      0.000300      NO
         Displacement       0.024781      0.001200      NO
         Energy change     -0.004245      0.000001      NO


 New Cartesian Coordinates Obtained by Inverse Iteration

 Displacement from previous Coordinates is:  0.110776
 ----------------------------------------------------------------
             Standard Nuclear Orientation (Angstroms)
    I     Atom           X                Y                Z
 ----------------------------------------------------------------
    1      C       0.0334915246     0.0000000000     0.0162668659
    2      C       0.0074492553     0.0000000000     1.4060966836
    3      C       1.2188275221     0.0000000000     2.1103751790
    4      C       2.4424730775     0.0000000000     1.4113871268
    5      C       2.4368362908     0.0000000000     0.0013219194
    6      C       1.2233733777     0.0000000000    -0.7027190890
    7      F      -1.1277750465     0.0000000000    -0.6446007272
    8      Br     -1.6937186286     0.0000000000     2.2490460591
    9      Br      1.1680108079     0.0000000000     4.0101807226
   10      I       4.2863128124     0.0000000000     2.4951577416
   11      Br      4.0643564404     0.0000000000    -0.9796402924
   12      I       1.0760790738     0.0000000000    -2.8224421895
 ----------------------------------------------------------------
 Nuclear Repulsion Energy =        3659.77678561 hartrees
 There are      128 alpha and      128 beta electrons
 Applying Cartesian multipole field
    Component          Value
    ---------          -----
     (2,0,0)        1.00000E-11
     (0,2,0)        2.00000E-11
     (0,0,2)       -3.00000E-11
 Nucleus-field energy     =    -0.0000001031 hartrees
 Requested basis set is 6-311++G(d,p)
 There are 147 shells and 422 basis functions
 A cutoff of  1.0D-11 yielded   6512 shell pairs
 There are     59724 function pairs (     66485 Cartesian)
 Smallest overlap matrix eigenvalue = 6.39E-07

 Q-Chem warning in module stvman/mkSTV.C, line 318:

 Overlap eigenvalue is smaller than square root of threshold
 Use THRESH >= 12 to get rid of this warning

 Linear dependence detected in AO basis
 Tighter screening thresholds may be required for diffuse basis sets
 Use S2THRESH > 14 and THRESH = 14 in case of SCF convergence issues
 Number of orthogonalized atomic orbitals = 421
 Maximum deviation from orthogonality = 1.734E-10
 Guess MOs from SCF MO coefficient file

 -----------------------------------------------------------------------
  General SCF calculation program by
  Eric Jon Sundstrom, Paul Horn, Yuezhi Mao, Dmitri Zuev, Alec White,
  David Stuck, Shaama M.S., Shane Yost, Joonho Lee, David Small,
  Daniel Levine, Susi Lehtola, Hugh Burton, Evgeny Epifanovsky,
  Bang C. Huynh
 -----------------------------------------------------------------------
 Exchange:     0.2000 Hartree-Fock + 0.0800 Slater + 0.7200 B88
 Correlation:  0.1900 VWN1RPA + 0.8100 LYP
 Using SG-1 standard quadrature grid
 using 6 threads for integral computing
 -------------------------------------------------------
 OpenMP Integral computing Module                
 Release: version 2.0, May 2017, Q-Chem Inc. Pleasanton 
 -------------------------------------------------------
 A restricted SCF calculation will be
 performed using DIIS
 SCF converges when DIIS error is below 1.0e-08
 ---------------------------------------
  Cycle       Energy         DIIS error
 ---------------------------------------
    1  -21889.9891294614      1.93e-04  
    2  -21889.9894024109      7.17e-05  
    3  -21889.9891208064      1.29e-04  
    4  -21889.9895215221      1.22e-05  
    5  -21889.9895247298      2.99e-06  
    6  -21889.9895248740      1.02e-06  
    7  -21889.9895248960      3.72e-07  
    8  -21889.9895248973      1.64e-07  
    9  -21889.9895248976      5.53e-08  
   10  -21889.9895248985      1.65e-08  
   11  -21889.9895248973      6.96e-09  Convergence criterion met
 ---------------------------------------
 SCF time:   CPU 231.65s  wall 42.00s 
 SCF   energy in the final basis set =   -21889.9895248973
 Total energy in the final basis set =   -21889.9895248973

 --------------------------------------------------------------

                    Orbital Energies (a.u.)
 --------------------------------------------------------------

 Alpha MOs
 -- Occupied --
*****************-482.8591-482.8585-482.8582-176.3229-176.3198-165.7268
********-165.7243-165.7237-165.7215-165.7213 -62.5119 -62.5114 -62.5111
-56.3327 -56.3321 -56.3318 -56.3284 -56.3281 -56.3280 -56.3277 -56.3276
-56.3273 -35.8193 -35.8163 -31.3129 -31.3098 -31.3064 -31.3060 -31.3034
-31.3029 -24.7294 -22.9632 -22.9618 -22.9615 -22.9602 -22.9588 -22.9585
-22.9570 -22.9570 -22.9540 -22.9540 -10.3142 -10.2855 -10.2852 -10.2778
-10.2732 -10.2689  -8.7207  -8.7203  -8.7200  -6.5531  -6.5525  -6.5521
 -6.5390  -6.5387  -6.5385  -6.5380  -6.5377  -6.5375  -6.3685  -6.3656
 -4.7818  -4.7787  -4.7661  -4.7652  -4.7632  -4.7623  -2.6638  -2.6633
 -2.6628  -2.6600  -2.6595  -2.6593  -2.6593  -2.6588  -2.6585  -2.6480
 -2.6480  -2.6478  -2.6477  -2.6476  -2.6475  -2.0474  -2.0442  -2.0427
 -2.0420  -2.0399  -2.0391  -2.0284  -2.0284  -2.0257  -2.0255  -1.2752
 -0.9405  -0.8760  -0.8449  -0.8202  -0.7870  -0.7530  -0.6933  -0.6846
 -0.6320  -0.6214  -0.5696  -0.5648  -0.5171  -0.4819  -0.4562  -0.4551
 -0.4423  -0.4331  -0.3940  -0.3855  -0.3847  -0.3513  -0.3396  -0.3354
 -0.3250  -0.3128  -0.3075  -0.2921  -0.2845  -0.2657  -0.2624  -0.2612
 -- Virtual --
 -0.1061  -0.0718  -0.0623  -0.0586  -0.0416  -0.0227  -0.0056  -0.0005
  0.0224   0.0251   0.0406   0.0422   0.0513   0.0533   0.0560   0.0634
  0.0664   0.0673   0.0814   0.0842   0.0885   0.0908   0.0940   0.1066
  0.1115   0.1150   0.1195   0.1220   0.1359   0.1408   0.1579   0.1620
  0.1646   0.1754   0.1842   0.1847   0.1932   0.1957   0.1972   0.2026
  0.2053   0.2135   0.2204   0.2346   0.2415   0.2452   0.2477   0.2613
  0.2689   0.2821   0.2857   0.2934   0.3078   0.3095   0.3488   0.3622
  0.3770   0.3796   0.3867   0.3924   0.3928   0.4023   0.4052   0.4148
  0.4193   0.4294   0.4331   0.4404   0.4466   0.4467   0.4577   0.4609
  0.4755   0.4817   0.4944   0.5001   0.5016   0.5044   0.5149   0.5245
  0.5308   0.5472   0.5502   0.5509   0.5606   0.5695   0.5780   0.5912
  0.6004   0.6089   0.6211   0.6326   0.6383   0.6647   0.6727   0.6735
  0.6916   0.7009   0.7107   0.7161   0.7368   0.7467   0.7596   0.7874
  0.7923   0.8098   0.8202   0.8343   0.8400   0.8733   0.8825   0.9078
  0.9349   0.9510   0.9749   0.9945   1.0155   1.0386   1.0679   1.0845
  1.0969   1.1144   1.1321   1.1723   1.1938   1.2173   1.2367   1.2895
  1.3229   1.3455   1.3590   1.3781   1.4165   1.4326   1.4452   1.4597
  1.4627   1.4648   1.4820   1.5267   1.5349   1.5769   1.5987   1.7115
  1.7216   1.7396   1.7525   1.8058   1.8094   1.8395   1.8429   1.8886
  1.9862   2.0070   2.0103   2.0241   2.0465   2.0499   2.1062   2.1126
  2.1591   2.1783   2.1945   2.2264   2.2488   2.2608   2.2824   2.3091
  2.3582   2.3661   2.4599   2.5660   2.6912   2.7124   2.7971   2.8043
  2.8243   2.9226   2.9318   3.0336   3.0368   3.0627   3.1399   3.1552
  3.3687   3.3936   3.6192   3.7412   3.7524   3.8046   3.8712   3.9469
  3.9583   3.9608   3.9805   3.9836   3.9896   3.9912   4.0044   4.0147
  4.0229   4.0414   4.0490   4.0587   4.0684   4.0688   4.0736   4.1216
  4.1295   4.1601   4.2148   4.2419   4.2708   4.2848   4.2923   4.3726
  4.3976   4.4350   4.4669   4.5513   4.8061   4.8370   6.0063   6.0230
  6.1057   6.1178   6.1345   6.1630   6.2998   6.4379   6.6491   6.7296
  6.7654   6.8180   7.5345   7.5468   7.5695   7.6509   7.6594   7.7069
  7.7238   7.7394   7.7927  23.2066  23.7628  23.7673  23.9214  23.9306
 24.0259  27.8895  27.9233  28.3441  28.3575  28.4070  28.4200  28.4263
 28.4356  28.5228  28.5276  28.5441  28.5492  28.5549  28.5575  28.6172
 28.6201  28.7210  28.7319  47.9236  48.0162  48.0594  66.7687 127.8843
127.8951 127.9446 127.9526 127.9663 127.9736 151.6810 151.7114 289.7296
289.7435 289.7662 289.8484 289.8580 289.9079 289.9403 289.9607 290.0138
********1020.83761020.89081901.84511901.8765
 --------------------------------------------------------------

          Ground-State Mulliken Net Atomic Charges

     Atom                 Charge (a.u.)
  ----------------------------------------
      1 C                    -0.449544
      2 C                     0.580328
      3 C                     0.084204
      4 C                    -0.489105
      5 C                     0.372778
      6 C                     0.343365
      7 F                    -0.080054
      8 Br                   -0.109129
      9 Br                   -0.219238
     10 I                     0.109014
     11 Br                   -0.244538
     12 I                     0.101919
  ----------------------------------------
  Sum of atomic charges =     0.000000

 -----------------------------------------------------------------
                    Cartesian Multipole Moments
 -----------------------------------------------------------------
    Charge (ESU x 10^10)
                -0.0000
    Dipole Moment (Debye)
         X       0.7210      Y       0.0000      Z       0.1246
       Tot       0.7317
    Quadrupole Moments (Debye-Ang)
        XX    -145.9096     XY       0.0000     YY    -151.7162
        XZ      -0.5546     YZ       0.0000     ZZ    -143.0335
    Octopole Moments (Debye-Ang^2)
       XXX    -721.0015    XXY       0.0000    XYY    -257.1183
       YYY       0.0000    XXZ     -89.9575    XYZ      -0.0000
       YYZ    -109.6460    XZZ    -237.8650    YZZ      -0.0000
       ZZZ    -323.4747
    Hexadecapole Moments (Debye-Ang^3)
      XXXX   -5942.1625   XXXY       0.0000   XXYY   -1106.5913
      XYYY       0.0000   YYYY    -191.6019   XXXZ    -512.4904
      XXYZ       0.0000   XYYZ    -196.4152   YYYZ       0.0000
      XXZZ   -1817.4378   XYZZ       0.0000   YYZZ    -938.1142
      XZZZ    -556.1656   YZZZ       0.0000   ZZZZ   -4979.4256
 -----------------------------------------------------------------
 Calculating analytic gradient of the SCF energy
 Gradient of SCF Energy
            1           2           3           4           5           6
    1  -0.0002863   0.0004467  -0.0011567   0.0010611  -0.0000268   0.0003973
    2  -0.0000000   0.0000000  -0.0000000  -0.0000000  -0.0000000   0.0000000
    3   0.0005254  -0.0012697   0.0008559   0.0010344  -0.0018272   0.0007781
            7           8           9          10          11          12
    1   0.0002855  -0.0005586   0.0003773   0.0003851  -0.0006901  -0.0002345
    2  -0.0000000  -0.0000000   0.0000000  -0.0000000  -0.0000000  -0.0000000
    3   0.0003835   0.0002375   0.0000543   0.0008267  -0.0006453  -0.0009534
 Max gradient component =       1.827E-03
 RMS gradient           =       6.229E-04
 Gradient time:  CPU 99.98 s  wall 16.78 s
 Geometry Optimization Parameters
   NAtoms,    NIC,     NZ,  NCons,   NDum,   NFix, NCnnct, MaxDiis
       12      78      12       0       0       0       0       0

 Cartesian Hessian Update
 Hessian updated using BFGS update


** GEOMETRY OPTIMIZATION IN DELOCALIZED INTERNAL COORDINATES **
   Searching for a Minimum

   Optimization Cycle:   3

                       Coordinates (Angstroms)
     ATOM                X               Y               Z
      1  C         0.0334915246    0.0000000000    0.0162668659
      2  C         0.0074492553    0.0000000000    1.4060966836
      3  C         1.2188275221    0.0000000000    2.1103751790
      4  C         2.4424730775    0.0000000000    1.4113871268
      5  C         2.4368362908    0.0000000000    0.0013219194
      6  C         1.2233733777    0.0000000000   -0.7027190890
      7  F        -1.1277750465    0.0000000000   -0.6446007272
      8  Br       -1.6937186286    0.0000000000    2.2490460591
      9  Br        1.1680108079    0.0000000000    4.0101807226
     10  I         4.2863128124    0.0000000000    2.4951577416
     11  Br        4.0643564404    0.0000000000   -0.9796402924
     12  I         1.0760790738    0.0000000000   -2.8224421895
   Point Group: c1    Number of degrees of freedom:    30


   Energy is -21889.989524897

 Hessian updated using BFGS update

 14 Hessian modes will be used to form the next step
  Hessian Eigenvalues:
     0.123403    0.125860    0.200196    0.201019    0.202736    0.240040
     0.242495    0.314994    0.409259    0.429191    0.460410    0.464779
     0.517412    0.572941

 Minimum search - taking simple RFO step
 Searching for Lamda that Minimizes Along All modes
 Value Taken    Lamda =  -0.00007527
 Step Taken.  Stepsize is  0.018510

                             Maximum     Tolerance    Cnvgd?
         Gradient           0.002410      0.000300      NO
         Displacement       0.007787      0.001200      NO
         Energy change     -0.000450      0.000001      NO


 New Cartesian Coordinates Obtained by Inverse Iteration

 Displacement from previous Coordinates is:  0.040126
 ----------------------------------------------------------------
             Standard Nuclear Orientation (Angstroms)
    I     Atom           X                Y                Z
 ----------------------------------------------------------------
    1      C       0.0319727142     0.0000000000     0.0156455406
    2      C       0.0066196279     0.0000000000     1.4068050498
    3      C       1.2185171567     0.0000000000     2.1092151074
    4      C       2.4394757660     0.0000000000     1.4092630671
    5      C       2.4350406504     0.0000000000     0.0026754227
    6      C       1.2225587325     0.0000000000    -0.7027292089
    7      F      -1.1293931451     0.0000000000    -0.6460690096
    8      Br     -1.6911544999     0.0000000000     2.2527064103
    9      Br      1.1666807411     0.0000000000     4.0086990512
   10      I       4.2860829160     0.0000000000     2.4806631480
   11      Br      4.0691355132     0.0000000000    -0.9682473742
   12      I       1.0801803344     0.0000000000    -2.8181972046
 ----------------------------------------------------------------
 Nuclear Repulsion Energy =        3663.62131421 hartrees
 There are      128 alpha and      128 beta electrons
 Applying Cartesian multipole field
    Component          Value
    ---------          -----
     (2,0,0)        1.00000E-11
     (0,2,0)        2.00000E-11
     (0,0,2)       -3.00000E-11
 Nucleus-field energy     =    -0.0000001024 hartrees
 Requested basis set is 6-311++G(d,p)
 There are 147 shells and 422 basis functions
 A cutoff of  1.0D-11 yielded   6514 shell pairs
 There are     59745 function pairs (     66510 Cartesian)
 Smallest overlap matrix eigenvalue = 6.32E-07

 Q-Chem warning in module stvman/mkSTV.C, line 318:

 Overlap eigenvalue is smaller than square root of threshold
 Use THRESH >= 12 to get rid of this warning

 Linear dependence detected in AO basis
 Tighter screening thresholds may be required for diffuse basis sets
 Use S2THRESH > 14 and THRESH = 14 in case of SCF convergence issues
 Number of orthogonalized atomic orbitals = 421
 Maximum deviation from orthogonality = 2.257E-10
 Guess MOs from SCF MO coefficient file

 -----------------------------------------------------------------------
  General SCF calculation program by
  Eric Jon Sundstrom, Paul Horn, Yuezhi Mao, Dmitri Zuev, Alec White,
  David Stuck, Shaama M.S., Shane Yost, Joonho Lee, David Small,
  Daniel Levine, Susi Lehtola, Hugh Burton, Evgeny Epifanovsky,
  Bang C. Huynh
 -----------------------------------------------------------------------
 Exchange:     0.2000 Hartree-Fock + 0.0800 Slater + 0.7200 B88
 Correlation:  0.1900 VWN1RPA + 0.8100 LYP
 Using SG-1 standard quadrature grid
 using 6 threads for integral computing
 -------------------------------------------------------
 OpenMP Integral computing Module                
 Release: version 2.0, May 2017, Q-Chem Inc. Pleasanton 
 -------------------------------------------------------
 A restricted SCF calculation will be
 performed using DIIS
 SCF converges when DIIS error is below 1.0e-08
 ---------------------------------------
  Cycle       Energy         DIIS error
 ---------------------------------------
    1  -21889.9894814889      7.07e-05  
    2  -21889.9895257789      2.32e-05  
    3  -21889.9894959877      4.19e-05  
    4  -21889.9895379443      5.24e-06  
    5  -21889.9895385260      1.32e-06  
    6  -21889.9895385557      4.26e-07  
    7  -21889.9895385593      1.23e-07  
    8  -21889.9895385606      6.02e-08  
    9  -21889.9895385592      1.74e-08  
   10  -21889.9895385573      6.01e-09  Convergence criterion met
 ---------------------------------------
 SCF time:   CPU 210.94s  wall 39.00s 
 SCF   energy in the final basis set =   -21889.9895385573
 Total energy in the final basis set =   -21889.9895385573

 --------------------------------------------------------------

                    Orbital Energies (a.u.)
 --------------------------------------------------------------

 Alpha MOs
 -- Occupied --
*****************-482.8592-482.8584-482.8581-176.3228-176.3196-165.7267
********-165.7243-165.7235-165.7212-165.7210 -62.5119 -62.5113 -62.5110
-56.3327 -56.3320 -56.3317 -56.3285 -56.3282 -56.3279 -56.3276 -56.3275
-56.3272 -35.8193 -35.8160 -31.3128 -31.3096 -31.3064 -31.3060 -31.3032
-31.3027 -24.7294 -22.9632 -22.9618 -22.9615 -22.9599 -22.9585 -22.9582
-22.9570 -22.9570 -22.9537 -22.9537 -10.3143 -10.2850 -10.2849 -10.2778
-10.2725 -10.2687  -8.7208  -8.7202  -8.7199  -6.5532  -6.5524  -6.5521
 -6.5390  -6.5386  -6.5384  -6.5381  -6.5376  -6.5374  -6.3685  -6.3654
 -4.7818  -4.7785  -4.7661  -4.7652  -4.7630  -4.7621  -2.6639  -2.6632
 -2.6628  -2.6600  -2.6594  -2.6594  -2.6593  -2.6587  -2.6584  -2.6480
 -2.6480  -2.6477  -2.6476  -2.6475  -2.6474  -2.0474  -2.0440  -2.0427
 -2.0420  -2.0397  -2.0389  -2.0285  -2.0284  -2.0255  -2.0253  -1.2749
 -0.9409  -0.8763  -0.8450  -0.8204  -0.7874  -0.7531  -0.6936  -0.6849
 -0.6320  -0.6213  -0.5696  -0.5651  -0.5169  -0.4822  -0.4562  -0.4552
 -0.4427  -0.4332  -0.3940  -0.3856  -0.3849  -0.3515  -0.3396  -0.3359
 -0.3252  -0.3128  -0.3071  -0.2920  -0.2848  -0.2657  -0.2622  -0.2606
 -- Virtual --
 -0.1056  -0.0718  -0.0620  -0.0578  -0.0412  -0.0222  -0.0055  -0.0003
  0.0224   0.0250   0.0406   0.0422   0.0513   0.0534   0.0561   0.0634
  0.0663   0.0673   0.0815   0.0843   0.0884   0.0909   0.0939   0.1067
  0.1116   0.1152   0.1195   0.1218   0.1360   0.1406   0.1579   0.1617
  0.1649   0.1760   0.1844   0.1847   0.1938   0.1956   0.1972   0.2028
  0.2052   0.2143   0.2203   0.2345   0.2417   0.2450   0.2476   0.2614
  0.2693   0.2820   0.2860   0.2939   0.3081   0.3091   0.3489   0.3622
  0.3783   0.3798   0.3869   0.3920   0.3921   0.4021   0.4059   0.4145
  0.4196   0.4295   0.4333   0.4399   0.4463   0.4468   0.4585   0.4608
  0.4754   0.4827   0.4944   0.5000   0.5019   0.5043   0.5148   0.5251
  0.5309   0.5472   0.5500   0.5510   0.5605   0.5700   0.5787   0.5929
  0.6006   0.6094   0.6215   0.6328   0.6381   0.6649   0.6730   0.6743
  0.6924   0.7007   0.7122   0.7163   0.7373   0.7475   0.7599   0.7875
  0.7928   0.8100   0.8204   0.8341   0.8400   0.8735   0.8833   0.9083
  0.9350   0.9511   0.9753   0.9949   1.0161   1.0384   1.0681   1.0844
  1.0979   1.1148   1.1321   1.1731   1.1937   1.2177   1.2371   1.2909
  1.3243   1.3458   1.3596   1.3778   1.4166   1.4330   1.4456   1.4606
  1.4639   1.4653   1.4830   1.5271   1.5344   1.5779   1.5986   1.7119
  1.7219   1.7402   1.7529   1.8065   1.8101   1.8397   1.8437   1.8891
  1.9864   2.0071   2.0109   2.0248   2.0473   2.0501   2.1077   2.1127
  2.1596   2.1786   2.1944   2.2271   2.2499   2.2612   2.2837   2.3094
  2.3588   2.3676   2.4605   2.5662   2.6913   2.7127   2.7981   2.8045
  2.8246   2.9229   2.9322   3.0345   3.0367   3.0646   3.1406   3.1557
  3.3693   3.3947   3.6208   3.7417   3.7523   3.8051   3.8719   3.9468
  3.9581   3.9608   3.9801   3.9836   3.9898   3.9914   4.0047   4.0152
  4.0229   4.0420   4.0492   4.0594   4.0680   4.0686   4.0738   4.1221
  4.1295   4.1609   4.2149   4.2430   4.2714   4.2853   4.2928   4.3730
  4.3974   4.4352   4.4688   4.5537   4.8083   4.8365   6.0066   6.0234
  6.1064   6.1187   6.1352   6.1648   6.2998   6.4380   6.6496   6.7291
  6.7654   6.8187   7.5345   7.5470   7.5696   7.6512   7.6602   7.7070
  7.7238   7.7401   7.7934  23.2062  23.7641  23.7703  23.9271  23.9320
 24.0261  27.8908  27.9248  28.3443  28.3579  28.4078  28.4208  28.4270
 28.4363  28.5228  28.5278  28.5442  28.5497  28.5552  28.5578  28.6181
 28.6203  28.7220  28.7323  47.9239  48.0161  48.0601  66.7688 127.8845
127.8955 127.9452 127.9531 127.9669 127.9745 151.6822 151.7127 289.7297
289.7437 289.7663 289.8488 289.8588 289.9078 289.9405 289.9613 290.0146
********1020.83751020.89171901.84641901.8779
 --------------------------------------------------------------

          Ground-State Mulliken Net Atomic Charges

     Atom                 Charge (a.u.)
  ----------------------------------------
      1 C                    -0.455239
      2 C                     0.584933
      3 C                     0.086826
      4 C                    -0.496826
      5 C                     0.384248
      6 C                     0.341092
      7 F                    -0.080451
      8 Br                   -0.109172
      9 Br                   -0.219808
     10 I                     0.108376
     11 Br                   -0.245604
     12 I                     0.101625
  ----------------------------------------
  Sum of atomic charges =     0.000000

 -----------------------------------------------------------------
                    Cartesian Multipole Moments
 -----------------------------------------------------------------
    Charge (ESU x 10^10)
                -0.0000
    Dipole Moment (Debye)
         X       0.7213      Y       0.0000      Z       0.1174
       Tot       0.7308
    Quadrupole Moments (Debye-Ang)
        XX    -145.8419     XY       0.0000     YY    -151.6901
        XZ      -0.6384     YZ      -0.0000     ZZ    -143.1596
    Octopole Moments (Debye-Ang^2)
       XXX    -720.6944    XXY       0.0000    XYY    -257.2380
       YYY       0.0000    XXZ     -90.1510    XYZ       0.0000
       YYZ    -109.5743    XZZ    -238.7713    YZZ       0.0000
       ZZZ    -323.5945
    Hexadecapole Moments (Debye-Ang^3)
      XXXX   -5939.5461   XXXY       0.0000   XXYY   -1106.9722
      XYYY       0.0000   YYYY    -191.5369   XXXZ    -509.4045
      XXYZ       0.0000   XYYZ    -195.0056   YYYZ       0.0000
      XXZZ   -1818.3086   XYZZ       0.0000   YYZZ    -934.9490
      XZZZ    -555.0666   YZZZ      -0.0000   ZZZZ   -4964.0735
 -----------------------------------------------------------------
 Calculating analytic gradient of the SCF energy
 Gradient of SCF Energy
            1           2           3           4           5           6
    1  -0.0003714   0.0003668  -0.0000146   0.0000573  -0.0001979   0.0006481
    2   0.0000000   0.0000000  -0.0000000  -0.0000000   0.0000000  -0.0000000
    3  -0.0001689   0.0001722   0.0001297  -0.0002195  -0.0000109   0.0005060
            7           8           9          10          11          12
    1  -0.0001089   0.0001208  -0.0001328  -0.0001622   0.0000285  -0.0002336
    2  -0.0000000  -0.0000000  -0.0000000  -0.0000000  -0.0000000   0.0000000
    3  -0.0000088   0.0002526  -0.0001604  -0.0011581   0.0006536   0.0000126
 Max gradient component =       1.158E-03
 RMS gradient           =       2.934E-04
 Gradient time:  CPU 99.84 s  wall 16.76 s
 Geometry Optimization Parameters
   NAtoms,    NIC,     NZ,  NCons,   NDum,   NFix, NCnnct, MaxDiis
       12      78      12       0       0       0       0       0

 Cartesian Hessian Update
 Hessian updated using BFGS update


** GEOMETRY OPTIMIZATION IN DELOCALIZED INTERNAL COORDINATES **
   Searching for a Minimum

   Optimization Cycle:   4

                       Coordinates (Angstroms)
     ATOM                X               Y               Z
      1  C         0.0319727142    0.0000000000    0.0156455406
      2  C         0.0066196279    0.0000000000    1.4068050498
      3  C         1.2185171567    0.0000000000    2.1092151074
      4  C         2.4394757660    0.0000000000    1.4092630671
      5  C         2.4350406504    0.0000000000    0.0026754227
      6  C         1.2225587325    0.0000000000   -0.7027292089
      7  F        -1.1293931451    0.0000000000   -0.6460690096
      8  Br       -1.6911544999    0.0000000000    2.2527064103
      9  Br        1.1666807411    0.0000000000    4.0086990512
     10  I         4.2860829160    0.0000000000    2.4806631480
     11  Br        4.0691355132    0.0000000000   -0.9682473742
     12  I         1.0801803344    0.0000000000   -2.8181972046
   Point Group: c1    Number of degrees of freedom:    30


   Energy is -21889.989538557

 Hessian updated using BFGS update

 16 Hessian modes will be used to form the next step
  Hessian Eigenvalues:
     0.117154    0.132918    0.196836    0.201023    0.203374    0.240775
     0.245798    0.270133    0.381318    0.425629    0.442604    0.459728
     0.464782    0.504422    0.558416    0.572700

 Minimum search - taking simple RFO step
 Searching for Lamda that Minimizes Along All modes
 Value Taken    Lamda =  -0.00002492
 Step Taken.  Stepsize is  0.007607

                             Maximum     Tolerance    Cnvgd?
         Gradient           0.001840      0.000300      NO
         Displacement       0.003942      0.001200      NO
         Energy change     -0.000014      0.000001      NO


 New Cartesian Coordinates Obtained by Inverse Iteration

 Displacement from previous Coordinates is:  0.018937
 ----------------------------------------------------------------
             Standard Nuclear Orientation (Angstroms)
    I     Atom           X                Y                Z
 ----------------------------------------------------------------
    1      C       0.0322165794     0.0000000000     0.0157195132
    2      C       0.0067568487     0.0000000000     1.4066293085
    3      C       1.2189835464     0.0000000000     2.1088160550
    4      C       2.4402796145     0.0000000000     1.4094049110
    5      C       2.4356041320     0.0000000000     0.0019977205
    6      C       1.2222824440     0.0000000000    -0.7030954648
    7      F      -1.1292896665     0.0000000000    -0.6456282887
    8      Br     -1.6914380192     0.0000000000     2.2514350047
    9      Br      1.1687410997     0.0000000000     4.0086664114
   10      I       4.2846756050     0.0000000000     2.4883637581
   11      Br      4.0677187984     0.0000000000    -0.9735219988
   12      I       1.0791855251     0.0000000000    -2.8183569302
 ----------------------------------------------------------------
 Nuclear Repulsion Energy =        3662.63101717 hartrees
 There are      128 alpha and      128 beta electrons
 Applying Cartesian multipole field
    Component          Value
    ---------          -----
     (2,0,0)        1.00000E-11
     (0,2,0)        2.00000E-11
     (0,0,2)       -3.00000E-11
 Nucleus-field energy     =    -0.0000001027 hartrees
 Requested basis set is 6-311++G(d,p)
 There are 147 shells and 422 basis functions
 A cutoff of  1.0D-11 yielded   6512 shell pairs
 There are     59713 function pairs (     66474 Cartesian)
 Smallest overlap matrix eigenvalue = 6.34E-07

 Q-Chem warning in module stvman/mkSTV.C, line 318:

 Overlap eigenvalue is smaller than square root of threshold
 Use THRESH >= 12 to get rid of this warning

 Linear dependence detected in AO basis
 Tighter screening thresholds may be required for diffuse basis sets
 Use S2THRESH > 14 and THRESH = 14 in case of SCF convergence issues
 Number of orthogonalized atomic orbitals = 421
 Maximum deviation from orthogonality = 3.879E-10
 Guess MOs from SCF MO coefficient file

 -----------------------------------------------------------------------
  General SCF calculation program by
  Eric Jon Sundstrom, Paul Horn, Yuezhi Mao, Dmitri Zuev, Alec White,
  David Stuck, Shaama M.S., Shane Yost, Joonho Lee, David Small,
  Daniel Levine, Susi Lehtola, Hugh Burton, Evgeny Epifanovsky,
  Bang C. Huynh
 -----------------------------------------------------------------------
 Exchange:     0.2000 Hartree-Fock + 0.0800 Slater + 0.7200 B88
 Correlation:  0.1900 VWN1RPA + 0.8100 LYP
 Using SG-1 standard quadrature grid
 using 6 threads for integral computing
 -------------------------------------------------------
 OpenMP Integral computing Module                
 Release: version 2.0, May 2017, Q-Chem Inc. Pleasanton 
 -------------------------------------------------------
 A restricted SCF calculation will be
 performed using DIIS
 SCF converges when DIIS error is below 1.0e-08
 ---------------------------------------
  Cycle       Energy         DIIS error
 ---------------------------------------
    1  -21889.9895403455      2.57e-05  
    2  -21889.9895487416      8.73e-06  
    3  -21889.9895454533      1.46e-05  
    4  -21889.9895504077      2.44e-06  
    5  -21889.9895505451      6.16e-07  
    6  -21889.9895505515      2.20e-07  
    7  -21889.9895505518      7.13e-08  
    8  -21889.9895505520      2.68e-08  
    9  -21889.9895505517      6.91e-09  Convergence criterion met
 ---------------------------------------
 SCF time:   CPU 191.73s  wall 36.00s 
 SCF   energy in the final basis set =   -21889.9895505517
 Total energy in the final basis set =   -21889.9895505517

 --------------------------------------------------------------

                    Orbital Energies (a.u.)
 --------------------------------------------------------------

 Alpha MOs
 -- Occupied --
*****************-482.8592-482.8584-482.8581-176.3229-176.3196-165.7268
********-165.7243-165.7235-165.7213-165.7211 -62.5120 -62.5113 -62.5110
-56.3328 -56.3320 -56.3317 -56.3285 -56.3282 -56.3279 -56.3276 -56.3275
-56.3273 -35.8193 -35.8161 -31.3129 -31.3096 -31.3064 -31.3060 -31.3032
-31.3028 -24.7294 -22.9632 -22.9618 -22.9615 -22.9600 -22.9586 -22.9583
-22.9570 -22.9570 -22.9538 -22.9538 -10.3143 -10.2852 -10.2849 -10.2779
-10.2727 -10.2688  -8.7208  -8.7202  -8.7199  -6.5532  -6.5524  -6.5521
 -6.5391  -6.5386  -6.5384  -6.5381  -6.5376  -6.5374  -6.3686  -6.3655
 -4.7818  -4.7786  -4.7661  -4.7652  -4.7631  -4.7621  -2.6639  -2.6632
 -2.6628  -2.6601  -2.6594  -2.6594  -2.6593  -2.6587  -2.6584  -2.6481
 -2.6481  -2.6477  -2.6476  -2.6475  -2.6474  -2.0475  -2.0441  -2.0427
 -2.0420  -2.0397  -2.0389  -2.0285  -2.0284  -2.0255  -2.0253  -1.2750
 -0.9408  -0.8762  -0.8450  -0.8204  -0.7873  -0.7531  -0.6934  -0.6849
 -0.6320  -0.6213  -0.5696  -0.5650  -0.5170  -0.4821  -0.4561  -0.4552
 -0.4426  -0.4332  -0.3939  -0.3856  -0.3848  -0.3515  -0.3397  -0.3356
 -0.3251  -0.3128  -0.3074  -0.2921  -0.2846  -0.2657  -0.2623  -0.2608
 -- Virtual --
 -0.1057  -0.0718  -0.0621  -0.0579  -0.0413  -0.0224  -0.0055  -0.0004
  0.0224   0.0250   0.0406   0.0421   0.0513   0.0534   0.0561   0.0634
  0.0663   0.0673   0.0815   0.0842   0.0884   0.0908   0.0939   0.1066
  0.1115   0.1152   0.1195   0.1219   0.1360   0.1407   0.1579   0.1619
  0.1648   0.1757   0.1845   0.1845   0.1936   0.1957   0.1972   0.2027
  0.2054   0.2140   0.2203   0.2345   0.2417   0.2451   0.2476   0.2614
  0.2692   0.2820   0.2859   0.2938   0.3080   0.3093   0.3489   0.3622
  0.3779   0.3797   0.3868   0.3923   0.3923   0.4022   0.4057   0.4146
  0.4195   0.4295   0.4332   0.4402   0.4462   0.4468   0.4582   0.4609
  0.4757   0.4824   0.4944   0.5001   0.5018   0.5044   0.5149   0.5249
  0.5309   0.5471   0.5502   0.5510   0.5606   0.5698   0.5784   0.5923
  0.6006   0.6092   0.6215   0.6328   0.6382   0.6648   0.6728   0.6742
  0.6923   0.7007   0.7115   0.7164   0.7373   0.7473   0.7600   0.7875
  0.7926   0.8099   0.8203   0.8342   0.8398   0.8733   0.8831   0.9081
  0.9350   0.9510   0.9752   0.9948   1.0161   1.0385   1.0680   1.0844
  1.0975   1.1146   1.1323   1.1728   1.1937   1.2176   1.2370   1.2904
  1.3239   1.3458   1.3594   1.3780   1.4166   1.4329   1.4454   1.4604
  1.4636   1.4653   1.4827   1.5271   1.5346   1.5775   1.5987   1.7119
  1.7217   1.7400   1.7528   1.8063   1.8099   1.8396   1.8436   1.8889
  1.9863   2.0071   2.0108   2.0246   2.0470   2.0501   2.1071   2.1128
  2.1594   2.1785   2.1945   2.2268   2.2496   2.2612   2.2831   2.3094
  2.3586   2.3673   2.4604   2.5662   2.6912   2.7126   2.7978   2.8045
  2.8245   2.9229   2.9319   3.0342   3.0368   3.0641   3.1404   3.1555
  3.3688   3.3947   3.6203   3.7417   3.7523   3.8048   3.8719   3.9468
  3.9581   3.9608   3.9802   3.9836   3.9897   3.9913   4.0046   4.0151
  4.0231   4.0418   4.0492   4.0590   4.0680   4.0687   4.0737   4.1220
  4.1294   4.1607   4.2150   4.2425   4.2711   4.2852   4.2927   4.3728
  4.3975   4.4351   4.4685   4.5531   4.8077   4.8366   6.0065   6.0233
  6.1064   6.1183   6.1350   6.1644   6.2998   6.4380   6.6495   6.7291
  6.7653   6.8185   7.5345   7.5469   7.5696   7.6511   7.6600   7.7069
  7.7239   7.7397   7.7932  23.2063  23.7634  23.7699  23.9260  23.9313
 24.0259  27.8906  27.9245  28.3443  28.3578  28.4076  28.4207  28.4269
 28.4361  28.5228  28.5278  28.5442  28.5496  28.5551  28.5577  28.6178
 28.6203  28.7217  28.7323  47.9238  48.0160  48.0599  66.7688 127.8845
127.8953 127.9451 127.9529 127.9667 127.9744 151.6820 151.7124 289.7296
289.7436 289.7663 289.8487 289.8585 289.9078 289.9405 289.9610 290.0144
********1020.83741020.89141901.84611901.8776
 --------------------------------------------------------------

          Ground-State Mulliken Net Atomic Charges

     Atom                 Charge (a.u.)
  ----------------------------------------
      1 C                    -0.455639
      2 C                     0.584061
      3 C                     0.087681
      4 C                    -0.493878
      5 C                     0.380800
      6 C                     0.340938
      7 F                    -0.080248
      8 Br                   -0.109048
      9 Br                   -0.219875
     10 I                     0.108525
     11 Br                   -0.245054
     12 I                     0.101737
  ----------------------------------------
  Sum of atomic charges =     0.000000

 -----------------------------------------------------------------
                    Cartesian Multipole Moments
 -----------------------------------------------------------------
    Charge (ESU x 10^10)
                -0.0000
    Dipole Moment (Debye)
         X       0.7159      Y       0.0000      Z       0.1202
       Tot       0.7260
    Quadrupole Moments (Debye-Ang)
        XX    -145.8985     XY      -0.0000     YY    -151.6968
        XZ      -0.6075     YZ      -0.0000     ZZ    -143.1004
    Octopole Moments (Debye-Ang^2)
       XXX    -721.1024    XXY      -0.0000    XYY    -257.2134
       YYY       0.0000    XXZ     -90.1341    XYZ      -0.0000
       YYZ    -109.6712    XZZ    -238.3259    YZZ       0.0000
       ZZZ    -323.6856
    Hexadecapole Moments (Debye-Ang^3)
      XXXX   -5940.7533   XXXY      -0.0000   XXYY   -1106.6040
      XYYY      -0.0000   YYYY    -191.5525   XXXZ    -511.3163
      XXYZ      -0.0000   XYYZ    -195.7501   YYYZ      -0.0000
      XXZZ   -1817.2207   XYZZ      -0.0000   YYZZ    -936.1338
      XZZZ    -555.6112   YZZZ      -0.0000   ZZZZ   -4969.9290
 -----------------------------------------------------------------
 Calculating analytic gradient of the SCF energy
 Gradient of SCF Energy
            1           2           3           4           5           6
    1  -0.0002392   0.0001566   0.0000439  -0.0000470  -0.0001145   0.0001587
    2  -0.0000000  -0.0000000  -0.0000000   0.0000000  -0.0000000   0.0000000
    3  -0.0000652  -0.0000237   0.0000257   0.0001105  -0.0002338   0.0002385
            7           8           9          10          11          12
    1  -0.0000286   0.0000782   0.0002269  -0.0000642  -0.0000055  -0.0001652
    2  -0.0000000   0.0000000   0.0000000   0.0000000  -0.0000000  -0.0000000
    3   0.0000764   0.0001056  -0.0000763  -0.0000927  -0.0001204   0.0000555
 Max gradient component =       2.392E-04
 RMS gradient           =       1.044E-04
 Gradient time:  CPU 100.05 s  wall 16.80 s
 Geometry Optimization Parameters
   NAtoms,    NIC,     NZ,  NCons,   NDum,   NFix, NCnnct, MaxDiis
       12      78      12       0       0       0       0       0

 Cartesian Hessian Update
 Hessian updated using BFGS update


** GEOMETRY OPTIMIZATION IN DELOCALIZED INTERNAL COORDINATES **
   Searching for a Minimum

   Optimization Cycle:   5

                       Coordinates (Angstroms)
     ATOM                X               Y               Z
      1  C         0.0322165794    0.0000000000    0.0157195132
      2  C         0.0067568487    0.0000000000    1.4066293085
      3  C         1.2189835464    0.0000000000    2.1088160550
      4  C         2.4402796145    0.0000000000    1.4094049110
      5  C         2.4356041320    0.0000000000    0.0019977205
      6  C         1.2222824440    0.0000000000   -0.7030954648
      7  F        -1.1292896665    0.0000000000   -0.6456282887
      8  Br       -1.6914380192    0.0000000000    2.2514350047
      9  Br        1.1687410997    0.0000000000    4.0086664114
     10  I         4.2846756050    0.0000000000    2.4883637581
     11  Br        4.0677187984    0.0000000000   -0.9735219988
     12  I         1.0791855251    0.0000000000   -2.8183569302
   Point Group: c1    Number of degrees of freedom:    30


   Energy is -21889.989550552

 Hessian updated using BFGS update

 17 Hessian modes will be used to form the next step
  Hessian Eigenvalues:
     0.117402    0.128770    0.197065    0.200661    0.202788    0.237101
     0.245376    0.248925    0.278315    0.386160    0.419892    0.439964
     0.459451    0.464631    0.495206    0.572634    0.607092

 Minimum search - taking simple RFO step
 Searching for Lamda that Minimizes Along All modes
 Value Taken    Lamda =  -0.00000103
 Step Taken.  Stepsize is  0.002095

                             Maximum     Tolerance    Cnvgd?
         Gradient           0.000238      0.000300     YES
         Displacement       0.000947      0.001200     YES
         Energy change     -0.000012      0.000001      NO


                       Distance Matrix (Angstroms)
             C (  1)   C (  2)   C (  3)   C (  4)   C (  5)   C (  6)
   C (  2)  1.391143
   C (  3)  2.406132  1.400914
   C (  4)  2.782288  2.433524  1.407388
   C (  5)  2.403427  2.805760  2.432869  1.407415
   C (  6)  1.390306  2.434839  2.811913  2.438478  1.403320
   F (  7)  1.336592  2.345712  3.619579  4.118857  3.623243  2.352274
   Br(  8)  2.823014  1.896724  2.913914  4.216646  4.700260  4.149580
   Br(  9)  4.151543  2.849703  1.900515  2.893609  4.202182  4.712066
   I ( 10)  4.919083  4.412566  3.089098  2.136808  3.098561  4.423083
   Br( 11)  4.154982  4.707073  4.197154  2.885637  1.901430  2.858258
   I ( 12)  3.021280  4.358969  4.929156  4.441458  3.129580  2.120096
             F (  7)   Br(  8)   Br(  9)   I ( 10)   Br( 11)
   Br(  8)  2.951099
   Br(  9)  5.190704  3.356857
   I ( 10)  6.255632  5.980808  3.467040
   Br( 11)  5.207342  6.600624  5.764224  3.468677
   I ( 12)  3.098082  5.777469  6.827611  6.199714  3.512086

 Final energy is   -21889.989550551676     


 ******************************
 **  OPTIMIZATION CONVERGED  **
 ******************************

                       Coordinates (Angstroms)
     ATOM                X               Y               Z
      1  C         0.0322165794    0.0000000000    0.0157195132
      2  C         0.0067568487    0.0000000000    1.4066293085
      3  C         1.2189835464    0.0000000000    2.1088160550
      4  C         2.4402796145    0.0000000000    1.4094049110
      5  C         2.4356041320    0.0000000000    0.0019977205
      6  C         1.2222824440    0.0000000000   -0.7030954648
      7  F        -1.1292896665    0.0000000000   -0.6456282887
      8  Br       -1.6914380192    0.0000000000    2.2514350047
      9  Br        1.1687410997    0.0000000000    4.0086664114
     10  I         4.2846756050    0.0000000000    2.4883637581
     11  Br        4.0677187984    0.0000000000   -0.9735219988
     12  I         1.0791855251    0.0000000000   -2.8183569302

Z-matrix Print:
$molecule
0 1
I 
C  1 2.136808
C  2 1.407388 1 119.873782
C  3 1.400914 2 120.119396 1 -180.000000 0
C  4 1.391143 3 119.033078 2 -0.000000 0
F  5 1.336592 4 118.608024 3 -180.000000 0
C  5 1.390306 4 122.181158 3 -0.000000 0
C  7 1.403320 5 118.705489 4 -0.000000 0
Br 4 1.896724 3 123.469181 2 -180.000000 0
Br 3 1.900515 2 121.313741 1 -0.000000 0
Br 8 1.901430 7 118.971116 5 -180.000000 0
I  7 2.120096 5 117.262364 4 -180.000000 0
$end


 --------------------------------------------------------------

                    Orbital Energies (a.u.)
 --------------------------------------------------------------

 Alpha MOs
 -- Occupied --
*****************-482.8592-482.8584-482.8581-176.3229-176.3196-165.7268
********-165.7243-165.7235-165.7213-165.7211 -62.5120 -62.5113 -62.5110
-56.3328 -56.3320 -56.3317 -56.3285 -56.3282 -56.3279 -56.3276 -56.3275
-56.3273 -35.8193 -35.8161 -31.3129 -31.3096 -31.3064 -31.3060 -31.3032
-31.3028 -24.7294 -22.9632 -22.9618 -22.9615 -22.9600 -22.9586 -22.9583
-22.9570 -22.9570 -22.9538 -22.9538 -10.3143 -10.2852 -10.2849 -10.2779
-10.2727 -10.2688  -8.7208  -8.7202  -8.7199  -6.5532  -6.5524  -6.5521
 -6.5391  -6.5386  -6.5384  -6.5381  -6.5376  -6.5374  -6.3686  -6.3655
 -4.7818  -4.7786  -4.7661  -4.7652  -4.7631  -4.7621  -2.6639  -2.6632
 -2.6628  -2.6601  -2.6594  -2.6594  -2.6593  -2.6587  -2.6584  -2.6481
 -2.6481  -2.6477  -2.6476  -2.6475  -2.6474  -2.0475  -2.0441  -2.0427
 -2.0420  -2.0397  -2.0389  -2.0285  -2.0284  -2.0255  -2.0253  -1.2750
 -0.9408  -0.8762  -0.8450  -0.8204  -0.7873  -0.7531  -0.6934  -0.6849
 -0.6320  -0.6213  -0.5696  -0.5650  -0.5170  -0.4821  -0.4561  -0.4552
 -0.4426  -0.4332  -0.3939  -0.3856  -0.3848  -0.3515  -0.3397  -0.3356
 -0.3251  -0.3128  -0.3074  -0.2921  -0.2846  -0.2657  -0.2623  -0.2608
 -- Virtual --
 -0.1057  -0.0718  -0.0621  -0.0579  -0.0413  -0.0224  -0.0055  -0.0004
  0.0224   0.0250   0.0406   0.0421   0.0513   0.0534   0.0561   0.0634
  0.0663   0.0673   0.0815   0.0842   0.0884   0.0908   0.0939   0.1066
  0.1115   0.1152   0.1195   0.1219   0.1360   0.1407   0.1579   0.1619
  0.1648   0.1757   0.1845   0.1845   0.1936   0.1957   0.1972   0.2027
  0.2054   0.2140   0.2203   0.2345   0.2417   0.2451   0.2476   0.2614
  0.2692   0.2820   0.2859   0.2938   0.3080   0.3093   0.3489   0.3622
  0.3779   0.3797   0.3868   0.3923   0.3923   0.4022   0.4057   0.4146
  0.4195   0.4295   0.4332   0.4402   0.4462   0.4468   0.4582   0.4609
  0.4757   0.4824   0.4944   0.5001   0.5018   0.5044   0.5149   0.5249
  0.5309   0.5471   0.5502   0.5510   0.5606   0.5698   0.5784   0.5923
  0.6006   0.6092   0.6215   0.6328   0.6382   0.6648   0.6728   0.6742
  0.6923   0.7007   0.7115   0.7164   0.7373   0.7473   0.7600   0.7875
  0.7926   0.8099   0.8203   0.8342   0.8398   0.8733   0.8831   0.9081
  0.9350   0.9510   0.9752   0.9948   1.0161   1.0385   1.0680   1.0844
  1.0975   1.1146   1.1323   1.1728   1.1937   1.2176   1.2370   1.2904
  1.3239   1.3458   1.3594   1.3780   1.4166   1.4329   1.4454   1.4604
  1.4636   1.4653   1.4827   1.5271   1.5346   1.5775   1.5987   1.7119
  1.7217   1.7400   1.7528   1.8063   1.8099   1.8396   1.8436   1.8889
  1.9863   2.0071   2.0108   2.0246   2.0470   2.0501   2.1071   2.1128
  2.1594   2.1785   2.1945   2.2268   2.2496   2.2612   2.2831   2.3094
  2.3586   2.3673   2.4604   2.5662   2.6912   2.7126   2.7978   2.8045
  2.8245   2.9229   2.9319   3.0342   3.0368   3.0641   3.1404   3.1555
  3.3688   3.3947   3.6203   3.7417   3.7523   3.8048   3.8719   3.9468
  3.9581   3.9608   3.9802   3.9836   3.9897   3.9913   4.0046   4.0151
  4.0231   4.0418   4.0492   4.0590   4.0680   4.0687   4.0737   4.1220
  4.1294   4.1607   4.2150   4.2425   4.2711   4.2852   4.2927   4.3728
  4.3975   4.4351   4.4685   4.5531   4.8077   4.8366   6.0065   6.0233
  6.1064   6.1183   6.1350   6.1644   6.2998   6.4380   6.6495   6.7291
  6.7653   6.8185   7.5345   7.5469   7.5696   7.6511   7.6600   7.7069
  7.7239   7.7397   7.7932  23.2063  23.7634  23.7699  23.9260  23.9313
 24.0259  27.8906  27.9245  28.3443  28.3578  28.4076  28.4207  28.4269
 28.4361  28.5228  28.5278  28.5442  28.5496  28.5551  28.5577  28.6178
 28.6203  28.7217  28.7323  47.9238  48.0160  48.0599  66.7688 127.8845
127.8953 127.9451 127.9529 127.9667 127.9744 151.6820 151.7124 289.7296
289.7436 289.7663 289.8487 289.8585 289.9078 289.9405 289.9610 290.0144
********1020.83741020.89141901.84611901.8776
 --------------------------------------------------------------

          Ground-State Mulliken Net Atomic Charges

     Atom                 Charge (a.u.)
  ----------------------------------------
      1 C                    -0.455639
      2 C                     0.584061
      3 C                     0.087681
      4 C                    -0.493878
      5 C                     0.380800
      6 C                     0.340938
      7 F                    -0.080248
      8 Br                   -0.109048
      9 Br                   -0.219875
     10 I                     0.108525
     11 Br                   -0.245054
     12 I                     0.101737
  ----------------------------------------
  Sum of atomic charges =     0.000000

 -----------------------------------------------------------------
                    Cartesian Multipole Moments
 -----------------------------------------------------------------
    Charge (ESU x 10^10)
                -0.0000
    Dipole Moment (Debye)
         X       0.7159      Y       0.0000      Z       0.1202
       Tot       0.7260
    Quadrupole Moments (Debye-Ang)
        XX    -145.8985     XY      -0.0000     YY    -151.6968
        XZ      -0.6075     YZ      -0.0000     ZZ    -143.1004
    Octopole Moments (Debye-Ang^2)
       XXX    -721.1024    XXY      -0.0000    XYY    -257.2134
       YYY       0.0000    XXZ     -90.1341    XYZ      -0.0000
       YYZ    -109.6712    XZZ    -238.3259    YZZ       0.0000
       ZZZ    -323.6856
    Hexadecapole Moments (Debye-Ang^3)
      XXXX   -5940.7533   XXXY      -0.0000   XXYY   -1106.6040
      XYYY      -0.0000   YYYY    -191.5525   XXXZ    -511.3163
      XXYZ      -0.0000   XYYZ    -195.7501   YYYZ      -0.0000
      XXZZ   -1817.2207   XYZZ      -0.0000   YYZZ    -936.1338
      XZZZ    -555.6112   YZZZ      -0.0000   ZZZZ   -4969.9290
 -----------------------------------------------------------------
Archival summary:
1\1\february\OPT\ProcedureUnspecified\BasisUnspecified\2r316\taweetha\SunDec120:19:332019SunDec120:19:332019\0\\#,OPT,ProcedureUnspecified,BasisUnspecified,\\0,1\I\C,1,2.13681\C,2,1.40739,1,119.874\C,3,1.40091,2,120.119,1,-180,0\C,4,1.39114,3,119.033,2,-0,0\F,5,1.33659,4,118.608,3,-180,0\C,5,1.39031,4,122.181,3,-0,0\C,7,1.40332,5,118.705,4,-0,0\Br,4,1.89672,3,123.469,2,-180,0\Br,3,1.90051,2,121.314,1,-0,0\Br,8,1.90143,7,118.971,5,-180,0\I,7,2.1201,5,117.262,4,-180,0\\\@

 Total job time:  307.54s(wall), 1710.05s(cpu) 
 Sun Dec  1 20:19:33 2019

        *************************************************************
        *                                                           *
        *  Thank you very much for using Q-Chem.  Have a nice day.  *
        *                                                           *
        *************************************************************


 
User input: 2 of 2 
 
                  Welcome to Q-Chem
     A Quantum Leap Into The Future Of Chemistry


 Q-Chem 5.2 (devel), Q-Chem, Inc., Pleasanton, CA (2019)

 Yihan Shao,  Zhengting Gan,  E. Epifanovsky,  A. T. B. Gilbert,  M. Wormit,  
 J. Kussmann,  A. W. Lange,  A. Behn,  Jia Deng,  Xintian Feng,  D. Ghosh,  
 M. Goldey,  P. R. Horn,  L. D. Jacobson,  I. Kaliman,  T. Kus,  A. Landau,  
 Jie Liu,  E. I. Proynov,  R. M. Richard,  R. P. Steele,  E. J. Sundstrom,  
 H. L. Woodcock III,  P. M. Zimmerman,  D. Zuev,  B. Albrecht,  E. Alguire,  
 S. A. Baeppler,  D. Barton,  Z. Benda,  Y. A. Bernard,  E. J. Berquist,  
 K. B. Bravaya,  H. Burton,  D. Casanova,  Chun-Min Chang,  Yunqing Chen,  
 A. Chien,  K. D. Closser,  M. P. Coons,  S. Coriani,  S. Dasgupta,  
 A. L. Dempwolff,  M. Diedenhofen,  Hainam Do,  R. G. Edgar,  Po-Tung Fang,  
 S. Faraji,  S. Fatehi,  Qingguo Feng,  K. D. Fenk,  J. Fosso-Tande,  
 J. Gayvert,  Qinghui Ge,  A. Ghysels,  G. Gidofalvi,  J. Gomes,  
 J. Gonthier,  A. Gunina,  D. Hait,  M. W. D. Hanson-Heine,  
 P. H. P. Harbach,  A. W. Hauser,  M. F. Herbst,  J. E. Herr,  
 E. G. Hohenstein,  Z. C. Holden,  Kerwin Hui,  B. C. Huynh,  T.-C. Jagau,  
 Hyunjun Ji,  B. Kaduk,  K. Khistyaev,  Jaehoon Kim,  P. Klunzinger,  K. Koh,  
 D. Kosenkov,  L. Koulias,  T. Kowalczyk,  C. M. Krauter,  A. Kunitsa,  
 Ka Un Lao,  A. Laurent,  K. V. Lawler,  Joonho Lee,  D. Lefrancois,  
 S. Lehtola,  D. S. Levine,  Yi-Pei Li,  You-Sheng Lin,  Fenglai Liu,  
 E. Livshits,  A. Luenser,  P. Manohar,  E. Mansoor,  S. F. Manzer,  
 Shan-Ping Mao,  Yuezhi Mao,  N. Mardirossian,  A. V. Marenich,  
 T. Markovich,  L. A. Martinez-Martinez,  S. A. Maurer,  N. J. Mayhall,  
 S. C. McKenzie,  J.-M. Mewes,  P. Morgante,  A. F. Morrison,  
 J. W. Mullinax,  K. Nanda,  T. S. Nguyen-Beck,  R. Olivares-Amaya,  
 J. A. Parkhill,  Zheng Pei,  T. M. Perrine,  F. Plasser,  P. Pokhilko,  
 S. Prager,  A. Prociuk,  E. Ramos,  D. R. Rehn,  F. Rob,  M. Scheurer,  
 M. Schneider,  N. Sergueev,  S. M. Sharada,  S. Sharma,  D. W. Small,  
 T. Stauch,  T. Stein,  Yu-Chuan Su,  A. J. W. Thom,  A. Tkatchenko,  
 T. Tsuchimochi,  N. M. Tubman,  L. Vogt,  M. L. Vidal,  O. Vydrov,  
 M. A. Watson,  J. Wenzel,  M. de Wergifosse,  T. A. Wesolowski,  A. White,  
 J. Witte,  A. Yamada,  Jun Yang,  K. Yao,  S. Yeganeh,  S. R. Yost,  
 Zhi-Qiang You,  A. Zech,  Igor Ying Zhang,  Xing Zhang,  Yan Zhao,  
 Ying Zhu,  B. R. Brooks,  G. K. L. Chan,  C. J. Cramer,  M. S. Gordon,  
 W. J. Hehre,  A. Klamt,  M. W. Schmidt,  C. D. Sherrill,  D. G. Truhlar,  
 A. Aspuru-Guzik,  R. Baer,  A. T. Bell,  N. A. Besley,  Jeng-Da Chai,  
 A. E. DePrince, III,  R. A. DiStasio Jr.,  A. Dreuw,  B. D. Dunietz,  
 T. R. Furlani,  Chao-Ping Hsu,  Yousung Jung,  Jing Kong,  D. S. Lambrecht,  
 WanZhen Liang,  C. Ochsenfeld,  V. A. Rassolov,  L. V. Slipchenko,  
 J. E. Subotnik,  T. Van Voorhis,  J. M. Herbert,  A. I. Krylov,  
 P. M. W. Gill,  M. Head-Gordon

 Contributors to earlier versions of Q-Chem not listed above: 
 R. D. Adamson,  B. Austin,  J. Baker,  G. J. O. Beran,  K. Brandhorst,  
 S. T. Brown,  E. F. C. Byrd,  A. K. Chakraborty,  C.-L. Cheng,  
 Siu Hung Chien,  D. M. Chipman,  D. L. Crittenden,  H. Dachsel,  
 R. J. Doerksen,  A. D. Dutoi,  L. Fusti-Molnar,  W. A. Goddard III,  
 A. Golubeva-Zadorozhnaya,  S. R. Gwaltney,  G. Hawkins,  A. Heyden,  
 S. Hirata,  G. Kedziora,  F. J. Keil,  C. Kelley,  Jihan Kim,  R. A. King,  
 R. Z. Khaliullin,  P. P. Korambath,  W. Kurlancheek,  A. M. Lee,  M. S. Lee,  
 S. V. Levchenko,  Ching Yeh Lin,  D. Liotard,  R. C. Lochan,  I. Lotan,  
 P. E. Maslen,  N. Nair,  D. P. O'Neill,  D. Neuhauser,  E. Neuscamman,  
 C. M. Oana,  R. Olson,  B. Peters,  R. Peverati,  P. A. Pieniazek,  
 Y. M. Rhee,  J. Ritchie,  M. A. Rohrdanz,  E. Rosta,  N. J. Russ,  
 H. F. Schaefer III,  N. E. Schultz,  N. Shenvi,  A. C. Simmonett,  A. Sodt,  
 D. Stuck,  K. S. Thanthiriwatte,  V. Vanovschi,  Tao Wang,  A. Warshel,  
 C. F. Williams,  Q. Wu,  X. Xu,  W. Zhang

 Please cite Q-Chem as follows:
 Y. Shao et al., Mol. Phys. 113, 184-215 (2015)
 DOI: 10.1080/00268976.2014.952696

 Q-Chem 5.2.1 for Intel X86 EM64T Linux

 Parts of Q-Chem use Armadillo 8.300.2 (Tropical Shenanigans).
 http://arma.sourceforge.net/

 Q-Chem begins on Sun Dec  1 20:19:33 2019  

Host: 
0

     Scratch files written to /scratch/taweetham/qchem25692//
NAlpha2: 256
NElect   256
Mult     1
The previous job contains 0 fragments, simply inherited here

Checking the input file for inconsistencies... 	...done.

--------------------------------------------------------------
User input:
--------------------------------------------------------------

$MOLECULE
READ
$END

$REM
   JOB_TYPE 	FREQUENCY
   BASIS 	6-311++G**
   METHOD	B3LYP	
$END


--------------------------------------------------------------
 ----------------------------------------------------------------
             Standard Nuclear Orientation (Angstroms)
    I     Atom           X                Y                Z
 ----------------------------------------------------------------
    1      C       0.7648796113    -1.6739123187    -0.0000000000
    2      C      -0.6246829536    -1.7402005895    -0.0000000000
    3      C      -1.3621600256    -0.5491139588    -0.0000000000
    4      C      -0.6989097963     0.6921914701    -0.0000000000
    5      C       0.7080278730     0.7288419125     0.0000000000
    6      C       1.4484422814    -0.4632538984     0.0000000000
    7      F       1.4600461062    -2.8154994677     0.0000000000
    8      Br     -1.4192624750    -3.4624682394    -0.0000000000
    9      Br     -3.2597160591    -0.6551176355    -0.0000000000
   10      I      -1.8315581078     2.5041121544    -0.0000000000
   11      Br      1.6352052893     2.3888958411     0.0000000000
   12      I       3.5669933280    -0.5441813866     0.0000000000
 ----------------------------------------------------------------
 Molecular Point Group                 Cs    NOp =  2
 Largest Abelian Subgroup              Cs    NOp =  2
 Nuclear Repulsion Energy =        3662.63101717 hartrees
 There are      128 alpha and      128 beta electrons
 Requested basis set is 6-311++G(d,p)
 There are 147 shells and 422 basis functions

 Total QAlloc Memory Limit   2000 MB
 Mega-Array Size       188 MB
 MEM_STATIC part       192 MB

                       Distance Matrix (Angstroms)
             C (  1)   C (  2)   C (  3)   C (  4)   C (  5)   C (  6)
   C (  2)  1.391143
   C (  3)  2.406132  1.400914
   C (  4)  2.782288  2.433524  1.407388
   C (  5)  2.403427  2.805760  2.432869  1.407415
   C (  6)  1.390306  2.434839  2.811913  2.438478  1.403320
   F (  7)  1.336592  2.345712  3.619579  4.118857  3.623243  2.352274
   Br(  8)  2.823014  1.896724  2.913914  4.216646  4.700260  4.149580
   Br(  9)  4.151543  2.849703  1.900515  2.893609  4.202182  4.712066
   I ( 10)  4.919083  4.412566  3.089098  2.136808  3.098561  4.423083
   Br( 11)  4.154982  4.707073  4.197154  2.885637  1.901430  2.858258
   I ( 12)  3.021280  4.358969  4.929156  4.441458  3.129580  2.120096
             F (  7)   Br(  8)   Br(  9)   I ( 10)   Br( 11)
   Br(  8)  2.951099
   Br(  9)  5.190704  3.356857
   I ( 10)  6.255632  5.980808  3.467040
   Br( 11)  5.207342  6.600624  5.764224  3.468677
   I ( 12)  3.098082  5.777469  6.827611  6.199714  3.512086

 A cutoff of  1.0D-11 yielded   6512 shell pairs
 There are     59713 function pairs (     66474 Cartesian)
 Smallest overlap matrix eigenvalue = 6.34E-07

 Q-Chem warning in module stvman/mkSTV.C, line 318:

 Overlap eigenvalue is smaller than square root of threshold
 Use THRESH >= 12 to get rid of this warning

 Linear dependence detected in AO basis
 Tighter screening thresholds may be required for diffuse basis sets
 Use S2THRESH > 14 and THRESH = 14 in case of SCF convergence issues
 Number of orthogonalized atomic orbitals = 421
 Maximum deviation from orthogonality = 2.480E-10
 Guess from superposition of atomic densities
 Warning:  Energy on first SCF cycle will be non-variational
 SAD guess density has 256.000000 electrons

 -----------------------------------------------------------------------
  General SCF calculation program by
  Eric Jon Sundstrom, Paul Horn, Yuezhi Mao, Dmitri Zuev, Alec White,
  David Stuck, Shaama M.S., Shane Yost, Joonho Lee, David Small,
  Daniel Levine, Susi Lehtola, Hugh Burton, Evgeny Epifanovsky,
  Bang C. Huynh
 -----------------------------------------------------------------------
 Exchange:     0.2000 Hartree-Fock + 0.0800 Slater + 0.7200 B88
 Correlation:  0.1900 VWN1RPA + 0.8100 LYP
 Using SG-1 standard quadrature grid
 using 6 threads for integral computing
 -------------------------------------------------------
 OpenMP Integral computing Module                
 Release: version 2.0, May 2017, Q-Chem Inc. Pleasanton 
 -------------------------------------------------------
 A restricted SCF calculation will be
 performed using DIIS
 SCF converges when DIIS error is below 1.0e-08
 ---------------------------------------
  Cycle       Energy         DIIS error
 ---------------------------------------
    1  -21892.2301103373      2.80e-02  
    2  -21889.9391414481      2.04e-03  
    3  -21889.8735714485      2.59e-03  
    4  -21889.9695322409      8.87e-04  
    5  -21889.9888756755      2.09e-04  
    6  -21889.9895094174      8.68e-05  
    7  -21889.9896455363      2.83e-05  
    8  -21889.9896623692      1.07e-05  
    9  -21889.9896644133      1.57e-06  
   10  -21889.9896644467      5.18e-07  
   11  -21889.9896644517      1.96e-07  
   12  -21889.9896644531      4.53e-08  
   13  -21889.9896644543      2.27e-08  
   14  -21889.9896644584      1.06e-08  
   15  -21889.9896644619      2.78e-09  Convergence criterion met
 ---------------------------------------
 SCF time:   CPU 319.80s  wall 58.00s 
 SCF   energy in the final basis set =   -21889.9896644619
 Total energy in the final basis set =   -21889.9896644619

 --------------------------------------------------------------
             Orbital Energies (a.u.) and Symmetries
 --------------------------------------------------------------

 Alpha MOs, Restricted
 -- Occupied --                  
*******-1165.89 -482.86 -482.86 -482.86 -176.32 -176.32 -165.73
  1 A'    2 A'    3 A'    4 A'    5 A'    6 A'    7 A'    8 A'                 
-165.72 -165.72 -165.72 -165.72 -165.72  -62.51  -62.51  -62.51
  1 A"    9 A'   10 A'    2 A"   11 A'   12 A'   13 A'   14 A'                 
-56.333 -56.332 -56.332 -56.329 -56.328 -56.328 -56.328 -56.327
 15 A'   16 A'   17 A'    3 A"   18 A'    4 A"    5 A"   19 A'                 
-56.327 -35.819 -35.816 -31.313 -31.310 -31.306 -31.306 -31.303
 20 A'   21 A'   22 A'   23 A'   24 A'    6 A"   25 A'    7 A"                 
-31.303 -24.729 -22.963 -22.962 -22.962 -22.960 -22.959 -22.958
 26 A'   27 A'   28 A'    8 A"   29 A'   30 A'    9 A"   31 A'                 
-22.957 -22.957 -22.954 -22.954 -10.314 -10.285 -10.285 -10.278
 32 A'   10 A"   33 A'   11 A"   34 A'   35 A'   36 A'   37 A'                 
-10.273 -10.269  -8.721  -8.720  -8.720  -6.553  -6.552  -6.552
 38 A'   39 A'   40 A'   41 A'   42 A'   43 A'   44 A'   45 A'                 
 -6.539  -6.539  -6.538  -6.538  -6.538  -6.537  -6.369  -6.365
 12 A"   13 A"   14 A"   46 A'   47 A'   48 A'   49 A'   50 A'                 
 -4.782  -4.779  -4.766  -4.765  -4.763  -4.762  -2.664  -2.663
 51 A'   52 A'   15 A"   53 A'   16 A"   54 A'   55 A'   56 A'                 
 -2.663  -2.660  -2.659  -2.659  -2.659  -2.659  -2.658  -2.648
 57 A'   17 A"   18 A"   58 A'   19 A"   59 A'   60 A'   20 A"                 
 -2.648  -2.648  -2.648  -2.648  -2.647  -2.047  -2.044  -2.043
 61 A'   21 A"   62 A'   63 A'   22 A"   64 A'   65 A'   23 A"                 
 -2.042  -2.040  -2.039  -2.029  -2.028  -2.026  -2.025  -1.275
 66 A'   24 A"   67 A'   25 A"   68 A'   69 A'   26 A"   70 A'                 
 -0.941  -0.876  -0.845  -0.820  -0.787  -0.753  -0.693  -0.685
 71 A'   72 A'   73 A'   74 A'   75 A'   76 A'   77 A'   78 A'                 
 -0.632  -0.621  -0.570  -0.565  -0.517  -0.482  -0.456  -0.455
 79 A'   80 A'   81 A'   82 A'   27 A"   83 A'   84 A'   85 A'                 
 -0.443  -0.433  -0.394  -0.386  -0.385  -0.351  -0.340  -0.336
 28 A"   86 A'   87 A'   88 A'   29 A"   30 A"   89 A'   90 A'                 
 -0.325  -0.313  -0.307  -0.292  -0.285  -0.266  -0.262  -0.261
 31 A"   32 A"   91 A'   33 A"   92 A'   34 A"   35 A"   93 A'                 
 -- Virtual --                   
 -0.106  -0.072  -0.062  -0.058  -0.041  -0.022  -0.006  -0.000
 94 A'   36 A"   37 A"   95 A'   96 A'   97 A'   98 A'   99 A'                 
  0.022   0.025   0.041   0.042   0.051   0.053   0.056   0.063
100 A'  101 A'   38 A"  102 A'  103 A'   39 A"  104 A'   40 A"                 
  0.066   0.067   0.081   0.084   0.088   0.091   0.094   0.107
105 A'  106 A'   41 A"  107 A'   42 A"  108 A'  109 A'  110 A'                 
  0.112   0.115   0.119   0.122   0.136   0.141   0.158   0.162
 43 A"  111 A'   44 A"  112 A'   45 A"  113 A'   46 A"  114 A'                 
  0.165   0.176   0.184   0.185   0.194   0.196   0.197   0.203
115 A'  116 A'  117 A'  118 A'  119 A'  120 A'   47 A"  121 A'                 
  0.205   0.214   0.220   0.234   0.242   0.245   0.248   0.261
122 A'  123 A'  124 A'  125 A'   48 A"  126 A'  127 A'  128 A'                 
  0.269   0.282   0.286   0.294   0.308   0.309   0.349   0.362
 49 A"  129 A'  130 A'  131 A'   50 A"  132 A'  133 A'  134 A'                 
  0.378   0.380   0.387   0.392   0.392   0.402   0.406   0.415
135 A'   51 A"  136 A'   52 A"  137 A'   53 A"  138 A'  139 A'                 
  0.419   0.429   0.433   0.440   0.446   0.447   0.458   0.461
140 A'   54 A"   55 A"  141 A'  142 A'   56 A"  143 A'   57 A"                 
  0.476   0.482   0.494   0.500   0.502   0.504   0.515   0.525
144 A'  145 A'  146 A'   58 A"  147 A'   59 A"  148 A'  149 A'                 
  0.531   0.547   0.550   0.551   0.561   0.570   0.578   0.592
 60 A"   61 A"  150 A'   62 A"   63 A"   64 A"  151 A'  152 A'                 
  0.601   0.609   0.622   0.633   0.638   0.665   0.673   0.674
 65 A"  153 A'  154 A'  155 A'   66 A"  156 A'   67 A"  157 A'                 
  0.692   0.701   0.711   0.716   0.737   0.747   0.760   0.787
158 A'  159 A'  160 A'   68 A"  161 A'  162 A'  163 A'  164 A'                 
  0.793   0.810   0.820   0.834   0.840   0.873   0.883   0.908
165 A'  166 A'  167 A'  168 A'  169 A'  170 A'   69 A"  171 A'                 
  0.935   0.951   0.975   0.995   1.016   1.038   1.068   1.084
 70 A"  172 A'  173 A'  174 A'  175 A'  176 A'  177 A'   71 A"                 
  1.097   1.115   1.132   1.173   1.194   1.218   1.237   1.290
178 A'  179 A'  180 A'   72 A"   73 A"   74 A"   75 A"  181 A'                 
  1.324   1.346   1.359   1.378   1.417   1.433   1.445   1.460
182 A'   76 A"   77 A"  183 A'   78 A"  184 A'  185 A'  186 A'                 
  1.464   1.465   1.483   1.527   1.535   1.577   1.599   1.712
187 A'  188 A'  189 A'  190 A'  191 A'  192 A'  193 A'   79 A"                 
  1.722   1.740   1.753   1.806   1.810   1.840   1.844   1.889
 80 A"  194 A'  195 A'  196 A'  197 A'   81 A"   82 A"   83 A"                 
  1.986   2.007   2.011   2.025   2.047   2.050   2.107   2.113
 84 A"   85 A"  198 A'  199 A'  200 A'   86 A"  201 A'  202 A'                 
  2.159   2.178   2.195   2.227   2.250   2.261   2.283   2.309
203 A'  204 A'  205 A'  206 A'   87 A"  207 A'  208 A'  209 A'                 
  2.359   2.367   2.460   2.566   2.691   2.713   2.798   2.804
210 A'  211 A'  212 A'   88 A"   89 A"   90 A"  213 A'   91 A"                 
  2.825   2.923   2.932   3.034   3.037   3.064   3.140   3.155
 92 A"  214 A'  215 A'   93 A"  216 A'  217 A'  218 A'  219 A'                 
  3.369   3.395   3.620   3.742   3.752   3.805   3.872   3.947
220 A'  221 A'  222 A'  223 A'   94 A"  224 A'  225 A'   95 A"                 
  3.958   3.961   3.980   3.984   3.990   3.991   4.005   4.015
 96 A"   97 A"  226 A'   98 A"   99 A"  100 A"  101 A"  102 A"                 
  4.023   4.042   4.049   4.059   4.068   4.069   4.074   4.122
227 A'  228 A'  103 A"  229 A'  230 A'  231 A'  104 A"  105 A"                 
  4.129   4.161   4.215   4.242   4.271   4.285   4.293   4.373
232 A'  233 A'  234 A'  235 A'  236 A'  237 A'  238 A'  239 A'                 
  4.398   4.435   4.469   4.553   4.808   4.837   6.007   6.023
240 A'  241 A'  242 A'  243 A'  244 A'  245 A'  106 A"  107 A"                 
  6.106   6.118   6.135   6.164   6.300   6.438   6.649   6.729
246 A'  247 A'  248 A'  249 A'  108 A"  250 A'  251 A'  252 A'                 
  6.765   6.819   7.535   7.547   7.570   7.651   7.660   7.707
253 A'  254 A'  109 A"  110 A"  111 A"  255 A'  256 A'  257 A'                 
  7.724   7.740   7.793  23.206  23.763  23.770  23.926  23.931
258 A'  259 A'  260 A'  261 A'  262 A'  263 A'  264 A'  265 A'                 
 24.026  27.891  27.924  28.344  28.358  28.408  28.421  28.427
266 A'  267 A'  268 A'  112 A"  113 A"  269 A'  270 A'  271 A'                 
 28.436  28.523  28.528  28.544  28.550  28.555  28.558  28.618
272 A'  114 A"  115 A"  273 A'  116 A"  274 A'  117 A"  275 A'                 
 28.620  28.722  28.732  47.924  48.016  48.060  66.769 127.884
276 A'  277 A'  278 A'  279 A'  280 A'  281 A'  282 A'  118 A"                 
127.895 127.945 127.953 127.967 127.974 151.682 151.712 289.730
119 A"  283 A'  284 A'  285 A'  286 A'  287 A'  288 A'  120 A"                 
289.744 289.766 289.849 289.859 289.908 289.941 289.961 290.014
121 A"  122 A"  289 A'  290 A'  291 A'  292 A'  293 A'  294 A'                 
*******1020.8371020.8911901.8461901.878
295 A'  296 A'  297 A'  298 A'  299 A'                                         

 Beta MOs, Restricted
 -- Occupied --                  
*******-1165.89 -482.86 -482.86 -482.86 -176.32 -176.32 -165.73
  1 A'    2 A'    3 A'    4 A'    5 A'    6 A'    7 A'    8 A'                 
-165.72 -165.72 -165.72 -165.72 -165.72  -62.51  -62.51  -62.51
  1 A"    9 A'   10 A'    2 A"   11 A'   12 A'   13 A'   14 A'                 
-56.333 -56.332 -56.332 -56.329 -56.328 -56.328 -56.328 -56.327
 15 A'   16 A'   17 A'    3 A"   18 A'    4 A"    5 A"   19 A'                 
-56.327 -35.819 -35.816 -31.313 -31.310 -31.306 -31.306 -31.303
 20 A'   21 A'   22 A'   23 A'   24 A'    6 A"   25 A'    7 A"                 
-31.303 -24.729 -22.963 -22.962 -22.962 -22.960 -22.959 -22.958
 26 A'   27 A'   28 A'    8 A"   29 A'   30 A'    9 A"   31 A'                 
-22.957 -22.957 -22.954 -22.954 -10.314 -10.285 -10.285 -10.278
 32 A'   10 A"   33 A'   11 A"   34 A'   35 A'   36 A'   37 A'                 
-10.273 -10.269  -8.721  -8.720  -8.720  -6.553  -6.552  -6.552
 38 A'   39 A'   40 A'   41 A'   42 A'   43 A'   44 A'   45 A'                 
 -6.539  -6.539  -6.538  -6.538  -6.538  -6.537  -6.369  -6.365
 12 A"   13 A"   14 A"   46 A'   47 A'   48 A'   49 A'   50 A'                 
 -4.782  -4.779  -4.766  -4.765  -4.763  -4.762  -2.664  -2.663
 51 A'   52 A'   15 A"   53 A'   16 A"   54 A'   55 A'   56 A'                 
 -2.663  -2.660  -2.659  -2.659  -2.659  -2.659  -2.658  -2.648
 57 A'   17 A"   18 A"   58 A'   19 A"   59 A'   60 A'   20 A"                 
 -2.648  -2.648  -2.648  -2.648  -2.647  -2.047  -2.044  -2.043
 61 A'   21 A"   62 A'   63 A'   22 A"   64 A'   65 A'   23 A"                 
 -2.042  -2.040  -2.039  -2.029  -2.028  -2.026  -2.025  -1.275
 66 A'   24 A"   67 A'   25 A"   68 A'   69 A'   26 A"   70 A'                 
 -0.941  -0.876  -0.845  -0.820  -0.787  -0.753  -0.693  -0.685
 71 A'   72 A'   73 A'   74 A'   75 A'   76 A'   77 A'   78 A'                 
 -0.632  -0.621  -0.570  -0.565  -0.517  -0.482  -0.456  -0.455
 79 A'   80 A'   81 A'   82 A'   27 A"   83 A'   84 A'   85 A'                 
 -0.443  -0.433  -0.394  -0.386  -0.385  -0.351  -0.340  -0.336
 28 A"   86 A'   87 A'   88 A'   29 A"   30 A"   89 A'   90 A'                 
 -0.325  -0.313  -0.307  -0.292  -0.285  -0.266  -0.262  -0.261
 31 A"   32 A"   91 A'   33 A"   92 A'   34 A"   35 A"   93 A'                 
 -- Virtual --                   
 -0.106  -0.072  -0.062  -0.058  -0.041  -0.022  -0.006  -0.000
 94 A'   36 A"   37 A"   95 A'   96 A'   97 A'   98 A'   99 A'                 
  0.022   0.025   0.041   0.042   0.051   0.053   0.056   0.063
100 A'  101 A'   38 A"  102 A'  103 A'   39 A"  104 A'   40 A"                 
  0.066   0.067   0.081   0.084   0.088   0.091   0.094   0.107
105 A'  106 A'   41 A"  107 A'   42 A"  108 A'  109 A'  110 A'                 
  0.112   0.115   0.119   0.122   0.136   0.141   0.158   0.162
 43 A"  111 A'   44 A"  112 A'   45 A"  113 A'   46 A"  114 A'                 
  0.165   0.176   0.184   0.185   0.194   0.196   0.197   0.203
115 A'  116 A'  117 A'  118 A'  119 A'  120 A'   47 A"  121 A'                 
  0.205   0.214   0.220   0.234   0.242   0.245   0.248   0.261
122 A'  123 A'  124 A'  125 A'   48 A"  126 A'  127 A'  128 A'                 
  0.269   0.282   0.286   0.294   0.308   0.309   0.349   0.362
 49 A"  129 A'  130 A'  131 A'   50 A"  132 A'  133 A'  134 A'                 
  0.378   0.380   0.387   0.392   0.392   0.402   0.406   0.415
135 A'   51 A"  136 A'   52 A"  137 A'   53 A"  138 A'  139 A'                 
  0.419   0.429   0.433   0.440   0.446   0.447   0.458   0.461
140 A'   54 A"   55 A"  141 A'  142 A'   56 A"  143 A'   57 A"                 
  0.476   0.482   0.494   0.500   0.502   0.504   0.515   0.525
144 A'  145 A'  146 A'   58 A"  147 A'   59 A"  148 A'  149 A'                 
  0.531   0.547   0.550   0.551   0.561   0.570   0.578   0.592
 60 A"   61 A"  150 A'   62 A"   63 A"   64 A"  151 A'  152 A'                 
  0.601   0.609   0.622   0.633   0.638   0.665   0.673   0.674
 65 A"  153 A'  154 A'  155 A'   66 A"  156 A'   67 A"  157 A'                 
  0.692   0.701   0.711   0.716   0.737   0.747   0.760   0.787
158 A'  159 A'  160 A'   68 A"  161 A'  162 A'  163 A'  164 A'                 
  0.793   0.810   0.820   0.834   0.840   0.873   0.883   0.908
165 A'  166 A'  167 A'  168 A'  169 A'  170 A'   69 A"  171 A'                 
  0.935   0.951   0.975   0.995   1.016   1.038   1.068   1.084
 70 A"  172 A'  173 A'  174 A'  175 A'  176 A'  177 A'   71 A"                 
  1.097   1.115   1.132   1.173   1.194   1.218   1.237   1.290
178 A'  179 A'  180 A'   72 A"   73 A"   74 A"   75 A"  181 A'                 
  1.324   1.346   1.359   1.378   1.417   1.433   1.445   1.460
182 A'   76 A"   77 A"  183 A'   78 A"  184 A'  185 A'  186 A'                 
  1.464   1.465   1.483   1.527   1.535   1.577   1.599   1.712
187 A'  188 A'  189 A'  190 A'  191 A'  192 A'  193 A'   79 A"                 
  1.722   1.740   1.753   1.806   1.810   1.840   1.844   1.889
 80 A"  194 A'  195 A'  196 A'  197 A'   81 A"   82 A"   83 A"                 
  1.986   2.007   2.011   2.025   2.047   2.050   2.107   2.113
 84 A"   85 A"  198 A'  199 A'  200 A'   86 A"  201 A'  202 A'                 
  2.159   2.178   2.195   2.227   2.250   2.261   2.283   2.309
203 A'  204 A'  205 A'  206 A'   87 A"  207 A'  208 A'  209 A'                 
  2.359   2.367   2.460   2.566   2.691   2.713   2.798   2.804
210 A'  211 A'  212 A'   88 A"   89 A"   90 A"  213 A'   91 A"                 
  2.825   2.923   2.932   3.034   3.037   3.064   3.140   3.155
 92 A"  214 A'  215 A'   93 A"  216 A'  217 A'  218 A'  219 A'                 
  3.369   3.395   3.620   3.742   3.752   3.805   3.872   3.947
220 A'  221 A'  222 A'  223 A'   94 A"  224 A'  225 A'   95 A"                 
  3.958   3.961   3.980   3.984   3.990   3.991   4.005   4.015
 96 A"   97 A"  226 A'   98 A"   99 A"  100 A"  101 A"  102 A"                 
  4.023   4.042   4.049   4.059   4.068   4.069   4.074   4.122
227 A'  228 A'  103 A"  229 A'  230 A'  231 A'  104 A"  105 A"                 
  4.129   4.161   4.215   4.242   4.271   4.285   4.293   4.373
232 A'  233 A'  234 A'  235 A'  236 A'  237 A'  238 A'  239 A'                 
  4.398   4.435   4.469   4.553   4.808   4.837   6.007   6.023
240 A'  241 A'  242 A'  243 A'  244 A'  245 A'  106 A"  107 A"                 
  6.106   6.118   6.135   6.164   6.300   6.438   6.649   6.729
246 A'  247 A'  248 A'  249 A'  108 A"  250 A'  251 A'  252 A'                 
  6.765   6.819   7.535   7.547   7.570   7.651   7.660   7.707
253 A'  254 A'  109 A"  110 A"  111 A"  255 A'  256 A'  257 A'                 
  7.724   7.740   7.793  23.206  23.763  23.770  23.926  23.931
258 A'  259 A'  260 A'  261 A'  262 A'  263 A'  264 A'  265 A'                 
 24.026  27.891  27.924  28.344  28.358  28.408  28.421  28.427
266 A'  267 A'  268 A'  112 A"  113 A"  269 A'  270 A'  271 A'                 
 28.436  28.523  28.528  28.544  28.550  28.555  28.558  28.618
272 A'  114 A"  115 A"  273 A'  116 A"  274 A'  117 A"  275 A'                 
 28.620  28.722  28.732  47.924  48.016  48.060  66.769 127.884
276 A'  277 A'  278 A'  279 A'  280 A'  281 A'  282 A'  118 A"                 
127.895 127.945 127.953 127.967 127.974 151.682 151.712 289.730
119 A"  283 A'  284 A'  285 A'  286 A'  287 A'  288 A'  120 A"                 
289.744 289.766 289.849 289.859 289.908 289.941 289.961 290.014
121 A"  122 A"  289 A'  290 A'  291 A'  292 A'  293 A'  294 A'                 
*******1020.8371020.8911901.8461901.878
295 A'  296 A'  297 A'  298 A'  299 A'                                         
 --------------------------------------------------------------

          Ground-State Mulliken Net Atomic Charges

     Atom                 Charge (a.u.)
  ----------------------------------------
      1 C                    -0.458767
      2 C                     0.584868
      3 C                     0.088111
      4 C                    -0.492562
      5 C                     0.382673
      6 C                     0.340277
      7 F                    -0.080183
      8 Br                   -0.109548
      9 Br                   -0.219975
     10 I                     0.108496
     11 Br                   -0.244976
     12 I                     0.101585
  ----------------------------------------
  Sum of atomic charges =     0.000000

 -----------------------------------------------------------------
                    Cartesian Multipole Moments
 -----------------------------------------------------------------
    Charge (ESU x 10^10)
                -0.0000
    Dipole Moment (Debye)
         X      -0.1425      Y       0.7130      Z       0.0000
       Tot       0.7271
    Quadrupole Moments (Debye-Ang)
        XX    -143.3635     XY       1.4872     YY    -148.2935
        XZ       0.0000     YZ      -0.0000     ZZ    -151.6969
    Octopole Moments (Debye-Ang^2)
       XXX       8.5970    XXY      12.0179    XYY     -21.3347
       YYY      39.7530    XXZ       0.0000    XYZ       0.0000
       YYZ       0.0000    XZZ      -1.3828    YZZ       4.8599
       ZZZ       0.0000
    Hexadecapole Moments (Debye-Ang^3)
      XXXX   -4483.9960   XXXY       6.9174   XXYY   -1375.5363
      XYYY      64.6771   YYYY   -3576.7125   XXXZ       0.0000
      XXYZ      -0.0000   XYYZ      -0.0000   YYYZ      -0.0000
      XXZZ    -857.2788   XYZZ       4.3517   YYZZ    -670.2198
      XZZZ       0.0000   YZZZ      -0.0000   ZZZZ    -191.5532
 -----------------------------------------------------------------
 Calculating MO derivatives via CPSCF
    1     0    39    0.0237629  
    2     0    39    0.0074080  
    3     0    39    0.0015406  
    4     0    39    0.0001911  
    5    21    18    0.0000231  
    6    37     2    0.0000016  
    7    39     0    0.0000001  Converged
 Time for AOints: 361.3 s (CPU) 60.7 s (wall)
 ------------------------------------------------------------------------------
                     AOints        : Timing summary (seconds)
 ------------------------------------------------------------------------------
     job step          cpu (% of tot)      sys (% of tot)     wall (% of tot)
 ------------------------------------------------------------------------------
  AOints            0.3613E+03 ( 8.4)   0.1700E-04 ( 5.4)   0.6068E+02 ( 8.2)
 ------------------------------------------------------------------------------
   Grand Totals     0.4316E+04          0.3140E-03          0.7431E+03
 ------------------------------------------------------------------------------
 Polarizability Matrix (a.u.)
            1           2           3
    1-251.4652512  -3.8670302  -0.0000000
    2  -3.8670302-228.6842197   0.0000000
    3  -0.0000000   0.0000000-108.1692470
 Calculating analytic Hessian of the SCF energy

 Direct stationary perturbation theory relativistic correction:

 rels  =     244.387371639991
 relv  =    -823.498379381283
 rel2e =     120.291930107357
 E_rel =    -458.819077633935

 Hessian of the SCF Energy
            1           2           3           4           5           6
    1   0.6596079   0.0011695  -0.0000000  -0.3090123  -0.0535009   0.0000000
    2   0.0011695   0.6593577   0.0000000   0.0210601  -0.0946736   0.0000000
    3  -0.0000000   0.0000000   0.1361371   0.0000000   0.0000000  -0.0570676
    4  -0.3090123   0.0210601   0.0000000   0.6010720  -0.0421836   0.0000000
    5  -0.0535009  -0.0946736   0.0000000  -0.0421836   0.5233361   0.0000000
    6   0.0000000   0.0000000  -0.0570676   0.0000000   0.0000000   0.0940717
    7  -0.0295981   0.0224836  -0.0000000  -0.1475428   0.1162370  -0.0000000
    8   0.0801593   0.0371374   0.0000000   0.0654572  -0.2399041   0.0000000
    9   0.0000000   0.0000000  -0.0010206  -0.0000000   0.0000000  -0.0466721
   10  -0.0515735  -0.0305675  -0.0000000   0.0565247  -0.0219843  -0.0000000
   11  -0.0308651  -0.0196043  -0.0000000   0.0300134  -0.0537610  -0.0000000
   12  -0.0000000   0.0000000   0.0044076  -0.0000000  -0.0000000   0.0018364
   13   0.0645640   0.0315960   0.0000000  -0.0529197   0.0263389  -0.0000000
   14  -0.0240940  -0.0567929  -0.0000000   0.0276768  -0.0137739  -0.0000000
   15  -0.0000000  -0.0000000  -0.0022599  -0.0000000  -0.0000000   0.0050427
   16  -0.1547164  -0.1300502   0.0000000  -0.0242654  -0.0213367   0.0000000
   17  -0.0630346  -0.2531296  -0.0000000  -0.0785074   0.0245833  -0.0000000
   18   0.0000000  -0.0000000  -0.0550775   0.0000000  -0.0000000   0.0064281
   19  -0.1361951   0.1104016   0.0000000  -0.0347438   0.0496091  -0.0000000
   20   0.1126731  -0.2500394   0.0000000   0.0143939  -0.0161900  -0.0000000
   21   0.0000000  -0.0000000  -0.0396965   0.0000000   0.0000000   0.0068720
   22  -0.0138457  -0.0303365  -0.0000000  -0.0575841  -0.0507710   0.0000000
   23  -0.0122444  -0.0230229   0.0000000  -0.0515827  -0.1282534   0.0000000
   24  -0.0000000   0.0000000   0.0043805  -0.0000000   0.0000000  -0.0169074
   25   0.0037131   0.0032522   0.0000000  -0.0357102   0.0018979  -0.0000000
   26  -0.0003006  -0.0027609  -0.0000000   0.0179064   0.0006945  -0.0000000
   27   0.0000000  -0.0000000   0.0036146   0.0000000  -0.0000000   0.0025300
   28  -0.0002966  -0.0003825   0.0000000   0.0004243  -0.0013589   0.0000000
   29  -0.0002396   0.0001077   0.0000000  -0.0033968  -0.0000857   0.0000000
   30   0.0000000   0.0000000  -0.0007826  -0.0000000  -0.0000000   0.0026928
   31  -0.0003044   0.0015815  -0.0000000  -0.0002090  -0.0001037   0.0000000
   32   0.0046950   0.0008920   0.0000000  -0.0008385  -0.0001913  -0.0000000
   33  -0.0000000  -0.0000000   0.0037461   0.0000000   0.0000000  -0.0011323
   34  -0.0323431  -0.0002079   0.0000000   0.0039651  -0.0028436   0.0000000
   35  -0.0144179   0.0025283   0.0000000   0.0000019  -0.0017811   0.0000000
   36  -0.0000000   0.0000000   0.0036188  -0.0000000  -0.0000000   0.0023055
            7           8           9          10          11          12
    1  -0.0295981   0.0801593   0.0000000  -0.0515735  -0.0308651  -0.0000000
    2   0.0224836   0.0371374   0.0000000  -0.0305675  -0.0196043   0.0000000
    3  -0.0000000   0.0000000  -0.0010206  -0.0000000  -0.0000000   0.0044076
    4  -0.1475428   0.0654572  -0.0000000   0.0565247   0.0300134  -0.0000000
    5   0.1162370  -0.2399041   0.0000000  -0.0219843  -0.0537610  -0.0000000
    6  -0.0000000   0.0000000  -0.0466721  -0.0000000  -0.0000000   0.0018364
    7   0.4777602  -0.0107804   0.0000000  -0.1290939  -0.0991597   0.0000000
    8  -0.0107804   0.5672687  -0.0000000  -0.0538245  -0.2375546  -0.0000000
    9   0.0000000  -0.0000000   0.0973717   0.0000000   0.0000000  -0.0440798
   10  -0.1290939  -0.0538245   0.0000000   0.5136402   0.0612710   0.0000000
   11  -0.0991597  -0.2375546   0.0000000   0.0612710   0.4516285   0.0000000
   12   0.0000000  -0.0000000  -0.0440798   0.0000000   0.0000000   0.0987662
   13  -0.0247080  -0.0776548  -0.0000000  -0.2759504   0.0205115  -0.0000000
   14  -0.0221325   0.0250828  -0.0000000  -0.0253651  -0.0887594  -0.0000000
   15  -0.0000000  -0.0000000  -0.0015974   0.0000000  -0.0000000  -0.0438634
   16   0.0001446   0.0001506  -0.0000000  -0.0283461   0.0197180  -0.0000000
   17   0.0014666  -0.0655519  -0.0000000   0.0719893   0.0295560  -0.0000000
   18   0.0000000   0.0000000   0.0046112  -0.0000000  -0.0000000   0.0025946
   19  -0.0031286  -0.0064312  -0.0000000   0.0018585   0.0017216   0.0000000
   20  -0.0017799   0.0000518   0.0000000   0.0015875  -0.0001719  -0.0000000
   21  -0.0000000  -0.0000000   0.0052924  -0.0000000   0.0000000  -0.0012699
   22   0.0028013   0.0021349  -0.0000000  -0.0008033   0.0013599   0.0000000
   23  -0.0126687  -0.0308803  -0.0000000   0.0031744   0.0002396   0.0000000
   24   0.0000000  -0.0000000   0.0014873   0.0000000   0.0000000   0.0032454
   25  -0.1439508  -0.0050297   0.0000000  -0.0298653  -0.0059813  -0.0000000
   26  -0.0066028  -0.0302144   0.0000000  -0.0199164  -0.0015686   0.0000000
   27  -0.0000000   0.0000000  -0.0193798  -0.0000000  -0.0000000   0.0014318
   28   0.0002409   0.0025623  -0.0000000  -0.0405105   0.0258330  -0.0000000
   29   0.0129500  -0.0272399  -0.0000000   0.0256232  -0.0636525   0.0000000
   30   0.0000000   0.0000000   0.0010931  -0.0000000  -0.0000000  -0.0271675
   31  -0.0022349   0.0024067   0.0000000  -0.0176914  -0.0264796   0.0000000
   32  -0.0000260   0.0020896  -0.0000000  -0.0122959  -0.0144973  -0.0000000
   33  -0.0000000  -0.0000000   0.0035939  -0.0000000   0.0000000   0.0015724
   34  -0.0006897   0.0008500   0.0000000   0.0018119   0.0020582   0.0000000
   35   0.0000130  -0.0002866  -0.0000000   0.0003086  -0.0018550  -0.0000000
   36  -0.0000000   0.0000000  -0.0006999   0.0000000   0.0000000   0.0025263
           13          14          15          16          17          18
    1   0.0645640  -0.0240940  -0.0000000  -0.1547164  -0.0630346   0.0000000
    2   0.0315960  -0.0567929  -0.0000000  -0.1300502  -0.2531296  -0.0000000
    3   0.0000000  -0.0000000  -0.0022599   0.0000000  -0.0000000  -0.0550775
    4  -0.0529197   0.0276768  -0.0000000  -0.0242654  -0.0785074   0.0000000
    5   0.0263389  -0.0137739  -0.0000000  -0.0213367   0.0245833  -0.0000000
    6  -0.0000000  -0.0000000   0.0050427   0.0000000  -0.0000000   0.0064281
    7  -0.0247080  -0.0221325  -0.0000000   0.0001446   0.0014666   0.0000000
    8  -0.0776548   0.0250828  -0.0000000   0.0001506  -0.0655519   0.0000000
    9  -0.0000000  -0.0000000  -0.0015974  -0.0000000  -0.0000000   0.0046112
   10  -0.2759504  -0.0253651   0.0000000  -0.0283461   0.0719893  -0.0000000
   11   0.0205115  -0.0887594  -0.0000000   0.0197180   0.0295560  -0.0000000
   12  -0.0000000  -0.0000000  -0.0438634  -0.0000000  -0.0000000   0.0025946
   13   0.5331529  -0.0418633   0.0000000  -0.1473807   0.0678608   0.0000000
   14  -0.0418633   0.4938633   0.0000000   0.1122792  -0.2327711   0.0000000
   15   0.0000000   0.0000000   0.0968494  -0.0000000   0.0000000  -0.0453585
   16  -0.1473807   0.1122792  -0.0000000   0.4264848   0.0091203  -0.0000000
   17   0.0678608  -0.2327711   0.0000000   0.0091203   0.6107148   0.0000000
   18   0.0000000   0.0000000  -0.0453585  -0.0000000   0.0000000   0.0947323
   19  -0.0039019  -0.0012279  -0.0000000   0.0074551  -0.0059684   0.0000000
   20  -0.0054539   0.0004846   0.0000000   0.0272694  -0.0562416  -0.0000000
   21   0.0000000   0.0000000   0.0055877  -0.0000000  -0.0000000   0.0056347
   22   0.0002942  -0.0004516   0.0000000  -0.0023318   0.0032346  -0.0000000
   23   0.0005228  -0.0009782   0.0000000   0.0001753   0.0038554  -0.0000000
   24  -0.0000000   0.0000000  -0.0009202   0.0000000  -0.0000000   0.0029431
   25   0.0022631  -0.0021934  -0.0000000  -0.0009111  -0.0006852   0.0000000
   26   0.0001545  -0.0023024  -0.0000000   0.0000358   0.0001405  -0.0000000
   27   0.0000000  -0.0000000   0.0035106  -0.0000000   0.0000000  -0.0010666
   28  -0.0153846   0.0203564  -0.0000000  -0.0020685  -0.0020074   0.0000000
   29   0.0101494  -0.0110922  -0.0000000  -0.0000577   0.0020997   0.0000000
   30   0.0000000  -0.0000000   0.0009855  -0.0000000  -0.0000000   0.0026840
   31  -0.0561043  -0.0464090  -0.0000000   0.0020086   0.0001111  -0.0000000
   32  -0.0459573  -0.1128813  -0.0000000  -0.0149220  -0.0366637   0.0000000
   33   0.0000000   0.0000000  -0.0189725  -0.0000000  -0.0000000   0.0020527
   34  -0.0239241   0.0034239  -0.0000000  -0.0760731  -0.0035798  -0.0000000
   35   0.0137942  -0.0000786  -0.0000000  -0.0023820  -0.0265900   0.0000000
   36  -0.0000000  -0.0000000   0.0009959  -0.0000000  -0.0000000  -0.0201782
           19          20          21          22          23          24
    1  -0.1361951   0.1126731   0.0000000  -0.0138457  -0.0122444  -0.0000000
    2   0.1104016  -0.2500394  -0.0000000  -0.0303365  -0.0230229   0.0000000
    3   0.0000000   0.0000000  -0.0396965  -0.0000000   0.0000000   0.0043805
    4  -0.0347438   0.0143939   0.0000000  -0.0575841  -0.0515827  -0.0000000
    5   0.0496091  -0.0161900   0.0000000  -0.0507710  -0.1282534   0.0000000
    6  -0.0000000  -0.0000000   0.0068720   0.0000000   0.0000000  -0.0169074
    7  -0.0031286  -0.0017799  -0.0000000   0.0028013  -0.0126687   0.0000000
    8  -0.0064312   0.0000518  -0.0000000   0.0021349  -0.0308803  -0.0000000
    9  -0.0000000   0.0000000   0.0052924  -0.0000000  -0.0000000   0.0014873
   10   0.0018585   0.0015875  -0.0000000  -0.0008033   0.0031744   0.0000000
   11   0.0017216  -0.0001719   0.0000000   0.0013599   0.0002396   0.0000000
   12   0.0000000  -0.0000000  -0.0012699   0.0000000   0.0000000   0.0032454
   13  -0.0039019  -0.0054539   0.0000000   0.0002942   0.0005228  -0.0000000
   14  -0.0012279   0.0004846   0.0000000  -0.0004516  -0.0009782   0.0000000
   15  -0.0000000   0.0000000   0.0055877   0.0000000   0.0000000  -0.0009202
   16   0.0074551   0.0272694  -0.0000000  -0.0023318   0.0001753   0.0000000
   17  -0.0059684  -0.0562416  -0.0000000   0.0032346   0.0038554  -0.0000000
   18   0.0000000  -0.0000000   0.0056347  -0.0000000  -0.0000000   0.0029431
   19   0.1754305  -0.1450597  -0.0000000  -0.0037725   0.0013576  -0.0000000
   20  -0.1450597   0.3234951   0.0000000  -0.0044090   0.0040106  -0.0000000
   21  -0.0000000   0.0000000   0.0205914  -0.0000000  -0.0000000  -0.0019214
   22  -0.0037725  -0.0044090  -0.0000000   0.0778702   0.0706429   0.0000000
   23   0.0013576   0.0040106  -0.0000000   0.0706429   0.1832074  -0.0000000
   24  -0.0000000  -0.0000000  -0.0019214   0.0000000  -0.0000000   0.0077124
   25  -0.0015586   0.0004773   0.0000000  -0.0018507   0.0018443  -0.0000000
   26   0.0013272   0.0000859  -0.0000000   0.0092294  -0.0063406   0.0000000
   27  -0.0000000  -0.0000000   0.0001068  -0.0000000   0.0000000  -0.0002291
   28  -0.0003659   0.0007632   0.0000000   0.0001373  -0.0003952  -0.0000000
   29   0.0007409  -0.0011226  -0.0000000   0.0004489  -0.0006964  -0.0000000
   30   0.0000000  -0.0000000  -0.0000541  -0.0000000   0.0000000   0.0001918
   31   0.0004872   0.0002856  -0.0000000  -0.0001532  -0.0005178   0.0000000
   32  -0.0005042  -0.0017660  -0.0000000  -0.0004010  -0.0008293   0.0000000
   33   0.0000000   0.0000000   0.0001543  -0.0000000  -0.0000000  -0.0000483
   34  -0.0015651  -0.0007474  -0.0000000  -0.0007616  -0.0003084  -0.0000000
   35  -0.0059664  -0.0025965  -0.0000000  -0.0006817  -0.0003119   0.0000000
   36   0.0000000  -0.0000000  -0.0012974  -0.0000000   0.0000000   0.0000659
           25          26          27          28          29          30
    1   0.0037131  -0.0003006   0.0000000  -0.0002966  -0.0002396   0.0000000
    2   0.0032522  -0.0027609  -0.0000000  -0.0003825   0.0001077   0.0000000
    3   0.0000000  -0.0000000   0.0036146   0.0000000   0.0000000  -0.0007826
    4  -0.0357102   0.0179064   0.0000000   0.0004243  -0.0033968  -0.0000000
    5   0.0018979   0.0006945  -0.0000000  -0.0013589  -0.0000857  -0.0000000
    6  -0.0000000  -0.0000000   0.0025300   0.0000000   0.0000000   0.0026928
    7  -0.1439508  -0.0066028  -0.0000000   0.0002409   0.0129500   0.0000000
    8  -0.0050297  -0.0302144   0.0000000   0.0025623  -0.0272399   0.0000000
    9   0.0000000   0.0000000  -0.0193798  -0.0000000  -0.0000000   0.0010931
   10  -0.0298653  -0.0199164  -0.0000000  -0.0405105   0.0256232  -0.0000000
   11  -0.0059813  -0.0015686  -0.0000000   0.0258330  -0.0636525  -0.0000000
   12  -0.0000000   0.0000000   0.0014318  -0.0000000   0.0000000  -0.0271675
   13   0.0022631   0.0001545   0.0000000  -0.0153846   0.0101494   0.0000000
   14  -0.0021934  -0.0023024  -0.0000000   0.0203564  -0.0110922  -0.0000000
   15  -0.0000000  -0.0000000   0.0035106  -0.0000000  -0.0000000   0.0009855
   16  -0.0009111   0.0000358  -0.0000000  -0.0020685  -0.0000577  -0.0000000
   17  -0.0006852   0.0001405   0.0000000  -0.0020074   0.0020997  -0.0000000
   18   0.0000000  -0.0000000  -0.0010666   0.0000000   0.0000000   0.0026840
   19  -0.0015586   0.0013272  -0.0000000  -0.0003659   0.0007409   0.0000000
   20   0.0004773   0.0000859  -0.0000000   0.0007632  -0.0011226  -0.0000000
   21   0.0000000  -0.0000000   0.0001068   0.0000000  -0.0000000  -0.0000541
   22  -0.0018507   0.0092294  -0.0000000   0.0001373   0.0004489  -0.0000000
   23   0.0018443  -0.0063406   0.0000000  -0.0003952  -0.0006964   0.0000000
   24  -0.0000000   0.0000000  -0.0002291  -0.0000000  -0.0000000   0.0001918
   25   0.2098848   0.0079546   0.0000000  -0.0007856  -0.0014454  -0.0000000
   26   0.0079546   0.0531695   0.0000000  -0.0088074  -0.0108536   0.0000000
   27   0.0000000   0.0000000   0.0090418   0.0000000   0.0000000   0.0003315
   28  -0.0007856  -0.0088074   0.0000000   0.0718684  -0.0416924   0.0000000
   29  -0.0014454  -0.0108536   0.0000000  -0.0416924   0.1112860   0.0000000
   30  -0.0000000   0.0000000   0.0003315   0.0000000   0.0000000   0.0194785
   31  -0.0006069  -0.0009273   0.0000000  -0.0129501  -0.0028871  -0.0000000
   32  -0.0001360  -0.0000742  -0.0000000   0.0044703   0.0012906  -0.0000000
   33  -0.0000000  -0.0000000   0.0001386  -0.0000000  -0.0000000   0.0003744
   34  -0.0006219  -0.0000537   0.0000000  -0.0003094  -0.0001936   0.0000000
   35   0.0000448   0.0000244  -0.0000000   0.0006588  -0.0000413   0.0000000
   36  -0.0000000   0.0000000  -0.0000302   0.0000000   0.0000000   0.0001727
           31          32          33          34          35          36
    1  -0.0003044   0.0046950  -0.0000000  -0.0323431  -0.0144179  -0.0000000
    2   0.0015815   0.0008920  -0.0000000  -0.0002079   0.0025283   0.0000000
    3  -0.0000000   0.0000000   0.0037461   0.0000000   0.0000000   0.0036188
    4  -0.0002090  -0.0008385   0.0000000   0.0039651   0.0000019  -0.0000000
    5  -0.0001037  -0.0001913   0.0000000  -0.0028436  -0.0017811  -0.0000000
    6   0.0000000  -0.0000000  -0.0011323   0.0000000   0.0000000   0.0023055
    7  -0.0022349  -0.0000260  -0.0000000  -0.0006897   0.0000130  -0.0000000
    8   0.0024067   0.0020896  -0.0000000   0.0008500  -0.0002866   0.0000000
    9   0.0000000  -0.0000000   0.0035939   0.0000000  -0.0000000  -0.0006999
   10  -0.0176914  -0.0122959  -0.0000000   0.0018119   0.0003086   0.0000000
   11  -0.0264796  -0.0144973   0.0000000   0.0020582  -0.0018550   0.0000000
   12   0.0000000  -0.0000000   0.0015724   0.0000000  -0.0000000   0.0025263
   13  -0.0561043  -0.0459573   0.0000000  -0.0239241   0.0137942  -0.0000000
   14  -0.0464090  -0.1128813   0.0000000   0.0034239  -0.0000786  -0.0000000
   15  -0.0000000  -0.0000000  -0.0189725  -0.0000000  -0.0000000   0.0009959
   16   0.0020086  -0.0149220  -0.0000000  -0.0760731  -0.0023820  -0.0000000
   17   0.0001111  -0.0366637  -0.0000000  -0.0035798  -0.0265900  -0.0000000
   18  -0.0000000   0.0000000   0.0020527  -0.0000000   0.0000000  -0.0201782
   19   0.0004872  -0.0005042   0.0000000  -0.0015651  -0.0059664   0.0000000
   20   0.0002856  -0.0017660   0.0000000  -0.0007474  -0.0025965  -0.0000000
   21  -0.0000000  -0.0000000   0.0001543  -0.0000000  -0.0000000  -0.0012974
   22  -0.0001532  -0.0004010  -0.0000000  -0.0007616  -0.0006817  -0.0000000
   23  -0.0005178  -0.0008293  -0.0000000  -0.0003084  -0.0003119   0.0000000
   24   0.0000000   0.0000000  -0.0000483  -0.0000000   0.0000000   0.0000659
   25  -0.0006069  -0.0001360  -0.0000000  -0.0006219   0.0000448  -0.0000000
   26  -0.0009273  -0.0000742  -0.0000000  -0.0000537   0.0000244   0.0000000
   27   0.0000000  -0.0000000   0.0001386   0.0000000  -0.0000000  -0.0000302
   28  -0.0129501   0.0044703  -0.0000000  -0.0003094   0.0006588   0.0000000
   29  -0.0028871   0.0012906  -0.0000000  -0.0001936  -0.0000413   0.0000000
   30  -0.0000000  -0.0000000   0.0003744   0.0000000   0.0000000   0.0001727
   31   0.0901942   0.0639129   0.0000000  -0.0024361   0.0090269   0.0000000
   32   0.0639129   0.1695796   0.0000000   0.0020027  -0.0069485   0.0000000
   33   0.0000000   0.0000000   0.0084950  -0.0000000   0.0000000   0.0000257
   34  -0.0024361   0.0020027  -0.0000000   0.1329471  -0.0004005   0.0000000
   35   0.0090269  -0.0069485   0.0000000  -0.0004005   0.0379364   0.0000000
   36   0.0000000   0.0000000   0.0000257   0.0000000   0.0000000   0.0124949
 **********************************************************************
 **                                                                  **
 **                       VIBRATIONAL ANALYSIS                       **
 **                       --------------------                       **
 **                                                                  **
 **        VIBRATIONAL FREQUENCIES (CM**-1) AND NORMAL MODES         **
 **     FORCE CONSTANTS (mDYN/ANGSTROM) AND REDUCED MASSES (AMU)     **
 **                  INFRARED INTENSITIES (KM/MOL)                   **
 **                                                                  **
 **********************************************************************


 Mode:                 1                      2                      3
 Frequency:        38.03                  45.32                  83.79
 Force Cnst:      0.0704                 0.0825                 0.0891
 Red. Mass:      82.6437                68.1801                21.5467
 IR Active:          YES                    YES                    YES
 IR Intens:        0.000                  0.018                  0.182
 Raman Active:       YES                    YES                    YES
               X      Y      Z        X      Y      Z        X      Y      Z
 C          0.000 -0.000  0.004    0.000  0.000 -0.240   -0.000 -0.000  0.417
 C         -0.000 -0.000  0.074    0.000  0.000 -0.109   -0.000 -0.000  0.189
 C          0.000  0.000 -0.102   -0.000 -0.000  0.030    0.000 -0.000  0.077
 C          0.000  0.000 -0.027   -0.000 -0.000 -0.092    0.000  0.000  0.054
 C         -0.000 -0.000  0.095   -0.000 -0.000  0.020    0.000 -0.000  0.088
 C         -0.000 -0.000 -0.059    0.000  0.000 -0.090   -0.000 -0.000  0.204
 F          0.000 -0.000  0.024    0.000  0.000 -0.464   -0.000 -0.000  0.820
 Br        -0.000 -0.000  0.522    0.000  0.000 -0.122   -0.000 -0.000 -0.188
 Br         0.000  0.000 -0.485   -0.000 -0.000  0.539    0.000  0.000  0.041
 I         -0.000 -0.000 -0.047    0.000  0.000 -0.406    0.000 -0.000 -0.044
 Br        -0.000 -0.000  0.585   -0.000 -0.000  0.476    0.000  0.000  0.068
 I         -0.000  0.000 -0.342    0.000 -0.000 -0.034   -0.000  0.000 -0.127
 TransDip  -0.000 -0.000 -0.000    0.000  0.000  0.004   -0.000 -0.000 -0.014

 Mode:                 4                      5                      6
 Frequency:       108.29                 118.22                 142.76
 Force Cnst:      0.5185                 0.6985                 1.0006
 Red. Mass:      75.0430                84.8203                83.3275
 IR Active:          YES                    YES                    YES
 IR Intens:        0.398                  0.245                  0.006
 Raman Active:       YES                    YES                    YES
               X      Y      Z        X      Y      Z        X      Y      Z
 C         -0.060 -0.239 -0.000   -0.116  0.061  0.000   -0.053  0.026 -0.000
 C         -0.088 -0.210 -0.000   -0.086 -0.012  0.000   -0.033  0.075 -0.000
 C         -0.061 -0.181 -0.000   -0.168 -0.030  0.000   -0.019  0.093 -0.000
 C         -0.019 -0.211 -0.000   -0.180  0.017  0.000   -0.045  0.147 -0.000
 C         -0.049 -0.246 -0.000   -0.184  0.030  0.000   -0.018  0.054  0.000
 C         -0.056 -0.218 -0.000   -0.175  0.058  0.000   -0.095  0.014  0.000
 F         -0.055 -0.236 -0.000   -0.048  0.105  0.000   -0.055  0.032 -0.000
 Br        -0.322 -0.134  0.000    0.521 -0.329 -0.000    0.107  0.016  0.000
 Br        -0.079 -0.039  0.000   -0.169 -0.206 -0.000   -0.013 -0.186  0.000
 I          0.390 -0.063  0.000    0.289  0.402  0.000   -0.306  0.134  0.000
 Br        -0.021 -0.287 -0.000   -0.153  0.006  0.000    0.764 -0.369 -0.000
 I         -0.088  0.508  0.000   -0.319 -0.100 -0.000   -0.195  0.157  0.000
 TransDip   0.008  0.018  0.000    0.016  0.003 -0.000   -0.000 -0.002  0.000

 Mode:                 7                      8                      9
 Frequency:       145.61                 167.06                 181.50
 Force Cnst:      1.0077                 1.3589                 0.2633
 Red. Mass:      80.6595                82.6375                13.5651
 IR Active:          YES                    YES                    YES
 IR Intens:        0.024                  0.234                  0.079
 Raman Active:       YES                    YES                    YES
               X      Y      Z        X      Y      Z        X      Y      Z
 C         -0.054 -0.042 -0.000   -0.051 -0.118  0.000    0.000  0.000  0.246
 C         -0.062 -0.081  0.000   -0.117 -0.064 -0.000    0.000  0.000  0.399
 C         -0.027 -0.042 -0.000   -0.213 -0.068  0.000   -0.000  0.000  0.444
 C          0.037 -0.082 -0.000   -0.171 -0.068  0.000   -0.000 -0.000  0.404
 C          0.006 -0.060 -0.000   -0.125 -0.224  0.000   -0.000  0.000  0.420
 C         -0.038 -0.064 -0.000    0.045 -0.159  0.000    0.000  0.000  0.357
 F         -0.029 -0.030 -0.000   -0.144 -0.175  0.000    0.000  0.000 -0.327
 Br         0.367 -0.315  0.000    0.033 -0.217 -0.000    0.000  0.000 -0.041
 Br        -0.075  0.788  0.000   -0.317  0.093 -0.000   -0.000  0.000 -0.058
 I         -0.068 -0.250  0.000   -0.183  0.334 -0.000    0.000 -0.000 -0.047
 Br         0.049 -0.111  0.000   -0.155 -0.346 -0.000    0.000 -0.000 -0.042
 I         -0.127  0.065  0.000    0.537  0.051 -0.000   -0.000  0.000 -0.031
 TransDip   0.001  0.005  0.000    0.012  0.010 -0.000    0.000  0.000 -0.009

 Mode:                10                     11                     12
 Frequency:       196.54                 219.57                 286.91
 Force Cnst:      1.2381                 1.8724                 0.9701
 Red. Mass:      54.3999                65.9173                20.0022
 IR Active:          YES                    YES                    YES
 IR Intens:        0.274                  0.062                  0.471
 Raman Active:       YES                    YES                    YES
               X      Y      Z        X      Y      Z        X      Y      Z
 C          0.139 -0.253  0.000    0.129 -0.032 -0.000    0.180  0.112 -0.000
 C          0.156 -0.258  0.000    0.169  0.230 -0.000    0.146 -0.090 -0.000
 C          0.325 -0.120  0.000    0.037  0.085 -0.000    0.012 -0.111  0.000
 C          0.101 -0.025  0.000   -0.037  0.006  0.000   -0.085 -0.055  0.000
 C          0.055 -0.111  0.000   -0.087 -0.234  0.000   -0.090  0.059  0.000
 C          0.016 -0.157  0.000    0.070 -0.106  0.000   -0.003  0.175 -0.000
 F          0.239 -0.200 -0.000   -0.015 -0.116  0.000    0.776  0.476  0.000
 Br        -0.179 -0.236 -0.000    0.281  0.569  0.000   -0.086 -0.010 -0.000
 Br         0.579  0.108 -0.000    0.130  0.026  0.000   -0.101  0.033 -0.000
 I         -0.149  0.239 -0.000    0.003 -0.022 -0.000    0.010  0.007 -0.000
 Br        -0.161 -0.078 -0.000   -0.317 -0.520 -0.000   -0.009 -0.104 -0.000
 I         -0.110  0.007  0.000   -0.086 -0.002 -0.000   -0.019 -0.036  0.000
 TransDip  -0.014  0.009  0.000    0.001  0.008 -0.000   -0.018 -0.013 -0.000

 Mode:                13                     14                     15
 Frequency:       309.13                 353.90                 357.34
 Force Cnst:      0.6896                 0.9147                 1.4083
 Red. Mass:      12.2472                12.3957                18.7193
 IR Active:          YES                    YES                    YES
 IR Intens:        0.059                  0.589                  0.015
 Raman Active:       YES                    YES                    YES
               X      Y      Z        X      Y      Z        X      Y      Z
 C          0.000 -0.000 -0.002    0.000 -0.000 -0.432   -0.290  0.394 -0.000
 C          0.000  0.000 -0.521    0.000 -0.000 -0.350   -0.243  0.171 -0.000
 C          0.000 -0.000 -0.447    0.000 -0.000  0.271   -0.119  0.178  0.000
 C         -0.000  0.000  0.026    0.000 -0.000  0.612   -0.143  0.168  0.000
 C         -0.000 -0.000  0.494    0.000 -0.000  0.243   -0.176  0.207  0.000
 C          0.000 -0.000  0.529    0.000 -0.000 -0.375   -0.174  0.288 -0.000
 F          0.000  0.000 -0.003    0.000 -0.000  0.204   -0.295  0.493  0.000
 Br        -0.000 -0.000  0.032    0.000  0.000  0.010   -0.030 -0.094  0.000
 Br        -0.000  0.000  0.028   -0.000  0.000 -0.013    0.165 -0.019 -0.000
 I          0.000 -0.000 -0.003   -0.000  0.000 -0.025    0.035 -0.051 -0.000
 Br         0.000  0.000 -0.032    0.000  0.000 -0.011   -0.032 -0.126 -0.000
 I         -0.000 -0.000 -0.022   -0.000  0.000  0.007    0.052 -0.006  0.000
 TransDip  -0.000  0.000 -0.008    0.000  0.000 -0.025   -0.002 -0.003 -0.000

 Mode:                16                     17                     18
 Frequency:       531.75                 565.09                 596.70
 Force Cnst:      2.2823                 2.2657                 2.5337
 Red. Mass:      13.6994                12.0426                12.0780
 IR Active:          YES                    YES                    YES
 IR Intens:       15.968                  0.184                  0.170
 Raman Active:       YES                    YES                    YES
               X      Y      Z        X      Y      Z        X      Y      Z
 C          0.105  0.154 -0.000    0.000  0.000 -0.025   -0.000 -0.000  0.361
 C          0.077  0.232 -0.000    0.000 -0.000 -0.458   -0.000  0.000 -0.028
 C          0.208  0.341  0.000   -0.000 -0.000  0.536   -0.000  0.000 -0.441
 C          0.495  0.210  0.000   -0.000 -0.000 -0.016   -0.000 -0.000  0.668
 C          0.506  0.004  0.000   -0.000  0.000 -0.514    0.000  0.000 -0.469
 C          0.407 -0.017 -0.000    0.000  0.000  0.487   -0.000 -0.000  0.005
 F         -0.062  0.090  0.000   -0.000  0.000  0.003    0.000 -0.000 -0.088
 Br        -0.036 -0.079  0.000   -0.000 -0.000  0.011    0.000  0.000  0.002
 Br        -0.076 -0.027 -0.000    0.000  0.000 -0.015    0.000 -0.000  0.009
 I         -0.017 -0.001 -0.000   -0.000  0.000  0.000    0.000  0.000 -0.010
 Br        -0.060 -0.061 -0.000    0.000 -0.000  0.014   -0.000 -0.000  0.010
 I         -0.037  0.004  0.000   -0.000  0.000 -0.007    0.000  0.000  0.001
 TransDip   0.121  0.043 -0.000    0.000 -0.000 -0.014   -0.000  0.000 -0.013

 Mode:                19                     20                     21
 Frequency:       618.78                 635.15                 681.14
 Force Cnst:      2.9158                 3.1789                 3.3008
 Red. Mass:      12.9250                13.3744                12.0750
 IR Active:          YES                    YES                    YES
 IR Intens:       21.728                 34.208                  4.733
 Raman Active:       YES                    YES                    YES
               X      Y      Z        X      Y      Z        X      Y      Z
 C         -0.268 -0.323 -0.000   -0.376 -0.047 -0.000   -0.000 -0.000  0.704
 C         -0.316  0.185 -0.000   -0.325 -0.198  0.000   -0.000 -0.000 -0.454
 C         -0.060  0.464  0.000   -0.126 -0.170 -0.000   -0.000  0.000  0.213
 C          0.011  0.419  0.000    0.264 -0.392  0.000    0.000 -0.000 -0.145
 C          0.014 -0.049 -0.000    0.282 -0.330  0.000    0.000 -0.000  0.186
 C         -0.329 -0.280  0.000    0.048 -0.351  0.000    0.000 -0.000 -0.433
 F          0.311 -0.091  0.000   -0.003  0.350  0.000    0.000  0.000 -0.100
 Br         0.020 -0.010  0.000    0.031  0.057  0.000    0.000  0.000  0.007
 Br         0.014 -0.016 -0.000    0.025 -0.003  0.000    0.000 -0.000 -0.001
 I          0.007 -0.022 -0.000   -0.017  0.023 -0.000   -0.000  0.000  0.001
 Br        -0.008  0.013 -0.000    0.007  0.035 -0.000   -0.000  0.000 -0.001
 I          0.020  0.004  0.000    0.000  0.010 -0.000    0.000  0.000  0.004
 TransDip  -0.135  0.063 -0.000   -0.010 -0.187 -0.000   -0.000 -0.000  0.070

 Mode:                22                     23                     24
 Frequency:       793.13                 919.38                1057.30
 Force Cnst:      4.6028                 6.4590                 8.0554
 Red. Mass:      12.4189                12.9695                12.2305
 IR Active:          YES                    YES                    YES
 IR Intens:        0.626                 16.049                  1.376
 Raman Active:       YES                    YES                    YES
               X      Y      Z        X      Y      Z        X      Y      Z
 C         -0.151 -0.093 -0.000    0.067 -0.109 -0.000   -0.174  0.156 -0.000
 C         -0.021 -0.418 -0.000    0.272 -0.133  0.000   -0.400 -0.500 -0.000
 C          0.476 -0.137  0.000    0.512  0.006  0.000    0.056 -0.053  0.000
 C          0.284  0.059  0.000   -0.215  0.359  0.000   -0.230  0.369  0.000
 C          0.166  0.451  0.000   -0.229 -0.445 -0.000   -0.001  0.046  0.000
 C         -0.457  0.123  0.000   -0.011 -0.291  0.000    0.552  0.102 -0.000
 F         -0.055  0.001  0.000   -0.180  0.291 -0.000    0.082 -0.124  0.000
 Br         0.018  0.035  0.000   -0.002 -0.001 -0.000    0.015  0.027  0.000
 Br        -0.047 -0.003  0.000   -0.034  0.002 -0.000    0.003 -0.001 -0.000
 I         -0.001  0.004 -0.000    0.004 -0.005  0.000    0.004 -0.005 -0.000
 Br        -0.023 -0.037 -0.000    0.012  0.029  0.000   -0.002 -0.006 -0.000
 I          0.013  0.001  0.000    0.001  0.001  0.000   -0.007 -0.000  0.000
 TransDip   0.025 -0.003 -0.000    0.078 -0.102 -0.000    0.006 -0.037 -0.000

 Mode:                25                     26                     27
 Frequency:      1199.97                1244.60                1317.40
 Force Cnst:     10.4812                10.9529                12.3044
 Red. Mass:      12.3544                12.0012                12.0330
 IR Active:          YES                    YES                    YES
 IR Intens:        4.082                  2.880                103.708
 Raman Active:       YES                    YES                    YES
               X      Y      Z        X      Y      Z        X      Y      Z
 C         -0.171  0.298 -0.000    0.290  0.162 -0.000   -0.230 -0.221 -0.000
 C         -0.230  0.115 -0.000   -0.312  0.193 -0.000   -0.087  0.399  0.000
 C          0.457  0.218  0.000   -0.023 -0.419  0.000    0.406 -0.070  0.000
 C          0.225 -0.330  0.000    0.424  0.243  0.000   -0.337 -0.291 -0.000
 C         -0.393 -0.347 -0.000   -0.413  0.176 -0.000   -0.025  0.443  0.000
 C         -0.021  0.282  0.000    0.028 -0.372 -0.000    0.316 -0.253  0.000
 F          0.109 -0.182 -0.000    0.005  0.011  0.000    0.023  0.043 -0.000
 Br         0.001 -0.005  0.000   -0.001 -0.001  0.000   -0.001 -0.009 -0.000
 Br        -0.016 -0.004 -0.000    0.001 -0.001 -0.000   -0.009  0.001  0.000
 I         -0.003  0.004 -0.000   -0.000  0.000 -0.000    0.002  0.001  0.000
 Br         0.010  0.012 -0.000    0.000  0.001 -0.000   -0.001 -0.007  0.000
 I          0.002 -0.001  0.000   -0.000 -0.000  0.000   -0.002  0.001 -0.000
 TransDip   0.040 -0.051 -0.000   -0.042 -0.035 -0.000    0.291  0.146  0.000

 Mode:                28                     29                     30
 Frequency:      1374.18                1531.75                1539.60
 Force Cnst:     13.7212                16.6427                16.7657
 Red. Mass:      12.3325                12.0393                12.0048
 IR Active:          YES                    YES                    YES
 IR Intens:      204.993                 15.430                  4.239
 Raman Active:       YES                    YES                    YES
               X      Y      Z        X      Y      Z        X      Y      Z
 C         -0.325  0.524  0.000    0.260 -0.368 -0.000    0.543  0.345 -0.000
 C          0.160  0.266  0.000   -0.432  0.286 -0.000   -0.348 -0.132  0.000
 C          0.087 -0.423  0.000    0.147 -0.343  0.000    0.136  0.264  0.000
 C         -0.197  0.206 -0.000   -0.105  0.117 -0.000   -0.329 -0.216 -0.000
 C          0.351 -0.157 -0.000    0.268 -0.259  0.000    0.249  0.041 -0.000
 C         -0.215 -0.124 -0.000   -0.071  0.464  0.000   -0.227 -0.298  0.000
 F          0.115 -0.182 -0.000   -0.038  0.063  0.000   -0.021 -0.012 -0.000
 Br        -0.006 -0.007 -0.000    0.003  0.000  0.000    0.001  0.001 -0.000
 Br        -0.002  0.003 -0.000   -0.000  0.001 -0.000    0.001 -0.001 -0.000
 I          0.000 -0.000  0.000   -0.000  0.001 -0.000    0.001  0.000  0.000
 Br        -0.003  0.001  0.000   -0.001  0.000 -0.000   -0.001  0.001  0.000
 I          0.002  0.001  0.000   -0.001 -0.001  0.000   -0.001  0.000  0.000
 TransDip  -0.173  0.425  0.000    0.062 -0.110 -0.000    0.060  0.028  0.000

 STANDARD THERMODYNAMIC QUANTITIES AT   298.15 K  AND     1.00 ATM

   This Molecule has  0 Imaginary Frequencies
   Zero point vibrational energy:       24.817 kcal/mol

   Atom    1 Element C  Has Mass   12.00000
   Atom    2 Element C  Has Mass   12.00000
   Atom    3 Element C  Has Mass   12.00000
   Atom    4 Element C  Has Mass   12.00000
   Atom    5 Element C  Has Mass   12.00000
   Atom    6 Element C  Has Mass   12.00000
   Atom    7 Element F  Has Mass   18.99840
   Atom    8 Element Br Has Mass   78.91830
   Atom    9 Element Br Has Mass   78.91830
   Atom   10 Element I  Has Mass  126.90440
   Atom   11 Element Br Has Mass   78.91830
   Atom   12 Element I  Has Mass  126.90440
   Molecular Mass:   581.562100 amu
   Principal axes and moments of inertia in amu*Bohr^2:
                             1           2           3
    Eigenvalues --     8925.99139 12007.45290 20933.44429
          X               0.99874     0.05020    -0.00000
          Y              -0.05020     0.99874    -0.00000
          Z               0.00000     0.00000     1.00000
   Rotational Symmetry Number is   1
   The Molecule is an Asymmetric Top
   Translational Enthalpy:        0.889 kcal/mol
   Rotational Enthalpy:           0.889 kcal/mol
   Vibrational Enthalpy:         31.235 kcal/mol
   gas constant (RT):             0.592 kcal/mol
   Translational Entropy:        44.966  cal/mol.K
   Rotational Entropy:           36.060  cal/mol.K
   Vibrational Entropy:          43.396  cal/mol.K

   Total Enthalpy:               33.605 kcal/mol
   Total Entropy:               124.421  cal/mol.K

 ======================================================================

 STANDARD THERMODYNAMIC QUANTITIES FOR ANHARMONIC VIBRATION -- TOSH

   Zero point vibrational energy: ************ kcal/mol

   Vibrational Enthalpy:       Infinity kcal/mol
   Vibrational Entropy:             NaN  cal/mol.K

   Total Enthalpy:             Infinity kcal/mol
   Total Entropy:                   NaN  cal/mol.K

 ======================================================================

 STANDARD THERMODYNAMIC QUANTITIES FOR ANHARMONIC VIBRATION -- VPT2

   Zero point vibrational energy: ************ kcal/mol

   Vibrational Enthalpy:       Infinity kcal/mol
   Vibrational Entropy:             NaN  cal/mol.K

   Total Enthalpy:             Infinity kcal/mol
   Total Entropy:                   NaN  cal/mol.K

 ======================================================================

Archival summary:
1\1\february\FREQ\ProcedureUnspecified\BasisUnspecified\2r316\taweetha\SunDec120:36:272019SunDec120:36:272019\0\\#,FREQ,ProcedureUnspecified,BasisUnspecified,\\0,1\I\C,1,2.13681\C,2,1.40739,1,119.874\C,3,1.40091,2,120.119,1,-180,0\C,4,1.39114,3,119.033,2,-0,0\F,5,1.33659,4,118.608,3,180,0\C,5,1.39031,4,122.181,3,0,0\C,7,1.40332,5,118.705,4,-0,0\Br,4,1.89672,3,123.469,2,-180,0\Br,3,1.90051,2,121.314,1,-0,0\Br,8,1.90143,7,118.971,5,-180,0\I,7,2.1201,5,117.262,4,-180,0\\\@

 Total job time:  1014.32s(wall), 5807.17s(cpu) 
 Sun Dec  1 20:36:27 2019

        *************************************************************
        *                                                           *
        *  Thank you very much for using Q-Chem.  Have a nice day.  *
        *                                                           *
        *************************************************************
