# Supplementary material for: Geometric and energetic data from quantum chemical calculations of halobenzenes and xylenes
Source: Data Brief. 2020 Mar 5;30:105386. doi: 10.1016/j.dib.2020.105386 (PMC7114895; doi:10.1016/j.dib.2020.105386)
Supplement: Supplementary file 1 [file mmc1.zip › halobenzene/B3LYP/FBrBrIClI.out]

                  Welcome to Q-Chem
     A Quantum Leap Into The Future Of Chemistry


 Q-Chem 5.2 (devel), Q-Chem, Inc., Pleasanton, CA (2019)

 Yihan Shao,  Zhengting Gan,  E. Epifanovsky,  A. T. B. Gilbert,  M. Wormit,  
 J. Kussmann,  A. W. Lange,  A. Behn,  Jia Deng,  Xintian Feng,  D. Ghosh,  
 M. Goldey,  P. R. Horn,  L. D. Jacobson,  I. Kaliman,  T. Kus,  A. Landau,  
 Jie Liu,  E. I. Proynov,  R. M. Richard,  R. P. Steele,  E. J. Sundstrom,  
 H. L. Woodcock III,  P. M. Zimmerman,  D. Zuev,  B. Albrecht,  E. Alguire,  
 S. A. Baeppler,  D. Barton,  Z. Benda,  Y. A. Bernard,  E. J. Berquist,  
 K. B. Bravaya,  H. Burton,  D. Casanova,  Chun-Min Chang,  Yunqing Chen,  
 A. Chien,  K. D. Closser,  M. P. Coons,  S. Coriani,  S. Dasgupta,  
 A. L. Dempwolff,  M. Diedenhofen,  Hainam Do,  R. G. Edgar,  Po-Tung Fang,  
 S. Faraji,  S. Fatehi,  Qingguo Feng,  K. D. Fenk,  J. Fosso-Tande,  
 J. Gayvert,  Qinghui Ge,  A. Ghysels,  G. Gidofalvi,  J. Gomes,  
 J. Gonthier,  A. Gunina,  D. Hait,  M. W. D. Hanson-Heine,  
 P. H. P. Harbach,  A. W. Hauser,  M. F. Herbst,  J. E. Herr,  
 E. G. Hohenstein,  Z. C. Holden,  Kerwin Hui,  B. C. Huynh,  T.-C. Jagau,  
 Hyunjun Ji,  B. Kaduk,  K. Khistyaev,  Jaehoon Kim,  P. Klunzinger,  K. Koh,  
 D. Kosenkov,  L. Koulias,  T. Kowalczyk,  C. M. Krauter,  A. Kunitsa,  
 Ka Un Lao,  A. Laurent,  K. V. Lawler,  Joonho Lee,  D. Lefrancois,  
 S. Lehtola,  D. S. Levine,  Yi-Pei Li,  You-Sheng Lin,  Fenglai Liu,  
 E. Livshits,  A. Luenser,  P. Manohar,  E. Mansoor,  S. F. Manzer,  
 Shan-Ping Mao,  Yuezhi Mao,  N. Mardirossian,  A. V. Marenich,  
 T. Markovich,  L. A. Martinez-Martinez,  S. A. Maurer,  N. J. Mayhall,  
 S. C. McKenzie,  J.-M. Mewes,  P. Morgante,  A. F. Morrison,  
 J. W. Mullinax,  K. Nanda,  T. S. Nguyen-Beck,  R. Olivares-Amaya,  
 J. A. Parkhill,  Zheng Pei,  T. M. Perrine,  F. Plasser,  P. Pokhilko,  
 S. Prager,  A. Prociuk,  E. Ramos,  D. R. Rehn,  F. Rob,  M. Scheurer,  
 M. Schneider,  N. Sergueev,  S. M. Sharada,  S. Sharma,  D. W. Small,  
 T. Stauch,  T. Stein,  Yu-Chuan Su,  A. J. W. Thom,  A. Tkatchenko,  
 T. Tsuchimochi,  N. M. Tubman,  L. Vogt,  M. L. Vidal,  O. Vydrov,  
 M. A. Watson,  J. Wenzel,  M. de Wergifosse,  T. A. Wesolowski,  A. White,  
 J. Witte,  A. Yamada,  Jun Yang,  K. Yao,  S. Yeganeh,  S. R. Yost,  
 Zhi-Qiang You,  A. Zech,  Igor Ying Zhang,  Xing Zhang,  Yan Zhao,  
 Ying Zhu,  B. R. Brooks,  G. K. L. Chan,  C. J. Cramer,  M. S. Gordon,  
 W. J. Hehre,  A. Klamt,  M. W. Schmidt,  C. D. Sherrill,  D. G. Truhlar,  
 A. Aspuru-Guzik,  R. Baer,  A. T. Bell,  N. A. Besley,  Jeng-Da Chai,  
 A. E. DePrince, III,  R. A. DiStasio Jr.,  A. Dreuw,  B. D. Dunietz,  
 T. R. Furlani,  Chao-Ping Hsu,  Yousung Jung,  Jing Kong,  D. S. Lambrecht,  
 WanZhen Liang,  C. Ochsenfeld,  V. A. Rassolov,  L. V. Slipchenko,  
 J. E. Subotnik,  T. Van Voorhis,  J. M. Herbert,  A. I. Krylov,  
 P. M. W. Gill,  M. Head-Gordon

 Contributors to earlier versions of Q-Chem not listed above: 
 R. D. Adamson,  B. Austin,  J. Baker,  G. J. O. Beran,  K. Brandhorst,  
 S. T. Brown,  E. F. C. Byrd,  A. K. Chakraborty,  C.-L. Cheng,  
 Siu Hung Chien,  D. M. Chipman,  D. L. Crittenden,  H. Dachsel,  
 R. J. Doerksen,  A. D. Dutoi,  L. Fusti-Molnar,  W. A. Goddard III,  
 A. Golubeva-Zadorozhnaya,  S. R. Gwaltney,  G. Hawkins,  A. Heyden,  
 S. Hirata,  G. Kedziora,  F. J. Keil,  C. Kelley,  Jihan Kim,  R. A. King,  
 R. Z. Khaliullin,  P. P. Korambath,  W. Kurlancheek,  A. M. Lee,  M. S. Lee,  
 S. V. Levchenko,  Ching Yeh Lin,  D. Liotard,  R. C. Lochan,  I. Lotan,  
 P. E. Maslen,  N. Nair,  D. P. O'Neill,  D. Neuhauser,  E. Neuscamman,  
 C. M. Oana,  R. Olson,  B. Peters,  R. Peverati,  P. A. Pieniazek,  
 Y. M. Rhee,  J. Ritchie,  M. A. Rohrdanz,  E. Rosta,  N. J. Russ,  
 H. F. Schaefer III,  N. E. Schultz,  N. Shenvi,  A. C. Simmonett,  A. Sodt,  
 D. Stuck,  K. S. Thanthiriwatte,  V. Vanovschi,  Tao Wang,  A. Warshel,  
 C. F. Williams,  Q. Wu,  X. Xu,  W. Zhang

 Please cite Q-Chem as follows:
 Y. Shao et al., Mol. Phys. 113, 184-215 (2015)
 DOI: 10.1080/00268976.2014.952696

 Q-Chem 5.2.1 for Intel X86 EM64T Linux

 Parts of Q-Chem use Armadillo 8.300.2 (Tropical Shenanigans).
 http://arma.sourceforge.net/

 Q-Chem begins on Sun Dec  1 20:36:27 2019  

Host: 
0

     Scratch files written to /scratch/taweetham/qchem25877//
NAlpha2: 238
NElect   238
Mult     1

Checking the input file for inconsistencies... 	...done.

--------------------------------------------------------------
User input:
--------------------------------------------------------------
$MOLECULE
0 1
C   
C	1	CC
C	2	CC	1	120.0		
C	3	CC	2	120.0	1	0.0
C	4	CC	3	120.0	2	0.0	
C	5 	CC	4	120.0	3	0.0
F	1	CF	2	120.0	3	180.0
Br	2	CBr	3	120.0	4	180.0
Br	3	CBr	4	120.0	5	180.0
I	4	CI	5	120.0	6	180.0
Cl	5	CCl	6	120.0	1	180.0
I	6	CI	1	120.0	2	180.0

CC=1.39483
CH=1.08673
CF=1.33960
CCl=1.72090
CBr=1.89068
CI=2.07886
$END

$REM
   JOB_TYPE	OPTIMIZATION
   BASIS	6-311++G**
   METHOD	B3LYP
   MEM_TOTAL	64000
   SYM_IGNORE	TRUE
$END

--------------------------------------------------------------
 ----------------------------------------------------------------
             Standard Nuclear Orientation (Angstroms)
    I     Atom           X                Y                Z
 ----------------------------------------------------------------
    1      C       0.0000000000     0.0000000000     0.0000000000
    2      C       0.0000000000     0.0000000000     1.3948300000
    3      C       1.2079582140     0.0000000000     2.0922450000
    4      C       2.4159164279     0.0000000000     1.3948300000
    5      C       2.4159164279     0.0000000000    -0.0000000000
    6      C       1.2079582140     0.0000000000    -0.6974150000
    7      F      -1.1601276309    -0.0000000000    -0.6698000000
    8      Br     -1.6373769104    -0.0000000000     2.3401700000
    9      Br      1.2079582140    -0.0000000000     3.9829250000
   10      I       4.2162619988    -0.0000000000     2.4342600000
   11      Cl      3.9062595453    -0.0000000000    -0.8604500000
   12      I       1.2079582140    -0.0000000000    -2.7762750000
 ----------------------------------------------------------------
 Nuclear Repulsion Energy =        3195.99875545 hartrees
 There are      119 alpha and      119 beta electrons
 Requested basis set is 6-311++G(d,p)
 There are 141 shells and 404 basis functions

 Total QAlloc Memory Limit  64000 MB
 Mega-Array Size       188 MB
 MEM_STATIC part       192 MB
 A cutoff of  1.0D-11 yielded   6184 shell pairs
 There are     56663 function pairs (     62937 Cartesian)
 Smallest overlap matrix eigenvalue = 5.76E-07

 Q-Chem warning in module stvman/mkSTV.C, line 318:

 Overlap eigenvalue is smaller than square root of threshold
 Use THRESH >= 12 to get rid of this warning

 Linear dependence detected in AO basis
 Tighter screening thresholds may be required for diffuse basis sets
 Use S2THRESH > 14 and THRESH = 14 in case of SCF convergence issues
 Number of orthogonalized atomic orbitals = 403
 Maximum deviation from orthogonality = 1.270E-10

 Scale SEOQF with 1.000000e-01/1.000000e-01/1.000000e-01

 Standard Electronic Orientation quadrupole field applied
 Nucleus-field energy     =    -0.0000001104 hartrees
 Guess from superposition of atomic densities
 Warning:  Energy on first SCF cycle will be non-variational
 SAD guess density has 238.000000 electrons

 -----------------------------------------------------------------------
  General SCF calculation program by
  Eric Jon Sundstrom, Paul Horn, Yuezhi Mao, Dmitri Zuev, Alec White,
  David Stuck, Shaama M.S., Shane Yost, Joonho Lee, David Small,
  Daniel Levine, Susi Lehtola, Hugh Burton, Evgeny Epifanovsky,
  Bang C. Huynh
 -----------------------------------------------------------------------
 Exchange:     0.2000 Hartree-Fock + 0.0800 Slater + 0.7200 B88
 Correlation:  0.1900 VWN1RPA + 0.8100 LYP
 Using SG-1 standard quadrature grid
 using 6 threads for integral computing
 -------------------------------------------------------
 OpenMP Integral computing Module                
 Release: version 2.0, May 2017, Q-Chem Inc. Pleasanton 
 -------------------------------------------------------
 A restricted SCF calculation will be
 performed using DIIS
 SCF converges when DIIS error is below 1.0e-08
 ---------------------------------------
  Cycle       Energy         DIIS error
 ---------------------------------------
    1  -19778.5424536385      2.93e-02  
    2  -19776.0174450070      2.04e-03  
    3  -19775.9535986292      2.63e-03  
    4  -19776.0532042494      8.44e-04  
    5  -19776.0687432890      2.10e-04  
    6  -19776.0693274587      8.07e-05  
    7  -19776.0694311670      2.63e-05  
    8  -19776.0694442064      1.08e-05  
    9  -19776.0694462467      1.92e-06  
   10  -19776.0694462886      7.85e-07  
   11  -19776.0694462976      4.18e-07  
   12  -19776.0694463007      8.94e-08  
   13  -19776.0694463014      3.33e-08  
   14  -19776.0694463027      7.60e-09  Convergence criterion met
 ---------------------------------------
 SCF time:   CPU 259.56s  wall 47.00s 
 SCF   energy in the final basis set =   -19776.0694463027
 Total energy in the final basis set =   -19776.0694463027

 --------------------------------------------------------------

                    Orbital Energies (a.u.)
 --------------------------------------------------------------

 Alpha MOs
 -- Occupied --
*****************-482.8583-482.8580-176.3221-176.3187-165.7259-165.7237
********-165.7225-165.7203-165.7201-101.5852 -62.5113 -62.5108 -56.3320
-56.3316 -56.3279 -56.3275 -56.3274 -56.3271 -35.8186 -35.8153 -31.3121
-31.3086 -31.3059 -31.3054 -31.3026 -31.3020 -24.7315 -22.9625 -22.9611
-22.9608 -22.9591 -22.9577 -22.9573 -22.9564 -22.9564 -22.9531 -22.9531
-10.3165 -10.2873 -10.2810 -10.2772 -10.2665 -10.2663  -9.5006  -8.7203
 -8.7197  -7.2654  -7.2555  -7.2545  -6.5526  -6.5521  -6.5389  -6.5381
 -6.5378  -6.5371  -6.3682  -6.3650  -4.7813  -4.7780  -4.7659  -4.7650
 -4.7629  -4.7618  -2.6634  -2.6627  -2.6596  -2.6591  -2.6588  -2.6583
 -2.6479  -2.6478  -2.6472  -2.6470  -2.0473  -2.0440  -2.0423  -2.0417
 -2.0394  -2.0385  -2.0285  -2.0283  -2.0255  -2.0253  -1.2742  -0.9547
 -0.9072  -0.8508  -0.8390  -0.7927  -0.7594  -0.7001  -0.6884  -0.6335
 -0.6204  -0.5736  -0.5717  -0.5168  -0.4935  -0.4714  -0.4569  -0.4520
 -0.4357  -0.4020  -0.3999  -0.3895  -0.3601  -0.3549  -0.3431  -0.3396
 -0.3164  -0.3084  -0.2934  -0.2846  -0.2657  -0.2619  -0.2611
 -- Virtual --
 -0.0944  -0.0695  -0.0616  -0.0491  -0.0343  -0.0102  -0.0027   0.0145
  0.0246   0.0290   0.0415   0.0480   0.0521   0.0598   0.0641   0.0647
  0.0711   0.0782   0.0834   0.0841   0.0909   0.0915   0.0971   0.1132
  0.1157   0.1208   0.1237   0.1245   0.1407   0.1469   0.1615   0.1651
  0.1667   0.1690   0.1823   0.1943   0.1958   0.1960   0.2029   0.2053
  0.2086   0.2122   0.2294   0.2350   0.2448   0.2505   0.2567   0.2626
  0.2761   0.2840   0.2918   0.2976   0.3141   0.3187   0.3511   0.3636
  0.3821   0.3837   0.3916   0.3922   0.4032   0.4051   0.4113   0.4180
  0.4271   0.4324   0.4426   0.4440   0.4484   0.4554   0.4675   0.4768
  0.4850   0.4941   0.5000   0.5030   0.5049   0.5085   0.5111   0.5459
  0.5499   0.5585   0.5606   0.5648   0.5797   0.5864   0.6055   0.6094
  0.6142   0.6278   0.6555   0.6663   0.6691   0.6820   0.6899   0.7197
  0.7305   0.7530   0.7714   0.7785   0.7878   0.8025   0.8098   0.8145
  0.8247   0.8376   0.8418   0.8794   0.8875   0.9176   0.9180   0.9370
  0.9475   0.9652   0.9926   1.0140   1.0460   1.0622   1.0924   1.0986
  1.1278   1.1645   1.1844   1.1969   1.2043   1.2244   1.2709   1.3169
  1.3516   1.3618   1.3666   1.3825   1.4168   1.4459   1.4499   1.4714
  1.4795   1.4903   1.4962   1.5335   1.5558   1.5954   1.6141   1.7164
  1.7293   1.7487   1.7590   1.8153   1.8166   1.8415   1.8471   1.8997
  1.9877   2.0214   2.0311   2.0464   2.0763   2.1301   2.1378   2.1877
  2.2294   2.2375   2.2470   2.2559   2.2594   2.3014   2.3202   2.3694
  2.4266   2.4783   2.5536   2.5668   2.6937   2.7175   2.8037   2.8073
  2.8266   2.9231   3.0104   3.0398   3.0422   3.0778   3.1527   3.1971
  3.3809   3.4207   3.6420   3.7470   3.7510   3.8256   3.8830   3.9477
  3.9559   3.9611   3.9844   3.9846   3.9939   4.0155   4.0287   4.0302
  4.0526   4.0530   4.0660   4.0716   4.1130   4.1421   4.1717   4.2192
  4.2775   4.2902   4.2930   4.3746   4.4341   4.4814   4.5585   4.8226
  4.8316   6.0097   6.0296   6.1226   6.1361   6.1487   6.1870   6.3002
  6.4360   6.6723   6.7261   6.8272   7.5356   7.5673   7.6586   7.6864
  7.7187   7.7985   9.7686  23.2188  23.7759  23.7828  23.9428  23.9510
 24.0366  25.8114  26.2102  26.6255  27.9046  27.9453  28.3473  28.3634
 28.4211  28.4303  28.4380  28.4471  28.5232  28.5287  28.5461  28.5536
 28.5600  28.5608  28.6206  28.6255  28.7333  28.7358  47.9459  48.0672
 66.7706 127.8871 127.9001 127.9542 127.9638 127.9731 127.9854 151.6942
151.7274 215.7621 289.7313 289.7643 289.8603 289.8822 289.9400 290.0201
********1020.90061901.85911901.8935
 --------------------------------------------------------------

          Ground-State Mulliken Net Atomic Charges

     Atom                 Charge (a.u.)
  ----------------------------------------
      1 C                    -0.587156
      2 C                     0.623432
      3 C                    -0.086550
      4 C                    -0.992330
      5 C                     0.830030
      6 C                    -0.085883
      7 F                    -0.096171
      8 Br                   -0.128746
      9 Br                   -0.226597
     10 I                     0.112447
     11 Cl                    0.537846
     12 I                     0.099677
  ----------------------------------------
  Sum of atomic charges =     0.000000

 -----------------------------------------------------------------
                    Cartesian Multipole Moments
 -----------------------------------------------------------------
    Charge (ESU x 10^10)
                 0.0000
    Dipole Moment (Debye)
         X       0.7363      Y       0.0000      Z       0.2831
       Tot       0.7889
    Quadrupole Moments (Debye-Ang)
        XX    -141.7822     XY       0.0000     YY    -145.5179
        XZ      -0.2536     YZ       0.0000     ZZ    -137.4163
    Octopole Moments (Debye-Ang^2)
       XXX    -663.8050    XXY       0.0000    XYY    -233.1392
       YYY       0.0000    XXZ     -94.6048    XYZ       0.0000
       YYZ    -116.9428    XZZ    -215.2696    YZZ       0.0000
       ZZZ    -341.5291
    Hexadecapole Moments (Debye-Ang^3)
      XXXX   -5300.1272   XXXY       0.0000   XXYY    -977.1559
      XYYY       0.0000   YYYY    -182.6103   XXXZ    -523.7437
      XXYZ       0.0000   XYYZ    -206.7184   YYYZ       0.0000
      XXZZ   -1681.7415   XYZZ       0.0000   YYZZ    -912.4958
      XZZZ    -595.8854   YZZZ       0.0000   ZZZZ   -4847.5163
 -----------------------------------------------------------------
 Calculating analytic gradient of the SCF energy
 Gradient of SCF Energy
            1           2           3           4           5           6
    1  -0.0052930   0.0071440   0.0001996  -0.0006490   0.0040868   0.0044320
    2  -0.0000000  -0.0000000   0.0000000  -0.0000000  -0.0000000   0.0000000
    3  -0.0037712  -0.0013347   0.0006401  -0.0010205  -0.0036175   0.0020259
            7           8           9          10          11          12
    1  -0.0045206   0.0071841   0.0033796  -0.0160011  -0.0076208   0.0076584
    2   0.0000000   0.0000000   0.0000000   0.0000000  -0.0000000  -0.0000000
    3  -0.0033742   0.0051693  -0.0051301  -0.0074161   0.0049671   0.0128619
 Max gradient component =       1.600E-02
 RMS gradient           =       5.045E-03
 Gradient time:  CPU 88.52 s  wall 14.87 s
 Geometry Optimization Parameters
   NAtoms,    NIC,     NZ,  NCons,   NDum,   NFix, NCnnct, MaxDiis
       12      78      12       0       0       0       0       0


** GEOMETRY OPTIMIZATION IN DELOCALIZED INTERNAL COORDINATES **
   Searching for a Minimum

   Optimization Cycle:   1

                       Coordinates (Angstroms)
     ATOM                X               Y               Z
      1  C         0.0000000000    0.0000000000    0.0000000000
      2  C         0.0000000000    0.0000000000    1.3948300000
      3  C         1.2079582140    0.0000000000    2.0922450000
      4  C         2.4159164279    0.0000000000    1.3948300000
      5  C         2.4159164279    0.0000000000    0.0000000000
      6  C         1.2079582140    0.0000000000   -0.6974150000
      7  F        -1.1601276309    0.0000000000   -0.6698000000
      8  Br       -1.6373769104    0.0000000000    2.3401700000
      9  Br        1.2079582140    0.0000000000    3.9829250000
     10  I         4.2162619988    0.0000000000    2.4342600000
     11  Cl        3.9062595453    0.0000000000   -0.8604500000
     12  I         1.2079582140    0.0000000000   -2.7762750000
   Point Group: c1    Number of degrees of freedom:    30


   Energy is -19776.069446303


 Attempting to generate delocalized internal coordinates
 Initial Hessian constructed with Jon Baker's OPTIMIZE code

 21 Hessian modes will be used to form the next step
  Hessian Eigenvalues:
     0.124424    0.124424    0.201019    0.201019    0.250000    0.250000
     0.250000    0.250000    0.250000    0.250000    0.250000    0.250000
     0.250000    0.334879    0.426727    0.426727    0.464882    0.464882
     0.464882    0.464882    0.572947

 Minimum search - taking simple RFO step
 Searching for Lamda that Minimizes Along All modes
 Value Taken    Lamda =  -0.01052806
 Step Taken.  Stepsize is  0.222647

                             Maximum     Tolerance    Cnvgd?
         Gradient           0.036442      0.000300      NO
         Displacement       0.123886      0.001200      NO
         Energy change     *********      0.000001      NO


 New Cartesian Coordinates Obtained by Inverse Iteration

 Displacement from previous Coordinates is:  0.450315
 ----------------------------------------------------------------
             Standard Nuclear Orientation (Angstroms)
    I     Atom           X                Y                Z
 ----------------------------------------------------------------
    1      C       0.0299910778     0.0000000000     0.0177332529
    2      C       0.0041383061     0.0000000000     1.4040474269
    3      C       1.2145994710     0.0000000000     2.1156144698
    4      C       2.4435844692     0.0000000000     1.4161831119
    5      C       2.4346887903     0.0000000000     0.0029846176
    6      C       1.2161842741     0.0000000000    -0.7024925968
    7      F      -1.1291439439     0.0000000000    -0.6435893750
    8      Br     -1.7020570920     0.0000000000     2.2395462989
    9      Br      1.1577597365     0.0000000000     4.0182799583
   10      I       4.3166715743     0.0000000000     2.4670508333
   11      Cl      3.9319485459     0.0000000000    -0.8732554373
   12      I       1.0703175052     0.0000000000    -2.8267825604
 ----------------------------------------------------------------
 Nuclear Repulsion Energy =        3144.74954492 hartrees
 There are      119 alpha and      119 beta electrons
 Applying Cartesian multipole field
    Component          Value
    ---------          -----
     (2,0,0)        1.00000E-11
     (0,2,0)        2.00000E-11
     (0,0,2)       -3.00000E-11
 Nucleus-field energy     =    -0.0000001111 hartrees
 Requested basis set is 6-311++G(d,p)
 There are 141 shells and 404 basis functions
 A cutoff of  1.0D-11 yielded   6136 shell pairs
 There are     56221 function pairs (     62411 Cartesian)
 Smallest overlap matrix eigenvalue = 6.20E-07

 Q-Chem warning in module stvman/mkSTV.C, line 318:

 Overlap eigenvalue is smaller than square root of threshold
 Use THRESH >= 12 to get rid of this warning

 Linear dependence detected in AO basis
 Tighter screening thresholds may be required for diffuse basis sets
 Use S2THRESH > 14 and THRESH = 14 in case of SCF convergence issues
 Number of orthogonalized atomic orbitals = 403
 Maximum deviation from orthogonality = 1.192E-10
 Guess MOs from SCF MO coefficient file

 -----------------------------------------------------------------------
  General SCF calculation program by
  Eric Jon Sundstrom, Paul Horn, Yuezhi Mao, Dmitri Zuev, Alec White,
  David Stuck, Shaama M.S., Shane Yost, Joonho Lee, David Small,
  Daniel Levine, Susi Lehtola, Hugh Burton, Evgeny Epifanovsky,
  Bang C. Huynh
 -----------------------------------------------------------------------
 Exchange:     0.2000 Hartree-Fock + 0.0800 Slater + 0.7200 B88
 Correlation:  0.1900 VWN1RPA + 0.8100 LYP
 Using SG-1 standard quadrature grid
 using 6 threads for integral computing
 -------------------------------------------------------
 OpenMP Integral computing Module                
 Release: version 2.0, May 2017, Q-Chem Inc. Pleasanton 
 -------------------------------------------------------
 A restricted SCF calculation will be
 performed using DIIS
 SCF converges when DIIS error is below 1.0e-08
 ---------------------------------------
  Cycle       Energy         DIIS error
 ---------------------------------------
    1  -19776.0663154446      7.58e-04  
    2  -19776.0713264269      2.95e-04  
    3  -19776.0679847165      4.86e-04  
    4  -19776.0730889771      6.76e-05  
    5  -19776.0731626773      1.35e-05  
    6  -19776.0731652297      5.69e-06  
    7  -19776.0731657860      3.17e-06  
    8  -19776.0731659856      5.57e-07  
    9  -19776.0731659901      2.97e-07  
   10  -19776.0731659924      9.32e-08  
   11  -19776.0731659919      4.03e-08  
   12  -19776.0731659932      7.88e-09  Convergence criterion met
 ---------------------------------------
 SCF time:   CPU 226.12s  wall 41.00s 
 SCF   energy in the final basis set =   -19776.0731659932
 Total energy in the final basis set =   -19776.0731659932

 --------------------------------------------------------------

                    Orbital Energies (a.u.)
 --------------------------------------------------------------

 Alpha MOs
 -- Occupied --
*****************-482.8592-482.8591-176.3240-176.3210-165.7279-165.7256
********-165.7249-165.7226-165.7224-101.5851 -62.5120 -62.5119 -56.3328
-56.3327 -56.3286 -56.3284 -56.3282 -56.3281 -35.8204 -35.8174 -31.3140
-31.3110 -31.3075 -31.3071 -31.3045 -31.3040 -24.7301 -22.9644 -22.9629
-22.9626 -22.9613 -22.9599 -22.9596 -22.9580 -22.9580 -22.9550 -22.9550
-10.3144 -10.2932 -10.2869 -10.2779 -10.2742 -10.2694  -9.5001  -8.7208
 -8.7207  -7.2650  -7.2550  -7.2540  -6.5532  -6.5531  -6.5393  -6.5389
 -6.5383  -6.5380  -6.3696  -6.3666  -4.7828  -4.7798  -4.7671  -4.7662
 -4.7642  -4.7633  -2.6639  -2.6638  -2.6601  -2.6599  -2.6594  -2.6593
 -2.6483  -2.6483  -2.6480  -2.6479  -2.0484  -2.0453  -2.0437  -2.0430
 -2.0409  -2.0401  -2.0294  -2.0293  -2.0266  -2.0264  -1.2766  -0.9483
 -0.9027  -0.8472  -0.8368  -0.7886  -0.7576  -0.6938  -0.6850  -0.6338
 -0.6230  -0.5723  -0.5675  -0.5183  -0.4894  -0.4705  -0.4565  -0.4465
 -0.4339  -0.4000  -0.3966  -0.3875  -0.3566  -0.3520  -0.3388  -0.3384
 -0.3149  -0.3081  -0.2934  -0.2869  -0.2682  -0.2669  -0.2631
 -- Virtual --
 -0.1037  -0.0722  -0.0622  -0.0599  -0.0413  -0.0143  -0.0057   0.0113
  0.0249   0.0281   0.0417   0.0475   0.0525   0.0586   0.0623   0.0649
  0.0728   0.0775   0.0831   0.0833   0.0896   0.0914   0.0978   0.1134
  0.1142   0.1200   0.1226   0.1261   0.1404   0.1468   0.1608   0.1617
  0.1667   0.1697   0.1744   0.1911   0.1973   0.1978   0.1991   0.2015
  0.2083   0.2116   0.2251   0.2361   0.2410   0.2481   0.2544   0.2637
  0.2706   0.2846   0.2893   0.2945   0.3086   0.3196   0.3501   0.3632
  0.3752   0.3849   0.3851   0.3942   0.3975   0.4026   0.4134   0.4187
  0.4254   0.4320   0.4402   0.4464   0.4496   0.4522   0.4636   0.4811
  0.4856   0.4928   0.5010   0.5014   0.5027   0.5064   0.5133   0.5441
  0.5475   0.5532   0.5585   0.5604   0.5801   0.5822   0.5981   0.6031
  0.6061   0.6290   0.6512   0.6577   0.6654   0.6708   0.6793   0.7046
  0.7261   0.7451   0.7592   0.7781   0.7794   0.8009   0.8092   0.8138
  0.8221   0.8398   0.8401   0.8753   0.8911   0.9070   0.9153   0.9354
  0.9429   0.9641   0.9857   1.0050   1.0384   1.0614   1.0945   1.0977
  1.1093   1.1701   1.1710   1.1906   1.2030   1.2170   1.2668   1.2962
  1.3456   1.3594   1.3625   1.3864   1.4157   1.4432   1.4517   1.4642
  1.4653   1.4779   1.4848   1.5380   1.5391   1.5939   1.6056   1.7131
  1.7246   1.7452   1.7584   1.8062   1.8091   1.8368   1.8414   1.8937
  1.9857   2.0072   2.0231   2.0444   2.0657   2.1176   2.1343   2.1816
  2.2163   2.2243   2.2440   2.2470   2.2570   2.2787   2.3135   2.3578
  2.4266   2.4722   2.5435   2.5643   2.6908   2.7153   2.7939   2.8038
  2.8242   2.9220   3.0008   3.0305   3.0403   3.0567   3.1486   3.1822
  3.3673   3.4143   3.6231   3.7416   3.7519   3.8141   3.8839   3.9483
  3.9582   3.9609   3.9841   3.9903   3.9909   4.0081   4.0234   4.0240
  4.0486   4.0526   4.0623   4.0758   4.1080   4.1388   4.1586   4.2132
  4.2732   4.2799   4.2861   4.3717   4.4335   4.4550   4.5301   4.7942
  4.8379   6.0053   6.0240   6.1095   6.1282   6.1382   6.1606   6.2987
  6.4377   6.6669   6.7330   6.8158   7.5341   7.5661   7.6525   7.6796
  7.7210   7.7902   9.7626  23.2235  23.7499  23.7636  23.9043  23.9207
 24.0252  25.8083  26.1934  26.5885  27.8857  27.9247  28.3430  28.3580
 28.4090  28.4192  28.4262  28.4403  28.5217  28.5264  28.5442  28.5478
 28.5549  28.5562  28.6142  28.6170  28.7196  28.7329  47.9443  48.0574
 66.7680 127.8832 127.8951 127.9453 127.9578 127.9659 127.9719 151.6768
151.7092 215.7549 289.7290 289.7627 289.8518 289.8782 289.9380 290.0117
********1020.88831901.84071901.8744
 --------------------------------------------------------------

          Ground-State Mulliken Net Atomic Charges

     Atom                 Charge (a.u.)
  ----------------------------------------
      1 C                    -0.710978
      2 C                     0.562120
      3 C                    -0.083584
      4 C                    -0.721011
      5 C                     0.841741
      6 C                    -0.256595
      7 F                    -0.075929
      8 Br                   -0.115109
      9 Br                   -0.213709
     10 I                     0.117000
     11 Cl                    0.546030
     12 I                     0.110025
  ----------------------------------------
  Sum of atomic charges =     0.000000

 -----------------------------------------------------------------
                    Cartesian Multipole Moments
 -----------------------------------------------------------------
    Charge (ESU x 10^10)
                -0.0000
    Dipole Moment (Debye)
         X       0.5622      Y      -0.0000      Z       0.1981
       Tot       0.5961
    Quadrupole Moments (Debye-Ang)
        XX    -141.4694     XY      -0.0000     YY    -145.8806
        XZ       0.3829     YZ      -0.0000     ZZ    -137.5285
    Octopole Moments (Debye-Ang^2)
       XXX    -655.8859    XXY      -0.0000    XYY    -231.8815
       YYY      -0.0000    XXZ     -89.9121    XYZ      -0.0000
       YYZ    -115.9452    XZZ    -215.6144    YZZ      -0.0000
       ZZZ    -342.0041
    Hexadecapole Moments (Debye-Ang^3)
      XXXX   -5385.3766   XXXY      -0.0000   XXYY   -1000.8001
      XYYY      -0.0000   YYYY    -183.5088   XXXZ    -556.5638
      XXYZ      -0.0000   XYYZ    -225.0773   YYYZ      -0.0000
      XXZZ   -1717.6762   XYZZ      -0.0000   YYZZ    -924.7340
      XZZZ    -638.4977   YZZZ      -0.0000   ZZZZ   -4907.9722
 -----------------------------------------------------------------
 Calculating analytic gradient of the SCF energy
 Gradient of SCF Energy
            1           2           3           4           5           6
    1  -0.0007928  -0.0007220  -0.0035935   0.0042666   0.0038850  -0.0047480
    2  -0.0000000   0.0000000  -0.0000000   0.0000000  -0.0000000   0.0000000
    3   0.0023778  -0.0060453   0.0026990   0.0015641  -0.0043339   0.0006028
            7           8           9          10          11          12
    1   0.0016138  -0.0008967  -0.0008998   0.0043586  -0.0000812  -0.0023899
    2   0.0000000  -0.0000000   0.0000000  -0.0000000   0.0000000  -0.0000000
    3   0.0010016  -0.0002777   0.0021185   0.0003350   0.0027696  -0.0028113
 Max gradient component =       6.045E-03
 RMS gradient           =       2.304E-03
 Gradient time:  CPU 86.15 s  wall 14.47 s
 Geometry Optimization Parameters
   NAtoms,    NIC,     NZ,  NCons,   NDum,   NFix, NCnnct, MaxDiis
       12      78      12       0       0       0       0       0

 Cartesian Hessian Update
 Hessian updated using BFGS update


** GEOMETRY OPTIMIZATION IN DELOCALIZED INTERNAL COORDINATES **
   Searching for a Minimum

   Optimization Cycle:   2

                       Coordinates (Angstroms)
     ATOM                X               Y               Z
      1  C         0.0299910778    0.0000000000    0.0177332529
      2  C         0.0041383061    0.0000000000    1.4040474269
      3  C         1.2145994710    0.0000000000    2.1156144698
      4  C         2.4435844692    0.0000000000    1.4161831119
      5  C         2.4346887903    0.0000000000    0.0029846176
      6  C         1.2161842741    0.0000000000   -0.7024925968
      7  F        -1.1291439439    0.0000000000   -0.6435893750
      8  Br       -1.7020570920    0.0000000000    2.2395462989
      9  Br        1.1577597365    0.0000000000    4.0182799583
     10  I         4.3166715743    0.0000000000    2.4670508333
     11  Cl        3.9319485459    0.0000000000   -0.8732554373
     12  I         1.0703175052    0.0000000000   -2.8267825604
   Point Group: c1    Number of degrees of freedom:    30


   Energy is -19776.073165993

 Hessian updated using BFGS update

 12 Hessian modes will be used to form the next step
  Hessian Eigenvalues:
     0.124423    0.133559    0.200924    0.202106    0.234624    0.280544
     0.332109    0.426604    0.446167    0.464104    0.512173    0.575997

 Minimum search - taking simple RFO step
 Searching for Lamda that Minimizes Along All modes
 Value Taken    Lamda =  -0.00075031
 Step Taken.  Stepsize is  0.046373

                             Maximum     Tolerance    Cnvgd?
         Gradient           0.012245      0.000300      NO
         Displacement       0.029138      0.001200      NO
         Energy change     -0.003720      0.000001      NO


 New Cartesian Coordinates Obtained by Inverse Iteration

 Displacement from previous Coordinates is:  0.103213
 ----------------------------------------------------------------
             Standard Nuclear Orientation (Angstroms)
    I     Atom           X                Y                Z
 ----------------------------------------------------------------
    1      C       0.0283367713     0.0000000000     0.0175255702
    2      C       0.0030344909     0.0000000000     1.4079771779
    3      C       1.2153854879     0.0000000000     2.1113093647
    4      C       2.4369231438     0.0000000000     1.4120655674
    5      C       2.4308401952     0.0000000000     0.0030379340
    6      C       1.2177812964     0.0000000000    -0.7008739064
    7      F      -1.1314754843     0.0000000000    -0.6451718605
    8      Br     -1.6972559381     0.0000000000     2.2528804006
    9      Br      1.1758097889     0.0000000000     4.0103144691
   10      I       4.2897003174     0.0000000000     2.4770035954
   11      Cl      3.9196782730     0.0000000000    -0.8919187366
   12      I       1.0999243721     0.0000000000    -2.8188295759
 ----------------------------------------------------------------
 Nuclear Repulsion Energy =        3153.69138235 hartrees
 There are      119 alpha and      119 beta electrons
 Applying Cartesian multipole field
    Component          Value
    ---------          -----
     (2,0,0)        1.00000E-11
     (0,2,0)        2.00000E-11
     (0,0,2)       -3.00000E-11
 Nucleus-field energy     =    -0.0000001115 hartrees
 Requested basis set is 6-311++G(d,p)
 There are 141 shells and 404 basis functions
 A cutoff of  1.0D-11 yielded   6136 shell pairs
 There are     56228 function pairs (     62426 Cartesian)
 Smallest overlap matrix eigenvalue = 6.07E-07

 Q-Chem warning in module stvman/mkSTV.C, line 318:

 Overlap eigenvalue is smaller than square root of threshold
 Use THRESH >= 12 to get rid of this warning

 Linear dependence detected in AO basis
 Tighter screening thresholds may be required for diffuse basis sets
 Use S2THRESH > 14 and THRESH = 14 in case of SCF convergence issues
 Number of orthogonalized atomic orbitals = 403
 Maximum deviation from orthogonality = 1.555E-10
 Guess MOs from SCF MO coefficient file

 -----------------------------------------------------------------------
  General SCF calculation program by
  Eric Jon Sundstrom, Paul Horn, Yuezhi Mao, Dmitri Zuev, Alec White,
  David Stuck, Shaama M.S., Shane Yost, Joonho Lee, David Small,
  Daniel Levine, Susi Lehtola, Hugh Burton, Evgeny Epifanovsky,
  Bang C. Huynh
 -----------------------------------------------------------------------
 Exchange:     0.2000 Hartree-Fock + 0.0800 Slater + 0.7200 B88
 Correlation:  0.1900 VWN1RPA + 0.8100 LYP
 Using SG-1 standard quadrature grid
 using 6 threads for integral computing
 -------------------------------------------------------
 OpenMP Integral computing Module                
 Release: version 2.0, May 2017, Q-Chem Inc. Pleasanton 
 -------------------------------------------------------
 A restricted SCF calculation will be
 performed using DIIS
 SCF converges when DIIS error is below 1.0e-08
 ---------------------------------------
  Cycle       Energy         DIIS error
 ---------------------------------------
    1  -19776.0731003534      1.93e-04  
    2  -19776.0734334123      6.74e-05  
    3  -19776.0732286108      1.17e-04  
    4  -19776.0735277115      1.38e-05  
    5  -19776.0735314607      3.63e-06  
    6  -19776.0735316772      1.31e-06  
    7  -19776.0735317062      6.67e-07  
    8  -19776.0735317145      1.58e-07  
    9  -19776.0735317152      6.04e-08  
   10  -19776.0735317154      2.43e-08  
   11  -19776.0735317150      7.88e-09  Convergence criterion met
 ---------------------------------------
 SCF time:   CPU 203.55s  wall 37.00s 
 SCF   energy in the final basis set =   -19776.0735317150
 Total energy in the final basis set =   -19776.0735317150

 --------------------------------------------------------------

                    Orbital Energies (a.u.)
 --------------------------------------------------------------

 Alpha MOs
 -- Occupied --
*****************-482.8594-482.8590-176.3237-176.3206-165.7276-165.7253
********-165.7245-165.7222-165.7220-101.5849 -62.5121 -62.5119 -56.3329
-56.3326 -56.3287 -56.3285 -56.3283 -56.3281 -35.8201 -35.8170 -31.3137
-31.3106 -31.3072 -31.3068 -31.3041 -31.3037 -24.7300 -22.9641 -22.9626
-22.9623 -22.9609 -22.9595 -22.9592 -22.9578 -22.9578 -22.9547 -22.9547
-10.3149 -10.2922 -10.2856 -10.2781 -10.2728 -10.2686  -9.4998  -8.7209
 -8.7208  -7.2647  -7.2547  -7.2537  -6.5534  -6.5531  -6.5392  -6.5392
 -6.5383  -6.5382  -6.3694  -6.3663  -4.7826  -4.7795  -4.7669  -4.7660
 -4.7639  -4.7630  -2.6641  -2.6638  -2.6602  -2.6601  -2.6596  -2.6593
 -2.6483  -2.6482  -2.6482  -2.6482  -2.0483  -2.0450  -2.0435  -2.0428
 -2.0406  -2.0398  -2.0293  -2.0292  -2.0264  -2.0262  -1.2758  -0.9493
 -0.9028  -0.8479  -0.8374  -0.7895  -0.7582  -0.6945  -0.6858  -0.6340
 -0.6226  -0.5722  -0.5686  -0.5178  -0.4897  -0.4707  -0.4566  -0.4475
 -0.4342  -0.4004  -0.3970  -0.3877  -0.3567  -0.3524  -0.3396  -0.3386
 -0.3152  -0.3092  -0.2935  -0.2861  -0.2671  -0.2668  -0.2629
 -- Virtual --
 -0.1025  -0.0715  -0.0621  -0.0583  -0.0401  -0.0137  -0.0053   0.0114
  0.0249   0.0281   0.0416   0.0476   0.0525   0.0589   0.0626   0.0649
  0.0725   0.0774   0.0832   0.0835   0.0896   0.0914   0.0979   0.1133
  0.1142   0.1200   0.1229   0.1258   0.1405   0.1476   0.1614   0.1621
  0.1674   0.1687   0.1757   0.1919   0.1972   0.1976   0.2001   0.2016
  0.2081   0.2115   0.2260   0.2355   0.2418   0.2484   0.2550   0.2635
  0.2719   0.2853   0.2896   0.2950   0.3092   0.3203   0.3504   0.3631
  0.3773   0.3838   0.3850   0.3946   0.3991   0.4029   0.4130   0.4188
  0.4250   0.4321   0.4407   0.4464   0.4500   0.4516   0.4638   0.4817
  0.4859   0.4927   0.5014   0.5024   0.5027   0.5057   0.5132   0.5455
  0.5474   0.5545   0.5586   0.5602   0.5809   0.5824   0.6007   0.6036
  0.6084   0.6278   0.6545   0.6578   0.6658   0.6738   0.6792   0.7082
  0.7280   0.7462   0.7614   0.7791   0.7801   0.8012   0.8087   0.8128
  0.8223   0.8401   0.8406   0.8752   0.8909   0.9096   0.9151   0.9356
  0.9427   0.9640   0.9871   1.0066   1.0400   1.0618   1.0943   1.0968
  1.1128   1.1701   1.1735   1.1925   1.2036   1.2168   1.2669   1.2988
  1.3469   1.3607   1.3651   1.3873   1.4160   1.4450   1.4535   1.4669
  1.4682   1.4776   1.4858   1.5372   1.5404   1.5932   1.6079   1.7129
  1.7265   1.7486   1.7582   1.8083   1.8109   1.8387   1.8425   1.8955
  1.9858   2.0086   2.0252   2.0449   2.0670   2.1178   2.1371   2.1840
  2.2171   2.2258   2.2444   2.2500   2.2585   2.2820   2.3155   2.3601
  2.4275   2.4741   2.5442   2.5649   2.6911   2.7159   2.7966   2.8043
  2.8250   2.9228   3.0025   3.0328   3.0404   3.0625   3.1498   3.1842
  3.3699   3.4158   3.6273   3.7422   3.7519   3.8184   3.8836   3.9482
  3.9581   3.9604   3.9844   3.9890   3.9909   4.0092   4.0249   4.0250
  4.0492   4.0540   4.0616   4.0739   4.1090   4.1394   4.1608   4.2146
  4.2753   4.2816   4.2868   4.3718   4.4340   4.4594   4.5356   4.8002
  4.8363   6.0062   6.0251   6.1122   6.1296   6.1394   6.1648   6.2991
  6.4376   6.6682   6.7316   6.8168   7.5341   7.5662   7.6529   7.6807
  7.7223   7.7914   9.7624  23.2224  23.7601  23.7665  23.9155  23.9308
 24.0231  25.8086  26.1942  26.5920  27.8885  27.9284  28.3438  28.3590
 28.4109  28.4214  28.4278  28.4415  28.5219  28.5268  28.5445  28.5487
 28.5558  28.5570  28.6158  28.6181  28.7219  28.7338  47.9451  48.0581
 66.7680 127.8839 127.8960 127.9470 127.9589 127.9670 127.9740 151.6795
151.7124 215.7549 289.7291 289.7630 289.8522 289.8797 289.9394 290.0130
********1020.88921901.84351901.8777
 --------------------------------------------------------------

          Ground-State Mulliken Net Atomic Charges

     Atom                 Charge (a.u.)
  ----------------------------------------
      1 C                    -0.719551
      2 C                     0.577054
      3 C                    -0.085478
      4 C                    -0.788904
      5 C                     0.887771
      6 C                    -0.227990
      7 F                    -0.078646
      8 Br                   -0.115434
      9 Br                   -0.217219
     10 I                     0.116111
     11 Cl                    0.542782
     12 I                     0.109503
  ----------------------------------------
  Sum of atomic charges =     0.000000

 -----------------------------------------------------------------
                    Cartesian Multipole Moments
 -----------------------------------------------------------------
    Charge (ESU x 10^10)
                -0.0000
    Dipole Moment (Debye)
         X       0.5618      Y       0.0000      Z       0.2307
       Tot       0.6073
    Quadrupole Moments (Debye-Ang)
        XX    -141.7277     XY      -0.0000     YY    -145.8170
        XZ       0.3118     YZ      -0.0000     ZZ    -137.3428
    Octopole Moments (Debye-Ang^2)
       XXX    -659.0928    XXY      -0.0000    XYY    -232.0239
       YYY       0.0000    XXZ     -90.5689    XYZ      -0.0000
       YYZ    -116.2055    XZZ    -214.3329    YZZ       0.0000
       ZZZ    -342.0737
    Hexadecapole Moments (Debye-Ang^3)
      XXXX   -5370.8798   XXXY      -0.0000   XXYY    -994.7622
      XYYY      -0.0000   YYYY    -183.3485   XXXZ    -551.9982
      XXYZ      -0.0000   XYYZ    -222.0990   YYYZ      -0.0000
      XXZZ   -1707.3596   XYZZ      -0.0000   YYZZ    -924.6932
      XZZZ    -628.4156   YZZZ      -0.0000   ZZZZ   -4907.8215
 -----------------------------------------------------------------
 Calculating analytic gradient of the SCF energy
 Gradient of SCF Energy
            1           2           3           4           5           6
    1  -0.0004026   0.0004701  -0.0008281   0.0003693   0.0011023   0.0001237
    2  -0.0000000  -0.0000000   0.0000000  -0.0000000   0.0000000   0.0000000
    3   0.0003007  -0.0012333   0.0008913   0.0013240  -0.0023499   0.0009937
            7           8           9          10          11          12
    1   0.0003582  -0.0006740   0.0009375   0.0001669  -0.0013144  -0.0003088
    2  -0.0000000   0.0000000   0.0000000   0.0000000   0.0000000  -0.0000000
    3   0.0003546   0.0002073  -0.0001679   0.0011660  -0.0005906  -0.0008959
 Max gradient component =       2.350E-03
 RMS gradient           =       7.289E-04
 Gradient time:  CPU 86.19 s  wall 14.47 s
 Geometry Optimization Parameters
   NAtoms,    NIC,     NZ,  NCons,   NDum,   NFix, NCnnct, MaxDiis
       12      78      12       0       0       0       0       0

 Cartesian Hessian Update
 Hessian updated using BFGS update


** GEOMETRY OPTIMIZATION IN DELOCALIZED INTERNAL COORDINATES **
   Searching for a Minimum

   Optimization Cycle:   3

                       Coordinates (Angstroms)
     ATOM                X               Y               Z
      1  C         0.0283367713    0.0000000000    0.0175255702
      2  C         0.0030344909    0.0000000000    1.4079771779
      3  C         1.2153854879    0.0000000000    2.1113093647
      4  C         2.4369231438    0.0000000000    1.4120655674
      5  C         2.4308401952    0.0000000000    0.0030379340
      6  C         1.2177812964    0.0000000000   -0.7008739064
      7  F        -1.1314754843    0.0000000000   -0.6451718605
      8  Br       -1.6972559381    0.0000000000    2.2528804006
      9  Br        1.1758097889    0.0000000000    4.0103144691
     10  I         4.2897003174    0.0000000000    2.4770035954
     11  Cl        3.9196782730    0.0000000000   -0.8919187366
     12  I         1.0999243721    0.0000000000   -2.8188295759
   Point Group: c1    Number of degrees of freedom:    30


   Energy is -19776.073531715

 Hessian updated using BFGS update

 14 Hessian modes will be used to form the next step
  Hessian Eigenvalues:
     0.121454    0.124820    0.199745    0.201730    0.239825    0.241786
     0.327339    0.345445    0.414005    0.427067    0.459263    0.464714
     0.535935    0.572761

 Minimum search - taking simple RFO step
 Searching for Lamda that Minimizes Along All modes
 Value Taken    Lamda =  -0.00011439
 Step Taken.  Stepsize is  0.022234

                             Maximum     Tolerance    Cnvgd?
         Gradient           0.003650      0.000300      NO
         Displacement       0.011244      0.001200      NO
         Energy change     -0.000366      0.000001      NO


 New Cartesian Coordinates Obtained by Inverse Iteration

 Displacement from previous Coordinates is:  0.049158
 ----------------------------------------------------------------
             Standard Nuclear Orientation (Angstroms)
    I     Atom           X                Y                Z
 ----------------------------------------------------------------
    1      C       0.0268728534     0.0000000000     0.0170443147
    2      C       0.0025984215     0.0000000000     1.4089273966
    3      C       1.2149369918     0.0000000000     2.1104546824
    4      C       2.4341713777     0.0000000000     1.4101791526
    5      C       2.4282202682     0.0000000000     0.0050317608
    6      C       1.2171987059     0.0000000000    -0.7008347901
    7      F      -1.1334893538     0.0000000000    -0.6459487918
    8      Br     -1.6930939410     0.0000000000     2.2586476989
    9      Br      1.1687762066     0.0000000000     4.0092071813
   10      I       4.2910537272     0.0000000000     2.4585787091
   11      Cl      3.9236744869     0.0000000000    -0.8816933216
   12      I       1.1077629702     0.0000000000    -2.8142739928
 ----------------------------------------------------------------
 Nuclear Repulsion Energy =        3156.68748609 hartrees
 There are      119 alpha and      119 beta electrons
 Applying Cartesian multipole field
    Component          Value
    ---------          -----
     (2,0,0)        1.00000E-11
     (0,2,0)        2.00000E-11
     (0,0,2)       -3.00000E-11
 Nucleus-field energy     =    -0.0000001109 hartrees
 Requested basis set is 6-311++G(d,p)
 There are 141 shells and 404 basis functions
 A cutoff of  1.0D-11 yielded   6137 shell pairs
 There are     56243 function pairs (     62444 Cartesian)
 Smallest overlap matrix eigenvalue = 6.00E-07

 Q-Chem warning in module stvman/mkSTV.C, line 318:

 Overlap eigenvalue is smaller than square root of threshold
 Use THRESH >= 12 to get rid of this warning

 Linear dependence detected in AO basis
 Tighter screening thresholds may be required for diffuse basis sets
 Use S2THRESH > 14 and THRESH = 14 in case of SCF convergence issues
 Number of orthogonalized atomic orbitals = 403
 Maximum deviation from orthogonality = 1.847E-10
 Guess MOs from SCF MO coefficient file

 -----------------------------------------------------------------------
  General SCF calculation program by
  Eric Jon Sundstrom, Paul Horn, Yuezhi Mao, Dmitri Zuev, Alec White,
  David Stuck, Shaama M.S., Shane Yost, Joonho Lee, David Small,
  Daniel Levine, Susi Lehtola, Hugh Burton, Evgeny Epifanovsky,
  Bang C. Huynh
 -----------------------------------------------------------------------
 Exchange:     0.2000 Hartree-Fock + 0.0800 Slater + 0.7200 B88
 Correlation:  0.1900 VWN1RPA + 0.8100 LYP
 Using SG-1 standard quadrature grid
 using 6 threads for integral computing
 -------------------------------------------------------
 OpenMP Integral computing Module                
 Release: version 2.0, May 2017, Q-Chem Inc. Pleasanton 
 -------------------------------------------------------
 A restricted SCF calculation will be
 performed using DIIS
 SCF converges when DIIS error is below 1.0e-08
 ---------------------------------------
  Cycle       Energy         DIIS error
 ---------------------------------------
    1  -19776.0734645793      8.28e-05  
    2  -19776.0735402487      2.78e-05  
    3  -19776.0735062679      4.78e-05  
    4  -19776.0735564974      6.32e-06  
    5  -19776.0735572675      1.66e-06  
    6  -19776.0735573104      6.30e-07  
    7  -19776.0735573169      2.99e-07  
    8  -19776.0735573186      7.31e-08  
    9  -19776.0735573190      2.90e-08  
   10  -19776.0735573191      1.02e-08  
   11  -19776.0735573150      4.61e-09  Convergence criterion met
 ---------------------------------------
 SCF time:   CPU 199.14s  wall 36.00s 
 SCF   energy in the final basis set =   -19776.0735573150
 Total energy in the final basis set =   -19776.0735573150

 --------------------------------------------------------------

                    Orbital Energies (a.u.)
 --------------------------------------------------------------

 Alpha MOs
 -- Occupied --
*****************-482.8594-482.8589-176.3237-176.3203-165.7276-165.7253
********-165.7242-165.7220-165.7218-101.5847 -62.5122 -62.5118 -56.3330
-56.3325 -56.3287 -56.3284 -56.3284 -56.3280 -35.8201 -35.8168 -31.3137
-31.3103 -31.3073 -31.3068 -31.3039 -31.3035 -24.7300 -22.9641 -22.9626
-22.9623 -22.9607 -22.9593 -22.9590 -22.9578 -22.9578 -22.9545 -22.9545
-10.3151 -10.2916 -10.2853 -10.2780 -10.2721 -10.2685  -9.4996  -8.7210
 -8.7207  -7.2645  -7.2545  -7.2535  -6.5534  -6.5530  -6.5393  -6.5391
 -6.5383  -6.5381  -6.3694  -6.3661  -4.7826  -4.7793  -4.7669  -4.7660
 -4.7638  -4.7628  -2.6641  -2.6637  -2.6602  -2.6600  -2.6596  -2.6592
 -2.6483  -2.6483  -2.6482  -2.6481  -2.0483  -2.0448  -2.0435  -2.0429
 -2.0404  -2.0396  -2.0293  -2.0292  -2.0262  -2.0260  -1.2755  -0.9498
 -0.9029  -0.8479  -0.8377  -0.7900  -0.7584  -0.6949  -0.6861  -0.6340
 -0.6225  -0.5721  -0.5690  -0.5176  -0.4898  -0.4707  -0.4567  -0.4480
 -0.4343  -0.4005  -0.3971  -0.3880  -0.3572  -0.3526  -0.3397  -0.3388
 -0.3155  -0.3086  -0.2934  -0.2864  -0.2669  -0.2668  -0.2627
 -- Virtual --
 -0.1019  -0.0714  -0.0619  -0.0574  -0.0395  -0.0134  -0.0053   0.0116
  0.0249   0.0281   0.0416   0.0476   0.0524   0.0590   0.0626   0.0649
  0.0723   0.0772   0.0832   0.0836   0.0898   0.0913   0.0977   0.1133
  0.1145   0.1201   0.1230   0.1257   0.1404   0.1474   0.1614   0.1623
  0.1672   0.1688   0.1764   0.1918   0.1973   0.1976   0.2003   0.2023
  0.2081   0.2112   0.2258   0.2353   0.2419   0.2484   0.2550   0.2641
  0.2724   0.2856   0.2899   0.2953   0.3095   0.3198   0.3506   0.3635
  0.3783   0.3842   0.3856   0.3942   0.4002   0.4025   0.4129   0.4190
  0.4252   0.4320   0.4411   0.4467   0.4496   0.4523   0.4640   0.4814
  0.4860   0.4930   0.5011   0.5020   0.5027   0.5061   0.5128   0.5457
  0.5471   0.5550   0.5584   0.5608   0.5812   0.5827   0.6022   0.6036
  0.6087   0.6276   0.6554   0.6576   0.6664   0.6749   0.6796   0.7089
  0.7282   0.7466   0.7618   0.7804   0.7808   0.8021   0.8093   0.8130
  0.8221   0.8402   0.8406   0.8759   0.8905   0.9106   0.9154   0.9357
  0.9427   0.9639   0.9873   1.0071   1.0408   1.0619   1.0942   1.0974
  1.1146   1.1698   1.1743   1.1923   1.2033   1.2173   1.2671   1.2998
  1.3472   1.3614   1.3652   1.3877   1.4162   1.4456   1.4548   1.4680
  1.4695   1.4767   1.4874   1.5363   1.5411   1.5940   1.6084   1.7132
  1.7269   1.7489   1.7590   1.8091   1.8117   1.8395   1.8430   1.8961
  1.9861   2.0092   2.0260   2.0449   2.0681   2.1197   2.1363   2.1837
  2.2180   2.2269   2.2453   2.2506   2.2591   2.2831   2.3159   2.3612
  2.4284   2.4749   2.5442   2.5651   2.6912   2.7161   2.7976   2.8046
  2.8253   2.9233   3.0032   3.0338   3.0403   3.0648   3.1499   3.1852
  3.3713   3.4158   3.6290   3.7425   3.7519   3.8192   3.8842   3.9482
  3.9579   3.9603   3.9840   3.9891   3.9912   4.0099   4.0253   4.0257
  4.0494   4.0530   4.0631   4.0731   4.1094   4.1405   4.1617   4.2148
  4.2756   4.2819   4.2872   4.3725   4.4339   4.4616   4.5377   4.8023
  4.8358   6.0064   6.0256   6.1136   6.1304   6.1406   6.1667   6.2992
  6.4376   6.6679   6.7310   6.8182   7.5342   7.5663   7.6536   7.6811
  7.7218   7.7923   9.7620  23.2220  23.7618  23.7699  23.9211  23.9334
 24.0232  25.8089  26.1962  26.5929  27.8900  27.9296  28.3440  28.3595
 28.4119  28.4222  28.4289  28.4421  28.5219  28.5270  28.5444  28.5492
 28.5563  28.5574  28.6168  28.6182  28.7229  28.7344  47.9450  48.0593
 66.7680 127.8841 127.8964 127.9479 127.9594 127.9677 127.9749 151.6808
151.7136 215.7545 289.7293 289.7630 289.8533 289.8795 289.9394 290.0138
********1020.89071901.84501901.8790
 --------------------------------------------------------------

          Ground-State Mulliken Net Atomic Charges

     Atom                 Charge (a.u.)
  ----------------------------------------
      1 C                    -0.712540
      2 C                     0.581141
      3 C                    -0.086413
      4 C                    -0.796422
      5 C                     0.884955
      6 C                    -0.225629
      7 F                    -0.079411
      8 Br                   -0.115956
      9 Br                   -0.217045
     10 I                     0.115675
     11 Cl                    0.542386
     12 I                     0.109259
  ----------------------------------------
  Sum of atomic charges =     0.000000

 -----------------------------------------------------------------
                    Cartesian Multipole Moments
 -----------------------------------------------------------------
    Charge (ESU x 10^10)
                -0.0000
    Dipole Moment (Debye)
         X       0.5598      Y       0.0000      Z       0.2184
       Tot       0.6009
    Quadrupole Moments (Debye-Ang)
        XX    -141.6831     XY      -0.0000     YY    -145.7894
        XZ       0.1628     YZ      -0.0000     ZZ    -137.4625
    Octopole Moments (Debye-Ang^2)
       XXX    -658.9303    XXY      -0.0000    XYY    -232.1869
       YYY       0.0000    XXZ     -90.8028    XYZ      -0.0000
       YYZ    -116.0081    XZZ    -215.4134    YZZ      -0.0000
       ZZZ    -341.9674
    Hexadecapole Moments (Debye-Ang^3)
      XXXX   -5368.4353   XXXY      -0.0000   XXYY    -995.1354
      XYYY      -0.0000   YYYY    -183.2771   XXXZ    -545.1784
      XXYZ       0.0000   XYYZ    -219.3411   YYYZ       0.0000
      XXZZ   -1708.2718   XYZZ      -0.0000   YYZZ    -921.3448
      XZZZ    -625.5067   YZZZ       0.0000   ZZZZ   -4891.7147
 -----------------------------------------------------------------
 Calculating analytic gradient of the SCF energy
 Gradient of SCF Energy
            1           2           3           4           5           6
    1  -0.0003999   0.0005489   0.0000428  -0.0002691   0.0000959   0.0007893
    2  -0.0000000  -0.0000000   0.0000000  -0.0000000   0.0000000  -0.0000000
    3  -0.0003083   0.0004710   0.0000676  -0.0002401  -0.0002839   0.0006845
            7           8           9          10          11          12
    1  -0.0001875   0.0002594  -0.0002807  -0.0002827  -0.0002878  -0.0000285
    2   0.0000000   0.0000000  -0.0000000  -0.0000000   0.0000000   0.0000000
    3   0.0000044   0.0004228  -0.0003151  -0.0012135   0.0005368   0.0001739
 Max gradient component =       1.214E-03
 RMS gradient           =       3.539E-04
 Gradient time:  CPU 86.38 s  wall 14.51 s
 Geometry Optimization Parameters
   NAtoms,    NIC,     NZ,  NCons,   NDum,   NFix, NCnnct, MaxDiis
       12      78      12       0       0       0       0       0

 Cartesian Hessian Update
 Hessian updated using BFGS update


** GEOMETRY OPTIMIZATION IN DELOCALIZED INTERNAL COORDINATES **
   Searching for a Minimum

   Optimization Cycle:   4

                       Coordinates (Angstroms)
     ATOM                X               Y               Z
      1  C         0.0268728534    0.0000000000    0.0170443147
      2  C         0.0025984215    0.0000000000    1.4089273966
      3  C         1.2149369918    0.0000000000    2.1104546824
      4  C         2.4341713777    0.0000000000    1.4101791526
      5  C         2.4282202682    0.0000000000    0.0050317608
      6  C         1.2171987059    0.0000000000   -0.7008347901
      7  F        -1.1334893538    0.0000000000   -0.6459487918
      8  Br       -1.6930939410    0.0000000000    2.2586476989
      9  Br        1.1687762066    0.0000000000    4.0092071813
     10  I         4.2910537272    0.0000000000    2.4585787091
     11  Cl        3.9236744869    0.0000000000   -0.8816933216
     12  I         1.1077629702    0.0000000000   -2.8142739928
   Point Group: c1    Number of degrees of freedom:    30


   Energy is -19776.073557315

 Hessian updated using BFGS update

 16 Hessian modes will be used to form the next step
  Hessian Eigenvalues:
     0.120841    0.133114    0.198511    0.202435    0.240076    0.245973
     0.266826    0.319799    0.406981    0.424378    0.436072    0.460957
     0.464701    0.495591    0.564659    0.572769

 Minimum search - taking simple RFO step
 Searching for Lamda that Minimizes Along All modes
 Value Taken    Lamda =  -0.00002865
 Step Taken.  Stepsize is  0.008719

                             Maximum     Tolerance    Cnvgd?
         Gradient           0.002218      0.000300      NO
         Displacement       0.004823      0.001200      NO
         Energy change     -0.000026      0.000001      NO


 New Cartesian Coordinates Obtained by Inverse Iteration

 Displacement from previous Coordinates is:  0.019927
 ----------------------------------------------------------------
             Standard Nuclear Orientation (Angstroms)
    I     Atom           X                Y                Z
 ----------------------------------------------------------------
    1      C       0.0273255668     0.0000000000     0.0171681153
    2      C       0.0026893388     0.0000000000     1.4085785479
    3      C       1.2154713508     0.0000000000     2.1104201726
    4      C       2.4353504492     0.0000000000     1.4105746799
    5      C       2.4287518563     0.0000000000     0.0044584611
    6      C       1.2167774302     0.0000000000    -0.7015146881
    7      F      -1.1331744617     0.0000000000    -0.6453331431
    8      Br     -1.6945752933     0.0000000000     2.2552274333
    9      Br      1.1717837901     0.0000000000     4.0099179698
   10      I       4.2911148423     0.0000000000     2.4661338691
   11      Cl      3.9232562702     0.0000000000    -0.8849405748
   12      I       1.1039115748     0.0000000000    -2.8153708430
 ----------------------------------------------------------------
 Nuclear Repulsion Energy =        3155.46013042 hartrees
 There are      119 alpha and      119 beta electrons
 Applying Cartesian multipole field
    Component          Value
    ---------          -----
     (2,0,0)        1.00000E-11
     (0,2,0)        2.00000E-11
     (0,0,2)       -3.00000E-11
 Nucleus-field energy     =    -0.0000001111 hartrees
 Requested basis set is 6-311++G(d,p)
 There are 141 shells and 404 basis functions
 A cutoff of  1.0D-11 yielded   6137 shell pairs
 There are     56243 function pairs (     62444 Cartesian)
 Smallest overlap matrix eigenvalue = 6.03E-07

 Q-Chem warning in module stvman/mkSTV.C, line 318:

 Overlap eigenvalue is smaller than square root of threshold
 Use THRESH >= 12 to get rid of this warning

 Linear dependence detected in AO basis
 Tighter screening thresholds may be required for diffuse basis sets
 Use S2THRESH > 14 and THRESH = 14 in case of SCF convergence issues
 Number of orthogonalized atomic orbitals = 403
 Maximum deviation from orthogonality = 1.756E-10
 Guess MOs from SCF MO coefficient file

 -----------------------------------------------------------------------
  General SCF calculation program by
  Eric Jon Sundstrom, Paul Horn, Yuezhi Mao, Dmitri Zuev, Alec White,
  David Stuck, Shaama M.S., Shane Yost, Joonho Lee, David Small,
  Daniel Levine, Susi Lehtola, Hugh Burton, Evgeny Epifanovsky,
  Bang C. Huynh
 -----------------------------------------------------------------------
 Exchange:     0.2000 Hartree-Fock + 0.0800 Slater + 0.7200 B88
 Correlation:  0.1900 VWN1RPA + 0.8100 LYP
 Using SG-1 standard quadrature grid
 using 6 threads for integral computing
 -------------------------------------------------------
 OpenMP Integral computing Module                
 Release: version 2.0, May 2017, Q-Chem Inc. Pleasanton 
 -------------------------------------------------------
 A restricted SCF calculation will be
 performed using DIIS
 SCF converges when DIIS error is below 1.0e-08
 ---------------------------------------
  Cycle       Energy         DIIS error
 ---------------------------------------
    1  -19776.0735588442      3.18e-05  
    2  -19776.0735692042      1.16e-05  
    3  -19776.0735638148      1.93e-05  
    4  -19776.0735719351      2.60e-06  
    5  -19776.0735720620      6.47e-07  
    6  -19776.0735720668      2.26e-07  
    7  -19776.0735720684      1.17e-07  
    8  -19776.0735720675      2.93e-08  
    9  -19776.0735720688      9.31e-09  Convergence criterion met
 ---------------------------------------
 SCF time:   CPU 167.95s  wall 31.00s 
 SCF   energy in the final basis set =   -19776.0735720688
 Total energy in the final basis set =   -19776.0735720688

 --------------------------------------------------------------

                    Orbital Energies (a.u.)
 --------------------------------------------------------------

 Alpha MOs
 -- Occupied --
*****************-482.8594-482.8589-176.3237-176.3204-165.7276-165.7254
********-165.7243-165.7221-165.7219-101.5847 -62.5122 -62.5118 -56.3330
-56.3325 -56.3287 -56.3284 -56.3284 -56.3280 -35.8202 -35.8169 -31.3138
-31.3104 -31.3073 -31.3069 -31.3040 -31.3035 -24.7300 -22.9641 -22.9627
-22.9624 -22.9608 -22.9594 -22.9591 -22.9579 -22.9579 -22.9546 -22.9546
-10.3150 -10.2919 -10.2854 -10.2780 -10.2723 -10.2686  -9.4996  -8.7210
 -8.7207  -7.2645  -7.2545  -7.2535  -6.5535  -6.5530  -6.5393  -6.5391
 -6.5384  -6.5381  -6.3694  -6.3662  -4.7827  -4.7794  -4.7670  -4.7661
 -4.7638  -4.7629  -2.6641  -2.6637  -2.6603  -2.6600  -2.6596  -2.6592
 -2.6483  -2.6483  -2.6482  -2.6481  -2.0484  -2.0449  -2.0436  -2.0429
 -2.0405  -2.0397  -2.0294  -2.0293  -2.0262  -2.0261  -1.2756  -0.9495
 -0.9027  -0.8479  -0.8377  -0.7899  -0.7583  -0.6947  -0.6861  -0.6340
 -0.6226  -0.5720  -0.5688  -0.5177  -0.4896  -0.4707  -0.4567  -0.4478
 -0.4343  -0.4004  -0.3969  -0.3879  -0.3569  -0.3525  -0.3396  -0.3388
 -0.3154  -0.3088  -0.2934  -0.2863  -0.2669  -0.2669  -0.2628
 -- Virtual --
 -0.1022  -0.0715  -0.0620  -0.0577  -0.0397  -0.0135  -0.0053   0.0114
  0.0249   0.0281   0.0416   0.0475   0.0524   0.0589   0.0626   0.0649
  0.0724   0.0772   0.0832   0.0835   0.0897   0.0913   0.0978   0.1133
  0.1144   0.1200   0.1229   0.1257   0.1405   0.1474   0.1614   0.1623
  0.1673   0.1688   0.1762   0.1918   0.1973   0.1976   0.2002   0.2019
  0.2081   0.2113   0.2258   0.2353   0.2419   0.2483   0.2550   0.2640
  0.2722   0.2855   0.2898   0.2952   0.3094   0.3201   0.3505   0.3634
  0.3778   0.3840   0.3853   0.3944   0.3998   0.4027   0.4129   0.4189
  0.4252   0.4320   0.4410   0.4466   0.4497   0.4519   0.4640   0.4817
  0.4860   0.4929   0.5012   0.5022   0.5027   0.5059   0.5130   0.5456
  0.5472   0.5547   0.5585   0.5605   0.5812   0.5825   0.6016   0.6036
  0.6085   0.6278   0.6551   0.6577   0.6661   0.6744   0.6794   0.7085
  0.7281   0.7465   0.7617   0.7802   0.7805   0.8018   0.8091   0.8129
  0.8221   0.8403   0.8405   0.8756   0.8904   0.9103   0.9154   0.9357
  0.9425   0.9638   0.9871   1.0068   1.0405   1.0618   1.0943   1.0971
  1.1138   1.1701   1.1738   1.1922   1.2034   1.2171   1.2669   1.2990
  1.3471   1.3611   1.3653   1.3879   1.4162   1.4454   1.4544   1.4676
  1.4690   1.4773   1.4868   1.5366   1.5407   1.5937   1.6081   1.7132
  1.7265   1.7487   1.7589   1.8089   1.8114   1.8392   1.8430   1.8957
  1.9859   2.0089   2.0257   2.0449   2.0675   2.1188   2.1365   2.1836
  2.2175   2.2262   2.2451   2.2503   2.2591   2.2822   2.3157   2.3606
  2.4282   2.4747   2.5439   2.5650   2.6911   2.7160   2.7972   2.8045
  2.8251   2.9232   3.0029   3.0334   3.0402   3.0639   3.1497   3.1846
  3.3706   3.4158   3.6282   3.7425   3.7519   3.8185   3.8842   3.9482
  3.9579   3.9602   3.9842   3.9891   3.9910   4.0096   4.0252   4.0254
  4.0493   4.0535   4.0624   4.0734   4.1092   4.1401   4.1614   4.2147
  4.2755   4.2818   4.2871   4.3722   4.4339   4.4609   4.5370   4.8012
  4.8360   6.0063   6.0254   6.1131   6.1301   6.1403   6.1661   6.2991
  6.4376   6.6680   6.7312   6.8176   7.5342   7.5663   7.6533   7.6809
  7.7220   7.7919   9.7618  23.2222  23.7606  23.7691  23.9193  23.9323
 24.0230  25.8087  26.1954  26.5915  27.8895  27.9291  28.3439  28.3593
 28.4115  28.4220  28.4285  28.4419  28.5218  28.5269  28.5444  28.5490
 28.5561  28.5572  28.6164  28.6182  28.7225  28.7344  47.9451  48.0588
 66.7680 127.8840 127.8963 127.9476 127.9592 127.9675 127.9746 151.6803
151.7131 215.7542 289.7292 289.7630 289.8528 289.8795 289.9393 290.0134
********1020.89001901.84451901.8785
 --------------------------------------------------------------

          Ground-State Mulliken Net Atomic Charges

     Atom                 Charge (a.u.)
  ----------------------------------------
      1 C                    -0.716623
      2 C                     0.579984
      3 C                    -0.089689
      4 C                    -0.798039
      5 C                     0.892882
      6 C                    -0.224840
      7 F                    -0.078870
      8 Br                   -0.115488
      9 Br                   -0.217184
     10 I                     0.115982
     11 Cl                    0.542302
     12 I                     0.109584
  ----------------------------------------
  Sum of atomic charges =     0.000000

 -----------------------------------------------------------------
                    Cartesian Multipole Moments
 -----------------------------------------------------------------
    Charge (ESU x 10^10)
                -0.0000
    Dipole Moment (Debye)
         X       0.5545      Y      -0.0000      Z       0.2207
       Tot       0.5968
    Quadrupole Moments (Debye-Ang)
        XX    -141.7142     XY       0.0000     YY    -145.8001
        XZ       0.2286     YZ      -0.0000     ZZ    -137.4178
    Octopole Moments (Debye-Ang^2)
       XXX    -659.0899    XXY       0.0000    XYY    -232.1460
       YYY      -0.0000    XXZ     -90.6581    XYZ      -0.0000
       YYZ    -116.1120    XZZ    -215.0049    YZZ      -0.0000
       ZZZ    -342.1366
    Hexadecapole Moments (Debye-Ang^3)
      XXXX   -5370.5936   XXXY       0.0000   XXYY    -995.2311
      XYYY      -0.0000   YYYY    -183.3015   XXXZ    -548.2709
      XXYZ      -0.0000   XYYZ    -220.6941   YYYZ      -0.0000
      XXZZ   -1707.9398   XYZZ      -0.0000   YYZZ    -922.5052
      XZZZ    -627.2968   YZZZ       0.0000   ZZZZ   -4897.3312
 -----------------------------------------------------------------
 Calculating analytic gradient of the SCF energy
 Gradient of SCF Energy
            1           2           3           4           5           6
    1  -0.0002541   0.0001335   0.0000696  -0.0001108   0.0002008   0.0000621
    2   0.0000000   0.0000000  -0.0000000   0.0000000  -0.0000000   0.0000000
    3  -0.0000619  -0.0000497   0.0000618   0.0000977  -0.0004375   0.0003132
            7           8           9          10          11          12
    1  -0.0000215   0.0000817   0.0001986   0.0000464  -0.0002180  -0.0001883
    2  -0.0000000  -0.0000000   0.0000000  -0.0000000  -0.0000000   0.0000000
    3   0.0001391   0.0001187  -0.0000235  -0.0001763   0.0000218  -0.0000032
 Max gradient component =       4.375E-04
 RMS gradient           =       1.344E-04
 Gradient time:  CPU 86.63 s  wall 14.55 s
 Geometry Optimization Parameters
   NAtoms,    NIC,     NZ,  NCons,   NDum,   NFix, NCnnct, MaxDiis
       12      78      12       0       0       0       0       0

 Cartesian Hessian Update
 Hessian updated using BFGS update


** GEOMETRY OPTIMIZATION IN DELOCALIZED INTERNAL COORDINATES **
   Searching for a Minimum

   Optimization Cycle:   5

                       Coordinates (Angstroms)
     ATOM                X               Y               Z
      1  C         0.0273255668    0.0000000000    0.0171681153
      2  C         0.0026893388    0.0000000000    1.4085785479
      3  C         1.2154713508    0.0000000000    2.1104201726
      4  C         2.4353504492    0.0000000000    1.4105746799
      5  C         2.4287518563    0.0000000000    0.0044584611
      6  C         1.2167774302    0.0000000000   -0.7015146881
      7  F        -1.1331744617    0.0000000000   -0.6453331431
      8  Br       -1.6945752933    0.0000000000    2.2552274333
      9  Br        1.1717837901    0.0000000000    4.0099179698
     10  I         4.2911148423    0.0000000000    2.4661338691
     11  Cl        3.9232562702    0.0000000000   -0.8849405748
     12  I         1.1039115748    0.0000000000   -2.8153708430
   Point Group: c1    Number of degrees of freedom:    30


   Energy is -19776.073572069

 Hessian updated using BFGS update

 17 Hessian modes will be used to form the next step
  Hessian Eigenvalues:
     0.120747    0.132079    0.198322    0.201793    0.232857    0.245628
     0.249028    0.271438    0.318548    0.402545    0.424192    0.433143
     0.460851    0.464499    0.489868    0.572084    0.584731

 Minimum search - taking simple RFO step
 Searching for Lamda that Minimizes Along All modes
 Value Taken    Lamda =   0.00000000
 Step Taken.  Stepsize is  0.001737

                             Maximum     Tolerance    Cnvgd?
         Gradient           0.000251      0.000300     YES
         Displacement       0.001028      0.001200     YES
         Energy change     -0.000015      0.000001      NO


                       Distance Matrix (Angstroms)
             C (  1)   C (  2)   C (  3)   C (  4)   C (  5)   C (  6)
   C (  2)  1.391629
   C (  3)  2.406947  1.401222
   C (  4)  2.782115  2.432662  1.406374
   C (  5)  2.401460  2.803093  2.430458  1.406132
   C (  6)  1.389712  2.434441  2.811935  2.438410  1.402598
   F (  7)  1.336289  2.347070  3.620817  4.118389  3.620711  2.350623
   Br(  8)  2.823801  1.896713  2.913647  4.215415  4.697636  4.149494
   Br(  9)  4.153533  2.851973  1.900000  2.890188  4.198056  4.711647
   I ( 10)  4.917045  4.416901  3.096145  2.134963  3.086785  4.414244
   Cl( 11)  3.999009  4.542144  4.037857  2.735554  1.739130  2.712687
   I ( 12)  3.030233  4.365139  4.927054  4.430727  3.115548  2.116867
             F (  7)   Br(  8)   Br(  9)   I ( 10)   Cl( 11)
   Br(  8)  2.954390
   Br(  9)  5.194631  3.360797
   I ( 10)  6.253330  5.989405  3.480445
   Cl( 11)  5.062105  6.435891  5.615180  3.371205
   I ( 12)  3.116668  5.791588  6.825626  6.168675  3.416909

 Final energy is   -19776.073572068821     


 ******************************
 **  OPTIMIZATION CONVERGED  **
 ******************************

                       Coordinates (Angstroms)
     ATOM                X               Y               Z
      1  C         0.0273255668    0.0000000000    0.0171681153
      2  C         0.0026893388    0.0000000000    1.4085785479
      3  C         1.2154713508    0.0000000000    2.1104201726
      4  C         2.4353504492    0.0000000000    1.4105746799
      5  C         2.4287518563    0.0000000000    0.0044584611
      6  C         1.2167774302    0.0000000000   -0.7015146881
      7  F        -1.1331744617    0.0000000000   -0.6453331431
      8  Br       -1.6945752933    0.0000000000    2.2552274333
      9  Br        1.1717837901    0.0000000000    4.0099179698
     10  I         4.2911148423    0.0000000000    2.4661338691
     11  Cl        3.9232562702    0.0000000000   -0.8849405748
     12  I         1.1039115748    0.0000000000   -2.8153708430

Z-matrix Print:
$molecule
0 1
I 
C  1 2.134963
C  2 1.406132 1 119.900103
C  3 1.402598 2 120.489605 1 -180.000000 0
C  4 1.389712 3 118.638333 2 -0.000000 0
F  5 1.336289 4 119.138069 3 -180.000000 0
C  5 1.391629 4 122.155305 3 -0.000000 0
C  7 1.401222 5 119.043762 4 -0.000000 0
Cl 3 1.739130 2 120.488553 1 -0.000000 0
Br 7 1.896713 5 117.525831 4 -180.000000 0
Br 8 1.900000 7 118.740588 5 -180.000000 0
I  4 2.116867 3 123.277042 2 -180.000000 0
$end


 --------------------------------------------------------------

                    Orbital Energies (a.u.)
 --------------------------------------------------------------

 Alpha MOs
 -- Occupied --
*****************-482.8594-482.8589-176.3237-176.3204-165.7276-165.7254
********-165.7243-165.7221-165.7219-101.5847 -62.5122 -62.5118 -56.3330
-56.3325 -56.3287 -56.3284 -56.3284 -56.3280 -35.8202 -35.8169 -31.3138
-31.3104 -31.3073 -31.3069 -31.3040 -31.3035 -24.7300 -22.9641 -22.9627
-22.9624 -22.9608 -22.9594 -22.9591 -22.9579 -22.9579 -22.9546 -22.9546
-10.3150 -10.2919 -10.2854 -10.2780 -10.2723 -10.2686  -9.4996  -8.7210
 -8.7207  -7.2645  -7.2545  -7.2535  -6.5535  -6.5530  -6.5393  -6.5391
 -6.5384  -6.5381  -6.3694  -6.3662  -4.7827  -4.7794  -4.7670  -4.7661
 -4.7638  -4.7629  -2.6641  -2.6637  -2.6603  -2.6600  -2.6596  -2.6592
 -2.6483  -2.6483  -2.6482  -2.6481  -2.0484  -2.0449  -2.0436  -2.0429
 -2.0405  -2.0397  -2.0294  -2.0293  -2.0262  -2.0261  -1.2756  -0.9495
 -0.9027  -0.8479  -0.8377  -0.7899  -0.7583  -0.6947  -0.6861  -0.6340
 -0.6226  -0.5720  -0.5688  -0.5177  -0.4896  -0.4707  -0.4567  -0.4478
 -0.4343  -0.4004  -0.3969  -0.3879  -0.3569  -0.3525  -0.3396  -0.3388
 -0.3154  -0.3088  -0.2934  -0.2863  -0.2669  -0.2669  -0.2628
 -- Virtual --
 -0.1022  -0.0715  -0.0620  -0.0577  -0.0397  -0.0135  -0.0053   0.0114
  0.0249   0.0281   0.0416   0.0475   0.0524   0.0589   0.0626   0.0649
  0.0724   0.0772   0.0832   0.0835   0.0897   0.0913   0.0978   0.1133
  0.1144   0.1200   0.1229   0.1257   0.1405   0.1474   0.1614   0.1623
  0.1673   0.1688   0.1762   0.1918   0.1973   0.1976   0.2002   0.2019
  0.2081   0.2113   0.2258   0.2353   0.2419   0.2483   0.2550   0.2640
  0.2722   0.2855   0.2898   0.2952   0.3094   0.3201   0.3505   0.3634
  0.3778   0.3840   0.3853   0.3944   0.3998   0.4027   0.4129   0.4189
  0.4252   0.4320   0.4410   0.4466   0.4497   0.4519   0.4640   0.4817
  0.4860   0.4929   0.5012   0.5022   0.5027   0.5059   0.5130   0.5456
  0.5472   0.5547   0.5585   0.5605   0.5812   0.5825   0.6016   0.6036
  0.6085   0.6278   0.6551   0.6577   0.6661   0.6744   0.6794   0.7085
  0.7281   0.7465   0.7617   0.7802   0.7805   0.8018   0.8091   0.8129
  0.8221   0.8403   0.8405   0.8756   0.8904   0.9103   0.9154   0.9357
  0.9425   0.9638   0.9871   1.0068   1.0405   1.0618   1.0943   1.0971
  1.1138   1.1701   1.1738   1.1922   1.2034   1.2171   1.2669   1.2990
  1.3471   1.3611   1.3653   1.3879   1.4162   1.4454   1.4544   1.4676
  1.4690   1.4773   1.4868   1.5366   1.5407   1.5937   1.6081   1.7132
  1.7265   1.7487   1.7589   1.8089   1.8114   1.8392   1.8430   1.8957
  1.9859   2.0089   2.0257   2.0449   2.0675   2.1188   2.1365   2.1836
  2.2175   2.2262   2.2451   2.2503   2.2591   2.2822   2.3157   2.3606
  2.4282   2.4747   2.5439   2.5650   2.6911   2.7160   2.7972   2.8045
  2.8251   2.9232   3.0029   3.0334   3.0402   3.0639   3.1497   3.1846
  3.3706   3.4158   3.6282   3.7425   3.7519   3.8185   3.8842   3.9482
  3.9579   3.9602   3.9842   3.9891   3.9910   4.0096   4.0252   4.0254
  4.0493   4.0535   4.0624   4.0734   4.1092   4.1401   4.1614   4.2147
  4.2755   4.2818   4.2871   4.3722   4.4339   4.4609   4.5370   4.8012
  4.8360   6.0063   6.0254   6.1131   6.1301   6.1403   6.1661   6.2991
  6.4376   6.6680   6.7312   6.8176   7.5342   7.5663   7.6533   7.6809
  7.7220   7.7919   9.7618  23.2222  23.7606  23.7691  23.9193  23.9323
 24.0230  25.8087  26.1954  26.5915  27.8895  27.9291  28.3439  28.3593
 28.4115  28.4220  28.4285  28.4419  28.5218  28.5269  28.5444  28.5490
 28.5561  28.5572  28.6164  28.6182  28.7225  28.7344  47.9451  48.0588
 66.7680 127.8840 127.8963 127.9476 127.9592 127.9675 127.9746 151.6803
151.7131 215.7542 289.7292 289.7630 289.8528 289.8795 289.9393 290.0134
********1020.89001901.84451901.8785
 --------------------------------------------------------------

          Ground-State Mulliken Net Atomic Charges

     Atom                 Charge (a.u.)
  ----------------------------------------
      1 C                    -0.716623
      2 C                     0.579984
      3 C                    -0.089689
      4 C                    -0.798039
      5 C                     0.892882
      6 C                    -0.224840
      7 F                    -0.078870
      8 Br                   -0.115488
      9 Br                   -0.217184
     10 I                     0.115982
     11 Cl                    0.542302
     12 I                     0.109584
  ----------------------------------------
  Sum of atomic charges =     0.000000

 -----------------------------------------------------------------
                    Cartesian Multipole Moments
 -----------------------------------------------------------------
    Charge (ESU x 10^10)
                -0.0000
    Dipole Moment (Debye)
         X       0.5545      Y      -0.0000      Z       0.2207
       Tot       0.5968
    Quadrupole Moments (Debye-Ang)
        XX    -141.7142     XY       0.0000     YY    -145.8001
        XZ       0.2286     YZ      -0.0000     ZZ    -137.4178
    Octopole Moments (Debye-Ang^2)
       XXX    -659.0899    XXY       0.0000    XYY    -232.1460
       YYY      -0.0000    XXZ     -90.6581    XYZ      -0.0000
       YYZ    -116.1120    XZZ    -215.0049    YZZ      -0.0000
       ZZZ    -342.1366
    Hexadecapole Moments (Debye-Ang^3)
      XXXX   -5370.5936   XXXY       0.0000   XXYY    -995.2311
      XYYY      -0.0000   YYYY    -183.3015   XXXZ    -548.2709
      XXYZ      -0.0000   XYYZ    -220.6941   YYYZ      -0.0000
      XXZZ   -1707.9398   XYZZ      -0.0000   YYZZ    -922.5052
      XZZZ    -627.2968   YZZZ       0.0000   ZZZZ   -4897.3312
 -----------------------------------------------------------------
Archival summary:
1\1\february\OPT\ProcedureUnspecified\BasisUnspecified\2r2l116\taweetha\SunDec120:40:562019SunDec120:40:562019\0\\#,OPT,ProcedureUnspecified,BasisUnspecified,\\0,1\I\C,1,2.13496\C,2,1.40613,1,119.9\C,3,1.4026,2,120.49,1,-180,0\C,4,1.38971,3,118.638,2,-0,0\F,5,1.33629,4,119.138,3,-180,0\C,5,1.39163,4,122.155,3,-0,0\C,7,1.40122,5,119.044,4,-0,0\Cl,3,1.73913,2,120.489,1,-0,0\Br,7,1.89671,5,117.526,4,-180,0\Br,8,1.9,7,118.741,5,-180,0\I,4,2.11687,3,123.277,2,-180,0\\\@

 Total job time:  268.88s(wall), 1494.30s(cpu) 
 Sun Dec  1 20:40:56 2019

        *************************************************************
        *                                                           *
        *  Thank you very much for using Q-Chem.  Have a nice day.  *
        *                                                           *
        *************************************************************


 
User input: 2 of 2 
 
                  Welcome to Q-Chem
     A Quantum Leap Into The Future Of Chemistry


 Q-Chem 5.2 (devel), Q-Chem, Inc., Pleasanton, CA (2019)

 Yihan Shao,  Zhengting Gan,  E. Epifanovsky,  A. T. B. Gilbert,  M. Wormit,  
 J. Kussmann,  A. W. Lange,  A. Behn,  Jia Deng,  Xintian Feng,  D. Ghosh,  
 M. Goldey,  P. R. Horn,  L. D. Jacobson,  I. Kaliman,  T. Kus,  A. Landau,  
 Jie Liu,  E. I. Proynov,  R. M. Richard,  R. P. Steele,  E. J. Sundstrom,  
 H. L. Woodcock III,  P. M. Zimmerman,  D. Zuev,  B. Albrecht,  E. Alguire,  
 S. A. Baeppler,  D. Barton,  Z. Benda,  Y. A. Bernard,  E. J. Berquist,  
 K. B. Bravaya,  H. Burton,  D. Casanova,  Chun-Min Chang,  Yunqing Chen,  
 A. Chien,  K. D. Closser,  M. P. Coons,  S. Coriani,  S. Dasgupta,  
 A. L. Dempwolff,  M. Diedenhofen,  Hainam Do,  R. G. Edgar,  Po-Tung Fang,  
 S. Faraji,  S. Fatehi,  Qingguo Feng,  K. D. Fenk,  J. Fosso-Tande,  
 J. Gayvert,  Qinghui Ge,  A. Ghysels,  G. Gidofalvi,  J. Gomes,  
 J. Gonthier,  A. Gunina,  D. Hait,  M. W. D. Hanson-Heine,  
 P. H. P. Harbach,  A. W. Hauser,  M. F. Herbst,  J. E. Herr,  
 E. G. Hohenstein,  Z. C. Holden,  Kerwin Hui,  B. C. Huynh,  T.-C. Jagau,  
 Hyunjun Ji,  B. Kaduk,  K. Khistyaev,  Jaehoon Kim,  P. Klunzinger,  K. Koh,  
 D. Kosenkov,  L. Koulias,  T. Kowalczyk,  C. M. Krauter,  A. Kunitsa,  
 Ka Un Lao,  A. Laurent,  K. V. Lawler,  Joonho Lee,  D. Lefrancois,  
 S. Lehtola,  D. S. Levine,  Yi-Pei Li,  You-Sheng Lin,  Fenglai Liu,  
 E. Livshits,  A. Luenser,  P. Manohar,  E. Mansoor,  S. F. Manzer,  
 Shan-Ping Mao,  Yuezhi Mao,  N. Mardirossian,  A. V. Marenich,  
 T. Markovich,  L. A. Martinez-Martinez,  S. A. Maurer,  N. J. Mayhall,  
 S. C. McKenzie,  J.-M. Mewes,  P. Morgante,  A. F. Morrison,  
 J. W. Mullinax,  K. Nanda,  T. S. Nguyen-Beck,  R. Olivares-Amaya,  
 J. A. Parkhill,  Zheng Pei,  T. M. Perrine,  F. Plasser,  P. Pokhilko,  
 S. Prager,  A. Prociuk,  E. Ramos,  D. R. Rehn,  F. Rob,  M. Scheurer,  
 M. Schneider,  N. Sergueev,  S. M. Sharada,  S. Sharma,  D. W. Small,  
 T. Stauch,  T. Stein,  Yu-Chuan Su,  A. J. W. Thom,  A. Tkatchenko,  
 T. Tsuchimochi,  N. M. Tubman,  L. Vogt,  M. L. Vidal,  O. Vydrov,  
 M. A. Watson,  J. Wenzel,  M. de Wergifosse,  T. A. Wesolowski,  A. White,  
 J. Witte,  A. Yamada,  Jun Yang,  K. Yao,  S. Yeganeh,  S. R. Yost,  
 Zhi-Qiang You,  A. Zech,  Igor Ying Zhang,  Xing Zhang,  Yan Zhao,  
 Ying Zhu,  B. R. Brooks,  G. K. L. Chan,  C. J. Cramer,  M. S. Gordon,  
 W. J. Hehre,  A. Klamt,  M. W. Schmidt,  C. D. Sherrill,  D. G. Truhlar,  
 A. Aspuru-Guzik,  R. Baer,  A. T. Bell,  N. A. Besley,  Jeng-Da Chai,  
 A. E. DePrince, III,  R. A. DiStasio Jr.,  A. Dreuw,  B. D. Dunietz,  
 T. R. Furlani,  Chao-Ping Hsu,  Yousung Jung,  Jing Kong,  D. S. Lambrecht,  
 WanZhen Liang,  C. Ochsenfeld,  V. A. Rassolov,  L. V. Slipchenko,  
 J. E. Subotnik,  T. Van Voorhis,  J. M. Herbert,  A. I. Krylov,  
 P. M. W. Gill,  M. Head-Gordon

 Contributors to earlier versions of Q-Chem not listed above: 
 R. D. Adamson,  B. Austin,  J. Baker,  G. J. O. Beran,  K. Brandhorst,  
 S. T. Brown,  E. F. C. Byrd,  A. K. Chakraborty,  C.-L. Cheng,  
 Siu Hung Chien,  D. M. Chipman,  D. L. Crittenden,  H. Dachsel,  
 R. J. Doerksen,  A. D. Dutoi,  L. Fusti-Molnar,  W. A. Goddard III,  
 A. Golubeva-Zadorozhnaya,  S. R. Gwaltney,  G. Hawkins,  A. Heyden,  
 S. Hirata,  G. Kedziora,  F. J. Keil,  C. Kelley,  Jihan Kim,  R. A. King,  
 R. Z. Khaliullin,  P. P. Korambath,  W. Kurlancheek,  A. M. Lee,  M. S. Lee,  
 S. V. Levchenko,  Ching Yeh Lin,  D. Liotard,  R. C. Lochan,  I. Lotan,  
 P. E. Maslen,  N. Nair,  D. P. O'Neill,  D. Neuhauser,  E. Neuscamman,  
 C. M. Oana,  R. Olson,  B. Peters,  R. Peverati,  P. A. Pieniazek,  
 Y. M. Rhee,  J. Ritchie,  M. A. Rohrdanz,  E. Rosta,  N. J. Russ,  
 H. F. Schaefer III,  N. E. Schultz,  N. Shenvi,  A. C. Simmonett,  A. Sodt,  
 D. Stuck,  K. S. Thanthiriwatte,  V. Vanovschi,  Tao Wang,  A. Warshel,  
 C. F. Williams,  Q. Wu,  X. Xu,  W. Zhang

 Please cite Q-Chem as follows:
 Y. Shao et al., Mol. Phys. 113, 184-215 (2015)
 DOI: 10.1080/00268976.2014.952696

 Q-Chem 5.2.1 for Intel X86 EM64T Linux

 Parts of Q-Chem use Armadillo 8.300.2 (Tropical Shenanigans).
 http://arma.sourceforge.net/

 Q-Chem begins on Sun Dec  1 20:40:56 2019  

Host: 
0

     Scratch files written to /scratch/taweetham/qchem25877//
NAlpha2: 238
NElect   238
Mult     1
The previous job contains 0 fragments, simply inherited here

Checking the input file for inconsistencies... 	...done.

--------------------------------------------------------------
User input:
--------------------------------------------------------------

$MOLECULE
READ
$END

$REM
   JOB_TYPE 	FREQUENCY
   BASIS 	6-311++G**
   METHOD	B3LYP	
$END


--------------------------------------------------------------
 ----------------------------------------------------------------
             Standard Nuclear Orientation (Angstroms)
    I     Atom           X                Y                Z
 ----------------------------------------------------------------
    1      C       1.1427546094    -1.3107006046    -0.0000000000
    2      C      -0.2132628433    -1.6235050221    -0.0000000000
    3      C      -1.1514709814    -0.5827421459    -0.0000000000
    4      C      -0.7199694291     0.7558000233     0.0000000000
    5      C       0.6569146948     1.0411006916     0.0000000000
    6      C       1.5989968770     0.0019850777     0.0000000000
    7      F       2.0316305327    -2.3084820569    -0.0000000000
    8      Br     -0.6893199843    -3.4595037053    -0.0000000000
    9      Br     -3.0005653487    -1.0196065477    -0.0000000000
   10      I      -2.1376098830     2.3521590769     0.0000000000
   11      Cl      1.2168624215     2.6876220646     0.0000000000
   12      I       3.6902678666     0.3301804354     0.0000000000
 ----------------------------------------------------------------
 Molecular Point Group                 Cs    NOp =  2
 Largest Abelian Subgroup              Cs    NOp =  2
 Nuclear Repulsion Energy =        3155.46013042 hartrees
 There are      119 alpha and      119 beta electrons
 Requested basis set is 6-311++G(d,p)
 There are 141 shells and 404 basis functions

 Total QAlloc Memory Limit   2000 MB
 Mega-Array Size       188 MB
 MEM_STATIC part       192 MB

                       Distance Matrix (Angstroms)
             C (  1)   C (  2)   C (  3)   C (  4)   C (  5)   C (  6)
   C (  2)  1.391629
   C (  3)  2.406947  1.401222
   C (  4)  2.782115  2.432662  1.406374
   C (  5)  2.401460  2.803093  2.430458  1.406132
   C (  6)  1.389712  2.434441  2.811935  2.438410  1.402598
   F (  7)  1.336289  2.347070  3.620817  4.118389  3.620711  2.350623
   Br(  8)  2.823801  1.896713  2.913647  4.215415  4.697636  4.149494
   Br(  9)  4.153533  2.851973  1.900000  2.890188  4.198056  4.711647
   I ( 10)  4.917045  4.416901  3.096145  2.134963  3.086785  4.414244
   Cl( 11)  3.999009  4.542144  4.037857  2.735554  1.739130  2.712687
   I ( 12)  3.030233  4.365139  4.927054  4.430727  3.115548  2.116867
             F (  7)   Br(  8)   Br(  9)   I ( 10)   Cl( 11)
   Br(  8)  2.954390
   Br(  9)  5.194631  3.360797
   I ( 10)  6.253330  5.989405  3.480445
   Cl( 11)  5.062105  6.435891  5.615180  3.371205
   I ( 12)  3.116668  5.791588  6.825626  6.168675  3.416909

 A cutoff of  1.0D-11 yielded   6137 shell pairs
 There are     56243 function pairs (     62444 Cartesian)
 Smallest overlap matrix eigenvalue = 6.03E-07

 Q-Chem warning in module stvman/mkSTV.C, line 318:

 Overlap eigenvalue is smaller than square root of threshold
 Use THRESH >= 12 to get rid of this warning

 Linear dependence detected in AO basis
 Tighter screening thresholds may be required for diffuse basis sets
 Use S2THRESH > 14 and THRESH = 14 in case of SCF convergence issues
 Number of orthogonalized atomic orbitals = 403
 Maximum deviation from orthogonality = 1.308E-10
 Guess from superposition of atomic densities
 Warning:  Energy on first SCF cycle will be non-variational
 SAD guess density has 238.000000 electrons

 -----------------------------------------------------------------------
  General SCF calculation program by
  Eric Jon Sundstrom, Paul Horn, Yuezhi Mao, Dmitri Zuev, Alec White,
  David Stuck, Shaama M.S., Shane Yost, Joonho Lee, David Small,
  Daniel Levine, Susi Lehtola, Hugh Burton, Evgeny Epifanovsky,
  Bang C. Huynh
 -----------------------------------------------------------------------
 Exchange:     0.2000 Hartree-Fock + 0.0800 Slater + 0.7200 B88
 Correlation:  0.1900 VWN1RPA + 0.8100 LYP
 Using SG-1 standard quadrature grid
 using 6 threads for integral computing
 -------------------------------------------------------
 OpenMP Integral computing Module                
 Release: version 2.0, May 2017, Q-Chem Inc. Pleasanton 
 -------------------------------------------------------
 A restricted SCF calculation will be
 performed using DIIS
 SCF converges when DIIS error is below 1.0e-08
 ---------------------------------------
  Cycle       Energy         DIIS error
 ---------------------------------------
    1  -19778.3793222590      2.86e-02  
    2  -19776.0255515945      1.98e-03  
    3  -19775.9755110227      2.45e-03  
    4  -19776.0572910971      8.20e-04  
    5  -19776.0721353458      2.14e-04  
    6  -19776.0727644973      8.21e-05  
    7  -19776.0728726627      2.73e-05  
    8  -19776.0728869457      1.05e-05  
    9  -19776.0728888565      1.95e-06  
   10  -19776.0728888995      8.32e-07  
   11  -19776.0728889103      4.24e-07  
   12  -19776.0728889131      9.13e-08  
   13  -19776.0728889134      3.28e-08  
   14  -19776.0728889146      7.90e-09  Convergence criterion met
 ---------------------------------------
 SCF time:   CPU 267.25s  wall 48.00s 
 SCF   energy in the final basis set =   -19776.0728889146
 Total energy in the final basis set =   -19776.0728889146

 --------------------------------------------------------------
             Orbital Energies (a.u.) and Symmetries
 --------------------------------------------------------------

 Alpha MOs, Restricted
 -- Occupied --                  
*******-1165.89 -482.86 -482.86 -176.32 -176.32 -165.73 -165.73
  1 A'    2 A'    3 A'    4 A'    5 A'    6 A'    7 A'    1 A"                 
-165.73 -165.72 -165.72 -165.72 -101.58  -62.51  -62.51  -56.33
  8 A'    9 A'    2 A"   10 A'   11 A'   12 A'   13 A'   14 A'                 
-56.333 -56.329 -56.328 -56.328 -56.328 -35.820 -35.817 -31.314
 15 A'    3 A"    4 A"   16 A'   17 A'   18 A'   19 A'   20 A'                 
-31.311 -31.307 -31.307 -31.304 -31.304 -24.730 -22.964 -22.963
 21 A'    5 A"   22 A'    6 A"   23 A'   24 A'   25 A'    7 A"                 
-22.962 -22.961 -22.960 -22.959 -22.958 -22.958 -22.955 -22.955
 26 A'   27 A'    8 A"   28 A'   29 A'    9 A"   30 A'   10 A"                 
-10.315 -10.292 -10.285 -10.278 -10.272 -10.269  -9.500  -8.721
 31 A'   32 A'   33 A'   34 A'   35 A'   36 A'   37 A'   38 A'                 
 -8.721  -7.264  -7.254  -7.254  -6.553  -6.553  -6.539  -6.539
 39 A'   40 A'   11 A"   41 A'   42 A'   43 A'   12 A"   13 A"                 
 -6.538  -6.538  -6.369  -6.366  -4.783  -4.779  -4.767  -4.766
 44 A'   45 A'   46 A'   47 A'   48 A'   49 A'   14 A"   50 A'                 
 -4.764  -4.763  -2.664  -2.664  -2.660  -2.660  -2.660  -2.659
 15 A"   51 A'   52 A'   53 A'   16 A"   17 A"   54 A'   55 A'                 
 -2.648  -2.648  -2.648  -2.648  -2.048  -2.045  -2.044  -2.043
 18 A"   56 A'   57 A'   19 A"   58 A'   59 A'   20 A"   60 A'                 
 -2.040  -2.040  -2.029  -2.029  -2.026  -2.026  -1.276  -0.950
 21 A"   61 A'   62 A'   22 A"   23 A"   63 A'   64 A'   65 A'                 
 -0.903  -0.848  -0.838  -0.790  -0.758  -0.695  -0.686  -0.634
 66 A'   67 A'   68 A'   69 A'   70 A'   71 A'   72 A'   73 A'                 
 -0.623  -0.572  -0.569  -0.518  -0.490  -0.471  -0.457  -0.448
 74 A'   75 A'   76 A'   24 A"   77 A'   78 A'   79 A'   25 A"                 
 -0.434  -0.400  -0.397  -0.388  -0.357  -0.353  -0.340  -0.339
 80 A'   81 A'   26 A"   82 A'   83 A'   27 A"   84 A'   28 A"                 
 -0.315  -0.309  -0.293  -0.286  -0.267  -0.267  -0.263
 29 A"   85 A'   30 A"   86 A'   87 A'   31 A"   32 A"                         
 -- Virtual --                   
 -0.102  -0.072  -0.062  -0.058  -0.040  -0.014  -0.005   0.011
 88 A'   33 A"   34 A"   89 A'   90 A'   91 A'   92 A'   93 A'                 
  0.025   0.028   0.042   0.048   0.052   0.059   0.063   0.065
 94 A'   95 A'   35 A"   96 A'   97 A'   36 A"   98 A'   37 A"                 
  0.072   0.077   0.083   0.084   0.090   0.091   0.098   0.113
 99 A'  100 A'   38 A"  101 A'  102 A'   39 A"  103 A'   40 A"                 
  0.114   0.120   0.123   0.126   0.140   0.148   0.162   0.162
104 A'  105 A'   41 A"  106 A'   42 A"  107 A'   43 A"  108 A'                 
  0.167   0.169   0.176   0.192   0.197   0.198   0.200   0.202
109 A'  110 A'  111 A'  112 A'  113 A'   44 A"  114 A'  115 A'                 
  0.208   0.211   0.226   0.235   0.242   0.248   0.255   0.264
116 A'  117 A'  118 A'  119 A'   45 A"  120 A'  121 A'  122 A'                 
  0.272   0.285   0.290   0.295   0.309   0.320   0.350   0.364
 46 A"  123 A'  124 A'  125 A'   47 A"  126 A'  127 A'  128 A'                 
  0.378   0.384   0.385   0.395   0.400   0.403   0.413   0.419
129 A'   48 A"  130 A'   49 A"  131 A'   50 A"  132 A'  133 A'                 
  0.425   0.432   0.441   0.447   0.450   0.452   0.464   0.482
134 A'   51 A"   52 A"   53 A"  135 A'  136 A'  137 A'  138 A'                 
  0.486   0.493   0.501   0.502   0.503   0.506   0.513   0.545
 54 A"  139 A'   55 A"  140 A'   56 A"  141 A'  142 A'  143 A'                 
  0.547   0.555   0.559   0.561   0.581   0.582   0.602   0.604
 57 A"  144 A'   58 A"   59 A"  145 A'   60 A"  146 A'   61 A"                 
  0.609   0.628   0.655   0.658   0.666   0.674   0.680   0.708
147 A'  148 A'  149 A'   62 A"   63 A"  150 A'  151 A'  152 A'                 
  0.728   0.746   0.761   0.780   0.780   0.802   0.809   0.813
153 A'  154 A'  155 A'  156 A'   64 A"  157 A'  158 A'  159 A'                 
  0.822   0.840   0.840   0.876   0.890   0.910   0.915   0.936
160 A'   65 A"  161 A'  162 A'  163 A'   66 A"  164 A'   67 A"                 
  0.942   0.964   0.987   1.007   1.040   1.062   1.094   1.097
165 A'  166 A'  167 A'  168 A'  169 A'  170 A'   68 A"  171 A'                 
  1.114   1.170   1.174   1.192   1.203   1.217   1.267   1.299
172 A'  173 A'   69 A"  174 A'   70 A"   71 A"   72 A"  175 A'                 
  1.347   1.362   1.365   1.388   1.416   1.445   1.455   1.468
 73 A"   74 A"  176 A'  177 A'   75 A"  178 A'  179 A'  180 A'                 
  1.469   1.477   1.487   1.537   1.541   1.594   1.608   1.713
181 A'  182 A'  183 A'  184 A'  185 A'  186 A'  187 A'   76 A"                 
  1.726   1.749   1.759   1.809   1.811   1.839   1.843   1.896
 77 A"  188 A'  189 A'  190 A'  191 A'   78 A"   79 A"   80 A"                 
  1.986   2.009   2.025   2.045   2.068   2.119   2.136   2.183
 81 A"  192 A'  193 A'   82 A"  194 A'  195 A'  196 A'  197 A'                 
  2.217   2.226   2.245   2.250   2.259   2.282   2.316   2.360
198 A'  199 A'   83 A"   84 A"  200 A'  201 A'  202 A'  203 A'                 
  2.428   2.475   2.544   2.565   2.691   2.716   2.797   2.805
204 A'  205 A'  206 A'   85 A"   86 A"   87 A"  207 A'   88 A"                 
  2.825   2.923   3.003   3.033   3.040   3.064   3.150   3.185
 89 A"  208 A'  209 A'   90 A"  210 A'  211 A'  212 A'  213 A'                 
  3.371   3.416   3.628   3.743   3.752   3.818   3.884   3.948
214 A'  215 A'  216 A'  217 A'   91 A"  218 A'  219 A'   92 A"                 
  3.958   3.960   3.984   3.989   3.991   4.009   4.025   4.025
 93 A"   94 A"   95 A"  220 A'   96 A"   97 A"   98 A"  221 A'                 
  4.049   4.053   4.062   4.073   4.109   4.140   4.161   4.215
 99 A"  222 A'  223 A'  224 A'  100 A"  225 A'  226 A'  227 A'                 
  4.276   4.282   4.287   4.372   4.434   4.461   4.537   4.801
228 A'  229 A'  230 A'  231 A'  232 A'  233 A'  234 A'  235 A'                 
  4.836   6.006   6.025   6.113   6.130   6.140   6.166   6.299
236 A'  101 A"  102 A"  237 A'  238 A'  239 A'  240 A'  103 A"                 
  6.438   6.668   6.731   6.818   7.534   7.566   7.653   7.681
241 A'  242 A'  243 A'  244 A'  104 A"  105 A"  245 A'  246 A'                 
  7.722   7.792   9.762  23.222  23.761  23.769  23.919  23.932
247 A'  248 A'  249 A'  250 A'  251 A'  252 A'  253 A'  254 A'                 
 24.023  25.809  26.195  26.592  27.889  27.929  28.344  28.359
255 A'  106 A"  256 A'  257 A'  258 A'  259 A'  107 A"  108 A"                 
 28.412  28.422  28.428  28.442  28.522  28.527  28.544  28.549
260 A'  261 A'  262 A'  263 A'  109 A"  110 A"  264 A'  111 A"                 
 28.556  28.557  28.616  28.618  28.722  28.734  47.945  48.059
265 A'  112 A"  266 A'  267 A'  268 A'  269 A'  270 A'  271 A'                 
 66.768 127.884 127.896 127.948 127.959 127.967 127.975 151.680
272 A'  113 A"  114 A"  273 A'  274 A'  275 A'  276 A'  277 A'                 
151.713 215.754 289.729 289.763 289.853 289.880 289.939 290.013
278 A'  279 A'  115 A"  116 A"  280 A'  281 A'  282 A'  283 A'                 
*******1020.8901901.8441901.878
284 A'  285 A'  286 A'  287 A'                                                 

 Beta MOs, Restricted
 -- Occupied --                  
*******-1165.89 -482.86 -482.86 -176.32 -176.32 -165.73 -165.73
  1 A'    2 A'    3 A'    4 A'    5 A'    6 A'    7 A'    1 A"                 
-165.73 -165.72 -165.72 -165.72 -101.58  -62.51  -62.51  -56.33
  8 A'    9 A'    2 A"   10 A'   11 A'   12 A'   13 A'   14 A'                 
-56.333 -56.329 -56.328 -56.328 -56.328 -35.820 -35.817 -31.314
 15 A'    3 A"    4 A"   16 A'   17 A'   18 A'   19 A'   20 A'                 
-31.311 -31.307 -31.307 -31.304 -31.304 -24.730 -22.964 -22.963
 21 A'    5 A"   22 A'    6 A"   23 A'   24 A'   25 A'    7 A"                 
-22.962 -22.961 -22.960 -22.959 -22.958 -22.958 -22.955 -22.955
 26 A'   27 A'    8 A"   28 A'   29 A'    9 A"   30 A'   10 A"                 
-10.315 -10.292 -10.285 -10.278 -10.272 -10.269  -9.500  -8.721
 31 A'   32 A'   33 A'   34 A'   35 A'   36 A'   37 A'   38 A'                 
 -8.721  -7.264  -7.254  -7.254  -6.553  -6.553  -6.539  -6.539
 39 A'   40 A'   11 A"   41 A'   42 A'   43 A'   12 A"   13 A"                 
 -6.538  -6.538  -6.369  -6.366  -4.783  -4.779  -4.767  -4.766
 44 A'   45 A'   46 A'   47 A'   48 A'   49 A'   14 A"   50 A'                 
 -4.764  -4.763  -2.664  -2.664  -2.660  -2.660  -2.660  -2.659
 15 A"   51 A'   52 A'   53 A'   16 A"   17 A"   54 A'   55 A'                 
 -2.648  -2.648  -2.648  -2.648  -2.048  -2.045  -2.044  -2.043
 18 A"   56 A'   57 A'   19 A"   58 A'   59 A'   20 A"   60 A'                 
 -2.040  -2.040  -2.029  -2.029  -2.026  -2.026  -1.276  -0.950
 21 A"   61 A'   62 A'   22 A"   23 A"   63 A'   64 A'   65 A'                 
 -0.903  -0.848  -0.838  -0.790  -0.758  -0.695  -0.686  -0.634
 66 A'   67 A'   68 A'   69 A'   70 A'   71 A'   72 A'   73 A'                 
 -0.623  -0.572  -0.569  -0.518  -0.490  -0.471  -0.457  -0.448
 74 A'   75 A'   76 A'   24 A"   77 A'   78 A'   79 A'   25 A"                 
 -0.434  -0.400  -0.397  -0.388  -0.357  -0.353  -0.340  -0.339
 80 A'   81 A'   26 A"   82 A'   83 A'   27 A"   84 A'   28 A"                 
 -0.315  -0.309  -0.293  -0.286  -0.267  -0.267  -0.263
 29 A"   85 A'   30 A"   86 A'   87 A'   31 A"   32 A"                         
 -- Virtual --                   
 -0.102  -0.072  -0.062  -0.058  -0.040  -0.014  -0.005   0.011
 88 A'   33 A"   34 A"   89 A'   90 A'   91 A'   92 A'   93 A'                 
  0.025   0.028   0.042   0.048   0.052   0.059   0.063   0.065
 94 A'   95 A'   35 A"   96 A'   97 A'   36 A"   98 A'   37 A"                 
  0.072   0.077   0.083   0.084   0.090   0.091   0.098   0.113
 99 A'  100 A'   38 A"  101 A'  102 A'   39 A"  103 A'   40 A"                 
  0.114   0.120   0.123   0.126   0.140   0.148   0.162   0.162
104 A'  105 A'   41 A"  106 A'   42 A"  107 A'   43 A"  108 A'                 
  0.167   0.169   0.176   0.192   0.197   0.198   0.200   0.202
109 A'  110 A'  111 A'  112 A'  113 A'   44 A"  114 A'  115 A'                 
  0.208   0.211   0.226   0.235   0.242   0.248   0.255   0.264
116 A'  117 A'  118 A'  119 A'   45 A"  120 A'  121 A'  122 A'                 
  0.272   0.285   0.290   0.295   0.309   0.320   0.350   0.364
 46 A"  123 A'  124 A'  125 A'   47 A"  126 A'  127 A'  128 A'                 
  0.378   0.384   0.385   0.395   0.400   0.403   0.413   0.419
129 A'   48 A"  130 A'   49 A"  131 A'   50 A"  132 A'  133 A'                 
  0.425   0.432   0.441   0.447   0.450   0.452   0.464   0.482
134 A'   51 A"   52 A"   53 A"  135 A'  136 A'  137 A'  138 A'                 
  0.486   0.493   0.501   0.502   0.503   0.506   0.513   0.545
 54 A"  139 A'   55 A"  140 A'   56 A"  141 A'  142 A'  143 A'                 
  0.547   0.555   0.559   0.561   0.581   0.582   0.602   0.604
 57 A"  144 A'   58 A"   59 A"  145 A'   60 A"  146 A'   61 A"                 
  0.609   0.628   0.655   0.658   0.666   0.674   0.680   0.708
147 A'  148 A'  149 A'   62 A"   63 A"  150 A'  151 A'  152 A'                 
  0.728   0.746   0.761   0.780   0.780   0.802   0.809   0.813
153 A'  154 A'  155 A'  156 A'   64 A"  157 A'  158 A'  159 A'                 
  0.822   0.840   0.840   0.876   0.890   0.910   0.915   0.936
160 A'   65 A"  161 A'  162 A'  163 A'   66 A"  164 A'   67 A"                 
  0.942   0.964   0.987   1.007   1.040   1.062   1.094   1.097
165 A'  166 A'  167 A'  168 A'  169 A'  170 A'   68 A"  171 A'                 
  1.114   1.170   1.174   1.192   1.203   1.217   1.267   1.299
172 A'  173 A'   69 A"  174 A'   70 A"   71 A"   72 A"  175 A'                 
  1.347   1.362   1.365   1.388   1.416   1.445   1.455   1.468
 73 A"   74 A"  176 A'  177 A'   75 A"  178 A'  179 A'  180 A'                 
  1.469   1.477   1.487   1.537   1.541   1.594   1.608   1.713
181 A'  182 A'  183 A'  184 A'  185 A'  186 A'  187 A'   76 A"                 
  1.726   1.749   1.759   1.809   1.811   1.839   1.843   1.896
 77 A"  188 A'  189 A'  190 A'  191 A'   78 A"   79 A"   80 A"                 
  1.986   2.009   2.025   2.045   2.068   2.119   2.136   2.183
 81 A"  192 A'  193 A'   82 A"  194 A'  195 A'  196 A'  197 A'                 
  2.217   2.226   2.245   2.250   2.259   2.282   2.316   2.360
198 A'  199 A'   83 A"   84 A"  200 A'  201 A'  202 A'  203 A'                 
  2.428   2.475   2.544   2.565   2.691   2.716   2.797   2.805
204 A'  205 A'  206 A'   85 A"   86 A"   87 A"  207 A'   88 A"                 
  2.825   2.923   3.003   3.033   3.040   3.064   3.150   3.185
 89 A"  208 A'  209 A'   90 A"  210 A'  211 A'  212 A'  213 A'                 
  3.371   3.416   3.628   3.743   3.752   3.818   3.884   3.948
214 A'  215 A'  216 A'  217 A'   91 A"  218 A'  219 A'   92 A"                 
  3.958   3.960   3.984   3.989   3.991   4.009   4.025   4.025
 93 A"   94 A"   95 A"  220 A'   96 A"   97 A"   98 A"  221 A'                 
  4.049   4.053   4.062   4.073   4.109   4.140   4.161   4.215
 99 A"  222 A'  223 A'  224 A'  100 A"  225 A'  226 A'  227 A'                 
  4.276   4.282   4.287   4.372   4.434   4.461   4.537   4.801
228 A'  229 A'  230 A'  231 A'  232 A'  233 A'  234 A'  235 A'                 
  4.836   6.006   6.025   6.113   6.130   6.140   6.166   6.299
236 A'  101 A"  102 A"  237 A'  238 A'  239 A'  240 A'  103 A"                 
  6.438   6.668   6.731   6.818   7.534   7.566   7.653   7.681
241 A'  242 A'  243 A'  244 A'  104 A"  105 A"  245 A'  246 A'                 
  7.722   7.792   9.762  23.222  23.761  23.769  23.919  23.932
247 A'  248 A'  249 A'  250 A'  251 A'  252 A'  253 A'  254 A'                 
 24.023  25.809  26.195  26.592  27.889  27.929  28.344  28.359
255 A'  106 A"  256 A'  257 A'  258 A'  259 A'  107 A"  108 A"                 
 28.412  28.422  28.428  28.442  28.522  28.527  28.544  28.549
260 A'  261 A'  262 A'  263 A'  109 A"  110 A"  264 A'  111 A"                 
 28.556  28.557  28.616  28.618  28.722  28.734  47.945  48.059
265 A'  112 A"  266 A'  267 A'  268 A'  269 A'  270 A'  271 A'                 
 66.768 127.884 127.896 127.948 127.959 127.967 127.975 151.680
272 A'  113 A"  114 A"  273 A'  274 A'  275 A'  276 A'  277 A'                 
151.713 215.754 289.729 289.763 289.853 289.880 289.939 290.013
278 A'  279 A'  115 A"  116 A"  280 A'  281 A'  282 A'  283 A'                 
*******1020.8901901.8441901.878
284 A'  285 A'  286 A'  287 A'                                                 
 --------------------------------------------------------------

          Ground-State Mulliken Net Atomic Charges

     Atom                 Charge (a.u.)
  ----------------------------------------
      1 C                    -0.741757
      2 C                     0.551370
      3 C                    -0.071038
      4 C                    -0.801066
      5 C                     0.915211
      6 C                    -0.205931
      7 F                    -0.078185
      8 Br                   -0.115161
      9 Br                   -0.218139
     10 I                     0.115895
     11 Cl                    0.541187
     12 I                     0.107613
  ----------------------------------------
  Sum of atomic charges =     0.000000

 -----------------------------------------------------------------
                    Cartesian Multipole Moments
 -----------------------------------------------------------------
    Charge (ESU x 10^10)
                -0.0000
    Dipole Moment (Debye)
         X      -0.3286      Y       0.4924      Z       0.0000
       Tot       0.5920
    Quadrupole Moments (Debye-Ang)
        XX    -138.2879     XY       1.6818     YY    -142.9648
        XZ       0.0000     YZ       0.0000     ZZ    -145.8003
    Octopole Moments (Debye-Ang^2)
       XXX     -16.3440    XXY       8.4295    XYY     -29.8535
       YYY     -17.7628    XXZ       0.0000    XYZ       0.0000
       YYZ       0.0000    XZZ      -8.1347    YZZ      -8.5237
       ZZZ       0.0000
    Hexadecapole Moments (Debye-Ang^3)
      XXXX   -4375.4723   XXXY      12.2520   XXYY   -1324.4398
      XYYY     -11.9765   YYYY   -3285.8342   XXXZ       0.0000
      XXYZ       0.0000   XYYZ      -0.0000   YYYZ       0.0000
      XXZZ    -836.2573   XYZZ      -9.2266   YYZZ    -620.3620
      XZZZ       0.0000   YZZZ       0.0000   ZZZZ    -183.3018
 -----------------------------------------------------------------
 Calculating MO derivatives via CPSCF
    1     0    39    0.0248006  
    2     0    39    0.0069742  
    3     0    39    0.0014750  
    4     0    39    0.0001683  
    5    23    16    0.0000204  
    6    37     2    0.0000014  
    7    39     0    0.0000001  Converged
 Time for AOints: 316.6 s (CPU) 53.2 s (wall)
 ------------------------------------------------------------------------------
                     AOints        : Timing summary (seconds)
 ------------------------------------------------------------------------------
     job step          cpu (% of tot)      sys (% of tot)     wall (% of tot)
 ------------------------------------------------------------------------------
  AOints            0.3166E+03 ( 8.3)   0.1700E-04 ( 6.3)   0.5315E+02 ( 8.1)
 ------------------------------------------------------------------------------
   Grand Totals     0.3824E+04          0.2700E-03          0.6576E+03
 ------------------------------------------------------------------------------
 Polarizability Matrix (a.u.)
            1           2           3
    1-243.4671017  -4.9463774   0.0000000
    2  -4.9463774-219.2039166   0.0000000
    3   0.0000000   0.0000000-103.8173404
 Calculating analytic Hessian of the SCF energy

 Direct stationary perturbation theory relativistic correction:

 rels  =     228.370257429935
 relv  =    -767.125224459544
 rel2e =     109.623584015884
 E_rel =    -429.131383013725

 Hessian of the SCF Energy
            1           2           3           4           5           6
    1   0.6592917   0.0014636  -0.0000000  -0.2951798  -0.0905175  -0.0000000
    2   0.0014636   0.6655245  -0.0000000  -0.0159709  -0.1079300   0.0000000
    3  -0.0000000  -0.0000000   0.1430185  -0.0000000  -0.0000000  -0.0594580
    4  -0.2951798  -0.0159709  -0.0000000   0.6099639  -0.0295755  -0.0000000
    5  -0.0905175  -0.1079300  -0.0000000  -0.0295755   0.5119035  -0.0000000
    6  -0.0000000   0.0000000  -0.0594580  -0.0000000  -0.0000000   0.0970208
    7  -0.0456902   0.0073083  -0.0000000  -0.1829865   0.1260072  -0.0000000
    8   0.0652497   0.0531332   0.0000000   0.0755951  -0.2048080  -0.0000000
    9  -0.0000000   0.0000000   0.0012540  -0.0000000   0.0000000  -0.0493567
   10  -0.0397277  -0.0343241   0.0000000   0.0519390  -0.0026698   0.0000000
   11  -0.0344521  -0.0317710  -0.0000000   0.0488977  -0.0487760   0.0000000
   12   0.0000000   0.0000000   0.0013043  -0.0000000   0.0000000   0.0045890
   13   0.0612818   0.0528787   0.0000000  -0.0621485   0.0178273   0.0000000
   14  -0.0030175  -0.0515163   0.0000000   0.0192913  -0.0056838  -0.0000000
   15   0.0000000  -0.0000000   0.0009819   0.0000000   0.0000000   0.0022514
   16  -0.1256215  -0.1070295  -0.0000000  -0.0047969  -0.0269868  -0.0000000
   17  -0.0402349  -0.2867741   0.0000000  -0.0837708   0.0057486   0.0000000
   18  -0.0000000  -0.0000000  -0.0590795   0.0000000   0.0000000   0.0089114
   19  -0.1804526   0.1240538   0.0000000  -0.0455806   0.0442690   0.0000000
   20   0.1256915  -0.2096582   0.0000000   0.0093690  -0.0056360   0.0000000
   21  -0.0000000   0.0000000  -0.0429227   0.0000000  -0.0000000   0.0070241
   22  -0.0066180  -0.0273102  -0.0000000  -0.0392871  -0.0304840  -0.0000000
   23  -0.0091335  -0.0299275   0.0000000  -0.0315296  -0.1447911   0.0000000
   24   0.0000000   0.0000000   0.0043587   0.0000000   0.0000000  -0.0172564
   25   0.0029381   0.0042534   0.0000000  -0.0376423  -0.0049572   0.0000000
   26   0.0007065  -0.0020851  -0.0000000   0.0107210   0.0030863   0.0000000
   27  -0.0000000  -0.0000000   0.0035992  -0.0000000   0.0000000   0.0025162
   28  -0.0001466  -0.0003723  -0.0000000   0.0011589  -0.0011562  -0.0000000
   29  -0.0003256  -0.0000483  -0.0000000  -0.0031320  -0.0008385  -0.0000000
   30  -0.0000000  -0.0000000  -0.0007351   0.0000000   0.0000000   0.0026370
   31  -0.0022292   0.0009114   0.0000000   0.0003539  -0.0001011  -0.0000000
   32   0.0046670   0.0022155   0.0000000  -0.0010205  -0.0001540   0.0000000
   33   0.0000000   0.0000000   0.0040912  -0.0000000   0.0000000  -0.0011620
   34  -0.0278456  -0.0058621   0.0000000   0.0042061  -0.0016540   0.0000000
   35  -0.0200987  -0.0011632   0.0000000   0.0011262  -0.0021189  -0.0000000
   36  -0.0000000   0.0000000   0.0035877   0.0000000  -0.0000000   0.0022831
            7           8           9          10          11          12
    1  -0.0456902   0.0652497  -0.0000000  -0.0397277  -0.0344521   0.0000000
    2   0.0073083   0.0531332   0.0000000  -0.0343241  -0.0317710   0.0000000
    3  -0.0000000   0.0000000   0.0012540   0.0000000  -0.0000000   0.0013043
    4  -0.1829865   0.0755951  -0.0000000   0.0519390   0.0488977  -0.0000000
    5   0.1260072  -0.2048080   0.0000000  -0.0026698  -0.0487760   0.0000000
    6  -0.0000000  -0.0000000  -0.0493567   0.0000000   0.0000000   0.0045890
    7   0.4865938  -0.0253977   0.0000000  -0.1070466  -0.0760358  -0.0000000
    8  -0.0253977   0.5629006  -0.0000000  -0.0317633  -0.2635589  -0.0000000
    9   0.0000000  -0.0000000   0.1008846   0.0000000   0.0000000  -0.0476303
   10  -0.1070466  -0.0317633   0.0000000   0.4892892   0.0860647   0.0000000
   11  -0.0760358  -0.2635589   0.0000000   0.0860647   0.4472727  -0.0000000
   12  -0.0000000  -0.0000000  -0.0476303   0.0000000  -0.0000000   0.0858064
   13  -0.0045283  -0.0838433  -0.0000000  -0.2723619  -0.0089583   0.0000000
   14  -0.0284489   0.0066361  -0.0000000  -0.0606001  -0.0971740  -0.0000000
   15  -0.0000000   0.0000000   0.0008592  -0.0000000  -0.0000000  -0.0507137
   16  -0.0022583   0.0119475   0.0000000  -0.0430309   0.0061748  -0.0000000
   17   0.0130814  -0.0632716   0.0000000   0.0595614   0.0442537   0.0000000
   18  -0.0000000   0.0000000   0.0019052  -0.0000000   0.0000000   0.0076731
   19  -0.0016060  -0.0066873   0.0000000   0.0011721   0.0018989  -0.0000000
   20  -0.0021007  -0.0015708   0.0000000   0.0019932   0.0006120  -0.0000000
   21  -0.0000000  -0.0000000   0.0051958  -0.0000000   0.0000000  -0.0012049
   22   0.0033649   0.0084718   0.0000000  -0.0016061   0.0010063   0.0000000
   23  -0.0061935  -0.0317238  -0.0000000   0.0027759   0.0009937  -0.0000000
   24  -0.0000000   0.0000000   0.0014180  -0.0000000  -0.0000000   0.0032084
   25  -0.1389547  -0.0228152  -0.0000000  -0.0247001  -0.0101672  -0.0000000
   26  -0.0243216  -0.0361797  -0.0000000  -0.0240499  -0.0066576   0.0000000
   27   0.0000000  -0.0000000  -0.0189703   0.0000000   0.0000000   0.0014895
   28  -0.0030876   0.0064817  -0.0000000  -0.0426130   0.0147573  -0.0000000
   29   0.0169193  -0.0236293  -0.0000000   0.0152333  -0.0195871   0.0000000
   30  -0.0000000   0.0000000   0.0010597   0.0000000  -0.0000000  -0.0094527
   31  -0.0029847   0.0021042   0.0000000  -0.0127891  -0.0320269  -0.0000000
   32  -0.0007206   0.0022186  -0.0000000  -0.0130396  -0.0242597   0.0000000
   33   0.0000000  -0.0000000   0.0040340   0.0000000   0.0000000   0.0025527
   34  -0.0008146   0.0006552  -0.0000000   0.0014722   0.0028364   0.0000000
   35  -0.0000952  -0.0001470  -0.0000000   0.0008172  -0.0013491  -0.0000000
   36  -0.0000000   0.0000000  -0.0006532   0.0000000   0.0000000   0.0023782
           13          14          15          16          17          18
    1   0.0612818  -0.0030175   0.0000000  -0.1256215  -0.0402349  -0.0000000
    2   0.0528787  -0.0515163  -0.0000000  -0.1070295  -0.2867741  -0.0000000
    3   0.0000000   0.0000000   0.0009819  -0.0000000   0.0000000  -0.0590795
    4  -0.0621485   0.0192913   0.0000000  -0.0047969  -0.0837708   0.0000000
    5   0.0178273  -0.0056838   0.0000000  -0.0269868   0.0057486   0.0000000
    6   0.0000000  -0.0000000   0.0022514  -0.0000000   0.0000000   0.0089114
    7  -0.0045283  -0.0284489  -0.0000000  -0.0022583   0.0130814  -0.0000000
    8  -0.0838433   0.0066361   0.0000000   0.0119475  -0.0632716   0.0000000
    9  -0.0000000  -0.0000000   0.0008592   0.0000000   0.0000000   0.0019052
   10  -0.2723619  -0.0606001  -0.0000000  -0.0430309   0.0595614  -0.0000000
   11  -0.0089583  -0.0971740  -0.0000000   0.0061748   0.0442537   0.0000000
   12   0.0000000  -0.0000000  -0.0507137  -0.0000000   0.0000000   0.0076731
   13   0.5600815  -0.0294805   0.0000000  -0.1860292   0.0745444  -0.0000000
   14  -0.0294805   0.4979135  -0.0000000   0.1244331  -0.1989395   0.0000000
   15   0.0000000  -0.0000000   0.1111864   0.0000000  -0.0000000  -0.0532626
   16  -0.1860292   0.1244331   0.0000000   0.4301291  -0.0292026   0.0000000
   17   0.0745444  -0.1989395  -0.0000000  -0.0292026   0.6129580  -0.0000000
   18  -0.0000000   0.0000000  -0.0532626   0.0000000  -0.0000000   0.0945976
   19  -0.0027900  -0.0019650   0.0000000   0.0033797   0.0033882   0.0000000
   20  -0.0064434  -0.0005482   0.0000000   0.0379556  -0.0502697  -0.0000000
   21   0.0000000   0.0000000   0.0055389   0.0000000  -0.0000000   0.0059991
   22   0.0002611  -0.0001535  -0.0000000  -0.0027118   0.0020861  -0.0000000
   23   0.0008218  -0.0007170   0.0000000  -0.0009658   0.0041778  -0.0000000
   24   0.0000000  -0.0000000  -0.0009259  -0.0000000   0.0000000   0.0029332
   25   0.0026655  -0.0011958   0.0000000  -0.0007975  -0.0007393   0.0000000
   26   0.0011881  -0.0025514   0.0000000  -0.0001769   0.0000643  -0.0000000
   27  -0.0000000   0.0000000   0.0035659   0.0000000  -0.0000000  -0.0011100
   28  -0.0203704   0.0195841   0.0000000  -0.0014814  -0.0029627  -0.0000000
   29   0.0085719  -0.0066215   0.0000000  -0.0007182   0.0017294  -0.0000000
   30  -0.0000000   0.0000000   0.0014186   0.0000000  -0.0000000   0.0025653
   31  -0.0494286  -0.0361866   0.0000000   0.0043925   0.0105026  -0.0000000
   32  -0.0356733  -0.1432211  -0.0000000  -0.0093562  -0.0445334  -0.0000000
   33   0.0000000  -0.0000000  -0.0223268  -0.0000000   0.0000000   0.0030462
   34  -0.0266320  -0.0022588  -0.0000000  -0.0711736  -0.0062506  -0.0000000
   35   0.0085662   0.0024268   0.0000000  -0.0060745  -0.0251463   0.0000000
   36  -0.0000000  -0.0000000   0.0014267  -0.0000000   0.0000000  -0.0141790
           19          20          21          22          23          24
    1  -0.1804526   0.1256915  -0.0000000  -0.0066180  -0.0091335   0.0000000
    2   0.1240538  -0.2096582   0.0000000  -0.0273102  -0.0299275   0.0000000
    3   0.0000000   0.0000000  -0.0429227  -0.0000000   0.0000000   0.0043587
    4  -0.0455806   0.0093690   0.0000000  -0.0392871  -0.0315296   0.0000000
    5   0.0442690  -0.0056360  -0.0000000  -0.0304840  -0.1447911   0.0000000
    6   0.0000000   0.0000000   0.0070241  -0.0000000   0.0000000  -0.0172564
    7  -0.0016060  -0.0021007  -0.0000000   0.0033649  -0.0061935  -0.0000000
    8  -0.0066873  -0.0015708  -0.0000000   0.0084718  -0.0317238   0.0000000
    9   0.0000000   0.0000000   0.0051958   0.0000000  -0.0000000   0.0014180
   10   0.0011721   0.0019932  -0.0000000  -0.0016061   0.0027759  -0.0000000
   11   0.0018989   0.0006120   0.0000000   0.0010063   0.0009937  -0.0000000
   12  -0.0000000  -0.0000000  -0.0012049   0.0000000  -0.0000000   0.0032084
   13  -0.0027900  -0.0064434   0.0000000   0.0002611   0.0008218   0.0000000
   14  -0.0019650  -0.0005482   0.0000000  -0.0001535  -0.0007170  -0.0000000
   15   0.0000000   0.0000000   0.0055389  -0.0000000   0.0000000  -0.0009259
   16   0.0033797   0.0379556   0.0000000  -0.0027118  -0.0009658  -0.0000000
   17   0.0033882  -0.0502697  -0.0000000   0.0020861   0.0041778   0.0000000
   18   0.0000000  -0.0000000   0.0059991  -0.0000000  -0.0000000   0.0029332
   19   0.2300055  -0.1621883  -0.0000000  -0.0032083   0.0005427  -0.0000000
   20  -0.1621883   0.2699249  -0.0000000  -0.0052963   0.0025070  -0.0000000
   21  -0.0000000  -0.0000000   0.0234755  -0.0000000  -0.0000000  -0.0020262
   22  -0.0032083  -0.0052963  -0.0000000   0.0540192   0.0426720   0.0000000
   23   0.0005427   0.0025070  -0.0000000   0.0426720   0.2060464  -0.0000000
   24  -0.0000000  -0.0000000  -0.0020262   0.0000000  -0.0000000   0.0083051
   25  -0.0018157   0.0001388   0.0000000  -0.0037314   0.0020861  -0.0000000
   26   0.0009830   0.0003392  -0.0000000   0.0095070  -0.0041285   0.0000000
   27   0.0000000   0.0000000   0.0001017  -0.0000000   0.0000000  -0.0002520
   28  -0.0006438   0.0008111   0.0000000   0.0000969  -0.0002670   0.0000000
   29   0.0008401  -0.0008387   0.0000000   0.0005886  -0.0006504   0.0000000
   30  -0.0000000  -0.0000000  -0.0000323  -0.0000000   0.0000000   0.0002032
   31   0.0006240   0.0007435   0.0000000  -0.0000232  -0.0004942  -0.0000000
   32   0.0000277  -0.0021722  -0.0000000  -0.0003572  -0.0012921   0.0000000
   33  -0.0000000   0.0000000   0.0001606   0.0000000  -0.0000000  -0.0000442
   34   0.0009158  -0.0006740  -0.0000000  -0.0005564  -0.0003153   0.0000000
   35  -0.0051631  -0.0026891  -0.0000000  -0.0007308  -0.0004945   0.0000000
   36   0.0000000   0.0000000  -0.0013096   0.0000000   0.0000000   0.0000782
           25          26          27          28          29          30
    1   0.0029381   0.0007065  -0.0000000  -0.0001466  -0.0003256  -0.0000000
    2   0.0042534  -0.0020851  -0.0000000  -0.0003723  -0.0000483  -0.0000000
    3   0.0000000  -0.0000000   0.0035992  -0.0000000  -0.0000000  -0.0007351
    4  -0.0376423   0.0107210  -0.0000000   0.0011589  -0.0031320   0.0000000
    5  -0.0049572   0.0030863   0.0000000  -0.0011562  -0.0008385   0.0000000
    6   0.0000000   0.0000000   0.0025162  -0.0000000  -0.0000000   0.0026370
    7  -0.1389547  -0.0243216   0.0000000  -0.0030876   0.0169193  -0.0000000
    8  -0.0228152  -0.0361797  -0.0000000   0.0064817  -0.0236293   0.0000000
    9  -0.0000000  -0.0000000  -0.0189703  -0.0000000  -0.0000000   0.0010597
   10  -0.0247001  -0.0240499   0.0000000  -0.0426130   0.0152333   0.0000000
   11  -0.0101672  -0.0066576   0.0000000   0.0147573  -0.0195871  -0.0000000
   12  -0.0000000   0.0000000   0.0014895  -0.0000000   0.0000000  -0.0094527
   13   0.0026655   0.0011881  -0.0000000  -0.0203704   0.0085719  -0.0000000
   14  -0.0011958  -0.0025514   0.0000000   0.0195841  -0.0066215   0.0000000
   15   0.0000000   0.0000000   0.0035659   0.0000000   0.0000000   0.0014186
   16  -0.0007975  -0.0001769   0.0000000  -0.0014814  -0.0007182   0.0000000
   17  -0.0007393   0.0000643  -0.0000000  -0.0029627   0.0017294  -0.0000000
   18   0.0000000  -0.0000000  -0.0011100  -0.0000000  -0.0000000   0.0025653
   19  -0.0018157   0.0009830   0.0000000  -0.0006438   0.0008401  -0.0000000
   20   0.0001388   0.0003392   0.0000000   0.0008111  -0.0008387  -0.0000000
   21   0.0000000  -0.0000000   0.0001017   0.0000000   0.0000000  -0.0000323
   22  -0.0037314   0.0095070  -0.0000000   0.0000969   0.0005886  -0.0000000
   23   0.0020861  -0.0041285   0.0000000  -0.0002670  -0.0006504   0.0000000
   24  -0.0000000   0.0000000  -0.0002520   0.0000000   0.0000000   0.0002032
   25   0.2025373   0.0332402   0.0000000   0.0005907   0.0006024   0.0000000
   26   0.0332402   0.0602097  -0.0000000  -0.0065375  -0.0117559  -0.0000000
   27   0.0000000  -0.0000000   0.0086736  -0.0000000  -0.0000000   0.0002631
   28   0.0005907  -0.0065375  -0.0000000   0.0782592  -0.0340442  -0.0000000
   29   0.0006024  -0.0117559  -0.0000000  -0.0340442   0.0605941  -0.0000000
   30   0.0000000  -0.0000000   0.0002631  -0.0000000  -0.0000000   0.0018988
   31  -0.0005045  -0.0011101   0.0000000  -0.0113477  -0.0043089  -0.0000000
   32  -0.0003626  -0.0003426   0.0000000   0.0031146   0.0016321   0.0000000
   33  -0.0000000  -0.0000000   0.0001370   0.0000000  -0.0000000   0.0000062
   34  -0.0005857  -0.0001498  -0.0000000  -0.0004148  -0.0002270   0.0000000
   35  -0.0000837   0.0000014  -0.0000000   0.0005911   0.0000137  -0.0000000
   36   0.0000000   0.0000000  -0.0000140  -0.0000000   0.0000000   0.0001684
           31          32          33          34          35          36
    1  -0.0022292   0.0046670   0.0000000  -0.0278456  -0.0200987  -0.0000000
    2   0.0009114   0.0022155   0.0000000  -0.0058621  -0.0011632   0.0000000
    3   0.0000000   0.0000000   0.0040912   0.0000000   0.0000000   0.0035877
    4   0.0003539  -0.0010205  -0.0000000   0.0042061   0.0011262   0.0000000
    5  -0.0001011  -0.0001540   0.0000000  -0.0016540  -0.0021189  -0.0000000
    6  -0.0000000   0.0000000  -0.0011620   0.0000000  -0.0000000   0.0022831
    7  -0.0029847  -0.0007206   0.0000000  -0.0008146  -0.0000952  -0.0000000
    8   0.0021042   0.0022186  -0.0000000   0.0006552  -0.0001470   0.0000000
    9   0.0000000  -0.0000000   0.0040340  -0.0000000  -0.0000000  -0.0006532
   10  -0.0127891  -0.0130396   0.0000000   0.0014722   0.0008172   0.0000000
   11  -0.0320269  -0.0242597   0.0000000   0.0028364  -0.0013491   0.0000000
   12  -0.0000000   0.0000000   0.0025527   0.0000000  -0.0000000   0.0023782
   13  -0.0494286  -0.0356733   0.0000000  -0.0266320   0.0085662  -0.0000000
   14  -0.0361866  -0.1432211  -0.0000000  -0.0022588   0.0024268  -0.0000000
   15   0.0000000  -0.0000000  -0.0223268  -0.0000000   0.0000000   0.0014267
   16   0.0043925  -0.0093562  -0.0000000  -0.0711736  -0.0060745  -0.0000000
   17   0.0105026  -0.0445334   0.0000000  -0.0062506  -0.0251463   0.0000000
   18  -0.0000000  -0.0000000   0.0030462  -0.0000000   0.0000000  -0.0141790
   19   0.0006240   0.0000277  -0.0000000   0.0009158  -0.0051631   0.0000000
   20   0.0007435  -0.0021722   0.0000000  -0.0006740  -0.0026891   0.0000000
   21   0.0000000  -0.0000000   0.0001606  -0.0000000  -0.0000000  -0.0013096
   22  -0.0000232  -0.0003572   0.0000000  -0.0005564  -0.0007308   0.0000000
   23  -0.0004942  -0.0012921  -0.0000000  -0.0003153  -0.0004945   0.0000000
   24  -0.0000000   0.0000000  -0.0000442   0.0000000   0.0000000   0.0000782
   25  -0.0005045  -0.0003626  -0.0000000  -0.0005857  -0.0000837   0.0000000
   26  -0.0011101  -0.0003426  -0.0000000  -0.0001498   0.0000014   0.0000000
   27   0.0000000   0.0000000   0.0001370  -0.0000000  -0.0000000  -0.0000140
   28  -0.0113477   0.0031146   0.0000000  -0.0004148   0.0005911  -0.0000000
   29  -0.0043089   0.0016321  -0.0000000  -0.0002270   0.0000137   0.0000000
   30  -0.0000000   0.0000000   0.0000062   0.0000000  -0.0000000   0.0001684
   31   0.0785124   0.0511257   0.0000000  -0.0045759   0.0088403   0.0000000
   32   0.0511257   0.2137539   0.0000000   0.0015947  -0.0038451   0.0000000
   33   0.0000000   0.0000000   0.0097302  -0.0000000   0.0000000  -0.0002252
   34  -0.0045759   0.0015947  -0.0000000   0.1260043   0.0123048   0.0000000
   35   0.0088403  -0.0038451   0.0000000   0.0123048   0.0345115  -0.0000000
   36   0.0000000   0.0000000  -0.0002252   0.0000000  -0.0000000   0.0064589
 **********************************************************************
 **                                                                  **
 **                       VIBRATIONAL ANALYSIS                       **
 **                       --------------------                       **
 **                                                                  **
 **        VIBRATIONAL FREQUENCIES (CM**-1) AND NORMAL MODES         **
 **     FORCE CONSTANTS (mDYN/ANGSTROM) AND REDUCED MASSES (AMU)     **
 **                  INFRARED INTENSITIES (KM/MOL)                   **
 **                                                                  **
 **********************************************************************


 Mode:                 1                      2                      3
 Frequency:        34.39                  43.61                  78.70
 Force Cnst:      0.0478                 0.0430                 0.0718
 Red. Mass:      68.5371                38.3380                19.6660
 IR Active:          YES                    YES                    YES
 IR Intens:        0.000                  0.022                  0.235
 Raman Active:       YES                    YES                    YES
               X      Y      Z        X      Y      Z        X      Y      Z
 C         -0.000 -0.000 -0.136   -0.000  0.000  0.054    0.000  0.000  0.450
 C         -0.000 -0.000 -0.057   -0.000 -0.000  0.096    0.000  0.000  0.233
 C          0.000  0.000  0.173    0.000 -0.000  0.066   -0.000 -0.000  0.145
 C          0.000  0.000  0.123    0.000  0.000  0.175   -0.000 -0.000  0.153
 C          0.000  0.000  0.127    0.000  0.000  0.328   -0.000 -0.000  0.154
 C         -0.000 -0.000  0.037   -0.000  0.000  0.138    0.000  0.000  0.285
 F         -0.000 -0.000 -0.351   -0.000  0.000 -0.055    0.000  0.000  0.736
 Br        -0.000 -0.000 -0.380   -0.000 -0.000  0.174    0.000  0.000 -0.198
 Br         0.000  0.000  0.668    0.000  0.000 -0.132   -0.000 -0.000  0.007
 I          0.000 -0.000 -0.337    0.000 -0.000 -0.131   -0.000  0.000 -0.011
 Cl         0.000  0.000  0.276    0.000  0.000  0.847   -0.000 -0.000 -0.045
 I         -0.000  0.000  0.109   -0.000 -0.000 -0.202    0.000 -0.000 -0.102
 TransDip  -0.000 -0.000  0.000    0.000 -0.000 -0.005    0.000 -0.000 -0.016

 Mode:                 4                      5                      6
 Frequency:       103.65                 110.78                 143.83
 Force Cnst:      0.3978                 0.6139                 1.0421
 Red. Mass:      62.8496                84.9137                85.4991
 IR Active:          YES                    YES                    YES
 IR Intens:        0.409                  0.231                  0.025
 Raman Active:       YES                    YES                    YES
               X      Y      Z        X      Y      Z        X      Y      Z
 C         -0.043 -0.257  0.000   -0.089  0.090 -0.000   -0.074 -0.008  0.000
 C         -0.066 -0.249  0.000   -0.040  0.011 -0.000   -0.059 -0.065 -0.000
 C         -0.069 -0.228  0.000   -0.134 -0.037 -0.000   -0.032 -0.026 -0.000
 C         -0.029 -0.244  0.000   -0.181  0.002 -0.000    0.037 -0.048  0.000
 C         -0.050 -0.265  0.000   -0.180  0.045 -0.000   -0.010 -0.013  0.000
 C         -0.058 -0.238  0.000   -0.153  0.079 -0.000   -0.072 -0.026  0.000
 F         -0.030 -0.246  0.000   -0.023  0.149 -0.000   -0.035  0.021  0.000
 Br        -0.161 -0.264 -0.000    0.595 -0.155  0.000    0.467 -0.208  0.000
 Br        -0.095 -0.156 -0.000   -0.082 -0.277  0.000   -0.202  0.704 -0.000
 I          0.393  0.144  0.000    0.002  0.494 -0.000    0.137 -0.286  0.000
 Cl        -0.037 -0.275 -0.000   -0.144  0.031  0.000   -0.020 -0.015 -0.000
 I         -0.190  0.370 -0.000   -0.204 -0.273  0.000   -0.271 -0.004 -0.000
 TransDip   0.009  0.018 -0.000    0.015 -0.004  0.000   -0.001  0.005 -0.000

 Mode:                 7                      8                      9
 Frequency:       161.71                 162.80                 183.70
 Force Cnst:      0.2218                 1.0314                 0.9933
 Red. Mass:      14.3951                66.0474                49.9570
 IR Active:          YES                    YES                    YES
 IR Intens:        0.059                  0.141                  0.273
 Raman Active:       YES                    YES                    YES
               X      Y      Z        X      Y      Z        X      Y      Z
 C         -0.000 -0.000 -0.142   -0.021 -0.208  0.000    0.127 -0.213 -0.000
 C         -0.000 -0.000 -0.322   -0.085 -0.206  0.000    0.140 -0.157 -0.000
 C         -0.000 -0.000 -0.447   -0.126 -0.176  0.000    0.277 -0.006 -0.000
 C         -0.000 -0.000 -0.496   -0.064 -0.187  0.000    0.143  0.037 -0.000
 C         -0.000 -0.000 -0.381   -0.022 -0.246  0.000    0.139 -0.072 -0.000
 C          0.000 -0.000 -0.291    0.068 -0.212  0.000    0.030 -0.178 -0.000
 F         -0.000 -0.000  0.399   -0.081 -0.265 -0.000    0.164 -0.186  0.000
 Br         0.000 -0.000  0.012    0.072 -0.356 -0.000   -0.065 -0.181 -0.000
 Br        -0.000  0.000  0.079   -0.282  0.224 -0.000    0.419  0.144  0.000
 I         -0.000  0.000  0.025   -0.250  0.188 -0.000   -0.250  0.124  0.000
 Cl        -0.000 -0.000  0.184   -0.053 -0.266 -0.000    0.521 -0.212  0.000
 I          0.000  0.000  0.005    0.431  0.123 -0.000   -0.218  0.041 -0.000
 TransDip   0.000  0.000  0.008    0.009  0.008 -0.000   -0.016  0.003 -0.000

 Mode:                10                     11                     12
 Frequency:       206.36                 264.88                 296.89
 Force Cnst:      0.9759                 1.2191                 1.0897
 Red. Mass:      38.8955                29.4898                20.9817
 IR Active:          YES                    YES                    YES
 IR Intens:        0.030                  0.445                  0.187
 Raman Active:       YES                    YES                    YES
               X      Y      Z        X      Y      Z        X      Y      Z
 C         -0.113  0.018 -0.000    0.072 -0.232  0.000    0.271 -0.028  0.000
 C         -0.141  0.176  0.000    0.048  0.055  0.000    0.240 -0.078  0.000
 C         -0.176  0.122  0.000    0.014 -0.040  0.000    0.052 -0.176  0.000
 C         -0.019  0.108  0.000   -0.014 -0.124  0.000   -0.042 -0.173 -0.000
 C          0.052 -0.032 -0.000   -0.015 -0.335 -0.000   -0.055 -0.153 -0.000
 C         -0.001 -0.067 -0.000    0.090 -0.272 -0.000    0.051 -0.004 -0.000
 F         -0.280 -0.120  0.000   -0.232 -0.517  0.000    0.728  0.347 -0.000
 Br         0.157  0.218 -0.000    0.117  0.317 -0.000   -0.039  0.116 -0.000
 Br        -0.272 -0.151 -0.000    0.128  0.057 -0.000   -0.137  0.028 -0.000
 I         -0.035 -0.059 -0.000   -0.020  0.022 -0.000   -0.016  0.021  0.000
 Cl         0.730 -0.255  0.000   -0.362 -0.369  0.000   -0.008 -0.284  0.000
 I         -0.015  0.075  0.000   -0.016  0.014  0.000   -0.030 -0.026  0.000
 TransDip   0.003  0.005  0.000    0.008  0.020  0.000   -0.013 -0.004  0.000

 Mode:                13                     14                     15
 Frequency:       307.49                 335.09                 384.98
 Force Cnst:      0.6869                 0.8267                 1.7331
 Red. Mass:      12.3313                12.4965                19.8472
 IR Active:          YES                    YES                    YES
 IR Intens:        0.001                  0.522                  0.446
 Raman Active:       YES                    YES                    YES
               X      Y      Z        X      Y      Z        X      Y      Z
 C          0.000 -0.000  0.093    0.000 -0.000 -0.409    0.317 -0.258  0.000
 C          0.000 -0.000 -0.425    0.000 -0.000 -0.520    0.241 -0.082  0.000
 C          0.000 -0.000 -0.476    0.000 -0.000  0.053    0.176 -0.074 -0.000
 C          0.000 -0.000 -0.130    0.000 -0.000  0.603    0.277 -0.067 -0.000
 C         -0.000 -0.000  0.396    0.000 -0.000  0.262    0.306  0.004  0.000
 C          0.000 -0.000  0.631    0.000 -0.000 -0.265    0.260 -0.154  0.000
 F         -0.000 -0.000 -0.075    0.000  0.000  0.233    0.195 -0.490 -0.000
 Br         0.000  0.000  0.030    0.000  0.000  0.025    0.000  0.036 -0.000
 Br         0.000  0.000  0.032   -0.000 -0.000 -0.005   -0.160 -0.026  0.000
 I         -0.000  0.000  0.004   -0.000  0.000 -0.014   -0.031  0.022  0.000
 Cl        -0.000 -0.000 -0.072   -0.000 -0.000 -0.044    0.016  0.394 -0.000
 I         -0.000  0.000 -0.020   -0.000 -0.000  0.005   -0.052 -0.004 -0.000
 TransDip   0.000 -0.000  0.001   -0.000 -0.000 -0.023    0.020 -0.008  0.000

 Mode:                16                     17                     18
 Frequency:       556.14                 572.78                 598.39
 Force Cnst:      2.6043                 2.3297                 2.7953
 Red. Mass:      14.2912                12.0526                13.2500
 IR Active:          YES                    YES                    YES
 IR Intens:       23.399                  0.155                 32.584
 Raman Active:       YES                    YES                    YES
               X      Y      Z        X      Y      Z        X      Y      Z
 C          0.061  0.207 -0.000   -0.000 -0.000 -0.145    0.023 -0.259  0.000
 C          0.032  0.253 -0.000   -0.000  0.000 -0.430   -0.135  0.232 -0.000
 C          0.116  0.342  0.000   -0.000  0.000  0.669   -0.046  0.495 -0.000
 C          0.425  0.231 -0.000   -0.000  0.000 -0.210   -0.206  0.580  0.000
 C          0.468 -0.012 -0.000   -0.000 -0.000 -0.344   -0.110  0.062 -0.000
 C          0.452  0.050  0.000   -0.000 -0.000  0.426   -0.235 -0.145  0.000
 F         -0.112  0.138  0.000    0.000 -0.000  0.035    0.312 -0.196 -0.000
 Br        -0.020 -0.076 -0.000    0.000  0.000  0.008    0.009 -0.044  0.000
 Br        -0.053 -0.031 -0.000    0.000 -0.000 -0.017   -0.004 -0.016  0.000
 I         -0.016  0.000  0.000    0.000 -0.000  0.002    0.015 -0.017 -0.000
 Cl        -0.127 -0.195  0.000   -0.000  0.000  0.026   -0.042 -0.032  0.000
 I         -0.034 -0.002 -0.000    0.000  0.000 -0.006    0.014  0.002 -0.000
 TransDip   0.138  0.070  0.000   -0.000  0.000 -0.013   -0.123  0.135 -0.000

 Mode:                19                     20                     21
 Frequency:       605.74                 636.00                 709.29
 Force Cnst:      2.6189                 3.1149                 3.5751
 Red. Mass:      12.1142                13.0705                12.0613
 IR Active:          YES                    YES                    YES
 IR Intens:        0.146                 26.355                  5.329
 Raman Active:       YES                    YES                    YES
               X      Y      Z        X      Y      Z        X      Y      Z
 C         -0.000 -0.000 -0.456    0.415  0.293 -0.000    0.000  0.000  0.651
 C         -0.000  0.000  0.204    0.420  0.175 -0.000    0.000 -0.000 -0.424
 C         -0.000  0.000  0.240    0.135 -0.060  0.000    0.000 -0.000  0.242
 C         -0.000  0.000 -0.538   -0.284  0.093 -0.000   -0.000  0.000 -0.215
 C         -0.000  0.000  0.617   -0.311  0.193  0.000   -0.000  0.000  0.291
 C         -0.000 -0.000 -0.101    0.072  0.441  0.000   -0.000  0.000 -0.445
 F          0.000 -0.000  0.107   -0.118 -0.249  0.000    0.000 -0.000 -0.090
 Br         0.000 -0.000 -0.008   -0.027 -0.051  0.000    0.000  0.000  0.006
 Br         0.000 -0.000 -0.004   -0.026  0.007 -0.000   -0.000 -0.000 -0.001
 I          0.000 -0.000  0.004    0.011 -0.004 -0.000    0.000 -0.000 -0.000
 Cl        -0.000 -0.000 -0.035    0.016 -0.099 -0.000   -0.000 -0.000 -0.007
 I          0.000  0.000 -0.001   -0.007 -0.011 -0.000    0.000 -0.000  0.003
 TransDip  -0.000  0.000  0.012    0.053  0.156 -0.000   -0.000  0.000  0.074

 Mode:                22                     23                     24
 Frequency:       807.21                 924.34                1050.40
 Force Cnst:      4.8531                 6.5942                 7.9727
 Red. Mass:      12.6415                13.0995                12.2643
 IR Active:          YES                    YES                    YES
 IR Intens:        2.392                 18.209                  0.216
 Raman Active:       YES                    YES                    YES
               X      Y      Z        X      Y      Z        X      Y      Z
 C         -0.102 -0.092  0.000   -0.077  0.100  0.000    0.194 -0.129  0.000
 C          0.100 -0.393  0.000   -0.271  0.109  0.000    0.314  0.574 -0.000
 C          0.556 -0.019 -0.000   -0.441 -0.041 -0.000   -0.033  0.076 -0.000
 C          0.261  0.149  0.000    0.313 -0.298  0.000    0.265 -0.309  0.000
 C          0.065  0.424 -0.000    0.123  0.508 -0.000   -0.012 -0.071  0.000
 C         -0.453  0.039  0.000   -0.123  0.313 -0.000   -0.517 -0.216  0.000
 F         -0.083  0.014 -0.000    0.224 -0.262 -0.000   -0.110  0.115 -0.000
 Br         0.008  0.032 -0.000    0.001 -0.002 -0.000   -0.009 -0.030  0.000
 Br        -0.050 -0.012 -0.000    0.028  0.002 -0.000   -0.005 -0.000  0.000
 I         -0.001  0.003  0.000   -0.003  0.001  0.000   -0.003  0.001 -0.000
 Cl        -0.045 -0.110  0.000   -0.019 -0.095  0.000    0.005  0.024 -0.000
 I          0.011  0.002  0.000    0.001 -0.001  0.000    0.007  0.001 -0.000
 TransDip   0.047  0.016 -0.000   -0.088  0.104 -0.000   -0.012  0.008  0.000

 Mode:                25                     26                     27
 Frequency:      1205.38                1248.85                1325.15
 Force Cnst:     10.5779                11.0287                12.4584
 Red. Mass:      12.3565                12.0019                12.0415
 IR Active:          YES                    YES                    YES
 IR Intens:        5.277                  2.639                107.360
 Raman Active:       YES                    YES                    YES
               X      Y      Z        X      Y      Z        X      Y      Z
 C         -0.238  0.234  0.000   -0.248 -0.229  0.000   -0.184 -0.271 -0.000
 C         -0.233  0.070  0.000    0.363 -0.150 -0.000   -0.151  0.370 -0.000
 C          0.435  0.335  0.000   -0.082  0.403 -0.000    0.395 -0.012  0.000
 C          0.209 -0.300  0.000   -0.386 -0.285  0.000   -0.301 -0.320 -0.000
 C         -0.317 -0.416 -0.000    0.447 -0.073  0.000   -0.084  0.455  0.000
 C         -0.045  0.275 -0.000   -0.088  0.344 -0.000    0.361 -0.191  0.000
 F          0.135 -0.153 -0.000   -0.011 -0.002 -0.000    0.012  0.051  0.000
 Br         0.001 -0.005 -0.000    0.001  0.002  0.000    0.000 -0.009  0.000
 Br        -0.015 -0.007 -0.000    0.000  0.001  0.000   -0.009 -0.000  0.000
 I         -0.002  0.002 -0.000    0.001 -0.001  0.000    0.002  0.001 -0.000
 Cl         0.023  0.038  0.000   -0.000 -0.005 -0.000   -0.000 -0.022 -0.000
 I          0.002 -0.001  0.000    0.000  0.000 -0.000   -0.002  0.001 -0.000
 TransDip   0.052 -0.052 -0.000    0.028  0.044  0.000    0.254  0.214  0.000

 Mode:                28                     29                     30
 Frequency:      1376.51                1535.75                1544.46
 Force Cnst:     13.7788                16.7281                16.8731
 Red. Mass:      12.3425                12.0380                12.0058
 IR Active:          YES                    YES                    YES
 IR Intens:      197.551                 17.166                  4.314
 Raman Active:       YES                    YES                    YES
               X      Y      Z        X      Y      Z        X      Y      Z
 C         -0.432  0.451 -0.000   -0.366  0.262 -0.000    0.423  0.475 -0.000
 C          0.123  0.292 -0.000    0.499 -0.184 -0.000   -0.257 -0.207 -0.000
 C          0.155 -0.403  0.000   -0.213  0.276 -0.000    0.066  0.308 -0.000
 C         -0.212  0.163  0.000    0.156 -0.062 -0.000   -0.284 -0.273  0.000
 C          0.371 -0.099  0.000   -0.347  0.203  0.000    0.217  0.112  0.000
 C         -0.186 -0.151 -0.000    0.182 -0.406  0.000   -0.152 -0.385 -0.000
 F          0.148 -0.160  0.000    0.051 -0.052  0.000   -0.011 -0.024  0.000
 Br        -0.004 -0.008  0.000   -0.003 -0.000  0.000    0.000  0.001  0.000
 Br        -0.002  0.003 -0.000    0.000 -0.001  0.000    0.001 -0.001  0.000
 I         -0.000  0.001 -0.000    0.001 -0.001  0.000    0.001 -0.000 -0.000
 Cl        -0.008  0.003 -0.000    0.003 -0.001 -0.000   -0.002  0.003 -0.000
 I          0.002  0.002  0.000    0.001  0.001 -0.000   -0.001  0.000 -0.000
 TransDip  -0.238  0.382 -0.000   -0.096  0.092  0.000    0.044  0.050  0.000

 STANDARD THERMODYNAMIC QUANTITIES AT   298.15 K  AND     1.00 ATM

   This Molecule has  0 Imaginary Frequencies
   Zero point vibrational energy:       25.039 kcal/mol

   Atom    1 Element C  Has Mass   12.00000
   Atom    2 Element C  Has Mass   12.00000
   Atom    3 Element C  Has Mass   12.00000
   Atom    4 Element C  Has Mass   12.00000
   Atom    5 Element C  Has Mass   12.00000
   Atom    6 Element C  Has Mass   12.00000
   Atom    7 Element F  Has Mass   18.99840
   Atom    8 Element Br Has Mass   78.91830
   Atom    9 Element Br Has Mass   78.91830
   Atom   10 Element I  Has Mass  126.90440
   Atom   11 Element Cl Has Mass   34.96885
   Atom   12 Element I  Has Mass  126.90440
   Molecular Mass:   537.612650 amu
   Principal axes and moments of inertia in amu*Bohr^2:
                             1           2           3
    Eigenvalues --     7752.91520 11646.91849 19399.83368
          X               0.99955     0.02999    -0.00000
          Y              -0.02999     0.99955    -0.00000
          Z               0.00000     0.00000     1.00000
   Rotational Symmetry Number is   1
   The Molecule is an Asymmetric Top
   Translational Enthalpy:        0.889 kcal/mol
   Rotational Enthalpy:           0.889 kcal/mol
   Vibrational Enthalpy:         31.387 kcal/mol
   gas constant (RT):             0.592 kcal/mol
   Translational Entropy:        44.731  cal/mol.K
   Rotational Entropy:           35.814  cal/mol.K
   Vibrational Entropy:          43.221  cal/mol.K

   Total Enthalpy:               33.757 kcal/mol
   Total Entropy:               123.766  cal/mol.K

 ======================================================================

 STANDARD THERMODYNAMIC QUANTITIES FOR ANHARMONIC VIBRATION -- TOSH

   Zero point vibrational energy: ************ kcal/mol

   Vibrational Enthalpy:       Infinity kcal/mol
   Vibrational Entropy:             NaN  cal/mol.K

   Total Enthalpy:             Infinity kcal/mol
   Total Entropy:                   NaN  cal/mol.K

 ======================================================================

 STANDARD THERMODYNAMIC QUANTITIES FOR ANHARMONIC VIBRATION -- VPT2

   Zero point vibrational energy: ************ kcal/mol

   Vibrational Enthalpy:       Infinity kcal/mol
   Vibrational Entropy:             NaN  cal/mol.K

   Total Enthalpy:             Infinity kcal/mol
   Total Entropy:                   NaN  cal/mol.K

 ======================================================================

Archival summary:
1\1\february\FREQ\ProcedureUnspecified\BasisUnspecified\2r2l116\taweetha\SunDec120:55:512019SunDec120:55:512019\0\\#,FREQ,ProcedureUnspecified,BasisUnspecified,\\0,1\I\C,1,2.13496\C,2,1.40613,1,119.9\C,3,1.4026,2,120.49,1,180,0\C,4,1.38971,3,118.638,2,-0,0\F,5,1.33629,4,119.138,3,180,0\C,5,1.39163,4,122.155,3,-0,0\C,7,1.40122,5,119.044,4,0,0\Cl,3,1.73913,2,120.489,1,-0,0\Br,7,1.89671,5,117.526,4,-180,0\Br,8,1.9,7,118.741,5,-180,0\I,4,2.11687,3,123.277,2,180,0\\\@

 Total job time:  894.94s(wall), 5129.62s(cpu) 
 Sun Dec  1 20:55:51 2019

        *************************************************************
        *                                                           *
        *  Thank you very much for using Q-Chem.  Have a nice day.  *
        *                                                           *
        *************************************************************
