# Supplementary material for: Geometric and energetic data from quantum chemical calculations of halobenzenes and xylenes
Source: Data Brief. 2020 Mar 5;30:105386. doi: 10.1016/j.dib.2020.105386 (PMC7114895; doi:10.1016/j.dib.2020.105386)
Supplement: Supplementary file 1 [file mmc1.zip › halobenzene/B3LYP/FBrBrIFI.out]

                  Welcome to Q-Chem
     A Quantum Leap Into The Future Of Chemistry


 Q-Chem 5.2 (devel), Q-Chem, Inc., Pleasanton, CA (2019)

 Yihan Shao,  Zhengting Gan,  E. Epifanovsky,  A. T. B. Gilbert,  M. Wormit,  
 J. Kussmann,  A. W. Lange,  A. Behn,  Jia Deng,  Xintian Feng,  D. Ghosh,  
 M. Goldey,  P. R. Horn,  L. D. Jacobson,  I. Kaliman,  T. Kus,  A. Landau,  
 Jie Liu,  E. I. Proynov,  R. M. Richard,  R. P. Steele,  E. J. Sundstrom,  
 H. L. Woodcock III,  P. M. Zimmerman,  D. Zuev,  B. Albrecht,  E. Alguire,  
 S. A. Baeppler,  D. Barton,  Z. Benda,  Y. A. Bernard,  E. J. Berquist,  
 K. B. Bravaya,  H. Burton,  D. Casanova,  Chun-Min Chang,  Yunqing Chen,  
 A. Chien,  K. D. Closser,  M. P. Coons,  S. Coriani,  S. Dasgupta,  
 A. L. Dempwolff,  M. Diedenhofen,  Hainam Do,  R. G. Edgar,  Po-Tung Fang,  
 S. Faraji,  S. Fatehi,  Qingguo Feng,  K. D. Fenk,  J. Fosso-Tande,  
 J. Gayvert,  Qinghui Ge,  A. Ghysels,  G. Gidofalvi,  J. Gomes,  
 J. Gonthier,  A. Gunina,  D. Hait,  M. W. D. Hanson-Heine,  
 P. H. P. Harbach,  A. W. Hauser,  M. F. Herbst,  J. E. Herr,  
 E. G. Hohenstein,  Z. C. Holden,  Kerwin Hui,  B. C. Huynh,  T.-C. Jagau,  
 Hyunjun Ji,  B. Kaduk,  K. Khistyaev,  Jaehoon Kim,  P. Klunzinger,  K. Koh,  
 D. Kosenkov,  L. Koulias,  T. Kowalczyk,  C. M. Krauter,  A. Kunitsa,  
 Ka Un Lao,  A. Laurent,  K. V. Lawler,  Joonho Lee,  D. Lefrancois,  
 S. Lehtola,  D. S. Levine,  Yi-Pei Li,  You-Sheng Lin,  Fenglai Liu,  
 E. Livshits,  A. Luenser,  P. Manohar,  E. Mansoor,  S. F. Manzer,  
 Shan-Ping Mao,  Yuezhi Mao,  N. Mardirossian,  A. V. Marenich,  
 T. Markovich,  L. A. Martinez-Martinez,  S. A. Maurer,  N. J. Mayhall,  
 S. C. McKenzie,  J.-M. Mewes,  P. Morgante,  A. F. Morrison,  
 J. W. Mullinax,  K. Nanda,  T. S. Nguyen-Beck,  R. Olivares-Amaya,  
 J. A. Parkhill,  Zheng Pei,  T. M. Perrine,  F. Plasser,  P. Pokhilko,  
 S. Prager,  A. Prociuk,  E. Ramos,  D. R. Rehn,  F. Rob,  M. Scheurer,  
 M. Schneider,  N. Sergueev,  S. M. Sharada,  S. Sharma,  D. W. Small,  
 T. Stauch,  T. Stein,  Yu-Chuan Su,  A. J. W. Thom,  A. Tkatchenko,  
 T. Tsuchimochi,  N. M. Tubman,  L. Vogt,  M. L. Vidal,  O. Vydrov,  
 M. A. Watson,  J. Wenzel,  M. de Wergifosse,  T. A. Wesolowski,  A. White,  
 J. Witte,  A. Yamada,  Jun Yang,  K. Yao,  S. Yeganeh,  S. R. Yost,  
 Zhi-Qiang You,  A. Zech,  Igor Ying Zhang,  Xing Zhang,  Yan Zhao,  
 Ying Zhu,  B. R. Brooks,  G. K. L. Chan,  C. J. Cramer,  M. S. Gordon,  
 W. J. Hehre,  A. Klamt,  M. W. Schmidt,  C. D. Sherrill,  D. G. Truhlar,  
 A. Aspuru-Guzik,  R. Baer,  A. T. Bell,  N. A. Besley,  Jeng-Da Chai,  
 A. E. DePrince, III,  R. A. DiStasio Jr.,  A. Dreuw,  B. D. Dunietz,  
 T. R. Furlani,  Chao-Ping Hsu,  Yousung Jung,  Jing Kong,  D. S. Lambrecht,  
 WanZhen Liang,  C. Ochsenfeld,  V. A. Rassolov,  L. V. Slipchenko,  
 J. E. Subotnik,  T. Van Voorhis,  J. M. Herbert,  A. I. Krylov,  
 P. M. W. Gill,  M. Head-Gordon

 Contributors to earlier versions of Q-Chem not listed above: 
 R. D. Adamson,  B. Austin,  J. Baker,  G. J. O. Beran,  K. Brandhorst,  
 S. T. Brown,  E. F. C. Byrd,  A. K. Chakraborty,  C.-L. Cheng,  
 Siu Hung Chien,  D. M. Chipman,  D. L. Crittenden,  H. Dachsel,  
 R. J. Doerksen,  A. D. Dutoi,  L. Fusti-Molnar,  W. A. Goddard III,  
 A. Golubeva-Zadorozhnaya,  S. R. Gwaltney,  G. Hawkins,  A. Heyden,  
 S. Hirata,  G. Kedziora,  F. J. Keil,  C. Kelley,  Jihan Kim,  R. A. King,  
 R. Z. Khaliullin,  P. P. Korambath,  W. Kurlancheek,  A. M. Lee,  M. S. Lee,  
 S. V. Levchenko,  Ching Yeh Lin,  D. Liotard,  R. C. Lochan,  I. Lotan,  
 P. E. Maslen,  N. Nair,  D. P. O'Neill,  D. Neuhauser,  E. Neuscamman,  
 C. M. Oana,  R. Olson,  B. Peters,  R. Peverati,  P. A. Pieniazek,  
 Y. M. Rhee,  J. Ritchie,  M. A. Rohrdanz,  E. Rosta,  N. J. Russ,  
 H. F. Schaefer III,  N. E. Schultz,  N. Shenvi,  A. C. Simmonett,  A. Sodt,  
 D. Stuck,  K. S. Thanthiriwatte,  V. Vanovschi,  Tao Wang,  A. Warshel,  
 C. F. Williams,  Q. Wu,  X. Xu,  W. Zhang

 Please cite Q-Chem as follows:
 Y. Shao et al., Mol. Phys. 113, 184-215 (2015)
 DOI: 10.1080/00268976.2014.952696

 Q-Chem 5.2.1 for Intel X86 EM64T Linux

 Parts of Q-Chem use Armadillo 8.300.2 (Tropical Shenanigans).
 http://arma.sourceforge.net/

 Q-Chem begins on Sun Dec  1 20:55:51 2019  

Host: 
0

     Scratch files written to /scratch/taweetham/qchem26058//
NAlpha2: 230
NElect   230
Mult     1

Checking the input file for inconsistencies... 	...done.

--------------------------------------------------------------
User input:
--------------------------------------------------------------
$MOLECULE
0 1
C   
C	1	CC
C	2	CC	1	120.0		
C	3	CC	2	120.0	1	0.0
C	4	CC	3	120.0	2	0.0	
C	5 	CC	4	120.0	3	0.0
F	1	CF	2	120.0	3	180.0
Br	2	CBr	3	120.0	4	180.0
Br	3	CBr	4	120.0	5	180.0
I	4	CI	5	120.0	6	180.0
F	5	CF	6	120.0	1	180.0
I	6	CI	1	120.0	2	180.0

CC=1.39483
CH=1.08673
CF=1.33960
CCl=1.72090
CBr=1.89068
CI=2.07886
$END

$REM
   JOB_TYPE	OPTIMIZATION
   BASIS	6-311++G**
   METHOD	B3LYP
   MEM_TOTAL	64000
   SYM_IGNORE	TRUE
$END

--------------------------------------------------------------
 ----------------------------------------------------------------
             Standard Nuclear Orientation (Angstroms)
    I     Atom           X                Y                Z
 ----------------------------------------------------------------
    1      C       0.0000000000     0.0000000000     0.0000000000
    2      C       0.0000000000     0.0000000000     1.3948300000
    3      C       1.2079582140     0.0000000000     2.0922450000
    4      C       2.4159164279     0.0000000000     1.3948300000
    5      C       2.4159164279     0.0000000000    -0.0000000000
    6      C       1.2079582140     0.0000000000    -0.6974150000
    7      F      -1.1601276309    -0.0000000000    -0.6698000000
    8      Br     -1.6373769104    -0.0000000000     2.3401700000
    9      Br      1.2079582140    -0.0000000000     3.9829250000
   10      I       4.2162619988    -0.0000000000     2.4342600000
   11      F       3.5760440588    -0.0000000000    -0.6698000000
   12      I       1.2079582140    -0.0000000000    -2.7762750000
 ----------------------------------------------------------------
 Nuclear Repulsion Energy =        2971.68854072 hartrees
 There are      115 alpha and      115 beta electrons
 Requested basis set is 6-311++G(d,p)
 There are 134 shells and 396 basis functions

 Total QAlloc Memory Limit  64000 MB
 Mega-Array Size       188 MB
 MEM_STATIC part       192 MB
 A cutoff of  1.0D-11 yielded   5605 shell pairs
 There are     54325 function pairs (     60387 Cartesian)
 Smallest overlap matrix eigenvalue = 8.53E-07

 Q-Chem warning in module stvman/mkSTV.C, line 318:

 Overlap eigenvalue is smaller than square root of threshold
 Use THRESH >= 12 to get rid of this warning

 Linear dependence detected in AO basis
 Tighter screening thresholds may be required for diffuse basis sets
 Use S2THRESH > 14 and THRESH = 14 in case of SCF convergence issues
 Number of orthogonalized atomic orbitals = 395
 Maximum deviation from orthogonality = 1.476E-10

 Scale SEOQF with 1.000000e-01/1.000000e-01/1.000000e-01

 Standard Electronic Orientation quadrupole field applied
 Nucleus-field energy     =    -0.0000001147 hartrees
 Guess from superposition of atomic densities
 Warning:  Energy on first SCF cycle will be non-variational
 SAD guess density has 230.000000 electrons

 -----------------------------------------------------------------------
  General SCF calculation program by
  Eric Jon Sundstrom, Paul Horn, Yuezhi Mao, Dmitri Zuev, Alec White,
  David Stuck, Shaama M.S., Shane Yost, Joonho Lee, David Small,
  Daniel Levine, Susi Lehtola, Hugh Burton, Evgeny Epifanovsky,
  Bang C. Huynh
 -----------------------------------------------------------------------
 Exchange:     0.2000 Hartree-Fock + 0.0800 Slater + 0.7200 B88
 Correlation:  0.1900 VWN1RPA + 0.8100 LYP
 Using SG-1 standard quadrature grid
 using 6 threads for integral computing
 -------------------------------------------------------
 OpenMP Integral computing Module                
 Release: version 2.0, May 2017, Q-Chem Inc. Pleasanton 
 -------------------------------------------------------
 A restricted SCF calculation will be
 performed using DIIS
 SCF converges when DIIS error is below 1.0e-08
 ---------------------------------------
  Cycle       Energy         DIIS error
 ---------------------------------------
    1  -19418.1137742269      2.98e-02  
    2  -19415.6659100644      2.20e-03  
    3  -19415.6199570703      2.62e-03  
    4  -19415.7091873928      7.66e-04  
    5  -19415.7208227997      2.62e-04  
    6  -19415.7218587531      7.54e-05  
    7  -19415.7219459113      2.77e-05  
    8  -19415.7219600564      1.11e-05  
    9  -19415.7219620838      1.62e-06  
   10  -19415.7219621146      5.34e-07  
   11  -19415.7219621180      3.25e-07  
   12  -19415.7219621195      8.51e-08  
   13  -19415.7219621198      3.73e-08  
   14  -19415.7219621207      6.08e-09  Convergence criterion met
 ---------------------------------------
 SCF time:   CPU 237.10s  wall 43.00s 
 SCF   energy in the final basis set =   -19415.7219621207
 Total energy in the final basis set =   -19415.7219621207

 --------------------------------------------------------------

                    Orbital Energies (a.u.)
 --------------------------------------------------------------

 Alpha MOs
 -- Occupied --
*****************-482.8602-482.8583-176.3247-176.3214-165.7286-165.7263
********-165.7252-165.7230-165.7228 -62.5131 -62.5112 -56.3339 -56.3320
-56.3298 -56.3293 -56.3277 -56.3274 -35.8212 -35.8179 -31.3147 -31.3113
-31.3084 -31.3080 -31.3051 -31.3047 -24.7336 -24.7336 -22.9651 -22.9636
-22.9634 -22.9617 -22.9604 -22.9601 -22.9590 -22.9590 -22.9557 -22.9557
-10.3188 -10.3182 -10.2831 -10.2772 -10.2667 -10.2662  -8.7222  -8.7201
 -6.5544  -6.5524  -6.5407  -6.5396  -6.5384  -6.5375  -6.3707  -6.3676
 -4.7838  -4.7806  -4.7682  -4.7675  -4.7652  -4.7644  -2.6652  -2.6631
 -2.6614  -2.6607  -2.6595  -2.6587  -2.6497  -2.6496  -2.6475  -2.6474
 -2.0498  -2.0465  -2.0447  -2.0442  -2.0418  -2.0411  -2.0308  -2.0306
 -2.0279  -2.0276  -1.2767  -1.2760  -0.9416  -0.8638  -0.8476  -0.7974
 -0.7706  -0.7033  -0.6951  -0.6456  -0.6267  -0.5948  -0.5871  -0.5464
 -0.5250  -0.5087  -0.4833  -0.4691  -0.4391  -0.4360  -0.4330  -0.4092
 -0.3888  -0.3639  -0.3536  -0.3444  -0.3186  -0.3107  -0.2956  -0.2890
 -0.2702  -0.2668  -0.2628
 -- Virtual --
 -0.0924  -0.0685  -0.0582  -0.0505  -0.0340  -0.0095  -0.0028   0.0218
  0.0259   0.0408   0.0477   0.0533   0.0561   0.0629   0.0688   0.0745
  0.0789   0.0856   0.0869   0.0927   0.0964   0.1009   0.1159   0.1159
  0.1231   0.1290   0.1327   0.1479   0.1499   0.1655   0.1704   0.1771
  0.1787   0.1898   0.1923   0.2059   0.2089   0.2125   0.2151   0.2256
  0.2314   0.2347   0.2362   0.2505   0.2714   0.2740   0.2925   0.2965
  0.3000   0.3114   0.3271   0.3319   0.3450   0.3524   0.3689   0.3849
  0.3849   0.3905   0.3997   0.4072   0.4143   0.4203   0.4213   0.4314
  0.4400   0.4468   0.4556   0.4672   0.4683   0.4753   0.4845   0.4911
  0.4926   0.4997   0.5196   0.5402   0.5410   0.5511   0.5587   0.5660
  0.5706   0.5846   0.5873   0.5963   0.6128   0.6232   0.6452   0.6700
  0.6739   0.6839   0.6932   0.6972   0.7134   0.7238   0.7328   0.7571
  0.7776   0.7961   0.8157   0.8197   0.8400   0.8683   0.8918   0.9270
  0.9301   0.9478   0.9613   0.9962   1.0034   1.0556   1.0648   1.0753
  1.0842   1.1032   1.1385   1.1833   1.2144   1.2232   1.2809   1.2949
  1.3307   1.3372   1.3563   1.4040   1.4117   1.4140   1.4252   1.4358
  1.4549   1.4679   1.4755   1.4905   1.5083   1.5283   1.5428   1.5935
  1.6296   1.7109   1.7186   1.7404   1.7424   1.8049   1.8097   1.8357
  1.8421   1.8861   1.9866   2.0080   2.0319   2.0427   2.0449   2.0761
  2.1261   2.1362   2.1845   2.2168   2.2268   2.2482   2.2586   2.3137
  2.3415   2.3661   2.4336   2.5560   2.6799   2.6957   2.8003   2.8012
  2.8152   2.9145   3.0014   3.0335   3.0351   3.0747   3.1446   3.1578
  3.3735   3.3858   3.6271   3.7404   3.7478   3.7486   3.7490   3.8412
  3.9031   3.9457   3.9522   3.9545   3.9595   3.9805   3.9835   3.9927
  4.0142   4.0218   4.0305   4.0430   4.0518   4.0532   4.0703   4.0886
  4.1135   4.1477   4.1764   4.2188   4.2820   4.2892   4.2905   4.3727
  4.4292   4.4758   4.5435   4.8138   4.8314   4.8453   5.9974   6.0136
  6.0904   6.1235   6.1314   6.1839   6.2896   6.3070   6.4243   6.4317
  6.6476   6.7038   6.7496   6.8167   7.5345   7.5649   7.6546   7.6816
  7.7174   7.7954  23.2302  23.7771  23.7793  23.9444  23.9499  24.0414
 27.8991  27.9233  28.3380  28.3501  28.4071  28.4105  28.4312  28.4361
 28.5207  28.5260  28.5417  28.5511  28.5542  28.5603  28.6217  28.6238
 28.7323  28.7359  47.9379  48.0577  66.7663  66.7686 127.8793 127.8892
127.9354 127.9550 127.9639 127.9827 151.6893 151.7111 289.7302 289.7618
289.8553 289.8772 289.9383 290.01681020.73891020.88921901.85401901.8765
 --------------------------------------------------------------

          Ground-State Mulliken Net Atomic Charges

     Atom                 Charge (a.u.)
  ----------------------------------------
      1 C                    -0.320281
      2 C                     0.060129
      3 C                     0.367013
      4 C                    -0.046018
      5 C                    -0.566390
      6 C                     0.862985
      7 F                    -0.108057
      8 Br                   -0.134744
      9 Br                   -0.187087
     10 I                     0.093524
     11 F                    -0.103860
     12 I                     0.082787
  ----------------------------------------
  Sum of atomic charges =     0.000000

 -----------------------------------------------------------------
                    Cartesian Multipole Moments
 -----------------------------------------------------------------
    Charge (ESU x 10^10)
                 0.0000
    Dipole Moment (Debye)
         X       0.2474      Y       0.0000      Z       0.5669
       Tot       0.6185
    Quadrupole Moments (Debye-Ang)
        XX    -137.7195     XY       0.0000     YY    -137.4237
        XZ       1.9807     YZ       0.0000     ZZ    -129.0128
    Octopole Moments (Debye-Ang^2)
       XXX    -591.2829    XXY       0.0000    XYY    -199.9479
       YYY       0.0000    XXZ     -90.5482    XYZ      -0.0000
       YYZ    -124.8019    XZZ    -183.7527    YZZ       0.0000
       ZZZ    -362.4580
    Hexadecapole Moments (Debye-Ang^3)
      XXXX   -4642.1545   XXXY       0.0000   XXYY    -838.2001
      XYYY      -0.0000   YYYY    -170.3957   XXXZ    -552.8702
      XXYZ       0.0000   XYYZ    -237.9518   YYYZ       0.0000
      XXZZ   -1545.9574   XYZZ      -0.0000   YYZZ    -900.5661
      XZZZ    -674.3889   YZZZ       0.0000   ZZZZ   -4773.4610
 -----------------------------------------------------------------
 Calculating analytic gradient of the SCF energy
 Gradient of SCF Energy
            1           2           3           4           5           6
    1  -0.0055988   0.0073269   0.0011530  -0.0039884   0.0086409  -0.0006086
    2   0.0000000  -0.0000000   0.0000000  -0.0000000   0.0000000  -0.0000000
    3  -0.0055656  -0.0013978   0.0018975   0.0031217  -0.0065351   0.0026993
            7           8           9          10          11          12
    1  -0.0053976   0.0074599   0.0029996  -0.0176255   0.0054930   0.0001454
    2  -0.0000000  -0.0000000  -0.0000000  -0.0000000  -0.0000000   0.0000000
    3  -0.0031672   0.0050058  -0.0046322   0.0001824  -0.0021745   0.0105658
 Max gradient component =       1.763E-02
 RMS gradient           =       4.947E-03
 Gradient time:  CPU 79.34 s  wall 13.34 s
 Geometry Optimization Parameters
   NAtoms,    NIC,     NZ,  NCons,   NDum,   NFix, NCnnct, MaxDiis
       12      78      12       0       0       0       0       0


** GEOMETRY OPTIMIZATION IN DELOCALIZED INTERNAL COORDINATES **
   Searching for a Minimum

   Optimization Cycle:   1

                       Coordinates (Angstroms)
     ATOM                X               Y               Z
      1  C         0.0000000000    0.0000000000    0.0000000000
      2  C         0.0000000000    0.0000000000    1.3948300000
      3  C         1.2079582140    0.0000000000    2.0922450000
      4  C         2.4159164279    0.0000000000    1.3948300000
      5  C         2.4159164279    0.0000000000    0.0000000000
      6  C         1.2079582140    0.0000000000   -0.6974150000
      7  F        -1.1601276309    0.0000000000   -0.6698000000
      8  Br       -1.6373769104    0.0000000000    2.3401700000
      9  Br        1.2079582140    0.0000000000    3.9829250000
     10  I         4.2162619988    0.0000000000    2.4342600000
     11  F         3.5760440588    0.0000000000   -0.6698000000
     12  I         1.2079582140    0.0000000000   -2.7762750000
   Point Group: c1    Number of degrees of freedom:    30


   Energy is -19415.721962121


 Attempting to generate delocalized internal coordinates
 Initial Hessian constructed with Jon Baker's OPTIMIZE code

 21 Hessian modes will be used to form the next step
  Hessian Eigenvalues:
     0.124424    0.124424    0.201019    0.201019    0.250000    0.250000
     0.250000    0.250000    0.250000    0.250000    0.250000    0.250000
     0.250000    0.426727    0.426727    0.464882    0.464882    0.464882
     0.464882    0.572947    0.572947

 Minimum search - taking simple RFO step
 Searching for Lamda that Minimizes Along All modes
 Value Taken    Lamda =  -0.01016548
 Step Taken.  Stepsize is  0.214695

                             Maximum     Tolerance    Cnvgd?
         Gradient           0.035874      0.000300      NO
         Displacement       0.123546      0.001200      NO
         Energy change     *********      0.000001      NO


 New Cartesian Coordinates Obtained by Inverse Iteration

 Displacement from previous Coordinates is:  0.454593
 ----------------------------------------------------------------
             Standard Nuclear Orientation (Angstroms)
    I     Atom           X                Y                Z
 ----------------------------------------------------------------
    1      C       0.0150468544     0.0000000000     0.0212628622
    2      C      -0.0082142201     0.0000000000     1.4119949612
    3      C       1.2050276229     0.0000000000     2.1278609262
    4      C       2.4295022092     0.0000000000     1.4204953969
    5      C       2.3945394270     0.0000000000     0.0268545842
    6      C       1.2058186794     0.0000000000    -0.6911041079
    7      F      -1.1399780324     0.0000000000    -0.6460172211
    8      Br     -1.7151928575     0.0000000000     2.2477552737
    9      Br      1.1574281363     0.0000000000     4.0295528615
   10      I       4.3615927902     0.0000000000     2.3371611395
   11      F       3.5453896179     0.0000000000    -0.6483412440
   12      I       1.2075070006     0.0000000000    -2.8115054324
 ----------------------------------------------------------------
 Nuclear Repulsion Energy =        2927.77621841 hartrees
 There are      115 alpha and      115 beta electrons
 Applying Cartesian multipole field
    Component          Value
    ---------          -----
     (2,0,0)        1.00000E-11
     (0,2,0)        2.00000E-11
     (0,0,2)       -3.00000E-11
 Nucleus-field energy     =    -0.0000001106 hartrees
 Requested basis set is 6-311++G(d,p)
 There are 134 shells and 396 basis functions
 A cutoff of  1.0D-11 yielded   5575 shell pairs
 There are     54068 function pairs (     60082 Cartesian)
 Smallest overlap matrix eigenvalue = 8.26E-07

 Q-Chem warning in module stvman/mkSTV.C, line 318:

 Overlap eigenvalue is smaller than square root of threshold
 Use THRESH >= 12 to get rid of this warning

 Linear dependence detected in AO basis
 Tighter screening thresholds may be required for diffuse basis sets
 Use S2THRESH > 14 and THRESH = 14 in case of SCF convergence issues
 Number of orthogonalized atomic orbitals = 395
 Maximum deviation from orthogonality = 1.877E-10
 Guess MOs from SCF MO coefficient file

 -----------------------------------------------------------------------
  General SCF calculation program by
  Eric Jon Sundstrom, Paul Horn, Yuezhi Mao, Dmitri Zuev, Alec White,
  David Stuck, Shaama M.S., Shane Yost, Joonho Lee, David Small,
  Daniel Levine, Susi Lehtola, Hugh Burton, Evgeny Epifanovsky,
  Bang C. Huynh
 -----------------------------------------------------------------------
 Exchange:     0.2000 Hartree-Fock + 0.0800 Slater + 0.7200 B88
 Correlation:  0.1900 VWN1RPA + 0.8100 LYP
 Using SG-1 standard quadrature grid
 using 6 threads for integral computing
 -------------------------------------------------------
 OpenMP Integral computing Module                
 Release: version 2.0, May 2017, Q-Chem Inc. Pleasanton 
 -------------------------------------------------------
 A restricted SCF calculation will be
 performed using DIIS
 SCF converges when DIIS error is below 1.0e-08
 ---------------------------------------
  Cycle       Energy         DIIS error
 ---------------------------------------
    1  -19415.7184712351      7.83e-04  
    2  -19415.7241380002      2.47e-04  
    3  -19415.7223826413      3.83e-04  
    4  -19415.7251597240      7.80e-05  
    5  -19415.7252655092      1.39e-05  
    6  -19415.7252684396      4.93e-06  
    7  -19415.7252688316      2.85e-06  
    8  -19415.7252689864      4.51e-07  
    9  -19415.7252689903      2.39e-07  
   10  -19415.7252689909      6.36e-08  
   11  -19415.7252689908      3.57e-08  
   12  -19415.7252689922      7.88e-09  Convergence criterion met
 ---------------------------------------
 SCF time:   CPU 206.61s  wall 37.00s 
 SCF   energy in the final basis set =   -19415.7252689922
 Total energy in the final basis set =   -19415.7252689922

 --------------------------------------------------------------

                    Orbital Energies (a.u.)
 --------------------------------------------------------------

 Alpha MOs
 -- Occupied --
*****************-482.8608-482.8591-176.3264-176.3237-165.7303-165.7280
********-165.7276-165.7253-165.7252 -62.5136 -62.5118 -56.3344 -56.3326
-56.3302 -56.3298 -56.3284 -56.3281 -35.8228 -35.8201 -31.3164 -31.3137
-31.3098 -31.3095 -31.3071 -31.3068 -24.7318 -24.7313 -22.9668 -22.9653
-22.9651 -22.9641 -22.9626 -22.9623 -22.9604 -22.9604 -22.9577 -22.9577
-10.3169 -10.3169 -10.2891 -10.2780 -10.2705 -10.2658  -8.7224  -8.7206
 -6.5547  -6.5531  -6.5408  -6.5398  -6.5388  -6.5380  -6.3720  -6.3692
 -4.7853  -4.7825  -4.7693  -4.7686  -4.7666  -4.7659  -2.6655  -2.6638
 -2.6617  -2.6609  -2.6598  -2.6593  -2.6499  -2.6498  -2.6479  -2.6479
 -2.0509  -2.0481  -2.0460  -2.0455  -2.0432  -2.0427  -2.0317  -2.0315
 -2.0290  -2.0290  -1.2780  -1.2775  -0.9375  -0.8606  -0.8442  -0.7959
 -0.7683  -0.6986  -0.6909  -0.6468  -0.6296  -0.5947  -0.5854  -0.5416
 -0.5258  -0.5092  -0.4811  -0.4690  -0.4369  -0.4336  -0.4283  -0.4082
 -0.3885  -0.3611  -0.3506  -0.3379  -0.3181  -0.3085  -0.2951  -0.2901
 -0.2782  -0.2677  -0.2643
 -- Virtual --
 -0.1003  -0.0704  -0.0604  -0.0561  -0.0406  -0.0129  -0.0050   0.0215
  0.0260   0.0411   0.0487   0.0537   0.0565   0.0623   0.0692   0.0773
  0.0787   0.0861   0.0868   0.0902   0.0970   0.1018   0.1159   0.1169
  0.1225   0.1288   0.1350   0.1465   0.1543   0.1608   0.1666   0.1734
  0.1791   0.1909   0.1946   0.2005   0.2061   0.2084   0.2170   0.2234
  0.2309   0.2327   0.2342   0.2464   0.2696   0.2742   0.2911   0.2928
  0.2969   0.3164   0.3311   0.3326   0.3444   0.3533   0.3669   0.3822
  0.3883   0.3889   0.3999   0.4075   0.4149   0.4183   0.4227   0.4303
  0.4386   0.4454   0.4562   0.4620   0.4696   0.4848   0.4851   0.4910
  0.4914   0.5001   0.5199   0.5334   0.5408   0.5441   0.5575   0.5609
  0.5736   0.5887   0.5915   0.5989   0.6116   0.6217   0.6294   0.6677
  0.6688   0.6806   0.6835   0.6846   0.7045   0.7215   0.7292   0.7483
  0.7705   0.7956   0.8092   0.8205   0.8357   0.8655   0.8845   0.9304
  0.9322   0.9474   0.9610   0.9849   1.0028   1.0532   1.0625   1.0754
  1.0822   1.1059   1.1486   1.1713   1.2117   1.2160   1.2537   1.2961
  1.3271   1.3495   1.3514   1.4035   1.4114   1.4163   1.4252   1.4464
  1.4530   1.4568   1.4635   1.4812   1.5087   1.5191   1.5412   1.6002
  1.6279   1.7085   1.7191   1.7372   1.7531   1.8012   1.8069   1.8348
  1.8426   1.8857   1.9848   2.0046   2.0145   2.0318   2.0441   2.0688
  2.1200   2.1374   2.1783   2.2078   2.2191   2.2453   2.2574   2.2946
  2.3400   2.3634   2.4341   2.5555   2.6785   2.6956   2.7961   2.7988
  2.8163   2.9173   3.0034   3.0304   3.0384   3.0659   3.1417   3.1646
  3.3703   3.3847   3.6178   3.7379   3.7446   3.7502   3.7508   3.8413
  3.9142   3.9461   3.9555   3.9591   3.9621   3.9823   3.9846   3.9898
  4.0091   4.0173   4.0277   4.0478   4.0491   4.0550   4.0613   4.1066
  4.1092   4.1507   4.1708   4.2100   4.2754   4.2799   4.2890   4.3703
  4.4268   4.4584   4.5208   4.8031   4.8157   4.8527   5.9957   6.0081
  6.0840   6.1163   6.1260   6.1623   6.2908   6.3047   6.4255   6.4358
  6.6384   6.7049   6.7642   6.8072   7.5331   7.5649   7.6483   7.6769
  7.7193   7.7865  23.2366  23.7642  23.7755  23.9246  23.9472  24.0401
 27.8862  27.9024  28.3360  28.3450  28.3994  28.4045  28.4192  28.4290
 28.5188  28.5240  28.5378  28.5465  28.5516  28.5564  28.6162  28.6190
 28.7209  28.7369  47.9356  48.0495  66.7595  66.7707 127.8772 127.8845
127.9307 127.9482 127.9591 127.9712 151.6775 151.6923 289.7278 289.7614
289.8465 289.8762 289.9349 290.00751020.73661020.87861901.84161901.8568
 --------------------------------------------------------------

          Ground-State Mulliken Net Atomic Charges

     Atom                 Charge (a.u.)
  ----------------------------------------
      1 C                    -0.297910
      2 C                     0.111044
      3 C                     0.215485
      4 C                    -0.043231
      5 C                    -0.500412
      6 C                     0.800749
      7 F                    -0.096476
      8 Br                   -0.116449
      9 Br                   -0.172246
     10 I                     0.103106
     11 F                    -0.095870
     12 I                     0.092209
  ----------------------------------------
  Sum of atomic charges =     0.000000

 -----------------------------------------------------------------
                    Cartesian Multipole Moments
 -----------------------------------------------------------------
    Charge (ESU x 10^10)
                 0.0000
    Dipole Moment (Debye)
         X       0.2852      Y       0.0000      Z       0.3527
       Tot       0.4536
    Quadrupole Moments (Debye-Ang)
        XX    -136.2515     XY       0.0000     YY    -137.6675
        XZ       1.5605     YZ       0.0000     ZZ    -129.7793
    Octopole Moments (Debye-Ang^2)
       XXX    -586.7491    XXY      -0.0000    XYY    -202.1551
       YYY       0.0000    XXZ     -86.8301    XYZ      -0.0000
       YYZ    -121.5977    XZZ    -188.4406    YZZ       0.0000
       ZZZ    -359.7179
    Hexadecapole Moments (Debye-Ang^3)
      XXXX   -4763.5145   XXXY      -0.0000   XXYY    -876.2585
      XYYY       0.0000   YYYY    -171.0307   XXXZ    -527.1169
      XXYZ      -0.0000   XYYZ    -233.9753   YYYZ       0.0000
      XXZZ   -1591.0099   XYZZ       0.0000   YYZZ    -894.8486
      XZZZ    -682.7650   YZZZ       0.0000   ZZZZ   -4744.7766
 -----------------------------------------------------------------
 Calculating analytic gradient of the SCF energy
 Gradient of SCF Energy
            1           2           3           4           5           6
    1  -0.0005537  -0.0019671  -0.0022104   0.0034168   0.0000351   0.0001091
    2  -0.0000000   0.0000000   0.0000000  -0.0000000   0.0000000   0.0000000
    3   0.0006553  -0.0048595   0.0044233  -0.0038362  -0.0025786   0.0050551
            7           8           9          10          11          12
    1   0.0006028  -0.0011312  -0.0027151   0.0061093  -0.0017376   0.0000421
    2  -0.0000000  -0.0000000  -0.0000000  -0.0000000   0.0000000   0.0000000
    3   0.0011230  -0.0003954   0.0030227  -0.0010008   0.0017864  -0.0033953
 Max gradient component =       6.109E-03
 RMS gradient           =       2.279E-03
 Gradient time:  CPU 77.62 s  wall 13.07 s
 Geometry Optimization Parameters
   NAtoms,    NIC,     NZ,  NCons,   NDum,   NFix, NCnnct, MaxDiis
       12      78      12       0       0       0       0       0

 Cartesian Hessian Update
 Hessian updated using BFGS update


** GEOMETRY OPTIMIZATION IN DELOCALIZED INTERNAL COORDINATES **
   Searching for a Minimum

   Optimization Cycle:   2

                       Coordinates (Angstroms)
     ATOM                X               Y               Z
      1  C         0.0150468544    0.0000000000    0.0212628622
      2  C        -0.0082142201    0.0000000000    1.4119949612
      3  C         1.2050276229    0.0000000000    2.1278609262
      4  C         2.4295022092    0.0000000000    1.4204953969
      5  C         2.3945394270    0.0000000000    0.0268545842
      6  C         1.2058186794    0.0000000000   -0.6911041079
      7  F        -1.1399780324    0.0000000000   -0.6460172211
      8  Br       -1.7151928575    0.0000000000    2.2477552737
      9  Br        1.1574281363    0.0000000000    4.0295528615
     10  I         4.3615927902    0.0000000000    2.3371611395
     11  F         3.5453896179    0.0000000000   -0.6483412440
     12  I         1.2075070006    0.0000000000   -2.8115054324
   Point Group: c1    Number of degrees of freedom:    30


   Energy is -19415.725268992

 Hessian updated using BFGS update

 12 Hessian modes will be used to form the next step
  Hessian Eigenvalues:
     0.124422    0.133709    0.200750    0.202274    0.234184    0.295417
     0.426323    0.448529    0.464782    0.501895    0.572713    0.577853

 Minimum search - taking simple RFO step
 Searching for Lamda that Minimizes Along All modes
 Value Taken    Lamda =  -0.00096777
 Step Taken.  Stepsize is  0.053494

                             Maximum     Tolerance    Cnvgd?
         Gradient           0.013427      0.000300      NO
         Displacement       0.030536      0.001200      NO
         Energy change     -0.003307      0.000001      NO


 New Cartesian Coordinates Obtained by Inverse Iteration

 Displacement from previous Coordinates is:  0.123296
 ----------------------------------------------------------------
             Standard Nuclear Orientation (Angstroms)
    I     Atom           X                Y                Z
 ----------------------------------------------------------------
    1      C       0.0151803350     0.0000000000     0.0189839389
    2      C      -0.0075890889     0.0000000000     1.4121972157
    3      C       1.2063543141     0.0000000000     2.1187893780
    4      C       2.4236057078     0.0000000000     1.4166699690
    5      C       2.3957297440     0.0000000000     0.0231683740
    6      C       1.2061440170     0.0000000000    -0.6959416897
    7      F      -1.1394655069     0.0000000000    -0.6501565675
    8      Br     -1.7079470593     0.0000000000     2.2583488211
    9      Br      1.1910254841     0.0000000000     4.0152184790
   10      I       4.3228676393     0.0000000000     2.3689241819
   11      F       3.5477500871     0.0000000000    -0.6530922412
   12      I       1.2048115546     0.0000000000    -2.8071398593
 ----------------------------------------------------------------
 Nuclear Repulsion Energy =        2937.90009750 hartrees
 There are      115 alpha and      115 beta electrons
 Applying Cartesian multipole field
    Component          Value
    ---------          -----
     (2,0,0)        1.00000E-11
     (0,2,0)        2.00000E-11
     (0,0,2)       -3.00000E-11
 Nucleus-field energy     =    -0.0000001117 hartrees
 Requested basis set is 6-311++G(d,p)
 There are 134 shells and 396 basis functions
 A cutoff of  1.0D-11 yielded   5578 shell pairs
 There are     54085 function pairs (     60104 Cartesian)
 Smallest overlap matrix eigenvalue = 8.13E-07

 Q-Chem warning in module stvman/mkSTV.C, line 318:

 Overlap eigenvalue is smaller than square root of threshold
 Use THRESH >= 12 to get rid of this warning

 Linear dependence detected in AO basis
 Tighter screening thresholds may be required for diffuse basis sets
 Use S2THRESH > 14 and THRESH = 14 in case of SCF convergence issues
 Number of orthogonalized atomic orbitals = 395
 Maximum deviation from orthogonality = 2.208E-10
 Guess MOs from SCF MO coefficient file

 -----------------------------------------------------------------------
  General SCF calculation program by
  Eric Jon Sundstrom, Paul Horn, Yuezhi Mao, Dmitri Zuev, Alec White,
  David Stuck, Shaama M.S., Shane Yost, Joonho Lee, David Small,
  Daniel Levine, Susi Lehtola, Hugh Burton, Evgeny Epifanovsky,
  Bang C. Huynh
 -----------------------------------------------------------------------
 Exchange:     0.2000 Hartree-Fock + 0.0800 Slater + 0.7200 B88
 Correlation:  0.1900 VWN1RPA + 0.8100 LYP
 Using SG-1 standard quadrature grid
 using 6 threads for integral computing
 -------------------------------------------------------
 OpenMP Integral computing Module                
 Release: version 2.0, May 2017, Q-Chem Inc. Pleasanton 
 -------------------------------------------------------
 A restricted SCF calculation will be
 performed using DIIS
 SCF converges when DIIS error is below 1.0e-08
 ---------------------------------------
  Cycle       Energy         DIIS error
 ---------------------------------------
    1  -19415.7253501451      1.87e-04  
    2  -19415.7256772278      7.05e-05  
    3  -19415.7254908066      1.17e-04  
    4  -19415.7257763752      1.44e-05  
    5  -19415.7257801066      4.05e-06  
    6  -19415.7257803703      1.52e-06  
    7  -19415.7257804083      7.44e-07  
    8  -19415.7257804190      1.15e-07  
    9  -19415.7257804183      5.36e-08  
   10  -19415.7257804178      1.81e-08  
   11  -19415.7257804161      7.97e-09  Convergence criterion met
 ---------------------------------------
 SCF time:   CPU 186.85s  wall 34.00s 
 SCF   energy in the final basis set =   -19415.7257804161
 Total energy in the final basis set =   -19415.7257804161

 --------------------------------------------------------------

                    Orbital Energies (a.u.)
 --------------------------------------------------------------

 Alpha MOs
 -- Occupied --
*****************-482.8605-482.8592-176.3263-176.3232-165.7302-165.7279
********-165.7271-165.7248-165.7246 -62.5133 -62.5120 -56.3340 -56.3328
-56.3299 -56.3295 -56.3285 -56.3282 -35.8227 -35.8196 -31.3163 -31.3132
-31.3098 -31.3094 -31.3067 -31.3063 -24.7317 -24.7311 -22.9667 -22.9652
-22.9650 -22.9635 -22.9621 -22.9618 -22.9604 -22.9604 -22.9573 -22.9572
-10.3170 -10.3169 -10.2872 -10.2779 -10.2688 -10.2656  -8.7222  -8.7208
 -6.5544  -6.5533  -6.5406  -6.5396  -6.5390  -6.5382  -6.3719  -6.3688
 -4.7853  -4.7821  -4.7693  -4.7686  -4.7663  -4.7655  -2.6652  -2.6639
 -2.6614  -2.6607  -2.6600  -2.6595  -2.6497  -2.6496  -2.6481  -2.6481
 -2.0509  -2.0477  -2.0460  -2.0455  -2.0429  -2.0424  -2.0317  -2.0316
 -2.0287  -2.0287  -1.2775  -1.2767  -0.9386  -0.8611  -0.8455  -0.7962
 -0.7686  -0.6993  -0.6920  -0.6468  -0.6291  -0.5943  -0.5858  -0.5418
 -0.5254  -0.5087  -0.4817  -0.4689  -0.4373  -0.4336  -0.4295  -0.4087
 -0.3890  -0.3614  -0.3514  -0.3385  -0.3181  -0.3102  -0.2953  -0.2899
 -0.2763  -0.2673  -0.2641
 -- Virtual --
 -0.0984  -0.0695  -0.0584  -0.0564  -0.0388  -0.0118  -0.0046   0.0217
  0.0260   0.0411   0.0485   0.0537   0.0566   0.0624   0.0692   0.0770
  0.0789   0.0861   0.0867   0.0903   0.0970   0.1019   0.1160   0.1170
  0.1229   0.1287   0.1346   0.1469   0.1544   0.1623   0.1683   0.1747
  0.1790   0.1912   0.1941   0.2010   0.2060   0.2097   0.2159   0.2239
  0.2305   0.2332   0.2343   0.2478   0.2706   0.2745   0.2917   0.2938
  0.2980   0.3166   0.3311   0.3314   0.3450   0.3533   0.3675   0.3841
  0.3875   0.3886   0.3998   0.4078   0.4146   0.4190   0.4235   0.4306
  0.4403   0.4456   0.4537   0.4625   0.4699   0.4846   0.4851   0.4904
  0.4914   0.5008   0.5199   0.5334   0.5410   0.5459   0.5581   0.5606
  0.5732   0.5894   0.5928   0.6000   0.6122   0.6253   0.6298   0.6680
  0.6709   0.6838   0.6845   0.6867   0.7068   0.7217   0.7293   0.7494
  0.7722   0.7964   0.8099   0.8210   0.8368   0.8671   0.8849   0.9305
  0.9308   0.9481   0.9626   0.9877   1.0026   1.0553   1.0628   1.0777
  1.0804   1.1057   1.1484   1.1727   1.2144   1.2162   1.2554   1.2997
  1.3279   1.3511   1.3532   1.4039   1.4121   1.4164   1.4259   1.4467
  1.4567   1.4593   1.4647   1.4833   1.5083   1.5211   1.5410   1.5999
  1.6300   1.7083   1.7204   1.7401   1.7526   1.8027   1.8090   1.8383
  1.8412   1.8865   1.9849   2.0052   2.0172   2.0335   2.0449   2.0699
  2.1188   2.1414   2.1807   2.2076   2.2197   2.2472   2.2593   2.2974
  2.3412   2.3642   2.4357   2.5559   2.6786   2.6961   2.7988   2.7996
  2.8166   2.9181   3.0036   3.0323   3.0389   3.0700   3.1433   3.1643
  3.3721   3.3859   3.6205   3.7388   3.7461   3.7503   3.7509   3.8437
  3.9128   3.9460   3.9552   3.9585   3.9615   3.9833   3.9835   3.9896
  4.0101   4.0193   4.0288   4.0487   4.0515   4.0533   4.0601   4.1060
  4.1107   4.1507   4.1721   4.2120   4.2792   4.2821   4.2892   4.3701
  4.4287   4.4623   4.5281   4.8072   4.8154   4.8518   5.9963   6.0096
  6.0863   6.1177   6.1285   6.1668   6.2910   6.3052   6.4255   6.4358
  6.6401   6.7054   6.7630   6.8075   7.5332   7.5652   7.6482   7.6786
  7.7217   7.7876  23.2361  23.7724  23.7771  23.9378  23.9460  24.0396
 27.8887  27.9078  28.3366  28.3463  28.4012  28.4065  28.4217  28.4305
 28.5190  28.5243  28.5382  28.5473  28.5519  28.5574  28.6177  28.6203
 28.7234  28.7385  47.9373  48.0495  66.7598  66.7707 127.8777 127.8857
127.9322 127.9496 127.9609 127.9735 151.6798 151.6972 289.7281 289.7619
289.8463 289.8788 289.9370 290.00871020.73881020.87861901.84391901.8619
 --------------------------------------------------------------

          Ground-State Mulliken Net Atomic Charges

     Atom                 Charge (a.u.)
  ----------------------------------------
      1 C                    -0.309437
      2 C                     0.117452
      3 C                     0.244185
      4 C                    -0.037952
      5 C                    -0.521088
      6 C                     0.802726
      7 F                    -0.096798
      8 Br                   -0.117095
      9 Br                   -0.176746
     10 I                     0.101226
     11 F                    -0.097978
     12 I                     0.091505
  ----------------------------------------
  Sum of atomic charges =     0.000000

 -----------------------------------------------------------------
                    Cartesian Multipole Moments
 -----------------------------------------------------------------
    Charge (ESU x 10^10)
                 0.0000
    Dipole Moment (Debye)
         X       0.2716      Y       0.0000      Z       0.3892
       Tot       0.4746
    Quadrupole Moments (Debye-Ang)
        XX    -136.5512     XY       0.0000     YY    -137.5990
        XZ       1.7894     YZ       0.0000     ZZ    -129.5658
    Octopole Moments (Debye-Ang^2)
       XXX    -588.2768    XXY       0.0000    XYY    -201.5801
       YYY       0.0000    XXZ     -87.0382    XYZ       0.0000
       YYZ    -122.2772    XZZ    -186.3566    YZZ       0.0000
       ZZZ    -360.8820
    Hexadecapole Moments (Debye-Ang^3)
      XXXX   -4735.3113   XXXY       0.0000   XXYY    -867.0479
      XYYY       0.0000   YYYY    -170.8516   XXXZ    -538.8087
      XXYZ       0.0000   XYYZ    -237.2266   YYYZ       0.0000
      XXZZ   -1577.7227   XYZZ       0.0000   YYZZ    -896.5302
      XZZZ    -683.0904   YZZZ       0.0000   ZZZZ   -4754.7835
 -----------------------------------------------------------------
 Calculating analytic gradient of the SCF energy
 Gradient of SCF Energy
            1           2           3           4           5           6
    1  -0.0005259  -0.0000770   0.0002673   0.0000244   0.0004144   0.0000148
    2   0.0000000  -0.0000000   0.0000000  -0.0000000   0.0000000  -0.0000000
    3  -0.0003947  -0.0012526   0.0015069  -0.0000290  -0.0010911   0.0020083
            7           8           9          10          11          12
    1   0.0005249  -0.0008643   0.0007232   0.0004108  -0.0008200  -0.0000925
    2  -0.0000000   0.0000000  -0.0000000  -0.0000000   0.0000000   0.0000000
    3   0.0003299  -0.0001181  -0.0002598   0.0001235   0.0003050  -0.0011283
 Max gradient component =       2.008E-03
 RMS gradient           =       6.172E-04
 Gradient time:  CPU 77.83 s  wall 13.08 s
 Geometry Optimization Parameters
   NAtoms,    NIC,     NZ,  NCons,   NDum,   NFix, NCnnct, MaxDiis
       12      78      12       0       0       0       0       0

 Cartesian Hessian Update
 Hessian updated using BFGS update


** GEOMETRY OPTIMIZATION IN DELOCALIZED INTERNAL COORDINATES **
   Searching for a Minimum

   Optimization Cycle:   3

                       Coordinates (Angstroms)
     ATOM                X               Y               Z
      1  C         0.0151803350    0.0000000000    0.0189839389
      2  C        -0.0075890889    0.0000000000    1.4121972157
      3  C         1.2063543141    0.0000000000    2.1187893780
      4  C         2.4236057078    0.0000000000    1.4166699690
      5  C         2.3957297440    0.0000000000    0.0231683740
      6  C         1.2061440170    0.0000000000   -0.6959416897
      7  F        -1.1394655069    0.0000000000   -0.6501565675
      8  Br       -1.7079470593    0.0000000000    2.2583488211
      9  Br        1.1910254841    0.0000000000    4.0152184790
     10  I         4.3228676393    0.0000000000    2.3689241819
     11  F         3.5477500871    0.0000000000   -0.6530922412
     12  I         1.2048115546    0.0000000000   -2.8071398593
   Point Group: c1    Number of degrees of freedom:    30


   Energy is -19415.725780416

 Hessian updated using BFGS update

 14 Hessian modes will be used to form the next step
  Hessian Eigenvalues:
     0.122673    0.128357    0.200211    0.202646    0.236797    0.244778
     0.323457    0.423192    0.433288    0.462611    0.464846    0.501395
     0.570912    0.572825

 Minimum search - taking simple RFO step
 Searching for Lamda that Minimizes Along All modes
 Value Taken    Lamda =  -0.00004930
 Step Taken.  Stepsize is  0.015560

                             Maximum     Tolerance    Cnvgd?
         Gradient           0.002536      0.000300      NO
         Displacement       0.009100      0.001200      NO
         Energy change     -0.000511      0.000001      NO


 New Cartesian Coordinates Obtained by Inverse Iteration

 Displacement from previous Coordinates is:  0.028600
 ----------------------------------------------------------------
             Standard Nuclear Orientation (Angstroms)
    I     Atom           X                Y                Z
 ----------------------------------------------------------------
    1      C       0.0153620543     0.0000000000     0.0182034329
    2      C      -0.0063204247     0.0000000000     1.4118573591
    3      C       1.2064008280     0.0000000000     2.1161493342
    4      C       2.4235287719     0.0000000000     1.4153711241
    5      C       2.3963756592     0.0000000000     0.0221888906
    6      C       1.2064902990     0.0000000000    -0.6979410363
    7      F      -1.1404033348     0.0000000000    -0.6502341287
    8      Br     -1.7004774749     0.0000000000     2.2659038584
    9      Br      1.1826204191     0.0000000000     4.0130942692
   10      I       4.3198443479     0.0000000000     2.3687601002
   11      F       3.5497930524     0.0000000000    -0.6534012863
   12      I       1.2052530307     0.0000000000    -2.8039819173
 ----------------------------------------------------------------
 Nuclear Repulsion Energy =        2940.05186955 hartrees
 There are      115 alpha and      115 beta electrons
 Applying Cartesian multipole field
    Component          Value
    ---------          -----
     (2,0,0)        1.00000E-11
     (0,2,0)        2.00000E-11
     (0,0,2)       -3.00000E-11
 Nucleus-field energy     =    -0.0000001117 hartrees
 Requested basis set is 6-311++G(d,p)
 There are 134 shells and 396 basis functions
 A cutoff of  1.0D-11 yielded   5581 shell pairs
 There are     54120 function pairs (     60150 Cartesian)
 Smallest overlap matrix eigenvalue = 8.10E-07

 Q-Chem warning in module stvman/mkSTV.C, line 318:

 Overlap eigenvalue is smaller than square root of threshold
 Use THRESH >= 12 to get rid of this warning

 Linear dependence detected in AO basis
 Tighter screening thresholds may be required for diffuse basis sets
 Use S2THRESH > 14 and THRESH = 14 in case of SCF convergence issues
 Number of orthogonalized atomic orbitals = 395
 Maximum deviation from orthogonality = 1.109E-10
 Guess MOs from SCF MO coefficient file

 -----------------------------------------------------------------------
  General SCF calculation program by
  Eric Jon Sundstrom, Paul Horn, Yuezhi Mao, Dmitri Zuev, Alec White,
  David Stuck, Shaama M.S., Shane Yost, Joonho Lee, David Small,
  Daniel Levine, Susi Lehtola, Hugh Burton, Evgeny Epifanovsky,
  Bang C. Huynh
 -----------------------------------------------------------------------
 Exchange:     0.2000 Hartree-Fock + 0.0800 Slater + 0.7200 B88
 Correlation:  0.1900 VWN1RPA + 0.8100 LYP
 Using SG-1 standard quadrature grid
 using 6 threads for integral computing
 -------------------------------------------------------
 OpenMP Integral computing Module                
 Release: version 2.0, May 2017, Q-Chem Inc. Pleasanton 
 -------------------------------------------------------
 A restricted SCF calculation will be
 performed using DIIS
 SCF converges when DIIS error is below 1.0e-08
 ---------------------------------------
  Cycle       Energy         DIIS error
 ---------------------------------------
    1  -19415.7257636610      5.38e-05  
    2  -19415.7257932965      1.45e-05  
    3  -19415.7257856855      2.43e-05  
    4  -19415.7257972861      3.80e-06  
    5  -19415.7257975328      1.20e-06  
    6  -19415.7257975550      4.93e-07  
    7  -19415.7257975596      1.88e-07  
    8  -19415.7257975597      2.40e-08  
    9  -19415.7257975588      6.62e-09  Convergence criterion met
 ---------------------------------------
 SCF time:   CPU 155.89s  wall 28.00s 
 SCF   energy in the final basis set =   -19415.7257975588
 Total energy in the final basis set =   -19415.7257975588

 --------------------------------------------------------------

                    Orbital Energies (a.u.)
 --------------------------------------------------------------

 Alpha MOs
 -- Occupied --
*****************-482.8603-482.8592-176.3263-176.3231-165.7302-165.7279
********-165.7270-165.7247-165.7246 -62.5131 -62.5120 -56.3338 -56.3328
-56.3297 -56.3293 -56.3285 -56.3282 -35.8227 -35.8195 -31.3163 -31.3131
-31.3098 -31.3094 -31.3066 -31.3062 -24.7316 -24.7310 -22.9667 -22.9652
-22.9650 -22.9635 -22.9620 -22.9618 -22.9604 -22.9604 -22.9572 -22.9572
-10.3171 -10.3169 -10.2867 -10.2776 -10.2686 -10.2657  -8.7220  -8.7208
 -6.5543  -6.5533  -6.5404  -6.5394  -6.5390  -6.5382  -6.3720  -6.3688
 -4.7853  -4.7820  -4.7694  -4.7687  -4.7662  -4.7655  -2.6650  -2.6639
 -2.6612  -2.6605  -2.6600  -2.6595  -2.6495  -2.6494  -2.6481  -2.6481
 -2.0510  -2.0477  -2.0460  -2.0455  -2.0428  -2.0423  -2.0318  -2.0316
 -2.0287  -2.0286  -1.2772  -1.2763  -0.9389  -0.8614  -0.8454  -0.7963
 -0.7689  -0.6995  -0.6923  -0.6467  -0.6290  -0.5941  -0.5858  -0.5418
 -0.5252  -0.5085  -0.4818  -0.4689  -0.4375  -0.4336  -0.4297  -0.4089
 -0.3892  -0.3617  -0.3515  -0.3390  -0.3182  -0.3097  -0.2954  -0.2900
 -0.2762  -0.2673  -0.2639
 -- Virtual --
 -0.0979  -0.0694  -0.0576  -0.0565  -0.0385  -0.0114  -0.0046   0.0217
  0.0260   0.0411   0.0485   0.0537   0.0566   0.0624   0.0692   0.0770
  0.0788   0.0860   0.0868   0.0906   0.0970   0.1018   0.1160   0.1170
  0.1229   0.1288   0.1345   0.1469   0.1541   0.1626   0.1683   0.1748
  0.1788   0.1912   0.1940   0.2018   0.2061   0.2098   0.2159   0.2238
  0.2307   0.2333   0.2341   0.2479   0.2707   0.2745   0.2920   0.2940
  0.2982   0.3166   0.3311   0.3315   0.3451   0.3533   0.3678   0.3844
  0.3877   0.3889   0.3997   0.4080   0.4147   0.4189   0.4233   0.4306
  0.4404   0.4458   0.4539   0.4627   0.4702   0.4843   0.4848   0.4905
  0.4913   0.5004   0.5193   0.5333   0.5408   0.5461   0.5581   0.5617
  0.5731   0.5893   0.5930   0.6004   0.6121   0.6260   0.6303   0.6686
  0.6713   0.6843   0.6850   0.6873   0.7074   0.7216   0.7299   0.7498
  0.7725   0.7965   0.8102   0.8211   0.8368   0.8673   0.8859   0.9304
  0.9305   0.9483   0.9626   0.9882   1.0028   1.0554   1.0629   1.0776
  1.0817   1.1057   1.1483   1.1728   1.2150   1.2166   1.2555   1.2995
  1.3282   1.3513   1.3537   1.4045   1.4123   1.4165   1.4261   1.4472
  1.4566   1.4604   1.4653   1.4838   1.5083   1.5213   1.5412   1.6002
  1.6299   1.7082   1.7205   1.7405   1.7523   1.8030   1.8095   1.8386
  1.8414   1.8865   1.9853   2.0054   2.0177   2.0335   2.0449   2.0707
  2.1202   2.1398   2.1809   2.2080   2.2192   2.2475   2.2597   2.2984
  2.3416   2.3647   2.4356   2.5559   2.6786   2.6961   2.7994   2.7998
  2.8167   2.9182   3.0036   3.0326   3.0384   3.0708   3.1433   3.1639
  3.3724   3.3858   3.6208   3.7390   3.7463   3.7503   3.7510   3.8441
  3.9124   3.9460   3.9549   3.9580   3.9612   3.9830   3.9836   3.9901
  4.0104   4.0194   4.0291   4.0489   4.0507   4.0526   4.0618   4.1050
  4.1111   4.1509   4.1726   4.2125   4.2795   4.2826   4.2892   4.3710
  4.4285   4.4639   4.5296   4.8074   4.8152   4.8512   5.9964   6.0097
  6.0869   6.1183   6.1293   6.1681   6.2911   6.3054   6.4258   6.4357
  6.6396   6.7048   6.7621   6.8091   7.5334   7.5652   7.6493   7.6787
  7.7213   7.7885  23.2358  23.7727  23.7782  23.9399  23.9463  24.0392
 27.8897  27.9088  28.3367  28.3465  28.4018  28.4070  28.4223  28.4309
 28.5190  28.5244  28.5383  28.5476  28.5520  28.5577  28.6180  28.6206
 28.7240  28.7390  47.9369  48.0510  66.7599  66.7706 127.8778 127.8858
127.9326 127.9499 127.9613 127.9741 151.6807 151.6981 289.7284 289.7619
289.8479 289.8780 289.9373 290.00961020.73811020.88051901.84491901.8628
 --------------------------------------------------------------

          Ground-State Mulliken Net Atomic Charges

     Atom                 Charge (a.u.)
  ----------------------------------------
      1 C                    -0.309085
      2 C                     0.119221
      3 C                     0.249272
      4 C                    -0.036938
      5 C                    -0.524301
      6 C                     0.800133
      7 F                    -0.097316
      8 Br                   -0.118174
      9 Br                   -0.177303
     10 I                     0.101088
     11 F                    -0.098012
     12 I                     0.091417
  ----------------------------------------
  Sum of atomic charges =     0.000000

 -----------------------------------------------------------------
                    Cartesian Multipole Moments
 -----------------------------------------------------------------
    Charge (ESU x 10^10)
                -0.0000
    Dipole Moment (Debye)
         X       0.2642      Y      -0.0000      Z       0.3863
       Tot       0.4680
    Quadrupole Moments (Debye-Ang)
        XX    -136.6068     XY       0.0000     YY    -137.5810
        XZ       1.7209     YZ       0.0000     ZZ    -129.5582
    Octopole Moments (Debye-Ang^2)
       XXX    -588.1385    XXY       0.0000    XYY    -201.4932
       YYY      -0.0000    XXZ     -87.2878    XYZ       0.0000
       YYZ    -122.4160    XZZ    -186.6555    YZZ      -0.0000
       ZZZ    -361.2366
    Hexadecapole Moments (Debye-Ang^3)
      XXXX   -4728.6084   XXXY       0.0000   XXYY    -865.5339
      XYYY       0.0000   YYYY    -170.7994   XXXZ    -536.7072
      XXYZ       0.0000   XYYZ    -236.4507   YYYZ       0.0000
      XXZZ   -1576.3390   XYZZ       0.0000   YYZZ    -896.1668
      XZZZ    -682.7031   YZZZ      -0.0000   ZZZZ   -4753.7686
 -----------------------------------------------------------------
 Calculating analytic gradient of the SCF energy
 Gradient of SCF Energy
            1           2           3           4           5           6
    1  -0.0004640   0.0005307  -0.0001737  -0.0002450   0.0004032   0.0001032
    2  -0.0000000   0.0000000  -0.0000000   0.0000000  -0.0000000  -0.0000000
    3  -0.0002713   0.0000484   0.0002051   0.0000346  -0.0006239   0.0004060
            7           8           9          10          11          12
    1   0.0001094   0.0002822  -0.0002735  -0.0000537  -0.0001433  -0.0000756
    2   0.0000000   0.0000000  -0.0000000   0.0000000   0.0000000   0.0000000
    3   0.0000696   0.0003261  -0.0003107  -0.0001394   0.0000802   0.0001753
 Max gradient component =       6.239E-04
 RMS gradient           =       2.293E-04
 Gradient time:  CPU 77.95 s  wall 13.10 s
 Geometry Optimization Parameters
   NAtoms,    NIC,     NZ,  NCons,   NDum,   NFix, NCnnct, MaxDiis
       12      78      12       0       0       0       0       0

 Cartesian Hessian Update
 Hessian updated using BFGS update


** GEOMETRY OPTIMIZATION IN DELOCALIZED INTERNAL COORDINATES **
   Searching for a Minimum

   Optimization Cycle:   4

                       Coordinates (Angstroms)
     ATOM                X               Y               Z
      1  C         0.0153620543    0.0000000000    0.0182034329
      2  C        -0.0063204247    0.0000000000    1.4118573591
      3  C         1.2064008280    0.0000000000    2.1161493342
      4  C         2.4235287719    0.0000000000    1.4153711241
      5  C         2.3963756592    0.0000000000    0.0221888906
      6  C         1.2064902990    0.0000000000   -0.6979410363
      7  F        -1.1404033348    0.0000000000   -0.6502341287
      8  Br       -1.7004774749    0.0000000000    2.2659038584
      9  Br        1.1826204191    0.0000000000    4.0130942692
     10  I         4.3198443479    0.0000000000    2.3687601002
     11  F         3.5497930524    0.0000000000   -0.6534012863
     12  I         1.2052530307    0.0000000000   -2.8039819173
   Point Group: c1    Number of degrees of freedom:    30


   Energy is -19415.725797559

 Hessian updated using BFGS update

 16 Hessian modes will be used to form the next step
  Hessian Eigenvalues:
     0.119089    0.128721    0.195680    0.203044    0.232569    0.249118
     0.285677    0.355141    0.429750    0.435688    0.463714    0.464881
     0.493745    0.513977    0.562020    0.572816

 Minimum search - taking simple RFO step
 Searching for Lamda that Minimizes Along All modes
 Value Taken    Lamda =  -0.00000708
 Step Taken.  Stepsize is  0.004410

                             Maximum     Tolerance    Cnvgd?
         Gradient           0.001393      0.000300      NO
         Displacement       0.003298      0.001200      NO
         Energy change     -0.000017      0.000001      NO


 New Cartesian Coordinates Obtained by Inverse Iteration

 Displacement from previous Coordinates is:  0.009733
 ----------------------------------------------------------------
             Standard Nuclear Orientation (Angstroms)
    I     Atom           X                Y                Z
 ----------------------------------------------------------------
    1      C       0.0155781661     0.0000000000     0.0185273736
    2      C      -0.0068075326     0.0000000000     1.4121727442
    3      C       1.2064549449     0.0000000000     2.1165664821
    4      C       2.4235439955     0.0000000000     1.4156361107
    5      C       2.3958914887     0.0000000000     0.0226118938
    6      C       1.2063103456     0.0000000000    -0.6982219899
    7      F      -1.1404276320     0.0000000000    -0.6497379374
    8      Br     -1.7026916280     0.0000000000     2.2629794373
    9      Br      1.1857062035     0.0000000000     4.0142342482
   10      I       4.3202877901     0.0000000000     2.3688794246
   11      F       3.5494035590     0.0000000000    -0.6531389358
   12      I       1.2052175271     0.0000000000    -2.8045388515
 ----------------------------------------------------------------
 Nuclear Repulsion Energy =        2939.54271384 hartrees
 There are      115 alpha and      115 beta electrons
 Applying Cartesian multipole field
    Component          Value
    ---------          -----
     (2,0,0)        1.00000E-11
     (0,2,0)        2.00000E-11
     (0,0,2)       -3.00000E-11
 Nucleus-field energy     =    -0.0000001117 hartrees
 Requested basis set is 6-311++G(d,p)
 There are 134 shells and 396 basis functions
 A cutoff of  1.0D-11 yielded   5582 shell pairs
 There are     54132 function pairs (     60162 Cartesian)
 Smallest overlap matrix eigenvalue = 8.10E-07

 Q-Chem warning in module stvman/mkSTV.C, line 318:

 Overlap eigenvalue is smaller than square root of threshold
 Use THRESH >= 12 to get rid of this warning

 Linear dependence detected in AO basis
 Tighter screening thresholds may be required for diffuse basis sets
 Use S2THRESH > 14 and THRESH = 14 in case of SCF convergence issues
 Number of orthogonalized atomic orbitals = 395
 Maximum deviation from orthogonality = 1.886E-10
 Guess MOs from SCF MO coefficient file

 -----------------------------------------------------------------------
  General SCF calculation program by
  Eric Jon Sundstrom, Paul Horn, Yuezhi Mao, Dmitri Zuev, Alec White,
  David Stuck, Shaama M.S., Shane Yost, Joonho Lee, David Small,
  Daniel Levine, Susi Lehtola, Hugh Burton, Evgeny Epifanovsky,
  Bang C. Huynh
 -----------------------------------------------------------------------
 Exchange:     0.2000 Hartree-Fock + 0.0800 Slater + 0.7200 B88
 Correlation:  0.1900 VWN1RPA + 0.8100 LYP
 Using SG-1 standard quadrature grid
 using 6 threads for integral computing
 -------------------------------------------------------
 OpenMP Integral computing Module                
 Release: version 2.0, May 2017, Q-Chem Inc. Pleasanton 
 -------------------------------------------------------
 A restricted SCF calculation will be
 performed using DIIS
 SCF converges when DIIS error is below 1.0e-08
 ---------------------------------------
  Cycle       Energy         DIIS error
 ---------------------------------------
    1  -19415.7257975488      1.85e-05  
    2  -19415.7258009850      5.20e-06  
    3  -19415.7258006523      6.93e-06  
    4  -19415.7258013542      1.26e-06  
    5  -19415.7258013822      4.45e-07  
    6  -19415.7258013871      1.06e-07  
    7  -19415.7258013870      4.82e-08  
    8  -19415.7258013870      1.25e-08  
    9  -19415.7258013860      4.89e-09  Convergence criterion met
 ---------------------------------------
 SCF time:   CPU 150.45s  wall 28.00s 
 SCF   energy in the final basis set =   -19415.7258013860
 Total energy in the final basis set =   -19415.7258013860

 --------------------------------------------------------------

                    Orbital Energies (a.u.)
 --------------------------------------------------------------

 Alpha MOs
 -- Occupied --
*****************-482.8603-482.8593-176.3264-176.3231-165.7303-165.7280
********-165.7270-165.7247-165.7246 -62.5131 -62.5120 -56.3338 -56.3328
-56.3297 -56.3293 -56.3286 -56.3283 -35.8228 -35.8195 -31.3164 -31.3131
-31.3098 -31.3095 -31.3066 -31.3063 -24.7316 -24.7309 -22.9668 -22.9653
-22.9650 -22.9635 -22.9620 -22.9618 -22.9604 -22.9604 -22.9572 -22.9572
-10.3171 -10.3169 -10.2869 -10.2776 -10.2686 -10.2657  -8.7220  -8.7208
 -6.5542  -6.5533  -6.5404  -6.5394  -6.5391  -6.5382  -6.3720  -6.3688
 -4.7854  -4.7820  -4.7694  -4.7687  -4.7663  -4.7655  -2.6650  -2.6640
 -2.6612  -2.6605  -2.6601  -2.6595  -2.6495  -2.6494  -2.6481  -2.6481
 -2.0510  -2.0477  -2.0461  -2.0456  -2.0429  -2.0423  -2.0319  -2.0317
 -2.0287  -2.0286  -1.2771  -1.2762  -0.9388  -0.8613  -0.8455  -0.7963
 -0.7688  -0.6994  -0.6923  -0.6467  -0.6291  -0.5940  -0.5858  -0.5416
 -0.5251  -0.5084  -0.4817  -0.4688  -0.4374  -0.4335  -0.4296  -0.4089
 -0.3892  -0.3616  -0.3515  -0.3388  -0.3181  -0.3099  -0.2954  -0.2900
 -0.2762  -0.2673  -0.2640
 -- Virtual --
 -0.0980  -0.0694  -0.0577  -0.0564  -0.0386  -0.0115  -0.0046   0.0217
  0.0260   0.0411   0.0485   0.0537   0.0566   0.0624   0.0692   0.0770
  0.0788   0.0860   0.0868   0.0905   0.0970   0.1018   0.1160   0.1170
  0.1229   0.1288   0.1345   0.1469   0.1541   0.1626   0.1682   0.1748
  0.1789   0.1912   0.1941   0.2015   0.2061   0.2097   0.2158   0.2238
  0.2306   0.2333   0.2341   0.2479   0.2707   0.2746   0.2920   0.2940
  0.2982   0.3166   0.3312   0.3315   0.3451   0.3533   0.3677   0.3843
  0.3876   0.3888   0.3997   0.4080   0.4147   0.4190   0.4234   0.4306
  0.4404   0.4458   0.4538   0.4627   0.4702   0.4844   0.4849   0.4905
  0.4913   0.5006   0.5195   0.5331   0.5409   0.5461   0.5581   0.5613
  0.5731   0.5894   0.5931   0.6004   0.6121   0.6259   0.6302   0.6684
  0.6712   0.6844   0.6848   0.6871   0.7072   0.7215   0.7298   0.7498
  0.7724   0.7963   0.8101   0.8211   0.8367   0.8673   0.8855   0.9304
  0.9305   0.9482   0.9626   0.9881   1.0027   1.0555   1.0629   1.0777
  1.0813   1.1056   1.1484   1.1726   1.2149   1.2164   1.2549   1.2996
  1.3281   1.3512   1.3542   1.4045   1.4124   1.4166   1.4262   1.4473
  1.4567   1.4601   1.4653   1.4837   1.5082   1.5212   1.5413   1.6002
  1.6300   1.7081   1.7204   1.7403   1.7526   1.8029   1.8094   1.8385
  1.8415   1.8865   1.9851   2.0053   2.0172   2.0335   2.0449   2.0705
  2.1196   2.1403   2.1805   2.2078   2.2188   2.2474   2.2597   2.2979
  2.3415   2.3645   2.4357   2.5559   2.6786   2.6961   2.7992   2.7997
  2.8167   2.9182   3.0035   3.0325   3.0383   3.0706   3.1430   3.1638
  3.3721   3.3858   3.6203   3.7390   3.7462   3.7504   3.7510   3.8441
  3.9126   3.9460   3.9548   3.9579   3.9611   3.9831   3.9836   3.9899
  4.0104   4.0194   4.0291   4.0489   4.0510   4.0525   4.0612   4.1051
  4.1110   4.1509   4.1725   4.2123   4.2795   4.2824   4.2892   4.3707
  4.4287   4.4638   4.5296   4.8066   4.8150   4.8513   5.9964   6.0097
  6.0869   6.1182   6.1294   6.1679   6.2912   6.3054   6.4258   6.4358
  6.6395   6.7048   6.7621   6.8085   7.5334   7.5653   7.6489   7.6787
  7.7215   7.7881  23.2359  23.7724  23.7779  23.9393  23.9463  24.0390
 27.8896  27.9087  28.3367  28.3464  28.4017  28.4071  28.4222  28.4308
 28.5190  28.5244  28.5383  28.5475  28.5520  28.5576  28.6179  28.6206
 28.7239  28.7391  47.9370  48.0505  66.7597  66.7707 127.8778 127.8858
127.9326 127.9498 127.9614 127.9740 151.6806 151.6980 289.7283 289.7619
289.8473 289.8783 289.9373 290.00921020.73831020.87981901.84481901.8627
 --------------------------------------------------------------

          Ground-State Mulliken Net Atomic Charges

     Atom                 Charge (a.u.)
  ----------------------------------------
      1 C                    -0.309507
      2 C                     0.120306
      3 C                     0.249080
      4 C                    -0.036024
      5 C                    -0.524995
      6 C                     0.798147
      7 F                    -0.097096
      8 Br                   -0.117593
      9 Br                   -0.177175
     10 I                     0.101218
     11 F                    -0.098070
     12 I                     0.091709
  ----------------------------------------
  Sum of atomic charges =     0.000000

 -----------------------------------------------------------------
                    Cartesian Multipole Moments
 -----------------------------------------------------------------
    Charge (ESU x 10^10)
                -0.0000
    Dipole Moment (Debye)
         X       0.2650      Y      -0.0000      Z       0.3828
       Tot       0.4656
    Quadrupole Moments (Debye-Ang)
        XX    -136.5926     XY      -0.0000     YY    -137.5841
        XZ       1.7382     YZ      -0.0000     ZZ    -129.5602
    Octopole Moments (Debye-Ang^2)
       XXX    -588.2240    XXY      -0.0000    XYY    -201.5168
       YYY      -0.0000    XXZ     -87.1899    XYZ      -0.0000
       YYZ    -122.3915    XZZ    -186.5362    YZZ      -0.0000
       ZZZ    -361.2545
    Hexadecapole Moments (Debye-Ang^3)
      XXXX   -4730.2748   XXXY      -0.0000   XXYY    -865.8911
      XYYY      -0.0000   YYYY    -170.8046   XXXZ    -537.4022
      XXYZ      -0.0000   XYYZ    -236.7445   YYYZ       0.0000
      XXZZ   -1576.5001   XYZZ      -0.0000   YYZZ    -896.2320
      XZZZ    -682.9400   YZZZ       0.0000   ZZZZ   -4754.0248
 -----------------------------------------------------------------
 Calculating analytic gradient of the SCF energy
 Gradient of SCF Energy
            1           2           3           4           5           6
    1  -0.0002697   0.0001176   0.0000549  -0.0001217   0.0001909   0.0000315
    2  -0.0000000  -0.0000000  -0.0000000  -0.0000000  -0.0000000   0.0000000
    3  -0.0000963  -0.0000615   0.0000761  -0.0000130  -0.0002607   0.0001614
            7           8           9          10          11          12
    1   0.0000634   0.0000471   0.0000797   0.0000007  -0.0001252  -0.0000692
    2   0.0000000  -0.0000000  -0.0000000  -0.0000000  -0.0000000  -0.0000000
    3   0.0001189   0.0000552   0.0000055  -0.0000604   0.0000430   0.0000318
 Max gradient component =       2.697E-04
 RMS gradient           =       9.304E-05
 Gradient time:  CPU 78.17 s  wall 13.14 s
 Geometry Optimization Parameters
   NAtoms,    NIC,     NZ,  NCons,   NDum,   NFix, NCnnct, MaxDiis
       12      78      12       0       0       0       0       0

 Cartesian Hessian Update
 Hessian updated using BFGS update


** GEOMETRY OPTIMIZATION IN DELOCALIZED INTERNAL COORDINATES **
   Searching for a Minimum

   Optimization Cycle:   5

                       Coordinates (Angstroms)
     ATOM                X               Y               Z
      1  C         0.0155781661    0.0000000000    0.0185273736
      2  C        -0.0068075326    0.0000000000    1.4121727442
      3  C         1.2064549449    0.0000000000    2.1165664821
      4  C         2.4235439955    0.0000000000    1.4156361107
      5  C         2.3958914887    0.0000000000    0.0226118938
      6  C         1.2063103456    0.0000000000   -0.6982219899
      7  F        -1.1404276320    0.0000000000   -0.6497379374
      8  Br       -1.7026916280    0.0000000000    2.2629794373
      9  Br        1.1857062035    0.0000000000    4.0142342482
     10  I         4.3202877901    0.0000000000    2.3688794246
     11  F         3.5494035590    0.0000000000   -0.6531389358
     12  I         1.2052175271    0.0000000000   -2.8045388515
   Point Group: c1    Number of degrees of freedom:    30


   Energy is -19415.725801386

 Hessian updated using BFGS update

 17 Hessian modes will be used to form the next step
  Hessian Eigenvalues:
     0.119081    0.128688    0.191383    0.203157    0.210061    0.248710
     0.249831    0.283040    0.366096    0.429498    0.433582    0.462203
     0.464783    0.484313    0.529703    0.570412    0.574113

 Minimum search - taking simple RFO step
 Searching for Lamda that Minimizes Along All modes
 Value Taken    Lamda =   0.00000000
 Step Taken.  Stepsize is  0.001293

                             Maximum     Tolerance    Cnvgd?
         Gradient           0.000217      0.000300     YES
         Displacement       0.000921      0.001200     YES
         Energy change     -0.000004      0.000001      NO


                       Distance Matrix (Angstroms)
             C (  1)   C (  2)   C (  3)   C (  4)   C (  5)   C (  6)
   C (  2)  1.393825
   C (  3)  2.412458  1.402917
   C (  4)  2.783920  2.430354  1.404496
   C (  5)  2.380317  2.775580  2.408195  1.393299
   C (  6)  1.389810  2.434219  2.814788  2.439273  1.390937
   F (  7)  1.335263  2.352992  3.627712  4.119182  3.599668  2.347239
   Br(  8)  2.826662  1.897339  2.912829  4.212340  4.670935  4.151025
   Br(  9)  4.163517  2.862309  1.897781  2.878360  4.171043  4.712501
   I ( 10)  4.904557  4.431596  3.124039  2.122807  3.034514  4.370808
   F ( 11)  3.597090  4.112438  3.627765  2.355290  1.336873  2.343527
   I ( 12)  3.063486  4.387444  4.921105  4.392516  3.067652  2.106317
             F (  7)   Br(  8)   Br(  9)   I ( 10)   F ( 11)
   Br(  8)  2.966490
   Br(  9)  5.211865  3.377830
   I ( 10)  6.239508  6.023910  3.540169
   F ( 11)  4.689832  6.007350  5.231772  3.118791
   I ( 12)  3.185156  5.842575  6.818801  6.038867  3.181781

 Final energy is   -19415.725801386026     


 ******************************
 **  OPTIMIZATION CONVERGED  **
 ******************************

                       Coordinates (Angstroms)
     ATOM                X               Y               Z
      1  C         0.0155781661    0.0000000000    0.0185273736
      2  C        -0.0068075326    0.0000000000    1.4121727442
      3  C         1.2064549449    0.0000000000    2.1165664821
      4  C         2.4235439955    0.0000000000    1.4156361107
      5  C         2.3958914887    0.0000000000    0.0226118938
      6  C         1.2063103456    0.0000000000   -0.6982219899
      7  F        -1.1404276320    0.0000000000   -0.6497379374
      8  Br       -1.7026916280    0.0000000000    2.2629794373
      9  Br        1.1857062035    0.0000000000    4.0142342482
     10  I         4.3202877901    0.0000000000    2.3688794246
     11  F         3.5494035590    0.0000000000   -0.6531389358
     12  I         1.2052175271    0.0000000000   -2.8045388515

Z-matrix Print:
$molecule
0 1
I 
C  1 2.122807
C  2 1.393299 1 117.819865
F  3 1.336873 2 119.225427 1 -0.000000 0
C  3 1.390937 2 122.351233 1 -180.000000 0
C  5 1.389810 3 117.740560 2 -0.000000 0
F  6 1.335263 5 118.923179 3 -180.000000 0
C  6 1.393825 5 121.965664 3 -0.000000 0
C  8 1.402917 6 119.218271 5 -0.000000 0
Br 8 1.897339 6 117.562670 5 -180.000000 0
Br 9 1.897781 8 119.512080 6 -180.000000 0
I  5 2.106317 3 121.243748 2 -180.000000 0
$end


 --------------------------------------------------------------

                    Orbital Energies (a.u.)
 --------------------------------------------------------------

 Alpha MOs
 -- Occupied --
*****************-482.8603-482.8593-176.3264-176.3231-165.7303-165.7280
********-165.7270-165.7247-165.7246 -62.5131 -62.5120 -56.3338 -56.3328
-56.3297 -56.3293 -56.3286 -56.3283 -35.8228 -35.8195 -31.3164 -31.3131
-31.3098 -31.3095 -31.3066 -31.3063 -24.7316 -24.7309 -22.9668 -22.9653
-22.9650 -22.9635 -22.9620 -22.9618 -22.9604 -22.9604 -22.9572 -22.9572
-10.3171 -10.3169 -10.2869 -10.2776 -10.2686 -10.2657  -8.7220  -8.7208
 -6.5542  -6.5533  -6.5404  -6.5394  -6.5391  -6.5382  -6.3720  -6.3688
 -4.7854  -4.7820  -4.7694  -4.7687  -4.7663  -4.7655  -2.6650  -2.6640
 -2.6612  -2.6605  -2.6601  -2.6595  -2.6495  -2.6494  -2.6481  -2.6481
 -2.0510  -2.0477  -2.0461  -2.0456  -2.0429  -2.0423  -2.0319  -2.0317
 -2.0287  -2.0286  -1.2771  -1.2762  -0.9388  -0.8613  -0.8455  -0.7963
 -0.7688  -0.6994  -0.6923  -0.6467  -0.6291  -0.5940  -0.5858  -0.5416
 -0.5251  -0.5084  -0.4817  -0.4688  -0.4374  -0.4335  -0.4296  -0.4089
 -0.3892  -0.3616  -0.3515  -0.3388  -0.3181  -0.3099  -0.2954  -0.2900
 -0.2762  -0.2673  -0.2640
 -- Virtual --
 -0.0980  -0.0694  -0.0577  -0.0564  -0.0386  -0.0115  -0.0046   0.0217
  0.0260   0.0411   0.0485   0.0537   0.0566   0.0624   0.0692   0.0770
  0.0788   0.0860   0.0868   0.0905   0.0970   0.1018   0.1160   0.1170
  0.1229   0.1288   0.1345   0.1469   0.1541   0.1626   0.1682   0.1748
  0.1789   0.1912   0.1941   0.2015   0.2061   0.2097   0.2158   0.2238
  0.2306   0.2333   0.2341   0.2479   0.2707   0.2746   0.2920   0.2940
  0.2982   0.3166   0.3312   0.3315   0.3451   0.3533   0.3677   0.3843
  0.3876   0.3888   0.3997   0.4080   0.4147   0.4190   0.4234   0.4306
  0.4404   0.4458   0.4538   0.4627   0.4702   0.4844   0.4849   0.4905
  0.4913   0.5006   0.5195   0.5331   0.5409   0.5461   0.5581   0.5613
  0.5731   0.5894   0.5931   0.6004   0.6121   0.6259   0.6302   0.6684
  0.6712   0.6844   0.6848   0.6871   0.7072   0.7215   0.7298   0.7498
  0.7724   0.7963   0.8101   0.8211   0.8367   0.8673   0.8855   0.9304
  0.9305   0.9482   0.9626   0.9881   1.0027   1.0555   1.0629   1.0777
  1.0813   1.1056   1.1484   1.1726   1.2149   1.2164   1.2549   1.2996
  1.3281   1.3512   1.3542   1.4045   1.4124   1.4166   1.4262   1.4473
  1.4567   1.4601   1.4653   1.4837   1.5082   1.5212   1.5413   1.6002
  1.6300   1.7081   1.7204   1.7403   1.7526   1.8029   1.8094   1.8385
  1.8415   1.8865   1.9851   2.0053   2.0172   2.0335   2.0449   2.0705
  2.1196   2.1403   2.1805   2.2078   2.2188   2.2474   2.2597   2.2979
  2.3415   2.3645   2.4357   2.5559   2.6786   2.6961   2.7992   2.7997
  2.8167   2.9182   3.0035   3.0325   3.0383   3.0706   3.1430   3.1638
  3.3721   3.3858   3.6203   3.7390   3.7462   3.7504   3.7510   3.8441
  3.9126   3.9460   3.9548   3.9579   3.9611   3.9831   3.9836   3.9899
  4.0104   4.0194   4.0291   4.0489   4.0510   4.0525   4.0612   4.1051
  4.1110   4.1509   4.1725   4.2123   4.2795   4.2824   4.2892   4.3707
  4.4287   4.4638   4.5296   4.8066   4.8150   4.8513   5.9964   6.0097
  6.0869   6.1182   6.1294   6.1679   6.2912   6.3054   6.4258   6.4358
  6.6395   6.7048   6.7621   6.8085   7.5334   7.5653   7.6489   7.6787
  7.7215   7.7881  23.2359  23.7724  23.7779  23.9393  23.9463  24.0390
 27.8896  27.9087  28.3367  28.3464  28.4017  28.4071  28.4222  28.4308
 28.5190  28.5244  28.5383  28.5475  28.5520  28.5576  28.6179  28.6206
 28.7239  28.7391  47.9370  48.0505  66.7597  66.7707 127.8778 127.8858
127.9326 127.9498 127.9614 127.9740 151.6806 151.6980 289.7283 289.7619
289.8473 289.8783 289.9373 290.00921020.73831020.87981901.84481901.8627
 --------------------------------------------------------------

          Ground-State Mulliken Net Atomic Charges

     Atom                 Charge (a.u.)
  ----------------------------------------
      1 C                    -0.309507
      2 C                     0.120306
      3 C                     0.249080
      4 C                    -0.036024
      5 C                    -0.524995
      6 C                     0.798147
      7 F                    -0.097096
      8 Br                   -0.117593
      9 Br                   -0.177175
     10 I                     0.101218
     11 F                    -0.098070
     12 I                     0.091709
  ----------------------------------------
  Sum of atomic charges =     0.000000

 -----------------------------------------------------------------
                    Cartesian Multipole Moments
 -----------------------------------------------------------------
    Charge (ESU x 10^10)
                -0.0000
    Dipole Moment (Debye)
         X       0.2650      Y      -0.0000      Z       0.3828
       Tot       0.4656
    Quadrupole Moments (Debye-Ang)
        XX    -136.5926     XY      -0.0000     YY    -137.5841
        XZ       1.7382     YZ      -0.0000     ZZ    -129.5602
    Octopole Moments (Debye-Ang^2)
       XXX    -588.2240    XXY      -0.0000    XYY    -201.5168
       YYY      -0.0000    XXZ     -87.1899    XYZ      -0.0000
       YYZ    -122.3915    XZZ    -186.5362    YZZ      -0.0000
       ZZZ    -361.2545
    Hexadecapole Moments (Debye-Ang^3)
      XXXX   -4730.2748   XXXY      -0.0000   XXYY    -865.8911
      XYYY      -0.0000   YYYY    -170.8046   XXXZ    -537.4022
      XXYZ      -0.0000   XYYZ    -236.7445   YYYZ       0.0000
      XXZZ   -1576.5001   XYZZ      -0.0000   YYZZ    -896.2320
      XZZZ    -682.9400   YZZZ       0.0000   ZZZZ   -4754.0248
 -----------------------------------------------------------------
Archival summary:
1\1\february\OPT\ProcedureUnspecified\BasisUnspecified\2r226\taweetha\SunDec120:59:512019SunDec120:59:512019\0\\#,OPT,ProcedureUnspecified,BasisUnspecified,\\0,1\I\C,1,2.12281\C,2,1.3933,1,117.82\F,3,1.33687,2,119.225,1,-0,0\C,3,1.39094,2,122.351,1,-180,0\C,5,1.38981,3,117.741,2,-0,0\F,6,1.33526,5,118.923,3,-180,0\C,6,1.39383,5,121.966,3,-0,0\C,8,1.40292,6,119.218,5,-0,0\Br,8,1.89734,6,117.563,5,-180,0\Br,9,1.89778,8,119.512,6,-180,0\I,5,2.10632,3,121.244,2,-180,0\\\@

 Total job time:  239.93s(wall), 1331.58s(cpu) 
 Sun Dec  1 20:59:51 2019

        *************************************************************
        *                                                           *
        *  Thank you very much for using Q-Chem.  Have a nice day.  *
        *                                                           *
        *************************************************************


 
User input: 2 of 2 
 
                  Welcome to Q-Chem
     A Quantum Leap Into The Future Of Chemistry


 Q-Chem 5.2 (devel), Q-Chem, Inc., Pleasanton, CA (2019)

 Yihan Shao,  Zhengting Gan,  E. Epifanovsky,  A. T. B. Gilbert,  M. Wormit,  
 J. Kussmann,  A. W. Lange,  A. Behn,  Jia Deng,  Xintian Feng,  D. Ghosh,  
 M. Goldey,  P. R. Horn,  L. D. Jacobson,  I. Kaliman,  T. Kus,  A. Landau,  
 Jie Liu,  E. I. Proynov,  R. M. Richard,  R. P. Steele,  E. J. Sundstrom,  
 H. L. Woodcock III,  P. M. Zimmerman,  D. Zuev,  B. Albrecht,  E. Alguire,  
 S. A. Baeppler,  D. Barton,  Z. Benda,  Y. A. Bernard,  E. J. Berquist,  
 K. B. Bravaya,  H. Burton,  D. Casanova,  Chun-Min Chang,  Yunqing Chen,  
 A. Chien,  K. D. Closser,  M. P. Coons,  S. Coriani,  S. Dasgupta,  
 A. L. Dempwolff,  M. Diedenhofen,  Hainam Do,  R. G. Edgar,  Po-Tung Fang,  
 S. Faraji,  S. Fatehi,  Qingguo Feng,  K. D. Fenk,  J. Fosso-Tande,  
 J. Gayvert,  Qinghui Ge,  A. Ghysels,  G. Gidofalvi,  J. Gomes,  
 J. Gonthier,  A. Gunina,  D. Hait,  M. W. D. Hanson-Heine,  
 P. H. P. Harbach,  A. W. Hauser,  M. F. Herbst,  J. E. Herr,  
 E. G. Hohenstein,  Z. C. Holden,  Kerwin Hui,  B. C. Huynh,  T.-C. Jagau,  
 Hyunjun Ji,  B. Kaduk,  K. Khistyaev,  Jaehoon Kim,  P. Klunzinger,  K. Koh,  
 D. Kosenkov,  L. Koulias,  T. Kowalczyk,  C. M. Krauter,  A. Kunitsa,  
 Ka Un Lao,  A. Laurent,  K. V. Lawler,  Joonho Lee,  D. Lefrancois,  
 S. Lehtola,  D. S. Levine,  Yi-Pei Li,  You-Sheng Lin,  Fenglai Liu,  
 E. Livshits,  A. Luenser,  P. Manohar,  E. Mansoor,  S. F. Manzer,  
 Shan-Ping Mao,  Yuezhi Mao,  N. Mardirossian,  A. V. Marenich,  
 T. Markovich,  L. A. Martinez-Martinez,  S. A. Maurer,  N. J. Mayhall,  
 S. C. McKenzie,  J.-M. Mewes,  P. Morgante,  A. F. Morrison,  
 J. W. Mullinax,  K. Nanda,  T. S. Nguyen-Beck,  R. Olivares-Amaya,  
 J. A. Parkhill,  Zheng Pei,  T. M. Perrine,  F. Plasser,  P. Pokhilko,  
 S. Prager,  A. Prociuk,  E. Ramos,  D. R. Rehn,  F. Rob,  M. Scheurer,  
 M. Schneider,  N. Sergueev,  S. M. Sharada,  S. Sharma,  D. W. Small,  
 T. Stauch,  T. Stein,  Yu-Chuan Su,  A. J. W. Thom,  A. Tkatchenko,  
 T. Tsuchimochi,  N. M. Tubman,  L. Vogt,  M. L. Vidal,  O. Vydrov,  
 M. A. Watson,  J. Wenzel,  M. de Wergifosse,  T. A. Wesolowski,  A. White,  
 J. Witte,  A. Yamada,  Jun Yang,  K. Yao,  S. Yeganeh,  S. R. Yost,  
 Zhi-Qiang You,  A. Zech,  Igor Ying Zhang,  Xing Zhang,  Yan Zhao,  
 Ying Zhu,  B. R. Brooks,  G. K. L. Chan,  C. J. Cramer,  M. S. Gordon,  
 W. J. Hehre,  A. Klamt,  M. W. Schmidt,  C. D. Sherrill,  D. G. Truhlar,  
 A. Aspuru-Guzik,  R. Baer,  A. T. Bell,  N. A. Besley,  Jeng-Da Chai,  
 A. E. DePrince, III,  R. A. DiStasio Jr.,  A. Dreuw,  B. D. Dunietz,  
 T. R. Furlani,  Chao-Ping Hsu,  Yousung Jung,  Jing Kong,  D. S. Lambrecht,  
 WanZhen Liang,  C. Ochsenfeld,  V. A. Rassolov,  L. V. Slipchenko,  
 J. E. Subotnik,  T. Van Voorhis,  J. M. Herbert,  A. I. Krylov,  
 P. M. W. Gill,  M. Head-Gordon

 Contributors to earlier versions of Q-Chem not listed above: 
 R. D. Adamson,  B. Austin,  J. Baker,  G. J. O. Beran,  K. Brandhorst,  
 S. T. Brown,  E. F. C. Byrd,  A. K. Chakraborty,  C.-L. Cheng,  
 Siu Hung Chien,  D. M. Chipman,  D. L. Crittenden,  H. Dachsel,  
 R. J. Doerksen,  A. D. Dutoi,  L. Fusti-Molnar,  W. A. Goddard III,  
 A. Golubeva-Zadorozhnaya,  S. R. Gwaltney,  G. Hawkins,  A. Heyden,  
 S. Hirata,  G. Kedziora,  F. J. Keil,  C. Kelley,  Jihan Kim,  R. A. King,  
 R. Z. Khaliullin,  P. P. Korambath,  W. Kurlancheek,  A. M. Lee,  M. S. Lee,  
 S. V. Levchenko,  Ching Yeh Lin,  D. Liotard,  R. C. Lochan,  I. Lotan,  
 P. E. Maslen,  N. Nair,  D. P. O'Neill,  D. Neuhauser,  E. Neuscamman,  
 C. M. Oana,  R. Olson,  B. Peters,  R. Peverati,  P. A. Pieniazek,  
 Y. M. Rhee,  J. Ritchie,  M. A. Rohrdanz,  E. Rosta,  N. J. Russ,  
 H. F. Schaefer III,  N. E. Schultz,  N. Shenvi,  A. C. Simmonett,  A. Sodt,  
 D. Stuck,  K. S. Thanthiriwatte,  V. Vanovschi,  Tao Wang,  A. Warshel,  
 C. F. Williams,  Q. Wu,  X. Xu,  W. Zhang

 Please cite Q-Chem as follows:
 Y. Shao et al., Mol. Phys. 113, 184-215 (2015)
 DOI: 10.1080/00268976.2014.952696

 Q-Chem 5.2.1 for Intel X86 EM64T Linux

 Parts of Q-Chem use Armadillo 8.300.2 (Tropical Shenanigans).
 http://arma.sourceforge.net/

 Q-Chem begins on Sun Dec  1 20:59:51 2019  

Host: 
0

     Scratch files written to /scratch/taweetham/qchem26058//
NAlpha2: 230
NElect   230
Mult     1
The previous job contains 0 fragments, simply inherited here

Checking the input file for inconsistencies... 	...done.

--------------------------------------------------------------
User input:
--------------------------------------------------------------

$MOLECULE
READ
$END

$REM
   JOB_TYPE 	FREQUENCY
   BASIS 	6-311++G**
   METHOD	B3LYP	
$END


--------------------------------------------------------------
 ----------------------------------------------------------------
             Standard Nuclear Orientation (Angstroms)
    I     Atom           X                Y                Z
 ----------------------------------------------------------------
    1      C       1.2112742848    -1.2147810150     0.0000000000
    2      C      -0.1393354421    -1.5591672870     0.0000000000
    3      C      -1.1054492903    -0.5419158877     0.0000000000
    4      C      -0.7052957195     0.8043702120    -0.0000000000
    5      C       0.6562928410     1.0999336097    -0.0000000000
    6      C       1.6329184100     0.1095259755    -0.0000000000
    7      F       2.1289869258    -2.1846941243     0.0000000000
    8      Br     -0.5744603700    -3.4059377631     0.0000000000
    9      Br     -2.9467702743    -1.0013835084     0.0000000000
   10      I      -2.0717159538     2.4289334091    -0.0000000000
   11      F       1.0466679324     2.3785408864    -0.0000000000
   12      I       3.6822772429     0.5960445155    -0.0000000000
 ----------------------------------------------------------------
 Molecular Point Group                 Cs    NOp =  2
 Largest Abelian Subgroup              Cs    NOp =  2
 Nuclear Repulsion Energy =        2939.54271384 hartrees
 There are      115 alpha and      115 beta electrons
 Requested basis set is 6-311++G(d,p)
 There are 134 shells and 396 basis functions

 Total QAlloc Memory Limit   2000 MB
 Mega-Array Size       188 MB
 MEM_STATIC part       192 MB

                       Distance Matrix (Angstroms)
             C (  1)   C (  2)   C (  3)   C (  4)   C (  5)   C (  6)
   C (  2)  1.393825
   C (  3)  2.412458  1.402917
   C (  4)  2.783920  2.430354  1.404496
   C (  5)  2.380317  2.775580  2.408195  1.393299
   C (  6)  1.389810  2.434219  2.814788  2.439273  1.390937
   F (  7)  1.335263  2.352992  3.627712  4.119182  3.599668  2.347239
   Br(  8)  2.826662  1.897339  2.912829  4.212340  4.670935  4.151025
   Br(  9)  4.163517  2.862309  1.897781  2.878360  4.171043  4.712501
   I ( 10)  4.904557  4.431596  3.124039  2.122807  3.034514  4.370808
   F ( 11)  3.597090  4.112438  3.627765  2.355290  1.336873  2.343527
   I ( 12)  3.063486  4.387444  4.921105  4.392516  3.067652  2.106317
             F (  7)   Br(  8)   Br(  9)   I ( 10)   F ( 11)
   Br(  8)  2.966490
   Br(  9)  5.211865  3.377830
   I ( 10)  6.239508  6.023910  3.540169
   F ( 11)  4.689832  6.007350  5.231772  3.118791
   I ( 12)  3.185156  5.842575  6.818801  6.038867  3.181781

 A cutoff of  1.0D-11 yielded   5582 shell pairs
 There are     54132 function pairs (     60162 Cartesian)
 Smallest overlap matrix eigenvalue = 8.10E-07

 Q-Chem warning in module stvman/mkSTV.C, line 318:

 Overlap eigenvalue is smaller than square root of threshold
 Use THRESH >= 12 to get rid of this warning

 Linear dependence detected in AO basis
 Tighter screening thresholds may be required for diffuse basis sets
 Use S2THRESH > 14 and THRESH = 14 in case of SCF convergence issues
 Number of orthogonalized atomic orbitals = 395
 Maximum deviation from orthogonality = 9.033E-11
 Guess from superposition of atomic densities
 Warning:  Energy on first SCF cycle will be non-variational
 SAD guess density has 230.000000 electrons

 -----------------------------------------------------------------------
  General SCF calculation program by
  Eric Jon Sundstrom, Paul Horn, Yuezhi Mao, Dmitri Zuev, Alec White,
  David Stuck, Shaama M.S., Shane Yost, Joonho Lee, David Small,
  Daniel Levine, Susi Lehtola, Hugh Burton, Evgeny Epifanovsky,
  Bang C. Huynh
 -----------------------------------------------------------------------
 Exchange:     0.2000 Hartree-Fock + 0.0800 Slater + 0.7200 B88
 Correlation:  0.1900 VWN1RPA + 0.8100 LYP
 Using SG-1 standard quadrature grid
 using 6 threads for integral computing
 -------------------------------------------------------
 OpenMP Integral computing Module                
 Release: version 2.0, May 2017, Q-Chem Inc. Pleasanton 
 -------------------------------------------------------
 A restricted SCF calculation will be
 performed using DIIS
 SCF converges when DIIS error is below 1.0e-08
 ---------------------------------------
  Cycle       Energy         DIIS error
 ---------------------------------------
    1  -19418.0286534311      2.94e-02  
    2  -19415.6712648968      2.18e-03  
    3  -19415.6306492450      2.55e-03  
    4  -19415.7134410114      7.35e-04  
    5  -19415.7242164291      2.64e-04  
    6  -19415.7252829544      7.66e-05  
    7  -19415.7253711410      2.90e-05  
    8  -19415.7253868057      1.09e-05  
    9  -19415.7253887767      1.64e-06  
   10  -19415.7253888081      5.83e-07  
   11  -19415.7253888117      3.61e-07  
   12  -19415.7253888138      8.11e-08  
   13  -19415.7253888131      3.51e-08  
   14  -19415.7253888127      5.68e-09  Convergence criterion met
 ---------------------------------------
 SCF time:   CPU 245.36s  wall 44.00s 
 SCF   energy in the final basis set =   -19415.7253888127
 Total energy in the final basis set =   -19415.7253888127

 --------------------------------------------------------------
             Orbital Energies (a.u.) and Symmetries
 --------------------------------------------------------------

 Alpha MOs, Restricted
 -- Occupied --                  
*******-1165.89 -482.86 -482.86 -176.33 -176.32 -165.73 -165.73
  1 A'    2 A'    3 A'    4 A'    5 A'    6 A'    7 A'    1 A"                 
-165.73 -165.73 -165.72 -165.72  -62.51  -62.51  -56.33  -56.33
  8 A'    9 A'    2 A"   10 A'   11 A'   12 A'   13 A'   14 A'                 
-56.330 -56.329 -56.329 -56.328 -35.823 -35.819 -31.316 -31.313
  3 A"   15 A'    4 A"   16 A'   17 A'   18 A'   19 A'   20 A'                 
-31.310 -31.309 -31.307 -31.306 -24.732 -24.731 -22.967 -22.965
  5 A"   21 A'    6 A"   22 A'   23 A'   24 A'   25 A'    7 A"                 
-22.965 -22.963 -22.962 -22.962 -22.960 -22.960 -22.957 -22.957
 26 A'   27 A'    8 A"   28 A'   29 A'    9 A"   30 A'   10 A"                 
-10.317 -10.317 -10.287 -10.278 -10.269 -10.266  -8.722  -8.721
 31 A'   32 A'   33 A'   34 A'   35 A'   36 A'   37 A'   38 A'                 
 -6.554  -6.553  -6.540  -6.539  -6.539  -6.538  -6.372  -6.369
 39 A'   40 A'   11 A"   41 A'   12 A"   42 A'   43 A'   44 A'                 
 -4.785  -4.782  -4.769  -4.769  -4.766  -4.765  -2.665  -2.664
 45 A'   46 A'   13 A"   47 A'   14 A"   48 A'   49 A'   50 A'                 
 -2.661  -2.661  -2.660  -2.660  -2.649  -2.649  -2.648  -2.648
 15 A"   51 A'   16 A"   52 A'   53 A'   17 A"   54 A'   18 A"                 
 -2.051  -2.048  -2.046  -2.046  -2.043  -2.042  -2.032  -2.032
 55 A'   56 A'   19 A"   57 A'   20 A"   58 A'   59 A'   21 A"                 
 -2.029  -2.029  -1.277  -1.276  -0.939  -0.861  -0.845  -0.796
 22 A"   60 A'   61 A'   62 A'   63 A'   64 A'   65 A'   66 A'                 
 -0.769  -0.699  -0.692  -0.647  -0.629  -0.594  -0.586  -0.542
 67 A'   68 A'   69 A'   70 A'   71 A'   72 A'   73 A'   74 A'                 
 -0.525  -0.508  -0.482  -0.469  -0.437  -0.434  -0.430  -0.409
 23 A"   24 A"   75 A'   76 A'   77 A'   78 A'   25 A"   79 A'                 
 -0.389  -0.362  -0.351  -0.339  -0.318  -0.310  -0.295  -0.290
 80 A'   26 A"   27 A"   81 A'   28 A"   82 A'   29 A"   83 A'                 
 -0.276  -0.267  -0.264
 84 A'   30 A"   31 A"                                                         
 -- Virtual --                   
 -0.098  -0.069  -0.058  -0.056  -0.039  -0.011  -0.005   0.022
 85 A'   32 A"   86 A'   33 A"   87 A'   88 A'   89 A'   90 A'                 
  0.026   0.041   0.049   0.054   0.057   0.062   0.069   0.077
 91 A'   34 A"   92 A'   93 A'   94 A'   35 A"   36 A"   95 A'                 
  0.079   0.086   0.087   0.090   0.097   0.102   0.116   0.117
 96 A'   37 A"   97 A'   98 A'   38 A"   99 A'   39 A"  100 A'                 
  0.123   0.129   0.135   0.147   0.154   0.163   0.168   0.175
101 A'   40 A"  102 A'   41 A"  103 A'  104 A'  105 A'  106 A'                 
  0.179   0.191   0.194   0.202   0.206   0.210   0.216   0.224
107 A'  108 A'   42 A"  109 A'  110 A'  111 A'  112 A'  113 A'                 
  0.231   0.233   0.234   0.248   0.270   0.274   0.292   0.294
114 A'   43 A"  115 A'   44 A"  116 A'  117 A'  118 A'   45 A"                 
  0.298   0.317   0.331   0.331   0.345   0.353   0.368   0.384
119 A'  120 A'  121 A'   46 A"  122 A'  123 A'  124 A'  125 A'                 
  0.388   0.388   0.400   0.408   0.415   0.419   0.423   0.430
 47 A"  126 A'   48 A"  127 A'  128 A'   49 A"  129 A'   50 A"                 
  0.440   0.446   0.454   0.463   0.470   0.484   0.485   0.490
130 A'   51 A"  131 A'  132 A'   52 A"  133 A'  134 A'  135 A'                 
  0.491   0.501   0.520   0.533   0.541   0.546   0.558   0.561
 53 A"   54 A"  136 A'  137 A'   55 A"  138 A'   56 A"   57 A"                 
  0.573   0.590   0.593   0.600   0.612   0.626   0.630   0.668
 58 A"  139 A'  140 A'  141 A'   59 A"  142 A'  143 A'   60 A"                 
  0.671   0.684   0.685   0.687   0.707   0.721   0.730   0.750
144 A'   61 A"  145 A'  146 A'  147 A'  148 A'  149 A'  150 A'                 
  0.772   0.796   0.810   0.821   0.837   0.867   0.885   0.930
151 A'  152 A'  153 A'  154 A'  155 A'   62 A"  156 A'  157 A'                 
  0.931   0.948   0.963   0.988   1.003   1.056   1.063   1.078
 63 A"  158 A'  159 A'  160 A'  161 A'  162 A'   64 A"  163 A'                 
  1.081   1.106   1.148   1.173   1.215   1.216   1.255   1.300
164 A'  165 A'   65 A"   66 A"   67 A"   68 A"  166 A'  167 A'                 
  1.329   1.352   1.354   1.406   1.412   1.417   1.426   1.447
 69 A"   70 A"  168 A'  169 A'   71 A"   72 A"  170 A'  171 A'                 
  1.458   1.461   1.466   1.484   1.508   1.521   1.541   1.600
172 A'  173 A'  174 A'  175 A'  176 A'  177 A'  178 A'  179 A'                 
  1.630   1.708   1.720   1.740   1.753   1.803   1.809   1.839
180 A'   73 A"   74 A"  181 A'  182 A'  183 A'  184 A'   75 A"                 
  1.841   1.887   1.985   2.005   2.017   2.033   2.045   2.071
 76 A"   77 A"   78 A"  185 A'  186 A'  187 A'   79 A"  188 A'                 
  2.119   2.140   2.180   2.208   2.219   2.247   2.260   2.298
189 A'  190 A'  191 A'  192 A'  193 A'   80 A"  194 A'  195 A'                 
  2.342   2.364   2.436   2.556   2.679   2.696   2.799   2.800
196 A'  197 A'  198 A'   81 A"   82 A"   83 A"  199 A'   84 A"                 
  2.817   2.918   3.003   3.033   3.038   3.071   3.143   3.164
 85 A"  200 A'  201 A'   86 A"  202 A'  203 A'  204 A'  205 A'                 
  3.372   3.386   3.620   3.739   3.746   3.750   3.751   3.844
206 A'  207 A'  208 A'  209 A'  210 A'   87 A"   88 A"  211 A'                 
  3.913   3.946   3.955   3.958   3.961   3.983   3.984   3.990
212 A'   89 A"   90 A"   91 A"   92 A"   93 A"  213 A'   94 A"                 
  4.010   4.020   4.029   4.049   4.051   4.053   4.061   4.105
 95 A"  214 A'   96 A"   97 A"  215 A'  216 A'  217 A'  218 A'                 
  4.111   4.151   4.172   4.213   4.279   4.283   4.289   4.371
 98 A"  219 A'  220 A'  221 A'  222 A'  223 A'  224 A'  225 A'                 
  4.429   4.464   4.530   4.807   4.815   4.851   5.996   6.010
226 A'  227 A'  228 A'  229 A'  230 A'  231 A'   99 A"  100 A"                 
  6.087   6.119   6.129   6.168   6.291   6.305   6.426   6.436
232 A'  233 A'  234 A'  235 A'  101 A"  102 A"  236 A'  237 A'                 
  6.640   6.705   6.762   6.809   7.533   7.565   7.649   7.679
238 A'  239 A'  240 A'  241 A'  103 A"  104 A"  242 A'  243 A'                 
  7.722   7.788  23.236  23.772  23.778  23.939  23.946  24.039
244 A'  245 A'  246 A'  247 A'  248 A'  249 A'  250 A'  251 A'                 
 27.890  27.909  28.337  28.346  28.402  28.407  28.422  28.431
252 A'  253 A'  105 A"  106 A"  254 A'  255 A'  256 A'  257 A'                 
 28.519  28.524  28.538  28.548  28.552  28.558  28.618  28.621
107 A"  108 A"  258 A'  109 A"  259 A'  110 A"  260 A'  261 A'                 
 28.724  28.739  47.937  48.050  66.760  66.771 127.878 127.886
262 A'  263 A'  264 A'  265 A'  266 A'  267 A'  111 A"  112 A"                 
127.933 127.950 127.961 127.974 151.681 151.698 289.728 289.762
268 A'  269 A'  270 A'  271 A'  272 A'  273 A'  113 A"  114 A"                 
289.847 289.878 289.937 290.0091020.7381020.8801901.8451901.863
274 A'  275 A'  276 A'  277 A'  278 A'  279 A'  280 A'  281 A'                 

 Beta MOs, Restricted
 -- Occupied --                  
*******-1165.89 -482.86 -482.86 -176.33 -176.32 -165.73 -165.73
  1 A'    2 A'    3 A'    4 A'    5 A'    6 A'    7 A'    1 A"                 
-165.73 -165.73 -165.72 -165.72  -62.51  -62.51  -56.33  -56.33
  8 A'    9 A'    2 A"   10 A'   11 A'   12 A'   13 A'   14 A'                 
-56.330 -56.329 -56.329 -56.328 -35.823 -35.819 -31.316 -31.313
  3 A"   15 A'    4 A"   16 A'   17 A'   18 A'   19 A'   20 A'                 
-31.310 -31.309 -31.307 -31.306 -24.732 -24.731 -22.967 -22.965
  5 A"   21 A'    6 A"   22 A'   23 A'   24 A'   25 A'    7 A"                 
-22.965 -22.963 -22.962 -22.962 -22.960 -22.960 -22.957 -22.957
 26 A'   27 A'    8 A"   28 A'   29 A'    9 A"   30 A'   10 A"                 
-10.317 -10.317 -10.287 -10.278 -10.269 -10.266  -8.722  -8.721
 31 A'   32 A'   33 A'   34 A'   35 A'   36 A'   37 A'   38 A'                 
 -6.554  -6.553  -6.540  -6.539  -6.539  -6.538  -6.372  -6.369
 39 A'   40 A'   11 A"   41 A'   12 A"   42 A'   43 A'   44 A'                 
 -4.785  -4.782  -4.769  -4.769  -4.766  -4.765  -2.665  -2.664
 45 A'   46 A'   13 A"   47 A'   14 A"   48 A'   49 A'   50 A'                 
 -2.661  -2.661  -2.660  -2.660  -2.649  -2.649  -2.648  -2.648
 15 A"   51 A'   16 A"   52 A'   53 A'   17 A"   54 A'   18 A"                 
 -2.051  -2.048  -2.046  -2.046  -2.043  -2.042  -2.032  -2.032
 55 A'   56 A'   19 A"   57 A'   20 A"   58 A'   59 A'   21 A"                 
 -2.029  -2.029  -1.277  -1.276  -0.939  -0.861  -0.845  -0.796
 22 A"   60 A'   61 A'   62 A'   63 A'   64 A'   65 A'   66 A'                 
 -0.769  -0.699  -0.692  -0.647  -0.629  -0.594  -0.586  -0.542
 67 A'   68 A'   69 A'   70 A'   71 A'   72 A'   73 A'   74 A'                 
 -0.525  -0.508  -0.482  -0.469  -0.437  -0.434  -0.430  -0.409
 23 A"   24 A"   75 A'   76 A'   77 A'   78 A'   25 A"   79 A'                 
 -0.389  -0.362  -0.351  -0.339  -0.318  -0.310  -0.295  -0.290
 80 A'   26 A"   27 A"   81 A'   28 A"   82 A'   29 A"   83 A'                 
 -0.276  -0.267  -0.264
 84 A'   30 A"   31 A"                                                         
 -- Virtual --                   
 -0.098  -0.069  -0.058  -0.056  -0.039  -0.011  -0.005   0.022
 85 A'   32 A"   86 A'   33 A"   87 A'   88 A'   89 A'   90 A'                 
  0.026   0.041   0.049   0.054   0.057   0.062   0.069   0.077
 91 A'   34 A"   92 A'   93 A'   94 A'   35 A"   36 A"   95 A'                 
  0.079   0.086   0.087   0.090   0.097   0.102   0.116   0.117
 96 A'   37 A"   97 A'   98 A'   38 A"   99 A'   39 A"  100 A'                 
  0.123   0.129   0.135   0.147   0.154   0.163   0.168   0.175
101 A'   40 A"  102 A'   41 A"  103 A'  104 A'  105 A'  106 A'                 
  0.179   0.191   0.194   0.202   0.206   0.210   0.216   0.224
107 A'  108 A'   42 A"  109 A'  110 A'  111 A'  112 A'  113 A'                 
  0.231   0.233   0.234   0.248   0.270   0.274   0.292   0.294
114 A'   43 A"  115 A'   44 A"  116 A'  117 A'  118 A'   45 A"                 
  0.298   0.317   0.331   0.331   0.345   0.353   0.368   0.384
119 A'  120 A'  121 A'   46 A"  122 A'  123 A'  124 A'  125 A'                 
  0.388   0.388   0.400   0.408   0.415   0.419   0.423   0.430
 47 A"  126 A'   48 A"  127 A'  128 A'   49 A"  129 A'   50 A"                 
  0.440   0.446   0.454   0.463   0.470   0.484   0.485   0.490
130 A'   51 A"  131 A'  132 A'   52 A"  133 A'  134 A'  135 A'                 
  0.491   0.501   0.520   0.533   0.541   0.546   0.558   0.561
 53 A"   54 A"  136 A'  137 A'   55 A"  138 A'   56 A"   57 A"                 
  0.573   0.590   0.593   0.600   0.612   0.626   0.630   0.668
 58 A"  139 A'  140 A'  141 A'   59 A"  142 A'  143 A'   60 A"                 
  0.671   0.684   0.685   0.687   0.707   0.721   0.730   0.750
144 A'   61 A"  145 A'  146 A'  147 A'  148 A'  149 A'  150 A'                 
  0.772   0.796   0.810   0.821   0.837   0.867   0.885   0.930
151 A'  152 A'  153 A'  154 A'  155 A'   62 A"  156 A'  157 A'                 
  0.931   0.948   0.963   0.988   1.003   1.056   1.063   1.078
 63 A"  158 A'  159 A'  160 A'  161 A'  162 A'   64 A"  163 A'                 
  1.081   1.106   1.148   1.173   1.215   1.216   1.255   1.300
164 A'  165 A'   65 A"   66 A"   67 A"   68 A"  166 A'  167 A'                 
  1.329   1.352   1.354   1.406   1.412   1.417   1.426   1.447
 69 A"   70 A"  168 A'  169 A'   71 A"   72 A"  170 A'  171 A'                 
  1.458   1.461   1.466   1.484   1.508   1.521   1.541   1.600
172 A'  173 A'  174 A'  175 A'  176 A'  177 A'  178 A'  179 A'                 
  1.630   1.708   1.720   1.740   1.753   1.803   1.809   1.839
180 A'   73 A"   74 A"  181 A'  182 A'  183 A'  184 A'   75 A"                 
  1.841   1.887   1.985   2.005   2.017   2.033   2.045   2.071
 76 A"   77 A"   78 A"  185 A'  186 A'  187 A'   79 A"  188 A'                 
  2.119   2.140   2.180   2.208   2.219   2.247   2.260   2.298
189 A'  190 A'  191 A'  192 A'  193 A'   80 A"  194 A'  195 A'                 
  2.342   2.364   2.436   2.556   2.679   2.696   2.799   2.800
196 A'  197 A'  198 A'   81 A"   82 A"   83 A"  199 A'   84 A"                 
  2.817   2.918   3.003   3.033   3.038   3.071   3.143   3.164
 85 A"  200 A'  201 A'   86 A"  202 A'  203 A'  204 A'  205 A'                 
  3.372   3.386   3.620   3.739   3.746   3.750   3.751   3.844
206 A'  207 A'  208 A'  209 A'  210 A'   87 A"   88 A"  211 A'                 
  3.913   3.946   3.955   3.958   3.961   3.983   3.984   3.990
212 A'   89 A"   90 A"   91 A"   92 A"   93 A"  213 A'   94 A"                 
  4.010   4.020   4.029   4.049   4.051   4.053   4.061   4.105
 95 A"  214 A'   96 A"   97 A"  215 A'  216 A'  217 A'  218 A'                 
  4.111   4.151   4.172   4.213   4.279   4.283   4.289   4.371
 98 A"  219 A'  220 A'  221 A'  222 A'  223 A'  224 A'  225 A'                 
  4.429   4.464   4.530   4.807   4.815   4.851   5.996   6.010
226 A'  227 A'  228 A'  229 A'  230 A'  231 A'   99 A"  100 A"                 
  6.087   6.119   6.129   6.168   6.291   6.305   6.426   6.436
232 A'  233 A'  234 A'  235 A'  101 A"  102 A"  236 A'  237 A'                 
  6.640   6.705   6.762   6.809   7.533   7.565   7.649   7.679
238 A'  239 A'  240 A'  241 A'  103 A"  104 A"  242 A'  243 A'                 
  7.722   7.788  23.236  23.772  23.778  23.939  23.946  24.039
244 A'  245 A'  246 A'  247 A'  248 A'  249 A'  250 A'  251 A'                 
 27.890  27.909  28.337  28.346  28.402  28.407  28.422  28.431
252 A'  253 A'  105 A"  106 A"  254 A'  255 A'  256 A'  257 A'                 
 28.519  28.524  28.538  28.548  28.552  28.558  28.618  28.621
107 A"  108 A"  258 A'  109 A"  259 A'  110 A"  260 A'  261 A'                 
 28.724  28.739  47.937  48.050  66.760  66.771 127.878 127.886
262 A'  263 A'  264 A'  265 A'  266 A'  267 A'  111 A"  112 A"                 
127.933 127.950 127.961 127.974 151.681 151.698 289.728 289.762
268 A'  269 A'  270 A'  271 A'  272 A'  273 A'  113 A"  114 A"                 
289.847 289.878 289.937 290.0091020.7381020.8801901.8451901.863
274 A'  275 A'  276 A'  277 A'  278 A'  279 A'  280 A'  281 A'                 
 --------------------------------------------------------------

          Ground-State Mulliken Net Atomic Charges

     Atom                 Charge (a.u.)
  ----------------------------------------
      1 C                    -0.322684
      2 C                     0.094299
      3 C                     0.254849
      4 C                    -0.059944
      5 C                    -0.545077
      6 C                     0.881137
      7 F                    -0.096700
      8 Br                   -0.117176
      9 Br                   -0.178849
     10 I                     0.103222
     11 F                    -0.097027
     12 I                     0.083950
  ----------------------------------------
  Sum of atomic charges =     0.000000

 -----------------------------------------------------------------
                    Cartesian Multipole Moments
 -----------------------------------------------------------------
    Charge (ESU x 10^10)
                 0.0000
    Dipole Moment (Debye)
         X      -0.4385      Y       0.1704      Z      -0.0000
       Tot       0.4705
    Quadrupole Moments (Debye-Ang)
        XX    -130.2441     XY       0.7609     YY    -137.4164
        XZ      -0.0000     YZ      -0.0000     ZZ    -137.5882
    Octopole Moments (Debye-Ang^2)
       XXX      -3.7518    XXY      18.9854    XYY     -30.7404
       YYY      -4.4384    XXZ      -0.0000    XYZ       0.0000
       YYZ       0.0000    XZZ      -3.9296    YZZ       0.9110
       ZZZ      -0.0000
    Hexadecapole Moments (Debye-Ang^3)
      XXXX   -4193.8634   XXXY      66.0590   XXYY   -1234.7061
      XYYY     -16.1716   YYYY   -2979.7749   XXXZ       0.0000
      XXYZ      -0.0000   XYYZ       0.0000   YYYZ      -0.0000
      XXZZ    -801.8596   XYZZ       2.5408   YYZZ    -556.4759
      XZZZ       0.0000   YZZZ      -0.0000   ZZZZ    -170.8248
 -----------------------------------------------------------------
 Calculating MO derivatives via CPSCF
    1     0    39    0.0240426  
    2     0    39    0.0070257  
    3     0    39    0.0013607  
    4     0    39    0.0001766  
    5    23    16    0.0000255  
    6    37     2    0.0000015  
    7    39     0    0.0000001  Converged
 Time for AOints: 290.8 s (CPU) 48.8 s (wall)
 ------------------------------------------------------------------------------
                     AOints        : Timing summary (seconds)
 ------------------------------------------------------------------------------
     job step          cpu (% of tot)      sys (% of tot)     wall (% of tot)
 ------------------------------------------------------------------------------
  AOints            0.2908E+03 ( 8.2)   0.1400E-04 ( 5.3)   0.4882E+02 ( 8.0)
 ------------------------------------------------------------------------------
   Grand Totals     0.3552E+04          0.2640E-03          0.6112E+03
 ------------------------------------------------------------------------------
 Polarizability Matrix (a.u.)
            1           2           3
    1-231.7104930  -1.9294480   0.0000000
    2  -1.9294480-200.0630884  -0.0000000
    3   0.0000000  -0.0000000 -98.6041078
 Calculating analytic Hessian of the SCF energy

 Direct stationary perturbation theory relativistic correction:

 rels  =     227.644654543222
 relv  =    -763.800334617955
 rel2e =     108.334563166347
 E_rel =    -427.821116908387

 Hessian of the SCF Energy
            1           2           3           4           5           6
    1   0.6564418  -0.0010852   0.0000000  -0.2877608  -0.0933020   0.0000000
    2  -0.0010852   0.6727583  -0.0000000  -0.0196896  -0.1115223  -0.0000000
    3   0.0000000  -0.0000000   0.1413331  -0.0000000   0.0000000  -0.0577220
    4  -0.2877608  -0.0196896  -0.0000000   0.6039904  -0.0253114   0.0000000
    5  -0.0933020  -0.1115223   0.0000000  -0.0253114   0.5078640   0.0000000
    6   0.0000000  -0.0000000  -0.0577220   0.0000000   0.0000000   0.0952965
    7  -0.0474806   0.0041542  -0.0000000  -0.1860885   0.1237317  -0.0000000
    8   0.0629471   0.0541862  -0.0000000   0.0742221  -0.1985945   0.0000000
    9  -0.0000000  -0.0000000  -0.0010005  -0.0000000  -0.0000000  -0.0478672
   10  -0.0398544  -0.0354624   0.0000000   0.0517624  -0.0004721  -0.0000000
   11  -0.0339940  -0.0322721   0.0000000   0.0494670  -0.0470275  -0.0000000
   12  -0.0000000  -0.0000000   0.0042876  -0.0000000  -0.0000000   0.0032014
   13   0.0675999   0.0588927  -0.0000000  -0.0674086   0.0171566  -0.0000000
   14   0.0003935  -0.0511969   0.0000000   0.0189422  -0.0062965  -0.0000000
   15  -0.0000000  -0.0000000  -0.0036048  -0.0000000   0.0000000   0.0044653
   16  -0.1257641  -0.1031537  -0.0000000   0.0000220  -0.0274674  -0.0000000
   17  -0.0382129  -0.2941566  -0.0000000  -0.0829071   0.0030471  -0.0000000
   18   0.0000000   0.0000000  -0.0560844  -0.0000000   0.0000000   0.0072028
   19  -0.1896109   0.1261004  -0.0000000  -0.0460478   0.0426524   0.0000000
   20   0.1269069  -0.2058046  -0.0000000   0.0081281  -0.0033769   0.0000000
   21   0.0000000   0.0000000  -0.0429755  -0.0000000  -0.0000000   0.0067199
   22  -0.0057794  -0.0267105  -0.0000000  -0.0385822  -0.0287307   0.0000000
   23  -0.0081074  -0.0301522   0.0000000  -0.0296983  -0.1446288  -0.0000000
   24  -0.0000000  -0.0000000   0.0042263   0.0000000   0.0000000  -0.0168875
   25   0.0025923   0.0041683  -0.0000000  -0.0367636  -0.0055262   0.0000000
   26   0.0006727  -0.0020858   0.0000000   0.0100057   0.0032411  -0.0000000
   27   0.0000000   0.0000000   0.0035596  -0.0000000   0.0000000   0.0023294
   28   0.0003081   0.0001151   0.0000000   0.0006404  -0.0010361   0.0000000
   29  -0.0006087  -0.0004425   0.0000000  -0.0027063  -0.0008132  -0.0000000
   30  -0.0000000   0.0000000  -0.0008476  -0.0000000   0.0000000   0.0025270
   31  -0.0067779  -0.0010047  -0.0000000   0.0027061  -0.0005929   0.0000000
   32   0.0051064   0.0029598  -0.0000000  -0.0018925   0.0002344   0.0000000
   33   0.0000000   0.0000000   0.0057010  -0.0000000   0.0000000  -0.0014896
   34  -0.0239139  -0.0063242  -0.0000000   0.0035295  -0.0011019  -0.0000000
   35  -0.0207163  -0.0022714   0.0000000   0.0014398  -0.0021265  -0.0000000
   36  -0.0000000  -0.0000000   0.0031273   0.0000000   0.0000000   0.0022241
            7           8           9          10          11          12
    1  -0.0474806   0.0629471  -0.0000000  -0.0398544  -0.0339940  -0.0000000
    2   0.0041542   0.0541862  -0.0000000  -0.0354624  -0.0322721  -0.0000000
    3  -0.0000000  -0.0000000  -0.0010005   0.0000000   0.0000000   0.0042876
    4  -0.1860885   0.0742221  -0.0000000   0.0517624   0.0494670  -0.0000000
    5   0.1237317  -0.1985945  -0.0000000  -0.0004721  -0.0470275  -0.0000000
    6  -0.0000000   0.0000000  -0.0478672  -0.0000000  -0.0000000   0.0032014
    7   0.4907680  -0.0212660   0.0000000  -0.1070860  -0.0727154   0.0000000
    8  -0.0212660   0.5655224   0.0000000  -0.0305559  -0.2737148  -0.0000000
    9   0.0000000   0.0000000   0.0996011   0.0000000   0.0000000  -0.0464565
   10  -0.1070860  -0.0305559   0.0000000   0.5315311   0.0886110   0.0000000
   11  -0.0727154  -0.2737148   0.0000000   0.0886110   0.4753217   0.0000000
   12   0.0000000  -0.0000000  -0.0464565   0.0000000   0.0000000   0.0874224
   13   0.0007308  -0.0887681  -0.0000000  -0.2978759  -0.0029207  -0.0000000
   14  -0.0320306   0.0065397  -0.0000000  -0.0689070  -0.1025457  -0.0000000
   15   0.0000000  -0.0000000  -0.0020798  -0.0000000   0.0000000  -0.0563415
   16  -0.0032513   0.0153465   0.0000000  -0.0440446   0.0025198  -0.0000000
   17   0.0154640  -0.0625653  -0.0000000   0.0580742   0.0455739   0.0000000
   18  -0.0000000  -0.0000000   0.0042794  -0.0000000  -0.0000000   0.0081811
   19  -0.0014257  -0.0065115   0.0000000   0.0009588   0.0015485  -0.0000000
   20  -0.0020620  -0.0020148  -0.0000000   0.0026514   0.0010425  -0.0000000
   21  -0.0000000   0.0000000   0.0052996  -0.0000000  -0.0000000  -0.0014903
   22   0.0033230   0.0095455  -0.0000000  -0.0017773   0.0008306   0.0000000
   23  -0.0054508  -0.0313084  -0.0000000   0.0024555   0.0007183  -0.0000000
   24  -0.0000000  -0.0000000   0.0012208  -0.0000000   0.0000000   0.0031990
   25  -0.1418101  -0.0251180   0.0000000  -0.0247364  -0.0107036   0.0000000
   26  -0.0263339  -0.0368861   0.0000000  -0.0251048  -0.0071948  -0.0000000
   27   0.0000000  -0.0000000  -0.0185288  -0.0000000  -0.0000000   0.0016540
   28  -0.0021091   0.0055232   0.0000000  -0.0538432   0.0234314  -0.0000000
   29   0.0161564  -0.0221437   0.0000000   0.0242106  -0.0288119   0.0000000
   30  -0.0000000   0.0000000   0.0008449   0.0000000  -0.0000000  -0.0117812
   31  -0.0048460   0.0047513   0.0000000  -0.0170936  -0.0495909  -0.0000000
   32   0.0005258   0.0010767  -0.0000000  -0.0165123  -0.0300052   0.0000000
   33   0.0000000  -0.0000000   0.0054831  -0.0000000   0.0000000   0.0059437
   34  -0.0007251  -0.0001152  -0.0000000   0.0020592   0.0035165  -0.0000000
   35  -0.0001735  -0.0000975   0.0000000   0.0010112  -0.0010848  -0.0000000
   36  -0.0000000  -0.0000000  -0.0007962   0.0000000   0.0000000   0.0021801
           13          14          15          16          17          18
    1   0.0675999   0.0003935  -0.0000000  -0.1257641  -0.0382129   0.0000000
    2   0.0588927  -0.0511969  -0.0000000  -0.1031537  -0.2941566   0.0000000
    3  -0.0000000   0.0000000  -0.0036048  -0.0000000  -0.0000000  -0.0560844
    4  -0.0674086   0.0189422  -0.0000000   0.0000220  -0.0829071  -0.0000000
    5   0.0171566  -0.0062965   0.0000000  -0.0274674   0.0030471   0.0000000
    6  -0.0000000  -0.0000000   0.0044653  -0.0000000  -0.0000000   0.0072028
    7   0.0007308  -0.0320306   0.0000000  -0.0032513   0.0154640  -0.0000000
    8  -0.0887681   0.0065397  -0.0000000   0.0153465  -0.0625653  -0.0000000
    9  -0.0000000  -0.0000000  -0.0020798   0.0000000  -0.0000000   0.0042794
   10  -0.2978759  -0.0689070  -0.0000000  -0.0440446   0.0580742  -0.0000000
   11  -0.0029207  -0.1025457   0.0000000   0.0025198   0.0455739  -0.0000000
   12  -0.0000000  -0.0000000  -0.0563415  -0.0000000   0.0000000   0.0081811
   13   0.6507448  -0.0036712   0.0000000  -0.2144403   0.0756606   0.0000000
   14  -0.0036712   0.6597706  -0.0000000   0.1410535  -0.1998884  -0.0000000
   15   0.0000000  -0.0000000   0.1418557  -0.0000000   0.0000000  -0.0570748
   16  -0.2144403   0.1410535  -0.0000000   0.4533171  -0.0356021   0.0000000
   17   0.0756606  -0.1998884   0.0000000  -0.0356021   0.6411075   0.0000000
   18   0.0000000  -0.0000000  -0.0570748   0.0000000   0.0000000   0.0894732
   19  -0.0030984  -0.0020952   0.0000000   0.0025736   0.0049895  -0.0000000
   20  -0.0080259  -0.0007310   0.0000000   0.0403711  -0.0492316   0.0000000
   21   0.0000000  -0.0000000   0.0058357  -0.0000000   0.0000000   0.0059131
   22   0.0003020   0.0000895   0.0000000  -0.0027355   0.0018535  -0.0000000
   23   0.0011510   0.0001961  -0.0000000  -0.0011488   0.0036927   0.0000000
   24   0.0000000  -0.0000000  -0.0010420  -0.0000000   0.0000000   0.0028189
   25   0.0031694  -0.0011964  -0.0000000  -0.0009515  -0.0003824  -0.0000000
   26   0.0018010  -0.0028952  -0.0000000  -0.0003633   0.0003031   0.0000000
   27  -0.0000000   0.0000000   0.0036692   0.0000000  -0.0000000  -0.0011925
   28  -0.0197857   0.0244685  -0.0000000  -0.0011225  -0.0036461   0.0000000
   29   0.0102383  -0.0089466   0.0000000  -0.0008876   0.0023621  -0.0000000
   30  -0.0000000   0.0000000   0.0032958   0.0000000  -0.0000000   0.0022338
   31  -0.0898363  -0.0693415  -0.0000000   0.0095513   0.0246097   0.0000000
   32  -0.0679542  -0.2981432   0.0000000  -0.0107690  -0.0584545  -0.0000000
   33  -0.0000000  -0.0000000  -0.0420352   0.0000000  -0.0000000   0.0062656
   34  -0.0301005  -0.0077062   0.0000000  -0.0731542  -0.0199012   0.0000000
   35   0.0064406   0.0041366  -0.0000000  -0.0198988  -0.0317901  -0.0000000
   36  -0.0000000   0.0000000   0.0030563  -0.0000000  -0.0000000  -0.0120161
           19          20          21          22          23          24
    1  -0.1896109   0.1269069   0.0000000  -0.0057794  -0.0081074  -0.0000000
    2   0.1261004  -0.2058046   0.0000000  -0.0267105  -0.0301522  -0.0000000
    3  -0.0000000  -0.0000000  -0.0429755  -0.0000000   0.0000000   0.0042263
    4  -0.0460478   0.0081281  -0.0000000  -0.0385822  -0.0296983   0.0000000
    5   0.0426524  -0.0033769  -0.0000000  -0.0287307  -0.1446288   0.0000000
    6   0.0000000   0.0000000   0.0067199   0.0000000  -0.0000000  -0.0168875
    7  -0.0014257  -0.0020620  -0.0000000   0.0033230  -0.0054508  -0.0000000
    8  -0.0065115  -0.0020148   0.0000000   0.0095455  -0.0313084  -0.0000000
    9   0.0000000  -0.0000000   0.0052996  -0.0000000  -0.0000000   0.0012208
   10   0.0009588   0.0026514  -0.0000000  -0.0017773   0.0024555  -0.0000000
   11   0.0015485   0.0010425  -0.0000000   0.0008306   0.0007183   0.0000000
   12  -0.0000000  -0.0000000  -0.0014903   0.0000000  -0.0000000   0.0031990
   13  -0.0030984  -0.0080259   0.0000000   0.0003020   0.0011510   0.0000000
   14  -0.0020952  -0.0007310  -0.0000000   0.0000895   0.0001961  -0.0000000
   15   0.0000000   0.0000000   0.0058357   0.0000000  -0.0000000  -0.0010420
   16   0.0025736   0.0403711  -0.0000000  -0.0027355  -0.0011488  -0.0000000
   17   0.0049895  -0.0492316   0.0000000   0.0018535   0.0036927   0.0000000
   18  -0.0000000   0.0000000   0.0059131  -0.0000000   0.0000000   0.0028189
   19   0.2392424  -0.1658489   0.0000000  -0.0028378   0.0004366   0.0000000
   20  -0.1658489   0.2627242   0.0000000  -0.0050473   0.0024621   0.0000000
   21   0.0000000   0.0000000   0.0241365   0.0000000   0.0000000  -0.0020894
   22  -0.0028378  -0.0050473   0.0000000   0.0520931   0.0398557   0.0000000
   23   0.0004366   0.0024621   0.0000000   0.0398557   0.2060092  -0.0000000
   24   0.0000000   0.0000000  -0.0020894   0.0000000  -0.0000000   0.0085105
   25  -0.0017905   0.0000827  -0.0000000  -0.0036110   0.0018032   0.0000000
   26   0.0009267   0.0003632   0.0000000   0.0090329  -0.0035694  -0.0000000
   27   0.0000000   0.0000000   0.0000977  -0.0000000   0.0000000  -0.0003708
   28  -0.0006299   0.0006939  -0.0000000   0.0000929  -0.0002826  -0.0000000
   29   0.0008656  -0.0007721   0.0000000   0.0005616  -0.0005888   0.0000000
   30  -0.0000000  -0.0000000   0.0000446  -0.0000000  -0.0000000   0.0002509
   31   0.0010200   0.0015700  -0.0000000  -0.0000348  -0.0008081  -0.0000000
   32   0.0004008  -0.0029726  -0.0000000  -0.0005803  -0.0023407   0.0000000
   33  -0.0000000   0.0000000   0.0002099  -0.0000000  -0.0000000   0.0000316
   34   0.0016463   0.0005798  -0.0000000  -0.0004528  -0.0002061  -0.0000000
   35  -0.0034648  -0.0016883   0.0000000  -0.0007006  -0.0004900  -0.0000000
   36  -0.0000000  -0.0000000  -0.0017016   0.0000000  -0.0000000   0.0001317
           25          26          27          28          29          30
    1   0.0025923   0.0006727   0.0000000   0.0003081  -0.0006087  -0.0000000
    2   0.0041683  -0.0020858   0.0000000   0.0001151  -0.0004425   0.0000000
    3  -0.0000000   0.0000000   0.0035596   0.0000000   0.0000000  -0.0008476
    4  -0.0367636   0.0100057  -0.0000000   0.0006404  -0.0027063  -0.0000000
    5  -0.0055262   0.0032411   0.0000000  -0.0010361  -0.0008132   0.0000000
    6   0.0000000  -0.0000000   0.0023294   0.0000000  -0.0000000   0.0025270
    7  -0.1418101  -0.0263339   0.0000000  -0.0021091   0.0161564  -0.0000000
    8  -0.0251180  -0.0368861  -0.0000000   0.0055232  -0.0221437   0.0000000
    9   0.0000000   0.0000000  -0.0185288   0.0000000   0.0000000   0.0008449
   10  -0.0247364  -0.0251048  -0.0000000  -0.0538432   0.0242106   0.0000000
   11  -0.0107036  -0.0071948  -0.0000000   0.0234314  -0.0288119  -0.0000000
   12   0.0000000  -0.0000000   0.0016540  -0.0000000   0.0000000  -0.0117812
   13   0.0031694   0.0018010  -0.0000000  -0.0197857   0.0102383  -0.0000000
   14  -0.0011964  -0.0028952   0.0000000   0.0244685  -0.0089466   0.0000000
   15  -0.0000000  -0.0000000   0.0036692  -0.0000000   0.0000000   0.0032958
   16  -0.0009515  -0.0003633   0.0000000  -0.0011225  -0.0008876   0.0000000
   17  -0.0003824   0.0003031  -0.0000000  -0.0036461   0.0023621  -0.0000000
   18  -0.0000000   0.0000000  -0.0011925   0.0000000  -0.0000000   0.0022338
   19  -0.0017905   0.0009267   0.0000000  -0.0006299   0.0008656  -0.0000000
   20   0.0000827   0.0003632   0.0000000   0.0006939  -0.0007721  -0.0000000
   21  -0.0000000   0.0000000   0.0000977  -0.0000000   0.0000000   0.0000446
   22  -0.0036110   0.0090329  -0.0000000   0.0000929   0.0005616  -0.0000000
   23   0.0018032  -0.0035694   0.0000000  -0.0002826  -0.0005888  -0.0000000
   24   0.0000000  -0.0000000  -0.0003708  -0.0000000   0.0000000   0.0002509
   25   0.2046823   0.0367094  -0.0000000   0.0005770   0.0009369   0.0000000
   26   0.0367094   0.0579824   0.0000000  -0.0057450  -0.0088235   0.0000000
   27  -0.0000000   0.0000000   0.0086680   0.0000000  -0.0000000  -0.0000788
   28   0.0005770  -0.0057450   0.0000000   0.0809009  -0.0458958  -0.0000000
   29   0.0009369  -0.0088235  -0.0000000  -0.0458958   0.0676647   0.0000000
   30   0.0000000   0.0000000  -0.0000788  -0.0000000   0.0000000   0.0049880
   31  -0.0008382  -0.0014698   0.0000000  -0.0043992  -0.0028012  -0.0000000
   32  -0.0006421  -0.0004288  -0.0000000   0.0019323   0.0014231  -0.0000000
   33   0.0000000   0.0000000   0.0001486   0.0000000  -0.0000000  -0.0016000
   34  -0.0005199  -0.0001315   0.0000000  -0.0006299  -0.0000697   0.0000000
   35  -0.0001316  -0.0000060   0.0000000   0.0004412  -0.0001074  -0.0000000
   36   0.0000000  -0.0000000   0.0000445   0.0000000  -0.0000000   0.0001226
           31          32          33          34          35          36
    1  -0.0067779   0.0051064   0.0000000  -0.0239139  -0.0207163  -0.0000000
    2  -0.0010047   0.0029598   0.0000000  -0.0063242  -0.0022714  -0.0000000
    3  -0.0000000  -0.0000000   0.0057010  -0.0000000   0.0000000   0.0031273
    4   0.0027061  -0.0018925  -0.0000000   0.0035295   0.0014398   0.0000000
    5  -0.0005929   0.0002344   0.0000000  -0.0011019  -0.0021265   0.0000000
    6   0.0000000   0.0000000  -0.0014896  -0.0000000  -0.0000000   0.0022241
    7  -0.0048460   0.0005258   0.0000000  -0.0007251  -0.0001735  -0.0000000
    8   0.0047513   0.0010767  -0.0000000  -0.0001152  -0.0000975  -0.0000000
    9   0.0000000  -0.0000000   0.0054831  -0.0000000   0.0000000  -0.0007962
   10  -0.0170936  -0.0165123  -0.0000000   0.0020592   0.0010112   0.0000000
   11  -0.0495909  -0.0300052   0.0000000   0.0035165  -0.0010848   0.0000000
   12  -0.0000000   0.0000000   0.0059437  -0.0000000  -0.0000000   0.0021801
   13  -0.0898363  -0.0679542  -0.0000000  -0.0301005   0.0064406  -0.0000000
   14  -0.0693415  -0.2981432  -0.0000000  -0.0077062   0.0041366   0.0000000
   15  -0.0000000   0.0000000  -0.0420352   0.0000000  -0.0000000   0.0030563
   16   0.0095513  -0.0107690   0.0000000  -0.0731542  -0.0198988  -0.0000000
   17   0.0246097  -0.0584545  -0.0000000  -0.0199012  -0.0317901  -0.0000000
   18   0.0000000  -0.0000000   0.0062656   0.0000000  -0.0000000  -0.0120161
   19   0.0010200   0.0004008  -0.0000000   0.0016463  -0.0034648  -0.0000000
   20   0.0015700  -0.0029726   0.0000000   0.0005798  -0.0016883  -0.0000000
   21  -0.0000000  -0.0000000   0.0002099  -0.0000000   0.0000000  -0.0017016
   22  -0.0000348  -0.0005803  -0.0000000  -0.0004528  -0.0007006   0.0000000
   23  -0.0008081  -0.0023407  -0.0000000  -0.0002061  -0.0004900  -0.0000000
   24  -0.0000000   0.0000000   0.0000316  -0.0000000  -0.0000000   0.0001317
   25  -0.0008382  -0.0006421   0.0000000  -0.0005199  -0.0001316   0.0000000
   26  -0.0014698  -0.0004288   0.0000000  -0.0001315  -0.0000060  -0.0000000
   27   0.0000000  -0.0000000   0.0001486   0.0000000   0.0000000   0.0000445
   28  -0.0043992   0.0019323   0.0000000  -0.0006299   0.0004412   0.0000000
   29  -0.0028012   0.0014231  -0.0000000  -0.0000697  -0.0001074  -0.0000000
   30  -0.0000000  -0.0000000  -0.0016000   0.0000000  -0.0000000   0.0001226
   31   0.1112978   0.0902959   0.0000000  -0.0007491   0.0043820  -0.0000000
   32   0.0902959   0.3857552   0.0000000   0.0000892   0.0008958   0.0000000
   33   0.0000000   0.0000000   0.0231777  -0.0000000   0.0000000  -0.0018365
   34  -0.0007491   0.0000892  -0.0000000   0.1230103   0.0313707   0.0000000
   35   0.0043820   0.0008958   0.0000000   0.0313707   0.0346296  -0.0000000
   36  -0.0000000   0.0000000  -0.0018365   0.0000000  -0.0000000   0.0054639
 **********************************************************************
 **                                                                  **
 **                       VIBRATIONAL ANALYSIS                       **
 **                       --------------------                       **
 **                                                                  **
 **        VIBRATIONAL FREQUENCIES (CM**-1) AND NORMAL MODES         **
 **     FORCE CONSTANTS (mDYN/ANGSTROM) AND REDUCED MASSES (AMU)     **
 **                  INFRARED INTENSITIES (KM/MOL)                   **
 **                                                                  **
 **********************************************************************


 Mode:                 1                      2                      3
 Frequency:        39.02                  72.48                  82.95
 Force Cnst:      0.0664                 0.0578                 0.0822
 Red. Mass:      73.9648                18.6832                20.2644
 IR Active:          YES                    YES                    YES
 IR Intens:        0.006                  0.286                  0.023
 Raman Active:       YES                    YES                    YES
               X      Y      Z        X      Y      Z        X      Y      Z
 C          0.000  0.000 -0.178    0.000 -0.000  0.243   -0.000  0.000  0.382
 C          0.000  0.000 -0.116    0.000 -0.000  0.176   -0.000  0.000  0.164
 C         -0.000 -0.000  0.113    0.000 -0.000  0.178    0.000  0.000  0.053
 C         -0.000 -0.000  0.009   -0.000 -0.000  0.293    0.000  0.000 -0.026
 C         -0.000 -0.000 -0.040   -0.000 -0.000  0.448    0.000  0.000 -0.110
 C         -0.000  0.000 -0.052   -0.000 -0.000  0.328    0.000  0.000  0.140
 F          0.000  0.000 -0.328    0.000 -0.000  0.181   -0.000  0.000  0.753
 Br         0.000  0.000 -0.434    0.000 -0.000 -0.070    0.000  0.000 -0.195
 Br        -0.000 -0.000  0.719    0.000 -0.000 -0.005    0.000  0.000  0.023
 I          0.000  0.000 -0.289    0.000  0.000 -0.105   -0.000 -0.000  0.045
 F         -0.000 -0.000 -0.059   -0.000 -0.000  0.646    0.000  0.000 -0.426
 I         -0.000 -0.000  0.195   -0.000  0.000 -0.130    0.000 -0.000 -0.044
 TransDip  -0.000  0.000  0.003   -0.000  0.000 -0.017   -0.000 -0.000 -0.005

 Mode:                 4                      5                      6
 Frequency:        89.26                 108.62                 140.22
 Force Cnst:      0.2916                 0.5187                 0.9364
 Red. Mass:      62.1230                74.6260                80.8333
 IR Active:          YES                    YES                    YES
 IR Intens:        0.251                  0.183                  0.013
 Raman Active:       YES                    YES                    YES
               X      Y      Z        X      Y      Z        X      Y      Z
 C         -0.029 -0.257  0.000   -0.101  0.128  0.000   -0.063 -0.045 -0.000
 C         -0.050 -0.242  0.000   -0.051  0.044  0.000   -0.053 -0.091 -0.000
 C         -0.055 -0.226  0.000   -0.149 -0.018  0.000   -0.036 -0.049 -0.000
 C         -0.014 -0.244 -0.000   -0.210  0.025  0.000    0.031 -0.067 -0.000
 C         -0.035 -0.278 -0.000   -0.209  0.080 -0.000   -0.009 -0.050  0.000
 C         -0.035 -0.245  0.000   -0.174  0.118  0.000   -0.058 -0.066  0.000
 F         -0.027 -0.255  0.000   -0.031  0.195  0.000   -0.032 -0.020 -0.000
 Br        -0.109 -0.255 -0.000    0.526 -0.093 -0.000    0.517 -0.244  0.000
 Br        -0.075 -0.160  0.000   -0.087 -0.317 -0.000   -0.219  0.698  0.000
 I          0.405  0.151  0.000   -0.020  0.460  0.000    0.061 -0.203 -0.000
 F         -0.019 -0.283 -0.000   -0.239  0.090 -0.000    0.004 -0.058  0.000
 I         -0.263  0.329 -0.000   -0.129 -0.284 -0.000   -0.225 -0.033  0.000
 TransDip   0.008  0.014 -0.000    0.013 -0.005 -0.000    0.000  0.004  0.000

 Mode:                 7                      8                      9
 Frequency:       171.59                 186.44                 187.02
 Force Cnst:      1.1721                 0.2949                 0.9702
 Red. Mass:      67.5658                14.3996                47.0772
 IR Active:          YES                    YES                    YES
 IR Intens:        0.395                  0.057                  0.535
 Raman Active:       YES                    YES                    YES
               X      Y      Z        X      Y      Z        X      Y      Z
 C         -0.076 -0.138  0.000   -0.000  0.000  0.170    0.146 -0.264  0.000
 C         -0.142 -0.175  0.000   -0.000  0.000  0.396    0.141 -0.216  0.000
 C         -0.219 -0.183  0.000   -0.000  0.000  0.499    0.278 -0.044  0.000
 C         -0.116 -0.192  0.000   -0.000 -0.000  0.440    0.125  0.012  0.000
 C         -0.063 -0.205  0.000   -0.000  0.000  0.183    0.140 -0.115  0.000
 C          0.060 -0.133  0.000   -0.000  0.000  0.219    0.064 -0.224  0.000
 F         -0.160 -0.221 -0.000   -0.000  0.000 -0.363    0.171 -0.249 -0.000
 Br         0.024 -0.338 -0.000    0.000  0.000 -0.027   -0.084 -0.293 -0.000
 Br        -0.410  0.070 -0.000   -0.000 -0.000 -0.070    0.403  0.166 -0.000
 I         -0.146  0.158 -0.000    0.000 -0.000 -0.015   -0.272  0.208 -0.000
 F         -0.146 -0.186 -0.000   -0.000  0.000 -0.391    0.355 -0.187 -0.000
 I          0.484  0.167 -0.000    0.000 -0.000  0.008   -0.090  0.017  0.000
 TransDip   0.017  0.011  0.000    0.000 -0.000  0.008   -0.022  0.009  0.000

 Mode:                10                     11                     12
 Frequency:       236.38                 304.18                 310.39
 Force Cnst:      0.7533                 1.1910                 0.7094
 Red. Mass:      22.8812                21.8471                12.4976
 IR Active:          YES                    YES                    YES
 IR Intens:        0.406                  0.793                  0.367
 Raman Active:       YES                    YES                    YES
               X      Y      Z        X      Y      Z        X      Y      Z
 C         -0.046 -0.162  0.000    0.231 -0.023 -0.000   -0.000  0.000  0.258
 C         -0.090  0.120  0.000    0.181 -0.049 -0.000   -0.000  0.000 -0.172
 C         -0.059  0.111 -0.000    0.058 -0.064  0.000   -0.000  0.000 -0.416
 C          0.082  0.082  0.000    0.083 -0.024  0.000    0.000  0.000 -0.319
 C          0.161 -0.158  0.000    0.124 -0.040 -0.000    0.000  0.000  0.201
 C          0.097 -0.242  0.000    0.088 -0.024 -0.000   -0.000  0.000  0.729
 F         -0.367 -0.466 -0.000    0.654  0.344  0.000   -0.000  0.000 -0.189
 Br         0.144  0.215  0.000   -0.041  0.022 -0.000   -0.000 -0.000  0.017
 Br        -0.072 -0.072 -0.000   -0.230 -0.036 -0.000   -0.000 -0.000  0.027
 I         -0.059  0.001 -0.000   -0.033  0.017 -0.000    0.000 -0.000  0.012
 F          0.540 -0.273 -0.000    0.492 -0.150  0.000    0.000  0.000 -0.138
 I         -0.026  0.044  0.000   -0.042 -0.016  0.000   -0.000  0.000 -0.016
 TransDip  -0.004  0.020  0.000   -0.028 -0.003 -0.000   -0.000 -0.000  0.019

 Mode:                13                     14                     15
 Frequency:       313.58                 345.91                 455.51
 Force Cnst:      1.1002                 0.8799                 2.0316
 Red. Mass:      18.9902                12.4809                16.6186
 IR Active:          YES                    YES                    YES
 IR Intens:        0.300                  0.053                  2.928
 Raman Active:       YES                    YES                    YES
               X      Y      Z        X      Y      Z        X      Y      Z
 C         -0.243  0.216 -0.000    0.000 -0.000  0.302    0.309 -0.078 -0.000
 C         -0.206  0.092  0.000    0.000 -0.000  0.635    0.250  0.015  0.000
 C         -0.043  0.243  0.000    0.000 -0.000  0.083    0.214  0.046  0.000
 C          0.093  0.295  0.000   -0.000 -0.000 -0.568    0.288  0.076 -0.000
 C          0.124  0.343 -0.000   -0.000 -0.000 -0.334    0.284  0.246 -0.000
 C         -0.078  0.180 -0.000    0.000 -0.000 -0.073    0.260  0.063  0.000
 F         -0.294  0.219  0.000    0.000 -0.000 -0.157    0.060 -0.448  0.000
 Br        -0.024 -0.218 -0.000    0.000  0.000 -0.031   -0.015 -0.034 -0.000
 Br        -0.011 -0.069 -0.000   -0.000  0.000 -0.003   -0.119 -0.030 -0.000
 I          0.023 -0.037 -0.000   -0.000  0.000  0.011   -0.014  0.010  0.000
 F          0.501  0.272  0.000   -0.000 -0.000  0.181   -0.143  0.492  0.000
 I          0.001  0.012  0.000   -0.000 -0.000  0.001   -0.042 -0.011 -0.000
 TransDip  -0.011 -0.013 -0.000    0.000 -0.000  0.007    0.055  0.005 -0.000

 Mode:                16                     17                     18
 Frequency:       577.40                 606.94                 638.07
 Force Cnst:      2.3701                 2.9310                 3.1798
 Red. Mass:      12.0661                13.5045                13.2558
 IR Active:          YES                    YES                    YES
 IR Intens:        0.156                 37.881                 17.389
 Raman Active:       YES                    YES                    YES
               X      Y      Z        X      Y      Z        X      Y      Z
 C          0.000 -0.000 -0.243   -0.013  0.310  0.000   -0.029 -0.020  0.000
 C          0.000  0.000 -0.357    0.123 -0.085 -0.000   -0.162  0.342 -0.000
 C         -0.000  0.000  0.726    0.082 -0.288  0.000   -0.074  0.515  0.000
 C         -0.000  0.000 -0.379    0.354 -0.413 -0.000    0.195  0.356  0.000
 C         -0.000  0.000 -0.156    0.301 -0.134 -0.000    0.290 -0.240 -0.000
 C         -0.000  0.000  0.334    0.435  0.117  0.000    0.328 -0.166  0.000
 F          0.000 -0.000  0.063   -0.326  0.259 -0.000    0.087  0.103 -0.000
 Br        -0.000 -0.000  0.006   -0.014  0.010  0.000   -0.002 -0.058  0.000
 Br         0.000  0.000 -0.017   -0.011  0.003 -0.000   -0.007 -0.020 -0.000
 I          0.000 -0.000  0.003   -0.024  0.019 -0.000   -0.006 -0.007 -0.000
 F          0.000  0.000  0.044   -0.037 -0.088  0.000   -0.268 -0.220  0.000
 I          0.000  0.000 -0.005   -0.027 -0.007 -0.000   -0.014 -0.001  0.000
 TransDip  -0.000  0.000 -0.013    0.179 -0.083  0.000    0.082  0.106 -0.000

 Mode:                19                     20                     21
 Frequency:       650.07                 678.21                 703.96
 Force Cnst:      3.0337                 3.5408                 3.5228
 Red. Mass:      12.1841                13.0651                12.0655
 IR Active:          YES                    YES                    YES
 IR Intens:        0.135                 43.134                  5.797
 Raman Active:       YES                    YES                    YES
               X      Y      Z        X      Y      Z        X      Y      Z
 C          0.000  0.000 -0.564    0.396  0.345  0.000   -0.000 -0.000  0.535
 C          0.000  0.000  0.378    0.378  0.319 -0.000   -0.000 -0.000 -0.331
 C          0.000  0.000 -0.033    0.062  0.044 -0.000   -0.000 -0.000  0.201
 C          0.000  0.000 -0.346   -0.321  0.148 -0.000    0.000 -0.000 -0.293
 C          0.000 -0.000  0.625   -0.294 -0.029  0.000    0.000  0.000  0.500
 C          0.000  0.000 -0.043    0.142  0.370 -0.000   -0.000 -0.000 -0.467
 F         -0.000  0.000  0.109   -0.120 -0.130 -0.000    0.000 -0.000 -0.071
 Br        -0.000 -0.000 -0.009   -0.026 -0.063 -0.000    0.000  0.000  0.004
 Br        -0.000 -0.000  0.001   -0.015  0.005  0.000    0.000  0.000 -0.001
 I         -0.000  0.000  0.004    0.011 -0.008  0.000   -0.000  0.000  0.001
 F         -0.000 -0.000 -0.116    0.051 -0.255  0.000    0.000  0.000 -0.063
 I         -0.000 -0.000  0.000   -0.010 -0.011  0.000    0.000  0.000  0.003
 TransDip   0.000  0.000  0.012    0.050  0.204  0.000   -0.000 -0.000  0.077

 Mode:                22                     23                     24
 Frequency:       859.86                1041.14                1072.01
 Force Cnst:      5.6333                 8.1636                 8.7079
 Red. Mass:      12.9319                12.7825                12.8608
 IR Active:          YES                    YES                    YES
 IR Intens:       15.411                 12.922                  8.306
 Raman Active:       YES                    YES                    YES
               X      Y      Z        X      Y      Z        X      Y      Z
 C         -0.035 -0.081 -0.000   -0.021  0.121  0.000    0.222 -0.256  0.000
 C          0.237 -0.311 -0.000   -0.043  0.259  0.000    0.371  0.533  0.000
 C          0.719  0.119  0.000   -0.051  0.108 -0.000   -0.052 -0.009 -0.000
 C          0.110  0.314  0.000    0.543 -0.302 -0.000    0.015 -0.206 -0.000
 C         -0.012  0.046  0.000    0.043  0.298  0.000    0.012 -0.159 -0.000
 C         -0.296 -0.095 -0.000   -0.505  0.248 -0.000   -0.308 -0.426 -0.000
 F         -0.184  0.141  0.000    0.103 -0.150 -0.000   -0.182  0.213 -0.000
 Br         0.003  0.017  0.000   -0.003 -0.013 -0.000   -0.008 -0.026 -0.000
 Br        -0.059 -0.014 -0.000   -0.002 -0.004  0.000   -0.002  0.003 -0.000
 I          0.001  0.000 -0.000   -0.006  0.004  0.000   -0.001  0.001  0.000
 F         -0.100 -0.174  0.000   -0.062 -0.268 -0.000    0.033  0.188  0.000
 I          0.008  0.003  0.000    0.006  0.000 -0.000    0.005  0.003  0.000
 TransDip   0.125  0.011  0.000   -0.058  0.099  0.000    0.002 -0.092  0.000

 Mode:                25                     26                     27
 Frequency:      1267.72                1278.03                1395.19
 Force Cnst:     11.4975                11.7590                14.0492
 Red. Mass:      12.1425                12.2191                12.2499
 IR Active:          YES                    YES                    YES
 IR Intens:        3.233                  5.502                214.720
 Raman Active:       YES                    YES                    YES
               X      Y      Z        X      Y      Z        X      Y      Z
 C         -0.375 -0.119 -0.000   -0.065  0.232 -0.000    0.487 -0.083  0.000
 C          0.154  0.035  0.000   -0.444  0.353 -0.000   -0.174 -0.354  0.000
 C          0.261  0.498  0.000    0.519 -0.136  0.000   -0.148  0.398 -0.000
 C         -0.284 -0.486 -0.000    0.132 -0.119  0.000    0.319 -0.100 -0.000
 C          0.098 -0.253  0.000   -0.434 -0.142 -0.000   -0.377 -0.330 -0.000
 C          0.023  0.306  0.000    0.145 -0.205  0.000   -0.044  0.144  0.000
 F          0.062 -0.056  0.000    0.095 -0.064  0.000   -0.106  0.080 -0.000
 Br         0.001 -0.004  0.000   -0.000 -0.010  0.000    0.003  0.008 -0.000
 Br        -0.010 -0.003 -0.000   -0.013 -0.003  0.000    0.002 -0.003  0.000
 I         -0.000  0.001 -0.000   -0.001  0.002 -0.000   -0.002 -0.000  0.000
 F          0.056  0.095 -0.000    0.052  0.114  0.000    0.054  0.119  0.000
 I         -0.000 -0.000  0.000    0.001 -0.000 -0.000    0.000 -0.002 -0.000
 TransDip   0.048  0.031 -0.000    0.070  0.028 -0.000    0.072 -0.464 -0.000

 Mode:                28                     29                     30
 Frequency:      1404.59                1564.10                1571.48
 Force Cnst:     14.4007                17.3403                17.4762
 Red. Mass:      12.3889                12.0303                12.0110
 IR Active:          YES                    YES                    YES
 IR Intens:       84.425                 22.796                 19.256
 Raman Active:       YES                    YES                    YES
               X      Y      Z        X      Y      Z        X      Y      Z
 C          0.197 -0.549  0.000    0.118 -0.382 -0.000    0.456  0.317  0.000
 C         -0.211  0.097 -0.000   -0.280  0.214 -0.000   -0.384 -0.084 -0.000
 C          0.120  0.083  0.000    0.138 -0.362 -0.000    0.145  0.117 -0.000
 C         -0.120 -0.226  0.000   -0.007  0.207  0.000   -0.389 -0.205 -0.000
 C         -0.129  0.575 -0.000    0.255 -0.354  0.000    0.468  0.061  0.000
 C          0.336  0.063  0.000   -0.166  0.548 -0.000   -0.233 -0.175  0.000
 F         -0.099  0.141 -0.000   -0.033  0.041  0.000   -0.023 -0.008 -0.000
 Br         0.003  0.001 -0.000    0.002  0.000  0.000    0.001  0.001  0.000
 Br        -0.002 -0.001  0.000   -0.000  0.001  0.000    0.001 -0.000  0.000
 I          0.002 -0.000  0.000   -0.001  0.001 -0.000    0.001  0.000  0.000
 F         -0.020 -0.158  0.000    0.002  0.038 -0.000   -0.025 -0.016 -0.000
 I         -0.003 -0.001 -0.000   -0.000 -0.001 -0.000   -0.001  0.000 -0.000
 TransDip   0.293  0.032  0.000    0.070 -0.136  0.000    0.132  0.048  0.000

 STANDARD THERMODYNAMIC QUANTITIES AT   298.15 K  AND     1.00 ATM

   This Molecule has  0 Imaginary Frequencies
   Zero point vibrational energy:       26.236 kcal/mol

   Atom    1 Element C  Has Mass   12.00000
   Atom    2 Element C  Has Mass   12.00000
   Atom    3 Element C  Has Mass   12.00000
   Atom    4 Element C  Has Mass   12.00000
   Atom    5 Element C  Has Mass   12.00000
   Atom    6 Element C  Has Mass   12.00000
   Atom    7 Element F  Has Mass   18.99840
   Atom    8 Element Br Has Mass   78.91830
   Atom    9 Element Br Has Mass   78.91830
   Atom   10 Element I  Has Mass  126.90440
   Atom   11 Element F  Has Mass   18.99840
   Atom   12 Element I  Has Mass  126.90440
   Molecular Mass:   521.642200 amu
   Principal axes and moments of inertia in amu*Bohr^2:
                             1           2           3
    Eigenvalues --     7349.21307 11282.84612 18632.05919
          X               0.99987     0.01630     0.00000
          Y              -0.01630     0.99987     0.00000
          Z              -0.00000    -0.00000     1.00000
   Rotational Symmetry Number is   1
   The Molecule is an Asymmetric Top
   Translational Enthalpy:        0.889 kcal/mol
   Rotational Enthalpy:           0.889 kcal/mol
   Vibrational Enthalpy:         32.311 kcal/mol
   gas constant (RT):             0.592 kcal/mol
   Translational Entropy:        44.642  cal/mol.K
   Rotational Entropy:           35.689  cal/mol.K
   Vibrational Entropy:          40.562  cal/mol.K

   Total Enthalpy:               34.681 kcal/mol
   Total Entropy:               120.893  cal/mol.K

 ======================================================================

 STANDARD THERMODYNAMIC QUANTITIES FOR ANHARMONIC VIBRATION -- TOSH

   Zero point vibrational energy: ************ kcal/mol

   Vibrational Enthalpy:       Infinity kcal/mol
   Vibrational Entropy:             NaN  cal/mol.K

   Total Enthalpy:             Infinity kcal/mol
   Total Entropy:                   NaN  cal/mol.K

 ======================================================================

 STANDARD THERMODYNAMIC QUANTITIES FOR ANHARMONIC VIBRATION -- VPT2

   Zero point vibrational energy: ************ kcal/mol

   Vibrational Enthalpy:       Infinity kcal/mol
   Vibrational Entropy:             NaN  cal/mol.K

   Total Enthalpy:             Infinity kcal/mol
   Total Entropy:                   NaN  cal/mol.K

 ======================================================================

Archival summary:
1\1\february\FREQ\ProcedureUnspecified\BasisUnspecified\2r226\taweetha\SunDec121:13:472019SunDec121:13:472019\0\\#,FREQ,ProcedureUnspecified,BasisUnspecified,\\0,1\I\C,1,2.12281\C,2,1.3933,1,117.82\F,3,1.33687,2,119.225,1,-0,0\C,3,1.39094,2,122.351,1,-180,0\C,5,1.38981,3,117.741,2,-0,0\F,6,1.33526,5,118.923,3,-180,0\C,6,1.39383,5,121.966,3,-0,0\C,8,1.40292,6,119.218,5,0,0\Br,8,1.89734,6,117.563,5,-180,0\Br,9,1.89778,8,119.512,6,180,0\I,5,2.10632,3,121.244,2,-180,0\\\@

 Total job time:  836.08s(wall), 4789.31s(cpu) 
 Sun Dec  1 21:13:47 2019

        *************************************************************
        *                                                           *
        *  Thank you very much for using Q-Chem.  Have a nice day.  *
        *                                                           *
        *************************************************************
