# Supplementary material for: Geometric and energetic data from quantum chemical calculations of halobenzenes and xylenes
Source: Data Brief. 2020 Mar 5;30:105386. doi: 10.1016/j.dib.2020.105386 (PMC7114895; doi:10.1016/j.dib.2020.105386)
Supplement: Supplementary file 1 [file mmc1.zip › halobenzene/B3LYP/FBrBrIIBr.out]

                  Welcome to Q-Chem
     A Quantum Leap Into The Future Of Chemistry


 Q-Chem 5.2 (devel), Q-Chem, Inc., Pleasanton, CA (2019)

 Yihan Shao,  Zhengting Gan,  E. Epifanovsky,  A. T. B. Gilbert,  M. Wormit,  
 J. Kussmann,  A. W. Lange,  A. Behn,  Jia Deng,  Xintian Feng,  D. Ghosh,  
 M. Goldey,  P. R. Horn,  L. D. Jacobson,  I. Kaliman,  T. Kus,  A. Landau,  
 Jie Liu,  E. I. Proynov,  R. M. Richard,  R. P. Steele,  E. J. Sundstrom,  
 H. L. Woodcock III,  P. M. Zimmerman,  D. Zuev,  B. Albrecht,  E. Alguire,  
 S. A. Baeppler,  D. Barton,  Z. Benda,  Y. A. Bernard,  E. J. Berquist,  
 K. B. Bravaya,  H. Burton,  D. Casanova,  Chun-Min Chang,  Yunqing Chen,  
 A. Chien,  K. D. Closser,  M. P. Coons,  S. Coriani,  S. Dasgupta,  
 A. L. Dempwolff,  M. Diedenhofen,  Hainam Do,  R. G. Edgar,  Po-Tung Fang,  
 S. Faraji,  S. Fatehi,  Qingguo Feng,  K. D. Fenk,  J. Fosso-Tande,  
 J. Gayvert,  Qinghui Ge,  A. Ghysels,  G. Gidofalvi,  J. Gomes,  
 J. Gonthier,  A. Gunina,  D. Hait,  M. W. D. Hanson-Heine,  
 P. H. P. Harbach,  A. W. Hauser,  M. F. Herbst,  J. E. Herr,  
 E. G. Hohenstein,  Z. C. Holden,  Kerwin Hui,  B. C. Huynh,  T.-C. Jagau,  
 Hyunjun Ji,  B. Kaduk,  K. Khistyaev,  Jaehoon Kim,  P. Klunzinger,  K. Koh,  
 D. Kosenkov,  L. Koulias,  T. Kowalczyk,  C. M. Krauter,  A. Kunitsa,  
 Ka Un Lao,  A. Laurent,  K. V. Lawler,  Joonho Lee,  D. Lefrancois,  
 S. Lehtola,  D. S. Levine,  Yi-Pei Li,  You-Sheng Lin,  Fenglai Liu,  
 E. Livshits,  A. Luenser,  P. Manohar,  E. Mansoor,  S. F. Manzer,  
 Shan-Ping Mao,  Yuezhi Mao,  N. Mardirossian,  A. V. Marenich,  
 T. Markovich,  L. A. Martinez-Martinez,  S. A. Maurer,  N. J. Mayhall,  
 S. C. McKenzie,  J.-M. Mewes,  P. Morgante,  A. F. Morrison,  
 J. W. Mullinax,  K. Nanda,  T. S. Nguyen-Beck,  R. Olivares-Amaya,  
 J. A. Parkhill,  Zheng Pei,  T. M. Perrine,  F. Plasser,  P. Pokhilko,  
 S. Prager,  A. Prociuk,  E. Ramos,  D. R. Rehn,  F. Rob,  M. Scheurer,  
 M. Schneider,  N. Sergueev,  S. M. Sharada,  S. Sharma,  D. W. Small,  
 T. Stauch,  T. Stein,  Yu-Chuan Su,  A. J. W. Thom,  A. Tkatchenko,  
 T. Tsuchimochi,  N. M. Tubman,  L. Vogt,  M. L. Vidal,  O. Vydrov,  
 M. A. Watson,  J. Wenzel,  M. de Wergifosse,  T. A. Wesolowski,  A. White,  
 J. Witte,  A. Yamada,  Jun Yang,  K. Yao,  S. Yeganeh,  S. R. Yost,  
 Zhi-Qiang You,  A. Zech,  Igor Ying Zhang,  Xing Zhang,  Yan Zhao,  
 Ying Zhu,  B. R. Brooks,  G. K. L. Chan,  C. J. Cramer,  M. S. Gordon,  
 W. J. Hehre,  A. Klamt,  M. W. Schmidt,  C. D. Sherrill,  D. G. Truhlar,  
 A. Aspuru-Guzik,  R. Baer,  A. T. Bell,  N. A. Besley,  Jeng-Da Chai,  
 A. E. DePrince, III,  R. A. DiStasio Jr.,  A. Dreuw,  B. D. Dunietz,  
 T. R. Furlani,  Chao-Ping Hsu,  Yousung Jung,  Jing Kong,  D. S. Lambrecht,  
 WanZhen Liang,  C. Ochsenfeld,  V. A. Rassolov,  L. V. Slipchenko,  
 J. E. Subotnik,  T. Van Voorhis,  J. M. Herbert,  A. I. Krylov,  
 P. M. W. Gill,  M. Head-Gordon

 Contributors to earlier versions of Q-Chem not listed above: 
 R. D. Adamson,  B. Austin,  J. Baker,  G. J. O. Beran,  K. Brandhorst,  
 S. T. Brown,  E. F. C. Byrd,  A. K. Chakraborty,  C.-L. Cheng,  
 Siu Hung Chien,  D. M. Chipman,  D. L. Crittenden,  H. Dachsel,  
 R. J. Doerksen,  A. D. Dutoi,  L. Fusti-Molnar,  W. A. Goddard III,  
 A. Golubeva-Zadorozhnaya,  S. R. Gwaltney,  G. Hawkins,  A. Heyden,  
 S. Hirata,  G. Kedziora,  F. J. Keil,  C. Kelley,  Jihan Kim,  R. A. King,  
 R. Z. Khaliullin,  P. P. Korambath,  W. Kurlancheek,  A. M. Lee,  M. S. Lee,  
 S. V. Levchenko,  Ching Yeh Lin,  D. Liotard,  R. C. Lochan,  I. Lotan,  
 P. E. Maslen,  N. Nair,  D. P. O'Neill,  D. Neuhauser,  E. Neuscamman,  
 C. M. Oana,  R. Olson,  B. Peters,  R. Peverati,  P. A. Pieniazek,  
 Y. M. Rhee,  J. Ritchie,  M. A. Rohrdanz,  E. Rosta,  N. J. Russ,  
 H. F. Schaefer III,  N. E. Schultz,  N. Shenvi,  A. C. Simmonett,  A. Sodt,  
 D. Stuck,  K. S. Thanthiriwatte,  V. Vanovschi,  Tao Wang,  A. Warshel,  
 C. F. Williams,  Q. Wu,  X. Xu,  W. Zhang

 Please cite Q-Chem as follows:
 Y. Shao et al., Mol. Phys. 113, 184-215 (2015)
 DOI: 10.1080/00268976.2014.952696

 Q-Chem 5.2.1 for Intel X86 EM64T Linux

 Parts of Q-Chem use Armadillo 8.300.2 (Tropical Shenanigans).
 http://arma.sourceforge.net/

 Q-Chem begins on Sun Dec  1 21:13:47 2019  

Host: 
0

     Scratch files written to /scratch/taweetham/qchem26241//
NAlpha2: 256
NElect   256
Mult     1

Checking the input file for inconsistencies... 	...done.

--------------------------------------------------------------
User input:
--------------------------------------------------------------
$MOLECULE
0 1
C   
C	1	CC
C	2	CC	1	120.0		
C	3	CC	2	120.0	1	0.0
C	4	CC	3	120.0	2	0.0	
C	5 	CC	4	120.0	3	0.0
F	1	CF	2	120.0	3	180.0
Br	2	CBr	3	120.0	4	180.0
Br	3	CBr	4	120.0	5	180.0
I	4	CI	5	120.0	6	180.0
I	5	CI	6	120.0	1	180.0
Br	6	CBr	1	120.0	2	180.0

CC=1.39483
CH=1.08673
CF=1.33960
CCl=1.72090
CBr=1.89068
CI=2.07886
$END

$REM
   JOB_TYPE	OPTIMIZATION
   BASIS	6-311++G**
   METHOD	B3LYP
   MEM_TOTAL	64000
   SYM_IGNORE	TRUE
$END

--------------------------------------------------------------
 ----------------------------------------------------------------
             Standard Nuclear Orientation (Angstroms)
    I     Atom           X                Y                Z
 ----------------------------------------------------------------
    1      C       0.0000000000     0.0000000000     0.0000000000
    2      C       0.0000000000     0.0000000000     1.3948300000
    3      C       1.2079582140     0.0000000000     2.0922450000
    4      C       2.4159164279     0.0000000000     1.3948300000
    5      C       2.4159164279     0.0000000000    -0.0000000000
    6      C       1.2079582140     0.0000000000    -0.6974150000
    7      F      -1.1601276309    -0.0000000000    -0.6698000000
    8      Br     -1.6373769104    -0.0000000000     2.3401700000
    9      Br      1.2079582140    -0.0000000000     3.9829250000
   10      I       4.2162619988    -0.0000000000     2.4342600000
   11      I       4.2162619988    -0.0000000000    -1.0394300000
   12      Br      1.2079582140    -0.0000000000    -2.5880950000
 ----------------------------------------------------------------
 Nuclear Repulsion Energy =        3762.48862457 hartrees
 There are      128 alpha and      128 beta electrons
 Requested basis set is 6-311++G(d,p)
 There are 147 shells and 422 basis functions

 Total QAlloc Memory Limit  64000 MB
 Mega-Array Size       188 MB
 MEM_STATIC part       192 MB
 A cutoff of  1.0D-11 yielded   6579 shell pairs
 There are     60292 function pairs (     67169 Cartesian)
 Smallest overlap matrix eigenvalue = 6.30E-07

 Q-Chem warning in module stvman/mkSTV.C, line 318:

 Overlap eigenvalue is smaller than square root of threshold
 Use THRESH >= 12 to get rid of this warning

 Linear dependence detected in AO basis
 Tighter screening thresholds may be required for diffuse basis sets
 Use S2THRESH > 14 and THRESH = 14 in case of SCF convergence issues
 Number of orthogonalized atomic orbitals = 421
 Maximum deviation from orthogonality = 2.938E-10

 Scale SEOQF with 1.000000e-01/1.000000e-01/1.000000e-01

 Standard Electronic Orientation quadrupole field applied
 Nucleus-field energy     =    -0.0000000731 hartrees
 Guess from superposition of atomic densities
 Warning:  Energy on first SCF cycle will be non-variational
 SAD guess density has 256.000000 electrons

 -----------------------------------------------------------------------
  General SCF calculation program by
  Eric Jon Sundstrom, Paul Horn, Yuezhi Mao, Dmitri Zuev, Alec White,
  David Stuck, Shaama M.S., Shane Yost, Joonho Lee, David Small,
  Daniel Levine, Susi Lehtola, Hugh Burton, Evgeny Epifanovsky,
  Bang C. Huynh
 -----------------------------------------------------------------------
 Exchange:     0.2000 Hartree-Fock + 0.0800 Slater + 0.7200 B88
 Correlation:  0.1900 VWN1RPA + 0.8100 LYP
 Using SG-1 standard quadrature grid
 using 6 threads for integral computing
 -------------------------------------------------------
 OpenMP Integral computing Module                
 Release: version 2.0, May 2017, Q-Chem Inc. Pleasanton 
 -------------------------------------------------------
 A restricted SCF calculation will be
 performed using DIIS
 SCF converges when DIIS error is below 1.0e-08
 ---------------------------------------
  Cycle       Energy         DIIS error
 ---------------------------------------
    1  -21892.4026398212      2.88e-02  
    2  -21889.9246628436      2.11e-03  
    3  -21889.8300645655      2.86e-03  
    4  -21889.9580975143      9.65e-04  
    5  -21889.9807771736      2.04e-04  
    6  -21889.9813279024      8.63e-05  
    7  -21889.9814586664      2.58e-05  
    8  -21889.9814719645      1.16e-05  
    9  -21889.9814744459      1.70e-06  
   10  -21889.9814744766      8.90e-07  
   11  -21889.9814744906      3.88e-07  
   12  -21889.9814744934      7.46e-08  
   13  -21889.9814744930      3.47e-08  
   14  -21889.9814744956      5.49e-09  Convergence criterion met
 ---------------------------------------
 SCF time:   CPU 298.68s  wall 54.00s 
 SCF   energy in the final basis set =   -21889.9814744956
 Total energy in the final basis set =   -21889.9814744956

 --------------------------------------------------------------

                    Orbital Energies (a.u.)
 --------------------------------------------------------------

 Alpha MOs
 -- Occupied --
*****************-482.8587-482.8584-482.8574-176.3198-176.3182-165.7236
********-165.7215-165.7212-165.7198-165.7196 -62.5116 -62.5113 -62.5104
-56.3324 -56.3320 -56.3310 -56.3282 -56.3279 -56.3278 -56.3275 -56.3270
-56.3265 -35.8164 -35.8148 -31.3097 -31.3081 -31.3038 -31.3032 -31.3021
-31.3016 -24.7304 -22.9602 -22.9589 -22.9585 -22.9585 -22.9572 -22.9568
-22.9543 -22.9543 -22.9527 -22.9526 -10.3160 -10.2800 -10.2777 -10.2774
-10.2686 -10.2662  -8.7206  -8.7202  -8.7194  -6.5529  -6.5525  -6.5516
 -6.5389  -6.5385  -6.5381  -6.5379  -6.5375  -6.5368  -6.3663  -6.3647
 -4.7791  -4.7774  -4.7642  -4.7631  -4.7626  -4.7615  -2.6636  -2.6632
 -2.6624  -2.6598  -2.6596  -2.6592  -2.6587  -2.6587  -2.6579  -2.6481
 -2.6480  -2.6476  -2.6475  -2.6470  -2.6469  -2.0451  -2.0435  -2.0406
 -2.0397  -2.0389  -2.0381  -2.0268  -2.0266  -2.0253  -2.0251  -1.2729
 -0.9443  -0.8796  -0.8486  -0.8218  -0.7899  -0.7528  -0.7019  -0.6869
 -0.6298  -0.6228  -0.5683  -0.5667  -0.5159  -0.4871  -0.4572  -0.4506
 -0.4450  -0.4381  -0.3966  -0.3869  -0.3842  -0.3574  -0.3429  -0.3351
 -0.3280  -0.3126  -0.3058  -0.2949  -0.2915  -0.2647  -0.2614  -0.2459
 -- Virtual --
 -0.1006  -0.0697  -0.0617  -0.0471  -0.0360  -0.0160  -0.0041   0.0024
  0.0226   0.0257   0.0398   0.0413   0.0515   0.0541   0.0603   0.0653
  0.0665   0.0685   0.0829   0.0835   0.0883   0.0921   0.0967   0.1050
  0.1082   0.1193   0.1240   0.1260   0.1338   0.1448   0.1579   0.1601
  0.1678   0.1705   0.1861   0.1887   0.1950   0.1996   0.2005   0.2074
  0.2110   0.2168   0.2213   0.2367   0.2416   0.2455   0.2484   0.2570
  0.2728   0.2745   0.2854   0.3035   0.3152   0.3229   0.3469   0.3618
  0.3722   0.3792   0.3819   0.3896   0.3974   0.3978   0.4091   0.4132
  0.4209   0.4308   0.4311   0.4352   0.4378   0.4496   0.4643   0.4688
  0.4724   0.4873   0.4921   0.5021   0.5022   0.5081   0.5112   0.5325
  0.5398   0.5460   0.5492   0.5591   0.5629   0.5743   0.5937   0.5960
  0.6072   0.6130   0.6254   0.6378   0.6431   0.6779   0.6801   0.6857
  0.6869   0.7040   0.7167   0.7234   0.7381   0.7614   0.7727   0.7770
  0.7933   0.8099   0.8155   0.8400   0.8542   0.8705   0.8904   0.9218
  0.9360   0.9496   0.9739   1.0060   1.0336   1.0353   1.0693   1.0905
  1.1064   1.1143   1.1226   1.1628   1.2117   1.2227   1.2381   1.3180
  1.3328   1.3389   1.3504   1.3789   1.4000   1.4147   1.4306   1.4503
  1.4859   1.5127   1.5188   1.5345   1.5584   1.5675   1.6027   1.7143
  1.7231   1.7476   1.7584   1.8120   1.8175   1.8422   1.8487   1.8899
  1.9881   2.0101   2.0155   2.0211   2.0515   2.0556   2.1091   2.1298
  2.1406   2.1847   2.2370   2.2435   2.2574   2.2606   2.2844   2.3223
  2.3559   2.3825   2.4604   2.5693   2.6924   2.7145   2.8079   2.8174
  2.8257   2.8842   2.9528   3.0410   3.0513   3.0775   3.1465   3.1577
  3.3799   3.4012   3.6374   3.7508   3.7524   3.8123   3.8704   3.9381
  3.9569   3.9625   3.9695   3.9821   3.9882   3.9931   3.9994   4.0319
  4.0334   4.0384   4.0547   4.0565   4.0721   4.0736   4.0760   4.1094
  4.1269   4.1875   4.2180   4.2567   4.2587   4.3016   4.3105   4.3750
  4.4023   4.4332   4.4640   4.5995   4.8333   4.8352   5.9980   6.0412
  6.0639   6.1175   6.1766   6.2322   6.2998   6.4451   6.6444   6.7319
  6.7659   6.8278   7.5358   7.5480   7.5715   7.6526   7.6654   7.7000
  7.7243   7.7564   7.8010  23.2030  23.7791  23.7830  23.9481  23.9546
 24.0443  27.8741  27.9696  28.3392  28.3719  28.3913  28.4114  28.4460
 28.4770  28.5220  28.5327  28.5400  28.5447  28.5680  28.5702  28.5998
 28.6513  28.7002  28.7683  47.9272  48.0148  48.0675  66.7729 127.8818
127.9065 127.9260 127.9540 127.9848 128.0105 151.6684 151.7539 289.7316
289.7441 289.7681 289.8512 289.8625 289.9019 289.9424 289.9766 290.0228
********1020.83571020.90111901.83171901.9214
 --------------------------------------------------------------

          Ground-State Mulliken Net Atomic Charges

     Atom                 Charge (a.u.)
  ----------------------------------------
      1 C                    -0.512236
      2 C                     0.532479
      3 C                     0.101926
      4 C                    -0.424056
      5 C                     0.058762
      6 C                     0.641516
      7 F                    -0.102111
      8 Br                   -0.130917
      9 Br                   -0.217138
     10 I                     0.103940
     11 I                     0.103122
     12 Br                   -0.155286
  ----------------------------------------
  Sum of atomic charges =     0.000000

 -----------------------------------------------------------------
                    Cartesian Multipole Moments
 -----------------------------------------------------------------
    Charge (ESU x 10^10)
                -0.0000
    Dipole Moment (Debye)
         X       1.1377      Y       0.0000      Z       0.3542
       Tot       1.1916
    Quadrupole Moments (Debye-Ang)
        XX    -143.3193     XY       0.0000     YY    -151.3626
        XZ      -1.5489     YZ       0.0000     ZZ    -144.8943
    Octopole Moments (Debye-Ang^2)
       XXX    -807.9584    XXY       0.0000    XYY    -292.5817
       YYY       0.0000    XXZ    -118.2772    XYZ       0.0000
       YYZ    -129.8682    XZZ    -273.7150    YZZ       0.0000
       ZZZ    -371.1102
    Hexadecapole Moments (Debye-Ang^3)
      XXXX   -6876.5584   XXXY       0.0000   XXYY   -1281.9023
      XYYY       0.0000   YYYY    -190.6152   XXXZ    -466.7707
      XXYZ       0.0000   XYYZ    -161.9478   YYYZ       0.0000
      XXZZ   -1888.3984   XYZZ       0.0000   YYZZ    -839.8138
      XZZZ    -463.6021   YZZZ       0.0000   ZZZZ   -4478.3992
 -----------------------------------------------------------------
 Calculating analytic gradient of the SCF energy
 Gradient of SCF Energy
            1           2           3           4           5           6
    1  -0.0022715   0.0060362  -0.0001681   0.0011932   0.0026412   0.0032330
    2   0.0000000  -0.0000000   0.0000000  -0.0000000   0.0000000  -0.0000000
    3  -0.0003433  -0.0014395  -0.0005254  -0.0003094  -0.0016062   0.0031998
            7           8           9          10          11          12
    1  -0.0047004   0.0068501   0.0036201  -0.0143667  -0.0134122   0.0113452
    2  -0.0000000   0.0000000  -0.0000000   0.0000000  -0.0000000  -0.0000000
    3  -0.0032212   0.0055360  -0.0056935  -0.0138081   0.0137221   0.0044887
 Max gradient component =       1.437E-02
 RMS gradient           =       5.641E-03
 Gradient time:  CPU 102.81 s  wall 17.25 s
 Geometry Optimization Parameters
   NAtoms,    NIC,     NZ,  NCons,   NDum,   NFix, NCnnct, MaxDiis
       12      78      12       0       0       0       0       0


** GEOMETRY OPTIMIZATION IN DELOCALIZED INTERNAL COORDINATES **
   Searching for a Minimum

   Optimization Cycle:   1

                       Coordinates (Angstroms)
     ATOM                X               Y               Z
      1  C         0.0000000000    0.0000000000    0.0000000000
      2  C         0.0000000000    0.0000000000    1.3948300000
      3  C         1.2079582140    0.0000000000    2.0922450000
      4  C         2.4159164279    0.0000000000    1.3948300000
      5  C         2.4159164279    0.0000000000    0.0000000000
      6  C         1.2079582140    0.0000000000   -0.6974150000
      7  F        -1.1601276309    0.0000000000   -0.6698000000
      8  Br       -1.6373769104    0.0000000000    2.3401700000
      9  Br        1.2079582140    0.0000000000    3.9829250000
     10  I         4.2162619988    0.0000000000    2.4342600000
     11  I         4.2162619988    0.0000000000   -1.0394300000
     12  Br        1.2079582140    0.0000000000   -2.5880950000
   Point Group: c1    Number of degrees of freedom:    30


   Energy is -21889.981474496


 Attempting to generate delocalized internal coordinates
 Initial Hessian constructed with Jon Baker's OPTIMIZE code

 21 Hessian modes will be used to form the next step
  Hessian Eigenvalues:
     0.124424    0.124424    0.201019    0.201019    0.201019    0.250000
     0.250000    0.250000    0.250000    0.250000    0.250000    0.250000
     0.250000    0.250000    0.426727    0.426727    0.464882    0.464882
     0.464882    0.464882    0.572947

 Minimum search - taking simple RFO step
 Searching for Lamda that Minimizes Along All modes
 Value Taken    Lamda =  -0.01581768
 Step Taken.  Stepsize is  0.267360

                             Maximum     Tolerance    Cnvgd?
         Gradient           0.046533      0.000300      NO
         Displacement       0.156690      0.001200      NO
         Energy change     *********      0.000001      NO


 New Cartesian Coordinates Obtained by Inverse Iteration

 Displacement from previous Coordinates is:  0.569479
 ----------------------------------------------------------------
             Standard Nuclear Orientation (Angstroms)
    I     Atom           X                Y                Z
 ----------------------------------------------------------------
    1      C       0.0310649763     0.0000000000     0.0176881384
    2      C       0.0073988196     0.0000000000     1.4008103767
    3      C       1.2187810243     0.0000000000     2.1069873258
    4      C       2.4531211793     0.0000000000     1.4133269869
    5      C       2.4552760516     0.0000000000    -0.0108817356
    6      C       1.2201175040     0.0000000000    -0.6941180022
    7      F      -1.1255126224     0.0000000000    -0.6480461288
    8      Br     -1.6957863617     0.0000000000     2.2393135005
    9      Br      1.1569776328     0.0000000000     4.0105573422
   10      I       4.2697455258     0.0000000000     2.5667433462
   11      I       4.2641563766     0.0000000000    -1.1703409641
   12      Br      1.0433450619     0.0000000000    -2.5875201860
 ----------------------------------------------------------------
 Nuclear Repulsion Energy =        3682.06345798 hartrees
 There are      128 alpha and      128 beta electrons
 Applying Cartesian multipole field
    Component          Value
    ---------          -----
     (2,0,0)        1.00000E-11
     (0,2,0)        2.00000E-11
     (0,0,2)       -3.00000E-11
 Nucleus-field energy     =    -0.0000000763 hartrees
 Requested basis set is 6-311++G(d,p)
 There are 147 shells and 422 basis functions
 A cutoff of  1.0D-11 yielded   6539 shell pairs
 There are     59974 function pairs (     66779 Cartesian)
 Smallest overlap matrix eigenvalue = 6.34E-07

 Q-Chem warning in module stvman/mkSTV.C, line 318:

 Overlap eigenvalue is smaller than square root of threshold
 Use THRESH >= 12 to get rid of this warning

 Linear dependence detected in AO basis
 Tighter screening thresholds may be required for diffuse basis sets
 Use S2THRESH > 14 and THRESH = 14 in case of SCF convergence issues
 Number of orthogonalized atomic orbitals = 421
 Maximum deviation from orthogonality = 2.500E-10
 Guess MOs from SCF MO coefficient file

 -----------------------------------------------------------------------
  General SCF calculation program by
  Eric Jon Sundstrom, Paul Horn, Yuezhi Mao, Dmitri Zuev, Alec White,
  David Stuck, Shaama M.S., Shane Yost, Joonho Lee, David Small,
  Daniel Levine, Susi Lehtola, Hugh Burton, Evgeny Epifanovsky,
  Bang C. Huynh
 -----------------------------------------------------------------------
 Exchange:     0.2000 Hartree-Fock + 0.0800 Slater + 0.7200 B88
 Correlation:  0.1900 VWN1RPA + 0.8100 LYP
 Using SG-1 standard quadrature grid
 using 6 threads for integral computing
 -------------------------------------------------------
 OpenMP Integral computing Module                
 Release: version 2.0, May 2017, Q-Chem Inc. Pleasanton 
 -------------------------------------------------------
 A restricted SCF calculation will be
 performed using DIIS
 SCF converges when DIIS error is below 1.0e-08
 ---------------------------------------
  Cycle       Energy         DIIS error
 ---------------------------------------
    1  -21889.9758557486      9.24e-04  
    2  -21889.9830991990      3.81e-04  
    3  -21889.9748856767      6.93e-04  
    4  -21889.9865086555      6.59e-05  
    5  -21889.9865751400      1.74e-05  
    6  -21889.9865794539      5.72e-06  
    7  -21889.9865799813      2.77e-06  
    8  -21889.9865801549      6.62e-07  
    9  -21889.9865801624      2.75e-07  
   10  -21889.9865801633      1.14e-07  
   11  -21889.9865801647      4.48e-08  
   12  -21889.9865801653      1.04e-08  
   13  -21889.9865801618      3.15e-09  Convergence criterion met
 ---------------------------------------
 SCF time:   CPU 273.73s  wall 50.00s 
 SCF   energy in the final basis set =   -21889.9865801618
 Total energy in the final basis set =   -21889.9865801618

 --------------------------------------------------------------

                    Orbital Energies (a.u.)
 --------------------------------------------------------------

 Alpha MOs
 -- Occupied --
*****************-482.8596-482.8590-482.8581-176.3223-176.3205-165.7262
********-165.7240-165.7238-165.7221-165.7219 -62.5123 -62.5118 -62.5110
-56.3332 -56.3326 -56.3317 -56.3289 -56.3286 -56.3284 -56.3281 -56.3276
-56.3272 -35.8187 -35.8169 -31.3123 -31.3104 -31.3059 -31.3054 -31.3040
-31.3036 -24.7294 -22.9627 -22.9612 -22.9609 -22.9608 -22.9594 -22.9591
-22.9564 -22.9564 -22.9546 -22.9545 -10.3130 -10.2856 -10.2796 -10.2791
-10.2783 -10.2769  -8.7212  -8.7207  -8.7199  -6.5536  -6.5531  -6.5521
 -6.5394  -6.5390  -6.5385  -6.5383  -6.5381  -6.5373  -6.3680  -6.3662
 -4.7811  -4.7792  -4.7656  -4.7647  -4.7637  -4.7629  -2.6643  -2.6638
 -2.6629  -2.6604  -2.6600  -2.6598  -2.6592  -2.6591  -2.6584  -2.6484
 -2.6484  -2.6480  -2.6480  -2.6474  -2.6473  -2.0465  -2.0446  -2.0422
 -2.0414  -2.0404  -2.0396  -2.0281  -2.0278  -2.0263  -2.0260  -1.2758
 -0.9387  -0.8755  -0.8448  -0.8188  -0.7853  -0.7510  -0.6967  -0.6804
 -0.6310  -0.6247  -0.5671  -0.5623  -0.5181  -0.4853  -0.4557  -0.4502
 -0.4391  -0.4362  -0.3937  -0.3832  -0.3820  -0.3542  -0.3404  -0.3289
 -0.3271  -0.3112  -0.3046  -0.2954  -0.2909  -0.2660  -0.2630  -0.2572
 -- Virtual --
 -0.1101  -0.0728  -0.0631  -0.0567  -0.0420  -0.0300  -0.0063  -0.0002
  0.0219   0.0256   0.0400   0.0417   0.0506   0.0540   0.0621   0.0644
  0.0663   0.0693   0.0825   0.0844   0.0875   0.0909   0.0960   0.1045
  0.1083   0.1188   0.1240   0.1260   0.1331   0.1433   0.1582   0.1584
  0.1616   0.1702   0.1764   0.1848   0.1946   0.1964   0.1984   0.2055
  0.2083   0.2164   0.2241   0.2326   0.2381   0.2437   0.2473   0.2587
  0.2671   0.2698   0.2831   0.2971   0.3116   0.3292   0.3556   0.3665
  0.3699   0.3781   0.3818   0.3888   0.3978   0.4003   0.4045   0.4137
  0.4177   0.4226   0.4309   0.4357   0.4415   0.4427   0.4523   0.4597
  0.4660   0.4839   0.4954   0.5020   0.5059   0.5099   0.5137   0.5292
  0.5309   0.5441   0.5482   0.5513   0.5615   0.5686   0.5782   0.5896
  0.5957   0.6002   0.6332   0.6378   0.6394   0.6699   0.6723   0.6760
  0.6786   0.6993   0.7107   0.7176   0.7315   0.7471   0.7544   0.7731
  0.7891   0.8046   0.8120   0.8367   0.8538   0.8624   0.8812   0.9155
  0.9347   0.9470   0.9641   1.0091   1.0185   1.0381   1.0682   1.0856
  1.0943   1.1109   1.1271   1.1579   1.2014   1.2178   1.2321   1.2957
  1.3059   1.3364   1.3488   1.3675   1.4098   1.4138   1.4242   1.4529
  1.4694   1.4825   1.5106   1.5162   1.5556   1.5660   1.5944   1.7104
  1.7186   1.7393   1.7543   1.8045   1.8107   1.8351   1.8423   1.8833
  1.9861   2.0048   2.0093   2.0123   2.0398   2.0522   2.0984   2.1139
  2.1320   2.1923   2.2256   2.2355   2.2446   2.2594   2.2723   2.3076
  2.3437   2.3628   2.4594   2.5653   2.6897   2.7114   2.8039   2.8054
  2.8236   2.8812   2.9471   3.0296   3.0515   3.0531   3.1332   3.1530
  3.3674   3.3897   3.6169   3.7457   3.7529   3.7997   3.8670   3.9479
  3.9596   3.9610   3.9817   3.9857   3.9866   3.9911   3.9949   4.0173
  4.0229   4.0355   4.0501   4.0592   4.0686   4.0724   4.0766   4.1113
  4.1192   4.1591   4.2083   4.2403   4.2563   4.2866   4.3051   4.3712
  4.3980   4.4210   4.4426   4.5581   4.8000   4.8430   5.9965   6.0308
  6.0830   6.0980   6.1428   6.1817   6.2986   6.4466   6.6352   6.7401
  6.7666   6.8159   7.5345   7.5476   7.5696   7.6458   7.6611   7.6920
  7.7248   7.7490   7.7936  23.2059  23.7470  23.7590  23.8966  23.9225
 24.0330  27.8461  27.9456  28.3363  28.3629  28.3978  28.4076  28.4246
 28.4484  28.5237  28.5269  28.5393  28.5451  28.5542  28.5620  28.5942
 28.6274  28.6846  28.7523  47.9216  48.0153  48.0568  66.7719 127.8786
127.8988 127.9346 127.9445 127.9633 127.9834 151.6440 151.7303 289.7296
289.7432 289.7660 289.8435 289.8583 289.8940 289.9404 289.9703 290.0149
********1020.83661020.88761901.80641901.8965
 --------------------------------------------------------------

          Ground-State Mulliken Net Atomic Charges

     Atom                 Charge (a.u.)
  ----------------------------------------
      1 C                    -0.366263
      2 C                     0.455542
      3 C                     0.017350
      4 C                    -0.346512
      5 C                     0.010539
      6 C                     0.551892
      7 F                    -0.077277
      8 Br                   -0.121276
      9 Br                   -0.203331
     10 I                     0.106099
     11 I                     0.107891
     12 Br                   -0.134651
  ----------------------------------------
  Sum of atomic charges =     0.000000

 -----------------------------------------------------------------
                    Cartesian Multipole Moments
 -----------------------------------------------------------------
    Charge (ESU x 10^10)
                -0.0000
    Dipole Moment (Debye)
         X       0.9327      Y      -0.0000      Z       0.3167
       Tot       0.9850
    Quadrupole Moments (Debye-Ang)
        XX    -143.6183     XY      -0.0000     YY    -151.8051
        XZ      -1.2309     YZ       0.0000     ZZ    -144.4015
    Octopole Moments (Debye-Ang^2)
       XXX    -809.7465    XXY      -0.0000    XYY    -292.8205
       YYY      -0.0000    XXZ    -117.1632    XYZ       0.0000
       YYZ    -129.3453    XZZ    -269.4267    YZZ      -0.0000
       ZZZ    -368.2184
    Hexadecapole Moments (Debye-Ang^3)
      XXXX   -7020.1797   XXXY      -0.0000   XXYY   -1308.0761
      XYYY      -0.0000   YYYY    -191.7351   XXXZ    -495.9161
      XXYZ       0.0000   XYYZ    -171.2658   YYYZ       0.0000
      XXZZ   -1907.4571   XYZZ       0.0000   YYZZ    -864.4841
      XZZZ    -467.5110   YZZZ       0.0000   ZZZZ   -4606.6803
 -----------------------------------------------------------------
 Calculating analytic gradient of the SCF energy
 Gradient of SCF Energy
            1           2           3           4           5           6
    1   0.0016341  -0.0000133  -0.0043698   0.0037014   0.0034944  -0.0090220
    2   0.0000000  -0.0000000   0.0000000   0.0000000  -0.0000000   0.0000000
    3   0.0013086  -0.0065715   0.0017627   0.0064490  -0.0070395   0.0016235
            7           8           9          10          11          12
    1   0.0006698  -0.0005237   0.0012540   0.0013853   0.0034949  -0.0017051
    2   0.0000000   0.0000000  -0.0000000  -0.0000000  -0.0000000   0.0000000
    3  -0.0000554  -0.0001333   0.0010851   0.0068125  -0.0052917   0.0000499
 Max gradient component =       9.022E-03
 RMS gradient           =       3.188E-03
 Gradient time:  CPU 99.90 s  wall 16.77 s
 Geometry Optimization Parameters
   NAtoms,    NIC,     NZ,  NCons,   NDum,   NFix, NCnnct, MaxDiis
       12      78      12       0       0       0       0       0

 Cartesian Hessian Update
 Hessian updated using BFGS update


** GEOMETRY OPTIMIZATION IN DELOCALIZED INTERNAL COORDINATES **
   Searching for a Minimum

   Optimization Cycle:   2

                       Coordinates (Angstroms)
     ATOM                X               Y               Z
      1  C         0.0310649763    0.0000000000    0.0176881384
      2  C         0.0073988196    0.0000000000    1.4008103767
      3  C         1.2187810243    0.0000000000    2.1069873258
      4  C         2.4531211793    0.0000000000    1.4133269869
      5  C         2.4552760516    0.0000000000   -0.0108817356
      6  C         1.2201175040    0.0000000000   -0.6941180022
      7  F        -1.1255126224    0.0000000000   -0.6480461288
      8  Br       -1.6957863617    0.0000000000    2.2393135005
      9  Br        1.1569776328    0.0000000000    4.0105573422
     10  I         4.2697455258    0.0000000000    2.5667433462
     11  I         4.2641563766    0.0000000000   -1.1703409641
     12  Br        1.0433450619    0.0000000000   -2.5875201860
   Point Group: c1    Number of degrees of freedom:    30


   Energy is -21889.986580162

 Hessian updated using BFGS update

 11 Hessian modes will be used to form the next step
  Hessian Eigenvalues:
     0.124328    0.134472    0.200310    0.201080    0.228644    0.291172
     0.425853    0.453335    0.463672    0.537282    0.573457

 Minimum search - taking simple RFO step
 Searching for Lamda that Minimizes Along All modes
 Value Taken    Lamda =  -0.00181289
 Step Taken.  Stepsize is  0.068331

                             Maximum     Tolerance    Cnvgd?
         Gradient           0.021792      0.000300      NO
         Displacement       0.053914      0.001200      NO
         Energy change     -0.005106      0.000001      NO


 New Cartesian Coordinates Obtained by Inverse Iteration

 Displacement from previous Coordinates is:  0.175422
 ----------------------------------------------------------------
             Standard Nuclear Orientation (Angstroms)
    I     Atom           X                Y                Z
 ----------------------------------------------------------------
    1      C       0.0299692303     0.0000000000     0.0187513115
    2      C       0.0050082167     0.0000000000     1.4067951485
    3      C       1.2168764600     0.0000000000     2.1110093878
    4      C       2.4430846381     0.0000000000     1.4093880866
    5      C       2.4445789678     0.0000000000    -0.0025980493
    6      C       1.2222837934     0.0000000000    -0.6952120684
    7      F      -1.1274219838     0.0000000000    -0.6458437517
    8      Br     -1.6989597808     0.0000000000     2.2429103203
    9      Br      1.1470782624     0.0000000000     4.0130572123
   10      I       4.2876863777     0.0000000000     2.4973869612
   11      I       4.2634906867     0.0000000000    -1.1203404096
   12      Br      1.0650102997     0.0000000000    -2.5907841492
 ----------------------------------------------------------------
 Nuclear Repulsion Energy =        3696.00562075 hartrees
 There are      128 alpha and      128 beta electrons
 Applying Cartesian multipole field
    Component          Value
    ---------          -----
     (2,0,0)        1.00000E-11
     (0,2,0)        2.00000E-11
     (0,0,2)       -3.00000E-11
 Nucleus-field energy     =    -0.0000000736 hartrees
 Requested basis set is 6-311++G(d,p)
 There are 147 shells and 422 basis functions
 A cutoff of  1.0D-11 yielded   6549 shell pairs
 There are     60078 function pairs (     66913 Cartesian)
 Smallest overlap matrix eigenvalue = 6.16E-07

 Q-Chem warning in module stvman/mkSTV.C, line 318:

 Overlap eigenvalue is smaller than square root of threshold
 Use THRESH >= 12 to get rid of this warning

 Linear dependence detected in AO basis
 Tighter screening thresholds may be required for diffuse basis sets
 Use S2THRESH > 14 and THRESH = 14 in case of SCF convergence issues
 Number of orthogonalized atomic orbitals = 421
 Maximum deviation from orthogonality = 2.938E-10
 Guess MOs from SCF MO coefficient file

 -----------------------------------------------------------------------
  General SCF calculation program by
  Eric Jon Sundstrom, Paul Horn, Yuezhi Mao, Dmitri Zuev, Alec White,
  David Stuck, Shaama M.S., Shane Yost, Joonho Lee, David Small,
  Daniel Levine, Susi Lehtola, Hugh Burton, Evgeny Epifanovsky,
  Bang C. Huynh
 -----------------------------------------------------------------------
 Exchange:     0.2000 Hartree-Fock + 0.0800 Slater + 0.7200 B88
 Correlation:  0.1900 VWN1RPA + 0.8100 LYP
 Using SG-1 standard quadrature grid
 using 6 threads for integral computing
 -------------------------------------------------------
 OpenMP Integral computing Module                
 Release: version 2.0, May 2017, Q-Chem Inc. Pleasanton 
 -------------------------------------------------------
 A restricted SCF calculation will be
 performed using DIIS
 SCF converges when DIIS error is below 1.0e-08
 ---------------------------------------
  Cycle       Energy         DIIS error
 ---------------------------------------
    1  -21889.9864771264      2.80e-04  
    2  -21889.9871322713      1.06e-04  
    3  -21889.9865280993      1.89e-04  
    4  -21889.9873911589      2.13e-05  
    5  -21889.9874017702      5.85e-06  
    6  -21889.9874024056      2.08e-06  
    7  -21889.9874024902      7.94e-07  
    8  -21889.9874025020      2.55e-07  
    9  -21889.9874025049      8.38e-08  
   10  -21889.9874025045      3.17e-08  
   11  -21889.9874025039      1.67e-08  
   12  -21889.9874025034      2.10e-09  Convergence criterion met
 ---------------------------------------
 SCF time:   CPU 251.07s  wall 46.00s 
 SCF   energy in the final basis set =   -21889.9874025034
 Total energy in the final basis set =   -21889.9874025034

 --------------------------------------------------------------

                    Orbital Energies (a.u.)
 --------------------------------------------------------------

 Alpha MOs
 -- Occupied --
*****************-482.8596-482.8593-482.8582-176.3216-176.3200-165.7255
********-165.7232-165.7230-165.7216-165.7214 -62.5124 -62.5121 -62.5111
-56.3332 -56.3329 -56.3318 -56.3290 -56.3287 -56.3286 -56.3283 -56.3277
-56.3273 -35.8180 -35.8164 -31.3115 -31.3100 -31.3052 -31.3047 -31.3036
-31.3032 -24.7294 -22.9619 -22.9605 -22.9604 -22.9602 -22.9589 -22.9586
-22.9558 -22.9558 -22.9542 -22.9542 -10.3137 -10.2853 -10.2791 -10.2784
-10.2764 -10.2747  -8.7212  -8.7209  -8.7199  -6.5537  -6.5533  -6.5522
 -6.5395  -6.5392  -6.5385  -6.5383  -6.5383  -6.5374  -6.3674  -6.3658
 -4.7804  -4.7789  -4.7651  -4.7642  -4.7634  -4.7626  -2.6644  -2.6640
 -2.6629  -2.6605  -2.6602  -2.6598  -2.6595  -2.6592  -2.6584  -2.6485
 -2.6485  -2.6483  -2.6483  -2.6474  -2.6474  -2.0460  -2.0443  -2.0416
 -2.0409  -2.0400  -2.0393  -2.0276  -2.0274  -2.0260  -2.0258  -1.2755
 -0.9396  -0.8759  -0.8451  -0.8197  -0.7861  -0.7519  -0.6965  -0.6823
 -0.6311  -0.6242  -0.5666  -0.5639  -0.5177  -0.4858  -0.4562  -0.4504
 -0.4402  -0.4368  -0.3940  -0.3838  -0.3818  -0.3545  -0.3396  -0.3298
 -0.3276  -0.3110  -0.3048  -0.2951  -0.2939  -0.2656  -0.2631  -0.2545
 -- Virtual --
 -0.1090  -0.0720  -0.0627  -0.0544  -0.0406  -0.0283  -0.0060  -0.0004
  0.0219   0.0256   0.0400   0.0418   0.0507   0.0540   0.0621   0.0643
  0.0663   0.0685   0.0827   0.0846   0.0878   0.0909   0.0964   0.1043
  0.1083   0.1194   0.1247   0.1251   0.1330   0.1448   0.1578   0.1592
  0.1641   0.1694   0.1801   0.1861   0.1956   0.1969   0.1976   0.2046
  0.2077   0.2163   0.2206   0.2325   0.2383   0.2446   0.2472   0.2581
  0.2684   0.2702   0.2833   0.2984   0.3116   0.3288   0.3564   0.3678
  0.3703   0.3769   0.3821   0.3884   0.3966   0.4015   0.4023   0.4144
  0.4176   0.4263   0.4306   0.4355   0.4412   0.4451   0.4570   0.4615
  0.4672   0.4837   0.4982   0.5017   0.5057   0.5095   0.5143   0.5294
  0.5313   0.5437   0.5510   0.5525   0.5615   0.5695   0.5846   0.5923
  0.5963   0.6002   0.6331   0.6369   0.6390   0.6679   0.6737   0.6781
  0.6808   0.6989   0.7113   0.7178   0.7329   0.7496   0.7570   0.7728
  0.7898   0.8053   0.8126   0.8369   0.8533   0.8625   0.8843   0.9148
  0.9348   0.9505   0.9659   1.0086   1.0198   1.0354   1.0701   1.0856
  1.0991   1.1108   1.1288   1.1605   1.2036   1.2179   1.2303   1.3028
  1.3079   1.3361   1.3491   1.3703   1.4060   1.4140   1.4227   1.4515
  1.4841   1.4860   1.5115   1.5163   1.5563   1.5669   1.5940   1.7099
  1.7211   1.7406   1.7581   1.8057   1.8115   1.8389   1.8420   1.8854
  1.9862   2.0050   2.0096   2.0143   2.0438   2.0526   2.1018   2.1162
  2.1321   2.1925   2.2266   2.2370   2.2477   2.2591   2.2742   2.3096
  2.3468   2.3666   2.4611   2.5662   2.6897   2.7123   2.8041   2.8076
  2.8248   2.8823   2.9486   3.0323   3.0514   3.0591   3.1351   3.1550
  3.3690   3.3936   3.6212   3.7461   3.7528   3.8041   3.8688   3.9455
  3.9608   3.9637   3.9808   3.9822   3.9865   3.9907   3.9947   4.0251
  4.0266   4.0297   4.0504   4.0612   4.0671   4.0727   4.0752   4.1092
  4.1204   4.1682   4.2089   4.2448   4.2561   4.2875   4.3039   4.3727
  4.4005   4.4254   4.4457   4.5648   4.8082   4.8418   5.9960   6.0334
  6.0683   6.1005   6.1551   6.1956   6.2986   6.4466   6.6344   6.7391
  6.7656   6.8166   7.5345   7.5475   7.5698   7.6464   7.6611   7.6939
  7.7247   7.7506   7.7947  23.2059  23.7574  23.7653  23.9157  23.9269
 24.0260  27.8520  27.9495  28.3364  28.3649  28.3938  28.4030  28.4299
 28.4596  28.5231  28.5286  28.5402  28.5423  28.5587  28.5637  28.5937
 28.6332  28.6885  28.7546  47.9208  48.0145  48.0576  66.7714 127.8789
127.9006 127.9284 127.9444 127.9708 127.9903 151.6494 151.7345 289.7295
289.7430 289.7661 289.8440 289.8580 289.8959 289.9404 289.9717 290.0160
********1020.83561020.88851901.81191901.9010
 --------------------------------------------------------------

          Ground-State Mulliken Net Atomic Charges

     Atom                 Charge (a.u.)
  ----------------------------------------
      1 C                    -0.389463
      2 C                     0.483953
      3 C                     0.001865
      4 C                    -0.345047
      5 C                     0.016342
      6 C                     0.555681
      7 F                    -0.077918
      8 Br                   -0.119407
      9 Br                   -0.201799
     10 I                     0.105302
     11 I                     0.106721
     12 Br                   -0.136230
  ----------------------------------------
  Sum of atomic charges =     0.000000

 -----------------------------------------------------------------
                    Cartesian Multipole Moments
 -----------------------------------------------------------------
    Charge (ESU x 10^10)
                -0.0000
    Dipole Moment (Debye)
         X       0.9632      Y       0.0000      Z       0.2912
       Tot       1.0062
    Quadrupole Moments (Debye-Ang)
        XX    -143.1522     XY       0.0000     YY    -151.7361
        XZ      -1.3993     YZ      -0.0000     ZZ    -144.9575
    Octopole Moments (Debye-Ang^2)
       XXX    -806.8056    XXY       0.0000    XYY    -293.0787
       YYY       0.0000    XXZ    -116.7292    XYZ      -0.0000
       YYZ    -128.9046    XZZ    -273.2911    YZZ      -0.0000
       ZZZ    -368.9958
    Hexadecapole Moments (Debye-Ang^3)
      XXXX   -7009.7176   XXXY       0.0000   XXYY   -1311.3823
      XYYY       0.0000   YYYY    -191.5739   XXXZ    -482.9989
      XXYZ      -0.0000   XYYZ    -168.0566   YYYZ      -0.0000
      XXZZ   -1916.5308   XYZZ      -0.0000   YYZZ    -852.3359
      XZZZ    -471.0736   YZZZ      -0.0000   ZZZZ   -4546.1902
 -----------------------------------------------------------------
 Calculating analytic gradient of the SCF energy
 Gradient of SCF Energy
            1           2           3           4           5           6
    1   0.0003067  -0.0001082  -0.0020068   0.0021700   0.0008996  -0.0018215
    2  -0.0000000   0.0000000  -0.0000000   0.0000000   0.0000000  -0.0000000
    3   0.0004278  -0.0016269   0.0010425   0.0009098  -0.0018345   0.0009679
            7           8           9          10          11          12
    1   0.0001618  -0.0005561  -0.0014467   0.0019735   0.0012336  -0.0008060
    2   0.0000000   0.0000000  -0.0000000  -0.0000000  -0.0000000  -0.0000000
    3   0.0002319   0.0000130   0.0009297  -0.0012433   0.0010717  -0.0008897
 Max gradient component =       2.170E-03
 RMS gradient           =       9.848E-04
 Gradient time:  CPU 100.18 s  wall 16.82 s
 Geometry Optimization Parameters
   NAtoms,    NIC,     NZ,  NCons,   NDum,   NFix, NCnnct, MaxDiis
       12      78      12       0       0       0       0       0

 Cartesian Hessian Update
 Hessian updated using BFGS update


** GEOMETRY OPTIMIZATION IN DELOCALIZED INTERNAL COORDINATES **
   Searching for a Minimum

   Optimization Cycle:   3

                       Coordinates (Angstroms)
     ATOM                X               Y               Z
      1  C         0.0299692303    0.0000000000    0.0187513115
      2  C         0.0050082167    0.0000000000    1.4067951485
      3  C         1.2168764600    0.0000000000    2.1110093878
      4  C         2.4430846381    0.0000000000    1.4093880866
      5  C         2.4445789678    0.0000000000   -0.0025980493
      6  C         1.2222837934    0.0000000000   -0.6952120684
      7  F        -1.1274219838    0.0000000000   -0.6458437517
      8  Br       -1.6989597808    0.0000000000    2.2429103203
      9  Br        1.1470782624    0.0000000000    4.0130572123
     10  I         4.2876863777    0.0000000000    2.4973869612
     11  I         4.2634906867    0.0000000000   -1.1203404096
     12  Br        1.0650102997    0.0000000000   -2.5907841492
   Point Group: c1    Number of degrees of freedom:    30


   Energy is -21889.987402503

 Hessian updated using BFGS update

 14 Hessian modes will be used to form the next step
  Hessian Eigenvalues:
     0.124382    0.127257    0.200212    0.201013    0.201032    0.237803
     0.244271    0.359085    0.416115    0.439700    0.459856    0.464798
     0.545144    0.572871

 Minimum search - taking simple RFO step
 Searching for Lamda that Minimizes Along All modes
 Value Taken    Lamda =  -0.00031868
 Step Taken.  Stepsize is  0.033746

                             Maximum     Tolerance    Cnvgd?
         Gradient           0.005952      0.000300      NO
         Displacement       0.017958      0.001200      NO
         Energy change     -0.000822      0.000001      NO


 New Cartesian Coordinates Obtained by Inverse Iteration

 Displacement from previous Coordinates is:  0.081675
 ----------------------------------------------------------------
             Standard Nuclear Orientation (Angstroms)
    I     Atom           X                Y                Z
 ----------------------------------------------------------------
    1      C       0.0290188802     0.0000000000     0.0175245760
    2      C       0.0047725664     0.0000000000     1.4078552667
    3      C       1.2179201386     0.0000000000     2.1077784987
    4      C       2.4382854992     0.0000000000     1.4068850367
    5      C       2.4415481787     0.0000000000    -0.0015100172
    6      C       1.2237825973     0.0000000000    -0.6954899567
    7      F      -1.1279882544     0.0000000000    -0.6483749040
    8      Br     -1.6948213589     0.0000000000     2.2497911163
    9      Br      1.1679091769     0.0000000000     4.0077628213
   10      I       4.2657480940     0.0000000000     2.5109362043
   11      I       4.2491241989     0.0000000000    -1.1286023740
   12      Br      1.0833854511     0.0000000000    -2.5900362681
 ----------------------------------------------------------------
 Nuclear Repulsion Energy =        3703.05839683 hartrees
 There are      128 alpha and      128 beta electrons
 Applying Cartesian multipole field
    Component          Value
    ---------          -----
     (2,0,0)        1.00000E-11
     (0,2,0)        2.00000E-11
     (0,0,2)       -3.00000E-11
 Nucleus-field energy     =    -0.0000000745 hartrees
 Requested basis set is 6-311++G(d,p)
 There are 147 shells and 422 basis functions
 A cutoff of  1.0D-11 yielded   6550 shell pairs
 There are     60061 function pairs (     66886 Cartesian)
 Smallest overlap matrix eigenvalue = 6.11E-07

 Q-Chem warning in module stvman/mkSTV.C, line 318:

 Overlap eigenvalue is smaller than square root of threshold
 Use THRESH >= 12 to get rid of this warning

 Linear dependence detected in AO basis
 Tighter screening thresholds may be required for diffuse basis sets
 Use S2THRESH > 14 and THRESH = 14 in case of SCF convergence issues
 Number of orthogonalized atomic orbitals = 421
 Maximum deviation from orthogonality = 3.007E-10
 Guess MOs from SCF MO coefficient file

 -----------------------------------------------------------------------
  General SCF calculation program by
  Eric Jon Sundstrom, Paul Horn, Yuezhi Mao, Dmitri Zuev, Alec White,
  David Stuck, Shaama M.S., Shane Yost, Joonho Lee, David Small,
  Daniel Levine, Susi Lehtola, Hugh Burton, Evgeny Epifanovsky,
  Bang C. Huynh
 -----------------------------------------------------------------------
 Exchange:     0.2000 Hartree-Fock + 0.0800 Slater + 0.7200 B88
 Correlation:  0.1900 VWN1RPA + 0.8100 LYP
 Using SG-1 standard quadrature grid
 using 6 threads for integral computing
 -------------------------------------------------------
 OpenMP Integral computing Module                
 Release: version 2.0, May 2017, Q-Chem Inc. Pleasanton 
 -------------------------------------------------------
 A restricted SCF calculation will be
 performed using DIIS
 SCF converges when DIIS error is below 1.0e-08
 ---------------------------------------
  Cycle       Energy         DIIS error
 ---------------------------------------
    1  -21889.9872460030      1.38e-04  
    2  -21889.9874184504      4.68e-05  
    3  -21889.9872918206      8.54e-05  
    4  -21889.9874689033      1.06e-05  
    5  -21889.9874715370      2.39e-06  
    6  -21889.9874716196      1.03e-06  
    7  -21889.9874716385      4.56e-07  
    8  -21889.9874716425      1.31e-07  
    9  -21889.9874716423      3.72e-08  
   10  -21889.9874716423      8.84e-09  Convergence criterion met
 ---------------------------------------
 SCF time:   CPU 216.57s  wall 40.00s 
 SCF   energy in the final basis set =   -21889.9874716423
 Total energy in the final basis set =   -21889.9874716423

 --------------------------------------------------------------

                    Orbital Energies (a.u.)
 --------------------------------------------------------------

 Alpha MOs
 -- Occupied --
*****************-482.8597-482.8594-482.8581-176.3213-176.3196-165.7251
********-165.7229-165.7227-165.7212-165.7210 -62.5125 -62.5122 -62.5110
-56.3333 -56.3330 -56.3317 -56.3291 -56.3288 -56.3287 -56.3284 -56.3276
-56.3272 -35.8177 -35.8160 -31.3112 -31.3095 -31.3049 -31.3044 -31.3032
-31.3027 -24.7295 -22.9616 -22.9602 -22.9599 -22.9599 -22.9585 -22.9582
-22.9555 -22.9555 -22.9538 -22.9538 -10.3140 -10.2843 -10.2787 -10.2785
-10.2754 -10.2733  -8.7213  -8.7210  -8.7199  -6.5538  -6.5534  -6.5521
 -6.5396  -6.5393  -6.5386  -6.5385  -6.5383  -6.5373  -6.3672  -6.3655
 -4.7802  -4.7785  -4.7648  -4.7639  -4.7631  -4.7622  -2.6644  -2.6641
 -2.6629  -2.6606  -2.6603  -2.6599  -2.6596  -2.6591  -2.6584  -2.6486
 -2.6486  -2.6484  -2.6484  -2.6474  -2.6473  -2.0457  -2.0440  -2.0414
 -2.0406  -2.0397  -2.0389  -2.0274  -2.0271  -2.0257  -2.0254  -1.2753
 -0.9405  -0.8767  -0.8459  -0.8201  -0.7863  -0.7524  -0.6974  -0.6822
 -0.6310  -0.6241  -0.5666  -0.5648  -0.5175  -0.4861  -0.4565  -0.4506
 -0.4411  -0.4371  -0.3941  -0.3844  -0.3818  -0.3549  -0.3401  -0.3307
 -0.3277  -0.3116  -0.3047  -0.2951  -0.2924  -0.2657  -0.2627  -0.2540
 -- Virtual --
 -0.1081  -0.0716  -0.0624  -0.0537  -0.0398  -0.0267  -0.0058   0.0001
  0.0220   0.0256   0.0399   0.0417   0.0508   0.0540   0.0620   0.0644
  0.0663   0.0688   0.0829   0.0845   0.0876   0.0908   0.0963   0.1045
  0.1084   0.1193   0.1246   0.1254   0.1331   0.1445   0.1579   0.1601
  0.1648   0.1699   0.1790   0.1859   0.1961   0.1967   0.1984   0.2057
  0.2077   0.2164   0.2221   0.2331   0.2389   0.2443   0.2472   0.2583
  0.2695   0.2704   0.2831   0.2985   0.3117   0.3286   0.3567   0.3676
  0.3707   0.3780   0.3820   0.3898   0.3967   0.4019   0.4020   0.4144
  0.4181   0.4265   0.4308   0.4355   0.4404   0.4456   0.4564   0.4622
  0.4668   0.4852   0.4969   0.5022   0.5055   0.5094   0.5140   0.5299
  0.5318   0.5442   0.5510   0.5533   0.5611   0.5697   0.5860   0.5947
  0.5961   0.6031   0.6320   0.6369   0.6399   0.6697   0.6741   0.6785
  0.6819   0.6997   0.7135   0.7177   0.7332   0.7508   0.7590   0.7740
  0.7900   0.8058   0.8127   0.8369   0.8537   0.8627   0.8855   0.9162
  0.9350   0.9509   0.9666   1.0087   1.0221   1.0360   1.0707   1.0858
  1.0988   1.1113   1.1278   1.1610   1.2051   1.2192   1.2304   1.3042
  1.3099   1.3373   1.3511   1.3711   1.4096   1.4141   1.4252   1.4526
  1.4833   1.4855   1.5129   1.5181   1.5565   1.5671   1.5961   1.7102
  1.7224   1.7426   1.7589   1.8072   1.8120   1.8398   1.8435   1.8869
  1.9862   2.0057   2.0096   2.0156   2.0455   2.0532   2.1012   2.1187
  2.1341   2.1924   2.2295   2.2380   2.2500   2.2593   2.2763   2.3121
  2.3477   2.3697   2.4621   2.5669   2.6899   2.7129   2.8047   2.8093
  2.8252   2.8834   2.9497   3.0341   3.0518   3.0633   3.1370   3.1566
  3.3714   3.3952   3.6246   3.7466   3.7527   3.8067   3.8698   3.9458
  3.9606   3.9631   3.9814   3.9816   3.9867   3.9909   3.9954   4.0251
  4.0255   4.0333   4.0510   4.0603   4.0670   4.0731   4.0747   4.1111
  4.1214   4.1677   4.2108   4.2461   4.2565   4.2896   4.3061   4.3723
  4.4003   4.4265   4.4467   4.5693   4.8126   4.8410   5.9970   6.0340
  6.0737   6.1021   6.1544   6.1959   6.2986   6.4466   6.6369   6.7386
  6.7658   6.8172   7.5345   7.5474   7.5701   7.6470   7.6615   7.6948
  7.7264   7.7516   7.7954  23.2058  23.7634  23.7687  23.9251  23.9324
 24.0263  27.8534  27.9523  28.3373  28.3656  28.3975  28.4051  28.4309
 28.4587  28.5237  28.5287  28.5409  28.5437  28.5584  28.5645  28.5955
 28.6333  28.6893  28.7563  47.9225  48.0146  48.0578  66.7713 127.8797
127.9012 127.9316 127.9459 127.9706 127.9907 151.6506 151.7370 289.7296
289.7431 289.7665 289.8448 289.8585 289.8972 289.9418 289.9727 290.0168
********1020.83571020.88881901.81321901.9035
 --------------------------------------------------------------

          Ground-State Mulliken Net Atomic Charges

     Atom                 Charge (a.u.)
  ----------------------------------------
      1 C                    -0.405883
      2 C                     0.487074
      3 C                     0.023962
      4 C                    -0.360625
      5 C                     0.016154
      6 C                     0.572403
      7 F                    -0.079723
      8 Br                   -0.119868
      9 Br                   -0.204789
     10 I                     0.103978
     11 I                     0.105614
     12 Br                   -0.138298
  ----------------------------------------
  Sum of atomic charges =     0.000000

 -----------------------------------------------------------------
                    Cartesian Multipole Moments
 -----------------------------------------------------------------
    Charge (ESU x 10^10)
                -0.0000
    Dipole Moment (Debye)
         X       0.9429      Y       0.0000      Z       0.2947
       Tot       0.9879
    Quadrupole Moments (Debye-Ang)
        XX    -143.5349     XY      -0.0000     YY    -151.6872
        XZ      -1.3977     YZ      -0.0000     ZZ    -144.7034
    Octopole Moments (Debye-Ang^2)
       XXX    -809.2180    XXY      -0.0000    XYY    -292.6964
       YYY       0.0000    XXZ    -117.0539    XYZ      -0.0000
       YYZ    -129.0065    XZZ    -271.4638    YZZ       0.0000
       ZZZ    -368.8621
    Hexadecapole Moments (Debye-Ang^3)
      XXXX   -6989.4133   XXXY      -0.0000   XXYY   -1303.5437
      XYYY      -0.0000   YYYY    -191.4608   XXXZ    -485.4676
      XXYZ      -0.0000   XYYZ    -167.9467   YYYZ       0.0000
      XXZZ   -1906.2781   XYZZ      -0.0000   YYZZ    -854.1035
      XZZZ    -467.0378   YZZZ      -0.0000   ZZZZ   -4553.8167
 -----------------------------------------------------------------
 Calculating analytic gradient of the SCF energy
 Gradient of SCF Energy
            1           2           3           4           5           6
    1  -0.0001447   0.0004381   0.0003299  -0.0003211  -0.0004316   0.0012381
    2  -0.0000000   0.0000000   0.0000000  -0.0000000   0.0000000   0.0000000
    3  -0.0003205   0.0006421  -0.0001412   0.0001685  -0.0003654   0.0004755
            7           8           9          10          11          12
    1  -0.0001928  -0.0002356   0.0010215  -0.0014223  -0.0012420   0.0009624
    2   0.0000000  -0.0000000   0.0000000   0.0000000   0.0000000  -0.0000000
    3  -0.0000615   0.0000401  -0.0005136   0.0001249   0.0000270  -0.0000758
 Max gradient component =       1.422E-03
 RMS gradient           =       4.996E-04
 Gradient time:  CPU 100.26 s  wall 16.83 s
 Geometry Optimization Parameters
   NAtoms,    NIC,     NZ,  NCons,   NDum,   NFix, NCnnct, MaxDiis
       12      78      12       0       0       0       0       0

 Cartesian Hessian Update
 Hessian updated using BFGS update


** GEOMETRY OPTIMIZATION IN DELOCALIZED INTERNAL COORDINATES **
   Searching for a Minimum

   Optimization Cycle:   4

                       Coordinates (Angstroms)
     ATOM                X               Y               Z
      1  C         0.0290188802    0.0000000000    0.0175245760
      2  C         0.0047725664    0.0000000000    1.4078552667
      3  C         1.2179201386    0.0000000000    2.1077784987
      4  C         2.4382854992    0.0000000000    1.4068850367
      5  C         2.4415481787    0.0000000000   -0.0015100172
      6  C         1.2237825973    0.0000000000   -0.6954899567
      7  F        -1.1279882544    0.0000000000   -0.6483749040
      8  Br       -1.6948213589    0.0000000000    2.2497911163
      9  Br        1.1679091769    0.0000000000    4.0077628213
     10  I         4.2657480940    0.0000000000    2.5109362043
     11  I         4.2491241989    0.0000000000   -1.1286023740
     12  Br        1.0833854511    0.0000000000   -2.5900362681
   Point Group: c1    Number of degrees of freedom:    30


   Energy is -21889.987471642

 Hessian updated using BFGS update

 16 Hessian modes will be used to form the next step
  Hessian Eigenvalues:
     0.124447    0.137826    0.198658    0.201027    0.201604    0.239324
     0.247925    0.268107    0.413095    0.425933    0.444181    0.461587
     0.464876    0.477402    0.572798    0.594863

 Minimum search - taking simple RFO step
 Searching for Lamda that Minimizes Along All modes
 Value Taken    Lamda =  -0.00007753
 Step Taken.  Stepsize is  0.014609

                             Maximum     Tolerance    Cnvgd?
         Gradient           0.003735      0.000300      NO
         Displacement       0.008051      0.001200      NO
         Energy change     -0.000069      0.000001      NO


 New Cartesian Coordinates Obtained by Inverse Iteration

 Displacement from previous Coordinates is:  0.033066
 ----------------------------------------------------------------
             Standard Nuclear Orientation (Angstroms)
    I     Atom           X                Y                Z
 ----------------------------------------------------------------
    1      C       0.0296648260     0.0000000000     0.0177491831
    2      C       0.0053618573     0.0000000000     1.4071633053
    3      C       1.2180091236     0.0000000000     2.1081129794
    4      C       2.4401663042     0.0000000000     1.4074939847
    5      C       2.4431997797     0.0000000000    -0.0018964628
    6      C       1.2234011490     0.0000000000    -0.6957111815
    7      F      -1.1272245475     0.0000000000    -0.6480860370
    8      Br     -1.6942020720     0.0000000000     2.2482750050
    9      Br      1.1584574564     0.0000000000     4.0087144377
   10      I       4.2728842575     0.0000000000     2.5094306341
   11      I       4.2557984716     0.0000000000    -1.1273018488
   12      Br      1.0731685622     0.0000000000    -2.5894239992
 ----------------------------------------------------------------
 Nuclear Repulsion Energy =        3699.94602613 hartrees
 There are      128 alpha and      128 beta electrons
 Applying Cartesian multipole field
    Component          Value
    ---------          -----
     (2,0,0)        1.00000E-11
     (0,2,0)        2.00000E-11
     (0,0,2)       -3.00000E-11
 Nucleus-field energy     =    -0.0000000743 hartrees
 Requested basis set is 6-311++G(d,p)
 There are 147 shells and 422 basis functions
 A cutoff of  1.0D-11 yielded   6549 shell pairs
 There are     60058 function pairs (     66883 Cartesian)
 Smallest overlap matrix eigenvalue = 6.12E-07

 Q-Chem warning in module stvman/mkSTV.C, line 318:

 Overlap eigenvalue is smaller than square root of threshold
 Use THRESH >= 12 to get rid of this warning

 Linear dependence detected in AO basis
 Tighter screening thresholds may be required for diffuse basis sets
 Use S2THRESH > 14 and THRESH = 14 in case of SCF convergence issues
 Number of orthogonalized atomic orbitals = 421
 Maximum deviation from orthogonality = 1.244E-10
 Guess MOs from SCF MO coefficient file

 -----------------------------------------------------------------------
  General SCF calculation program by
  Eric Jon Sundstrom, Paul Horn, Yuezhi Mao, Dmitri Zuev, Alec White,
  David Stuck, Shaama M.S., Shane Yost, Joonho Lee, David Small,
  Daniel Levine, Susi Lehtola, Hugh Burton, Evgeny Epifanovsky,
  Bang C. Huynh
 -----------------------------------------------------------------------
 Exchange:     0.2000 Hartree-Fock + 0.0800 Slater + 0.7200 B88
 Correlation:  0.1900 VWN1RPA + 0.8100 LYP
 Using SG-1 standard quadrature grid
 using 6 threads for integral computing
 -------------------------------------------------------
 OpenMP Integral computing Module                
 Release: version 2.0, May 2017, Q-Chem Inc. Pleasanton 
 -------------------------------------------------------
 A restricted SCF calculation will be
 performed using DIIS
 SCF converges when DIIS error is below 1.0e-08
 ---------------------------------------
  Cycle       Energy         DIIS error
 ---------------------------------------
    1  -21889.9874720690      5.31e-05  
    2  -21889.9875000268      1.95e-05  
    3  -21889.9874775555      3.59e-05  
    4  -21889.9875088959      3.54e-06  
    5  -21889.9875091792      8.69e-07  
    6  -21889.9875091882      4.23e-07  
    7  -21889.9875091892      1.14e-07  
    8  -21889.9875091913      4.91e-08  
    9  -21889.9875091911      1.01e-08  
   10  -21889.9875091893      5.34e-09  Convergence criterion met
 ---------------------------------------
 SCF time:   CPU 209.57s  wall 39.00s 
 SCF   energy in the final basis set =   -21889.9875091893
 Total energy in the final basis set =   -21889.9875091893

 --------------------------------------------------------------

                    Orbital Energies (a.u.)
 --------------------------------------------------------------

 Alpha MOs
 -- Occupied --
*****************-482.8597-482.8594-482.8581-176.3214-176.3197-165.7253
********-165.7230-165.7228-165.7213-165.7212 -62.5125 -62.5122 -62.5110
-56.3333 -56.3330 -56.3317 -56.3290 -56.3287 -56.3287 -56.3284 -56.3276
-56.3272 -35.8179 -35.8162 -31.3114 -31.3097 -31.3050 -31.3046 -31.3033
-31.3029 -24.7295 -22.9617 -22.9604 -22.9601 -22.9600 -22.9587 -22.9583
-22.9556 -22.9556 -22.9539 -22.9539 -10.3138 -10.2845 -10.2788 -10.2784
-10.2759 -10.2738  -8.7213  -8.7210  -8.7199  -6.5538  -6.5534  -6.5521
 -6.5396  -6.5393  -6.5386  -6.5384  -6.5383  -6.5373  -6.3673  -6.3656
 -4.7803  -4.7786  -4.7649  -4.7640  -4.7632  -4.7623  -2.6644  -2.6641
 -2.6629  -2.6606  -2.6603  -2.6599  -2.6596  -2.6591  -2.6584  -2.6486
 -2.6486  -2.6484  -2.6484  -2.6474  -2.6473  -2.0458  -2.0441  -2.0415
 -2.0407  -2.0398  -2.0390  -2.0275  -2.0272  -2.0258  -2.0255  -1.2754
 -0.9403  -0.8765  -0.8457  -0.8201  -0.7861  -0.7522  -0.6970  -0.6821
 -0.6311  -0.6242  -0.5666  -0.5645  -0.5176  -0.4861  -0.4564  -0.4506
 -0.4409  -0.4370  -0.3941  -0.3842  -0.3817  -0.3548  -0.3401  -0.3302
 -0.3277  -0.3113  -0.3047  -0.2951  -0.2928  -0.2656  -0.2629  -0.2544
 -- Virtual --
 -0.1086  -0.0718  -0.0624  -0.0540  -0.0400  -0.0273  -0.0058  -0.0001
  0.0220   0.0256   0.0399   0.0417   0.0507   0.0540   0.0621   0.0644
  0.0663   0.0688   0.0829   0.0845   0.0877   0.0909   0.0964   0.1045
  0.1084   0.1193   0.1246   0.1253   0.1331   0.1446   0.1579   0.1598
  0.1644   0.1697   0.1792   0.1860   0.1958   0.1968   0.1982   0.2053
  0.2078   0.2164   0.2216   0.2328   0.2386   0.2443   0.2472   0.2582
  0.2690   0.2703   0.2831   0.2985   0.3117   0.3288   0.3566   0.3678
  0.3706   0.3777   0.3821   0.3892   0.3968   0.4016   0.4022   0.4144
  0.4180   0.4262   0.4307   0.4355   0.4410   0.4453   0.4567   0.4619
  0.4669   0.4847   0.4971   0.5020   0.5056   0.5094   0.5141   0.5297
  0.5316   0.5440   0.5510   0.5529   0.5614   0.5697   0.5854   0.5935
  0.5962   0.6020   0.6324   0.6372   0.6396   0.6695   0.6740   0.6782
  0.6813   0.6995   0.7126   0.7177   0.7331   0.7501   0.7582   0.7737
  0.7899   0.8055   0.8126   0.8369   0.8538   0.8629   0.8850   0.9159
  0.9350   0.9506   0.9663   1.0089   1.0214   1.0360   1.0705   1.0858
  1.0986   1.1115   1.1281   1.1607   1.2047   1.2189   1.2305   1.3038
  1.3083   1.3369   1.3503   1.3706   1.4085   1.4140   1.4243   1.4524
  1.4834   1.4852   1.5124   1.5175   1.5565   1.5670   1.5954   1.7103
  1.7219   1.7422   1.7588   1.8069   1.8119   1.8395   1.8432   1.8865
  1.9863   2.0055   2.0096   2.0153   2.0449   2.0529   2.1018   2.1178
  2.1332   2.1927   2.2286   2.2378   2.2494   2.2596   2.2759   2.3111
  2.3475   2.3689   2.4620   2.5667   2.6899   2.7127   2.8046   2.8088
  2.8251   2.8832   2.9495   3.0336   3.0519   3.0621   3.1366   3.1562
  3.3706   3.3950   3.6238   3.7466   3.7527   3.8057   3.8697   3.9459
  3.9607   3.9632   3.9812   3.9822   3.9866   3.9908   3.9951   4.0252
  4.0253   4.0320   4.0509   4.0609   4.0671   4.0730   4.0749   4.1105
  4.1211   4.1675   4.2102   4.2453   4.2566   4.2890   4.3053   4.3726
  4.4003   4.4258   4.4460   4.5670   4.8111   4.8414   5.9967   6.0336
  6.0723   6.1012   6.1542   6.1948   6.2985   6.4465   6.6361   6.7389
  6.7660   6.8174   7.5345   7.5474   7.5700   7.6469   7.6615   7.6945
  7.7257   7.7514   7.7954  23.2058  23.7612  23.7681  23.9229  23.9304
 24.0264  27.8525  27.9510  28.3370  28.3653  28.3964  28.4043  28.4302
 28.4585  28.5235  28.5286  28.5406  28.5434  28.5583  28.5641  28.5948
 28.6329  28.6888  28.7555  47.9220  48.0147  48.0581  66.7714 127.8794
127.9009 127.9307 127.9452 127.9704 127.9901 151.6498 151.7358 289.7296
289.7431 289.7664 289.8447 289.8585 289.8966 289.9413 289.9725 290.0168
********1020.83591020.88921901.81231901.9023
 --------------------------------------------------------------

          Ground-State Mulliken Net Atomic Charges

     Atom                 Charge (a.u.)
  ----------------------------------------
      1 C                    -0.399244
      2 C                     0.485064
      3 C                     0.016455
      4 C                    -0.354684
      5 C                     0.017420
      6 C                     0.564608
      7 F                    -0.078849
      8 Br                   -0.120035
      9 Br                   -0.203916
     10 I                     0.104377
     11 I                     0.105907
     12 Br                   -0.137103
  ----------------------------------------
  Sum of atomic charges =     0.000000

 -----------------------------------------------------------------
                    Cartesian Multipole Moments
 -----------------------------------------------------------------
    Charge (ESU x 10^10)
                -0.0000
    Dipole Moment (Debye)
         X       0.9412      Y       0.0000      Z       0.2945
       Tot       0.9862
    Quadrupole Moments (Debye-Ang)
        XX    -143.4370     XY       0.0000     YY    -151.7053
        XZ      -1.3989     YZ       0.0000     ZZ    -144.7726
    Octopole Moments (Debye-Ang^2)
       XXX    -808.4662    XXY       0.0000    XYY    -292.8315
       YYY       0.0000    XXZ    -116.9966    XYZ       0.0000
       YYZ    -129.0187    XZZ    -272.1255    YZZ       0.0000
       ZZZ    -368.9723
    Hexadecapole Moments (Debye-Ang^3)
      XXXX   -6997.2990   XXXY       0.0000   XXYY   -1306.2991
      XYYY       0.0000   YYYY    -191.5062   XXXZ    -485.3086
      XXYZ       0.0000   XYYZ    -168.1897   YYYZ       0.0000
      XXZZ   -1909.8045   XYZZ       0.0000   YYZZ    -853.8760
      XZZZ    -468.8378   YZZZ       0.0000   ZZZZ   -4553.2895
 -----------------------------------------------------------------
 Calculating analytic gradient of the SCF energy
 Gradient of SCF Energy
            1           2           3           4           5           6
    1  -0.0000139   0.0002252  -0.0002618   0.0001012   0.0000654  -0.0000806
    2   0.0000000  -0.0000000  -0.0000000   0.0000000   0.0000000  -0.0000000
    3  -0.0000957   0.0000363  -0.0000048   0.0002573  -0.0003436   0.0002053
            7           8           9          10          11          12
    1   0.0000335   0.0000538  -0.0000875  -0.0000839   0.0000520  -0.0000031
    2   0.0000000   0.0000000   0.0000000  -0.0000000  -0.0000000   0.0000000
    3  -0.0000893   0.0000356  -0.0001127   0.0000321   0.0000674   0.0000121
 Max gradient component =       3.436E-04
 RMS gradient           =       1.088E-04
 Gradient time:  CPU 100.06 s  wall 16.80 s
 Geometry Optimization Parameters
   NAtoms,    NIC,     NZ,  NCons,   NDum,   NFix, NCnnct, MaxDiis
       12      78      12       0       0       0       0       0

 Cartesian Hessian Update
 Hessian updated using BFGS update


** GEOMETRY OPTIMIZATION IN DELOCALIZED INTERNAL COORDINATES **
   Searching for a Minimum

   Optimization Cycle:   5

                       Coordinates (Angstroms)
     ATOM                X               Y               Z
      1  C         0.0296648260    0.0000000000    0.0177491831
      2  C         0.0053618573    0.0000000000    1.4071633053
      3  C         1.2180091236    0.0000000000    2.1081129794
      4  C         2.4401663042    0.0000000000    1.4074939847
      5  C         2.4431997797    0.0000000000   -0.0018964628
      6  C         1.2234011490    0.0000000000   -0.6957111815
      7  F        -1.1272245475    0.0000000000   -0.6480860370
      8  Br       -1.6942020720    0.0000000000    2.2482750050
      9  Br        1.1584574564    0.0000000000    4.0087144377
     10  I         4.2728842575    0.0000000000    2.5094306341
     11  I         4.2557984716    0.0000000000   -1.1273018488
     12  Br        1.0731685622    0.0000000000   -2.5894239992
   Point Group: c1    Number of degrees of freedom:    30


   Energy is -21889.987509189

 Hessian updated using BFGS update

 17 Hessian modes will be used to form the next step
  Hessian Eigenvalues:
     0.124381    0.135390    0.198699    0.200734    0.201104    0.236641
     0.248028    0.249888    0.274878    0.414908    0.427932    0.453411
     0.461151    0.462975    0.487617    0.572801    0.589340

 Minimum search - taking simple RFO step
 Searching for Lamda that Minimizes Along All modes
 Value Taken    Lamda =  -0.00000109
 Step Taken.  Stepsize is  0.001986

                             Maximum     Tolerance    Cnvgd?
         Gradient           0.000373      0.000300      NO
         Displacement       0.001080      0.001200     YES
         Energy change     -0.000038      0.000001      NO


 New Cartesian Coordinates Obtained by Inverse Iteration

 Displacement from previous Coordinates is:  0.004247
 ----------------------------------------------------------------
             Standard Nuclear Orientation (Angstroms)
    I     Atom           X                Y                Z
 ----------------------------------------------------------------
    1      C       0.0297131186     0.0000000000     0.0178935663
    2      C       0.0051216719     0.0000000000     1.4072924742
    3      C       1.2180480736     0.0000000000     2.1084215722
    4      C       2.4400486638     0.0000000000     1.4075338141
    5      C       2.4429979565     0.0000000000    -0.0015944914
    6      C       1.2234438038     0.0000000000    -0.6957726474
    7      F      -1.1273283433     0.0000000000    -0.6476387677
    8      Br     -1.6951931819     0.0000000000     2.2470582438
    9      Br      1.1591728149     0.0000000000     4.0093459610
   10      I       4.2734943779     0.0000000000     2.5088892180
   11      I       4.2554423327     0.0000000000    -1.1273547073
   12      Br      1.0737238795     0.0000000000    -2.5895542357
 ----------------------------------------------------------------
 Nuclear Repulsion Energy =        3699.78556150 hartrees
 There are      128 alpha and      128 beta electrons
 Applying Cartesian multipole field
    Component          Value
    ---------          -----
     (2,0,0)        1.00000E-11
     (0,2,0)        2.00000E-11
     (0,0,2)       -3.00000E-11
 Nucleus-field energy     =    -0.0000000743 hartrees
 Requested basis set is 6-311++G(d,p)
 There are 147 shells and 422 basis functions
 A cutoff of  1.0D-11 yielded   6549 shell pairs
 There are     60058 function pairs (     66883 Cartesian)
 Smallest overlap matrix eigenvalue = 6.12E-07

 Q-Chem warning in module stvman/mkSTV.C, line 318:

 Overlap eigenvalue is smaller than square root of threshold
 Use THRESH >= 12 to get rid of this warning

 Linear dependence detected in AO basis
 Tighter screening thresholds may be required for diffuse basis sets
 Use S2THRESH > 14 and THRESH = 14 in case of SCF convergence issues
 Number of orthogonalized atomic orbitals = 421
 Maximum deviation from orthogonality = 1.627E-10
 Guess MOs from SCF MO coefficient file

 -----------------------------------------------------------------------
  General SCF calculation program by
  Eric Jon Sundstrom, Paul Horn, Yuezhi Mao, Dmitri Zuev, Alec White,
  David Stuck, Shaama M.S., Shane Yost, Joonho Lee, David Small,
  Daniel Levine, Susi Lehtola, Hugh Burton, Evgeny Epifanovsky,
  Bang C. Huynh
 -----------------------------------------------------------------------
 Exchange:     0.2000 Hartree-Fock + 0.0800 Slater + 0.7200 B88
 Correlation:  0.1900 VWN1RPA + 0.8100 LYP
 Using SG-1 standard quadrature grid
 using 6 threads for integral computing
 -------------------------------------------------------
 OpenMP Integral computing Module                
 Release: version 2.0, May 2017, Q-Chem Inc. Pleasanton 
 -------------------------------------------------------
 A restricted SCF calculation will be
 performed using DIIS
 SCF converges when DIIS error is below 1.0e-08
 ---------------------------------------
  Cycle       Energy         DIIS error
 ---------------------------------------
    1  -21889.9875088438      8.95e-06  
    2  -21889.9875095270      2.18e-06  
    3  -21889.9875092901      3.90e-06  
    4  -21889.9875096177      5.96e-07  
    5  -21889.9875096248      1.58e-07  
    6  -21889.9875096247      5.79e-08  
    7  -21889.9875096252      3.05e-08  
    8  -21889.9875096272      6.70e-09  Convergence criterion met
 ---------------------------------------
 SCF time:   CPU 169.76s  wall 31.00s 
 SCF   energy in the final basis set =   -21889.9875096272
 Total energy in the final basis set =   -21889.9875096272

 --------------------------------------------------------------

                    Orbital Energies (a.u.)
 --------------------------------------------------------------

 Alpha MOs
 -- Occupied --
*****************-482.8597-482.8594-482.8581-176.3214-176.3197-165.7253
********-165.7230-165.7228-165.7213-165.7212 -62.5125 -62.5122 -62.5110
-56.3333 -56.3330 -56.3317 -56.3291 -56.3288 -56.3287 -56.3284 -56.3276
-56.3272 -35.8178 -35.8162 -31.3113 -31.3097 -31.3050 -31.3045 -31.3033
-31.3029 -24.7294 -22.9617 -22.9603 -22.9601 -22.9600 -22.9587 -22.9583
-22.9556 -22.9556 -22.9539 -22.9539 -10.3138 -10.2846 -10.2788 -10.2784
-10.2759 -10.2738  -8.7213  -8.7210  -8.7199  -6.5538  -6.5534  -6.5521
 -6.5396  -6.5393  -6.5386  -6.5385  -6.5383  -6.5373  -6.3672  -6.3656
 -4.7802  -4.7786  -4.7649  -4.7640  -4.7632  -4.7623  -2.6645  -2.6641
 -2.6629  -2.6606  -2.6603  -2.6599  -2.6596  -2.6591  -2.6584  -2.6486
 -2.6486  -2.6484  -2.6484  -2.6474  -2.6473  -2.0458  -2.0441  -2.0415
 -2.0407  -2.0398  -2.0390  -2.0275  -2.0272  -2.0258  -2.0255  -1.2754
 -0.9403  -0.8765  -0.8457  -0.8201  -0.7861  -0.7522  -0.6969  -0.6821
 -0.6311  -0.6242  -0.5665  -0.5645  -0.5176  -0.4861  -0.4564  -0.4506
 -0.4408  -0.4370  -0.3940  -0.3842  -0.3817  -0.3548  -0.3400  -0.3303
 -0.3277  -0.3113  -0.3047  -0.2951  -0.2929  -0.2656  -0.2629  -0.2544
 -- Virtual --
 -0.1086  -0.0718  -0.0624  -0.0540  -0.0401  -0.0274  -0.0058  -0.0001
  0.0220   0.0256   0.0399   0.0417   0.0507   0.0540   0.0621   0.0644
  0.0663   0.0687   0.0829   0.0845   0.0877   0.0909   0.0964   0.1045
  0.1084   0.1193   0.1246   0.1253   0.1331   0.1446   0.1579   0.1598
  0.1644   0.1697   0.1792   0.1860   0.1958   0.1968   0.1982   0.2053
  0.2078   0.2164   0.2216   0.2327   0.2386   0.2443   0.2472   0.2582
  0.2690   0.2703   0.2831   0.2984   0.3117   0.3288   0.3566   0.3678
  0.3706   0.3777   0.3821   0.3892   0.3968   0.4016   0.4022   0.4144
  0.4180   0.4262   0.4307   0.4355   0.4410   0.4453   0.4567   0.4619
  0.4669   0.4847   0.4972   0.5020   0.5056   0.5094   0.5141   0.5297
  0.5315   0.5440   0.5510   0.5529   0.5613   0.5697   0.5854   0.5935
  0.5961   0.6020   0.6325   0.6371   0.6396   0.6693   0.6740   0.6782
  0.6813   0.6994   0.7125   0.7177   0.7331   0.7501   0.7581   0.7737
  0.7899   0.8055   0.8126   0.8368   0.8537   0.8628   0.8850   0.9158
  0.9350   0.9507   0.9664   1.0089   1.0214   1.0359   1.0705   1.0857
  1.0986   1.1114   1.1282   1.1607   1.2046   1.2188   1.2304   1.3035
  1.3084   1.3368   1.3504   1.3706   1.4085   1.4140   1.4243   1.4523
  1.4835   1.4852   1.5123   1.5174   1.5565   1.5670   1.5954   1.7103
  1.7219   1.7421   1.7589   1.8068   1.8119   1.8395   1.8432   1.8865
  1.9863   2.0054   2.0096   2.0153   2.0449   2.0529   2.1016   2.1177
  2.1332   2.1927   2.2284   2.2378   2.2494   2.2596   2.2758   2.3111
  2.3474   2.3688   2.4621   2.5667   2.6898   2.7127   2.8046   2.8087
  2.8251   2.8832   2.9494   3.0336   3.0518   3.0620   3.1365   3.1562
  3.3704   3.3951   3.6237   3.7466   3.7527   3.8056   3.8698   3.9459
  3.9607   3.9632   3.9812   3.9822   3.9866   3.9908   3.9951   4.0252
  4.0254   4.0320   4.0508   4.0607   4.0671   4.0730   4.0749   4.1105
  4.1210   4.1675   4.2101   4.2453   4.2565   4.2888   4.3053   4.3725
  4.4003   4.4258   4.4460   4.5669   4.8110   4.8414   5.9967   6.0337
  6.0722   6.1012   6.1542   6.1948   6.2985   6.4465   6.6361   6.7389
  6.7660   6.8172   7.5345   7.5474   7.5700   7.6468   7.6614   7.6944
  7.7257   7.7514   7.7953  23.2058  23.7610  23.7683  23.9232  23.9299
 24.0261  27.8525  27.9509  28.3370  28.3653  28.3963  28.4043  28.4302
 28.4585  28.5235  28.5287  28.5406  28.5434  28.5584  28.5641  28.5948
 28.6330  28.6888  28.7555  47.9219  48.0147  48.0579  66.7713 127.8794
127.9009 127.9307 127.9452 127.9704 127.9901 151.6498 151.7358 289.7296
289.7431 289.7664 289.8446 289.8584 289.8966 289.9413 289.9725 290.0167
********1020.83591020.88891901.81231901.9022
 --------------------------------------------------------------

          Ground-State Mulliken Net Atomic Charges

     Atom                 Charge (a.u.)
  ----------------------------------------
      1 C                    -0.399488
      2 C                     0.485521
      3 C                     0.015800
      4 C                    -0.354308
      5 C                     0.017331
      6 C                     0.564329
      7 F                    -0.078738
      8 Br                   -0.119761
      9 Br                   -0.203764
     10 I                     0.104339
     11 I                     0.105860
     12 Br                   -0.137122
  ----------------------------------------
  Sum of atomic charges =     0.000000

 -----------------------------------------------------------------
                    Cartesian Multipole Moments
 -----------------------------------------------------------------
    Charge (ESU x 10^10)
                -0.0000
    Dipole Moment (Debye)
         X       0.9404      Y      -0.0000      Z       0.2920
       Tot       0.9847
    Quadrupole Moments (Debye-Ang)
        XX    -143.4371     XY      -0.0000     YY    -151.7070
        XZ      -1.3994     YZ       0.0000     ZZ    -144.7774
    Octopole Moments (Debye-Ang^2)
       XXX    -808.5310    XXY      -0.0000    XYY    -292.8444
       YYY      -0.0000    XXZ    -116.9717    XYZ      -0.0000
       YYZ    -129.0009    XZZ    -272.1115    YZZ      -0.0000
       ZZZ    -368.9629
    Hexadecapole Moments (Debye-Ang^3)
      XXXX   -6998.2366   XXXY      -0.0000   XXYY   -1306.4825
      XYYY      -0.0000   YYYY    -191.5109   XXXZ    -485.3231
      XXYZ      -0.0000   XYYZ    -168.2155   YYYZ      -0.0000
      XXZZ   -1909.9753   XYZZ      -0.0000   YYZZ    -853.8277
      XZZZ    -468.8799   YZZZ      -0.0000   ZZZZ   -4552.9869
 -----------------------------------------------------------------
 Calculating analytic gradient of the SCF energy
 Gradient of SCF Energy
            1           2           3           4           5           6
    1  -0.0000303  -0.0000086  -0.0000618   0.0000562   0.0000086   0.0000188
    2   0.0000000   0.0000000  -0.0000000  -0.0000000   0.0000000  -0.0000000
    3  -0.0000371  -0.0000626   0.0000093   0.0000665  -0.0001027   0.0001030
            7           8           9          10          11          12
    1   0.0000232  -0.0000536  -0.0000105  -0.0000047   0.0000137   0.0000490
    2  -0.0000000  -0.0000000   0.0000000   0.0000000   0.0000000   0.0000000
    3   0.0000059  -0.0000713   0.0000487   0.0000187   0.0000582  -0.0000364
 Max gradient component =       1.030E-04
 RMS gradient           =       4.015E-05
 Gradient time:  CPU 100.45 s  wall 16.86 s
 Geometry Optimization Parameters
   NAtoms,    NIC,     NZ,  NCons,   NDum,   NFix, NCnnct, MaxDiis
       12      78      12       0       0       0       0       0

 Cartesian Hessian Update
 Hessian updated using BFGS update


** GEOMETRY OPTIMIZATION IN DELOCALIZED INTERNAL COORDINATES **
   Searching for a Minimum

   Optimization Cycle:   6

                       Coordinates (Angstroms)
     ATOM                X               Y               Z
      1  C         0.0297131186    0.0000000000    0.0178935663
      2  C         0.0051216719    0.0000000000    1.4072924742
      3  C         1.2180480736    0.0000000000    2.1084215722
      4  C         2.4400486638    0.0000000000    1.4075338141
      5  C         2.4429979565    0.0000000000   -0.0015944914
      6  C         1.2234438038    0.0000000000   -0.6957726474
      7  F        -1.1273283433    0.0000000000   -0.6476387677
      8  Br       -1.6951931819    0.0000000000    2.2470582438
      9  Br        1.1591728149    0.0000000000    4.0093459610
     10  I         4.2734943779    0.0000000000    2.5088892180
     11  I         4.2554423327    0.0000000000   -1.1273547073
     12  Br        1.0737238795    0.0000000000   -2.5895542357
   Point Group: c1    Number of degrees of freedom:    30


   Energy is -21889.987509627

 Hessian updated using BFGS update

 18 Hessian modes will be used to form the next step
  Hessian Eigenvalues:
     0.124862    0.132873    0.196958    0.200820    0.204568    0.215968
     0.249443    0.249938    0.260353    0.324548    0.412095    0.420916
     0.452609    0.460296    0.475283    0.523839    0.575235    0.588221

 Minimum search - taking simple RFO step
 Searching for Lamda that Minimizes Along All modes
 Value Taken    Lamda =   0.00000000
 Step Taken.  Stepsize is  0.000634

                             Maximum     Tolerance    Cnvgd?
         Gradient           0.000118      0.000300     YES
         Displacement       0.000288      0.001200     YES
         Energy change     -0.000000      0.000001     YES


                       Distance Matrix (Angstroms)
             C (  1)   C (  2)   C (  3)   C (  4)   C (  5)   C (  6)
   C (  2)  1.389617
   C (  3)  2.404672  1.400990
   C (  4)  2.782232  2.434927  1.408733
   C (  5)  2.413364  2.815707  2.439809  1.409131
   C (  6)  1.390796  2.430472  2.804199  2.429820  1.403280
   F (  7)  1.334795  2.346313  3.618931  4.117027  3.628306  2.351265
   Br(  8)  2.818595  1.896385  2.916538  4.219600  4.709678  4.144719
   Br(  9)  4.148177  2.846492  1.901836  2.900012  4.211395  4.705558
   I ( 10)  4.920847  4.408233  3.081579  2.138810  3.106967  4.424101
   I ( 11)  4.378171  4.948703  4.438019  3.117902  2.133610  3.062561
   Br( 12)  2.808691  4.137233  4.700192  4.224163  2.927874  1.899691
             F (  7)   Br(  8)   Br(  9)   I ( 10)   I ( 11)
   Br(  8)  2.949871
   Br(  9)  5.188024  3.354559
   I ( 10)  6.255602  5.974428  3.456931
   I ( 11)  5.404105  6.840813  5.997714  3.636289
   Br( 12)  2.935246  5.573125  6.599453  6.019357  3.501622

 Final energy is   -21889.987509627208     


 ******************************
 **  OPTIMIZATION CONVERGED  **
 ******************************

                       Coordinates (Angstroms)
     ATOM                X               Y               Z
      1  C         0.0297131186    0.0000000000    0.0178935663
      2  C         0.0051216719    0.0000000000    1.4072924742
      3  C         1.2180480736    0.0000000000    2.1084215722
      4  C         2.4400486638    0.0000000000    1.4075338141
      5  C         2.4429979565    0.0000000000   -0.0015944914
      6  C         1.2234438038    0.0000000000   -0.6957726474
      7  F        -1.1273283433    0.0000000000   -0.6476387677
      8  Br       -1.6951931819    0.0000000000    2.2470582438
      9  Br        1.1591728149    0.0000000000    4.0093459610
     10  I         4.2734943779    0.0000000000    2.5088892180
     11  I         4.2554423327    0.0000000000   -1.1273547073
     12  Br        1.0737238795    0.0000000000   -2.5895542357

Z-matrix Print:
$molecule
0 1
I 
C  1 2.138810
C  2 1.408733 1 119.169902
C  3 1.400990 2 120.133291 1 -180.000000 0
C  4 1.389617 3 119.015961 2 -0.000000 0
F  5 1.334795 4 118.893599 3 -180.000000 0
C  5 1.390796 4 121.886884 3 -0.000000 0
C  7 1.403280 5 119.478295 4 -0.000000 0
Br 4 1.896385 3 123.685815 2 -180.000000 0
Br 7 1.899691 5 116.352564 4 -180.000000 0
Br 3 1.901836 2 121.610748 1 -0.000000 0
I  8 2.133610 7 118.505607 5 -180.000000 0
$end


 --------------------------------------------------------------

                    Orbital Energies (a.u.)
 --------------------------------------------------------------

 Alpha MOs
 -- Occupied --
*****************-482.8597-482.8594-482.8581-176.3214-176.3197-165.7253
********-165.7230-165.7228-165.7213-165.7212 -62.5125 -62.5122 -62.5110
-56.3333 -56.3330 -56.3317 -56.3291 -56.3288 -56.3287 -56.3284 -56.3276
-56.3272 -35.8178 -35.8162 -31.3113 -31.3097 -31.3050 -31.3045 -31.3033
-31.3029 -24.7294 -22.9617 -22.9603 -22.9601 -22.9600 -22.9587 -22.9583
-22.9556 -22.9556 -22.9539 -22.9539 -10.3138 -10.2846 -10.2788 -10.2784
-10.2759 -10.2738  -8.7213  -8.7210  -8.7199  -6.5538  -6.5534  -6.5521
 -6.5396  -6.5393  -6.5386  -6.5385  -6.5383  -6.5373  -6.3672  -6.3656
 -4.7802  -4.7786  -4.7649  -4.7640  -4.7632  -4.7623  -2.6645  -2.6641
 -2.6629  -2.6606  -2.6603  -2.6599  -2.6596  -2.6591  -2.6584  -2.6486
 -2.6486  -2.6484  -2.6484  -2.6474  -2.6473  -2.0458  -2.0441  -2.0415
 -2.0407  -2.0398  -2.0390  -2.0275  -2.0272  -2.0258  -2.0255  -1.2754
 -0.9403  -0.8765  -0.8457  -0.8201  -0.7861  -0.7522  -0.6969  -0.6821
 -0.6311  -0.6242  -0.5665  -0.5645  -0.5176  -0.4861  -0.4564  -0.4506
 -0.4408  -0.4370  -0.3940  -0.3842  -0.3817  -0.3548  -0.3400  -0.3303
 -0.3277  -0.3113  -0.3047  -0.2951  -0.2929  -0.2656  -0.2629  -0.2544
 -- Virtual --
 -0.1086  -0.0718  -0.0624  -0.0540  -0.0401  -0.0274  -0.0058  -0.0001
  0.0220   0.0256   0.0399   0.0417   0.0507   0.0540   0.0621   0.0644
  0.0663   0.0687   0.0829   0.0845   0.0877   0.0909   0.0964   0.1045
  0.1084   0.1193   0.1246   0.1253   0.1331   0.1446   0.1579   0.1598
  0.1644   0.1697   0.1792   0.1860   0.1958   0.1968   0.1982   0.2053
  0.2078   0.2164   0.2216   0.2327   0.2386   0.2443   0.2472   0.2582
  0.2690   0.2703   0.2831   0.2984   0.3117   0.3288   0.3566   0.3678
  0.3706   0.3777   0.3821   0.3892   0.3968   0.4016   0.4022   0.4144
  0.4180   0.4262   0.4307   0.4355   0.4410   0.4453   0.4567   0.4619
  0.4669   0.4847   0.4972   0.5020   0.5056   0.5094   0.5141   0.5297
  0.5315   0.5440   0.5510   0.5529   0.5613   0.5697   0.5854   0.5935
  0.5961   0.6020   0.6325   0.6371   0.6396   0.6693   0.6740   0.6782
  0.6813   0.6994   0.7125   0.7177   0.7331   0.7501   0.7581   0.7737
  0.7899   0.8055   0.8126   0.8368   0.8537   0.8628   0.8850   0.9158
  0.9350   0.9507   0.9664   1.0089   1.0214   1.0359   1.0705   1.0857
  1.0986   1.1114   1.1282   1.1607   1.2046   1.2188   1.2304   1.3035
  1.3084   1.3368   1.3504   1.3706   1.4085   1.4140   1.4243   1.4523
  1.4835   1.4852   1.5123   1.5174   1.5565   1.5670   1.5954   1.7103
  1.7219   1.7421   1.7589   1.8068   1.8119   1.8395   1.8432   1.8865
  1.9863   2.0054   2.0096   2.0153   2.0449   2.0529   2.1016   2.1177
  2.1332   2.1927   2.2284   2.2378   2.2494   2.2596   2.2758   2.3111
  2.3474   2.3688   2.4621   2.5667   2.6898   2.7127   2.8046   2.8087
  2.8251   2.8832   2.9494   3.0336   3.0518   3.0620   3.1365   3.1562
  3.3704   3.3951   3.6237   3.7466   3.7527   3.8056   3.8698   3.9459
  3.9607   3.9632   3.9812   3.9822   3.9866   3.9908   3.9951   4.0252
  4.0254   4.0320   4.0508   4.0607   4.0671   4.0730   4.0749   4.1105
  4.1210   4.1675   4.2101   4.2453   4.2565   4.2888   4.3053   4.3725
  4.4003   4.4258   4.4460   4.5669   4.8110   4.8414   5.9967   6.0337
  6.0722   6.1012   6.1542   6.1948   6.2985   6.4465   6.6361   6.7389
  6.7660   6.8172   7.5345   7.5474   7.5700   7.6468   7.6614   7.6944
  7.7257   7.7514   7.7953  23.2058  23.7610  23.7683  23.9232  23.9299
 24.0261  27.8525  27.9509  28.3370  28.3653  28.3963  28.4043  28.4302
 28.4585  28.5235  28.5287  28.5406  28.5434  28.5584  28.5641  28.5948
 28.6330  28.6888  28.7555  47.9219  48.0147  48.0579  66.7713 127.8794
127.9009 127.9307 127.9452 127.9704 127.9901 151.6498 151.7358 289.7296
289.7431 289.7664 289.8446 289.8584 289.8966 289.9413 289.9725 290.0167
********1020.83591020.88891901.81231901.9022
 --------------------------------------------------------------

          Ground-State Mulliken Net Atomic Charges

     Atom                 Charge (a.u.)
  ----------------------------------------
      1 C                    -0.399488
      2 C                     0.485521
      3 C                     0.015800
      4 C                    -0.354308
      5 C                     0.017331
      6 C                     0.564329
      7 F                    -0.078738
      8 Br                   -0.119761
      9 Br                   -0.203764
     10 I                     0.104339
     11 I                     0.105860
     12 Br                   -0.137122
  ----------------------------------------
  Sum of atomic charges =     0.000000

 -----------------------------------------------------------------
                    Cartesian Multipole Moments
 -----------------------------------------------------------------
    Charge (ESU x 10^10)
                -0.0000
    Dipole Moment (Debye)
         X       0.9404      Y      -0.0000      Z       0.2920
       Tot       0.9847
    Quadrupole Moments (Debye-Ang)
        XX    -143.4371     XY      -0.0000     YY    -151.7070
        XZ      -1.3994     YZ       0.0000     ZZ    -144.7774
    Octopole Moments (Debye-Ang^2)
       XXX    -808.5310    XXY      -0.0000    XYY    -292.8444
       YYY      -0.0000    XXZ    -116.9717    XYZ      -0.0000
       YYZ    -129.0009    XZZ    -272.1115    YZZ      -0.0000
       ZZZ    -368.9629
    Hexadecapole Moments (Debye-Ang^3)
      XXXX   -6998.2366   XXXY      -0.0000   XXYY   -1306.4825
      XYYY      -0.0000   YYYY    -191.5109   XXXZ    -485.3231
      XXYZ      -0.0000   XYYZ    -168.2155   YYYZ      -0.0000
      XXZZ   -1909.9753   XYZZ      -0.0000   YYZZ    -853.8277
      XZZZ    -468.8799   YZZZ      -0.0000   ZZZZ   -4552.9869
 -----------------------------------------------------------------
Archival summary:
1\1\february\OPT\ProcedureUnspecified\BasisUnspecified\2r316\taweetha\SunDec121:19:522019SunDec121:19:522019\0\\#,OPT,ProcedureUnspecified,BasisUnspecified,\\0,1\I\C,1,2.13881\C,2,1.40873,1,119.17\C,3,1.40099,2,120.133,1,-180,0\C,4,1.38962,3,119.016,2,-0,0\F,5,1.3348,4,118.894,3,-180,0\C,5,1.3908,4,121.887,3,-0,0\C,7,1.40328,5,119.478,4,-0,0\Br,4,1.89639,3,123.686,2,-180,0\Br,7,1.89969,5,116.353,4,-180,0\Br,3,1.90184,2,121.611,1,-0,0\I,8,2.13361,7,118.506,5,-180,0\\\@

 Total job time:  364.35s(wall), 2028.24s(cpu) 
 Sun Dec  1 21:19:52 2019

        *************************************************************
        *                                                           *
        *  Thank you very much for using Q-Chem.  Have a nice day.  *
        *                                                           *
        *************************************************************


 
User input: 2 of 2 
 
                  Welcome to Q-Chem
     A Quantum Leap Into The Future Of Chemistry


 Q-Chem 5.2 (devel), Q-Chem, Inc., Pleasanton, CA (2019)

 Yihan Shao,  Zhengting Gan,  E. Epifanovsky,  A. T. B. Gilbert,  M. Wormit,  
 J. Kussmann,  A. W. Lange,  A. Behn,  Jia Deng,  Xintian Feng,  D. Ghosh,  
 M. Goldey,  P. R. Horn,  L. D. Jacobson,  I. Kaliman,  T. Kus,  A. Landau,  
 Jie Liu,  E. I. Proynov,  R. M. Richard,  R. P. Steele,  E. J. Sundstrom,  
 H. L. Woodcock III,  P. M. Zimmerman,  D. Zuev,  B. Albrecht,  E. Alguire,  
 S. A. Baeppler,  D. Barton,  Z. Benda,  Y. A. Bernard,  E. J. Berquist,  
 K. B. Bravaya,  H. Burton,  D. Casanova,  Chun-Min Chang,  Yunqing Chen,  
 A. Chien,  K. D. Closser,  M. P. Coons,  S. Coriani,  S. Dasgupta,  
 A. L. Dempwolff,  M. Diedenhofen,  Hainam Do,  R. G. Edgar,  Po-Tung Fang,  
 S. Faraji,  S. Fatehi,  Qingguo Feng,  K. D. Fenk,  J. Fosso-Tande,  
 J. Gayvert,  Qinghui Ge,  A. Ghysels,  G. Gidofalvi,  J. Gomes,  
 J. Gonthier,  A. Gunina,  D. Hait,  M. W. D. Hanson-Heine,  
 P. H. P. Harbach,  A. W. Hauser,  M. F. Herbst,  J. E. Herr,  
 E. G. Hohenstein,  Z. C. Holden,  Kerwin Hui,  B. C. Huynh,  T.-C. Jagau,  
 Hyunjun Ji,  B. Kaduk,  K. Khistyaev,  Jaehoon Kim,  P. Klunzinger,  K. Koh,  
 D. Kosenkov,  L. Koulias,  T. Kowalczyk,  C. M. Krauter,  A. Kunitsa,  
 Ka Un Lao,  A. Laurent,  K. V. Lawler,  Joonho Lee,  D. Lefrancois,  
 S. Lehtola,  D. S. Levine,  Yi-Pei Li,  You-Sheng Lin,  Fenglai Liu,  
 E. Livshits,  A. Luenser,  P. Manohar,  E. Mansoor,  S. F. Manzer,  
 Shan-Ping Mao,  Yuezhi Mao,  N. Mardirossian,  A. V. Marenich,  
 T. Markovich,  L. A. Martinez-Martinez,  S. A. Maurer,  N. J. Mayhall,  
 S. C. McKenzie,  J.-M. Mewes,  P. Morgante,  A. F. Morrison,  
 J. W. Mullinax,  K. Nanda,  T. S. Nguyen-Beck,  R. Olivares-Amaya,  
 J. A. Parkhill,  Zheng Pei,  T. M. Perrine,  F. Plasser,  P. Pokhilko,  
 S. Prager,  A. Prociuk,  E. Ramos,  D. R. Rehn,  F. Rob,  M. Scheurer,  
 M. Schneider,  N. Sergueev,  S. M. Sharada,  S. Sharma,  D. W. Small,  
 T. Stauch,  T. Stein,  Yu-Chuan Su,  A. J. W. Thom,  A. Tkatchenko,  
 T. Tsuchimochi,  N. M. Tubman,  L. Vogt,  M. L. Vidal,  O. Vydrov,  
 M. A. Watson,  J. Wenzel,  M. de Wergifosse,  T. A. Wesolowski,  A. White,  
 J. Witte,  A. Yamada,  Jun Yang,  K. Yao,  S. Yeganeh,  S. R. Yost,  
 Zhi-Qiang You,  A. Zech,  Igor Ying Zhang,  Xing Zhang,  Yan Zhao,  
 Ying Zhu,  B. R. Brooks,  G. K. L. Chan,  C. J. Cramer,  M. S. Gordon,  
 W. J. Hehre,  A. Klamt,  M. W. Schmidt,  C. D. Sherrill,  D. G. Truhlar,  
 A. Aspuru-Guzik,  R. Baer,  A. T. Bell,  N. A. Besley,  Jeng-Da Chai,  
 A. E. DePrince, III,  R. A. DiStasio Jr.,  A. Dreuw,  B. D. Dunietz,  
 T. R. Furlani,  Chao-Ping Hsu,  Yousung Jung,  Jing Kong,  D. S. Lambrecht,  
 WanZhen Liang,  C. Ochsenfeld,  V. A. Rassolov,  L. V. Slipchenko,  
 J. E. Subotnik,  T. Van Voorhis,  J. M. Herbert,  A. I. Krylov,  
 P. M. W. Gill,  M. Head-Gordon

 Contributors to earlier versions of Q-Chem not listed above: 
 R. D. Adamson,  B. Austin,  J. Baker,  G. J. O. Beran,  K. Brandhorst,  
 S. T. Brown,  E. F. C. Byrd,  A. K. Chakraborty,  C.-L. Cheng,  
 Siu Hung Chien,  D. M. Chipman,  D. L. Crittenden,  H. Dachsel,  
 R. J. Doerksen,  A. D. Dutoi,  L. Fusti-Molnar,  W. A. Goddard III,  
 A. Golubeva-Zadorozhnaya,  S. R. Gwaltney,  G. Hawkins,  A. Heyden,  
 S. Hirata,  G. Kedziora,  F. J. Keil,  C. Kelley,  Jihan Kim,  R. A. King,  
 R. Z. Khaliullin,  P. P. Korambath,  W. Kurlancheek,  A. M. Lee,  M. S. Lee,  
 S. V. Levchenko,  Ching Yeh Lin,  D. Liotard,  R. C. Lochan,  I. Lotan,  
 P. E. Maslen,  N. Nair,  D. P. O'Neill,  D. Neuhauser,  E. Neuscamman,  
 C. M. Oana,  R. Olson,  B. Peters,  R. Peverati,  P. A. Pieniazek,  
 Y. M. Rhee,  J. Ritchie,  M. A. Rohrdanz,  E. Rosta,  N. J. Russ,  
 H. F. Schaefer III,  N. E. Schultz,  N. Shenvi,  A. C. Simmonett,  A. Sodt,  
 D. Stuck,  K. S. Thanthiriwatte,  V. Vanovschi,  Tao Wang,  A. Warshel,  
 C. F. Williams,  Q. Wu,  X. Xu,  W. Zhang

 Please cite Q-Chem as follows:
 Y. Shao et al., Mol. Phys. 113, 184-215 (2015)
 DOI: 10.1080/00268976.2014.952696

 Q-Chem 5.2.1 for Intel X86 EM64T Linux

 Parts of Q-Chem use Armadillo 8.300.2 (Tropical Shenanigans).
 http://arma.sourceforge.net/

 Q-Chem begins on Sun Dec  1 21:19:52 2019  

Host: 
0

     Scratch files written to /scratch/taweetham/qchem26241//
NAlpha2: 256
NElect   256
Mult     1
The previous job contains 0 fragments, simply inherited here

Checking the input file for inconsistencies... 	...done.

--------------------------------------------------------------
User input:
--------------------------------------------------------------

$MOLECULE
READ
$END

$REM
   JOB_TYPE 	FREQUENCY
   BASIS 	6-311++G**
   METHOD	B3LYP	
$END


--------------------------------------------------------------
 ----------------------------------------------------------------
             Standard Nuclear Orientation (Angstroms)
    I     Atom           X                Y                Z
 ----------------------------------------------------------------
    1      C      -0.7097724949    -1.9962837443     0.0000000000
    2      C      -1.7408748008    -1.0646925789    -0.0000000000
    3      C      -1.4237779776     0.2999399990    -0.0000000000
    4      C      -0.0769722409     0.7130300614    -0.0000000000
    5      C       0.9537423302    -0.2478438911     0.0000000000
    6      C       0.6270416051    -1.6125644778     0.0000000000
    7      F      -1.0146629405    -3.2957913619     0.0000000000
    8      Br     -3.5159546835    -1.7320519721    -0.0000000000
    9      Br     -2.8517369552     1.5560900643    -0.0000000000
   10      I       0.3720249002     2.8041800989    -0.0000000000
   11      I       3.0142369249     0.3059184277     0.0000000000
   12      Br      1.9072279589    -3.0161127169     0.0000000000
 ----------------------------------------------------------------
 Molecular Point Group                 Cs    NOp =  2
 Largest Abelian Subgroup              Cs    NOp =  2
 Nuclear Repulsion Energy =        3699.78556150 hartrees
 There are      128 alpha and      128 beta electrons
 Requested basis set is 6-311++G(d,p)
 There are 147 shells and 422 basis functions

 Total QAlloc Memory Limit   2000 MB
 Mega-Array Size       188 MB
 MEM_STATIC part       192 MB

                       Distance Matrix (Angstroms)
             C (  1)   C (  2)   C (  3)   C (  4)   C (  5)   C (  6)
   C (  2)  1.389617
   C (  3)  2.404672  1.400990
   C (  4)  2.782232  2.434927  1.408733
   C (  5)  2.413364  2.815707  2.439809  1.409131
   C (  6)  1.390796  2.430472  2.804199  2.429820  1.403280
   F (  7)  1.334795  2.346313  3.618931  4.117027  3.628306  2.351265
   Br(  8)  2.818595  1.896385  2.916538  4.219600  4.709678  4.144719
   Br(  9)  4.148177  2.846492  1.901836  2.900012  4.211395  4.705558
   I ( 10)  4.920847  4.408233  3.081579  2.138810  3.106967  4.424101
   I ( 11)  4.378171  4.948703  4.438019  3.117902  2.133610  3.062561
   Br( 12)  2.808691  4.137233  4.700192  4.224163  2.927874  1.899691
             F (  7)   Br(  8)   Br(  9)   I ( 10)   I ( 11)
   Br(  8)  2.949871
   Br(  9)  5.188024  3.354559
   I ( 10)  6.255602  5.974428  3.456931
   I ( 11)  5.404105  6.840813  5.997714  3.636289
   Br( 12)  2.935246  5.573125  6.599453  6.019357  3.501622

 A cutoff of  1.0D-11 yielded   6549 shell pairs
 There are     60058 function pairs (     66883 Cartesian)
 Smallest overlap matrix eigenvalue = 6.12E-07

 Q-Chem warning in module stvman/mkSTV.C, line 318:

 Overlap eigenvalue is smaller than square root of threshold
 Use THRESH >= 12 to get rid of this warning

 Linear dependence detected in AO basis
 Tighter screening thresholds may be required for diffuse basis sets
 Use S2THRESH > 14 and THRESH = 14 in case of SCF convergence issues
 Number of orthogonalized atomic orbitals = 421
 Maximum deviation from orthogonality = 9.438E-11
 Guess from superposition of atomic densities
 Warning:  Energy on first SCF cycle will be non-variational
 SAD guess density has 256.000000 electrons

 -----------------------------------------------------------------------
  General SCF calculation program by
  Eric Jon Sundstrom, Paul Horn, Yuezhi Mao, Dmitri Zuev, Alec White,
  David Stuck, Shaama M.S., Shane Yost, Joonho Lee, David Small,
  Daniel Levine, Susi Lehtola, Hugh Burton, Evgeny Epifanovsky,
  Bang C. Huynh
 -----------------------------------------------------------------------
 Exchange:     0.2000 Hartree-Fock + 0.0800 Slater + 0.7200 B88
 Correlation:  0.1900 VWN1RPA + 0.8100 LYP
 Using SG-1 standard quadrature grid
 using 6 threads for integral computing
 -------------------------------------------------------
 OpenMP Integral computing Module                
 Release: version 2.0, May 2017, Q-Chem Inc. Pleasanton 
 -------------------------------------------------------
 A restricted SCF calculation will be
 performed using DIIS
 SCF converges when DIIS error is below 1.0e-08
 ---------------------------------------
  Cycle       Energy         DIIS error
 ---------------------------------------
    1  -21892.2216390725      2.79e-02  
    2  -21889.9367352474      2.03e-03  
    3  -21889.8648189017      2.63e-03  
    4  -21889.9635213598      9.53e-04  
    5  -21889.9859281382      2.10e-04  
    6  -21889.9865493975      8.92e-05  
    7  -21889.9866969103      2.83e-05  
    8  -21889.9867132476      1.11e-05  
    9  -21889.9867153823      1.83e-06  
   10  -21889.9867154156      1.15e-06  
   11  -21889.9867154432      3.45e-07  
   12  -21889.9867154460      7.52e-08  
   13  -21889.9867154451      3.35e-08  
   14  -21889.9867154486      5.58e-09  Convergence criterion met
 ---------------------------------------
 SCF time:   CPU 306.83s  wall 56.00s 
 SCF   energy in the final basis set =   -21889.9867154486
 Total energy in the final basis set =   -21889.9867154486

 --------------------------------------------------------------
             Orbital Energies (a.u.) and Symmetries
 --------------------------------------------------------------

 Alpha MOs, Restricted
 -- Occupied --                  
*******-1165.89 -482.86 -482.86 -482.86 -176.32 -176.32 -165.73
  1 A'    2 A'    3 A'    4 A'    5 A'    6 A'    7 A'    8 A'                 
-165.72 -165.72 -165.72 -165.72 -165.72  -62.51  -62.51  -62.51
  9 A'    1 A"   10 A'    2 A"   11 A'   12 A'   13 A'   14 A'                 
-56.333 -56.333 -56.332 -56.329 -56.329 -56.329 -56.328 -56.328
 15 A'   16 A'   17 A'    3 A"    4 A"   18 A'   19 A'    5 A"                 
-56.327 -35.818 -35.816 -31.311 -31.310 -31.305 -31.305 -31.303
 20 A'   21 A'   22 A'   23 A'   24 A'    6 A"   25 A'    7 A"                 
-31.303 -24.729 -22.962 -22.960 -22.960 -22.960 -22.959 -22.958
 26 A'   27 A'   28 A'    8 A"   29 A'   30 A'    9 A"   31 A'                 
-22.956 -22.956 -22.954 -22.954 -10.314 -10.285 -10.279 -10.278
 32 A'   10 A"   33 A'   11 A"   34 A'   35 A'   36 A'   37 A'                 
-10.276 -10.274  -8.721  -8.721  -8.720  -6.554  -6.553  -6.552
 38 A'   39 A'   40 A'   41 A'   42 A'   43 A'   44 A'   45 A'                 
 -6.540  -6.539  -6.539  -6.538  -6.538  -6.537  -6.367  -6.366
 12 A"   13 A"   46 A'   47 A'   14 A"   48 A'   49 A'   50 A'                 
 -4.780  -4.779  -4.765  -4.764  -4.763  -4.762  -2.665  -2.664
 51 A'   52 A'   15 A"   53 A'   16 A"   54 A'   55 A'   56 A'                 
 -2.663  -2.660  -2.660  -2.660  -2.660  -2.659  -2.658  -2.649
 57 A'   17 A"   18 A"   58 A'   59 A'   19 A"   60 A'   20 A"                 
 -2.649  -2.648  -2.648  -2.647  -2.647  -2.046  -2.044  -2.041
 61 A'   21 A"   62 A'   22 A"   63 A'   64 A'   65 A'   23 A"                 
 -2.041  -2.040  -2.039  -2.027  -2.027  -2.026  -2.026  -1.275
 66 A'   24 A"   67 A'   25 A"   68 A'   69 A'   26 A"   70 A'                 
 -0.940  -0.876  -0.846  -0.820  -0.786  -0.752  -0.697  -0.682
 71 A'   72 A'   73 A'   74 A'   75 A'   76 A'   77 A'   78 A'                 
 -0.631  -0.624  -0.567  -0.565  -0.518  -0.486  -0.456  -0.451
 79 A'   80 A'   81 A'   82 A'   27 A"   83 A'   84 A'   85 A'                 
 -0.441  -0.437  -0.394  -0.384  -0.382  -0.355  -0.340  -0.330
 28 A"   86 A'   87 A'   29 A"   88 A'   30 A"   89 A'   90 A'                 
 -0.328  -0.311  -0.305  -0.295  -0.293  -0.266  -0.263  -0.254
 31 A"   91 A'   32 A"   33 A"   92 A'   34 A"   35 A"   93 A'                 
 -- Virtual --                   
 -0.109  -0.072  -0.062  -0.054  -0.040  -0.027  -0.006  -0.000
 94 A'   36 A"   37 A"   95 A'   96 A'   97 A'   98 A'   99 A'                 
  0.022   0.026   0.040   0.042   0.051   0.054   0.062   0.064
100 A'  101 A'   38 A"  102 A'  103 A'   39 A"  104 A'  105 A'                 
  0.066   0.069   0.083   0.084   0.088   0.091   0.096   0.104
 40 A"  106 A'   41 A"  107 A'   42 A"  108 A'  109 A'  110 A'                 
  0.108   0.119   0.125   0.125   0.133   0.145   0.158   0.160
 43 A"  111 A'   44 A"  112 A'   45 A"  113 A'   46 A"  114 A'                 
  0.164   0.169   0.179   0.186   0.196   0.196   0.198   0.205
115 A'  116 A'  117 A'  118 A'  119 A'   47 A"  120 A'  121 A'                 
  0.208   0.216   0.222   0.233   0.239   0.245   0.248   0.258
122 A'  123 A'  124 A'  125 A'   48 A"  126 A'  127 A'  128 A'                 
  0.269   0.270   0.283   0.299   0.312   0.329   0.357   0.368
 49 A"  129 A'  130 A'  131 A'   50 A"  132 A'  133 A'  134 A'                 
  0.371   0.378   0.382   0.389   0.397   0.402   0.402   0.414
135 A'  136 A'   51 A"  137 A'   52 A"  138 A'   53 A"  139 A'                 
  0.418   0.426   0.430   0.435   0.441   0.445   0.457   0.462
140 A'   54 A"   55 A"   56 A"  141 A'  142 A'  143 A'  144 A'                 
  0.467   0.485   0.497   0.502   0.505   0.509   0.514   0.530
 57 A"  145 A'  146 A'   58 A"  147 A'   59 A"  148 A'   60 A"                 
  0.532   0.544   0.551   0.553   0.561   0.570   0.585   0.593
149 A'   61 A"   62 A"  150 A'   63 A"   64 A"  151 A'  152 A'                 
  0.596   0.602   0.632   0.637   0.640   0.669   0.674   0.678
 65 A"  153 A'  154 A'  155 A'   66 A"  156 A'   67 A"  157 A'                 
  0.681   0.699   0.712   0.718   0.733   0.750   0.758   0.774
158 A'  159 A'  160 A'   68 A"  161 A'  162 A'  163 A'  164 A'                 
  0.790   0.806   0.813   0.837   0.854   0.863   0.885   0.915
165 A'  166 A'  167 A'  168 A'  169 A'  170 A'   69 A"  171 A'                 
  0.935   0.951   0.966   1.009   1.021   1.036   1.070   1.086
 70 A"  172 A'  173 A'  174 A'  175 A'  176 A'  177 A'   71 A"                 
  1.099   1.112   1.128   1.161   1.205   1.219   1.230   1.303
178 A'  179 A'  180 A'   72 A"   73 A"   74 A"   75 A"  181 A'                 
  1.308   1.337   1.350   1.371   1.409   1.414   1.424   1.452
182 A'   76 A"  183 A'   77 A"  184 A'   78 A"  185 A'  186 A'                 
  1.484   1.485   1.512   1.517   1.556   1.567   1.595   1.710
187 A'  188 A'  189 A'  190 A'  191 A'  192 A'  193 A'   79 A"                 
  1.722   1.742   1.759   1.807   1.812   1.839   1.843   1.887
 80 A"  194 A'  195 A'  196 A'  197 A'   81 A"   82 A"   83 A"                 
  1.987   2.005   2.010   2.015   2.045   2.053   2.102   2.118
 84 A"  198 A'   85 A"  199 A'  200 A'   86 A"  201 A'  202 A'                 
  2.133   2.193   2.228   2.238   2.249   2.260   2.276   2.311
203 A'  204 A'  205 A'  206 A'   87 A"  207 A'  208 A'  209 A'                 
  2.347   2.369   2.462   2.567   2.690   2.713   2.805   2.809
210 A'  211 A'  212 A'   88 A"   89 A"   90 A"   91 A"  213 A'                 
  2.825   2.883   2.949   3.034   3.052   3.062   3.136   3.156
 92 A"  214 A'  215 A'   93 A"  216 A'  217 A'  218 A'  219 A'                 
  3.370   3.395   3.624   3.747   3.753   3.806   3.870   3.946
220 A'  221 A'  222 A'  223 A'   94 A"  224 A'  225 A'   95 A"                 
  3.961   3.963   3.981   3.982   3.986   3.991   3.995   4.025
 96 A"   97 A"   98 A"  226 A'   99 A"  100 A"  101 A"  102 A"                 
  4.025   4.032   4.051   4.061   4.067   4.073   4.075   4.110
227 A'  228 A'  103 A"  229 A'  230 A'  104 A"  231 A'  232 A'                 
  4.121   4.167   4.210   4.246   4.256   4.289   4.305   4.373
105 A"  233 A'  234 A'  235 A'  236 A'  237 A'  238 A'  239 A'                 
  4.400   4.426   4.446   4.567   4.811   4.841   5.996   6.033
240 A'  241 A'  242 A'  243 A'  244 A'  245 A'  106 A"  107 A"                 
  6.072   6.101   6.154   6.195   6.299   6.447   6.636   6.739
246 A'  247 A'  248 A'  249 A'  108 A"  250 A'  251 A'  252 A'                 
  6.766   6.817   7.535   7.547   7.570   7.647   7.661   7.695
253 A'  254 A'  109 A"  110 A"  111 A"  255 A'  256 A'  257 A'                 
  7.726   7.752   7.796  23.206  23.761  23.768  23.923  23.930
258 A'  259 A'  260 A'  261 A'  262 A'  263 A'  264 A'  265 A'                 
 24.026  27.852  27.951  28.337  28.365  28.396  28.404  28.430
266 A'  267 A'  268 A'  112 A"  113 A"  269 A'  270 A'  271 A'                 
 28.458  28.523  28.529  28.541  28.543  28.558  28.564  28.595
272 A'  114 A"  115 A"  116 A"  273 A'  274 A'  117 A"  275 A'                 
 28.633  28.689  28.755  47.922  48.015  48.058  66.771 127.879
276 A'  277 A'  278 A'  279 A'  280 A'  281 A'  282 A'  118 A"                 
127.901 127.931 127.945 127.970 127.990 151.650 151.736 289.730
119 A"  283 A'  284 A'  285 A'  286 A'  287 A'  288 A'  120 A"                 
289.743 289.766 289.845 289.858 289.897 289.941 289.972 290.017
121 A"  122 A"  289 A'  290 A'  291 A'  292 A'  293 A'  294 A'                 
*******1020.8361020.8891901.8121901.902
295 A'  296 A'  297 A'  298 A'  299 A'                                         

 Beta MOs, Restricted
 -- Occupied --                  
*******-1165.89 -482.86 -482.86 -482.86 -176.32 -176.32 -165.73
  1 A'    2 A'    3 A'    4 A'    5 A'    6 A'    7 A'    8 A'                 
-165.72 -165.72 -165.72 -165.72 -165.72  -62.51  -62.51  -62.51
  9 A'    1 A"   10 A'    2 A"   11 A'   12 A'   13 A'   14 A'                 
-56.333 -56.333 -56.332 -56.329 -56.329 -56.329 -56.328 -56.328
 15 A'   16 A'   17 A'    3 A"    4 A"   18 A'   19 A'    5 A"                 
-56.327 -35.818 -35.816 -31.311 -31.310 -31.305 -31.305 -31.303
 20 A'   21 A'   22 A'   23 A'   24 A'    6 A"   25 A'    7 A"                 
-31.303 -24.729 -22.962 -22.960 -22.960 -22.960 -22.959 -22.958
 26 A'   27 A'   28 A'    8 A"   29 A'   30 A'    9 A"   31 A'                 
-22.956 -22.956 -22.954 -22.954 -10.314 -10.285 -10.279 -10.278
 32 A'   10 A"   33 A'   11 A"   34 A'   35 A'   36 A'   37 A'                 
-10.276 -10.274  -8.721  -8.721  -8.720  -6.554  -6.553  -6.552
 38 A'   39 A'   40 A'   41 A'   42 A'   43 A'   44 A'   45 A'                 
 -6.540  -6.539  -6.539  -6.538  -6.538  -6.537  -6.367  -6.366
 12 A"   13 A"   46 A'   47 A'   14 A"   48 A'   49 A'   50 A'                 
 -4.780  -4.779  -4.765  -4.764  -4.763  -4.762  -2.665  -2.664
 51 A'   52 A'   15 A"   53 A'   16 A"   54 A'   55 A'   56 A'                 
 -2.663  -2.660  -2.660  -2.660  -2.660  -2.659  -2.658  -2.649
 57 A'   17 A"   18 A"   58 A'   59 A'   19 A"   60 A'   20 A"                 
 -2.649  -2.648  -2.648  -2.647  -2.647  -2.046  -2.044  -2.041
 61 A'   21 A"   62 A'   22 A"   63 A'   64 A'   65 A'   23 A"                 
 -2.041  -2.040  -2.039  -2.027  -2.027  -2.026  -2.026  -1.275
 66 A'   24 A"   67 A'   25 A"   68 A'   69 A'   26 A"   70 A'                 
 -0.940  -0.876  -0.846  -0.820  -0.786  -0.752  -0.697  -0.682
 71 A'   72 A'   73 A'   74 A'   75 A'   76 A'   77 A'   78 A'                 
 -0.631  -0.624  -0.567  -0.565  -0.518  -0.486  -0.456  -0.451
 79 A'   80 A'   81 A'   82 A'   27 A"   83 A'   84 A'   85 A'                 
 -0.441  -0.437  -0.394  -0.384  -0.382  -0.355  -0.340  -0.330
 28 A"   86 A'   87 A'   29 A"   88 A'   30 A"   89 A'   90 A'                 
 -0.328  -0.311  -0.305  -0.295  -0.293  -0.266  -0.263  -0.254
 31 A"   91 A'   32 A"   33 A"   92 A'   34 A"   35 A"   93 A'                 
 -- Virtual --                   
 -0.109  -0.072  -0.062  -0.054  -0.040  -0.027  -0.006  -0.000
 94 A'   36 A"   37 A"   95 A'   96 A'   97 A'   98 A'   99 A'                 
  0.022   0.026   0.040   0.042   0.051   0.054   0.062   0.064
100 A'  101 A'   38 A"  102 A'  103 A'   39 A"  104 A'  105 A'                 
  0.066   0.069   0.083   0.084   0.088   0.091   0.096   0.104
 40 A"  106 A'   41 A"  107 A'   42 A"  108 A'  109 A'  110 A'                 
  0.108   0.119   0.125   0.125   0.133   0.145   0.158   0.160
 43 A"  111 A'   44 A"  112 A'   45 A"  113 A'   46 A"  114 A'                 
  0.164   0.169   0.179   0.186   0.196   0.196   0.198   0.205
115 A'  116 A'  117 A'  118 A'  119 A'   47 A"  120 A'  121 A'                 
  0.208   0.216   0.222   0.233   0.239   0.245   0.248   0.258
122 A'  123 A'  124 A'  125 A'   48 A"  126 A'  127 A'  128 A'                 
  0.269   0.270   0.283   0.299   0.312   0.329   0.357   0.368
 49 A"  129 A'  130 A'  131 A'   50 A"  132 A'  133 A'  134 A'                 
  0.371   0.378   0.382   0.389   0.397   0.402   0.402   0.414
135 A'  136 A'   51 A"  137 A'   52 A"  138 A'   53 A"  139 A'                 
  0.418   0.426   0.430   0.435   0.441   0.445   0.457   0.462
140 A'   54 A"   55 A"   56 A"  141 A'  142 A'  143 A'  144 A'                 
  0.467   0.485   0.497   0.502   0.505   0.509   0.514   0.530
 57 A"  145 A'  146 A'   58 A"  147 A'   59 A"  148 A'   60 A"                 
  0.532   0.544   0.551   0.553   0.561   0.570   0.585   0.593
149 A'   61 A"   62 A"  150 A'   63 A"   64 A"  151 A'  152 A'                 
  0.596   0.602   0.632   0.637   0.640   0.669   0.674   0.678
 65 A"  153 A'  154 A'  155 A'   66 A"  156 A'   67 A"  157 A'                 
  0.681   0.699   0.712   0.718   0.733   0.750   0.758   0.774
158 A'  159 A'  160 A'   68 A"  161 A'  162 A'  163 A'  164 A'                 
  0.790   0.806   0.813   0.837   0.854   0.863   0.885   0.915
165 A'  166 A'  167 A'  168 A'  169 A'  170 A'   69 A"  171 A'                 
  0.935   0.951   0.966   1.009   1.021   1.036   1.070   1.086
 70 A"  172 A'  173 A'  174 A'  175 A'  176 A'  177 A'   71 A"                 
  1.099   1.112   1.128   1.161   1.205   1.219   1.230   1.303
178 A'  179 A'  180 A'   72 A"   73 A"   74 A"   75 A"  181 A'                 
  1.308   1.337   1.350   1.371   1.409   1.414   1.424   1.452
182 A'   76 A"  183 A'   77 A"  184 A'   78 A"  185 A'  186 A'                 
  1.484   1.485   1.512   1.517   1.556   1.567   1.595   1.710
187 A'  188 A'  189 A'  190 A'  191 A'  192 A'  193 A'   79 A"                 
  1.722   1.742   1.759   1.807   1.812   1.839   1.843   1.887
 80 A"  194 A'  195 A'  196 A'  197 A'   81 A"   82 A"   83 A"                 
  1.987   2.005   2.010   2.015   2.045   2.053   2.102   2.118
 84 A"  198 A'   85 A"  199 A'  200 A'   86 A"  201 A'  202 A'                 
  2.133   2.193   2.228   2.238   2.249   2.260   2.276   2.311
203 A'  204 A'  205 A'  206 A'   87 A"  207 A'  208 A'  209 A'                 
  2.347   2.369   2.462   2.567   2.690   2.713   2.805   2.809
210 A'  211 A'  212 A'   88 A"   89 A"   90 A"   91 A"  213 A'                 
  2.825   2.883   2.949   3.034   3.052   3.062   3.136   3.156
 92 A"  214 A'  215 A'   93 A"  216 A'  217 A'  218 A'  219 A'                 
  3.370   3.395   3.624   3.747   3.753   3.806   3.870   3.946
220 A'  221 A'  222 A'  223 A'   94 A"  224 A'  225 A'   95 A"                 
  3.961   3.963   3.981   3.982   3.986   3.991   3.995   4.025
 96 A"   97 A"   98 A"  226 A'   99 A"  100 A"  101 A"  102 A"                 
  4.025   4.032   4.051   4.061   4.067   4.073   4.075   4.110
227 A'  228 A'  103 A"  229 A'  230 A'  104 A"  231 A'  232 A'                 
  4.121   4.167   4.210   4.246   4.256   4.289   4.305   4.373
105 A"  233 A'  234 A'  235 A'  236 A'  237 A'  238 A'  239 A'                 
  4.400   4.426   4.446   4.567   4.811   4.841   5.996   6.033
240 A'  241 A'  242 A'  243 A'  244 A'  245 A'  106 A"  107 A"                 
  6.072   6.101   6.154   6.195   6.299   6.447   6.636   6.739
246 A'  247 A'  248 A'  249 A'  108 A"  250 A'  251 A'  252 A'                 
  6.766   6.817   7.535   7.547   7.570   7.647   7.661   7.695
253 A'  254 A'  109 A"  110 A"  111 A"  255 A'  256 A'  257 A'                 
  7.726   7.752   7.796  23.206  23.761  23.768  23.923  23.930
258 A'  259 A'  260 A'  261 A'  262 A'  263 A'  264 A'  265 A'                 
 24.026  27.852  27.951  28.337  28.365  28.396  28.404  28.430
266 A'  267 A'  268 A'  112 A"  113 A"  269 A'  270 A'  271 A'                 
 28.458  28.523  28.529  28.541  28.543  28.558  28.564  28.595
272 A'  114 A"  115 A"  116 A"  273 A'  274 A'  117 A"  275 A'                 
 28.633  28.689  28.755  47.922  48.015  48.058  66.771 127.879
276 A'  277 A'  278 A'  279 A'  280 A'  281 A'  282 A'  118 A"                 
127.901 127.931 127.945 127.970 127.990 151.650 151.736 289.730
119 A"  283 A'  284 A'  285 A'  286 A'  287 A'  288 A'  120 A"                 
289.743 289.766 289.845 289.858 289.897 289.941 289.972 290.017
121 A"  122 A"  289 A'  290 A'  291 A'  292 A'  293 A'  294 A'                 
*******1020.8361020.8891901.8121901.902
295 A'  296 A'  297 A'  298 A'  299 A'                                         
 --------------------------------------------------------------

          Ground-State Mulliken Net Atomic Charges

     Atom                 Charge (a.u.)
  ----------------------------------------
      1 C                    -0.404741
      2 C                     0.485960
      3 C                     0.021319
      4 C                    -0.354074
      5 C                     0.016063
      6 C                     0.568838
      7 F                    -0.078262
      8 Br                   -0.120438
      9 Br                   -0.205082
     10 I                     0.103515
     11 I                     0.105121
     12 Br                   -0.138218
  ----------------------------------------
  Sum of atomic charges =     0.000000

 -----------------------------------------------------------------
                    Cartesian Multipole Moments
 -----------------------------------------------------------------
    Charge (ESU x 10^10)
                -0.0000
    Dipole Moment (Debye)
         X       0.4282      Y       0.8846      Z       0.0000
       Tot       0.9827
    Quadrupole Moments (Debye-Ang)
        XX    -143.3762     XY      -0.7552     YY    -149.0599
        XZ      -0.0000     YZ       0.0000     ZZ    -151.7100
    Octopole Moments (Debye-Ang^2)
       XXX      15.5108    XXY       7.9419    XYY      13.9808
       YYY      58.3604    XXZ       0.0000    XYZ      -0.0000
       YYZ       0.0000    XZZ       2.8093    YZZ       6.0411
       ZZZ       0.0000
    Hexadecapole Moments (Debye-Ang^3)
      XXXX   -4324.3673   XXXY       7.9725   XXYY   -1316.3986
      XYYY     -66.5684   YYYY   -3604.4241   XXXZ      -0.0000
      XXYZ       0.0000   XYYZ       0.0000   YYYZ       0.0000
      XXZZ    -823.4618   XYZZ      -3.9985   YYZZ    -662.2014
      XZZZ       0.0000   YZZZ       0.0000   ZZZZ    -191.5290
 -----------------------------------------------------------------
 Calculating MO derivatives via CPSCF
    1     0    39    0.0237735  
    2     0    39    0.0075803  
    3     0    39    0.0015319  
    4     0    39    0.0001751  
    5    23    16    0.0000256  
    6    37     2    0.0000017  
    7    39     0    0.0000001  Converged
 Time for AOints: 364.7 s (CPU) 61.3 s (wall)
 ------------------------------------------------------------------------------
                     AOints        : Timing summary (seconds)
 ------------------------------------------------------------------------------
     job step          cpu (% of tot)      sys (% of tot)     wall (% of tot)
 ------------------------------------------------------------------------------
  AOints            0.3647E+03 ( 8.4)   0.1800E-04 ( 6.0)   0.6126E+02 ( 8.2)
 ------------------------------------------------------------------------------
   Grand Totals     0.4343E+04          0.2990E-03          0.7479E+03
 ------------------------------------------------------------------------------
 Polarizability Matrix (a.u.)
            1           2           3
    1-251.6199032   1.5029712  -0.0000000
    2   1.5029712-225.9554722   0.0000000
    3  -0.0000000   0.0000000-107.4927742
 Calculating analytic Hessian of the SCF energy

 Direct stationary perturbation theory relativistic correction:

 rels  =     244.387217627554
 relv  =    -823.932321188502
 rel2e =     120.725814195127
 E_rel =    -458.819289365821

 Hessian of the SCF Energy
            1           2           3           4           5           6
    1   0.6671574  -0.0022024  -0.0000000  -0.2219539   0.0719732   0.0000000
    2  -0.0022024   0.6702573   0.0000000   0.1465308  -0.1885032   0.0000000
    3  -0.0000000   0.0000000   0.1372535  -0.0000000  -0.0000000  -0.0567711
    4  -0.2219539   0.1465308  -0.0000000   0.5251003  -0.0364462  -0.0000000
    5   0.0719732  -0.1885032  -0.0000000  -0.0364462   0.6076723  -0.0000000
    6   0.0000000   0.0000000  -0.0567711  -0.0000000  -0.0000000   0.0941426
    7   0.0552267   0.0056125   0.0000000  -0.1028530  -0.0200792   0.0000000
    8   0.0622180  -0.0471434  -0.0000000  -0.0708640  -0.2852320   0.0000000
    9   0.0000000   0.0000000  -0.0016861  -0.0000000   0.0000000  -0.0461769
   10  -0.0668523   0.0151499   0.0000000   0.0057749  -0.0814332  -0.0000000
   11   0.0149249  -0.0040449   0.0000000  -0.0283701  -0.0034024   0.0000000
   12   0.0000000  -0.0000000   0.0052976   0.0000000   0.0000000   0.0006761
   13   0.0080736  -0.0313792  -0.0000000  -0.0059512   0.0186956  -0.0000000
   14  -0.0877011  -0.0013332  -0.0000000   0.0199962  -0.0590492  -0.0000000
   15  -0.0000000  -0.0000000  -0.0011508   0.0000000  -0.0000000   0.0056815
   16  -0.2972509  -0.0905220   0.0000000  -0.0504149   0.0543170   0.0000000
   17  -0.0155093  -0.1073491  -0.0000000  -0.0041139   0.0512018  -0.0000000
   18  -0.0000000   0.0000000  -0.0567779  -0.0000000  -0.0000000   0.0047066
   19  -0.0811011  -0.0565699   0.0000000   0.0067950   0.0271757   0.0000000
   20  -0.0560430  -0.3114591   0.0000000  -0.0080419  -0.0566694   0.0000000
   21   0.0000000  -0.0000000  -0.0414405   0.0000000  -0.0000000   0.0066502
   22  -0.0401885  -0.0142510   0.0000000  -0.1453863  -0.0405438   0.0000000
   23   0.0041983   0.0028737   0.0000000  -0.0417272  -0.0433354  -0.0000000
   24  -0.0000000   0.0000000   0.0046524   0.0000000   0.0000000  -0.0160844
   25   0.0019326  -0.0014821  -0.0000000  -0.0078324   0.0103840  -0.0000000
   26  -0.0049909  -0.0009677  -0.0000000   0.0263947  -0.0272168  -0.0000000
   27   0.0000000   0.0000000   0.0036784  -0.0000000  -0.0000000   0.0024541
   28  -0.0003793   0.0001765  -0.0000000  -0.0022496   0.0007456  -0.0000000
   29   0.0001838   0.0002238   0.0000000  -0.0014277   0.0024306   0.0000000
   30  -0.0000000   0.0000000  -0.0008970  -0.0000000  -0.0000000   0.0027661
   31   0.0035823  -0.0011119  -0.0000000  -0.0007410   0.0003106  -0.0000000
   32   0.0016942  -0.0023288   0.0000000  -0.0001623  -0.0001833   0.0000000
   33  -0.0000000  -0.0000000   0.0030351  -0.0000000   0.0000000  -0.0010029
   34  -0.0282461   0.0300477  -0.0000000  -0.0002870  -0.0050988   0.0000000
   35   0.0112543  -0.0102261  -0.0000000  -0.0017690   0.0022869  -0.0000000
   36   0.0000000   0.0000000   0.0048064  -0.0000000  -0.0000000   0.0029582
            7           8           9          10          11          12
    1   0.0552267   0.0622180   0.0000000  -0.0668523   0.0149249   0.0000000
    2   0.0056125  -0.0471434   0.0000000   0.0151499  -0.0040449  -0.0000000
    3   0.0000000  -0.0000000  -0.0016861   0.0000000   0.0000000   0.0052976
    4  -0.1028530  -0.0708640  -0.0000000   0.0057749  -0.0283701   0.0000000
    5  -0.0200792  -0.2852320   0.0000000  -0.0814332  -0.0034024   0.0000000
    6   0.0000000   0.0000000  -0.0461769  -0.0000000   0.0000000   0.0006761
    7   0.5136186   0.0418026   0.0000000  -0.2553186  -0.0767693  -0.0000000
    8   0.0418026   0.5329380  -0.0000000  -0.0305166  -0.1054914   0.0000000
    9   0.0000000  -0.0000000   0.0947431   0.0000000  -0.0000000  -0.0423697
   10  -0.2553186  -0.0305166   0.0000000   0.5387634  -0.0310071  -0.0000000
   11  -0.0767693  -0.1054914  -0.0000000  -0.0310071   0.4049315  -0.0000000
   12  -0.0000000   0.0000000  -0.0423697  -0.0000000  -0.0000000   0.0853074
   13  -0.0490336  -0.0028895  -0.0000000  -0.1857148   0.1115467   0.0000000
   14   0.0517653   0.0487330   0.0000000   0.0727289  -0.1745702   0.0000000
   15  -0.0000000   0.0000000  -0.0028611  -0.0000000  -0.0000000  -0.0390410
   16  -0.0330707  -0.0340905   0.0000000   0.0473635   0.0041194  -0.0000000
   17  -0.0322395  -0.0338182  -0.0000000   0.0555452  -0.0453800  -0.0000000
   18   0.0000000  -0.0000000   0.0061984   0.0000000   0.0000000  -0.0012508
   19  -0.0056433  -0.0006713  -0.0000000   0.0023941  -0.0007558  -0.0000000
   20   0.0036196   0.0025039  -0.0000000  -0.0010203  -0.0009453   0.0000000
   21  -0.0000000   0.0000000   0.0054403  -0.0000000  -0.0000000  -0.0012654
   22  -0.0190081  -0.0095214  -0.0000000   0.0020154  -0.0004877  -0.0000000
   23  -0.0241929  -0.0090519   0.0000000   0.0014301  -0.0025824  -0.0000000
   24  -0.0000000  -0.0000000   0.0014783   0.0000000  -0.0000000   0.0031970
   25  -0.0996762   0.0596585   0.0000000  -0.0285823   0.0206197   0.0000000
   26   0.0579726  -0.0797778   0.0000000   0.0067373  -0.0026502   0.0000000
   27   0.0000000  -0.0000000  -0.0180208  -0.0000000   0.0000000   0.0011387
   28  -0.0055352  -0.0190487  -0.0000000  -0.0317492  -0.0096113   0.0000000
   29  -0.0083569  -0.0220307   0.0000000  -0.0109531  -0.0666678  -0.0000000
   30  -0.0000000  -0.0000000   0.0011266   0.0000000   0.0000000  -0.0153142
   31   0.0010242   0.0030027  -0.0000000  -0.0286402  -0.0032079   0.0000000
   32   0.0010846  -0.0006650  -0.0000000   0.0060864   0.0020653  -0.0000000
   33   0.0000000   0.0000000   0.0030937  -0.0000000  -0.0000000   0.0001737
   34   0.0002689   0.0009201   0.0000000   0.0005456  -0.0010021  -0.0000000
   35  -0.0002186  -0.0009643   0.0000000  -0.0027456  -0.0012628  -0.0000000
   36   0.0000000  -0.0000000  -0.0009658   0.0000000   0.0000000   0.0034506
           13          14          15          16          17          18
    1   0.0080736  -0.0877011  -0.0000000  -0.2972509  -0.0155093  -0.0000000
    2  -0.0313792  -0.0013332  -0.0000000  -0.0905220  -0.1073491   0.0000000
    3  -0.0000000  -0.0000000  -0.0011508   0.0000000  -0.0000000  -0.0567779
    4  -0.0059512   0.0199962   0.0000000  -0.0504149  -0.0041139  -0.0000000
    5   0.0186956  -0.0590492  -0.0000000   0.0543170   0.0512018  -0.0000000
    6  -0.0000000  -0.0000000   0.0056815   0.0000000  -0.0000000   0.0047066
    7  -0.0490336   0.0517653  -0.0000000  -0.0330707  -0.0322395   0.0000000
    8  -0.0028895   0.0487330   0.0000000  -0.0340905  -0.0338182  -0.0000000
    9  -0.0000000   0.0000000  -0.0028611   0.0000000  -0.0000000   0.0061984
   10  -0.1857148   0.0727289  -0.0000000   0.0473635   0.0555452   0.0000000
   11   0.1115467  -0.1745702  -0.0000000   0.0041194  -0.0453800   0.0000000
   12   0.0000000   0.0000000  -0.0390410  -0.0000000  -0.0000000  -0.0012508
   13   0.3911519  -0.0251121   0.0000000  -0.1032694  -0.0689936  -0.0000000
   14  -0.0251121   0.5473639   0.0000000  -0.0245050  -0.2777387   0.0000000
   15   0.0000000   0.0000000   0.0829342  -0.0000000   0.0000000  -0.0430149
   16  -0.1032694  -0.0245050  -0.0000000   0.5579938   0.0558269  -0.0000000
   17  -0.0689936  -0.2777387   0.0000000   0.0558269   0.5549205   0.0000000
   18  -0.0000000   0.0000000  -0.0430149  -0.0000000   0.0000000   0.0944187
   19  -0.0051684   0.0039080  -0.0000000  -0.0132947  -0.0477634   0.0000000
   20  -0.0000143   0.0017316   0.0000000  -0.0135011  -0.0364036  -0.0000000
   21   0.0000000   0.0000000   0.0052767  -0.0000000  -0.0000000   0.0064958
   22  -0.0005538  -0.0012503   0.0000000   0.0029897   0.0047091  -0.0000000
   23  -0.0002178  -0.0004087  -0.0000000   0.0015451  -0.0009321   0.0000000
   24   0.0000000  -0.0000000  -0.0009117  -0.0000000   0.0000000   0.0029812
   25  -0.0012191  -0.0032175  -0.0000000  -0.0006721  -0.0001579   0.0000000
   26  -0.0009871   0.0008715  -0.0000000   0.0007720   0.0001005  -0.0000000
   27  -0.0000000   0.0000000   0.0036396  -0.0000000  -0.0000000  -0.0011611
   28   0.0017988   0.0078404   0.0000000  -0.0009413   0.0009713  -0.0000000
   29  -0.0016312  -0.0285807  -0.0000000   0.0027571   0.0011428  -0.0000000
   30  -0.0000000  -0.0000000   0.0001425  -0.0000000   0.0000000   0.0030028
   31  -0.0475217  -0.0210255   0.0000000  -0.0217159  -0.0098264   0.0000000
   32  -0.0196912  -0.0317783  -0.0000000  -0.0207458  -0.0069196   0.0000000
   33  -0.0000000   0.0000000  -0.0114375   0.0000000  -0.0000000   0.0014296
   34  -0.0025926   0.0065734  -0.0000000  -0.0877167   0.0615520   0.0000000
   35   0.0206725  -0.0252402  -0.0000000   0.0640265  -0.0988235   0.0000000
   36  -0.0000000  -0.0000000   0.0007424   0.0000000  -0.0000000  -0.0170284
           19          20          21          22          23          24
    1  -0.0811011  -0.0560430   0.0000000  -0.0401885   0.0041983  -0.0000000
    2  -0.0565699  -0.3114591  -0.0000000  -0.0142510   0.0028737   0.0000000
    3   0.0000000   0.0000000  -0.0414405   0.0000000   0.0000000   0.0046524
    4   0.0067950  -0.0080419   0.0000000  -0.1453863  -0.0417272   0.0000000
    5   0.0271757  -0.0566694  -0.0000000  -0.0405438  -0.0433354   0.0000000
    6   0.0000000   0.0000000   0.0066502   0.0000000  -0.0000000  -0.0160844
    7  -0.0056433   0.0036196  -0.0000000  -0.0190081  -0.0241929  -0.0000000
    8  -0.0006713   0.0025039   0.0000000  -0.0095214  -0.0090519  -0.0000000
    9  -0.0000000  -0.0000000   0.0054403  -0.0000000   0.0000000   0.0014783
   10   0.0023941  -0.0010203  -0.0000000   0.0020154   0.0014301   0.0000000
   11  -0.0007558  -0.0009453  -0.0000000  -0.0004877  -0.0025824  -0.0000000
   12  -0.0000000   0.0000000  -0.0012654  -0.0000000  -0.0000000   0.0031970
   13  -0.0051684  -0.0000143   0.0000000  -0.0005538  -0.0002178   0.0000000
   14   0.0039080   0.0017316   0.0000000  -0.0012503  -0.0004087  -0.0000000
   15  -0.0000000   0.0000000   0.0052767   0.0000000  -0.0000000  -0.0009117
   16  -0.0132947  -0.0135011  -0.0000000   0.0029897   0.0015451  -0.0000000
   17  -0.0477634  -0.0364036  -0.0000000   0.0047091  -0.0009321   0.0000000
   18   0.0000000  -0.0000000   0.0064958  -0.0000000   0.0000000   0.0029812
   19   0.1024836   0.0721546  -0.0000000  -0.0014658   0.0068886   0.0000000
   20   0.0721546   0.3990411   0.0000000   0.0011341   0.0017251   0.0000000
   21  -0.0000000   0.0000000   0.0225436   0.0000000   0.0000000  -0.0019637
   22  -0.0014658   0.0011341   0.0000000   0.2023386   0.0585861   0.0000000
   23   0.0068886   0.0017251   0.0000000   0.0585861   0.0616638  -0.0000000
   24   0.0000000   0.0000000  -0.0019637   0.0000000  -0.0000000   0.0066576
   25   0.0001763   0.0004235   0.0000000   0.0014799  -0.0058872  -0.0000000
   26   0.0012444  -0.0016244  -0.0000000   0.0015673  -0.0096136   0.0000000
   27   0.0000000  -0.0000000   0.0001270   0.0000000   0.0000000  -0.0001985
   28   0.0000271  -0.0003601   0.0000000  -0.0002432  -0.0008475   0.0000000
   29  -0.0004089  -0.0015059   0.0000000  -0.0000122  -0.0003151  -0.0000000
   30  -0.0000000   0.0000000  -0.0000554  -0.0000000  -0.0000000   0.0001797
   31  -0.0006435  -0.0003695   0.0000000  -0.0005878  -0.0002542  -0.0000000
   32  -0.0012809  -0.0005441  -0.0000000  -0.0001638  -0.0000381  -0.0000000
   33  -0.0000000  -0.0000000   0.0001258  -0.0000000   0.0000000  -0.0000348
   34  -0.0045591   0.0020184  -0.0000000  -0.0013900   0.0004786   0.0000000
   35  -0.0039212   0.0041500   0.0000000   0.0002335   0.0000146   0.0000000
   36   0.0000000  -0.0000000  -0.0019344  -0.0000000   0.0000000   0.0000467
           25          26          27          28          29          30
    1   0.0019326  -0.0049909   0.0000000  -0.0003793   0.0001838  -0.0000000
    2  -0.0014821  -0.0009677   0.0000000   0.0001765   0.0002238   0.0000000
    3  -0.0000000  -0.0000000   0.0036784  -0.0000000   0.0000000  -0.0008970
    4  -0.0078324   0.0263947  -0.0000000  -0.0022496  -0.0014277  -0.0000000
    5   0.0103840  -0.0272168  -0.0000000   0.0007456   0.0024306  -0.0000000
    6  -0.0000000  -0.0000000   0.0024541  -0.0000000   0.0000000   0.0027661
    7  -0.0996762   0.0579726   0.0000000  -0.0055352  -0.0083569  -0.0000000
    8   0.0596585  -0.0797778  -0.0000000  -0.0190487  -0.0220307  -0.0000000
    9   0.0000000   0.0000000  -0.0180208  -0.0000000   0.0000000   0.0011266
   10  -0.0285823   0.0067373  -0.0000000  -0.0317492  -0.0109531   0.0000000
   11   0.0206197  -0.0026502   0.0000000  -0.0096113  -0.0666678   0.0000000
   12   0.0000000   0.0000000   0.0011387   0.0000000  -0.0000000  -0.0153142
   13  -0.0012191  -0.0009871  -0.0000000   0.0017988  -0.0016312  -0.0000000
   14  -0.0032175   0.0008715   0.0000000   0.0078404  -0.0285807  -0.0000000
   15  -0.0000000  -0.0000000   0.0036396   0.0000000  -0.0000000   0.0001425
   16  -0.0006721   0.0007720  -0.0000000  -0.0009413   0.0027571  -0.0000000
   17  -0.0001579   0.0001005  -0.0000000   0.0009713   0.0011428   0.0000000
   18   0.0000000  -0.0000000  -0.0011611  -0.0000000  -0.0000000   0.0030028
   19   0.0001763   0.0012444   0.0000000   0.0000271  -0.0004089  -0.0000000
   20   0.0004235  -0.0016244  -0.0000000  -0.0003601  -0.0015059   0.0000000
   21   0.0000000  -0.0000000   0.0001270   0.0000000   0.0000000  -0.0000554
   22   0.0014799   0.0015673   0.0000000  -0.0002432  -0.0000122  -0.0000000
   23  -0.0058872  -0.0096136   0.0000000  -0.0008475  -0.0003151  -0.0000000
   24  -0.0000000   0.0000000  -0.0001985   0.0000000  -0.0000000   0.0001797
   25   0.1467433  -0.0798961   0.0000000  -0.0112733  -0.0017388   0.0000000
   26  -0.0798961   0.1220922  -0.0000000  -0.0090607  -0.0008387  -0.0000000
   27   0.0000000  -0.0000000   0.0078163  -0.0000000  -0.0000000   0.0004384
   28  -0.0112733  -0.0090607  -0.0000000   0.0568655   0.0180436   0.0000000
   29  -0.0017388  -0.0008387  -0.0000000   0.0180436   0.1222687   0.0000000
   30   0.0000000  -0.0000000   0.0004384   0.0000000   0.0000000   0.0077729
   31  -0.0005777  -0.0002560  -0.0000000  -0.0064045   0.0037957   0.0000000
   32   0.0006313   0.0001022   0.0000000   0.0105035  -0.0056181  -0.0000000
   33   0.0000000   0.0000000   0.0001356   0.0000000  -0.0000000   0.0006398
   34  -0.0004990   0.0005026   0.0000000   0.0000845  -0.0002514  -0.0000000
   35   0.0006626  -0.0004773   0.0000000   0.0006472  -0.0005089  -0.0000000
   36  -0.0000000  -0.0000000  -0.0000476  -0.0000000   0.0000000   0.0001979
           31          32          33          34          35          36
    1   0.0035823   0.0016942  -0.0000000  -0.0282461   0.0112543   0.0000000
    2  -0.0011119  -0.0023288  -0.0000000   0.0300477  -0.0102261   0.0000000
    3  -0.0000000   0.0000000   0.0030351  -0.0000000  -0.0000000   0.0048064
    4  -0.0007410  -0.0001623  -0.0000000  -0.0002870  -0.0017690  -0.0000000
    5   0.0003106  -0.0001833   0.0000000  -0.0050988   0.0022869  -0.0000000
    6  -0.0000000   0.0000000  -0.0010029   0.0000000  -0.0000000   0.0029582
    7   0.0010242   0.0010846   0.0000000   0.0002689  -0.0002186   0.0000000
    8   0.0030027  -0.0006650   0.0000000   0.0009201  -0.0009643  -0.0000000
    9  -0.0000000  -0.0000000   0.0030937   0.0000000   0.0000000  -0.0009658
   10  -0.0286402   0.0060864  -0.0000000   0.0005456  -0.0027456   0.0000000
   11  -0.0032079   0.0020653  -0.0000000  -0.0010021  -0.0012628   0.0000000
   12   0.0000000  -0.0000000   0.0001737  -0.0000000  -0.0000000   0.0034506
   13  -0.0475217  -0.0196912  -0.0000000  -0.0025926   0.0206725  -0.0000000
   14  -0.0210255  -0.0317783   0.0000000   0.0065734  -0.0252402  -0.0000000
   15   0.0000000  -0.0000000  -0.0114375  -0.0000000  -0.0000000   0.0007424
   16  -0.0217159  -0.0207458   0.0000000  -0.0877167   0.0640265   0.0000000
   17  -0.0098264  -0.0069196  -0.0000000   0.0615520  -0.0988235  -0.0000000
   18   0.0000000   0.0000000   0.0014296   0.0000000   0.0000000  -0.0170284
   19  -0.0006435  -0.0012809  -0.0000000  -0.0045591  -0.0039212   0.0000000
   20  -0.0003695  -0.0005441  -0.0000000   0.0020184   0.0041500  -0.0000000
   21   0.0000000  -0.0000000   0.0001258  -0.0000000   0.0000000  -0.0019344
   22  -0.0005878  -0.0001638  -0.0000000  -0.0013900   0.0002335  -0.0000000
   23  -0.0002542  -0.0000381   0.0000000   0.0004786   0.0000146   0.0000000
   24  -0.0000000  -0.0000000  -0.0000348   0.0000000   0.0000000   0.0000467
   25  -0.0005777   0.0006313   0.0000000  -0.0004990   0.0006626  -0.0000000
   26  -0.0002560   0.0001022   0.0000000   0.0005026  -0.0004773  -0.0000000
   27  -0.0000000   0.0000000   0.0001356   0.0000000   0.0000000  -0.0000476
   28  -0.0064045   0.0105035   0.0000000   0.0000845   0.0006472  -0.0000000
   29   0.0037957  -0.0056181  -0.0000000  -0.0002514  -0.0005089   0.0000000
   30   0.0000000  -0.0000000   0.0006398  -0.0000000  -0.0000000   0.0001979
   31   0.1024415   0.0297258   0.0000000  -0.0002161  -0.0007836  -0.0000000
   32   0.0297258   0.0556377  -0.0000000  -0.0076820  -0.0097299   0.0000000
   33   0.0000000  -0.0000000   0.0036801   0.0000000   0.0000000   0.0001616
   34  -0.0002161  -0.0076820   0.0000000   0.1246075  -0.0880584   0.0000000
   35  -0.0007836  -0.0097299   0.0000000  -0.0880584   0.1407814   0.0000000
   36  -0.0000000   0.0000000   0.0001616   0.0000000   0.0000000   0.0076124
 **********************************************************************
 **                                                                  **
 **                       VIBRATIONAL ANALYSIS                       **
 **                       --------------------                       **
 **                                                                  **
 **        VIBRATIONAL FREQUENCIES (CM**-1) AND NORMAL MODES         **
 **     FORCE CONSTANTS (mDYN/ANGSTROM) AND REDUCED MASSES (AMU)     **
 **                  INFRARED INTENSITIES (KM/MOL)                   **
 **                                                                  **
 **********************************************************************


 Mode:                 1                      2                      3
 Frequency:        25.31                  35.30                  80.97
 Force Cnst:      0.0332                 0.0561                 0.0804
 Red. Mass:      87.8975                76.4248                20.8092
 IR Active:          YES                    YES                    YES
 IR Intens:        0.011                  0.001                  0.190
 Raman Active:       YES                    YES                    YES
               X      Y      Z        X      Y      Z        X      Y      Z
 C         -0.000 -0.000 -0.177    0.000 -0.000 -0.135   -0.000  0.000  0.446
 C         -0.000 -0.000  0.004    0.000 -0.000 -0.094   -0.000  0.000  0.250
 C          0.000 -0.000 -0.036   -0.000  0.000  0.120   -0.000  0.000  0.144
 C          0.000  0.000 -0.107   -0.000  0.000  0.005   -0.000 -0.000  0.135
 C          0.000 -0.000 -0.074   -0.000  0.000  0.003    0.000  0.000  0.142
 C         -0.000 -0.000 -0.225    0.000  0.000  0.012   -0.000  0.000  0.241
 F         -0.000 -0.000 -0.264    0.000 -0.000 -0.285   -0.000  0.000  0.740
 Br        -0.000  0.000  0.361    0.000 -0.000 -0.431    0.000 -0.000 -0.182
 Br         0.000 -0.000  0.050   -0.000 -0.000  0.726   -0.000  0.000  0.016
 I         -0.000  0.000 -0.361    0.000  0.000 -0.324   -0.000 -0.000 -0.030
 I          0.000  0.000  0.533   -0.000 -0.000  0.043    0.000  0.000  0.017
 Br         0.000  0.000 -0.532   -0.000  0.000  0.239   -0.000  0.000 -0.197
 TransDip  -0.000  0.000  0.003   -0.000  0.000  0.001    0.000 -0.000 -0.014

 Mode:                 4                      5                      6
 Frequency:       111.61                 124.43                 128.84
 Force Cnst:      0.7398                 0.6647                 0.7556
 Red. Mass:     100.7931                72.8662                77.2601
 IR Active:          YES                    YES                    YES
 IR Intens:        0.326                  0.266                  0.217
 Raman Active:       YES                    YES                    YES
               X      Y      Z        X      Y      Z        X      Y      Z
 C         -0.040 -0.155 -0.000    0.053 -0.170 -0.000   -0.097 -0.020  0.000
 C         -0.036 -0.123 -0.000    0.071 -0.116  0.000   -0.128 -0.015  0.000
 C         -0.004 -0.129 -0.000    0.129 -0.160 -0.000   -0.171  0.015  0.000
 C         -0.012 -0.204 -0.000    0.091 -0.181 -0.000   -0.168  0.047  0.000
 C         -0.032 -0.187 -0.000    0.104 -0.156 -0.000   -0.201  0.052  0.000
 C         -0.014 -0.188 -0.000    0.092 -0.164 -0.000   -0.123  0.072  0.000
 F         -0.073 -0.151 -0.000    0.012 -0.164 -0.000   -0.017 -0.037 -0.000
 Br        -0.108  0.044  0.000   -0.187  0.617 -0.000   -0.180  0.034 -0.000
 Br         0.181  0.059  0.000    0.225 -0.081  0.000   -0.243 -0.026 -0.000
 I          0.372 -0.379  0.000   -0.367 -0.223  0.000    0.224 -0.090 -0.000
 I         -0.450  0.497  0.000    0.089  0.008 -0.000   -0.150 -0.309 -0.000
 Br         0.091 -0.107  0.000    0.322 -0.007  0.000    0.443  0.619 -0.000
 TransDip   0.010  0.015  0.000   -0.012  0.011  0.000    0.014 -0.006 -0.000

 Mode:                 7                      8                      9
 Frequency:       145.13                 155.09                 157.26
 Force Cnst:      1.0621                 0.1956                 1.1737
 Red. Mass:      85.5830                13.8024                80.5532
 IR Active:          YES                    YES                    YES
 IR Intens:        0.011                  0.145                  0.020
 Raman Active:       YES                    YES                    YES
               X      Y      Z        X      Y      Z        X      Y      Z
 C          0.006 -0.033 -0.000   -0.000  0.000 -0.151   -0.155  0.158  0.000
 C         -0.010 -0.017 -0.000   -0.000  0.000 -0.311   -0.257  0.060  0.000
 C          0.006 -0.006 -0.000   -0.000  0.000 -0.412   -0.214  0.053  0.000
 C         -0.006 -0.057 -0.000   -0.000 -0.000 -0.461   -0.140 -0.039  0.000
 C         -0.043 -0.065  0.000   -0.000  0.000 -0.469   -0.026  0.109  0.000
 C         -0.006 -0.061  0.000   -0.000  0.000 -0.330   -0.130  0.165  0.000
 F          0.014 -0.037  0.000   -0.000  0.000  0.401   -0.083  0.138 -0.000
 Br         0.121 -0.356  0.000   -0.000 -0.000  0.014   -0.217 -0.257 -0.000
 Br         0.534  0.601  0.000   -0.000  0.000  0.065   -0.081  0.331 -0.000
 I         -0.257  0.006  0.000   -0.000 -0.000  0.042   -0.052 -0.430 -0.000
 I         -0.252 -0.179  0.000    0.000  0.000  0.032    0.442  0.160 -0.000
 Br         0.167  0.079 -0.000   -0.000  0.000  0.030   -0.169  0.250 -0.000
 TransDip   0.003  0.001  0.000    0.000 -0.000  0.012    0.003 -0.004 -0.000

 Mode:                10                     11                     12
 Frequency:       197.90                 221.51                 283.60
 Force Cnst:      1.2699                 1.8534                 0.9481
 Red. Mass:      55.0305                64.1103                20.0078
 IR Active:          YES                    YES                    YES
 IR Intens:        0.096                  0.028                  0.280
 Raman Active:       YES                    YES                    YES
               X      Y      Z        X      Y      Z        X      Y      Z
 C          0.164  0.231  0.000   -0.002 -0.060  0.000    0.216  0.012 -0.000
 C          0.246  0.286  0.000   -0.073  0.021 -0.000    0.028 -0.138 -0.000
 C         -0.010  0.284 -0.000   -0.212  0.097 -0.000   -0.053 -0.065 -0.000
 C          0.009  0.115 -0.000   -0.094 -0.080 -0.000   -0.068  0.029  0.000
 C          0.023  0.099  0.000   -0.047 -0.158  0.000    0.045  0.135  0.000
 C          0.132  0.105  0.000    0.125 -0.277  0.000    0.150  0.159  0.000
 F          0.038  0.271 -0.000   -0.202 -0.025 -0.000    0.895 -0.140  0.000
 Br         0.562  0.185  0.000   -0.159 -0.057  0.000   -0.108  0.036  0.000
 Br        -0.318  0.154 -0.000   -0.391  0.355  0.000   -0.057  0.088  0.000
 I         -0.072 -0.262 -0.000    0.025  0.105  0.000    0.011 -0.011 -0.000
 I         -0.112 -0.072 -0.000    0.081  0.040 -0.000   -0.031 -0.031 -0.000
 Br        -0.043 -0.037 -0.000    0.474 -0.456 -0.000   -0.066 -0.044 -0.000
 TransDip  -0.001 -0.010  0.000    0.005 -0.000  0.000   -0.017 -0.002 -0.000

 Mode:                13                     14                     15
 Frequency:       300.08                 341.71                 354.07
 Force Cnst:      0.6511                 0.8581                 1.3738
 Red. Mass:      12.2720                12.4731                18.5993
 IR Active:          YES                    YES                    YES
 IR Intens:        0.112                  1.156                  0.097
 Raman Active:       YES                    YES                    YES
               X      Y      Z        X      Y      Z        X      Y      Z
 C          0.000 -0.000  0.052   -0.000 -0.000 -0.439    0.109  0.485 -0.000
 C          0.000 -0.000  0.554   -0.000 -0.000 -0.333   -0.033  0.299  0.000
 C         -0.000 -0.000  0.471    0.000 -0.000  0.256    0.098  0.217  0.000
 C          0.000 -0.000 -0.029   -0.000  0.000  0.592    0.119  0.161  0.000
 C          0.000 -0.000 -0.514   -0.000 -0.000  0.163    0.173  0.203 -0.000
 C         -0.000  0.000 -0.446   -0.000 -0.000 -0.445    0.184  0.235 -0.000
 F          0.000 -0.000 -0.037   -0.000 -0.000  0.236    0.031  0.589  0.000
 Br         0.000  0.000 -0.035    0.000  0.000  0.011   -0.141 -0.068 -0.000
 Br        -0.000  0.000 -0.033   -0.000  0.000 -0.015    0.061 -0.105 -0.000
 I          0.000  0.000  0.003   -0.000 -0.000 -0.019   -0.017 -0.048 -0.000
 I         -0.000 -0.000  0.016    0.000  0.000 -0.005   -0.046 -0.029  0.000
 Br         0.000 -0.000  0.034    0.000  0.000  0.017    0.075 -0.088  0.000
 TransDip   0.000  0.000  0.011   -0.000  0.000 -0.034    0.006 -0.008 -0.000

 Mode:                16                     17                     18
 Frequency:       524.59                 551.47                 576.55
 Force Cnst:      2.2314                 2.1566                 2.3613
 Red. Mass:      13.7625                12.0355                12.0568
 IR Active:          YES                    YES                    YES
 IR Intens:       14.746                  0.305                  0.004
 Raman Active:       YES                    YES                    YES
               X      Y      Z        X      Y      Z        X      Y      Z
 C          0.089 -0.053 -0.000   -0.000  0.000 -0.130    0.000 -0.000 -0.245
 C          0.178  0.064 -0.000   -0.000  0.000  0.393    0.000  0.000 -0.283
 C          0.423  0.060 -0.000   -0.000 -0.000 -0.172    0.000  0.000  0.690
 C          0.555 -0.195  0.000   -0.000 -0.000 -0.359    0.000  0.000 -0.559
 C          0.507 -0.293  0.000   -0.000 -0.000  0.673    0.000  0.000  0.140
 C          0.144 -0.181 -0.000   -0.000 -0.000 -0.463    0.000 -0.000  0.216
 F         -0.030 -0.049  0.000    0.000  0.000  0.042   -0.000 -0.000  0.069
 Br        -0.066 -0.030  0.000    0.000  0.000 -0.011   -0.000 -0.000  0.003
 Br        -0.092  0.048  0.000    0.000 -0.000  0.007    0.000 -0.000 -0.015
 I         -0.016  0.008 -0.000    0.000  0.000  0.003   -0.000 -0.000  0.006
 I         -0.027 -0.000 -0.000    0.000  0.000 -0.007   -0.000 -0.000  0.000
 Br        -0.053  0.073  0.000    0.000 -0.000  0.009   -0.000  0.000 -0.008
 TransDip   0.120 -0.027 -0.000   -0.000 -0.000 -0.018    0.000  0.000 -0.002

 Mode:                19                     20                     21
 Frequency:       626.47                 634.04                 679.58
 Force Cnst:      2.9796                 3.1826                 3.2914
 Red. Mass:      12.8859                13.4369                12.0963
 IR Active:          YES                    YES                    YES
 IR Intens:       18.906                 37.426                  0.995
 Raman Active:       YES                    YES                    YES
               X      Y      Z        X      Y      Z        X      Y      Z
 C          0.473 -0.116  0.000   -0.022 -0.199  0.000   -0.000  0.000  0.745
 C          0.264 -0.372  0.000    0.215  0.156  0.000   -0.000  0.000 -0.448
 C         -0.081 -0.321 -0.000    0.266  0.279 -0.000   -0.000  0.000  0.159
 C         -0.157  0.001  0.000    0.167  0.620 -0.000   -0.000 -0.000 -0.060
 C          0.138  0.312  0.000   -0.077  0.348  0.000    0.000 -0.000  0.129
 C          0.423  0.197 -0.000   -0.075  0.218 -0.000   -0.000 -0.000 -0.431
 F         -0.283  0.045 -0.000   -0.092 -0.368 -0.000    0.000  0.000 -0.113
 Br        -0.035  0.007 -0.000   -0.043 -0.027 -0.000    0.000  0.000  0.007
 Br        -0.015  0.034  0.000   -0.002 -0.004  0.000    0.000 -0.000 -0.000
 I          0.007  0.000 -0.000   -0.009 -0.034  0.000   -0.000  0.000 -0.001
 I         -0.011 -0.012 -0.000   -0.005 -0.003  0.000    0.000  0.000  0.000
 Br        -0.036  0.013  0.000    0.018 -0.037 -0.000    0.000  0.000  0.007
 TransDip   0.134 -0.039  0.000    0.051  0.189  0.000   -0.000 -0.000  0.032

 Mode:                22                     23                     24
 Frequency:       794.34                 899.37                1081.69
 Force Cnst:      4.6317                 6.1623                 8.4502
 Red. Mass:      12.4588                12.9306                12.2578
 IR Active:          YES                    YES                    YES
 IR Intens:        1.759                 14.828                  3.161
 Raman Active:       YES                    YES                    YES
               X      Y      Z        X      Y      Z        X      Y      Z
 C         -0.291  0.064 -0.000    0.048  0.088 -0.000   -0.041 -0.237 -0.000
 C         -0.436 -0.168 -0.000   -0.009  0.335 -0.000    0.596  0.081 -0.000
 C          0.071 -0.291  0.000   -0.441  0.456 -0.000    0.037  0.052 -0.000
 C          0.123 -0.094 -0.000   -0.199 -0.344  0.000   -0.088 -0.418  0.000
 C          0.487  0.302  0.000    0.365  0.099  0.000   -0.015  0.059  0.000
 C         -0.253  0.416  0.000    0.234  0.081 -0.000   -0.497  0.347 -0.000
 F         -0.031 -0.082  0.000   -0.062 -0.326  0.000    0.032  0.144  0.000
 Br         0.050  0.015  0.000   -0.005 -0.004  0.000   -0.026 -0.009  0.000
 Br        -0.018  0.013  0.000    0.033 -0.033 -0.000   -0.003  0.004  0.000
 I          0.002  0.001 -0.000    0.001  0.005 -0.000    0.001  0.004 -0.000
 I         -0.011 -0.005 -0.000   -0.005 -0.005 -0.000    0.002  0.001 -0.000
 Br         0.036 -0.035 -0.000   -0.007  0.006  0.000    0.018 -0.020  0.000
 TransDip  -0.018  0.038 -0.000    0.028  0.120 -0.000    0.039  0.041 -0.000

 Mode:                25                     26                     27
 Frequency:      1179.09                1241.13                1319.71
 Force Cnst:     10.1319                10.8943                12.3475
 Red. Mass:      12.3694                12.0037                12.0329
 IR Active:          YES                    YES                    YES
 IR Intens:        1.881                  4.463                111.125
 Raman Active:       YES                    YES                    YES
               X      Y      Z        X      Y      Z        X      Y      Z
 C         -0.113 -0.309 -0.000    0.326 -0.105  0.000    0.251 -0.052  0.000
 C          0.136 -0.249  0.000   -0.088  0.305 -0.000   -0.206 -0.389  0.000
 C         -0.443  0.154 -0.000   -0.380 -0.242  0.000   -0.237  0.382 -0.000
 C         -0.037  0.438  0.000    0.511 -0.084  0.000    0.429 -0.047 -0.000
 C          0.495 -0.105  0.000   -0.123  0.393 -0.000   -0.240 -0.305 -0.000
 C         -0.191 -0.235  0.000   -0.246 -0.283 -0.000   -0.039  0.446  0.000
 F          0.055  0.215  0.000    0.011  0.015  0.000   -0.041  0.008 -0.000
 Br         0.001  0.003  0.000   -0.001  0.001  0.000    0.008  0.006 -0.000
 Br         0.015 -0.008  0.000    0.002 -0.002 -0.000    0.007 -0.007  0.000
 I         -0.001 -0.004 -0.000   -0.001 -0.000 -0.000   -0.002  0.000  0.000
 I         -0.002  0.000 -0.000   -0.001 -0.000 -0.000    0.001  0.002  0.000
 Br        -0.001  0.006 -0.000   -0.002  0.001  0.000    0.005 -0.008 -0.000
 TransDip   0.016  0.041 -0.000   -0.065  0.018  0.000   -0.315  0.123  0.000

 Mode:                28                     29                     30
 Frequency:      1379.45                1535.63                1541.83
 Force Cnst:     13.8462                16.7389                16.8175
 Red. Mass:      12.3501                12.0477                12.0071
 IR Active:          YES                    YES                    YES
 IR Intens:      234.807                 16.621                  2.669
 Raman Active:       YES                    YES                    YES
               X      Y      Z        X      Y      Z        X      Y      Z
 C          0.148  0.591  0.000   -0.206 -0.434 -0.000    0.614 -0.231 -0.000
 C          0.291  0.088  0.000   -0.037  0.466 -0.000   -0.363  0.248  0.000
 C         -0.233 -0.356 -0.000   -0.185 -0.345  0.000    0.246  0.025  0.000
 C          0.021  0.255 -0.000    0.085  0.121  0.000   -0.357  0.092  0.000
 C          0.094 -0.389  0.000   -0.039 -0.313 -0.000    0.171 -0.215 -0.000
 C         -0.245  0.147  0.000    0.355  0.380 -0.000   -0.316  0.052 -0.000
 F         -0.048 -0.214 -0.000    0.023  0.078  0.000   -0.021  0.021  0.000
 Br        -0.010 -0.001 -0.000    0.002 -0.002  0.000    0.002 -0.000 -0.000
 Br         0.001  0.003  0.000    0.001  0.001 -0.000   -0.000 -0.002 -0.000
 I          0.000  0.000  0.000    0.000  0.001 -0.000    0.001  0.000 -0.000
 I          0.001  0.002 -0.000   -0.001  0.000 -0.000    0.001  0.001  0.000
 Br         0.007 -0.004 -0.000   -0.003 -0.001  0.000    0.001 -0.001  0.000
 TransDip   0.131  0.473  0.000   -0.040 -0.124 -0.000    0.041 -0.033 -0.000

 STANDARD THERMODYNAMIC QUANTITIES AT   298.15 K  AND     1.00 ATM

   This Molecule has  0 Imaginary Frequencies
   Zero point vibrational energy:       24.628 kcal/mol

   Atom    1 Element C  Has Mass   12.00000
   Atom    2 Element C  Has Mass   12.00000
   Atom    3 Element C  Has Mass   12.00000
   Atom    4 Element C  Has Mass   12.00000
   Atom    5 Element C  Has Mass   12.00000
   Atom    6 Element C  Has Mass   12.00000
   Atom    7 Element F  Has Mass   18.99840
   Atom    8 Element Br Has Mass   78.91830
   Atom    9 Element Br Has Mass   78.91830
   Atom   10 Element I  Has Mass  126.90440
   Atom   11 Element I  Has Mass  126.90440
   Atom   12 Element Br Has Mass   78.91830
   Molecular Mass:   581.562100 amu
   Principal axes and moments of inertia in amu*Bohr^2:
                             1           2           3
    Eigenvalues --     8786.60917 11340.00136 20126.61054
          X               0.99996    -0.00859    -0.00000
          Y               0.00859     0.99996     0.00000
          Z               0.00000    -0.00000     1.00000
   Rotational Symmetry Number is   1
   The Molecule is an Asymmetric Top
   Translational Enthalpy:        0.889 kcal/mol
   Rotational Enthalpy:           0.889 kcal/mol
   Vibrational Enthalpy:         31.156 kcal/mol
   gas constant (RT):             0.592 kcal/mol
   Translational Entropy:        44.966  cal/mol.K
   Rotational Entropy:           35.948  cal/mol.K
   Vibrational Entropy:          45.409  cal/mol.K

   Total Enthalpy:               33.526 kcal/mol
   Total Entropy:               126.323  cal/mol.K

 ======================================================================

 STANDARD THERMODYNAMIC QUANTITIES FOR ANHARMONIC VIBRATION -- TOSH

   Zero point vibrational energy: ************ kcal/mol

   Vibrational Enthalpy:       Infinity kcal/mol
   Vibrational Entropy:             NaN  cal/mol.K

   Total Enthalpy:             Infinity kcal/mol
   Total Entropy:                   NaN  cal/mol.K

 ======================================================================

 STANDARD THERMODYNAMIC QUANTITIES FOR ANHARMONIC VIBRATION -- VPT2

   Zero point vibrational energy: ************ kcal/mol

   Vibrational Enthalpy:       Infinity kcal/mol
   Vibrational Entropy:             NaN  cal/mol.K

   Total Enthalpy:             Infinity kcal/mol
   Total Entropy:                   NaN  cal/mol.K

 ======================================================================

Archival summary:
1\1\february\FREQ\ProcedureUnspecified\BasisUnspecified\2r316\taweetha\SunDec121:36:492019SunDec121:36:492019\0\\#,FREQ,ProcedureUnspecified,BasisUnspecified,\\0,1\I\C,1,2.13881\C,2,1.40873,1,119.17\C,3,1.40099,2,120.133,1,180,0\C,4,1.38962,3,119.016,2,-0,0\F,5,1.3348,4,118.894,3,-180,0\C,5,1.3908,4,121.887,3,-0,0\C,7,1.40328,5,119.478,4,-0,0\Br,4,1.89639,3,123.686,2,-180,0\Br,7,1.89969,5,116.353,4,180,0\Br,3,1.90184,2,121.611,1,-0,0\I,8,2.13361,7,118.506,5,-180,0\\\@

 Total job time:  1017.72s(wall), 5827.01s(cpu) 
 Sun Dec  1 21:36:49 2019

        *************************************************************
        *                                                           *
        *  Thank you very much for using Q-Chem.  Have a nice day.  *
        *                                                           *
        *************************************************************
