# Supplementary material for: Geometric and energetic data from quantum chemical calculations of halobenzenes and xylenes
Source: Data Brief. 2020 Mar 5;30:105386. doi: 10.1016/j.dib.2020.105386 (PMC7114895; doi:10.1016/j.dib.2020.105386)
Supplement: Supplementary file 1 [file mmc1.zip › halobenzene/B3LYP/FBrBrIII.out]

                  Welcome to Q-Chem
     A Quantum Leap Into The Future Of Chemistry


 Q-Chem 5.2 (devel), Q-Chem, Inc., Pleasanton, CA (2019)

 Yihan Shao,  Zhengting Gan,  E. Epifanovsky,  A. T. B. Gilbert,  M. Wormit,  
 J. Kussmann,  A. W. Lange,  A. Behn,  Jia Deng,  Xintian Feng,  D. Ghosh,  
 M. Goldey,  P. R. Horn,  L. D. Jacobson,  I. Kaliman,  T. Kus,  A. Landau,  
 Jie Liu,  E. I. Proynov,  R. M. Richard,  R. P. Steele,  E. J. Sundstrom,  
 H. L. Woodcock III,  P. M. Zimmerman,  D. Zuev,  B. Albrecht,  E. Alguire,  
 S. A. Baeppler,  D. Barton,  Z. Benda,  Y. A. Bernard,  E. J. Berquist,  
 K. B. Bravaya,  H. Burton,  D. Casanova,  Chun-Min Chang,  Yunqing Chen,  
 A. Chien,  K. D. Closser,  M. P. Coons,  S. Coriani,  S. Dasgupta,  
 A. L. Dempwolff,  M. Diedenhofen,  Hainam Do,  R. G. Edgar,  Po-Tung Fang,  
 S. Faraji,  S. Fatehi,  Qingguo Feng,  K. D. Fenk,  J. Fosso-Tande,  
 J. Gayvert,  Qinghui Ge,  A. Ghysels,  G. Gidofalvi,  J. Gomes,  
 J. Gonthier,  A. Gunina,  D. Hait,  M. W. D. Hanson-Heine,  
 P. H. P. Harbach,  A. W. Hauser,  M. F. Herbst,  J. E. Herr,  
 E. G. Hohenstein,  Z. C. Holden,  Kerwin Hui,  B. C. Huynh,  T.-C. Jagau,  
 Hyunjun Ji,  B. Kaduk,  K. Khistyaev,  Jaehoon Kim,  P. Klunzinger,  K. Koh,  
 D. Kosenkov,  L. Koulias,  T. Kowalczyk,  C. M. Krauter,  A. Kunitsa,  
 Ka Un Lao,  A. Laurent,  K. V. Lawler,  Joonho Lee,  D. Lefrancois,  
 S. Lehtola,  D. S. Levine,  Yi-Pei Li,  You-Sheng Lin,  Fenglai Liu,  
 E. Livshits,  A. Luenser,  P. Manohar,  E. Mansoor,  S. F. Manzer,  
 Shan-Ping Mao,  Yuezhi Mao,  N. Mardirossian,  A. V. Marenich,  
 T. Markovich,  L. A. Martinez-Martinez,  S. A. Maurer,  N. J. Mayhall,  
 S. C. McKenzie,  J.-M. Mewes,  P. Morgante,  A. F. Morrison,  
 J. W. Mullinax,  K. Nanda,  T. S. Nguyen-Beck,  R. Olivares-Amaya,  
 J. A. Parkhill,  Zheng Pei,  T. M. Perrine,  F. Plasser,  P. Pokhilko,  
 S. Prager,  A. Prociuk,  E. Ramos,  D. R. Rehn,  F. Rob,  M. Scheurer,  
 M. Schneider,  N. Sergueev,  S. M. Sharada,  S. Sharma,  D. W. Small,  
 T. Stauch,  T. Stein,  Yu-Chuan Su,  A. J. W. Thom,  A. Tkatchenko,  
 T. Tsuchimochi,  N. M. Tubman,  L. Vogt,  M. L. Vidal,  O. Vydrov,  
 M. A. Watson,  J. Wenzel,  M. de Wergifosse,  T. A. Wesolowski,  A. White,  
 J. Witte,  A. Yamada,  Jun Yang,  K. Yao,  S. Yeganeh,  S. R. Yost,  
 Zhi-Qiang You,  A. Zech,  Igor Ying Zhang,  Xing Zhang,  Yan Zhao,  
 Ying Zhu,  B. R. Brooks,  G. K. L. Chan,  C. J. Cramer,  M. S. Gordon,  
 W. J. Hehre,  A. Klamt,  M. W. Schmidt,  C. D. Sherrill,  D. G. Truhlar,  
 A. Aspuru-Guzik,  R. Baer,  A. T. Bell,  N. A. Besley,  Jeng-Da Chai,  
 A. E. DePrince, III,  R. A. DiStasio Jr.,  A. Dreuw,  B. D. Dunietz,  
 T. R. Furlani,  Chao-Ping Hsu,  Yousung Jung,  Jing Kong,  D. S. Lambrecht,  
 WanZhen Liang,  C. Ochsenfeld,  V. A. Rassolov,  L. V. Slipchenko,  
 J. E. Subotnik,  T. Van Voorhis,  J. M. Herbert,  A. I. Krylov,  
 P. M. W. Gill,  M. Head-Gordon

 Contributors to earlier versions of Q-Chem not listed above: 
 R. D. Adamson,  B. Austin,  J. Baker,  G. J. O. Beran,  K. Brandhorst,  
 S. T. Brown,  E. F. C. Byrd,  A. K. Chakraborty,  C.-L. Cheng,  
 Siu Hung Chien,  D. M. Chipman,  D. L. Crittenden,  H. Dachsel,  
 R. J. Doerksen,  A. D. Dutoi,  L. Fusti-Molnar,  W. A. Goddard III,  
 A. Golubeva-Zadorozhnaya,  S. R. Gwaltney,  G. Hawkins,  A. Heyden,  
 S. Hirata,  G. Kedziora,  F. J. Keil,  C. Kelley,  Jihan Kim,  R. A. King,  
 R. Z. Khaliullin,  P. P. Korambath,  W. Kurlancheek,  A. M. Lee,  M. S. Lee,  
 S. V. Levchenko,  Ching Yeh Lin,  D. Liotard,  R. C. Lochan,  I. Lotan,  
 P. E. Maslen,  N. Nair,  D. P. O'Neill,  D. Neuhauser,  E. Neuscamman,  
 C. M. Oana,  R. Olson,  B. Peters,  R. Peverati,  P. A. Pieniazek,  
 Y. M. Rhee,  J. Ritchie,  M. A. Rohrdanz,  E. Rosta,  N. J. Russ,  
 H. F. Schaefer III,  N. E. Schultz,  N. Shenvi,  A. C. Simmonett,  A. Sodt,  
 D. Stuck,  K. S. Thanthiriwatte,  V. Vanovschi,  Tao Wang,  A. Warshel,  
 C. F. Williams,  Q. Wu,  X. Xu,  W. Zhang

 Please cite Q-Chem as follows:
 Y. Shao et al., Mol. Phys. 113, 184-215 (2015)
 DOI: 10.1080/00268976.2014.952696

 Q-Chem 5.2.1 for Intel X86 EM64T Linux

 Parts of Q-Chem use Armadillo 8.300.2 (Tropical Shenanigans).
 http://arma.sourceforge.net/

 Q-Chem begins on Sun Dec  1 21:36:49 2019  

Host: 
0

     Scratch files written to /scratch/taweetham/qchem26429//
NAlpha2: 274
NElect   274
Mult     1

Checking the input file for inconsistencies... 	...done.

--------------------------------------------------------------
User input:
--------------------------------------------------------------
$MOLECULE
0 1
C   
C	1	CC
C	2	CC	1	120.0		
C	3	CC	2	120.0	1	0.0
C	4	CC	3	120.0	2	0.0	
C	5 	CC	4	120.0	3	0.0
F	1	CF	2	120.0	3	180.0
Br	2	CBr	3	120.0	4	180.0
Br	3	CBr	4	120.0	5	180.0
I	4	CI	5	120.0	6	180.0
I	5	CI	6	120.0	1	180.0
I	6	CI	1	120.0	2	180.0

CC=1.39483
CH=1.08673
CF=1.33960
CCl=1.72090
CBr=1.89068
CI=2.07886
$END

$REM
   JOB_TYPE	OPTIMIZATION
   BASIS	6-311++G**
   METHOD	B3LYP
   MEM_TOTAL	64000
   SYM_IGNORE	TRUE
$END

--------------------------------------------------------------
 ----------------------------------------------------------------
             Standard Nuclear Orientation (Angstroms)
    I     Atom           X                Y                Z
 ----------------------------------------------------------------
    1      C       0.0000000000     0.0000000000     0.0000000000
    2      C       0.0000000000     0.0000000000     1.3948300000
    3      C       1.2079582140     0.0000000000     2.0922450000
    4      C       2.4159164279     0.0000000000     1.3948300000
    5      C       2.4159164279     0.0000000000    -0.0000000000
    6      C       1.2079582140     0.0000000000    -0.6974150000
    7      F      -1.1601276309    -0.0000000000    -0.6698000000
    8      Br     -1.6373769104    -0.0000000000     2.3401700000
    9      Br      1.2079582140    -0.0000000000     3.9829250000
   10      I       4.2162619988    -0.0000000000     2.4342600000
   11      I       4.2162619988    -0.0000000000    -1.0394300000
   12      I       1.2079582140    -0.0000000000    -2.7762750000
 ----------------------------------------------------------------
 Nuclear Repulsion Energy =        4195.39571381 hartrees
 There are      137 alpha and      137 beta electrons
 Requested basis set is 6-311++G(d,p)
 There are 152 shells and 436 basis functions

 Total QAlloc Memory Limit  64000 MB
 Mega-Array Size       188 MB
 MEM_STATIC part       192 MB
 A cutoff of  1.0D-11 yielded   6819 shell pairs
 There are     62224 function pairs (     69574 Cartesian)
 Smallest overlap matrix eigenvalue = 6.14E-07

 Q-Chem warning in module stvman/mkSTV.C, line 318:

 Overlap eigenvalue is smaller than square root of threshold
 Use THRESH >= 12 to get rid of this warning

 Linear dependence detected in AO basis
 Tighter screening thresholds may be required for diffuse basis sets
 Use S2THRESH > 14 and THRESH = 14 in case of SCF convergence issues
 Number of orthogonalized atomic orbitals = 435
 Maximum deviation from orthogonality = 1.067E-10

 Scale SEOQF with 1.000000e-01/1.000000e-01/1.000000e-01

 Standard Electronic Orientation quadrupole field applied
 Nucleus-field energy     =    -0.0000000908 hartrees
 Guess from superposition of atomic densities
 Warning:  Energy on first SCF cycle will be non-variational
 SAD guess density has 274.000000 electrons

 -----------------------------------------------------------------------
  General SCF calculation program by
  Eric Jon Sundstrom, Paul Horn, Yuezhi Mao, Dmitri Zuev, Alec White,
  David Stuck, Shaama M.S., Shane Yost, Joonho Lee, David Small,
  Daniel Levine, Susi Lehtola, Hugh Burton, Evgeny Epifanovsky,
  Bang C. Huynh
 -----------------------------------------------------------------------
 Exchange:     0.2000 Hartree-Fock + 0.0800 Slater + 0.7200 B88
 Correlation:  0.1900 VWN1RPA + 0.8100 LYP
 Using SG-1 standard quadrature grid
 using 6 threads for integral computing
 -------------------------------------------------------
 OpenMP Integral computing Module                
 Release: version 2.0, May 2017, Q-Chem Inc. Pleasanton 
 -------------------------------------------------------
 A restricted SCF calculation will be
 performed using DIIS
 SCF converges when DIIS error is below 1.0e-08
 ---------------------------------------
  Cycle       Energy         DIIS error
 ---------------------------------------
    1  -26237.7668109795      2.83e-02  
    2  -26235.2928783562      2.01e-03  
    3  -26235.1794145978      2.87e-03  
    4  -26235.3306025396      9.25e-04  
    5  -26235.3529241228      2.04e-04  
    6  -26235.3534992897      8.82e-05  
    7  -26235.3536510121      2.90e-05  
    8  -26235.3536695241      1.13e-05  
    9  -26235.3536720188      1.76e-06  
   10  -26235.3536720543      9.44e-07  
   11  -26235.3536720726      4.08e-07  
   12  -26235.3536720760      7.96e-08  
   13  -26235.3536720758      3.80e-08  
   14  -26235.3536720769      5.40e-09  Convergence criterion met
 ---------------------------------------
 SCF time:   CPU 297.01s  wall 54.00s 
 SCF   energy in the final basis set =   -26235.3536720769
 Total energy in the final basis set =   -26235.3536720769

 --------------------------------------------------------------

                    Orbital Energies (a.u.)
 --------------------------------------------------------------

 Alpha MOs
 -- Occupied --
**************************-482.8572-482.8567-176.3206-176.3193-176.3173
********-165.7231-165.7222-165.7220-165.7210-165.7210-165.7207-165.7189
******** -62.5100 -62.5097 -56.3308 -56.3304 -56.3266 -56.3263 -56.3263
-56.3259 -35.8172 -35.8160 -35.8139 -31.3105 -31.3092 -31.3072 -31.3044
-31.3040 -31.3034 -31.3028 -31.3013 -31.3007 -24.7297 -22.9609 -22.9597
-22.9596 -22.9593 -22.9584 -22.9580 -22.9576 -22.9563 -22.9559 -22.9550
-22.9550 -22.9539 -22.9539 -22.9518 -22.9518 -10.3146 -10.2792 -10.2764
-10.2676 -10.2651 -10.2650  -8.7189  -8.7187  -6.5513  -6.5509  -6.5373
 -6.5372  -6.5364  -6.5362  -6.3669  -6.3659  -6.3638  -4.7797  -4.7786
 -4.7765  -4.7646  -4.7639  -4.7638  -4.7629  -4.7617  -4.7607  -2.6619
 -2.6617  -2.6583  -2.6580  -2.6575  -2.6572  -2.6464  -2.6463  -2.6463
 -2.6462  -2.0458  -2.0447  -2.0426  -2.0409  -2.0404  -2.0401  -2.0394
 -2.0380  -2.0372  -2.0273  -2.0271  -2.0267  -2.0264  -2.0244  -2.0242
 -1.2725  -0.9406  -0.8663  -0.8455  -0.7952  -0.7766  -0.7014  -0.6966
 -0.6763  -0.6222  -0.6138  -0.5659  -0.5636  -0.5149  -0.4807  -0.4540
 -0.4432  -0.4395  -0.4312  -0.3897  -0.3803  -0.3779  -0.3528  -0.3420
 -0.3269  -0.3181  -0.3048  -0.3028  -0.2867  -0.2804  -0.2608  -0.2599
 -0.2401
 -- Virtual --
 -0.1028  -0.0697  -0.0610  -0.0511  -0.0398  -0.0182  -0.0009  -0.0004
  0.0264   0.0278   0.0429   0.0510   0.0559   0.0629   0.0632   0.0743
  0.0758   0.0836   0.0842   0.0891   0.0941   0.1040   0.1121   0.1144
  0.1222   0.1269   0.1274   0.1363   0.1523   0.1551   0.1708   0.1789
  0.1828   0.1842   0.1904   0.1946   0.2017   0.2070   0.2117   0.2198
  0.2238   0.2242   0.2358   0.2474   0.2474   0.2539   0.2729   0.2754
  0.2932   0.2981   0.2990   0.3128   0.3256   0.3515   0.3741   0.3754
  0.3795   0.3809   0.3876   0.3944   0.4004   0.4078   0.4145   0.4250
  0.4254   0.4322   0.4379   0.4501   0.4515   0.4592   0.4716   0.4783
  0.4849   0.4896   0.5006   0.5026   0.5043   0.5060   0.5297   0.5450
  0.5471   0.5620   0.5690   0.5700   0.5909   0.5935   0.5975   0.6075
  0.6192   0.6248   0.6527   0.6731   0.6814   0.6880   0.6973   0.7030
  0.7249   0.7290   0.7570   0.7599   0.7642   0.7808   0.7974   0.8170
  0.8248   0.8403   0.8807   0.8942   0.9373   0.9419   0.9639   0.9703
  1.0106   1.0126   1.0637   1.0747   1.0916   1.1017   1.1141   1.1636
  1.1914   1.2238   1.2271   1.3034   1.3071   1.3214   1.3266   1.3563
  1.3570   1.3810   1.4187   1.4216   1.4506   1.4666   1.4821   1.4886
  1.5120   1.5242   1.5292   1.5647   1.5887   1.6144   1.7169   1.7234
  1.7533   1.7649   1.8155   1.8168   1.8440   1.8505   1.8962   1.9889
  2.0147   2.0293   2.0408   2.0482   2.1165   2.1398   2.1751   2.2210
  2.2472   2.2587   2.2606   2.3028   2.3486   2.3685   2.4696   2.5640
  2.6927   2.7018   2.8004   2.8084   2.8244   2.8628   2.9238   3.0352
  3.0443   3.0799   3.1389   3.1541   3.3783   3.3907   3.6327   3.7478
  3.7526   3.8085   3.8719   3.9322   3.9533   3.9571   3.9613   3.9731
  3.9847   3.9897   3.9974   4.0181   4.0199   4.0376   4.0508   4.0525
  4.0586   4.0600   4.0733   4.1018   4.1219   4.1635   4.2050   4.2287
  4.2497   4.2912   4.2965   4.3180   4.3756   4.4103   4.4439   4.4968
  4.6263   4.8284   4.8325   5.9837   6.0136   6.0298   6.0467   6.0739
  6.1281   6.1784   6.2156   6.2454   6.3026   6.4371   6.6714   6.7264
  6.8275   7.5368   7.5686   7.6567   7.6878   7.7203   7.7986  23.2002
 23.7799  23.7838  23.9493  23.9563  24.0457  27.8478  27.9085  27.9891
 28.3285  28.3508  28.3683  28.3765  28.3802  28.4316  28.4353  28.4598
 28.4875  28.5183  28.5290  28.5330  28.5338  28.5415  28.5553  28.5572
 28.5699  28.5773  28.5930  28.6307  28.6597  28.6912  28.7359  28.7843
 47.9425  48.0670  66.7723 127.8737 127.8906 127.9067 127.9100 127.9303
127.9592 127.9836 128.0014 128.0195 151.6448 151.6994 151.7732 289.7326
289.7656 289.8576 289.8837 289.9414 290.02011020.74431020.90011901.8072
********1901.9417
 --------------------------------------------------------------

          Ground-State Mulliken Net Atomic Charges

     Atom                 Charge (a.u.)
  ----------------------------------------
      1 C                    -0.492314
      2 C                     0.465622
      3 C                     0.031039
      4 C                    -0.504331
      5 C                     0.267940
      6 C                     0.379388
      7 F                    -0.104121
      8 Br                   -0.122828
      9 Br                   -0.217558
     10 I                     0.103448
     11 I                     0.103475
     12 I                     0.090241
  ----------------------------------------
  Sum of atomic charges =     0.000000

 -----------------------------------------------------------------
                    Cartesian Multipole Moments
 -----------------------------------------------------------------
    Charge (ESU x 10^10)
                -0.0000
    Dipole Moment (Debye)
         X       1.1954      Y       0.0000      Z       0.0088
       Tot       1.1954
    Quadrupole Moments (Debye-Ang)
        XX    -153.6894     XY       0.0000     YY    -161.6411
        XZ      -2.2431     YZ       0.0000     ZZ    -153.2940
    Octopole Moments (Debye-Ang^2)
       XXX    -845.9969    XXY       0.0000    XYY    -304.9109
       YYY       0.0000    XXZ     -88.3794    XYZ       0.0000
       YYZ     -98.0180    XZZ    -282.7902    YZZ       0.0000
       ZZZ    -288.8509
    Hexadecapole Moments (Debye-Ang^3)
      XXXX   -6993.6107   XXXY       0.0000   XXYY   -1302.8807
      XYYY       0.0000   YYYY    -208.6396   XXXZ    -357.1488
      XXYZ       0.0000   XYYZ    -123.9116   YYYZ      -0.0000
      XXZZ   -2001.9076   XYZZ       0.0000   YYZZ    -942.9576
      XZZZ    -368.7053   YZZZ       0.0000   ZZZZ   -5009.4621
 -----------------------------------------------------------------
 Calculating analytic gradient of the SCF energy
 Gradient of SCF Energy
            1           2           3           4           5           6
    1  -0.0047960   0.0069121  -0.0002457   0.0004190   0.0030795   0.0044985
    2  -0.0000000   0.0000000  -0.0000000   0.0000000   0.0000000   0.0000000
    3  -0.0026694  -0.0012079  -0.0003867  -0.0003932  -0.0035095   0.0007141
            7           8           9          10          11          12
    1  -0.0037161   0.0070659   0.0036049  -0.0144808  -0.0165115   0.0141702
    2  -0.0000000   0.0000000   0.0000000   0.0000000  -0.0000000   0.0000000
    3  -0.0034342   0.0052222  -0.0056654  -0.0140377   0.0107903   0.0145774
 Max gradient component =       1.651E-02
 RMS gradient           =       6.411E-03
 Gradient time:  CPU 102.76 s  wall 17.25 s
 Geometry Optimization Parameters
   NAtoms,    NIC,     NZ,  NCons,   NDum,   NFix, NCnnct, MaxDiis
       12      78      12       0       0       0       0       0


** GEOMETRY OPTIMIZATION IN DELOCALIZED INTERNAL COORDINATES **
   Searching for a Minimum

   Optimization Cycle:   1

                       Coordinates (Angstroms)
     ATOM                X               Y               Z
      1  C         0.0000000000    0.0000000000    0.0000000000
      2  C         0.0000000000    0.0000000000    1.3948300000
      3  C         1.2079582140    0.0000000000    2.0922450000
      4  C         2.4159164279    0.0000000000    1.3948300000
      5  C         2.4159164279    0.0000000000    0.0000000000
      6  C         1.2079582140    0.0000000000   -0.6974150000
      7  F        -1.1601276309    0.0000000000   -0.6698000000
      8  Br       -1.6373769104    0.0000000000    2.3401700000
      9  Br        1.2079582140    0.0000000000    3.9829250000
     10  I         4.2162619988    0.0000000000    2.4342600000
     11  I         4.2162619988    0.0000000000   -1.0394300000
     12  I         1.2079582140    0.0000000000   -2.7762750000
   Point Group: c1    Number of degrees of freedom:    30


   Energy is -26235.353672077


 Attempting to generate delocalized internal coordinates
 Initial Hessian constructed with Jon Baker's OPTIMIZE code

 21 Hessian modes will be used to form the next step
  Hessian Eigenvalues:
     0.124424    0.124424    0.124424    0.201019    0.201019    0.250000
     0.250000    0.250000    0.250000    0.250000    0.250000    0.250000
     0.250000    0.250000    0.426727    0.426727    0.464882    0.464882
     0.464882    0.464882    0.572947

 Minimum search - taking simple RFO step
 Searching for Lamda that Minimizes Along All modes
 Value Taken    Lamda =  -0.02013997
 Calculated Step too Large.  Step scaled by  0.997214
 Step Taken.  Stepsize is  0.300000

                             Maximum     Tolerance    Cnvgd?
         Gradient           0.049033      0.000300      NO
         Displacement       0.167034      0.001200      NO
         Energy change     *********      0.000001      NO


 New Cartesian Coordinates Obtained by Inverse Iteration

 Displacement from previous Coordinates is:  0.655890
 ----------------------------------------------------------------
             Standard Nuclear Orientation (Angstroms)
    I     Atom           X                Y                Z
 ----------------------------------------------------------------
    1      C       0.0395713705     0.0000000000     0.0162738516
    2      C       0.0114887702     0.0000000000     1.3987968355
    3      C       1.2199883362     0.0000000000     2.1061028056
    4      C       2.4525865546     0.0000000000     1.4124414490
    5      C       2.4617037204     0.0000000000    -0.0122959533
    6      C       1.2241427737     0.0000000000    -0.7072017096
    7      F      -1.1215584639     0.0000000000    -0.6429383905
    8      Br     -1.6926067347     0.0000000000     2.2369180835
    9      Br      1.1581035578     0.0000000000     4.0092931668
   10      I       4.2649102275     0.0000000000     2.5696315273
   11      I       4.3130571377     0.0000000000    -1.1069320841
   12      I       0.9672979182     0.0000000000    -2.8237495818
 ----------------------------------------------------------------
 Nuclear Repulsion Energy =        4092.05092047 hartrees
 There are      137 alpha and      137 beta electrons
 Applying Cartesian multipole field
    Component          Value
    ---------          -----
     (2,0,0)        1.00000E-11
     (0,2,0)        2.00000E-11
     (0,0,2)       -3.00000E-11
 Nucleus-field energy     =    -0.0000000946 hartrees
 Requested basis set is 6-311++G(d,p)
 There are 152 shells and 436 basis functions
 A cutoff of  1.0D-11 yielded   6769 shell pairs
 There are     61774 function pairs (     69046 Cartesian)
 Smallest overlap matrix eigenvalue = 6.64E-07

 Q-Chem warning in module stvman/mkSTV.C, line 318:

 Overlap eigenvalue is smaller than square root of threshold
 Use THRESH >= 12 to get rid of this warning

 Linear dependence detected in AO basis
 Tighter screening thresholds may be required for diffuse basis sets
 Use S2THRESH > 14 and THRESH = 14 in case of SCF convergence issues
 Number of orthogonalized atomic orbitals = 435
 Maximum deviation from orthogonality = 4.107E-10
 Guess MOs from SCF MO coefficient file

 -----------------------------------------------------------------------
  General SCF calculation program by
  Eric Jon Sundstrom, Paul Horn, Yuezhi Mao, Dmitri Zuev, Alec White,
  David Stuck, Shaama M.S., Shane Yost, Joonho Lee, David Small,
  Daniel Levine, Susi Lehtola, Hugh Burton, Evgeny Epifanovsky,
  Bang C. Huynh
 -----------------------------------------------------------------------
 Exchange:     0.2000 Hartree-Fock + 0.0800 Slater + 0.7200 B88
 Correlation:  0.1900 VWN1RPA + 0.8100 LYP
 Using SG-1 standard quadrature grid
 using 6 threads for integral computing
 -------------------------------------------------------
 OpenMP Integral computing Module                
 Release: version 2.0, May 2017, Q-Chem Inc. Pleasanton 
 -------------------------------------------------------
 A restricted SCF calculation will be
 performed using DIIS
 SCF converges when DIIS error is below 1.0e-08
 ---------------------------------------
  Cycle       Energy         DIIS error
 ---------------------------------------
    1  -26235.3478250126      9.57e-04  
    2  -26235.3555728327      4.04e-04  
    3  -26235.3455923305      7.34e-04  
    4  -26235.3597411327      7.11e-05  
    5  -26235.3598273889      1.88e-05  
    6  -26235.3598325738      5.55e-06  
    7  -26235.3598331171      2.44e-06  
    8  -26235.3598332428      8.67e-07  
    9  -26235.3598332612      3.04e-07  
   10  -26235.3598332625      9.51e-08  
   11  -26235.3598332642      4.76e-08  
   12  -26235.3598332630      1.30e-08  
   13  -26235.3598332603      3.81e-09  Convergence criterion met
 ---------------------------------------
 SCF time:   CPU 271.37s  wall 50.00s 
 SCF   energy in the final basis set =   -26235.3598332603
 Total energy in the final basis set =   -26235.3598332603

 --------------------------------------------------------------

                    Orbital Energies (a.u.)
 --------------------------------------------------------------

 Alpha MOs
 -- Occupied --
**************************-482.8586-482.8576-176.3220-176.3216-176.3194
********-165.7254-165.7236-165.7235-165.7233-165.7232-165.7230-165.7210
******** -62.5114 -62.5105 -56.3322 -56.3313 -56.3280 -56.3276 -56.3271
-56.3267 -35.8184 -35.8179 -35.8158 -31.3120 -31.3115 -31.3094 -31.3056
-31.3052 -31.3051 -31.3047 -31.3030 -31.3025 -24.7286 -22.9624 -22.9619
-22.9609 -22.9607 -22.9604 -22.9601 -22.9597 -22.9583 -22.9580 -22.9561
-22.9561 -22.9557 -22.9557 -22.9535 -22.9535 -10.3122 -10.2847 -10.2798
-10.2769 -10.2754 -10.2703  -8.7202  -8.7194  -6.5527  -6.5517  -6.5385
 -6.5379  -6.5375  -6.5368  -6.3677  -6.3672  -6.3652  -4.7809  -4.7802
 -4.7782  -4.7652  -4.7648  -4.7644  -4.7640  -4.7627  -4.7619  -2.6634
 -2.6624  -2.6595  -2.6588  -2.6587  -2.6579  -2.6475  -2.6475  -2.6469
 -2.6469  -2.0465  -2.0456  -2.0436  -2.0418  -2.0414  -2.0411  -2.0407
 -2.0394  -2.0386  -2.0276  -2.0276  -2.0274  -2.0272  -2.0253  -2.0250
 -1.2755  -0.9347  -0.8596  -0.8428  -0.7905  -0.7715  -0.6978  -0.6906
 -0.6698  -0.6232  -0.6166  -0.5647  -0.5585  -0.5171  -0.4783  -0.4537
 -0.4389  -0.4371  -0.4276  -0.3863  -0.3759  -0.3744  -0.3502  -0.3398
 -0.3178  -0.3164  -0.3024  -0.3011  -0.2882  -0.2821  -0.2623  -0.2617
 -0.2525
 -- Virtual --
 -0.1130  -0.0735  -0.0622  -0.0606  -0.0502  -0.0362  -0.0065  -0.0011
  0.0265   0.0285   0.0431   0.0515   0.0552   0.0622   0.0625   0.0741
  0.0806   0.0825   0.0826   0.0881   0.0921   0.1040   0.1115   0.1120
  0.1227   0.1264   0.1314   0.1345   0.1521   0.1538   0.1638   0.1716
  0.1767   0.1807   0.1850   0.1953   0.1983   0.2012   0.2100   0.2140
  0.2235   0.2254   0.2367   0.2435   0.2457   0.2528   0.2682   0.2758
  0.2856   0.2940   0.3032   0.3053   0.3483   0.3509   0.3593   0.3677
  0.3796   0.3841   0.3929   0.3987   0.3996   0.4054   0.4130   0.4136
  0.4276   0.4285   0.4344   0.4411   0.4476   0.4485   0.4706   0.4835
  0.4850   0.4862   0.4990   0.5014   0.5030   0.5068   0.5158   0.5362
  0.5485   0.5558   0.5611   0.5631   0.5782   0.5813   0.5896   0.5962
  0.6137   0.6248   0.6408   0.6642   0.6676   0.6789   0.6853   0.6984
  0.7158   0.7265   0.7453   0.7497   0.7564   0.7711   0.7899   0.8145
  0.8208   0.8338   0.8699   0.8896   0.9354   0.9358   0.9589   0.9640
  0.9973   1.0156   1.0641   1.0706   1.0749   1.1028   1.1119   1.1585
  1.1775   1.2178   1.2194   1.2656   1.2849   1.3219   1.3244   1.3502
  1.3691   1.4010   1.4076   1.4169   1.4465   1.4519   1.4609   1.4761
  1.4838   1.5091   1.5385   1.5568   1.5704   1.5967   1.7116   1.7195
  1.7476   1.7570   1.8065   1.8078   1.8346   1.8447   1.8901   1.9868
  2.0020   2.0109   2.0278   2.0453   2.1025   2.1290   2.1703   2.2168
  2.2298   2.2442   2.2594   2.2836   2.3356   2.3516   2.4665   2.5600
  2.6883   2.7000   2.7870   2.8029   2.8226   2.8569   2.9203   3.0312
  3.0345   3.0519   3.1240   3.1506   3.3576   3.3833   3.6087   3.7398
  3.7528   3.7909   3.8692   3.9438   3.9577   3.9617   3.9620   3.9804
  3.9835   3.9867   3.9940   4.0104   4.0126   4.0228   4.0443   4.0522
  4.0527   4.0636   4.0658   4.1077   4.1139   4.1457   4.1791   4.2195
  4.2338   4.2783   4.2831   4.3211   4.3715   4.3837   4.4387   4.4626
  4.5840   4.7895   4.8392   5.9854   6.0080   6.0357   6.0586   6.0721
  6.1037   6.1544   6.1588   6.1970   6.3007   6.4401   6.6677   6.7315
  6.8156   7.5353   7.5666   7.6518   7.6796   7.7222   7.7892  23.2042
 23.7420  23.7578  23.8930  23.9195  24.0317  27.8233  27.8845  27.9652
 28.3280  28.3455  28.3672  28.3802  28.3932  28.4164  28.4205  28.4302
 28.4609  28.5221  28.5262  28.5287  28.5373  28.5414  28.5491  28.5516
 28.5568  28.5696  28.5896  28.6138  28.6366  28.6772  28.7194  28.7701
 47.9403  48.0564  66.7693 127.8724 127.8858 127.9023 127.9231 127.9306
127.9437 127.9691 127.9722 127.9926 151.6237 151.6778 151.7488 289.7304
289.7634 289.8508 289.8780 289.9398 290.01071020.74211020.88691901.7851
********1901.9157
 --------------------------------------------------------------

          Ground-State Mulliken Net Atomic Charges

     Atom                 Charge (a.u.)
  ----------------------------------------
      1 C                    -0.356903
      2 C                     0.452812
      3 C                    -0.051438
      4 C                    -0.408824
      5 C                     0.191301
      6 C                     0.257813
      7 F                    -0.076261
      8 Br                   -0.110889
      9 Br                   -0.206892
     10 I                     0.105423
     11 I                     0.104669
     12 I                     0.099190
  ----------------------------------------
  Sum of atomic charges =     0.000000

 -----------------------------------------------------------------
                    Cartesian Multipole Moments
 -----------------------------------------------------------------
    Charge (ESU x 10^10)
                -0.0000
    Dipole Moment (Debye)
         X       0.8921      Y       0.0000      Z       0.0381
       Tot       0.8929
    Quadrupole Moments (Debye-Ang)
        XX    -153.9039     XY       0.0000     YY    -162.1888
        XZ      -1.0525     YZ      -0.0000     ZZ    -152.8659
    Octopole Moments (Debye-Ang^2)
       XXX    -837.7351    XXY       0.0000    XYY    -302.9757
       YYY       0.0000    XXZ     -85.0538    XYZ      -0.0000
       YYZ     -97.6001    XZZ    -280.4560    YZZ       0.0000
       ZZZ    -286.9369
    Hexadecapole Moments (Debye-Ang^3)
      XXXX   -7123.8105   XXXY       0.0000   XXYY   -1332.0909
      XYYY       0.0000   YYYY    -210.0828   XXXZ    -427.5980
      XXYZ      -0.0000   XYYZ    -148.7552   YYYZ      -0.0000
      XXZZ   -2041.3126   XYZZ      -0.0000   YYZZ    -971.6335
      XZZZ    -403.0403   YZZZ      -0.0000   ZZZZ   -5152.9759
 -----------------------------------------------------------------
 Calculating analytic gradient of the SCF energy
 Gradient of SCF Energy
            1           2           3           4           5           6
    1  -0.0007417   0.0005292  -0.0041264   0.0029867   0.0067670  -0.0117551
    2  -0.0000000  -0.0000000   0.0000000  -0.0000000   0.0000000   0.0000000
    3   0.0030336  -0.0070885   0.0012932   0.0067254  -0.0059461  -0.0024998
            7           8           9          10          11          12
    1   0.0026388  -0.0004842   0.0015156   0.0008050   0.0061658  -0.0043008
    2  -0.0000000   0.0000000  -0.0000000   0.0000000   0.0000000   0.0000000
    3   0.0002198  -0.0000612   0.0009596   0.0051818  -0.0014888  -0.0003291
 Max gradient component =       1.176E-02
 RMS gradient           =       3.557E-03
 Gradient time:  CPU 99.09 s  wall 16.65 s
 Geometry Optimization Parameters
   NAtoms,    NIC,     NZ,  NCons,   NDum,   NFix, NCnnct, MaxDiis
       12      78      12       0       0       0       0       0

 Cartesian Hessian Update
 Hessian updated using BFGS update


** GEOMETRY OPTIMIZATION IN DELOCALIZED INTERNAL COORDINATES **
   Searching for a Minimum

   Optimization Cycle:   2

                       Coordinates (Angstroms)
     ATOM                X               Y               Z
      1  C         0.0395713705    0.0000000000    0.0162738516
      2  C         0.0114887702    0.0000000000    1.3987968355
      3  C         1.2199883362    0.0000000000    2.1061028056
      4  C         2.4525865546    0.0000000000    1.4124414490
      5  C         2.4617037204    0.0000000000   -0.0122959533
      6  C         1.2241427737    0.0000000000   -0.7072017096
      7  F        -1.1215584639    0.0000000000   -0.6429383905
      8  Br       -1.6926067347    0.0000000000    2.2369180835
      9  Br        1.1581035578    0.0000000000    4.0092931668
     10  I         4.2649102275    0.0000000000    2.5696315273
     11  I         4.3130571377    0.0000000000   -1.1069320841
     12  I         0.9672979182    0.0000000000   -2.8237495818
   Point Group: c1    Number of degrees of freedom:    30


   Energy is -26235.359833260

 Hessian updated using BFGS update

 11 Hessian modes will be used to form the next step
  Hessian Eigenvalues:
     0.123424    0.133578    0.200937    0.201029    0.234949    0.290288
     0.424762    0.450842    0.463912    0.536201    0.576458

 Minimum search - taking simple RFO step
 Searching for Lamda that Minimizes Along All modes
 Value Taken    Lamda =  -0.00200840
 Step Taken.  Stepsize is  0.070381

                             Maximum     Tolerance    Cnvgd?
         Gradient           0.024951      0.000300      NO
         Displacement       0.057630      0.001200      NO
         Energy change     -0.006161      0.000001      NO


 New Cartesian Coordinates Obtained by Inverse Iteration

 Displacement from previous Coordinates is:  0.184378
 ----------------------------------------------------------------
             Standard Nuclear Orientation (Angstroms)
    I     Atom           X                Y                Z
 ----------------------------------------------------------------
    1      C       0.0377414493     0.0000000000     0.0187150941
    2      C       0.0086753701     0.0000000000     1.4068401969
    3      C       1.2183781360     0.0000000000     2.1130196778
    4      C       2.4455504327     0.0000000000     1.4132923953
    5      C       2.4478172486     0.0000000000    -0.0004570615
    6      C       1.2279729069     0.0000000000    -0.7003586552
    7      F      -1.1258266163     0.0000000000    -0.6393119932
    8      Br     -1.6963173774     0.0000000000     2.2423418599
    9      Br      1.1434562663     0.0000000000     4.0146600144
   10      I       4.2837226215     0.0000000000     2.5167325345
   11      I       4.2761449434     0.0000000000    -1.1048205071
   12      I       1.0313697871     0.0000000000    -2.8243135559
 ----------------------------------------------------------------
 Nuclear Repulsion Energy =        4107.59379178 hartrees
 There are      137 alpha and      137 beta electrons
 Applying Cartesian multipole field
    Component          Value
    ---------          -----
     (2,0,0)        1.00000E-11
     (0,2,0)        2.00000E-11
     (0,0,2)       -3.00000E-11
 Nucleus-field energy     =    -0.0000000934 hartrees
 Requested basis set is 6-311++G(d,p)
 There are 152 shells and 436 basis functions
 A cutoff of  1.0D-11 yielded   6769 shell pairs
 There are     61797 function pairs (     69076 Cartesian)
 Smallest overlap matrix eigenvalue = 6.39E-07

 Q-Chem warning in module stvman/mkSTV.C, line 318:

 Overlap eigenvalue is smaller than square root of threshold
 Use THRESH >= 12 to get rid of this warning

 Linear dependence detected in AO basis
 Tighter screening thresholds may be required for diffuse basis sets
 Use S2THRESH > 14 and THRESH = 14 in case of SCF convergence issues
 Number of orthogonalized atomic orbitals = 435
 Maximum deviation from orthogonality = 5.599E-10
 Guess MOs from SCF MO coefficient file

 -----------------------------------------------------------------------
  General SCF calculation program by
  Eric Jon Sundstrom, Paul Horn, Yuezhi Mao, Dmitri Zuev, Alec White,
  David Stuck, Shaama M.S., Shane Yost, Joonho Lee, David Small,
  Daniel Levine, Susi Lehtola, Hugh Burton, Evgeny Epifanovsky,
  Bang C. Huynh
 -----------------------------------------------------------------------
 Exchange:     0.2000 Hartree-Fock + 0.0800 Slater + 0.7200 B88
 Correlation:  0.1900 VWN1RPA + 0.8100 LYP
 Using SG-1 standard quadrature grid
 using 6 threads for integral computing
 -------------------------------------------------------
 OpenMP Integral computing Module                
 Release: version 2.0, May 2017, Q-Chem Inc. Pleasanton 
 -------------------------------------------------------
 A restricted SCF calculation will be
 performed using DIIS
 SCF converges when DIIS error is below 1.0e-08
 ---------------------------------------
  Cycle       Energy         DIIS error
 ---------------------------------------
    1  -26235.3599039309      2.90e-04  
    2  -26235.3605718262      1.07e-04  
    3  -26235.3598296972      1.99e-04  
    4  -26235.3608563179      1.97e-05  
    5  -26235.3608654930      6.29e-06  
    6  -26235.3608663104      1.99e-06  
    7  -26235.3608663847      1.04e-06  
    8  -26235.3608664086      2.50e-07  
    9  -26235.3608664109      1.09e-07  
   10  -26235.3608664106      3.94e-08  
   11  -26235.3608664101      1.56e-08  
   12  -26235.3608664086      4.67e-09  Convergence criterion met
 ---------------------------------------
 SCF time:   CPU 249.19s  wall 47.00s 
 SCF   energy in the final basis set =   -26235.3608664086
 Total energy in the final basis set =   -26235.3608664086

 --------------------------------------------------------------

                    Orbital Energies (a.u.)
 --------------------------------------------------------------

 Alpha MOs
 -- Occupied --
**************************-482.8587-482.8578-176.3221-176.3207-176.3193
********-165.7245-165.7237-165.7236-165.7232-165.7223-165.7221-165.7209
******** -62.5114 -62.5106 -56.3322 -56.3314 -56.3280 -56.3276 -56.3272
-56.3268 -35.8185 -35.8171 -35.8157 -31.3121 -31.3106 -31.3093 -31.3057
-31.3053 -31.3043 -31.3039 -31.3029 -31.3025 -24.7283 -22.9625 -22.9610
-22.9610 -22.9608 -22.9596 -22.9596 -22.9593 -22.9582 -22.9579 -22.9563
-22.9562 -22.9549 -22.9549 -22.9535 -22.9535 -10.3129 -10.2848 -10.2772
-10.2764 -10.2740 -10.2692  -8.7202  -8.7195  -6.5527  -6.5518  -6.5385
 -6.5379  -6.5376  -6.5369  -6.3678  -6.3665  -6.3651  -4.7810  -4.7795
 -4.7781  -4.7653  -4.7645  -4.7642  -4.7634  -4.7627  -4.7619  -2.6634
 -2.6625  -2.6595  -2.6589  -2.6588  -2.6580  -2.6475  -2.6475  -2.6470
 -2.6469  -2.0466  -2.0450  -2.0436  -2.0419  -2.0412  -2.0407  -2.0400
 -2.0393  -2.0386  -2.0277  -2.0277  -2.0269  -2.0266  -2.0253  -2.0250
 -1.2742  -0.9358  -0.8615  -0.8423  -0.7914  -0.7726  -0.6972  -0.6910
 -0.6717  -0.6231  -0.6164  -0.5641  -0.5603  -0.5161  -0.4786  -0.4538
 -0.4385  -0.4382  -0.4287  -0.3866  -0.3760  -0.3755  -0.3499  -0.3390
 -0.3199  -0.3167  -0.3031  -0.3014  -0.2877  -0.2829  -0.2623  -0.2618
 -0.2502
 -- Virtual --
 -0.1126  -0.0722  -0.0622  -0.0603  -0.0482  -0.0334  -0.0061  -0.0011
  0.0263   0.0283   0.0430   0.0516   0.0553   0.0624   0.0624   0.0741
  0.0799   0.0828   0.0831   0.0881   0.0923   0.1043   0.1116   0.1128
  0.1226   0.1266   0.1304   0.1358   0.1525   0.1546   0.1665   0.1731
  0.1781   0.1823   0.1846   0.1965   0.1981   0.1996   0.2088   0.2145
  0.2227   0.2233   0.2360   0.2437   0.2460   0.2545   0.2698   0.2742
  0.2874   0.2942   0.3041   0.3059   0.3438   0.3512   0.3645   0.3714
  0.3806   0.3823   0.3887   0.3975   0.3984   0.4035   0.4150   0.4172
  0.4283   0.4284   0.4342   0.4448   0.4470   0.4475   0.4696   0.4840
  0.4863   0.4868   0.5001   0.5011   0.5027   0.5073   0.5178   0.5385
  0.5480   0.5583   0.5607   0.5645   0.5816   0.5838   0.5899   0.5981
  0.6148   0.6270   0.6426   0.6658   0.6694   0.6788   0.6871   0.6969
  0.7185   0.7246   0.7464   0.7510   0.7583   0.7724   0.7903   0.8132
  0.8214   0.8347   0.8723   0.8895   0.9359   0.9385   0.9616   0.9638
  0.9958   1.0165   1.0660   1.0702   1.0809   1.0998   1.1138   1.1612
  1.1793   1.2181   1.2192   1.2702   1.2876   1.3215   1.3307   1.3508
  1.3716   1.3906   1.4120   1.4172   1.4513   1.4540   1.4602   1.4782
  1.4916   1.5078   1.5330   1.5575   1.5758   1.5986   1.7115   1.7224
  1.7522   1.7598   1.8079   1.8088   1.8395   1.8442   1.8928   1.9870
  2.0035   2.0148   2.0307   2.0456   2.1059   2.1293   2.1708   2.2194
  2.2316   2.2482   2.2602   2.2867   2.3396   2.3547   2.4704   2.5610
  2.6888   2.7007   2.7893   2.8039   2.8233   2.8586   2.9221   3.0334
  3.0344   3.0591   3.1271   3.1516   3.3636   3.3836   3.6146   3.7406
  3.7532   3.7985   3.8693   3.9416   3.9579   3.9611   3.9647   3.9747
  3.9840   3.9864   3.9936   4.0112   4.0150   4.0260   4.0453   4.0527
  4.0532   4.0615   4.0652   4.1057   4.1148   4.1469   4.1847   4.2190
  4.2383   4.2801   4.2830   4.3202   4.3731   4.3880   4.4398   4.4662
  4.5895   4.7984   4.8369   5.9849   6.0085   6.0379   6.0479   6.0688
  6.1086   6.1555   6.1719   6.2074   6.3010   6.4384   6.6661   6.7303
  6.8165   7.5353   7.5669   7.6521   7.6805   7.7219   7.7902  23.2031
 23.7561  23.7632  23.9132  23.9263  24.0249  27.8271  27.8866  27.9682
 28.3280  28.3459  28.3689  28.3787  28.3847  28.4189  28.4213  28.4375
 28.4679  28.5211  28.5270  28.5294  28.5381  28.5388  28.5494  28.5521
 28.5594  28.5708  28.5898  28.6150  28.6403  28.6809  28.7208  28.7721
 47.9399  48.0573  66.7694 127.8727 127.8862 127.9037 127.9174 127.9292
127.9464 127.9712 127.9770 127.9981 151.6271 151.6798 151.7522 289.7304
289.7636 289.8514 289.8783 289.9396 290.01161020.74161020.88811901.7887
********1901.9193
 --------------------------------------------------------------

          Ground-State Mulliken Net Atomic Charges

     Atom                 Charge (a.u.)
  ----------------------------------------
      1 C                    -0.390554
      2 C                     0.463112
      3 C                    -0.054053
      4 C                    -0.413336
      5 C                     0.214855
      6 C                     0.267500
      7 F                    -0.081252
      8 Br                   -0.109918
      9 Br                   -0.205202
     10 I                     0.105065
     11 I                     0.102768
     12 I                     0.101017
  ----------------------------------------
  Sum of atomic charges =     0.000000

 -----------------------------------------------------------------
                    Cartesian Multipole Moments
 -----------------------------------------------------------------
    Charge (ESU x 10^10)
                -0.0000
    Dipole Moment (Debye)
         X       0.9346      Y      -0.0000      Z      -0.0144
       Tot       0.9348
    Quadrupole Moments (Debye-Ang)
        XX    -153.8201     XY      -0.0000     YY    -162.1168
        XZ      -1.5678     YZ      -0.0000     ZZ    -153.0393
    Octopole Moments (Debye-Ang^2)
       XXX    -839.6609    XXY      -0.0000    XYY    -303.5576
       YYY      -0.0000    XXZ     -84.7325    XYZ      -0.0000
       YYZ     -96.5757    XZZ    -281.8632    YZZ      -0.0000
       ZZZ    -286.2849
    Hexadecapole Moments (Debye-Ang^3)
      XXXX   -7109.5370   XXXY       0.0000   XXYY   -1329.6371
      XYYY      -0.0000   YYYY    -209.9130   XXXZ    -395.4593
      XXYZ      -0.0000   XYYZ    -138.8979   YYYZ      -0.0000
      XXZZ   -2039.5625   XYZZ      -0.0000   YYZZ    -965.2879
      XZZZ    -392.7827   YZZZ      -0.0000   ZZZZ   -5121.4994
 -----------------------------------------------------------------
 Calculating analytic gradient of the SCF energy
 Gradient of SCF Energy
            1           2           3           4           5           6
    1  -0.0001176   0.0000967  -0.0020696   0.0019994   0.0010289  -0.0009342
    2   0.0000000  -0.0000000   0.0000000  -0.0000000   0.0000000  -0.0000000
    3   0.0011970  -0.0016718   0.0010478   0.0012540  -0.0022628   0.0001635
            7           8           9          10          11          12
    1   0.0002576  -0.0005188  -0.0014449   0.0019727   0.0001936  -0.0004638
    2   0.0000000   0.0000000  -0.0000000  -0.0000000  -0.0000000   0.0000000
    3   0.0006696   0.0001291   0.0008194  -0.0001713   0.0002632  -0.0014377
 Max gradient component =       2.263E-03
 RMS gradient           =       9.450E-04
 Gradient time:  CPU 99.41 s  wall 16.69 s
 Geometry Optimization Parameters
   NAtoms,    NIC,     NZ,  NCons,   NDum,   NFix, NCnnct, MaxDiis
       12      78      12       0       0       0       0       0

 Cartesian Hessian Update
 Hessian updated using BFGS update


** GEOMETRY OPTIMIZATION IN DELOCALIZED INTERNAL COORDINATES **
   Searching for a Minimum

   Optimization Cycle:   3

                       Coordinates (Angstroms)
     ATOM                X               Y               Z
      1  C         0.0377414493    0.0000000000    0.0187150941
      2  C         0.0086753701    0.0000000000    1.4068401969
      3  C         1.2183781360    0.0000000000    2.1130196778
      4  C         2.4455504327    0.0000000000    1.4132923953
      5  C         2.4478172486    0.0000000000   -0.0004570615
      6  C         1.2279729069    0.0000000000   -0.7003586552
      7  F        -1.1258266163    0.0000000000   -0.6393119932
      8  Br       -1.6963173774    0.0000000000    2.2423418599
      9  Br        1.1434562663    0.0000000000    4.0146600144
     10  I         4.2837226215    0.0000000000    2.5167325345
     11  I         4.2761449434    0.0000000000   -1.1048205071
     12  I         1.0313697871    0.0000000000   -2.8243135559
   Point Group: c1    Number of degrees of freedom:    30


   Energy is -26235.360866409

 Hessian updated using BFGS update

 14 Hessian modes will be used to form the next step
  Hessian Eigenvalues:
     0.124319    0.124904    0.130406    0.200523    0.201018    0.240024
     0.241663    0.333560    0.404266    0.438650    0.459211    0.464841
     0.519454    0.573052

 Minimum search - taking simple RFO step
 Searching for Lamda that Minimizes Along All modes
 Value Taken    Lamda =  -0.00024949
 Step Taken.  Stepsize is  0.032323

                             Maximum     Tolerance    Cnvgd?
         Gradient           0.005461      0.000300      NO
         Displacement       0.018490      0.001200      NO
         Energy change     -0.001033      0.000001      NO


 New Cartesian Coordinates Obtained by Inverse Iteration

 Displacement from previous Coordinates is:  0.073435
 ----------------------------------------------------------------
             Standard Nuclear Orientation (Angstroms)
    I     Atom           X                Y                Z
 ----------------------------------------------------------------
    1      C       0.0355562338     0.0000000000     0.0170229707
    2      C       0.0069355556     0.0000000000     1.4076793745
    3      C       1.2188398303     0.0000000000     2.1095285477
    4      C       2.4399126028     0.0000000000     1.4099759299
    5      C       2.4442610943     0.0000000000     0.0008784013
    6      C       1.2279312818     0.0000000000    -0.6990408358
    7      F      -1.1265124251     0.0000000000    -0.6449814137
    8      Br     -1.6943436179     0.0000000000     2.2474510100
    9      Br      1.1677665082     0.0000000000     4.0094989285
   10      I       4.2635449303     0.0000000000     2.5232396088
   11      I       4.2691428874     0.0000000000    -1.1069392139
   12      I       1.0456502866     0.0000000000    -2.8179733080
 ----------------------------------------------------------------
 Nuclear Repulsion Energy =        4116.39269556 hartrees
 There are      137 alpha and      137 beta electrons
 Applying Cartesian multipole field
    Component          Value
    ---------          -----
     (2,0,0)        1.00000E-11
     (0,2,0)        2.00000E-11
     (0,0,2)       -3.00000E-11
 Nucleus-field energy     =    -0.0000000937 hartrees
 Requested basis set is 6-311++G(d,p)
 There are 152 shells and 436 basis functions
 A cutoff of  1.0D-11 yielded   6771 shell pairs
 There are     61784 function pairs (     69056 Cartesian)
 Smallest overlap matrix eigenvalue = 6.29E-07

 Q-Chem warning in module stvman/mkSTV.C, line 318:

 Overlap eigenvalue is smaller than square root of threshold
 Use THRESH >= 12 to get rid of this warning

 Linear dependence detected in AO basis
 Tighter screening thresholds may be required for diffuse basis sets
 Use S2THRESH > 14 and THRESH = 14 in case of SCF convergence issues
 Number of orthogonalized atomic orbitals = 435
 Maximum deviation from orthogonality = 1.822E-10
 Guess MOs from SCF MO coefficient file

 -----------------------------------------------------------------------
  General SCF calculation program by
  Eric Jon Sundstrom, Paul Horn, Yuezhi Mao, Dmitri Zuev, Alec White,
  David Stuck, Shaama M.S., Shane Yost, Joonho Lee, David Small,
  Daniel Levine, Susi Lehtola, Hugh Burton, Evgeny Epifanovsky,
  Bang C. Huynh
 -----------------------------------------------------------------------
 Exchange:     0.2000 Hartree-Fock + 0.0800 Slater + 0.7200 B88
 Correlation:  0.1900 VWN1RPA + 0.8100 LYP
 Using SG-1 standard quadrature grid
 using 6 threads for integral computing
 -------------------------------------------------------
 OpenMP Integral computing Module                
 Release: version 2.0, May 2017, Q-Chem Inc. Pleasanton 
 -------------------------------------------------------
 A restricted SCF calculation will be
 performed using DIIS
 SCF converges when DIIS error is below 1.0e-08
 ---------------------------------------
  Cycle       Energy         DIIS error
 ---------------------------------------
    1  -26235.3607093999      1.36e-04  
    2  -26235.3608584519      4.55e-05  
    3  -26235.3607158171      8.61e-05  
    4  -26235.3609094759      9.77e-06  
    5  -26235.3609116244      2.49e-06  
    6  -26235.3609117341      9.61e-07  
    7  -26235.3609117511      4.87e-07  
    8  -26235.3609117583      1.08e-07  
    9  -26235.3609117573      3.72e-08  
   10  -26235.3609117564      9.72e-09  Convergence criterion met
 ---------------------------------------
 SCF time:   CPU 213.95s  wall 39.00s 
 SCF   energy in the final basis set =   -26235.3609117564
 Total energy in the final basis set =   -26235.3609117564

 --------------------------------------------------------------

                    Orbital Energies (a.u.)
 --------------------------------------------------------------

 Alpha MOs
 -- Occupied --
**************************-482.8588-482.8577-176.3220-176.3205-176.3188
********-165.7243-165.7236-165.7234-165.7227-165.7221-165.7219-165.7205
******** -62.5116 -62.5106 -56.3324 -56.3313 -56.3282 -56.3278 -56.3272
-56.3268 -35.8184 -35.8169 -35.8153 -31.3119 -31.3104 -31.3088 -31.3055
-31.3051 -31.3041 -31.3037 -31.3025 -31.3020 -24.7285 -22.9623 -22.9609
-22.9608 -22.9606 -22.9594 -22.9592 -22.9591 -22.9578 -22.9575 -22.9561
-22.9561 -22.9547 -22.9547 -22.9530 -22.9530 -10.3132 -10.2839 -10.2775
-10.2754 -10.2725 -10.2685  -8.7204  -8.7195  -6.5529  -6.5517  -6.5387
 -6.5379  -6.5377  -6.5369  -6.3677  -6.3664  -6.3647  -4.7808  -4.7793
 -4.7777  -4.7652  -4.7644  -4.7641  -4.7632  -4.7624  -4.7615  -2.6635
 -2.6625  -2.6597  -2.6590  -2.6587  -2.6580  -2.6477  -2.6477  -2.6470
 -2.6469  -2.0465  -2.0448  -2.0433  -2.0418  -2.0411  -2.0405  -2.0398
 -2.0389  -2.0382  -2.0277  -2.0277  -2.0267  -2.0264  -2.0250  -2.0247
 -1.2739  -0.9368  -0.8621  -0.8434  -0.7918  -0.7730  -0.6978  -0.6913
 -0.6721  -0.6231  -0.6161  -0.5642  -0.5612  -0.5159  -0.4792  -0.4540
 -0.4391  -0.4386  -0.4292  -0.3867  -0.3765  -0.3756  -0.3506  -0.3394
 -0.3202  -0.3168  -0.3041  -0.3015  -0.2876  -0.2819  -0.2622  -0.2617
 -0.2494
 -- Virtual --
 -0.1118  -0.0719  -0.0617  -0.0593  -0.0473  -0.0316  -0.0055  -0.0011
  0.0264   0.0282   0.0429   0.0514   0.0554   0.0625   0.0627   0.0742
  0.0797   0.0830   0.0831   0.0882   0.0921   0.1043   0.1116   0.1129
  0.1226   0.1264   0.1302   0.1359   0.1528   0.1548   0.1681   0.1729
  0.1782   0.1826   0.1847   0.1962   0.1991   0.2007   0.2094   0.2139
  0.2234   0.2238   0.2355   0.2442   0.2463   0.2543   0.2706   0.2739
  0.2880   0.2943   0.3044   0.3064   0.3423   0.3513   0.3657   0.3724
  0.3798   0.3834   0.3887   0.3977   0.3988   0.4039   0.4147   0.4181
  0.4283   0.4289   0.4342   0.4458   0.4469   0.4481   0.4712   0.4841
  0.4861   0.4865   0.5004   0.5010   0.5033   0.5071   0.5187   0.5396
  0.5482   0.5590   0.5609   0.5640   0.5833   0.5853   0.5900   0.6009
  0.6155   0.6260   0.6436   0.6666   0.6692   0.6800   0.6882   0.6977
  0.7198   0.7258   0.7475   0.7515   0.7590   0.7732   0.7912   0.8135
  0.8218   0.8352   0.8736   0.8893   0.9361   0.9393   0.9627   0.9643
  0.9977   1.0161   1.0663   1.0701   1.0805   1.1007   1.1145   1.1616
  1.1810   1.2183   1.2205   1.2740   1.2897   1.3218   1.3311   1.3519
  1.3724   1.3898   1.4140   1.4174   1.4535   1.4554   1.4634   1.4797
  1.4919   1.5083   1.5325   1.5581   1.5769   1.6000   1.7123   1.7234
  1.7542   1.7606   1.8092   1.8099   1.8405   1.8459   1.8942   1.9868
  2.0045   2.0170   2.0320   2.0461   2.1058   2.1321   2.1717   2.2196
  2.2348   2.2508   2.2610   2.2890   2.3415   2.3569   2.4722   2.5617
  2.6892   2.7012   2.7914   2.8044   2.8239   2.8596   2.9226   3.0338
  3.0363   3.0636   3.1289   3.1529   3.3659   3.3856   3.6185   3.7415
  3.7530   3.8006   3.8707   3.9412   3.9578   3.9611   3.9648   3.9731
  3.9842   3.9868   3.9939   4.0121   4.0176   4.0252   4.0459   4.0528
  4.0539   4.0612   4.0644   4.1062   4.1157   4.1478   4.1860   4.2203
  4.2393   4.2816   4.2849   4.3206   4.3725   4.3894   4.4404   4.4695
  4.5939   4.8036   4.8362   5.9851   6.0093   6.0387   6.0481   6.0690
  6.1107   6.1580   6.1746   6.2091   6.3012   6.4384   6.6678   6.7296
  6.8166   7.5352   7.5670   7.6516   7.6814   7.7236   7.7908  23.2025
 23.7616  23.7680  23.9240  23.9317  24.0257  27.8283  27.8889  27.9708
 28.3283  28.3467  28.3696  28.3794  28.3847  28.4205  28.4230  28.4395
 28.4688  28.5212  28.5275  28.5297  28.5385  28.5388  28.5501  28.5530
 28.5597  28.5715  28.5905  28.6163  28.6414  28.6817  28.7226  28.7734
 47.9411  48.0572  66.7694 127.8729 127.8868 127.9043 127.9176 127.9295
127.9479 127.9729 127.9784 127.9992 151.6282 151.6818 151.7546 289.7303
289.7638 289.8505 289.8803 289.9408 290.01231020.74321020.88791901.7898
********1901.9218
 --------------------------------------------------------------

          Ground-State Mulliken Net Atomic Charges

     Atom                 Charge (a.u.)
  ----------------------------------------
      1 C                    -0.403260
      2 C                     0.465752
      3 C                    -0.038805
      4 C                    -0.434978
      5 C                     0.230299
      6 C                     0.275223
      7 F                    -0.082555
      8 Br                   -0.110005
      9 Br                   -0.207738
     10 I                     0.103749
     11 I                     0.102028
     12 I                     0.100290
  ----------------------------------------
  Sum of atomic charges =     0.000000

 -----------------------------------------------------------------
                    Cartesian Multipole Moments
 -----------------------------------------------------------------
    Charge (ESU x 10^10)
                -0.0000
    Dipole Moment (Debye)
         X       0.9270      Y      -0.0000      Z       0.0005
       Tot       0.9270
    Quadrupole Moments (Debye-Ang)
        XX    -154.0511     XY      -0.0000     YY    -162.0628
        XZ      -1.5496     YZ       0.0000     ZZ    -152.9152
    Octopole Moments (Debye-Ang^2)
       XXX    -841.9282    XXY      -0.0000    XYY    -303.4873
       YYY      -0.0000    XXZ     -85.1484    XYZ      -0.0000
       YYZ     -96.7770    XZZ    -280.6213    YZZ      -0.0000
       ZZZ    -286.3414
    Hexadecapole Moments (Debye-Ang^3)
      XXXX   -7095.9059   XXXY      -0.0000   XXYY   -1324.2908
      XYYY      -0.0000   YYYY    -209.7842   XXXZ    -397.9154
      XXYZ      -0.0000   XYYZ    -138.6510   YYYZ       0.0000
      XXZZ   -2030.9941   XYZZ      -0.0000   YYZZ    -964.5859
      XZZZ    -388.4828   YZZZ       0.0000   ZZZZ   -5117.0889
 -----------------------------------------------------------------
 Calculating analytic gradient of the SCF energy
 Gradient of SCF Energy
            1           2           3           4           5           6
    1  -0.0000540   0.0003518   0.0006571  -0.0005686  -0.0005245   0.0012692
    2  -0.0000000  -0.0000000  -0.0000000   0.0000000  -0.0000000   0.0000000
    3  -0.0004768   0.0004546  -0.0000325   0.0002987  -0.0002941   0.0008061
            7           8           9          10          11          12
    1  -0.0002212  -0.0003376   0.0013460  -0.0014332  -0.0009038   0.0004188
    2   0.0000000  -0.0000000   0.0000000   0.0000000   0.0000000  -0.0000000
    3  -0.0002383  -0.0000448  -0.0004551   0.0003327  -0.0003804   0.0000299
 Max gradient component =       1.433E-03
 RMS gradient           =       5.156E-04
 Gradient time:  CPU 99.98 s  wall 16.79 s
 Geometry Optimization Parameters
   NAtoms,    NIC,     NZ,  NCons,   NDum,   NFix, NCnnct, MaxDiis
       12      78      12       0       0       0       0       0

 Cartesian Hessian Update
 Hessian updated using BFGS update


** GEOMETRY OPTIMIZATION IN DELOCALIZED INTERNAL COORDINATES **
   Searching for a Minimum

   Optimization Cycle:   4

                       Coordinates (Angstroms)
     ATOM                X               Y               Z
      1  C         0.0355562338    0.0000000000    0.0170229707
      2  C         0.0069355556    0.0000000000    1.4076793745
      3  C         1.2188398303    0.0000000000    2.1095285477
      4  C         2.4399126028    0.0000000000    1.4099759299
      5  C         2.4442610943    0.0000000000    0.0008784013
      6  C         1.2279312818    0.0000000000   -0.6990408358
      7  F        -1.1265124251    0.0000000000   -0.6449814137
      8  Br       -1.6943436179    0.0000000000    2.2474510100
      9  Br        1.1677665082    0.0000000000    4.0094989285
     10  I         4.2635449303    0.0000000000    2.5232396088
     11  I         4.2691428874    0.0000000000   -1.1069392139
     12  I         1.0456502866    0.0000000000   -2.8179733080
   Point Group: c1    Number of degrees of freedom:    30


   Energy is -26235.360911756

 Hessian updated using BFGS update

 16 Hessian modes will be used to form the next step
  Hessian Eigenvalues:
     0.120373    0.125177    0.134900    0.199097    0.201485    0.237914
     0.249355    0.284633    0.380808    0.426751    0.439026    0.457547
     0.464871    0.496644    0.570325    0.577647

 Minimum search - taking simple RFO step
 Searching for Lamda that Minimizes Along All modes
 Value Taken    Lamda =  -0.00007939
 Step Taken.  Stepsize is  0.013546

                             Maximum     Tolerance    Cnvgd?
         Gradient           0.003972      0.000300      NO
         Displacement       0.008209      0.001200      NO
         Energy change     -0.000045      0.000001      NO


 New Cartesian Coordinates Obtained by Inverse Iteration

 Displacement from previous Coordinates is:  0.034766
 ----------------------------------------------------------------
             Standard Nuclear Orientation (Angstroms)
    I     Atom           X                Y                Z
 ----------------------------------------------------------------
    1      C       0.0357603036     0.0000000000     0.0170620100
    2      C       0.0074574711     0.0000000000     1.4070449191
    3      C       1.2186525613     0.0000000000     2.1096069417
    4      C       2.4411918306     0.0000000000     1.4100763528
    5      C       2.4451386103     0.0000000000     0.0005944950
    6      C       1.2273363173     0.0000000000    -0.6998771947
    7      F      -1.1265664141     0.0000000000    -0.6440974062
    8      Br     -1.6927232472     0.0000000000     2.2478766882
    9      Br      1.1571722020     0.0000000000     4.0099596480
   10      I       4.2712421574     0.0000000000     2.5175300680
   11      I       4.2756777995     0.0000000000    -1.1014439383
   12      I       1.0383455763     0.0000000000    -2.8179925835
 ----------------------------------------------------------------
 Nuclear Repulsion Energy =        4114.22501231 hartrees
 There are      137 alpha and      137 beta electrons
 Applying Cartesian multipole field
    Component          Value
    ---------          -----
     (2,0,0)        1.00000E-11
     (0,2,0)        2.00000E-11
     (0,0,2)       -3.00000E-11
 Nucleus-field energy     =    -0.0000000933 hartrees
 Requested basis set is 6-311++G(d,p)
 There are 152 shells and 436 basis functions
 A cutoff of  1.0D-11 yielded   6771 shell pairs
 There are     61784 function pairs (     69056 Cartesian)
 Smallest overlap matrix eigenvalue = 6.31E-07

 Q-Chem warning in module stvman/mkSTV.C, line 318:

 Overlap eigenvalue is smaller than square root of threshold
 Use THRESH >= 12 to get rid of this warning

 Linear dependence detected in AO basis
 Tighter screening thresholds may be required for diffuse basis sets
 Use S2THRESH > 14 and THRESH = 14 in case of SCF convergence issues
 Number of orthogonalized atomic orbitals = 435
 Maximum deviation from orthogonality = 1.026E-10
 Guess MOs from SCF MO coefficient file

 -----------------------------------------------------------------------
  General SCF calculation program by
  Eric Jon Sundstrom, Paul Horn, Yuezhi Mao, Dmitri Zuev, Alec White,
  David Stuck, Shaama M.S., Shane Yost, Joonho Lee, David Small,
  Daniel Levine, Susi Lehtola, Hugh Burton, Evgeny Epifanovsky,
  Bang C. Huynh
 -----------------------------------------------------------------------
 Exchange:     0.2000 Hartree-Fock + 0.0800 Slater + 0.7200 B88
 Correlation:  0.1900 VWN1RPA + 0.8100 LYP
 Using SG-1 standard quadrature grid
 using 6 threads for integral computing
 -------------------------------------------------------
 OpenMP Integral computing Module                
 Release: version 2.0, May 2017, Q-Chem Inc. Pleasanton 
 -------------------------------------------------------
 A restricted SCF calculation will be
 performed using DIIS
 SCF converges when DIIS error is below 1.0e-08
 ---------------------------------------
  Cycle       Energy         DIIS error
 ---------------------------------------
    1  -26235.3609117463      4.48e-05  
    2  -26235.3609409138      1.53e-05  
    3  -26235.3609302636      2.52e-05  
    4  -26235.3609463158      5.09e-06  
    5  -26235.3609470084      9.02e-07  
    6  -26235.3609470217      4.69e-07  
    7  -26235.3609470256      1.46e-07  
    8  -26235.3609470271      5.68e-08  
    9  -26235.3609470261      1.67e-08  
   10  -26235.3609470254      5.91e-09  Convergence criterion met
 ---------------------------------------
 SCF time:   CPU 208.65s  wall 39.00s 
 SCF   energy in the final basis set =   -26235.3609470254
 Total energy in the final basis set =   -26235.3609470254

 --------------------------------------------------------------

                    Orbital Energies (a.u.)
 --------------------------------------------------------------

 Alpha MOs
 -- Occupied --
**************************-482.8588-482.8576-176.3220-176.3205-176.3190
********-165.7244-165.7236-165.7235-165.7228-165.7221-165.7220-165.7206
******** -62.5116 -62.5105 -56.3324 -56.3312 -56.3281 -56.3278 -56.3271
-56.3267 -35.8184 -35.8170 -35.8154 -31.3120 -31.3104 -31.3089 -31.3056
-31.3052 -31.3042 -31.3037 -31.3026 -31.3021 -24.7285 -22.9624 -22.9609
-22.9608 -22.9606 -22.9594 -22.9593 -22.9591 -22.9579 -22.9576 -22.9561
-22.9561 -22.9547 -22.9547 -22.9531 -22.9531 -10.3131 -10.2840 -10.2774
-10.2757 -10.2728 -10.2687  -8.7204  -8.7194  -6.5528  -6.5517  -6.5387
 -6.5379  -6.5377  -6.5369  -6.3677  -6.3664  -6.3648  -4.7809  -4.7793
 -4.7778  -4.7653  -4.7645  -4.7641  -4.7632  -4.7624  -4.7616  -2.6635
 -2.6624  -2.6597  -2.6590  -2.6587  -2.6579  -2.6477  -2.6477  -2.6469
 -2.6469  -2.0465  -2.0449  -2.0433  -2.0418  -2.0412  -2.0406  -2.0398
 -2.0390  -2.0383  -2.0277  -2.0277  -2.0267  -2.0265  -2.0250  -2.0248
 -1.2740  -0.9366  -0.8621  -0.8430  -0.7918  -0.7729  -0.6975  -0.6914
 -0.6719  -0.6231  -0.6162  -0.5643  -0.5610  -0.5160  -0.4791  -0.4540
 -0.4389  -0.4386  -0.4291  -0.3866  -0.3764  -0.3756  -0.3504  -0.3394
 -0.3201  -0.3169  -0.3035  -0.3014  -0.2875  -0.2824  -0.2623  -0.2617
 -0.2496
 -- Virtual --
 -0.1120  -0.0721  -0.0618  -0.0594  -0.0476  -0.0321  -0.0055  -0.0011
  0.0264   0.0283   0.0430   0.0515   0.0553   0.0625   0.0626   0.0742
  0.0798   0.0830   0.0831   0.0882   0.0922   0.1043   0.1117   0.1129
  0.1225   0.1265   0.1303   0.1358   0.1527   0.1547   0.1674   0.1732
  0.1783   0.1826   0.1846   0.1963   0.1988   0.2003   0.2092   0.2144
  0.2233   0.2234   0.2357   0.2441   0.2461   0.2543   0.2703   0.2742
  0.2880   0.2942   0.3042   0.3064   0.3431   0.3513   0.3648   0.3723
  0.3801   0.3830   0.3886   0.3980   0.3983   0.4038   0.4149   0.4176
  0.4288   0.4288   0.4342   0.4469   0.4471   0.4471   0.4708   0.4841
  0.4860   0.4865   0.5002   0.5010   0.5030   0.5074   0.5184   0.5392
  0.5480   0.5592   0.5608   0.5645   0.5830   0.5848   0.5900   0.5998
  0.6152   0.6261   0.6433   0.6669   0.6694   0.6798   0.6880   0.6975
  0.7194   0.7254   0.7473   0.7514   0.7586   0.7732   0.7909   0.8136
  0.8218   0.8350   0.8732   0.8898   0.9361   0.9392   0.9622   0.9644
  0.9974   1.0161   1.0661   1.0701   1.0811   1.1006   1.1143   1.1614
  1.1806   1.2185   1.2202   1.2729   1.2895   1.3217   1.3305   1.3515
  1.3722   1.3900   1.4133   1.4174   1.4528   1.4548   1.4630   1.4796
  1.4922   1.5079   1.5330   1.5582   1.5766   1.5992   1.7124   1.7231
  1.7539   1.7605   1.8091   1.8097   1.8403   1.8457   1.8939   1.9870
  2.0043   2.0164   2.0317   2.0459   2.1066   2.1310   2.1716   2.2197
  2.2339   2.2503   2.2611   2.2886   2.3413   2.3565   2.4719   2.5615
  2.6891   2.7011   2.7910   2.8044   2.8238   2.8594   2.9226   3.0338
  3.0359   3.0627   3.1288   3.1527   3.3651   3.3856   3.6178   3.7414
  3.7530   3.7998   3.8706   3.9414   3.9577   3.9611   3.9649   3.9737
  3.9841   3.9866   3.9939   4.0120   4.0161   4.0262   4.0458   4.0528
  4.0537   4.0611   4.0651   4.1058   4.1155   4.1481   4.1857   4.2200
  4.2388   4.2812   4.2845   4.3205   4.3730   4.3889   4.4401   4.4688
  4.5926   4.8025   4.8365   5.9851   6.0091   6.0385   6.0479   6.0690
  6.1100   6.1575   6.1740   6.2088   6.3011   6.4385   6.6673   6.7298
  6.8172   7.5353   7.5670   7.6521   7.6813   7.7228   7.7910  23.2026
 23.7599  23.7677  23.9225  23.9301  24.0257  27.8279  27.8885  27.9700
 28.3282  28.3465  28.3695  28.3792  28.3847  28.4200  28.4226  28.4387
 28.4689  28.5212  28.5272  28.5297  28.5384  28.5388  28.5500  28.5526
 28.5598  28.5714  28.5902  28.6161  28.6412  28.6814  28.7223  28.7730
 47.9406  48.0578  66.7694 127.8729 127.8866 127.9041 127.9175 127.9294
127.9474 127.9726 127.9781 127.9990 151.6278 151.6814 151.7539 289.7304
289.7638 289.8513 289.8795 289.9404 290.01251020.74251020.88861901.7894
********1901.9211
 --------------------------------------------------------------

          Ground-State Mulliken Net Atomic Charges

     Atom                 Charge (a.u.)
  ----------------------------------------
      1 C                    -0.399062
      2 C                     0.465757
      3 C                    -0.044122
      4 C                    -0.425344
      5 C                     0.226562
      6 C                     0.268804
      7 F                    -0.081954
      8 Br                   -0.110243
      9 Br                   -0.207038
     10 I                     0.104140
     11 I                     0.102156
     12 I                     0.100344
  ----------------------------------------
  Sum of atomic charges =     0.000000

 -----------------------------------------------------------------
                    Cartesian Multipole Moments
 -----------------------------------------------------------------
    Charge (ESU x 10^10)
                -0.0000
    Dipole Moment (Debye)
         X       0.9251      Y      -0.0000      Z      -0.0019
       Tot       0.9251
    Quadrupole Moments (Debye-Ang)
        XX    -153.9384     XY      -0.0000     YY    -162.0746
        XZ      -1.5538     YZ      -0.0000     ZZ    -153.0121
    Octopole Moments (Debye-Ang^2)
       XXX    -840.8146    XXY       0.0000    XYY    -303.5739
       YYY      -0.0000    XXZ     -85.0454    XYZ      -0.0000
       YYZ     -96.7946    XZZ    -281.5465    YZZ      -0.0000
       ZZZ    -286.5970
    Hexadecapole Moments (Debye-Ang^3)
      XXXX   -7101.3603   XXXY       0.0000   XXYY   -1326.8962
      XYYY      -0.0000   YYYY    -209.8141   XXXZ    -397.2552
      XXYZ      -0.0000   XYYZ    -138.8850   YYYZ      -0.0000
      XXZZ   -2034.9612   XYZZ      -0.0000   YYZZ    -963.6193
      XZZZ    -391.0593   YZZZ      -0.0000   ZZZZ   -5112.8438
 -----------------------------------------------------------------
 Calculating analytic gradient of the SCF energy
 Gradient of SCF Energy
            1           2           3           4           5           6
    1  -0.0001218   0.0002327  -0.0000226  -0.0000999   0.0000059   0.0001069
    2   0.0000000   0.0000000   0.0000000  -0.0000000   0.0000000  -0.0000000
    3  -0.0001344   0.0000804  -0.0000044   0.0001211  -0.0001762   0.0002902
            7           8           9          10          11          12
    1  -0.0000002   0.0000791  -0.0000133  -0.0001031   0.0001144  -0.0001783
    2  -0.0000000  -0.0000000  -0.0000000  -0.0000000  -0.0000000  -0.0000000
    3  -0.0001286   0.0000972  -0.0001507  -0.0003332   0.0002880   0.0000506
 Max gradient component =       3.332E-04
 RMS gradient           =       1.239E-04
 Gradient time:  CPU 99.74 s  wall 16.75 s
 Geometry Optimization Parameters
   NAtoms,    NIC,     NZ,  NCons,   NDum,   NFix, NCnnct, MaxDiis
       12      78      12       0       0       0       0       0

 Cartesian Hessian Update
 Hessian updated using BFGS update


** GEOMETRY OPTIMIZATION IN DELOCALIZED INTERNAL COORDINATES **
   Searching for a Minimum

   Optimization Cycle:   5

                       Coordinates (Angstroms)
     ATOM                X               Y               Z
      1  C         0.0357603036    0.0000000000    0.0170620100
      2  C         0.0074574711    0.0000000000    1.4070449191
      3  C         1.2186525613    0.0000000000    2.1096069417
      4  C         2.4411918306    0.0000000000    1.4100763528
      5  C         2.4451386103    0.0000000000    0.0005944950
      6  C         1.2273363173    0.0000000000   -0.6998771947
      7  F        -1.1265664141    0.0000000000   -0.6440974062
      8  Br       -1.6927232472    0.0000000000    2.2478766882
      9  Br        1.1571722020    0.0000000000    4.0099596480
     10  I         4.2712421574    0.0000000000    2.5175300680
     11  I         4.2756777995    0.0000000000   -1.1014439383
     12  I         1.0383455763    0.0000000000   -2.8179925835
   Point Group: c1    Number of degrees of freedom:    30


   Energy is -26235.360947025

 Hessian updated using BFGS update

 17 Hessian modes will be used to form the next step
  Hessian Eigenvalues:
     0.120625    0.123581    0.130803    0.199233    0.200535    0.237694
     0.247756    0.249421    0.304181    0.389812    0.430692    0.439340
     0.457635    0.464615    0.498664    0.572980    0.607557

 Minimum search - taking simple RFO step
 Searching for Lamda that Minimizes Along All modes
 Value Taken    Lamda =  -0.00000622
 Step Taken.  Stepsize is  0.005030

                             Maximum     Tolerance    Cnvgd?
         Gradient           0.001159      0.000300      NO
         Displacement       0.003490      0.001200      NO
         Energy change     -0.000035      0.000001      NO


 New Cartesian Coordinates Obtained by Inverse Iteration

 Displacement from previous Coordinates is:  0.011900
 ----------------------------------------------------------------
             Standard Nuclear Orientation (Angstroms)
    I     Atom           X                Y                Z
 ----------------------------------------------------------------
    1      C       0.0360085739     0.0000000000     0.0173997693
    2      C       0.0075299522     0.0000000000     1.4071438498
    3      C       1.2188126624     0.0000000000     2.1099795256
    4      C       2.4419408256     0.0000000000     1.4105239904
    5      C       2.4453119535     0.0000000000     0.0005900033
    6      C       1.2273599635     0.0000000000    -0.6999578114
    7      F      -1.1267579912     0.0000000000    -0.6428211660
    8      Br     -1.6933651409     0.0000000000     2.2466798742
    9      Br      1.1560316295     0.0000000000     4.0107679356
   10      I       4.2722321312     0.0000000000     2.5202190675
   11      I       4.2736432439     0.0000000000    -1.1056726632
   12      I       1.0399373644     0.0000000000    -2.8185123753
 ----------------------------------------------------------------
 Nuclear Repulsion Energy =        4113.23682233 hartrees
 There are      137 alpha and      137 beta electrons
 Applying Cartesian multipole field
    Component          Value
    ---------          -----
     (2,0,0)        1.00000E-11
     (0,2,0)        2.00000E-11
     (0,0,2)       -3.00000E-11
 Nucleus-field energy     =    -0.0000000935 hartrees
 Requested basis set is 6-311++G(d,p)
 There are 152 shells and 436 basis functions
 A cutoff of  1.0D-11 yielded   6771 shell pairs
 There are     61784 function pairs (     69056 Cartesian)
 Smallest overlap matrix eigenvalue = 6.33E-07

 Q-Chem warning in module stvman/mkSTV.C, line 318:

 Overlap eigenvalue is smaller than square root of threshold
 Use THRESH >= 12 to get rid of this warning

 Linear dependence detected in AO basis
 Tighter screening thresholds may be required for diffuse basis sets
 Use S2THRESH > 14 and THRESH = 14 in case of SCF convergence issues
 Number of orthogonalized atomic orbitals = 435
 Maximum deviation from orthogonality = 8.888E-11
 Guess MOs from SCF MO coefficient file

 -----------------------------------------------------------------------
  General SCF calculation program by
  Eric Jon Sundstrom, Paul Horn, Yuezhi Mao, Dmitri Zuev, Alec White,
  David Stuck, Shaama M.S., Shane Yost, Joonho Lee, David Small,
  Daniel Levine, Susi Lehtola, Hugh Burton, Evgeny Epifanovsky,
  Bang C. Huynh
 -----------------------------------------------------------------------
 Exchange:     0.2000 Hartree-Fock + 0.0800 Slater + 0.7200 B88
 Correlation:  0.1900 VWN1RPA + 0.8100 LYP
 Using SG-1 standard quadrature grid
 using 6 threads for integral computing
 -------------------------------------------------------
 OpenMP Integral computing Module                
 Release: version 2.0, May 2017, Q-Chem Inc. Pleasanton 
 -------------------------------------------------------
 A restricted SCF calculation will be
 performed using DIIS
 SCF converges when DIIS error is below 1.0e-08
 ---------------------------------------
  Cycle       Energy         DIIS error
 ---------------------------------------
    1  -26235.3609442247      1.63e-05  
    2  -26235.3609472528      6.23e-06  
    3  -26235.3609454284      1.04e-05  
    4  -26235.3609481813      1.68e-06  
    5  -26235.3609482494      4.41e-07  
    6  -26235.3609482528      1.58e-07  
    7  -26235.3609482534      9.10e-08  
    8  -26235.3609482542      1.52e-08  
    9  -26235.3609482523      5.91e-09  Convergence criterion met
 ---------------------------------------
 SCF time:   CPU 188.02s  wall 35.00s 
 SCF   energy in the final basis set =   -26235.3609482523
 Total energy in the final basis set =   -26235.3609482523

 --------------------------------------------------------------

                    Orbital Energies (a.u.)
 --------------------------------------------------------------

 Alpha MOs
 -- Occupied --
**************************-482.8588-482.8576-176.3220-176.3205-176.3190
********-165.7244-165.7237-165.7235-165.7229-165.7221-165.7220-165.7206
******** -62.5116 -62.5105 -56.3324 -56.3312 -56.3281 -56.3278 -56.3271
-56.3267 -35.8185 -35.8170 -35.8154 -31.3120 -31.3104 -31.3090 -31.3056
-31.3052 -31.3042 -31.3037 -31.3026 -31.3022 -24.7284 -22.9624 -22.9610
-22.9608 -22.9607 -22.9594 -22.9594 -22.9591 -22.9579 -22.9576 -22.9562
-22.9562 -22.9547 -22.9547 -22.9532 -22.9532 -10.3130 -10.2842 -10.2773
-10.2758 -10.2730 -10.2688  -8.7204  -8.7194  -6.5528  -6.5517  -6.5387
 -6.5379  -6.5377  -6.5368  -6.3678  -6.3664  -6.3649  -4.7809  -4.7793
 -4.7779  -4.7653  -4.7645  -4.7641  -4.7632  -4.7625  -4.7616  -2.6635
 -2.6624  -2.6597  -2.6590  -2.6587  -2.6579  -2.6477  -2.6477  -2.6469
 -2.6469  -2.0466  -2.0448  -2.0434  -2.0418  -2.0412  -2.0406  -2.0398
 -2.0390  -2.0383  -2.0277  -2.0277  -2.0267  -2.0265  -2.0251  -2.0248
 -1.2741  -0.9365  -0.8620  -0.8430  -0.7917  -0.7729  -0.6975  -0.6913
 -0.6719  -0.6232  -0.6162  -0.5642  -0.5609  -0.5160  -0.4790  -0.4539
 -0.4388  -0.4386  -0.4290  -0.3866  -0.3763  -0.3756  -0.3504  -0.3393
 -0.3200  -0.3168  -0.3036  -0.3014  -0.2876  -0.2823  -0.2623  -0.2617
 -0.2498
 -- Virtual --
 -0.1122  -0.0721  -0.0618  -0.0595  -0.0476  -0.0324  -0.0056  -0.0011
  0.0264   0.0283   0.0430   0.0515   0.0553   0.0625   0.0626   0.0742
  0.0798   0.0829   0.0831   0.0882   0.0922   0.1043   0.1116   0.1129
  0.1225   0.1265   0.1303   0.1359   0.1527   0.1547   0.1675   0.1730
  0.1782   0.1825   0.1846   0.1964   0.1988   0.2002   0.2092   0.2143
  0.2233   0.2234   0.2357   0.2440   0.2462   0.2544   0.2702   0.2740
  0.2879   0.2942   0.3044   0.3063   0.3430   0.3513   0.3651   0.3720
  0.3801   0.3830   0.3887   0.3980   0.3983   0.4037   0.4149   0.4177
  0.4285   0.4286   0.4342   0.4466   0.4470   0.4470   0.4707   0.4840
  0.4862   0.4865   0.5002   0.5010   0.5030   0.5073   0.5183   0.5391
  0.5480   0.5588   0.5608   0.5644   0.5827   0.5848   0.5900   0.5996
  0.6153   0.6264   0.6433   0.6666   0.6694   0.6797   0.6877   0.6974
  0.7193   0.7253   0.7471   0.7514   0.7587   0.7730   0.7909   0.8135
  0.8217   0.8350   0.8731   0.8896   0.9360   0.9390   0.9622   0.9642
  0.9973   1.0162   1.0662   1.0701   1.0809   1.1004   1.1142   1.1614
  1.1804   1.2184   1.2201   1.2725   1.2888   1.3217   1.3310   1.3515
  1.3721   1.3900   1.4132   1.4173   1.4530   1.4547   1.4625   1.4792
  1.4918   1.5080   1.5329   1.5580   1.5765   1.5994   1.7123   1.7229
  1.7537   1.7604   1.8089   1.8096   1.8402   1.8455   1.8937   1.9870
  2.0042   2.0162   2.0316   2.0459   2.1063   2.1307   2.1714   2.2199
  2.2335   2.2500   2.2611   2.2883   2.3411   2.3562   2.4717   2.5615
  2.6891   2.7011   2.7908   2.8044   2.8237   2.8593   2.9225   3.0338
  3.0357   3.0623   3.1285   3.1526   3.3649   3.3853   3.6174   3.7413
  3.7530   3.7997   3.8704   3.9414   3.9578   3.9611   3.9648   3.9738
  3.9841   3.9866   3.9938   4.0118   4.0165   4.0257   4.0458   4.0528
  4.0537   4.0611   4.0650   4.1059   4.1154   4.1476   4.1856   4.2199
  4.2387   4.2811   4.2843   4.3204   4.3729   4.3888   4.4401   4.4684
  4.5921   4.8019   4.8365   5.9850   6.0090   6.0384   6.0480   6.0688
  6.1100   6.1571   6.1737   6.2083   6.3011   6.4384   6.6672   6.7299
  6.8170   7.5353   7.5670   7.6521   7.6812   7.7227   7.7908  23.2027
 23.7593  23.7672  23.9215  23.9294  24.0254  27.8278  27.8881  27.9697
 28.3282  28.3464  28.3694  28.3792  28.3846  28.4198  28.4225  28.4387
 28.4685  28.5212  28.5273  28.5296  28.5383  28.5388  28.5499  28.5527
 28.5596  28.5713  28.5902  28.6159  28.6410  28.6813  28.7220  28.7729
 47.9406  48.0576  66.7694 127.8728 127.8866 127.9041 127.9176 127.9294
127.9474 127.9723 127.9779 127.9987 151.6277 151.6811 151.7536 289.7304
289.7637 289.8512 289.8794 289.9403 290.01231020.74251020.88851901.7893
********1901.9208
 --------------------------------------------------------------

          Ground-State Mulliken Net Atomic Charges

     Atom                 Charge (a.u.)
  ----------------------------------------
      1 C                    -0.399364
      2 C                     0.465584
      3 C                    -0.044791
      4 C                    -0.425489
      5 C                     0.226463
      6 C                     0.269527
      7 F                    -0.081908
      8 Br                   -0.110098
      9 Br                   -0.206842
     10 I                     0.104244
     11 I                     0.102092
     12 I                     0.100584
  ----------------------------------------
  Sum of atomic charges =     0.000000

 -----------------------------------------------------------------
                    Cartesian Multipole Moments
 -----------------------------------------------------------------
    Charge (ESU x 10^10)
                -0.0000
    Dipole Moment (Debye)
         X       0.9230      Y      -0.0000      Z      -0.0072
       Tot       0.9230
    Quadrupole Moments (Debye-Ang)
        XX    -153.9713     XY      -0.0000     YY    -162.0811
        XZ      -1.5739     YZ       0.0000     ZZ    -152.9784
    Octopole Moments (Debye-Ang^2)
       XXX    -841.1215    XXY      -0.0000    XYY    -303.5835
       YYY      -0.0000    XXZ     -85.0353    XYZ      -0.0000
       YYZ     -96.7548    XZZ    -281.3265    YZZ      -0.0000
       ZZZ    -286.4984
    Hexadecapole Moments (Debye-Ang^3)
      XXXX   -7102.9027   XXXY      -0.0000   XXYY   -1326.8360
      XYYY      -0.0000   YYYY    -209.8295   XXXZ    -396.5614
      XXYZ      -0.0000   XYYZ    -138.6791   YYYZ      -0.0000
      XXZZ   -2034.6136   XYZZ      -0.0000   YYZZ    -964.4013
      XZZZ    -390.5255   YZZZ      -0.0000   ZZZZ   -5116.7757
 -----------------------------------------------------------------
 Calculating analytic gradient of the SCF energy
 Gradient of SCF Energy
            1           2           3           4           5           6
    1  -0.0000716   0.0000002  -0.0001302   0.0000884  -0.0000131   0.0000575
    2   0.0000000  -0.0000000   0.0000000  -0.0000000  -0.0000000  -0.0000000
    3   0.0000575  -0.0001358   0.0000381   0.0001509  -0.0002845   0.0001361
            7           8           9          10          11          12
    1  -0.0000016   0.0000173  -0.0000870   0.0001735  -0.0000675   0.0000341
    2  -0.0000000  -0.0000000  -0.0000000   0.0000000   0.0000000  -0.0000000
    3   0.0001069   0.0000102   0.0000574   0.0001320  -0.0002051  -0.0000640
 Max gradient component =       2.845E-04
 RMS gradient           =       9.142E-05
 Gradient time:  CPU 99.84 s  wall 16.77 s
 Geometry Optimization Parameters
   NAtoms,    NIC,     NZ,  NCons,   NDum,   NFix, NCnnct, MaxDiis
       12      78      12       0       0       0       0       0

 Cartesian Hessian Update
 Hessian updated using BFGS update


** GEOMETRY OPTIMIZATION IN DELOCALIZED INTERNAL COORDINATES **
   Searching for a Minimum

   Optimization Cycle:   6

                       Coordinates (Angstroms)
     ATOM                X               Y               Z
      1  C         0.0360085739    0.0000000000    0.0173997693
      2  C         0.0075299522    0.0000000000    1.4071438498
      3  C         1.2188126624    0.0000000000    2.1099795256
      4  C         2.4419408256    0.0000000000    1.4105239904
      5  C         2.4453119535    0.0000000000    0.0005900033
      6  C         1.2273599635    0.0000000000   -0.6999578114
      7  F        -1.1267579912    0.0000000000   -0.6428211660
      8  Br       -1.6933651409    0.0000000000    2.2466798742
      9  Br        1.1560316295    0.0000000000    4.0107679356
     10  I         4.2722321312    0.0000000000    2.5202190675
     11  I         4.2736432439    0.0000000000   -1.1056726632
     12  I         1.0399373644    0.0000000000   -2.8185123753
   Point Group: c1    Number of degrees of freedom:    30


   Energy is -26235.360948252

 Hessian updated using BFGS update

 18 Hessian modes will be used to form the next step
  Hessian Eigenvalues:
     0.121295    0.126485    0.137149    0.198991    0.200570    0.233905
     0.246479    0.249490    0.265896    0.343124    0.414639    0.438413
     0.453753    0.463637    0.470686    0.539726    0.573500    0.618072

 Minimum search - taking simple RFO step
 Searching for Lamda that Minimizes Along All modes
 Value Taken    Lamda =  -0.00000184
 Step Taken.  Stepsize is  0.002107

                             Maximum     Tolerance    Cnvgd?
         Gradient           0.000762      0.000300      NO
         Displacement       0.001429      0.001200      NO
         Energy change     -0.000001      0.000001      NO


 New Cartesian Coordinates Obtained by Inverse Iteration

 Displacement from previous Coordinates is:  0.005222
 ----------------------------------------------------------------
             Standard Nuclear Orientation (Angstroms)
    I     Atom           X                Y                Z
 ----------------------------------------------------------------
    1      C       0.0359253807     0.0000000000     0.0173010363
    2      C       0.0073909595     0.0000000000     1.4072094052
    3      C       1.2187965119     0.0000000000     2.1098606864
    4      C       2.4415324920     0.0000000000     1.4102231646
    5      C       2.4450816092     0.0000000000     0.0006499482
    6      C       1.2272460013     0.0000000000    -0.7001367618
    7      F      -1.1267381529     0.0000000000    -0.6431694692
    8      Br     -1.6934704953     0.0000000000     2.2468289274
    9      Br      1.1574181307     0.0000000000     4.0106013452
   10      I       4.2715361813     0.0000000000     2.5193100476
   11      I       4.2743106942     0.0000000000    -1.1038615139
   12      I       1.0396558553     0.0000000000    -2.8184768160
 ----------------------------------------------------------------
 Nuclear Repulsion Energy =        4113.66404410 hartrees
 There are      137 alpha and      137 beta electrons
 Applying Cartesian multipole field
    Component          Value
    ---------          -----
     (2,0,0)        1.00000E-11
     (0,2,0)        2.00000E-11
     (0,0,2)       -3.00000E-11
 Nucleus-field energy     =    -0.0000000934 hartrees
 Requested basis set is 6-311++G(d,p)
 There are 152 shells and 436 basis functions
 A cutoff of  1.0D-11 yielded   6771 shell pairs
 There are     61784 function pairs (     69056 Cartesian)
 Smallest overlap matrix eigenvalue = 6.32E-07

 Q-Chem warning in module stvman/mkSTV.C, line 318:

 Overlap eigenvalue is smaller than square root of threshold
 Use THRESH >= 12 to get rid of this warning

 Linear dependence detected in AO basis
 Tighter screening thresholds may be required for diffuse basis sets
 Use S2THRESH > 14 and THRESH = 14 in case of SCF convergence issues
 Number of orthogonalized atomic orbitals = 435
 Maximum deviation from orthogonality = 2.855E-10
 Guess MOs from SCF MO coefficient file

 -----------------------------------------------------------------------
  General SCF calculation program by
  Eric Jon Sundstrom, Paul Horn, Yuezhi Mao, Dmitri Zuev, Alec White,
  David Stuck, Shaama M.S., Shane Yost, Joonho Lee, David Small,
  Daniel Levine, Susi Lehtola, Hugh Burton, Evgeny Epifanovsky,
  Bang C. Huynh
 -----------------------------------------------------------------------
 Exchange:     0.2000 Hartree-Fock + 0.0800 Slater + 0.7200 B88
 Correlation:  0.1900 VWN1RPA + 0.8100 LYP
 Using SG-1 standard quadrature grid
 using 6 threads for integral computing
 -------------------------------------------------------
 OpenMP Integral computing Module                
 Release: version 2.0, May 2017, Q-Chem Inc. Pleasanton 
 -------------------------------------------------------
 A restricted SCF calculation will be
 performed using DIIS
 SCF converges when DIIS error is below 1.0e-08
 ---------------------------------------
  Cycle       Energy         DIIS error
 ---------------------------------------
    1  -26235.3609482652      8.61e-06  
    2  -26235.3609489275      3.01e-06  
    3  -26235.3609483419      5.61e-06  
    4  -26235.3609491509      5.77e-07  
    5  -26235.3609491582      1.97e-07  
    6  -26235.3609491572      7.35e-08  
    7  -26235.3609491589      3.63e-08  
    8  -26235.3609491584      6.98e-09  Convergence criterion met
 ---------------------------------------
 SCF time:   CPU 169.32s  wall 32.00s 
 SCF   energy in the final basis set =   -26235.3609491584
 Total energy in the final basis set =   -26235.3609491584

 --------------------------------------------------------------

                    Orbital Energies (a.u.)
 --------------------------------------------------------------

 Alpha MOs
 -- Occupied --
**************************-482.8588-482.8576-176.3220-176.3205-176.3190
********-165.7244-165.7237-165.7235-165.7228-165.7221-165.7219-165.7206
******** -62.5116 -62.5105 -56.3324 -56.3313 -56.3281 -56.3278 -56.3271
-56.3267 -35.8185 -35.8170 -35.8154 -31.3120 -31.3104 -31.3089 -31.3056
-31.3052 -31.3042 -31.3037 -31.3026 -31.3021 -24.7284 -22.9624 -22.9610
-22.9608 -22.9607 -22.9594 -22.9593 -22.9591 -22.9579 -22.9576 -22.9562
-22.9562 -22.9547 -22.9547 -22.9532 -22.9531 -10.3131 -10.2841 -10.2774
-10.2758 -10.2729 -10.2687  -8.7204  -8.7194  -6.5528  -6.5517  -6.5387
 -6.5379  -6.5377  -6.5368  -6.3678  -6.3664  -6.3648  -4.7809  -4.7793
 -4.7778  -4.7653  -4.7645  -4.7641  -4.7632  -4.7625  -4.7616  -2.6635
 -2.6624  -2.6597  -2.6590  -2.6587  -2.6579  -2.6477  -2.6477  -2.6469
 -2.6469  -2.0466  -2.0448  -2.0433  -2.0419  -2.0412  -2.0405  -2.0398
 -2.0390  -2.0383  -2.0277  -2.0277  -2.0267  -2.0264  -2.0250  -2.0248
 -1.2740  -0.9365  -0.8620  -0.8430  -0.7918  -0.7729  -0.6975  -0.6913
 -0.6719  -0.6231  -0.6162  -0.5642  -0.5609  -0.5160  -0.4791  -0.4540
 -0.4389  -0.4386  -0.4291  -0.3866  -0.3764  -0.3756  -0.3504  -0.3393
 -0.3201  -0.3168  -0.3036  -0.3014  -0.2876  -0.2824  -0.2623  -0.2617
 -0.2497
 -- Virtual --
 -0.1121  -0.0721  -0.0618  -0.0595  -0.0476  -0.0322  -0.0056  -0.0011
  0.0264   0.0283   0.0430   0.0515   0.0553   0.0625   0.0626   0.0742
  0.0798   0.0829   0.0831   0.0882   0.0922   0.1043   0.1116   0.1129
  0.1225   0.1265   0.1303   0.1359   0.1527   0.1547   0.1675   0.1731
  0.1783   0.1826   0.1846   0.1963   0.1988   0.2003   0.2092   0.2143
  0.2233   0.2234   0.2357   0.2441   0.2462   0.2544   0.2702   0.2741
  0.2879   0.2942   0.3043   0.3063   0.3430   0.3513   0.3650   0.3721
  0.3801   0.3830   0.3887   0.3980   0.3983   0.4038   0.4149   0.4177
  0.4286   0.4288   0.4342   0.4468   0.4470   0.4471   0.4708   0.4840
  0.4862   0.4865   0.5002   0.5010   0.5030   0.5073   0.5183   0.5391
  0.5480   0.5589   0.5608   0.5644   0.5828   0.5848   0.5900   0.5997
  0.6152   0.6263   0.6433   0.6667   0.6694   0.6797   0.6878   0.6975
  0.7193   0.7253   0.7472   0.7514   0.7587   0.7730   0.7909   0.8135
  0.8217   0.8350   0.8732   0.8896   0.9361   0.9391   0.9622   0.9643
  0.9973   1.0161   1.0662   1.0701   1.0810   1.1005   1.1142   1.1614
  1.1805   1.2184   1.2202   1.2727   1.2889   1.3217   1.3310   1.3515
  1.3721   1.3900   1.4132   1.4174   1.4530   1.4548   1.4626   1.4794
  1.4920   1.5080   1.5329   1.5581   1.5766   1.5994   1.7123   1.7230
  1.7538   1.7605   1.8090   1.8096   1.8402   1.8456   1.8938   1.9870
  2.0042   2.0163   2.0317   2.0459   2.1063   2.1308   2.1714   2.2198
  2.2335   2.2501   2.2611   2.2883   2.3412   2.3563   2.4718   2.5615
  2.6891   2.7011   2.7909   2.8044   2.8237   2.8594   2.9226   3.0338
  3.0358   3.0624   3.1286   3.1526   3.3649   3.3855   3.6175   3.7414
  3.7530   3.7997   3.8706   3.9414   3.9578   3.9611   3.9648   3.9737
  3.9841   3.9866   3.9938   4.0119   4.0164   4.0259   4.0458   4.0528
  4.0537   4.0612   4.0649   4.1059   4.1155   4.1478   4.1856   4.2199
  4.2388   4.2812   4.2843   4.3205   4.3729   4.3889   4.4401   4.4686
  4.5923   4.8020   4.8365   5.9851   6.0090   6.0384   6.0480   6.0689
  6.1100   6.1573   6.1739   6.2085   6.3011   6.4385   6.6672   6.7299
  6.8169   7.5353   7.5670   7.6520   7.6812   7.7228   7.7908  23.2027
 23.7594  23.7675  23.9221  23.9295  24.0254  27.8279  27.8883  27.9699
 28.3282  28.3464  28.3694  28.3792  28.3846  28.4199  28.4225  28.4387
 28.4687  28.5212  28.5273  28.5297  28.5383  28.5388  28.5499  28.5526
 28.5597  28.5713  28.5902  28.6160  28.6411  28.6813  28.7221  28.7730
 47.9406  48.0576  66.7694 127.8729 127.8866 127.9041 127.9176 127.9294
127.9474 127.9724 127.9780 127.9988 151.6278 151.6812 151.7537 289.7304
289.7637 289.8512 289.8795 289.9403 290.01231020.74251020.88841901.7893
********1901.9209
 --------------------------------------------------------------

          Ground-State Mulliken Net Atomic Charges

     Atom                 Charge (a.u.)
  ----------------------------------------
      1 C                    -0.399567
      2 C                     0.466137
      3 C                    -0.044472
      4 C                    -0.425610
      5 C                     0.226556
      6 C                     0.269019
      7 F                    -0.081910
      8 Br                   -0.110028
      9 Br                   -0.206931
     10 I                     0.104168
     11 I                     0.102075
     12 I                     0.100563
  ----------------------------------------
  Sum of atomic charges =     0.000000

 -----------------------------------------------------------------
                    Cartesian Multipole Moments
 -----------------------------------------------------------------
    Charge (ESU x 10^10)
                -0.0000
    Dipole Moment (Debye)
         X       0.9233      Y       0.0000      Z      -0.0059
       Tot       0.9233
    Quadrupole Moments (Debye-Ang)
        XX    -153.9641     XY       0.0000     YY    -162.0786
        XZ      -1.5634     YZ       0.0000     ZZ    -152.9873
    Octopole Moments (Debye-Ang^2)
       XXX    -841.0806    XXY       0.0000    XYY    -303.5848
       YYY       0.0000    XXZ     -85.0312    XYZ      -0.0000
       YYZ     -96.7728    XZZ    -281.3748    YZZ       0.0000
       ZZZ    -286.5500
    Hexadecapole Moments (Debye-Ang^3)
      XXXX   -7102.4472   XXXY       0.0000   XXYY   -1326.8299
      XYYY       0.0000   YYYY    -209.8232   XXXZ    -396.9968
      XXYZ      -0.0000   XYYZ    -138.8089   YYYZ       0.0000
      XXZZ   -2034.6905   XYZZ      -0.0000   YYZZ    -964.1268
      XZZZ    -390.7141   YZZZ      -0.0000   ZZZZ   -5115.3097
 -----------------------------------------------------------------
 Calculating analytic gradient of the SCF energy
 Gradient of SCF Energy
            1           2           3           4           5           6
    1  -0.0000625  -0.0000036   0.0000296  -0.0000089  -0.0000103   0.0000490
    2  -0.0000000  -0.0000000   0.0000000  -0.0000000   0.0000000   0.0000000
    3  -0.0000041  -0.0000385   0.0000012   0.0000458  -0.0000847   0.0000731
            7           8           9          10          11          12
    1   0.0000067  -0.0000136   0.0000466   0.0000113  -0.0000186  -0.0000255
    2  -0.0000000  -0.0000000  -0.0000000   0.0000000  -0.0000000   0.0000000
    3   0.0000421   0.0000056   0.0000217  -0.0000211  -0.0000053  -0.0000357
 Max gradient component =       8.471E-05
 RMS gradient           =       2.936E-05
 Gradient time:  CPU 99.79 s  wall 16.76 s
 Geometry Optimization Parameters
   NAtoms,    NIC,     NZ,  NCons,   NDum,   NFix, NCnnct, MaxDiis
       12      78      12       0       0       0       0       0

 Cartesian Hessian Update
 Hessian updated using BFGS update


** GEOMETRY OPTIMIZATION IN DELOCALIZED INTERNAL COORDINATES **
   Searching for a Minimum

   Optimization Cycle:   7

                       Coordinates (Angstroms)
     ATOM                X               Y               Z
      1  C         0.0359253807    0.0000000000    0.0173010363
      2  C         0.0073909595    0.0000000000    1.4072094052
      3  C         1.2187965119    0.0000000000    2.1098606864
      4  C         2.4415324920    0.0000000000    1.4102231646
      5  C         2.4450816092    0.0000000000    0.0006499482
      6  C         1.2272460013    0.0000000000   -0.7001367618
      7  F        -1.1267381529    0.0000000000   -0.6431694692
      8  Br       -1.6934704953    0.0000000000    2.2468289274
      9  Br        1.1574181307    0.0000000000    4.0106013452
     10  I         4.2715361813    0.0000000000    2.5193100476
     11  I         4.2743106942    0.0000000000   -1.1038615139
     12  I         1.0396558553    0.0000000000   -2.8184768160
   Point Group: c1    Number of degrees of freedom:    30


   Energy is -26235.360949158

 Hessian updated using BFGS update

 19 Hessian modes will be used to form the next step
  Hessian Eigenvalues:
     0.119353    0.126136    0.136724    0.198538    0.200466    0.234126
     0.243128    0.248773    0.249878    0.273427    0.353151    0.413168
     0.437225    0.455887    0.458872    0.484875    0.549458    0.573372
     0.596508

 Minimum search - taking simple RFO step
 Searching for Lamda that Minimizes Along All modes
 Value Taken    Lamda =   0.00000000
 Step Taken.  Stepsize is  0.000557

                             Maximum     Tolerance    Cnvgd?
         Gradient           0.000095      0.000300     YES
         Displacement       0.000281      0.001200     YES
         Energy change     -0.000001      0.000001     YES


                       Distance Matrix (Angstroms)
             C (  1)   C (  2)   C (  3)   C (  4)   C (  5)   C (  6)
   C (  2)  1.390201
   C (  3)  2.403745  1.400436
   C (  4)  2.779780  2.434143  1.408750
   C (  5)  2.409214  2.814382  2.439784  1.409578
   C (  6)  1.390670  2.434944  2.810010  2.434771  1.405071
   F (  7)  1.337164  2.343139  3.616726  4.116913  3.629380  2.354673
   Br(  8)  2.821632  1.896811  2.915486  4.218786  4.708814  4.149119
   Br(  9)  4.147794  2.846087  1.901731  2.900158  4.211625  4.711256
   I ( 10)  4.919395  4.406779  3.080076  2.139857  3.111203  4.430862
   I ( 11)  4.384166  4.950968  4.434431  3.111221  2.136826  3.073694
   I ( 12)  3.008174  4.349942  4.931592  4.455015  3.150031  2.126630
             F (  7)   Br(  8)   Br(  9)   I ( 10)   I ( 11)
   Br(  8)  2.945043
   Br(  9)  5.184106  3.352381
   I ( 10)  6.256408  5.971227  3.452779
   I ( 11)  5.420661  6.844088  5.989386  3.623173
   I ( 12)  3.070053  5.755632  6.830093  6.239953  3.660997

 Final energy is   -26235.360949158428     


 ******************************
 **  OPTIMIZATION CONVERGED  **
 ******************************

                       Coordinates (Angstroms)
     ATOM                X               Y               Z
      1  C         0.0359253807    0.0000000000    0.0173010363
      2  C         0.0073909595    0.0000000000    1.4072094052
      3  C         1.2187965119    0.0000000000    2.1098606864
      4  C         2.4415324920    0.0000000000    1.4102231646
      5  C         2.4450816092    0.0000000000    0.0006499482
      6  C         1.2272460013    0.0000000000   -0.7001367618
      7  F        -1.1267381529    0.0000000000   -0.6431694692
      8  Br       -1.6934704953    0.0000000000    2.2468289274
      9  Br        1.1574181307    0.0000000000    4.0106013452
     10  I         4.2715361813    0.0000000000    2.5193100476
     11  I         4.2743106942    0.0000000000   -1.1038615139
     12  I         1.0396558553    0.0000000000   -2.8184768160

Z-matrix Print:
$molecule
0 1
I 
C  1 2.136826
C  2 1.405071 1 118.958213
C  3 1.390670 2 119.025102 1 -180.000000 0
F  4 1.337164 3 119.343317 2 -180.000000 0
C  4 1.390201 3 122.233317 2 -0.000000 0
C  6 1.400436 4 118.938909 3 -0.000000 0
C  7 1.408750 6 120.107225 4 -0.000000 0
Br 6 1.896811 4 117.449060 3 -180.000000 0
Br 7 1.901731 6 118.265467 4 -180.000000 0
I  3 2.126630 2 124.978323 1 -0.000000 0
I  8 2.139857 7 119.003975 6 -180.000000 0
$end


 --------------------------------------------------------------

                    Orbital Energies (a.u.)
 --------------------------------------------------------------

 Alpha MOs
 -- Occupied --
**************************-482.8588-482.8576-176.3220-176.3205-176.3190
********-165.7244-165.7237-165.7235-165.7228-165.7221-165.7219-165.7206
******** -62.5116 -62.5105 -56.3324 -56.3313 -56.3281 -56.3278 -56.3271
-56.3267 -35.8185 -35.8170 -35.8154 -31.3120 -31.3104 -31.3089 -31.3056
-31.3052 -31.3042 -31.3037 -31.3026 -31.3021 -24.7284 -22.9624 -22.9610
-22.9608 -22.9607 -22.9594 -22.9593 -22.9591 -22.9579 -22.9576 -22.9562
-22.9562 -22.9547 -22.9547 -22.9532 -22.9531 -10.3131 -10.2841 -10.2774
-10.2758 -10.2729 -10.2687  -8.7204  -8.7194  -6.5528  -6.5517  -6.5387
 -6.5379  -6.5377  -6.5368  -6.3678  -6.3664  -6.3648  -4.7809  -4.7793
 -4.7778  -4.7653  -4.7645  -4.7641  -4.7632  -4.7625  -4.7616  -2.6635
 -2.6624  -2.6597  -2.6590  -2.6587  -2.6579  -2.6477  -2.6477  -2.6469
 -2.6469  -2.0466  -2.0448  -2.0433  -2.0419  -2.0412  -2.0405  -2.0398
 -2.0390  -2.0383  -2.0277  -2.0277  -2.0267  -2.0264  -2.0250  -2.0248
 -1.2740  -0.9365  -0.8620  -0.8430  -0.7918  -0.7729  -0.6975  -0.6913
 -0.6719  -0.6231  -0.6162  -0.5642  -0.5609  -0.5160  -0.4791  -0.4540
 -0.4389  -0.4386  -0.4291  -0.3866  -0.3764  -0.3756  -0.3504  -0.3393
 -0.3201  -0.3168  -0.3036  -0.3014  -0.2876  -0.2824  -0.2623  -0.2617
 -0.2497
 -- Virtual --
 -0.1121  -0.0721  -0.0618  -0.0595  -0.0476  -0.0322  -0.0056  -0.0011
  0.0264   0.0283   0.0430   0.0515   0.0553   0.0625   0.0626   0.0742
  0.0798   0.0829   0.0831   0.0882   0.0922   0.1043   0.1116   0.1129
  0.1225   0.1265   0.1303   0.1359   0.1527   0.1547   0.1675   0.1731
  0.1783   0.1826   0.1846   0.1963   0.1988   0.2003   0.2092   0.2143
  0.2233   0.2234   0.2357   0.2441   0.2462   0.2544   0.2702   0.2741
  0.2879   0.2942   0.3043   0.3063   0.3430   0.3513   0.3650   0.3721
  0.3801   0.3830   0.3887   0.3980   0.3983   0.4038   0.4149   0.4177
  0.4286   0.4288   0.4342   0.4468   0.4470   0.4471   0.4708   0.4840
  0.4862   0.4865   0.5002   0.5010   0.5030   0.5073   0.5183   0.5391
  0.5480   0.5589   0.5608   0.5644   0.5828   0.5848   0.5900   0.5997
  0.6152   0.6263   0.6433   0.6667   0.6694   0.6797   0.6878   0.6975
  0.7193   0.7253   0.7472   0.7514   0.7587   0.7730   0.7909   0.8135
  0.8217   0.8350   0.8732   0.8896   0.9361   0.9391   0.9622   0.9643
  0.9973   1.0161   1.0662   1.0701   1.0810   1.1005   1.1142   1.1614
  1.1805   1.2184   1.2202   1.2727   1.2889   1.3217   1.3310   1.3515
  1.3721   1.3900   1.4132   1.4174   1.4530   1.4548   1.4626   1.4794
  1.4920   1.5080   1.5329   1.5581   1.5766   1.5994   1.7123   1.7230
  1.7538   1.7605   1.8090   1.8096   1.8402   1.8456   1.8938   1.9870
  2.0042   2.0163   2.0317   2.0459   2.1063   2.1308   2.1714   2.2198
  2.2335   2.2501   2.2611   2.2883   2.3412   2.3563   2.4718   2.5615
  2.6891   2.7011   2.7909   2.8044   2.8237   2.8594   2.9226   3.0338
  3.0358   3.0624   3.1286   3.1526   3.3649   3.3855   3.6175   3.7414
  3.7530   3.7997   3.8706   3.9414   3.9578   3.9611   3.9648   3.9737
  3.9841   3.9866   3.9938   4.0119   4.0164   4.0259   4.0458   4.0528
  4.0537   4.0612   4.0649   4.1059   4.1155   4.1478   4.1856   4.2199
  4.2388   4.2812   4.2843   4.3205   4.3729   4.3889   4.4401   4.4686
  4.5923   4.8020   4.8365   5.9851   6.0090   6.0384   6.0480   6.0689
  6.1100   6.1573   6.1739   6.2085   6.3011   6.4385   6.6672   6.7299
  6.8169   7.5353   7.5670   7.6520   7.6812   7.7228   7.7908  23.2027
 23.7594  23.7675  23.9221  23.9295  24.0254  27.8279  27.8883  27.9699
 28.3282  28.3464  28.3694  28.3792  28.3846  28.4199  28.4225  28.4387
 28.4687  28.5212  28.5273  28.5297  28.5383  28.5388  28.5499  28.5526
 28.5597  28.5713  28.5902  28.6160  28.6411  28.6813  28.7221  28.7730
 47.9406  48.0576  66.7694 127.8729 127.8866 127.9041 127.9176 127.9294
127.9474 127.9724 127.9780 127.9988 151.6278 151.6812 151.7537 289.7304
289.7637 289.8512 289.8795 289.9403 290.01231020.74251020.88841901.7893
********1901.9209
 --------------------------------------------------------------

          Ground-State Mulliken Net Atomic Charges

     Atom                 Charge (a.u.)
  ----------------------------------------
      1 C                    -0.399567
      2 C                     0.466137
      3 C                    -0.044472
      4 C                    -0.425610
      5 C                     0.226556
      6 C                     0.269019
      7 F                    -0.081910
      8 Br                   -0.110028
      9 Br                   -0.206931
     10 I                     0.104168
     11 I                     0.102075
     12 I                     0.100563
  ----------------------------------------
  Sum of atomic charges =     0.000000

 -----------------------------------------------------------------
                    Cartesian Multipole Moments
 -----------------------------------------------------------------
    Charge (ESU x 10^10)
                -0.0000
    Dipole Moment (Debye)
         X       0.9233      Y       0.0000      Z      -0.0059
       Tot       0.9233
    Quadrupole Moments (Debye-Ang)
        XX    -153.9641     XY       0.0000     YY    -162.0786
        XZ      -1.5634     YZ       0.0000     ZZ    -152.9873
    Octopole Moments (Debye-Ang^2)
       XXX    -841.0806    XXY       0.0000    XYY    -303.5848
       YYY       0.0000    XXZ     -85.0312    XYZ      -0.0000
       YYZ     -96.7728    XZZ    -281.3748    YZZ       0.0000
       ZZZ    -286.5500
    Hexadecapole Moments (Debye-Ang^3)
      XXXX   -7102.4472   XXXY       0.0000   XXYY   -1326.8299
      XYYY       0.0000   YYYY    -209.8232   XXXZ    -396.9968
      XXYZ      -0.0000   XYYZ    -138.8089   YYYZ       0.0000
      XXZZ   -2034.6905   XYZZ      -0.0000   YYZZ    -964.1268
      XZZZ    -390.7141   YZZZ      -0.0000   ZZZZ   -5115.3097
 -----------------------------------------------------------------
Archival summary:
1\1\february\OPT\ProcedureUnspecified\BasisUnspecified\3r216\taweetha\SunDec121:43:472019SunDec121:43:472019\0\\#,OPT,ProcedureUnspecified,BasisUnspecified,\\0,1\I\C,1,2.13683\C,2,1.40507,1,118.958\C,3,1.39067,2,119.025,1,-180,0\F,4,1.33716,3,119.343,2,-180,0\C,4,1.3902,3,122.233,2,-0,0\C,6,1.40044,4,118.939,3,-0,0\C,7,1.40875,6,120.107,4,-0,0\Br,6,1.89681,4,117.449,3,-180,0\Br,7,1.90173,6,118.265,4,-180,0\I,3,2.12663,2,124.978,1,-0,0\I,8,2.13986,7,119.004,6,-180,0\\\@

 Total job time:  417.46s(wall), 2304.47s(cpu) 
 Sun Dec  1 21:43:47 2019

        *************************************************************
        *                                                           *
        *  Thank you very much for using Q-Chem.  Have a nice day.  *
        *                                                           *
        *************************************************************


 
User input: 2 of 2 
 
                  Welcome to Q-Chem
     A Quantum Leap Into The Future Of Chemistry


 Q-Chem 5.2 (devel), Q-Chem, Inc., Pleasanton, CA (2019)

 Yihan Shao,  Zhengting Gan,  E. Epifanovsky,  A. T. B. Gilbert,  M. Wormit,  
 J. Kussmann,  A. W. Lange,  A. Behn,  Jia Deng,  Xintian Feng,  D. Ghosh,  
 M. Goldey,  P. R. Horn,  L. D. Jacobson,  I. Kaliman,  T. Kus,  A. Landau,  
 Jie Liu,  E. I. Proynov,  R. M. Richard,  R. P. Steele,  E. J. Sundstrom,  
 H. L. Woodcock III,  P. M. Zimmerman,  D. Zuev,  B. Albrecht,  E. Alguire,  
 S. A. Baeppler,  D. Barton,  Z. Benda,  Y. A. Bernard,  E. J. Berquist,  
 K. B. Bravaya,  H. Burton,  D. Casanova,  Chun-Min Chang,  Yunqing Chen,  
 A. Chien,  K. D. Closser,  M. P. Coons,  S. Coriani,  S. Dasgupta,  
 A. L. Dempwolff,  M. Diedenhofen,  Hainam Do,  R. G. Edgar,  Po-Tung Fang,  
 S. Faraji,  S. Fatehi,  Qingguo Feng,  K. D. Fenk,  J. Fosso-Tande,  
 J. Gayvert,  Qinghui Ge,  A. Ghysels,  G. Gidofalvi,  J. Gomes,  
 J. Gonthier,  A. Gunina,  D. Hait,  M. W. D. Hanson-Heine,  
 P. H. P. Harbach,  A. W. Hauser,  M. F. Herbst,  J. E. Herr,  
 E. G. Hohenstein,  Z. C. Holden,  Kerwin Hui,  B. C. Huynh,  T.-C. Jagau,  
 Hyunjun Ji,  B. Kaduk,  K. Khistyaev,  Jaehoon Kim,  P. Klunzinger,  K. Koh,  
 D. Kosenkov,  L. Koulias,  T. Kowalczyk,  C. M. Krauter,  A. Kunitsa,  
 Ka Un Lao,  A. Laurent,  K. V. Lawler,  Joonho Lee,  D. Lefrancois,  
 S. Lehtola,  D. S. Levine,  Yi-Pei Li,  You-Sheng Lin,  Fenglai Liu,  
 E. Livshits,  A. Luenser,  P. Manohar,  E. Mansoor,  S. F. Manzer,  
 Shan-Ping Mao,  Yuezhi Mao,  N. Mardirossian,  A. V. Marenich,  
 T. Markovich,  L. A. Martinez-Martinez,  S. A. Maurer,  N. J. Mayhall,  
 S. C. McKenzie,  J.-M. Mewes,  P. Morgante,  A. F. Morrison,  
 J. W. Mullinax,  K. Nanda,  T. S. Nguyen-Beck,  R. Olivares-Amaya,  
 J. A. Parkhill,  Zheng Pei,  T. M. Perrine,  F. Plasser,  P. Pokhilko,  
 S. Prager,  A. Prociuk,  E. Ramos,  D. R. Rehn,  F. Rob,  M. Scheurer,  
 M. Schneider,  N. Sergueev,  S. M. Sharada,  S. Sharma,  D. W. Small,  
 T. Stauch,  T. Stein,  Yu-Chuan Su,  A. J. W. Thom,  A. Tkatchenko,  
 T. Tsuchimochi,  N. M. Tubman,  L. Vogt,  M. L. Vidal,  O. Vydrov,  
 M. A. Watson,  J. Wenzel,  M. de Wergifosse,  T. A. Wesolowski,  A. White,  
 J. Witte,  A. Yamada,  Jun Yang,  K. Yao,  S. Yeganeh,  S. R. Yost,  
 Zhi-Qiang You,  A. Zech,  Igor Ying Zhang,  Xing Zhang,  Yan Zhao,  
 Ying Zhu,  B. R. Brooks,  G. K. L. Chan,  C. J. Cramer,  M. S. Gordon,  
 W. J. Hehre,  A. Klamt,  M. W. Schmidt,  C. D. Sherrill,  D. G. Truhlar,  
 A. Aspuru-Guzik,  R. Baer,  A. T. Bell,  N. A. Besley,  Jeng-Da Chai,  
 A. E. DePrince, III,  R. A. DiStasio Jr.,  A. Dreuw,  B. D. Dunietz,  
 T. R. Furlani,  Chao-Ping Hsu,  Yousung Jung,  Jing Kong,  D. S. Lambrecht,  
 WanZhen Liang,  C. Ochsenfeld,  V. A. Rassolov,  L. V. Slipchenko,  
 J. E. Subotnik,  T. Van Voorhis,  J. M. Herbert,  A. I. Krylov,  
 P. M. W. Gill,  M. Head-Gordon

 Contributors to earlier versions of Q-Chem not listed above: 
 R. D. Adamson,  B. Austin,  J. Baker,  G. J. O. Beran,  K. Brandhorst,  
 S. T. Brown,  E. F. C. Byrd,  A. K. Chakraborty,  C.-L. Cheng,  
 Siu Hung Chien,  D. M. Chipman,  D. L. Crittenden,  H. Dachsel,  
 R. J. Doerksen,  A. D. Dutoi,  L. Fusti-Molnar,  W. A. Goddard III,  
 A. Golubeva-Zadorozhnaya,  S. R. Gwaltney,  G. Hawkins,  A. Heyden,  
 S. Hirata,  G. Kedziora,  F. J. Keil,  C. Kelley,  Jihan Kim,  R. A. King,  
 R. Z. Khaliullin,  P. P. Korambath,  W. Kurlancheek,  A. M. Lee,  M. S. Lee,  
 S. V. Levchenko,  Ching Yeh Lin,  D. Liotard,  R. C. Lochan,  I. Lotan,  
 P. E. Maslen,  N. Nair,  D. P. O'Neill,  D. Neuhauser,  E. Neuscamman,  
 C. M. Oana,  R. Olson,  B. Peters,  R. Peverati,  P. A. Pieniazek,  
 Y. M. Rhee,  J. Ritchie,  M. A. Rohrdanz,  E. Rosta,  N. J. Russ,  
 H. F. Schaefer III,  N. E. Schultz,  N. Shenvi,  A. C. Simmonett,  A. Sodt,  
 D. Stuck,  K. S. Thanthiriwatte,  V. Vanovschi,  Tao Wang,  A. Warshel,  
 C. F. Williams,  Q. Wu,  X. Xu,  W. Zhang

 Please cite Q-Chem as follows:
 Y. Shao et al., Mol. Phys. 113, 184-215 (2015)
 DOI: 10.1080/00268976.2014.952696

 Q-Chem 5.2.1 for Intel X86 EM64T Linux

 Parts of Q-Chem use Armadillo 8.300.2 (Tropical Shenanigans).
 http://arma.sourceforge.net/

 Q-Chem begins on Sun Dec  1 21:43:47 2019  

Host: 
0

     Scratch files written to /scratch/taweetham/qchem26429//
NAlpha2: 274
NElect   274
Mult     1
The previous job contains 0 fragments, simply inherited here

Checking the input file for inconsistencies... 	...done.

--------------------------------------------------------------
User input:
--------------------------------------------------------------

$MOLECULE
READ
$END

$REM
   JOB_TYPE 	FREQUENCY
   BASIS 	6-311++G**
   METHOD	B3LYP	
$END


--------------------------------------------------------------
 ----------------------------------------------------------------
             Standard Nuclear Orientation (Angstroms)
    I     Atom           X                Y                Z
 ----------------------------------------------------------------
    1      C       0.0695544862    -1.9614232331     0.0000000000
    2      C      -1.2790199035    -1.6237745951     0.0000000000
    3      C      -1.6387040004    -0.2703162153     0.0000000000
    4      C      -0.6423883581     0.7256411532     0.0000000000
    5      C       0.7185954350     0.3587183227    -0.0000000000
    6      C       1.0747910533    -1.0004543162    -0.0000000000
    7      F       0.4013460651    -3.2567695687    -0.0000000000
    8      Br     -2.5360209484    -3.0442811962     0.0000000000
    9      Br     -3.4887931651     0.1698569780     0.0000000000
   10      I      -1.2317002205     2.7827504712     0.0000000000
   11      I       2.2649090352     1.8334857162    -0.0000000000
   12      I       3.0694215081    -1.7380205825    -0.0000000000
 ----------------------------------------------------------------
 Molecular Point Group                 Cs    NOp =  2
 Largest Abelian Subgroup              Cs    NOp =  2
 Nuclear Repulsion Energy =        4113.66404410 hartrees
 There are      137 alpha and      137 beta electrons
 Requested basis set is 6-311++G(d,p)
 There are 152 shells and 436 basis functions

 Total QAlloc Memory Limit   2000 MB
 Mega-Array Size       188 MB
 MEM_STATIC part       192 MB

                       Distance Matrix (Angstroms)
             C (  1)   C (  2)   C (  3)   C (  4)   C (  5)   C (  6)
   C (  2)  1.390201
   C (  3)  2.403745  1.400436
   C (  4)  2.779780  2.434143  1.408750
   C (  5)  2.409214  2.814382  2.439784  1.409578
   C (  6)  1.390670  2.434944  2.810010  2.434771  1.405071
   F (  7)  1.337164  2.343139  3.616726  4.116913  3.629380  2.354673
   Br(  8)  2.821632  1.896811  2.915486  4.218786  4.708814  4.149119
   Br(  9)  4.147794  2.846087  1.901731  2.900158  4.211625  4.711256
   I ( 10)  4.919395  4.406779  3.080076  2.139857  3.111203  4.430862
   I ( 11)  4.384166  4.950968  4.434431  3.111221  2.136826  3.073694
   I ( 12)  3.008174  4.349942  4.931592  4.455015  3.150031  2.126630
             F (  7)   Br(  8)   Br(  9)   I ( 10)   I ( 11)
   Br(  8)  2.945043
   Br(  9)  5.184106  3.352381
   I ( 10)  6.256408  5.971227  3.452779
   I ( 11)  5.420661  6.844088  5.989386  3.623173
   I ( 12)  3.070053  5.755632  6.830093  6.239953  3.660997

 A cutoff of  1.0D-11 yielded   6771 shell pairs
 There are     61784 function pairs (     69056 Cartesian)
 Smallest overlap matrix eigenvalue = 6.32E-07

 Q-Chem warning in module stvman/mkSTV.C, line 318:

 Overlap eigenvalue is smaller than square root of threshold
 Use THRESH >= 12 to get rid of this warning

 Linear dependence detected in AO basis
 Tighter screening thresholds may be required for diffuse basis sets
 Use S2THRESH > 14 and THRESH = 14 in case of SCF convergence issues
 Number of orthogonalized atomic orbitals = 435
 Maximum deviation from orthogonality = 1.092E-10
 Guess from superposition of atomic densities
 Warning:  Energy on first SCF cycle will be non-variational
 SAD guess density has 274.000000 electrons

 -----------------------------------------------------------------------
  General SCF calculation program by
  Eric Jon Sundstrom, Paul Horn, Yuezhi Mao, Dmitri Zuev, Alec White,
  David Stuck, Shaama M.S., Shane Yost, Joonho Lee, David Small,
  Daniel Levine, Susi Lehtola, Hugh Burton, Evgeny Epifanovsky,
  Bang C. Huynh
 -----------------------------------------------------------------------
 Exchange:     0.2000 Hartree-Fock + 0.0800 Slater + 0.7200 B88
 Correlation:  0.1900 VWN1RPA + 0.8100 LYP
 Using SG-1 standard quadrature grid
 using 6 threads for integral computing
 -------------------------------------------------------
 OpenMP Integral computing Module                
 Release: version 2.0, May 2017, Q-Chem Inc. Pleasanton 
 -------------------------------------------------------
 A restricted SCF calculation will be
 performed using DIIS
 SCF converges when DIIS error is below 1.0e-08
 ---------------------------------------
  Cycle       Energy         DIIS error
 ---------------------------------------
    1  -26237.5374328616      2.72e-02  
    2  -26235.3065750686      1.92e-03  
    3  -26235.2192294312      2.62e-03  
    4  -26235.3357053579      9.24e-04  
    5  -26235.3584721451      2.09e-04  
    6  -26235.3590962166      9.19e-05  
    7  -26235.3592686511      3.09e-05  
    8  -26235.3592896367      1.08e-05  
    9  -26235.3592917803      1.88e-06  
   10  -26235.3592918194      1.16e-06  
   11  -26235.3592918498      3.70e-07  
   12  -26235.3592918530      8.08e-08  
   13  -26235.3592918530      3.65e-08  
   14  -26235.3592918559      5.57e-09  Convergence criterion met
 ---------------------------------------
 SCF time:   CPU 305.42s  wall 56.00s 
 SCF   energy in the final basis set =   -26235.3592918559
 Total energy in the final basis set =   -26235.3592918559

 --------------------------------------------------------------
             Orbital Energies (a.u.) and Symmetries
 --------------------------------------------------------------

 Alpha MOs, Restricted
 -- Occupied --                  
*******-1165.89-1165.89 -482.86 -482.86 -176.32 -176.32 -176.32
  1 A'    2 A'    3 A'    4 A'    5 A'    6 A'    7 A'    8 A'                 
-165.73 -165.72 -165.72 -165.72 -165.72 -165.72 -165.72 -165.72
  9 A'   10 A'    1 A"   11 A'   12 A'    2 A"   13 A'    3 A"                 
-165.72  -62.51  -62.51  -56.33  -56.33  -56.33  -56.33  -56.33
 14 A'   15 A'   16 A'   17 A'   18 A'    4 A"   19 A'    5 A"                 
-56.327 -35.819 -35.817 -35.816 -31.312 -31.311 -31.309 -31.306
 20 A'   21 A'   22 A'   23 A'   24 A'   25 A'   26 A'    6 A"                 
-31.305 -31.304 -31.304 -31.303 -31.302 -24.728 -22.963 -22.961
 27 A'    7 A"   28 A'    8 A"   29 A'   30 A'   31 A'    9 A"                 
-22.961 -22.961 -22.960 -22.959 -22.959 -22.958 -22.958 -22.956
 32 A'   33 A'   10 A"   34 A'   35 A'   11 A"   36 A'   37 A'                 
-22.956 -22.955 -22.955 -22.953 -22.953 -10.313 -10.284 -10.277
 12 A"   38 A'   13 A"   39 A'   14 A"   40 A'   41 A'   42 A'                 
-10.276 -10.273 -10.269  -8.720  -8.719  -6.553  -6.552  -6.539
 43 A'   44 A'   45 A'   46 A'   47 A'   48 A'   49 A'   15 A"                 
 -6.538  -6.538  -6.537  -6.368  -6.366  -6.365  -4.781  -4.779
 16 A"   50 A'   51 A'   52 A'   53 A'   54 A'   55 A'   56 A'                 
 -4.778  -4.765  -4.765  -4.764  -4.763  -4.762  -4.762  -2.664
 57 A'   17 A"   58 A'   18 A"   59 A'   19 A"   60 A'   61 A'                 
 -2.662  -2.660  -2.659  -2.659  -2.658  -2.648  -2.648  -2.647
 62 A'   20 A"   63 A'   21 A"   64 A'   22 A"   65 A'   66 A'                 
 -2.647  -2.047  -2.045  -2.044  -2.042  -2.041  -2.040  -2.040
 23 A"   67 A'   68 A'   69 A'   24 A"   70 A'   25 A"   71 A'                 
 -2.039  -2.038  -2.028  -2.028  -2.027  -2.027  -2.025  -2.025
 26 A"   72 A'   73 A'   27 A"   28 A"   74 A'   29 A"   75 A'                 
 -1.274  -0.937  -0.862  -0.843  -0.792  -0.773  -0.698  -0.691
 76 A'   77 A'   78 A'   79 A'   80 A'   81 A'   82 A'   83 A'                 
 -0.672  -0.623  -0.616  -0.564  -0.561  -0.516  -0.479  -0.454
 84 A'   85 A'   86 A'   87 A'   88 A'   30 A"   89 A'   90 A'                 
 -0.439  -0.439  -0.429  -0.387  -0.376  -0.376  -0.350  -0.339
 31 A"   91 A'   92 A'   93 A'   32 A"   94 A'   33 A"   95 A'                 
 -0.320  -0.317  -0.304  -0.301  -0.288  -0.282  -0.262  -0.262
 96 A'   34 A"   97 A'   35 A"   36 A"   98 A'   37 A"   38 A"                 
 -0.250
 99 A'                                                                         
 -- Virtual --                   
 -0.112  -0.072  -0.062  -0.059  -0.048  -0.032  -0.006  -0.001
100 A'   39 A"   40 A"  101 A'  102 A'  103 A'  104 A'  105 A'                 
  0.027   0.028   0.043   0.052   0.055   0.063   0.063   0.074
106 A'  107 A'   41 A"  108 A'  109 A'   42 A"  110 A'   43 A"                 
  0.080   0.083   0.083   0.088   0.092   0.104   0.112   0.113
111 A'   44 A"  112 A'  113 A'  114 A'   45 A"  115 A'   46 A"                 
  0.122   0.127   0.130   0.136   0.153   0.155   0.168   0.173
116 A'   47 A"  117 A'  118 A'   48 A"  119 A'  120 A'  121 A'                 
  0.179   0.183   0.185   0.196   0.199   0.200   0.209   0.214
122 A'  123 A'  124 A'   49 A"  125 A'  126 A'  127 A'  128 A'                 
  0.223   0.223   0.236   0.244   0.246   0.254   0.270   0.274
129 A'   50 A"  130 A'   51 A"  131 A'  132 A'   52 A"  133 A'                 
  0.288   0.294   0.304   0.306   0.343   0.351   0.365   0.372
134 A'  135 A'  136 A'   53 A"  137 A'  138 A'  139 A'  140 A'                 
  0.380   0.383   0.389   0.398   0.398   0.404   0.415   0.418
 54 A"  141 A'   55 A"   56 A"  142 A'  143 A'  144 A'   57 A"                 
  0.428   0.429   0.434   0.447   0.447   0.447   0.471   0.484
145 A'   58 A"   59 A"  146 A'   60 A"  147 A'  148 A'  149 A'                 
  0.486   0.486   0.500   0.501   0.503   0.507   0.518   0.539
150 A'   61 A"  151 A'   62 A"   63 A"  152 A'  153 A'  154 A'                 
  0.548   0.559   0.561   0.564   0.583   0.585   0.590   0.600
 64 A"  155 A'   65 A"   66 A"  156 A'  157 A'   67 A"  158 A'                 
  0.615   0.626   0.644   0.667   0.669   0.680   0.688   0.697
 68 A"  159 A'  160 A'  161 A'   69 A"  162 A'  163 A'   70 A"                 
  0.719   0.725   0.747   0.751   0.759   0.773   0.791   0.813
164 A'  165 A'  166 A'  167 A'  168 A'  169 A'  170 A'  171 A'                 
  0.822   0.835   0.873   0.889   0.936   0.939   0.962   0.964
172 A'  173 A'   71 A"  174 A'   72 A"  175 A'  176 A'  177 A'                 
  0.997   1.016   1.066   1.070   1.081   1.101   1.114   1.161
178 A'  179 A'  180 A'   73 A"  181 A'  182 A'  183 A'   74 A"                 
  1.181   1.218   1.220   1.273   1.289   1.322   1.331   1.352
 75 A"   76 A"   77 A"  184 A'  185 A'   78 A"  186 A'   79 A"                 
  1.373   1.390   1.413   1.417   1.453   1.455   1.463   1.479
 80 A"  187 A'  188 A'   81 A"  189 A'  190 A'  191 A'  192 A'                 
  1.492   1.508   1.533   1.558   1.577   1.599   1.712   1.723
193 A'  194 A'  195 A'  196 A'  197 A'  198 A'   82 A"   83 A"                 
  1.754   1.760   1.809   1.809   1.840   1.846   1.894   1.987
199 A'  200 A'  201 A'  202 A'   84 A"   85 A"   86 A"   87 A"                 
  2.004   2.016   2.032   2.046   2.106   2.131   2.171   2.220
203 A'  204 A'  205 A'   88 A"  206 A'  207 A'  208 A'  209 A'                 
  2.234   2.250   2.261   2.288   2.341   2.356   2.472   2.561
210 A'   89 A"  211 A'  212 A'  213 A'  214 A'  215 A'   90 A"                 
  2.689   2.701   2.791   2.804   2.824   2.859   2.923   3.034
 91 A"   92 A"  216 A'   93 A"   94 A"  217 A'  218 A'  219 A'                 
  3.036   3.062   3.129   3.153   3.365   3.385   3.617   3.741
 95 A"  220 A'  221 A'  222 A'  223 A'  224 A'  225 A'  226 A'                 
  3.753   3.800   3.871   3.942   3.958   3.961   3.965   3.973
 96 A"  227 A'  228 A'   97 A"   98 A"   99 A"  100 A"  229 A'                 
  3.984   3.986   3.994   4.012   4.016   4.026   4.045   4.053
101 A"  102 A"  103 A"  104 A"  230 A'  231 A'  105 A"  232 A'                 
  4.053   4.061   4.065   4.106   4.115   4.147   4.185   4.220
106 A"  233 A'  234 A'  235 A'  107 A"  236 A'  237 A'  238 A'                 
  4.239   4.281   4.284   4.321   4.373   4.388   4.440   4.468
239 A'  240 A'  241 A'  242 A'  243 A'  244 A'  245 A'  246 A'                 
  4.592   4.802   4.837   5.984   6.008   6.038   6.048   6.069
247 A'  248 A'  249 A'  108 A"  109 A"  110 A"  250 A'  251 A'                 
  6.110   6.157   6.174   6.209   6.301   6.438   6.667   6.730
252 A'  253 A'  254 A'  255 A'  111 A"  256 A'  257 A'  258 A'                 
  6.817   7.535   7.567   7.652   7.681   7.723   7.791  23.203
259 A'  112 A"  113 A"  260 A'  261 A'  262 A'  263 A'  264 A'                 
 23.759  23.768  23.922  23.929  24.025  27.828  27.888  27.970
265 A'  266 A'  267 A'  268 A'  269 A'  270 A'  271 A'  272 A'                 
 28.328  28.346  28.369  28.379  28.384  28.420  28.422  28.439
114 A"  115 A"  116 A"  273 A'  274 A'  275 A'  276 A'  277 A'                 
 28.468  28.521  28.527  28.530  28.538  28.539  28.550  28.553
278 A'  117 A"  118 A"  119 A"  120 A"  279 A'  121 A"  280 A'                 
 28.560  28.571  28.590  28.616  28.641  28.681  28.722  28.773
281 A'  122 A"  282 A'  283 A'  284 A'  285 A'  286 A'  287 A'                 
 47.941  48.058  66.769 127.873 127.886 127.904 127.917 127.929
288 A'  289 A'  290 A'  123 A"  124 A"  125 A"  291 A'  292 A'                 
127.947 127.972 127.978 127.999 151.628 151.681 151.754 289.730
293 A'  294 A'  295 A'  296 A'  297 A'  298 A'  299 A'  126 A"                 
289.764 289.851 289.879 289.940 290.0121020.7431020.8881901.789
127 A"  300 A'  301 A'  302 A'  303 A'  304 A'  305 A'  306 A'                 
*******1901.921
307 A'  308 A'                                                                 

 Beta MOs, Restricted
 -- Occupied --                  
*******-1165.89-1165.89 -482.86 -482.86 -176.32 -176.32 -176.32
  1 A'    2 A'    3 A'    4 A'    5 A'    6 A'    7 A'    8 A'                 
-165.73 -165.72 -165.72 -165.72 -165.72 -165.72 -165.72 -165.72
  9 A'   10 A'    1 A"   11 A'   12 A'    2 A"   13 A'    3 A"                 
-165.72  -62.51  -62.51  -56.33  -56.33  -56.33  -56.33  -56.33
 14 A'   15 A'   16 A'   17 A'   18 A'    4 A"   19 A'    5 A"                 
-56.327 -35.819 -35.817 -35.816 -31.312 -31.311 -31.309 -31.306
 20 A'   21 A'   22 A'   23 A'   24 A'   25 A'   26 A'    6 A"                 
-31.305 -31.304 -31.304 -31.303 -31.302 -24.728 -22.963 -22.961
 27 A'    7 A"   28 A'    8 A"   29 A'   30 A'   31 A'    9 A"                 
-22.961 -22.961 -22.960 -22.959 -22.959 -22.958 -22.958 -22.956
 32 A'   33 A'   10 A"   34 A'   35 A'   11 A"   36 A'   37 A'                 
-22.956 -22.955 -22.955 -22.953 -22.953 -10.313 -10.284 -10.277
 12 A"   38 A'   13 A"   39 A'   14 A"   40 A'   41 A'   42 A'                 
-10.276 -10.273 -10.269  -8.720  -8.719  -6.553  -6.552  -6.539
 43 A'   44 A'   45 A'   46 A'   47 A'   48 A'   49 A'   15 A"                 
 -6.538  -6.538  -6.537  -6.368  -6.366  -6.365  -4.781  -4.779
 16 A"   50 A'   51 A'   52 A'   53 A'   54 A'   55 A'   56 A'                 
 -4.778  -4.765  -4.765  -4.764  -4.763  -4.762  -4.762  -2.664
 57 A'   17 A"   58 A'   18 A"   59 A'   19 A"   60 A'   61 A'                 
 -2.662  -2.660  -2.659  -2.659  -2.658  -2.648  -2.648  -2.647
 62 A'   20 A"   63 A'   21 A"   64 A'   22 A"   65 A'   66 A'                 
 -2.647  -2.047  -2.045  -2.044  -2.042  -2.041  -2.040  -2.040
 23 A"   67 A'   68 A'   69 A'   24 A"   70 A'   25 A"   71 A'                 
 -2.039  -2.038  -2.028  -2.028  -2.027  -2.027  -2.025  -2.025
 26 A"   72 A'   73 A'   27 A"   28 A"   74 A'   29 A"   75 A'                 
 -1.274  -0.937  -0.862  -0.843  -0.792  -0.773  -0.698  -0.691
 76 A'   77 A'   78 A'   79 A'   80 A'   81 A'   82 A'   83 A'                 
 -0.672  -0.623  -0.616  -0.564  -0.561  -0.516  -0.479  -0.454
 84 A'   85 A'   86 A'   87 A'   88 A'   30 A"   89 A'   90 A'                 
 -0.439  -0.439  -0.429  -0.387  -0.376  -0.376  -0.350  -0.339
 31 A"   91 A'   92 A'   93 A'   32 A"   94 A'   33 A"   95 A'                 
 -0.320  -0.317  -0.304  -0.301  -0.288  -0.282  -0.262  -0.262
 96 A'   34 A"   97 A'   35 A"   36 A"   98 A'   37 A"   38 A"                 
 -0.250
 99 A'                                                                         
 -- Virtual --                   
 -0.112  -0.072  -0.062  -0.059  -0.048  -0.032  -0.006  -0.001
100 A'   39 A"   40 A"  101 A'  102 A'  103 A'  104 A'  105 A'                 
  0.027   0.028   0.043   0.052   0.055   0.063   0.063   0.074
106 A'  107 A'   41 A"  108 A'  109 A'   42 A"  110 A'   43 A"                 
  0.080   0.083   0.083   0.088   0.092   0.104   0.112   0.113
111 A'   44 A"  112 A'  113 A'  114 A'   45 A"  115 A'   46 A"                 
  0.122   0.127   0.130   0.136   0.153   0.155   0.168   0.173
116 A'   47 A"  117 A'  118 A'   48 A"  119 A'  120 A'  121 A'                 
  0.179   0.183   0.185   0.196   0.199   0.200   0.209   0.214
122 A'  123 A'  124 A'   49 A"  125 A'  126 A'  127 A'  128 A'                 
  0.223   0.223   0.236   0.244   0.246   0.254   0.270   0.274
129 A'   50 A"  130 A'   51 A"  131 A'  132 A'   52 A"  133 A'                 
  0.288   0.294   0.304   0.306   0.343   0.351   0.365   0.372
134 A'  135 A'  136 A'   53 A"  137 A'  138 A'  139 A'  140 A'                 
  0.380   0.383   0.389   0.398   0.398   0.404   0.415   0.418
 54 A"  141 A'   55 A"   56 A"  142 A'  143 A'  144 A'   57 A"                 
  0.428   0.429   0.434   0.447   0.447   0.447   0.471   0.484
145 A'   58 A"   59 A"  146 A'   60 A"  147 A'  148 A'  149 A'                 
  0.486   0.486   0.500   0.501   0.503   0.507   0.518   0.539
150 A'   61 A"  151 A'   62 A"   63 A"  152 A'  153 A'  154 A'                 
  0.548   0.559   0.561   0.564   0.583   0.585   0.590   0.600
 64 A"  155 A'   65 A"   66 A"  156 A'  157 A'   67 A"  158 A'                 
  0.615   0.626   0.644   0.667   0.669   0.680   0.688   0.697
 68 A"  159 A'  160 A'  161 A'   69 A"  162 A'  163 A'   70 A"                 
  0.719   0.725   0.747   0.751   0.759   0.773   0.791   0.813
164 A'  165 A'  166 A'  167 A'  168 A'  169 A'  170 A'  171 A'                 
  0.822   0.835   0.873   0.889   0.936   0.939   0.962   0.964
172 A'  173 A'   71 A"  174 A'   72 A"  175 A'  176 A'  177 A'                 
  0.997   1.016   1.066   1.070   1.081   1.101   1.114   1.161
178 A'  179 A'  180 A'   73 A"  181 A'  182 A'  183 A'   74 A"                 
  1.181   1.218   1.220   1.273   1.289   1.322   1.331   1.352
 75 A"   76 A"   77 A"  184 A'  185 A'   78 A"  186 A'   79 A"                 
  1.373   1.390   1.413   1.417   1.453   1.455   1.463   1.479
 80 A"  187 A'  188 A'   81 A"  189 A'  190 A'  191 A'  192 A'                 
  1.492   1.508   1.533   1.558   1.577   1.599   1.712   1.723
193 A'  194 A'  195 A'  196 A'  197 A'  198 A'   82 A"   83 A"                 
  1.754   1.760   1.809   1.809   1.840   1.846   1.894   1.987
199 A'  200 A'  201 A'  202 A'   84 A"   85 A"   86 A"   87 A"                 
  2.004   2.016   2.032   2.046   2.106   2.131   2.171   2.220
203 A'  204 A'  205 A'   88 A"  206 A'  207 A'  208 A'  209 A'                 
  2.234   2.250   2.261   2.288   2.341   2.356   2.472   2.561
210 A'   89 A"  211 A'  212 A'  213 A'  214 A'  215 A'   90 A"                 
  2.689   2.701   2.791   2.804   2.824   2.859   2.923   3.034
 91 A"   92 A"  216 A'   93 A"   94 A"  217 A'  218 A'  219 A'                 
  3.036   3.062   3.129   3.153   3.365   3.385   3.617   3.741
 95 A"  220 A'  221 A'  222 A'  223 A'  224 A'  225 A'  226 A'                 
  3.753   3.800   3.871   3.942   3.958   3.961   3.965   3.973
 96 A"  227 A'  228 A'   97 A"   98 A"   99 A"  100 A"  229 A'                 
  3.984   3.986   3.994   4.012   4.016   4.026   4.045   4.053
101 A"  102 A"  103 A"  104 A"  230 A'  231 A'  105 A"  232 A'                 
  4.053   4.061   4.065   4.106   4.115   4.147   4.185   4.220
106 A"  233 A'  234 A'  235 A'  107 A"  236 A'  237 A'  238 A'                 
  4.239   4.281   4.284   4.321   4.373   4.388   4.440   4.468
239 A'  240 A'  241 A'  242 A'  243 A'  244 A'  245 A'  246 A'                 
  4.592   4.802   4.837   5.984   6.008   6.038   6.048   6.069
247 A'  248 A'  249 A'  108 A"  109 A"  110 A"  250 A'  251 A'                 
  6.110   6.157   6.174   6.209   6.301   6.438   6.667   6.730
252 A'  253 A'  254 A'  255 A'  111 A"  256 A'  257 A'  258 A'                 
  6.817   7.535   7.567   7.652   7.681   7.723   7.791  23.203
259 A'  112 A"  113 A"  260 A'  261 A'  262 A'  263 A'  264 A'                 
 23.759  23.768  23.922  23.929  24.025  27.828  27.888  27.970
265 A'  266 A'  267 A'  268 A'  269 A'  270 A'  271 A'  272 A'                 
 28.328  28.346  28.369  28.379  28.384  28.420  28.422  28.439
114 A"  115 A"  116 A"  273 A'  274 A'  275 A'  276 A'  277 A'                 
 28.468  28.521  28.527  28.530  28.538  28.539  28.550  28.553
278 A'  117 A"  118 A"  119 A"  120 A"  279 A'  121 A"  280 A'                 
 28.560  28.571  28.590  28.616  28.641  28.681  28.722  28.773
281 A'  122 A"  282 A'  283 A'  284 A'  285 A'  286 A'  287 A'                 
 47.941  48.058  66.769 127.873 127.886 127.904 127.917 127.929
288 A'  289 A'  290 A'  123 A"  124 A"  125 A"  291 A'  292 A'                 
127.947 127.972 127.978 127.999 151.628 151.681 151.754 289.730
293 A'  294 A'  295 A'  296 A'  297 A'  298 A'  299 A'  126 A"                 
289.764 289.851 289.879 289.940 290.0121020.7431020.8881901.789
127 A"  300 A'  301 A'  302 A'  303 A'  304 A'  305 A'  306 A'                 
*******1901.921
307 A'  308 A'                                                                 
 --------------------------------------------------------------

          Ground-State Mulliken Net Atomic Charges

     Atom                 Charge (a.u.)
  ----------------------------------------
      1 C                    -0.421274
      2 C                     0.451230
      3 C                    -0.030939
      4 C                    -0.427289
      5 C                     0.221843
      6 C                     0.304181
      7 F                    -0.080992
      8 Br                   -0.111030
      9 Br                   -0.208473
     10 I                     0.103406
     11 I                     0.102550
     12 I                     0.096787
  ----------------------------------------
  Sum of atomic charges =     0.000000

 -----------------------------------------------------------------
                    Cartesian Multipole Moments
 -----------------------------------------------------------------
    Charge (ESU x 10^10)
                -0.0000
    Dipole Moment (Debye)
         X       0.2455      Y       0.8920      Z       0.0000
       Tot       0.9252
    Quadrupole Moments (Debye-Ang)
        XX    -152.2446     XY       0.6896     YY    -158.2651
        XZ       0.0000     YZ       0.0000     ZZ    -162.0809
    Octopole Moments (Debye-Ang^2)
       XXX      17.4567    XXY       3.4613    XYY      -4.6229
       YYY      59.8358    XXZ       0.0000    XYZ      -0.0000
       YYZ       0.0000    XZZ       1.1576    YZZ       5.9159
       ZZZ       0.0000
    Hexadecapole Moments (Debye-Ang^3)
      XXXX   -4844.9602   XXXY     -17.0370   XXYY   -1436.3604
      XYYY      38.3732   YYYY   -4073.6541   XXXZ       0.0000
      XXYZ      -0.0000   XYYZ      -0.0000   YYYZ      -0.0000
      XXZZ    -917.6854   XYZZ       0.9599   YYZZ    -747.1491
      XZZZ       0.0000   YZZZ       0.0000   ZZZZ    -209.8289
 -----------------------------------------------------------------
 Calculating MO derivatives via CPSCF
    1     0    39    0.0232367  
    2     0    39    0.0065813  
    3     0    39    0.0013539  
    4     0    39    0.0001820  
    5    23    16    0.0000278  
    6    37     2    0.0000018  
    7    39     0    0.0000001  Converged
 Time for AOints: 388.8 s (CPU) 65.3 s (wall)
 ------------------------------------------------------------------------------
                     AOints        : Timing summary (seconds)
 ------------------------------------------------------------------------------
     job step          cpu (% of tot)      sys (% of tot)     wall (% of tot)
 ------------------------------------------------------------------------------
  AOints            0.3888E+03 ( 8.6)   0.1500E-04 ( 4.7)   0.6530E+02 ( 8.4)
 ------------------------------------------------------------------------------
   Grand Totals     0.4521E+04          0.3170E-03          0.7799E+03
 ------------------------------------------------------------------------------
 Polarizability Matrix (a.u.)
            1           2           3
    1-265.9396455  -2.2402942  -0.0000000
    2  -2.2402942-240.9305320  -0.0000000
    3  -0.0000000  -0.0000000-115.0202794
 Calculating analytic Hessian of the SCF energy

 Direct stationary perturbation theory relativistic correction:

 rels  =     324.545316306085
 relv  =   -1091.264191809242
 rel2e =     156.283236161194
 E_rel =    -610.435639341963

 Hessian of the SCF Energy
            1           2           3           4           5           6
    1   0.6619970  -0.0001309   0.0000000  -0.3024215   0.0092359   0.0000000
    2  -0.0001309   0.6570912   0.0000000   0.0840748  -0.1036291   0.0000000
    3   0.0000000   0.0000000   0.1378612  -0.0000000   0.0000000  -0.0565552
    4  -0.3024215   0.0840748  -0.0000000   0.5682301  -0.0575898   0.0000000
    5   0.0092359  -0.1036291   0.0000000  -0.0575898   0.5646812   0.0000000
    6   0.0000000   0.0000000  -0.0565552   0.0000000   0.0000000   0.0941753
    7   0.0044856   0.0324908  -0.0000000  -0.1053309   0.0764172  -0.0000000
    8   0.0900502   0.0031813  -0.0000000   0.0254341  -0.2837904   0.0000000
    9  -0.0000000  -0.0000000  -0.0023462   0.0000000  -0.0000000  -0.0455982
   10  -0.0657437  -0.0169118   0.0000000   0.0494043  -0.0533296  -0.0000000
   11  -0.0174409  -0.0053711  -0.0000000  -0.0004945  -0.0471024   0.0000000
   12  -0.0000000  -0.0000000   0.0060668  -0.0000000  -0.0000000   0.0000621
   13   0.0548488  -0.0017131   0.0000000  -0.0341158   0.0319866   0.0000000
   14  -0.0569997  -0.0487972  -0.0000000   0.0332350  -0.0311076  -0.0000000
   15  -0.0000000  -0.0000000  -0.0034804  -0.0000000   0.0000000   0.0066135
   16  -0.2143186  -0.1412394  -0.0000000  -0.0482602   0.0012708  -0.0000000
   17  -0.0730680  -0.1900848   0.0000000  -0.0567022   0.0479430  -0.0000000
   18   0.0000000   0.0000000  -0.0541029  -0.0000000   0.0000000   0.0048932
   19  -0.0832670   0.0590990   0.0000000  -0.0155971   0.0493085  -0.0000000
   20   0.0617205  -0.3015359  -0.0000000   0.0142772  -0.0365077  -0.0000000
   21  -0.0000000  -0.0000000  -0.0417751   0.0000000   0.0000000   0.0068659
   22  -0.0264298  -0.0294327  -0.0000000  -0.0854170  -0.0623630  -0.0000000
   23  -0.0113624  -0.0105798  -0.0000000  -0.0635064  -0.1033247   0.0000000
   24   0.0000000  -0.0000000   0.0044858  -0.0000000  -0.0000000  -0.0170836
   25   0.0040918   0.0012510  -0.0000000  -0.0275009   0.0103405  -0.0000000
   26  -0.0023457  -0.0030278   0.0000000   0.0262731  -0.0076351   0.0000000
   27   0.0000000   0.0000000   0.0037330   0.0000000   0.0000000   0.0024767
   28  -0.0004879  -0.0001993  -0.0000000  -0.0009180  -0.0010601   0.0000000
   29  -0.0000450   0.0002656  -0.0000000  -0.0032306   0.0011411  -0.0000000
   30   0.0000000   0.0000000  -0.0008683  -0.0000000   0.0000000   0.0027821
   31   0.0019780   0.0010940   0.0000000  -0.0006472   0.0000729  -0.0000000
   32   0.0035273  -0.0009386   0.0000000  -0.0004424  -0.0002288  -0.0000000
   33   0.0000000   0.0000000   0.0033218   0.0000000  -0.0000000  -0.0010608
   34  -0.0347344   0.0116176  -0.0000000   0.0025743  -0.0042899   0.0000000
   35  -0.0031410   0.0034253   0.0000000  -0.0013285  -0.0004391  -0.0000000
   36  -0.0000000   0.0000000   0.0036596  -0.0000000  -0.0000000   0.0024290
            7           8           9          10          11          12
    1   0.0044856   0.0900502  -0.0000000  -0.0657437  -0.0174409  -0.0000000
    2   0.0324908   0.0031813  -0.0000000  -0.0169118  -0.0053711  -0.0000000
    3  -0.0000000  -0.0000000  -0.0023462   0.0000000  -0.0000000   0.0060668
    4  -0.1053309   0.0254341   0.0000000   0.0494043  -0.0004945  -0.0000000
    5   0.0764172  -0.2837904  -0.0000000  -0.0533296  -0.0471024  -0.0000000
    6  -0.0000000   0.0000000  -0.0455982  -0.0000000   0.0000000   0.0000621
    7   0.4757960   0.0135256   0.0000000  -0.1782223  -0.1153281   0.0000000
    8   0.0135256   0.5659280   0.0000000  -0.0689738  -0.1826477   0.0000000
    9   0.0000000   0.0000000   0.0954468  -0.0000000   0.0000000  -0.0417455
   10  -0.1782223  -0.0689738  -0.0000000   0.5316615   0.0293547  -0.0000000
   11  -0.1153281  -0.1826477   0.0000000   0.0293547   0.3818018   0.0000000
   12   0.0000000   0.0000000  -0.0417455  -0.0000000   0.0000000   0.0780434
   13  -0.0481254  -0.0544819  -0.0000000  -0.2573633   0.0675244  -0.0000000
   14   0.0010667   0.0472216   0.0000000   0.0267733  -0.0993009   0.0000000
   15   0.0000000  -0.0000000  -0.0038104   0.0000000  -0.0000000  -0.0372807
   16  -0.0051608  -0.0186222  -0.0000000   0.0017885   0.0282904   0.0000000
   17  -0.0171249  -0.0602949  -0.0000000   0.0798084  -0.0010527  -0.0000000
   18  -0.0000000  -0.0000000   0.0066064   0.0000000  -0.0000000  -0.0019501
   19  -0.0051149  -0.0048336   0.0000000   0.0025329   0.0009576  -0.0000000
   20  -0.0002121   0.0021463  -0.0000000   0.0005556  -0.0009877   0.0000000
   21  -0.0000000  -0.0000000   0.0053416   0.0000000  -0.0000000  -0.0012252
   22  -0.0030399  -0.0062411  -0.0000000   0.0006296   0.0012420   0.0000000
   23  -0.0209404  -0.0253042   0.0000000   0.0031297  -0.0011121   0.0000000
   24   0.0000000   0.0000000   0.0014617  -0.0000000  -0.0000000   0.0032659
   25  -0.1356304   0.0267183   0.0000000  -0.0341526   0.0039750  -0.0000000
   26   0.0248469  -0.0372237  -0.0000000  -0.0096810   0.0031210  -0.0000000
   27  -0.0000000  -0.0000000  -0.0187434   0.0000000   0.0000000   0.0010943
   28   0.0018857  -0.0062875   0.0000000  -0.0290935   0.0184841   0.0000000
   29   0.0044308  -0.0299882  -0.0000000   0.0174767  -0.0415578   0.0000000
   30  -0.0000000  -0.0000000   0.0010129  -0.0000000  -0.0000000  -0.0095230
   31  -0.0011476   0.0028013   0.0000000  -0.0233876  -0.0173218  -0.0000000
   32   0.0007852   0.0013983   0.0000000  -0.0073572  -0.0038005  -0.0000000
   33  -0.0000000   0.0000000   0.0031669   0.0000000  -0.0000000   0.0002973
   34  -0.0003942   0.0009116  -0.0000000   0.0019460   0.0007578   0.0000000
   35   0.0000428  -0.0006273   0.0000000  -0.0008448  -0.0019897  -0.0000000
   36   0.0000000  -0.0000000  -0.0007925   0.0000000   0.0000000   0.0028947
           13          14          15          16          17          18
    1   0.0548488  -0.0569997  -0.0000000  -0.2143186  -0.0730680   0.0000000
    2  -0.0017131  -0.0487972  -0.0000000  -0.1412394  -0.1900848   0.0000000
    3   0.0000000  -0.0000000  -0.0034804  -0.0000000   0.0000000  -0.0541029
    4  -0.0341158   0.0332350  -0.0000000  -0.0482602  -0.0567022  -0.0000000
    5   0.0319866  -0.0311076   0.0000000   0.0012708   0.0479430   0.0000000
    6   0.0000000  -0.0000000   0.0066135  -0.0000000  -0.0000000   0.0048932
    7  -0.0481254   0.0010667   0.0000000  -0.0051608  -0.0171249  -0.0000000
    8  -0.0544819   0.0472216  -0.0000000  -0.0186222  -0.0602949  -0.0000000
    9  -0.0000000   0.0000000  -0.0038104  -0.0000000  -0.0000000   0.0066064
   10  -0.2573633   0.0267733   0.0000000   0.0017885   0.0798084   0.0000000
   11   0.0675244  -0.0993009  -0.0000000   0.0282904  -0.0010527  -0.0000000
   12  -0.0000000   0.0000000  -0.0372807   0.0000000  -0.0000000  -0.0019501
   13   0.4312743  -0.0873904  -0.0000000  -0.1015456   0.0288286   0.0000000
   14  -0.0873904   0.4629437   0.0000000   0.0676589  -0.2720319  -0.0000000
   15  -0.0000000   0.0000000   0.0779582   0.0000000   0.0000000  -0.0394645
   16  -0.1015456   0.0676589   0.0000000   0.4202586   0.0629971   0.0000000
   17   0.0288286  -0.2720319   0.0000000   0.0629971   0.5728775   0.0000000
   18   0.0000000  -0.0000000  -0.0394645   0.0000000   0.0000000   0.0829025
   19  -0.0051068   0.0003976   0.0000000   0.0084129  -0.0259476  -0.0000000
   20  -0.0035906   0.0014790  -0.0000000   0.0073666  -0.0558310  -0.0000000
   21   0.0000000   0.0000000   0.0055596  -0.0000000  -0.0000000   0.0056896
   22   0.0000689  -0.0009258   0.0000000  -0.0008683   0.0047146   0.0000000
   23   0.0000127  -0.0010366  -0.0000000   0.0016103   0.0025110  -0.0000000
   24  -0.0000000   0.0000000  -0.0009023   0.0000000   0.0000000   0.0029744
   25   0.0009774  -0.0032619  -0.0000000  -0.0010245  -0.0005065   0.0000000
   26  -0.0009350  -0.0012810   0.0000000   0.0004135   0.0001638   0.0000000
   27   0.0000000  -0.0000000   0.0036212  -0.0000000  -0.0000000  -0.0011414
   28  -0.0069396   0.0191594  -0.0000000  -0.0020773  -0.0005539   0.0000000
   29   0.0093344  -0.0191750   0.0000000   0.0011759   0.0020739  -0.0000000
   30   0.0000000  -0.0000000   0.0000738  -0.0000000   0.0000000   0.0030723
   31  -0.0180192  -0.0087489   0.0000000  -0.0050168  -0.0090036   0.0000000
   32  -0.0084654  -0.0316435   0.0000000  -0.0194628  -0.0240816   0.0000000
   33   0.0000000  -0.0000000  -0.0088960  -0.0000000   0.0000000   0.0007778
   34  -0.0159528   0.0090339  -0.0000000  -0.0521878   0.0065579   0.0000000
   35   0.0188889  -0.0072695   0.0000000   0.0085405  -0.0221927  -0.0000000
   36  -0.0000000  -0.0000000   0.0000081   0.0000000  -0.0000000  -0.0102572
           19          20          21          22          23          24
    1  -0.0832670   0.0617205  -0.0000000  -0.0264298  -0.0113624   0.0000000
    2   0.0590990  -0.3015359  -0.0000000  -0.0294327  -0.0105798  -0.0000000
    3   0.0000000  -0.0000000  -0.0417751  -0.0000000  -0.0000000   0.0044858
    4  -0.0155971   0.0142772   0.0000000  -0.0854170  -0.0635064  -0.0000000
    5   0.0493085  -0.0365077   0.0000000  -0.0623630  -0.1033247  -0.0000000
    6  -0.0000000  -0.0000000   0.0068659  -0.0000000   0.0000000  -0.0170836
    7  -0.0051149  -0.0002121  -0.0000000  -0.0030399  -0.0209404   0.0000000
    8  -0.0048336   0.0021463  -0.0000000  -0.0062411  -0.0253042   0.0000000
    9   0.0000000  -0.0000000   0.0053416  -0.0000000   0.0000000   0.0014617
   10   0.0025329   0.0005556   0.0000000   0.0006296   0.0031297  -0.0000000
   11   0.0009576  -0.0009877  -0.0000000   0.0012420  -0.0011121  -0.0000000
   12  -0.0000000   0.0000000  -0.0012252   0.0000000   0.0000000   0.0032659
   13  -0.0051068  -0.0035906   0.0000000   0.0000689   0.0000127  -0.0000000
   14   0.0003976   0.0014790   0.0000000  -0.0009258  -0.0010366   0.0000000
   15   0.0000000  -0.0000000   0.0055596   0.0000000  -0.0000000  -0.0009023
   16   0.0084129   0.0073666  -0.0000000  -0.0008683   0.0016103   0.0000000
   17  -0.0259476  -0.0558310  -0.0000000   0.0047146   0.0025110   0.0000000
   18  -0.0000000  -0.0000000   0.0056896   0.0000000  -0.0000000   0.0029744
   19   0.1071790  -0.0780998   0.0000000  -0.0042250   0.0037087   0.0000000
   20  -0.0780998   0.3902694  -0.0000000  -0.0023507   0.0038470  -0.0000000
   21   0.0000000  -0.0000000   0.0228680   0.0000000  -0.0000000  -0.0019183
   22  -0.0042250  -0.0023507   0.0000000   0.1197006   0.0887886   0.0000000
   23   0.0037087   0.0038470  -0.0000000   0.0887886   0.1450499   0.0000000
   24   0.0000000  -0.0000000  -0.0019183   0.0000000   0.0000000   0.0077152
   25  -0.0009210   0.0008003   0.0000000   0.0008272  -0.0003008  -0.0000000
   26   0.0016465  -0.0005686  -0.0000000   0.0071264  -0.0090186  -0.0000000
   27   0.0000000  -0.0000000   0.0001061  -0.0000000  -0.0000000  -0.0001691
   28   0.0000294   0.0004477   0.0000000   0.0000988  -0.0006284  -0.0000000
   29   0.0003772  -0.0014748  -0.0000000   0.0002072  -0.0006560   0.0000000
   30   0.0000000   0.0000000  -0.0000878  -0.0000000  -0.0000000   0.0001798
   31   0.0000708   0.0000024  -0.0000000  -0.0002853  -0.0003811  -0.0000000
   32  -0.0009320  -0.0010814  -0.0000000  -0.0002998  -0.0003221  -0.0000000
   33   0.0000000   0.0000000   0.0001335   0.0000000   0.0000000  -0.0000581
   34  -0.0039931  -0.0009170  -0.0000000  -0.0010600  -0.0001302   0.0000000
   35  -0.0056823   0.0002452   0.0000000  -0.0004653  -0.0000536  -0.0000000
   36   0.0000000   0.0000000  -0.0015579  -0.0000000   0.0000000   0.0000487
           25          26          27          28          29          30
    1   0.0040918  -0.0023457   0.0000000  -0.0004879  -0.0000450   0.0000000
    2   0.0012510  -0.0030278   0.0000000  -0.0001993   0.0002656   0.0000000
    3  -0.0000000   0.0000000   0.0037330  -0.0000000  -0.0000000  -0.0008683
    4  -0.0275009   0.0262731   0.0000000  -0.0009180  -0.0032306  -0.0000000
    5   0.0103405  -0.0076351   0.0000000  -0.0010601   0.0011411   0.0000000
    6  -0.0000000   0.0000000   0.0024767   0.0000000  -0.0000000   0.0027821
    7  -0.1356304   0.0248469  -0.0000000   0.0018857   0.0044308  -0.0000000
    8   0.0267183  -0.0372237  -0.0000000  -0.0062875  -0.0299882  -0.0000000
    9   0.0000000  -0.0000000  -0.0187434   0.0000000  -0.0000000   0.0010129
   10  -0.0341526  -0.0096810   0.0000000  -0.0290935   0.0174767  -0.0000000
   11   0.0039750   0.0031210   0.0000000   0.0184841  -0.0415578  -0.0000000
   12  -0.0000000  -0.0000000   0.0010943   0.0000000   0.0000000  -0.0095230
   13   0.0009774  -0.0009350   0.0000000  -0.0069396   0.0093344   0.0000000
   14  -0.0032619  -0.0012810  -0.0000000   0.0191594  -0.0191750  -0.0000000
   15  -0.0000000   0.0000000   0.0036212  -0.0000000   0.0000000   0.0000738
   16  -0.0010245   0.0004135  -0.0000000  -0.0020773   0.0011759  -0.0000000
   17  -0.0005065   0.0001638  -0.0000000  -0.0005539   0.0020739   0.0000000
   18   0.0000000   0.0000000  -0.0011414   0.0000000  -0.0000000   0.0030723
   19  -0.0009210   0.0016465   0.0000000   0.0000294   0.0003772   0.0000000
   20   0.0008003  -0.0005686  -0.0000000   0.0004477  -0.0014748   0.0000000
   21   0.0000000  -0.0000000   0.0001061   0.0000000  -0.0000000  -0.0000878
   22   0.0008272   0.0071264  -0.0000000   0.0000988   0.0002072  -0.0000000
   23  -0.0003008  -0.0090186  -0.0000000  -0.0006284  -0.0006560  -0.0000000
   24  -0.0000000  -0.0000000  -0.0001691  -0.0000000   0.0000000   0.0001798
   25   0.1990055  -0.0357602   0.0000000  -0.0044988  -0.0037619  -0.0000000
   26  -0.0357602   0.0630903   0.0000000  -0.0110610  -0.0077461   0.0000000
   27   0.0000000   0.0000000   0.0084410   0.0000000  -0.0000000   0.0005033
   28  -0.0044988  -0.0110610   0.0000000   0.0550575  -0.0261292   0.0000000
   29  -0.0037619  -0.0077461  -0.0000000  -0.0261292   0.0970772   0.0000000
   30  -0.0000000   0.0000000   0.0005033   0.0000000   0.0000000   0.0019875
   31  -0.0005934  -0.0006263   0.0000000  -0.0129522   0.0003892  -0.0000000
   32   0.0002489   0.0001299   0.0000000   0.0071392   0.0001783  -0.0000000
   33   0.0000000  -0.0000000   0.0001297  -0.0000000   0.0000000   0.0006916
   34  -0.0005802   0.0001025  -0.0000000  -0.0001042  -0.0002245   0.0000000
   35   0.0002576  -0.0000043   0.0000000   0.0006880  -0.0001382  -0.0000000
   36  -0.0000000   0.0000000  -0.0000513   0.0000000  -0.0000000   0.0001759
           31          32          33          34          35          36
    1   0.0019780   0.0035273   0.0000000  -0.0347344  -0.0031410  -0.0000000
    2   0.0010940  -0.0009386   0.0000000   0.0116176   0.0034253   0.0000000
    3   0.0000000   0.0000000   0.0033218  -0.0000000   0.0000000   0.0036596
    4  -0.0006472  -0.0004424   0.0000000   0.0025743  -0.0013285  -0.0000000
    5   0.0000729  -0.0002288  -0.0000000  -0.0042899  -0.0004391  -0.0000000
    6  -0.0000000  -0.0000000  -0.0010608   0.0000000  -0.0000000   0.0024290
    7  -0.0011476   0.0007852  -0.0000000  -0.0003942   0.0000428   0.0000000
    8   0.0028013   0.0013983   0.0000000   0.0009116  -0.0006273  -0.0000000
    9   0.0000000   0.0000000   0.0031669  -0.0000000   0.0000000  -0.0007925
   10  -0.0233876  -0.0073572   0.0000000   0.0019460  -0.0008448   0.0000000
   11  -0.0173218  -0.0038005  -0.0000000   0.0007578  -0.0019897   0.0000000
   12  -0.0000000  -0.0000000   0.0002973   0.0000000  -0.0000000   0.0028947
   13  -0.0180192  -0.0084654   0.0000000  -0.0159528   0.0188889  -0.0000000
   14  -0.0087489  -0.0316435  -0.0000000   0.0090339  -0.0072695  -0.0000000
   15   0.0000000   0.0000000  -0.0088960  -0.0000000   0.0000000   0.0000081
   16  -0.0050168  -0.0194628  -0.0000000  -0.0521878   0.0085405   0.0000000
   17  -0.0090036  -0.0240816   0.0000000   0.0065579  -0.0221927  -0.0000000
   18   0.0000000   0.0000000   0.0007778   0.0000000  -0.0000000  -0.0102572
   19   0.0000708  -0.0009320   0.0000000  -0.0039931  -0.0056823   0.0000000
   20   0.0000024  -0.0010814   0.0000000  -0.0009170   0.0002452   0.0000000
   21  -0.0000000  -0.0000000   0.0001335  -0.0000000   0.0000000  -0.0015579
   22  -0.0002853  -0.0002998   0.0000000  -0.0010600  -0.0004653  -0.0000000
   23  -0.0003811  -0.0003221   0.0000000  -0.0001302  -0.0000536   0.0000000
   24  -0.0000000  -0.0000000  -0.0000581   0.0000000  -0.0000000   0.0000487
   25  -0.0005934   0.0002489   0.0000000  -0.0005802   0.0002576  -0.0000000
   26  -0.0006263   0.0001299  -0.0000000   0.0001025  -0.0000043   0.0000000
   27   0.0000000   0.0000000   0.0001297  -0.0000000   0.0000000  -0.0000513
   28  -0.0129522   0.0071392  -0.0000000  -0.0001042   0.0006880   0.0000000
   29   0.0003892   0.0001783   0.0000000  -0.0002245  -0.0001382  -0.0000000
   30  -0.0000000  -0.0000000   0.0006916   0.0000000  -0.0000000   0.0001759
   31   0.0594123   0.0259174   0.0000000   0.0005881   0.0058052   0.0000000
   32   0.0259174   0.0718372   0.0000000  -0.0006585  -0.0114471   0.0000000
   33   0.0000000   0.0000000   0.0010037   0.0000000  -0.0000000   0.0004927
   34   0.0005881  -0.0006585   0.0000000   0.1038983  -0.0227613  -0.0000000
   35   0.0058052  -0.0114471  -0.0000000  -0.0227613   0.0404909   0.0000000
   36   0.0000000   0.0000000   0.0004927  -0.0000000   0.0000000   0.0029502
 **********************************************************************
 **                                                                  **
 **                       VIBRATIONAL ANALYSIS                       **
 **                       --------------------                       **
 **                                                                  **
 **        VIBRATIONAL FREQUENCIES (CM**-1) AND NORMAL MODES         **
 **     FORCE CONSTANTS (mDYN/ANGSTROM) AND REDUCED MASSES (AMU)     **
 **                  INFRARED INTENSITIES (KM/MOL)                   **
 **                                                                  **
 **********************************************************************


 Mode:                 1                      2                      3
 Frequency:         4.76                  32.34                  70.81
 Force Cnst:      0.0016                 0.0444                 0.0558
 Red. Mass:     118.3391                71.9883                18.9000
 IR Active:          YES                    YES                    YES
 IR Intens:        0.000                  0.003                  0.365
 Raman Active:       YES                    YES                    YES
               X      Y      Z        X      Y      Z        X      Y      Z
 C         -0.000  0.000 -0.025   -0.000  0.000 -0.180   -0.000 -0.000  0.453
 C         -0.000 -0.000  0.104   -0.000  0.000 -0.111    0.000 -0.000  0.248
 C          0.000 -0.000  0.053   -0.000  0.000  0.139    0.000  0.000  0.177
 C          0.000 -0.000 -0.018    0.000 -0.000  0.050   -0.000  0.000  0.206
 C         -0.000  0.000  0.037    0.000 -0.000 -0.003   -0.000 -0.000  0.237
 C         -0.000  0.000 -0.052    0.000  0.000 -0.037   -0.000 -0.000  0.344
 F          0.000  0.000 -0.095   -0.000  0.000 -0.358   -0.000 -0.000  0.659
 Br        -0.000 -0.000  0.310    0.000 -0.000 -0.445   -0.000  0.000 -0.196
 Br         0.000  0.000  0.133   -0.000  0.000  0.704    0.000 -0.000  0.008
 I          0.000 -0.000 -0.503    0.000 -0.000 -0.261   -0.000  0.000 -0.023
 I          0.000  0.000  0.654   -0.000  0.000 -0.036   -0.000 -0.000 -0.014
 I         -0.000  0.000 -0.422    0.000 -0.000  0.203    0.000  0.000 -0.102
 TransDip   0.000 -0.000  0.000   -0.000 -0.000  0.002    0.000  0.000 -0.019

 Mode:                 4                      5                      6
 Frequency:       100.98                 108.65                 114.18
 Force Cnst:      0.5333                 0.7461                 0.6458
 Red. Mass:      88.7724               107.2761                84.0784
 IR Active:          YES                    YES                    YES
 IR Intens:        0.344                  0.210                  0.339
 Raman Active:       YES                    YES                    YES
               X      Y      Z        X      Y      Z        X      Y      Z
 C         -0.112 -0.195 -0.000   -0.028  0.136 -0.000   -0.082  0.095  0.000
 C         -0.127 -0.146 -0.000   -0.019  0.116 -0.000   -0.076  0.009  0.000
 C         -0.104 -0.127 -0.000   -0.025  0.105 -0.000   -0.169  0.016  0.000
 C         -0.084 -0.157 -0.000   -0.052  0.177 -0.000   -0.182  0.072  0.000
 C         -0.124 -0.196 -0.000   -0.042  0.168 -0.000   -0.178  0.091  0.000
 C         -0.118 -0.174 -0.000   -0.067  0.159 -0.000   -0.148  0.115  0.000
 F         -0.103 -0.192 -0.000   -0.001  0.146 -0.000    0.004  0.118 -0.000
 Br        -0.309 -0.023  0.000    0.033  0.086  0.000    0.429 -0.440 -0.000
 Br        -0.081  0.003  0.000   -0.096 -0.105  0.000   -0.229 -0.195 -0.000
 I          0.257 -0.087  0.000   -0.502  0.004  0.000    0.248  0.407 -0.000
 I         -0.041 -0.386  0.000    0.679 -0.247  0.000    0.037 -0.116 -0.000
 I          0.105  0.608  0.000   -0.116  0.152  0.000   -0.331  0.049 -0.000
 TransDip   0.015  0.011  0.000   -0.004 -0.014  0.000    0.016 -0.010 -0.000

 Mode:                 7                      8                      9
 Frequency:       138.01                 141.82                 144.94
 Force Cnst:      1.2711                 0.1688                 1.0625
 Red. Mass:     113.2754                14.2453                85.8458
 IR Active:          YES                    YES                    YES
 IR Intens:        0.022                  0.225                  0.011
 Raman Active:       YES                    YES                    YES
               X      Y      Z        X      Y      Z        X      Y      Z
 C         -0.097 -0.031  0.000    0.000 -0.000 -0.090   -0.035  0.028 -0.000
 C         -0.095 -0.108  0.000    0.000 -0.000 -0.246   -0.044 -0.015 -0.000
 C         -0.016 -0.106  0.000    0.000 -0.000 -0.373    0.005  0.004 -0.000
 C          0.029 -0.110  0.000    0.000  0.000 -0.476    0.048 -0.049 -0.000
 C          0.028  0.014  0.000   -0.000  0.000 -0.481    0.022 -0.008 -0.000
 C         -0.091  0.011  0.000   -0.000 -0.000 -0.322   -0.034  0.001 -0.000
 F         -0.049 -0.025 -0.000    0.000 -0.000  0.471   -0.002  0.034  0.000
 Br        -0.228 -0.037 -0.000   -0.000  0.000 -0.012    0.339 -0.337 -0.000
 Br        -0.059 -0.256 -0.000    0.000 -0.000  0.075    0.192  0.750  0.000
 I          0.321 -0.411 -0.000    0.000  0.000  0.033   -0.082 -0.307  0.000
 I          0.307  0.502 -0.000    0.000  0.000  0.039   -0.032 -0.054  0.000
 I         -0.419  0.126 -0.000   -0.000 -0.000  0.006   -0.212  0.103  0.000
 TransDip  -0.004 -0.002 -0.000   -0.000  0.000  0.015    0.001  0.003  0.000

 Mode:                10                     11                     12
 Frequency:       175.98                 191.52                 279.68
 Force Cnst:      1.1284                 1.1098                 0.9159
 Red. Mass:      61.8425                51.3537                19.8732
 IR Active:          YES                    YES                    YES
 IR Intens:        0.058                  0.118                  0.354
 Raman Active:       YES                    YES                    YES
               X      Y      Z        X      Y      Z        X      Y      Z
 C         -0.200 -0.046 -0.000    0.005 -0.299  0.000    0.177  0.147 -0.000
 C         -0.286 -0.106 -0.000   -0.008 -0.347  0.000    0.074 -0.098  0.000
 C         -0.319 -0.066 -0.000    0.207 -0.246  0.000   -0.015 -0.072  0.000
 C         -0.189 -0.112 -0.000    0.087 -0.127 -0.000   -0.078  0.012  0.000
 C         -0.144 -0.077 -0.000    0.056 -0.130  0.000   -0.025  0.187 -0.000
 C         -0.103 -0.081 -0.000   -0.040 -0.180  0.000    0.048  0.257 -0.000
 F         -0.234 -0.058  0.000    0.111 -0.282 -0.000    0.825  0.320  0.000
 Br        -0.173 -0.401 -0.000   -0.333 -0.315 -0.000   -0.139 -0.046 -0.000
 Br        -0.421  0.238  0.000    0.472  0.004 -0.000   -0.072  0.047 -0.000
 I          0.012  0.048  0.000   -0.107  0.242 -0.000    0.021 -0.015 -0.000
 I          0.176  0.180  0.000    0.043  0.085 -0.000   -0.010 -0.042  0.000
 I          0.334 -0.072 -0.000   -0.068  0.035  0.000   -0.020 -0.033  0.000
 TransDip   0.007 -0.002 -0.000   -0.009  0.007  0.000   -0.017 -0.009  0.000

 Mode:                13                     14                     15
 Frequency:       292.03                 331.70                 333.59
 Force Cnst:      0.6158                 0.8109                 1.2152
 Red. Mass:      12.2550                12.5089                18.5331
 IR Active:          YES                    YES                    YES
 IR Intens:        0.144                  0.737                  0.048
 Raman Active:       YES                    YES                    YES
               X      Y      Z        X      Y      Z        X      Y      Z
 C         -0.000  0.000  0.024   -0.000  0.000 -0.426   -0.185  0.429  0.000
 C         -0.000  0.000  0.530   -0.000  0.000 -0.412   -0.198  0.230  0.000
 C          0.000  0.000  0.509   -0.000  0.000  0.149   -0.014  0.229 -0.000
 C          0.000 -0.000  0.089    0.000  0.000  0.588   -0.010  0.244 -0.000
 C          0.000 -0.000 -0.448    0.000  0.000  0.224   -0.001  0.307 -0.000
 C         -0.000 -0.000 -0.497   -0.000  0.000 -0.408   -0.085  0.319  0.000
 F         -0.000 -0.000 -0.001   -0.000  0.000  0.251   -0.305  0.471 -0.000
 Br         0.000  0.000 -0.039   -0.000 -0.000  0.018   -0.079 -0.132 -0.000
 Br         0.000 -0.000 -0.039    0.000 -0.000 -0.011    0.146 -0.081  0.000
 I         -0.000  0.000 -0.001    0.000 -0.000 -0.016    0.022 -0.053  0.000
 I         -0.000  0.000  0.013   -0.000 -0.000 -0.006   -0.020 -0.038  0.000
 I          0.000  0.000  0.017    0.000 -0.000  0.007    0.049 -0.014 -0.000
 TransDip   0.000 -0.000  0.012    0.000  0.000 -0.027    0.004  0.006  0.000

 Mode:                16                     17                     18
 Frequency:       477.75                 535.37                 570.84
 Force Cnst:      1.8624                 2.0306                 2.3144
 Red. Mass:      13.8497                12.0246                12.0548
 IR Active:          YES                    YES                    YES
 IR Intens:       15.094                  0.001                  0.008
 Raman Active:       YES                    YES                    YES
               X      Y      Z        X      Y      Z        X      Y      Z
 C          0.162  0.074  0.000   -0.000 -0.000 -0.069   -0.000 -0.000 -0.250
 C          0.148  0.128 -0.000    0.000 -0.000  0.332   -0.000  0.000 -0.310
 C          0.299  0.205  0.000    0.000  0.000 -0.116   -0.000  0.000  0.720
 C          0.533  0.053 -0.000    0.000  0.000 -0.400    0.000 -0.000 -0.510
 C          0.575 -0.021 -0.000    0.000 -0.000  0.700    0.000 -0.000  0.095
 C          0.376 -0.093  0.000   -0.000 -0.000 -0.469   -0.000 -0.000  0.222
 F         -0.076  0.012 -0.000    0.000 -0.000  0.034    0.000  0.000  0.068
 Br        -0.064 -0.076 -0.000   -0.000 -0.000 -0.011    0.000  0.000  0.004
 Br        -0.113  0.001 -0.000   -0.000  0.000  0.007    0.000 -0.000 -0.016
 I         -0.020  0.009  0.000   -0.000 -0.000  0.002   -0.000  0.000  0.004
 I         -0.023 -0.013  0.000   -0.000  0.000 -0.006    0.000  0.000  0.001
 I         -0.033  0.016 -0.000   -0.000  0.000  0.003    0.000  0.000 -0.004
 TransDip   0.123  0.019  0.000    0.000  0.000  0.001   -0.000 -0.000 -0.003

 Mode:                19                     20                     21
 Frequency:       596.73                 613.91                 672.33
 Force Cnst:      2.7586                 2.9138                 3.2239
 Red. Mass:      13.1486                13.1221                12.1052
 IR Active:          YES                    YES                    YES
 IR Intens:       30.728                 19.877                  2.455
 Raman Active:       YES                    YES                    YES
               X      Y      Z        X      Y      Z        X      Y      Z
 C         -0.180 -0.260 -0.000    0.437 -0.010 -0.000    0.000  0.000  0.765
 C         -0.089  0.233 -0.000    0.396 -0.084 -0.000    0.000  0.000 -0.477
 C          0.164  0.436  0.000    0.099 -0.129  0.000   -0.000 -0.000  0.163
 C          0.085  0.567  0.000   -0.215  0.225 -0.000   -0.000  0.000 -0.030
 C         -0.047  0.105  0.000   -0.159  0.436  0.000   -0.000  0.000  0.069
 C         -0.369 -0.035 -0.000    0.144  0.399  0.000    0.000  0.000 -0.376
 F          0.215 -0.303  0.000   -0.203 -0.285  0.000   -0.000 -0.000 -0.119
 Br         0.000 -0.033  0.000   -0.038 -0.026  0.000   -0.000 -0.000  0.008
 Br        -0.009 -0.014 -0.000   -0.023  0.019 -0.000    0.000  0.000 -0.001
 I          0.005 -0.023 -0.000    0.011 -0.011 -0.000    0.000 -0.000 -0.001
 I         -0.006  0.002 -0.000   -0.003 -0.013 -0.000    0.000 -0.000  0.001
 I          0.015 -0.004  0.000   -0.007 -0.008 -0.000   -0.000 -0.000  0.003
 TransDip  -0.080  0.158 -0.000    0.085  0.115 -0.000    0.000  0.000  0.050

 Mode:                22                     23                     24
 Frequency:       740.86                 884.97                1039.45
 Force Cnst:      3.9784                 5.9894                 7.7686
 Red. Mass:      12.3024                12.9800                12.2035
 IR Active:          YES                    YES                    YES
 IR Intens:        0.124                 16.641                  4.669
 Raman Active:       YES                    YES                    YES
               X      Y      Z        X      Y      Z        X      Y      Z
 C         -0.222 -0.064  0.000    0.018 -0.087 -0.000   -0.134  0.172 -0.000
 C         -0.217 -0.355 -0.000    0.180 -0.308 -0.000   -0.526 -0.373 -0.000
 C          0.195 -0.280 -0.000    0.604 -0.228  0.000    0.006 -0.110 -0.000
 C          0.218 -0.189  0.000    0.032  0.359  0.000   -0.128  0.424  0.000
 C          0.372  0.441  0.000   -0.268 -0.267  0.000    0.034  0.068  0.000
 C         -0.421  0.238 -0.000   -0.174 -0.157 -0.000    0.543 -0.094 -0.000
 F         -0.021 -0.051 -0.000   -0.105  0.327  0.000    0.043 -0.126  0.000
 Br         0.036  0.040  0.000    0.003  0.007  0.000    0.022  0.024  0.000
 Br        -0.029  0.006  0.000   -0.044  0.015 -0.000    0.004 -0.002 -0.000
 I         -0.000  0.006 -0.000    0.002 -0.001 -0.000    0.002 -0.003 -0.000
 I         -0.005 -0.006 -0.000    0.000  0.004 -0.000   -0.002 -0.002 -0.000
 I          0.012 -0.001 -0.000    0.003 -0.000  0.000   -0.004  0.002  0.000
 TransDip  -0.003  0.011  0.000    0.045 -0.123 -0.000   -0.029 -0.063 -0.000

 Mode:                25                     26                     27
 Frequency:      1165.34                1234.47                1299.44
 Force Cnst:      9.9272                10.7759                11.9741
 Red. Mass:      12.4072                12.0017                12.0360
 IR Active:          YES                    YES                    YES
 IR Intens:        4.647                  4.917                100.221
 Raman Active:       YES                    YES                    YES
               X      Y      Z        X      Y      Z        X      Y      Z
 C         -0.061  0.341  0.000    0.331  0.066  0.000   -0.249 -0.157 -0.000
 C         -0.244  0.111 -0.000   -0.222  0.243 -0.000    0.000  0.401 -0.000
 C          0.459  0.110 -0.000   -0.187 -0.371 -0.000    0.420 -0.123  0.000
 C          0.220 -0.352  0.000    0.514  0.106 -0.000   -0.364 -0.230  0.000
 C         -0.446 -0.180  0.000   -0.339  0.291  0.000   -0.023  0.437  0.000
 C          0.082  0.344  0.000   -0.093 -0.348  0.000    0.228 -0.360 -0.000
 F          0.050 -0.230  0.000    0.005  0.011 -0.000    0.033  0.045  0.000
 Br         0.001 -0.002  0.000   -0.001 -0.000  0.000   -0.004 -0.009  0.000
 Br        -0.016 -0.000  0.000    0.002 -0.001  0.000   -0.010  0.003 -0.000
 I         -0.002  0.003 -0.000   -0.000  0.001  0.000    0.002  0.000 -0.000
 I          0.001 -0.000 -0.000   -0.001 -0.000 -0.000    0.001 -0.001 -0.000
 I          0.001 -0.002 -0.000   -0.000 -0.000 -0.000   -0.001  0.001  0.000
 TransDip   0.015 -0.067 -0.000   -0.066 -0.025  0.000    0.320 -0.011 -0.000

 Mode:                28                     29                     30
 Frequency:      1366.62                1525.73                1531.85
 Force Cnst:     13.5886                16.5146                16.6019
 Red. Mass:      12.3489                12.0411                12.0081
 IR Active:          YES                    YES                    YES
 IR Intens:      205.670                 13.540                  4.185
 Raman Active:       YES                    YES                    YES
               X      Y      Z        X      Y      Z        X      Y      Z
 C         -0.159  0.596  0.000   -0.010 -0.471  0.000    0.654  0.062  0.000
 C          0.202  0.275  0.000   -0.240  0.419  0.000   -0.454  0.065  0.000
 C          0.020 -0.455 -0.000    0.003 -0.419 -0.000    0.211  0.129 -0.000
 C         -0.166  0.207 -0.000    0.016  0.146  0.000   -0.365 -0.078  0.000
 C          0.269 -0.220 -0.000    0.117 -0.274  0.000    0.250 -0.107 -0.000
 C         -0.220 -0.081  0.000    0.146  0.482  0.000   -0.267 -0.105 -0.000
 F          0.062 -0.211 -0.000   -0.012  0.075 -0.000   -0.029  0.014 -0.000
 Br        -0.008 -0.007 -0.000    0.002 -0.002  0.000    0.002  0.001 -0.000
 Br        -0.002  0.004 -0.000   -0.000  0.001  0.000    0.001 -0.002 -0.000
 I          0.001  0.001  0.000   -0.000  0.001  0.000    0.000 -0.000  0.000
 I         -0.000  0.001  0.000   -0.001 -0.001 -0.000    0.001  0.001  0.000
 I          0.002  0.001 -0.000   -0.001 -0.001 -0.000   -0.001  0.000  0.000
 TransDip  -0.015  0.459  0.000    0.012 -0.117 -0.000    0.063 -0.019  0.000

 STANDARD THERMODYNAMIC QUANTITIES AT   298.15 K  AND     1.00 ATM

   This Molecule has  0 Imaginary Frequencies
   Zero point vibrational energy:       23.898 kcal/mol

   Atom    1 Element C  Has Mass   12.00000
   Atom    2 Element C  Has Mass   12.00000
   Atom    3 Element C  Has Mass   12.00000
   Atom    4 Element C  Has Mass   12.00000
   Atom    5 Element C  Has Mass   12.00000
   Atom    6 Element C  Has Mass   12.00000
   Atom    7 Element F  Has Mass   18.99840
   Atom    8 Element Br Has Mass   78.91830
   Atom    9 Element Br Has Mass   78.91830
   Atom   10 Element I  Has Mass  126.90440
   Atom   11 Element I  Has Mass  126.90440
   Atom   12 Element I  Has Mass  126.90440
   Molecular Mass:   629.548200 amu
   Principal axes and moments of inertia in amu*Bohr^2:
                             1           2           3
    Eigenvalues --    10081.69977 12810.26712 22891.96689
          X               0.99890     0.04679     0.00000
          Y              -0.04679     0.99890     0.00000
          Z              -0.00000    -0.00000     1.00000
   Rotational Symmetry Number is   1
   The Molecule is an Asymmetric Top
   Translational Enthalpy:        0.889 kcal/mol
   Rotational Enthalpy:           0.889 kcal/mol
   Vibrational Enthalpy:         30.704 kcal/mol
   gas constant (RT):             0.592 kcal/mol
   Translational Entropy:        45.202  cal/mol.K
   Rotational Entropy:           36.334  cal/mol.K
   Vibrational Entropy:          51.305  cal/mol.K

   Total Enthalpy:               33.074 kcal/mol
   Total Entropy:               132.841  cal/mol.K

 ======================================================================

 STANDARD THERMODYNAMIC QUANTITIES FOR ANHARMONIC VIBRATION -- TOSH

   Zero point vibrational energy: ************ kcal/mol

   Vibrational Enthalpy:       Infinity kcal/mol
   Vibrational Entropy:             NaN  cal/mol.K

   Total Enthalpy:             Infinity kcal/mol
   Total Entropy:                   NaN  cal/mol.K

 ======================================================================

 STANDARD THERMODYNAMIC QUANTITIES FOR ANHARMONIC VIBRATION -- VPT2

   Zero point vibrational energy: ************ kcal/mol

   Vibrational Enthalpy:       Infinity kcal/mol
   Vibrational Entropy:             NaN  cal/mol.K

   Total Enthalpy:             Infinity kcal/mol
   Total Entropy:                   NaN  cal/mol.K

 ======================================================================

Archival summary:
1\1\february\FREQ\ProcedureUnspecified\BasisUnspecified\3r216\taweetha\SunDec122:01:222019SunDec122:01:222019\0\\#,FREQ,ProcedureUnspecified,BasisUnspecified,\\0,1\I\C,1,2.13683\C,2,1.40507,1,118.958\C,3,1.39067,2,119.025,1,-180,0\F,4,1.33716,3,119.343,2,-180,0\C,4,1.3902,3,122.233,2,-0,0\C,6,1.40044,4,118.939,3,0,0\C,7,1.40875,6,120.107,4,0,0\Br,6,1.89681,4,117.449,3,-180,0\Br,7,1.90173,6,118.265,4,180,0\I,3,2.12663,2,124.978,1,-0,0\I,8,2.13986,7,119.004,6,180,0\\\@

 Total job time:  1055.41s(wall), 6025.57s(cpu) 
 Sun Dec  1 22:01:22 2019

        *************************************************************
        *                                                           *
        *  Thank you very much for using Q-Chem.  Have a nice day.  *
        *                                                           *
        *************************************************************
