# Supplementary material for: Geometric and energetic data from quantum chemical calculations of halobenzenes and xylenes
Source: Data Brief. 2020 Mar 5;30:105386. doi: 10.1016/j.dib.2020.105386 (PMC7114895; doi:10.1016/j.dib.2020.105386)
Supplement: Supplementary file 1 [file mmc1.zip › halobenzene/B3LYP/FBrClBrBrBr.out]

                  Welcome to Q-Chem
     A Quantum Leap Into The Future Of Chemistry


 Q-Chem 5.2 (devel), Q-Chem, Inc., Pleasanton, CA (2019)

 Yihan Shao,  Zhengting Gan,  E. Epifanovsky,  A. T. B. Gilbert,  M. Wormit,  
 J. Kussmann,  A. W. Lange,  A. Behn,  Jia Deng,  Xintian Feng,  D. Ghosh,  
 M. Goldey,  P. R. Horn,  L. D. Jacobson,  I. Kaliman,  T. Kus,  A. Landau,  
 Jie Liu,  E. I. Proynov,  R. M. Richard,  R. P. Steele,  E. J. Sundstrom,  
 H. L. Woodcock III,  P. M. Zimmerman,  D. Zuev,  B. Albrecht,  E. Alguire,  
 S. A. Baeppler,  D. Barton,  Z. Benda,  Y. A. Bernard,  E. J. Berquist,  
 K. B. Bravaya,  H. Burton,  D. Casanova,  Chun-Min Chang,  Yunqing Chen,  
 A. Chien,  K. D. Closser,  M. P. Coons,  S. Coriani,  S. Dasgupta,  
 A. L. Dempwolff,  M. Diedenhofen,  Hainam Do,  R. G. Edgar,  Po-Tung Fang,  
 S. Faraji,  S. Fatehi,  Qingguo Feng,  K. D. Fenk,  J. Fosso-Tande,  
 J. Gayvert,  Qinghui Ge,  A. Ghysels,  G. Gidofalvi,  J. Gomes,  
 J. Gonthier,  A. Gunina,  D. Hait,  M. W. D. Hanson-Heine,  
 P. H. P. Harbach,  A. W. Hauser,  M. F. Herbst,  J. E. Herr,  
 E. G. Hohenstein,  Z. C. Holden,  Kerwin Hui,  B. C. Huynh,  T.-C. Jagau,  
 Hyunjun Ji,  B. Kaduk,  K. Khistyaev,  Jaehoon Kim,  P. Klunzinger,  K. Koh,  
 D. Kosenkov,  L. Koulias,  T. Kowalczyk,  C. M. Krauter,  A. Kunitsa,  
 Ka Un Lao,  A. Laurent,  K. V. Lawler,  Joonho Lee,  D. Lefrancois,  
 S. Lehtola,  D. S. Levine,  Yi-Pei Li,  You-Sheng Lin,  Fenglai Liu,  
 E. Livshits,  A. Luenser,  P. Manohar,  E. Mansoor,  S. F. Manzer,  
 Shan-Ping Mao,  Yuezhi Mao,  N. Mardirossian,  A. V. Marenich,  
 T. Markovich,  L. A. Martinez-Martinez,  S. A. Maurer,  N. J. Mayhall,  
 S. C. McKenzie,  J.-M. Mewes,  P. Morgante,  A. F. Morrison,  
 J. W. Mullinax,  K. Nanda,  T. S. Nguyen-Beck,  R. Olivares-Amaya,  
 J. A. Parkhill,  Zheng Pei,  T. M. Perrine,  F. Plasser,  P. Pokhilko,  
 S. Prager,  A. Prociuk,  E. Ramos,  D. R. Rehn,  F. Rob,  M. Scheurer,  
 M. Schneider,  N. Sergueev,  S. M. Sharada,  S. Sharma,  D. W. Small,  
 T. Stauch,  T. Stein,  Yu-Chuan Su,  A. J. W. Thom,  A. Tkatchenko,  
 T. Tsuchimochi,  N. M. Tubman,  L. Vogt,  M. L. Vidal,  O. Vydrov,  
 M. A. Watson,  J. Wenzel,  M. de Wergifosse,  T. A. Wesolowski,  A. White,  
 J. Witte,  A. Yamada,  Jun Yang,  K. Yao,  S. Yeganeh,  S. R. Yost,  
 Zhi-Qiang You,  A. Zech,  Igor Ying Zhang,  Xing Zhang,  Yan Zhao,  
 Ying Zhu,  B. R. Brooks,  G. K. L. Chan,  C. J. Cramer,  M. S. Gordon,  
 W. J. Hehre,  A. Klamt,  M. W. Schmidt,  C. D. Sherrill,  D. G. Truhlar,  
 A. Aspuru-Guzik,  R. Baer,  A. T. Bell,  N. A. Besley,  Jeng-Da Chai,  
 A. E. DePrince, III,  R. A. DiStasio Jr.,  A. Dreuw,  B. D. Dunietz,  
 T. R. Furlani,  Chao-Ping Hsu,  Yousung Jung,  Jing Kong,  D. S. Lambrecht,  
 WanZhen Liang,  C. Ochsenfeld,  V. A. Rassolov,  L. V. Slipchenko,  
 J. E. Subotnik,  T. Van Voorhis,  J. M. Herbert,  A. I. Krylov,  
 P. M. W. Gill,  M. Head-Gordon

 Contributors to earlier versions of Q-Chem not listed above: 
 R. D. Adamson,  B. Austin,  J. Baker,  G. J. O. Beran,  K. Brandhorst,  
 S. T. Brown,  E. F. C. Byrd,  A. K. Chakraborty,  C.-L. Cheng,  
 Siu Hung Chien,  D. M. Chipman,  D. L. Crittenden,  H. Dachsel,  
 R. J. Doerksen,  A. D. Dutoi,  L. Fusti-Molnar,  W. A. Goddard III,  
 A. Golubeva-Zadorozhnaya,  S. R. Gwaltney,  G. Hawkins,  A. Heyden,  
 S. Hirata,  G. Kedziora,  F. J. Keil,  C. Kelley,  Jihan Kim,  R. A. King,  
 R. Z. Khaliullin,  P. P. Korambath,  W. Kurlancheek,  A. M. Lee,  M. S. Lee,  
 S. V. Levchenko,  Ching Yeh Lin,  D. Liotard,  R. C. Lochan,  I. Lotan,  
 P. E. Maslen,  N. Nair,  D. P. O'Neill,  D. Neuhauser,  E. Neuscamman,  
 C. M. Oana,  R. Olson,  B. Peters,  R. Peverati,  P. A. Pieniazek,  
 Y. M. Rhee,  J. Ritchie,  M. A. Rohrdanz,  E. Rosta,  N. J. Russ,  
 H. F. Schaefer III,  N. E. Schultz,  N. Shenvi,  A. C. Simmonett,  A. Sodt,  
 D. Stuck,  K. S. Thanthiriwatte,  V. Vanovschi,  Tao Wang,  A. Warshel,  
 C. F. Williams,  Q. Wu,  X. Xu,  W. Zhang

 Please cite Q-Chem as follows:
 Y. Shao et al., Mol. Phys. 113, 184-215 (2015)
 DOI: 10.1080/00268976.2014.952696

 Q-Chem 5.2.1 for Intel X86 EM64T Linux

 Parts of Q-Chem use Armadillo 8.300.2 (Tropical Shenanigans).
 http://arma.sourceforge.net/

 Q-Chem begins on Sun Dec  1 22:01:22 2019  

Host: 
0

     Scratch files written to /scratch/taweetham/qchem26611//
NAlpha2: 202
NElect   202
Mult     1

Checking the input file for inconsistencies... 	...done.

--------------------------------------------------------------
User input:
--------------------------------------------------------------
$MOLECULE
0 1
C   
C	1	CC
C	2	CC	1	120.0		
C	3	CC	2	120.0	1	0.0
C	4	CC	3	120.0	2	0.0	
C	5 	CC	4	120.0	3	0.0
F	1	CF	2	120.0	3	180.0
Br	2	CBr	3	120.0	4	180.0
Cl	3	CCl	4	120.0	5	180.0
Br	4	CBr	5	120.0	6	180.0
Br	5	CBr	6	120.0	1	180.0
Br	6	CBr	1	120.0	2	180.0

CC=1.39483
CH=1.08673
CF=1.33960
CCl=1.72090
CBr=1.89068
CI=2.07886
$END

$REM
   JOB_TYPE	OPTIMIZATION
   BASIS	6-311++G**
   METHOD	B3LYP
   MEM_TOTAL	64000
   SYM_IGNORE	TRUE
$END

--------------------------------------------------------------
 ----------------------------------------------------------------
             Standard Nuclear Orientation (Angstroms)
    I     Atom           X                Y                Z
 ----------------------------------------------------------------
    1      C       0.0000000000     0.0000000000     0.0000000000
    2      C       0.0000000000     0.0000000000     1.3948300000
    3      C       1.2079582140     0.0000000000     2.0922450000
    4      C       2.4159164279     0.0000000000     1.3948300000
    5      C       2.4159164279     0.0000000000    -0.0000000000
    6      C       1.2079582140     0.0000000000    -0.6974150000
    7      F      -1.1601276309    -0.0000000000    -0.6698000000
    8      Br     -1.6373769104    -0.0000000000     2.3401700000
    9      Cl      1.2079582140    -0.0000000000     3.8131450000
   10      Br      4.0532933383    -0.0000000000     2.3401700000
   11      Br      4.0532933383    -0.0000000000    -0.9453400000
   12      Br      1.2079582140    -0.0000000000    -2.5880950000
 ----------------------------------------------------------------
 Nuclear Repulsion Energy =        2505.53828086 hartrees
 There are      101 alpha and      101 beta electrons
 Requested basis set is 6-311++G(d,p)
 There are 131 shells and 376 basis functions

 Total QAlloc Memory Limit  64000 MB
 Mega-Array Size       188 MB
 MEM_STATIC part       192 MB
 A cutoff of  1.0D-11 yielded   5688 shell pairs
 There are     52529 function pairs (     57796 Cartesian)
 Smallest overlap matrix eigenvalue = 4.03E-07

 Q-Chem warning in module stvman/mkSTV.C, line 318:

 Overlap eigenvalue is smaller than square root of threshold
 Use THRESH >= 12 to get rid of this warning

 Linear dependence detected in AO basis
 Tighter screening thresholds may be required for diffuse basis sets
 Use S2THRESH > 14 and THRESH = 14 in case of SCF convergence issues
 Number of orthogonalized atomic orbitals = 374
 Maximum deviation from orthogonality = 1.964E-10

 Scale SEOQF with 1.000000e-01/1.000000e-01/1.000000e-01

 Standard Electronic Orientation quadrupole field applied
 Nucleus-field energy     =    -0.0000000514 hartrees
 Guess from superposition of atomic densities
 Warning:  Energy on first SCF cycle will be non-variational
 SAD guess density has 202.000000 electrons

 -----------------------------------------------------------------------
  General SCF calculation program by
  Eric Jon Sundstrom, Paul Horn, Yuezhi Mao, Dmitri Zuev, Alec White,
  David Stuck, Shaama M.S., Shane Yost, Joonho Lee, David Small,
  Daniel Levine, Susi Lehtola, Hugh Burton, Evgeny Epifanovsky,
  Bang C. Huynh
 -----------------------------------------------------------------------
 Exchange:     0.2000 Hartree-Fock + 0.0800 Slater + 0.7200 B88
 Correlation:  0.1900 VWN1RPA + 0.8100 LYP
 Using SG-1 standard quadrature grid
 using 6 threads for integral computing
 -------------------------------------------------------
 OpenMP Integral computing Module                
 Release: version 2.0, May 2017, Q-Chem Inc. Pleasanton 
 -------------------------------------------------------
 A restricted SCF calculation will be
 performed using DIIS
 SCF converges when DIIS error is below 1.0e-08
 ---------------------------------------
  Cycle       Energy         DIIS error
 ---------------------------------------
    1  -11087.8185369082      3.08e-02  
    2  -11085.2790906663      2.28e-03  
    3  -11085.2475969594      2.59e-03  
    4  -11085.3108820594      8.18e-04  
    5  -11085.3229359547      2.19e-04  
    6  -11085.3235572167      8.11e-05  
    7  -11085.3236431533      2.35e-05  
    8  -11085.3236513620      1.06e-05  
    9  -11085.3236530695      1.90e-06  
   10  -11085.3236531055      6.98e-07  
   11  -11085.3236531104      3.81e-07  
   12  -11085.3236531126      6.72e-08  
   13  -11085.3236531125      2.93e-08  
   14  -11085.3236531138      4.13e-09  Convergence criterion met
 ---------------------------------------
 SCF time:   CPU 262.95s  wall 47.00s 
 SCF   energy in the final basis set =   -11085.3236531138
 Total energy in the final basis set =   -11085.3236531138

 --------------------------------------------------------------

                    Orbital Energies (a.u.)
 --------------------------------------------------------------

 Alpha MOs
 -- Occupied --
********-482.8601-482.8593-482.8579-101.5858 -62.5139 -62.5130 -62.5122
-62.5108 -56.3346 -56.3337 -56.3329 -56.3315 -56.3304 -56.3301 -56.3295
-56.3292 -56.3288 -56.3284 -56.3274 -56.3270 -24.7327 -10.3185 -10.2893
-10.2827 -10.2796 -10.2796 -10.2795  -9.5010  -8.7227  -8.7219  -8.7212
 -8.7197  -7.2658  -7.2558  -7.2549  -6.5551  -6.5543  -6.5535  -6.5520
 -6.5410  -6.5402  -6.5401  -6.5397  -6.5393  -6.5385  -6.5382  -6.5371
 -2.6657  -2.6650  -2.6641  -2.6627  -2.6621  -2.6613  -2.6611  -2.6606
 -2.6605  -2.6597  -2.6592  -2.6583  -2.6501  -2.6499  -2.6492  -2.6491
 -2.6486  -2.6485  -2.6472  -2.6471  -1.2751  -0.9620  -0.9088  -0.8738
 -0.8504  -0.8246  -0.8088  -0.7584  -0.7444  -0.6534  -0.6448  -0.5779
 -0.5765  -0.5185  -0.5065  -0.4785  -0.4599  -0.4567  -0.4531  -0.4267
 -0.4064  -0.4024  -0.3696  -0.3607  -0.3476  -0.3459  -0.3286  -0.3225
 -0.3139  -0.3108  -0.2841  -0.2716  -0.2700
 -- Virtual --
 -0.0891  -0.0702  -0.0620  -0.0376  -0.0274  -0.0085  -0.0020   0.0152
  0.0212   0.0226   0.0365   0.0375   0.0477   0.0538   0.0569   0.0616
  0.0633   0.0667   0.0683   0.0713   0.0807   0.0853   0.0915   0.0929
  0.0994   0.1017   0.1047   0.1135   0.1203   0.1306   0.1366   0.1430
  0.1470   0.1531   0.1546   0.1618   0.1703   0.1803   0.1812   0.1823
  0.2061   0.2065   0.2110   0.2204   0.2251   0.2259   0.2310   0.2374
  0.2514   0.2524   0.2574   0.2721   0.2750   0.2839   0.2876   0.3184
  0.3360   0.3572   0.3675   0.3936   0.4006   0.4011   0.4127   0.4143
  0.4182   0.4236   0.4258   0.4258   0.4357   0.4475   0.4501   0.4747
  0.4870   0.4896   0.4940   0.4997   0.5047   0.5065   0.5192   0.5235
  0.5292   0.5346   0.5441   0.5525   0.5641   0.5649   0.5712   0.5740
  0.5893   0.5999   0.6039   0.6163   0.6303   0.6350   0.6773   0.6828
  0.6859   0.7056   0.7075   0.7169   0.7301   0.7482   0.7605   0.7806
  0.7917   0.7969   0.8118   0.8164   0.8291   0.8394   0.8395   0.8455
  0.8686   0.8814   0.9014   0.9188   0.9349   0.9507   0.9572   0.9937
  1.0008   1.0319   1.0348   1.0772   1.0813   1.1087   1.1181   1.1720
  1.1895   1.2006   1.2346   1.2353   1.2381   1.2708   1.3249   1.3980
  1.4108   1.4110   1.4437   1.4673   1.5210   1.5533   1.5795   1.6065
  1.7166   1.7289   1.7393   1.7545   1.8122   1.8158   1.8382   1.8446
  1.8903   1.9791   2.0042   2.0101   2.0156   2.0404   2.0485   2.0645
  2.0931   2.1091   2.1192   2.1816   2.1854   2.2138   2.2373   2.2496
  2.2536   2.2573   2.2878   2.3008   2.3274   2.3495   2.3873   2.4279
  2.4843   2.5696   2.5759   2.7052   2.7189   2.8169   2.8312   2.8798
  2.9710   3.0268   3.0384   3.0709   3.0728   3.1641   3.1933   3.3983
  3.4291   3.6544   3.7503   3.7530   3.8263   3.8830   3.9549   3.9722
  3.9886   3.9909   3.9938   4.0092   4.0378   4.0595   4.0640   4.0691
  4.0701   4.0772   4.0802   4.1232   4.1867   4.2493   4.2513   4.2961
  4.3576   4.4049   4.4077   4.4669   4.8327   4.8335   6.2968   6.4428
  6.6234   6.7345   6.7684   6.7826   6.8398   7.5302   7.5456   7.5464
  7.5778   7.6449   7.6517   7.6593   7.6774   7.6975   7.7544   7.7621
  7.8180   9.7742  23.2204  23.7759  23.7797  23.9398  23.9475  24.0345
 25.8196  26.2180  26.6504  47.9243  48.0173  48.0318  48.0790  66.7711
215.7669 289.7257 289.7417 289.7426 289.7750 289.8396 289.8509 289.8592
289.8759 289.9176 289.9771 289.9849 290.03951020.72201020.83931020.8573
********
 --------------------------------------------------------------

          Ground-State Mulliken Net Atomic Charges

     Atom                 Charge (a.u.)
  ----------------------------------------
      1 C                    -0.641941
      2 C                     0.265930
      3 C                     0.341871
      4 C                    -0.127233
      5 C                    -0.150984
      6 C                     0.489190
      7 F                    -0.094796
      8 Br                   -0.126985
      9 Cl                    0.549784
     10 Br                   -0.185614
     11 Br                   -0.188308
     12 Br                   -0.130913
  ----------------------------------------
  Sum of atomic charges =     0.000000

 -----------------------------------------------------------------
                    Cartesian Multipole Moments
 -----------------------------------------------------------------
    Charge (ESU x 10^10)
                -0.0000
    Dipole Moment (Debye)
         X       0.6289      Y      -0.0000      Z       0.1780
       Tot       0.6536
    Quadrupole Moments (Debye-Ang)
        XX    -121.2101     XY       0.0000     YY    -124.9139
        XZ      -2.1705     YZ      -0.0000     ZZ    -121.2370
    Octopole Moments (Debye-Ang^2)
       XXX    -544.9723    XXY      -0.0000    XYY    -192.9319
       YYY      -0.0000    XXZ     -81.8410    XYZ      -0.0000
       YYZ     -89.8924    XZZ    -184.4121    YZZ       0.0000
       ZZZ    -269.2567
    Hexadecapole Moments (Debye-Ang^3)
      XXXX   -4559.3820   XXXY      -0.0000   XXYY    -844.8994
      XYYY      -0.0000   YYYY    -146.2200   XXXZ    -206.6590
      XXYZ      -0.0000   XYYZ     -66.4308   YYYZ      -0.0000
      XXZZ   -1317.5682   XYZZ       0.0000   YYZZ    -631.4754
      XZZZ    -213.7292   YZZZ      -0.0000   ZZZZ   -3400.1507
 -----------------------------------------------------------------
 Calculating analytic gradient of the SCF energy
 Gradient of SCF Energy
            1           2           3           4           5           6
    1  -0.0026473   0.0066507  -0.0012771  -0.0047655  -0.0024844   0.0023382
    2   0.0000000   0.0000000  -0.0000000  -0.0000000  -0.0000000  -0.0000000
    3  -0.0013408   0.0010744   0.0008715  -0.0004855   0.0000510   0.0048512
            7           8           9          10          11          12
    1  -0.0053523   0.0051219   0.0005296  -0.0031155  -0.0032357   0.0082374
    2  -0.0000000  -0.0000000  -0.0000000   0.0000000   0.0000000   0.0000000
    3  -0.0033758   0.0039527  -0.0073041  -0.0041755   0.0022772   0.0036037
 Max gradient component =       8.237E-03
 RMS gradient           =       3.223E-03
 Gradient time:  CPU 88.47 s  wall 14.84 s
 Geometry Optimization Parameters
   NAtoms,    NIC,     NZ,  NCons,   NDum,   NFix, NCnnct, MaxDiis
       12      78      12       0       0       0       0       0


** GEOMETRY OPTIMIZATION IN DELOCALIZED INTERNAL COORDINATES **
   Searching for a Minimum

   Optimization Cycle:   1

                       Coordinates (Angstroms)
     ATOM                X               Y               Z
      1  C         0.0000000000    0.0000000000    0.0000000000
      2  C         0.0000000000    0.0000000000    1.3948300000
      3  C         1.2079582140    0.0000000000    2.0922450000
      4  C         2.4159164279    0.0000000000    1.3948300000
      5  C         2.4159164279    0.0000000000    0.0000000000
      6  C         1.2079582140    0.0000000000   -0.6974150000
      7  F        -1.1601276309    0.0000000000   -0.6698000000
      8  Br       -1.6373769104    0.0000000000    2.3401700000
      9  Cl        1.2079582140    0.0000000000    3.8131450000
     10  Br        4.0532933383    0.0000000000    2.3401700000
     11  Br        4.0532933383    0.0000000000   -0.9453400000
     12  Br        1.2079582140    0.0000000000   -2.5880950000
   Point Group: c1    Number of degrees of freedom:    30


   Energy is -11085.323653114


 Attempting to generate delocalized internal coordinates
 Initial Hessian constructed with Jon Baker's OPTIMIZE code

 21 Hessian modes will be used to form the next step
  Hessian Eigenvalues:
     0.201019    0.201019    0.201019    0.201019    0.250000    0.250000
     0.250000    0.250000    0.250000    0.250000    0.250000    0.250000
     0.250000    0.334879    0.426727    0.426727    0.464882    0.464882
     0.464882    0.464882    0.572947

 Minimum search - taking simple RFO step
 Searching for Lamda that Minimizes Along All modes
 Value Taken    Lamda =  -0.00487494
 Step Taken.  Stepsize is  0.131045

                             Maximum     Tolerance    Cnvgd?
         Gradient           0.027656      0.000300      NO
         Displacement       0.091987      0.001200      NO
         Energy change     *********      0.000001      NO


 New Cartesian Coordinates Obtained by Inverse Iteration

 Displacement from previous Coordinates is:  0.330843
 ----------------------------------------------------------------
             Standard Nuclear Orientation (Angstroms)
    I     Atom           X                Y                Z
 ----------------------------------------------------------------
    1      C       0.0277251775     0.0000000000     0.0123836811
    2      C       0.0046226215     0.0000000000     1.3996751407
    3      C       1.2167475616     0.0000000000     2.1057063199
    4      C       2.4356074945     0.0000000000     1.4021725230
    5      C       2.4395509783     0.0000000000    -0.0068291552
    6      C       1.2181055133     0.0000000000    -0.7028571388
    7      F      -1.1283714752     0.0000000000    -0.6528139142
    8      Br     -1.6856826789     0.0000000000     2.2607660229
    9      Cl      1.2071101102     0.0000000000     3.8379551632
   10      Br      4.0680794568     0.0000000000     2.3801134514
   11      Br      4.0822075326     0.0000000000    -0.9632574782
   12      Br      1.0870455549     0.0000000000    -2.5982746158
 ----------------------------------------------------------------
 Nuclear Repulsion Energy =        2486.98548305 hartrees
 There are      101 alpha and      101 beta electrons
 Applying Cartesian multipole field
    Component          Value
    ---------          -----
     (2,0,0)        1.00000E-11
     (0,2,0)        2.00000E-11
     (0,0,2)       -3.00000E-11
 Nucleus-field energy     =    -0.0000000511 hartrees
 Requested basis set is 6-311++G(d,p)
 There are 131 shells and 376 basis functions
 A cutoff of  1.0D-11 yielded   5666 shell pairs
 There are     52362 function pairs (     57599 Cartesian)
 Smallest overlap matrix eigenvalue = 3.96E-07

 Q-Chem warning in module stvman/mkSTV.C, line 318:

 Overlap eigenvalue is smaller than square root of threshold
 Use THRESH >= 12 to get rid of this warning

 Linear dependence detected in AO basis
 Tighter screening thresholds may be required for diffuse basis sets
 Use S2THRESH > 14 and THRESH = 14 in case of SCF convergence issues
 Number of orthogonalized atomic orbitals = 374
 Maximum deviation from orthogonality = 1.737E-10
 Guess MOs from SCF MO coefficient file

 -----------------------------------------------------------------------
  General SCF calculation program by
  Eric Jon Sundstrom, Paul Horn, Yuezhi Mao, Dmitri Zuev, Alec White,
  David Stuck, Shaama M.S., Shane Yost, Joonho Lee, David Small,
  Daniel Levine, Susi Lehtola, Hugh Burton, Evgeny Epifanovsky,
  Bang C. Huynh
 -----------------------------------------------------------------------
 Exchange:     0.2000 Hartree-Fock + 0.0800 Slater + 0.7200 B88
 Correlation:  0.1900 VWN1RPA + 0.8100 LYP
 Using SG-1 standard quadrature grid
 using 6 threads for integral computing
 -------------------------------------------------------
 OpenMP Integral computing Module                
 Release: version 2.0, May 2017, Q-Chem Inc. Pleasanton 
 -------------------------------------------------------
 A restricted SCF calculation will be
 performed using DIIS
 SCF converges when DIIS error is below 1.0e-08
 ---------------------------------------
  Cycle       Energy         DIIS error
 ---------------------------------------
    1  -11085.3214818568      6.16e-04  
    2  -11085.3251203723      1.75e-04  
    3  -11085.3243016921      2.81e-04  
    4  -11085.3255474215      4.84e-05  
    5  -11085.3255837023      1.09e-05  
    6  -11085.3255852576      3.29e-06  
    7  -11085.3255854042      1.69e-06  
    8  -11085.3255854531      3.55e-07  
    9  -11085.3255854550      1.39e-07  
   10  -11085.3255854554      3.41e-08  
   11  -11085.3255854563      1.85e-08  
   12  -11085.3255854552      5.33e-09  Convergence criterion met
 ---------------------------------------
 SCF time:   CPU 227.57s  wall 41.00s 
 SCF   energy in the final basis set =   -11085.3255854552
 Total energy in the final basis set =   -11085.3255854552

 --------------------------------------------------------------

                    Orbital Energies (a.u.)
 --------------------------------------------------------------

 Alpha MOs
 -- Occupied --
********-482.8611-482.8605-482.8586-101.5865 -62.5145 -62.5138 -62.5133
-62.5114 -56.3353 -56.3346 -56.3341 -56.3322 -56.3311 -56.3307 -56.3304
-56.3300 -56.3299 -56.3295 -56.3279 -56.3276 -24.7314 -10.3157 -10.2928
-10.2873 -10.2836 -10.2806 -10.2798  -9.5013  -8.7233  -8.7226  -8.7221
 -8.7202  -7.2662  -7.2562  -7.2553  -6.5558  -6.5551  -6.5545  -6.5526
 -6.5415  -6.5408  -6.5406  -6.5405  -6.5399  -6.5394  -6.5386  -6.5376
 -2.6664  -2.6658  -2.6651  -2.6632  -2.6626  -2.6619  -2.6619  -2.6615
 -2.6612  -2.6606  -2.6596  -2.6588  -2.6505  -2.6505  -2.6498  -2.6498
 -2.6495  -2.6494  -2.6476  -2.6475  -1.2776  -0.9574  -0.9048  -0.8719
 -0.8492  -0.8240  -0.8080  -0.7570  -0.7448  -0.6519  -0.6464  -0.5764
 -0.5742  -0.5201  -0.5041  -0.4778  -0.4599  -0.4532  -0.4528  -0.4262
 -0.4063  -0.3997  -0.3686  -0.3590  -0.3476  -0.3417  -0.3294  -0.3210
 -0.3141  -0.3138  -0.2889  -0.2717  -0.2702
 -- Virtual --
 -0.0910  -0.0726  -0.0620  -0.0403  -0.0293  -0.0100  -0.0059   0.0127
  0.0206   0.0222   0.0366   0.0374   0.0474   0.0536   0.0568   0.0599
  0.0639   0.0662   0.0683   0.0699   0.0805   0.0815   0.0927   0.0934
  0.0975   0.1009   0.1035   0.1115   0.1196   0.1297   0.1371   0.1428
  0.1456   0.1510   0.1555   0.1614   0.1703   0.1787   0.1800   0.1819
  0.2036   0.2051   0.2129   0.2165   0.2215   0.2278   0.2296   0.2386
  0.2487   0.2522   0.2566   0.2730   0.2755   0.2827   0.2891   0.3159
  0.3339   0.3575   0.3658   0.3925   0.4019   0.4036   0.4113   0.4153
  0.4165   0.4213   0.4257   0.4289   0.4358   0.4479   0.4504   0.4720
  0.4863   0.4883   0.4887   0.5017   0.5067   0.5164   0.5199   0.5243
  0.5294   0.5369   0.5400   0.5516   0.5590   0.5643   0.5682   0.5735
  0.5912   0.5938   0.6009   0.6233   0.6306   0.6321   0.6649   0.6827
  0.6828   0.7017   0.7020   0.7158   0.7261   0.7431   0.7553   0.7815
  0.7903   0.7957   0.8147   0.8157   0.8228   0.8366   0.8402   0.8434
  0.8639   0.8756   0.8986   0.9178   0.9336   0.9469   0.9582   0.9852
  0.9998   1.0232   1.0359   1.0715   1.0803   1.1080   1.1190   1.1588
  1.1967   1.2003   1.2281   1.2311   1.2331   1.2648   1.3173   1.3922
  1.4109   1.4136   1.4436   1.4765   1.5158   1.5567   1.5739   1.5967
  1.7128   1.7259   1.7353   1.7494   1.8056   1.8101   1.8342   1.8399
  1.8851   1.9768   2.0024   2.0065   2.0089   2.0364   2.0433   2.0634
  2.0923   2.1022   2.1144   2.1646   2.1807   2.2128   2.2396   2.2440
  2.2452   2.2561   2.2805   2.2893   2.3129   2.3456   2.3755   2.4231
  2.4765   2.5677   2.5700   2.7018   2.7180   2.8134   2.8302   2.8720
  2.9687   3.0200   3.0324   3.0567   3.0726   3.1599   3.1813   3.3878
  3.4269   3.6397   3.7505   3.7511   3.8170   3.8875   3.9600   3.9742
  3.9882   3.9895   3.9908   4.0166   4.0363   4.0595   4.0613   4.0672
  4.0697   4.0729   4.0804   4.1199   4.1881   4.2370   4.2536   4.2905
  4.3519   4.4020   4.4080   4.4702   4.8177   4.8404   6.2962   6.4451
  6.6216   6.7426   6.7676   6.7778   6.8268   7.5285   7.5445   7.5456
  7.5777   7.6382   7.6429   7.6508   7.6712   7.7034   7.7547   7.7594
  7.8108   9.7691  23.2250  23.7577  23.7688  23.9166  23.9242  24.0247
 25.8164  26.2010  26.6319  47.9236  48.0160  48.0274  48.0673  66.7704
215.7609 289.7231 289.7401 289.7415 289.7746 289.8366 289.8415 289.8509
289.8675 289.9213 289.9764 289.9789 290.03271020.72171020.83781020.8518
********
 --------------------------------------------------------------

          Ground-State Mulliken Net Atomic Charges

     Atom                 Charge (a.u.)
  ----------------------------------------
      1 C                    -0.733144
      2 C                     0.187655
      3 C                     0.426454
      4 C                    -0.123311
      5 C                    -0.108006
      6 C                     0.458365
      7 F                    -0.074851
      8 Br                   -0.114077
      9 Cl                    0.558255
     10 Br                   -0.183685
     11 Br                   -0.177240
     12 Br                   -0.116416
  ----------------------------------------
  Sum of atomic charges =     0.000000

 -----------------------------------------------------------------
                    Cartesian Multipole Moments
 -----------------------------------------------------------------
    Charge (ESU x 10^10)
                -0.0000
    Dipole Moment (Debye)
         X       0.5249      Y      -0.0000      Z       0.1243
       Tot       0.5394
    Quadrupole Moments (Debye-Ang)
        XX    -121.1235     XY      -0.0000     YY    -125.0677
        XZ      -1.7306     YZ       0.0000     ZZ    -121.4299
    Octopole Moments (Debye-Ang^2)
       XXX    -541.9269    XXY      -0.0000    XYY    -191.6949
       YYY      -0.0000    XXZ     -80.1536    XYZ       0.0000
       YYZ     -89.3775    XZZ    -183.1694    YZZ       0.0000
       ZZZ    -268.7156
    Hexadecapole Moments (Debye-Ang^3)
      XXXX   -4588.4913   XXXY       0.0000   XXYY    -851.4326
      XYYY      -0.0000   YYYY    -146.5554   XXXZ    -231.2462
      XXYZ       0.0000   XYYZ     -74.8616   YYYZ       0.0000
      XXZZ   -1325.2875   XYZZ       0.0000   YYZZ    -633.3319
      XZZZ    -223.5045   YZZZ       0.0000   ZZZZ   -3410.8399
 -----------------------------------------------------------------
 Calculating analytic gradient of the SCF energy
 Gradient of SCF Energy
            1           2           3           4           5           6
    1   0.0004116  -0.0001091  -0.0008023   0.0007755   0.0015888  -0.0049959
    2  -0.0000000  -0.0000000  -0.0000000   0.0000000   0.0000000   0.0000000
    3   0.0004330  -0.0045850   0.0033212   0.0017582  -0.0017427   0.0014718
            7           8           9          10          11          12
    1   0.0007748  -0.0012241   0.0018372   0.0006269   0.0027554  -0.0016389
    2  -0.0000000   0.0000000   0.0000000  -0.0000000  -0.0000000   0.0000000
    3   0.0001185  -0.0002727  -0.0007523   0.0014345   0.0001179  -0.0013024
 Max gradient component =       4.996E-03
 RMS gradient           =       1.581E-03
 Gradient time:  CPU 87.32 s  wall 14.65 s
 Geometry Optimization Parameters
   NAtoms,    NIC,     NZ,  NCons,   NDum,   NFix, NCnnct, MaxDiis
       12      78      12       0       0       0       0       0

 Cartesian Hessian Update
 Hessian updated using BFGS update


** GEOMETRY OPTIMIZATION IN DELOCALIZED INTERNAL COORDINATES **
   Searching for a Minimum

   Optimization Cycle:   2

                       Coordinates (Angstroms)
     ATOM                X               Y               Z
      1  C         0.0277251775    0.0000000000    0.0123836811
      2  C         0.0046226215    0.0000000000    1.3996751407
      3  C         1.2167475616    0.0000000000    2.1057063199
      4  C         2.4356074945    0.0000000000    1.4021725230
      5  C         2.4395509783    0.0000000000   -0.0068291552
      6  C         1.2181055133    0.0000000000   -0.7028571388
      7  F        -1.1283714752    0.0000000000   -0.6528139142
      8  Br       -1.6856826789    0.0000000000    2.2607660229
      9  Cl        1.2071101102    0.0000000000    3.8379551632
     10  Br        4.0680794568    0.0000000000    2.3801134514
     11  Br        4.0822075326    0.0000000000   -0.9632574782
     12  Br        1.0870455549    0.0000000000   -2.5982746158
   Point Group: c1    Number of degrees of freedom:    30


   Energy is -11085.325585455

 Hessian updated using BFGS update

 10 Hessian modes will be used to form the next step
  Hessian Eigenvalues:
     0.200511    0.204267    0.225880    0.291320    0.332129    0.425643
     0.440736    0.462969    0.515825    0.575096

 Minimum search - taking simple RFO step
 Searching for Lamda that Minimizes Along All modes
 Value Taken    Lamda =  -0.00032282
 Step Taken.  Stepsize is  0.029757

                             Maximum     Tolerance    Cnvgd?
         Gradient           0.006106      0.000300      NO
         Displacement       0.014922      0.001200      NO
         Energy change     -0.001932      0.000001      NO


 New Cartesian Coordinates Obtained by Inverse Iteration

 Displacement from previous Coordinates is:  0.067293
 ----------------------------------------------------------------
             Standard Nuclear Orientation (Angstroms)
    I     Atom           X                Y                Z
 ----------------------------------------------------------------
    1      C       0.0285734852     0.0000000000     0.0132073472
    2      C       0.0052933238     0.0000000000     1.4026462594
    3      C       1.2165631703     0.0000000000     2.1055190545
    4      C       2.4348703817     0.0000000000     1.4016147567
    5      C       2.4369683088     0.0000000000    -0.0046416385
    6      C       1.2214945764     0.0000000000    -0.7019088927
    7      F      -1.1282237034     0.0000000000    -0.6514750803
    8      Br     -1.6800715962     0.0000000000     2.2692523817
    9      Cl      1.1907557754     0.0000000000     3.8390523504
   10      Br      4.0708189576     0.0000000000     2.3691632459
   11      Br      4.0677202577     0.0000000000    -0.9719908810
   12      Br      1.1079849097     0.0000000000    -2.5956989033
 ----------------------------------------------------------------
 Nuclear Repulsion Energy =        2490.27315261 hartrees
 There are      101 alpha and      101 beta electrons
 Applying Cartesian multipole field
    Component          Value
    ---------          -----
     (2,0,0)        1.00000E-11
     (0,2,0)        2.00000E-11
     (0,0,2)       -3.00000E-11
 Nucleus-field energy     =    -0.0000000512 hartrees
 Requested basis set is 6-311++G(d,p)
 There are 131 shells and 376 basis functions
 A cutoff of  1.0D-11 yielded   5666 shell pairs
 There are     52340 function pairs (     57570 Cartesian)
 Smallest overlap matrix eigenvalue = 3.94E-07

 Q-Chem warning in module stvman/mkSTV.C, line 318:

 Overlap eigenvalue is smaller than square root of threshold
 Use THRESH >= 12 to get rid of this warning

 Linear dependence detected in AO basis
 Tighter screening thresholds may be required for diffuse basis sets
 Use S2THRESH > 14 and THRESH = 14 in case of SCF convergence issues
 Number of orthogonalized atomic orbitals = 374
 Maximum deviation from orthogonality = 2.235E-10
 Guess MOs from SCF MO coefficient file

 -----------------------------------------------------------------------
  General SCF calculation program by
  Eric Jon Sundstrom, Paul Horn, Yuezhi Mao, Dmitri Zuev, Alec White,
  David Stuck, Shaama M.S., Shane Yost, Joonho Lee, David Small,
  Daniel Levine, Susi Lehtola, Hugh Burton, Evgeny Epifanovsky,
  Bang C. Huynh
 -----------------------------------------------------------------------
 Exchange:     0.2000 Hartree-Fock + 0.0800 Slater + 0.7200 B88
 Correlation:  0.1900 VWN1RPA + 0.8100 LYP
 Using SG-1 standard quadrature grid
 using 6 threads for integral computing
 -------------------------------------------------------
 OpenMP Integral computing Module                
 Release: version 2.0, May 2017, Q-Chem Inc. Pleasanton 
 -------------------------------------------------------
 A restricted SCF calculation will be
 performed using DIIS
 SCF converges when DIIS error is below 1.0e-08
 ---------------------------------------
  Cycle       Energy         DIIS error
 ---------------------------------------
    1  -11085.3255628078      1.22e-04  
    2  -11085.3257172974      3.53e-05  
    3  -11085.3256710533      6.11e-05  
    4  -11085.3257383723      8.34e-06  
    5  -11085.3257394850      2.60e-06  
    6  -11085.3257395813      7.84e-07  
    7  -11085.3257395895      3.98e-07  
    8  -11085.3257395925      8.43e-08  
    9  -11085.3257395928      3.73e-08  
   10  -11085.3257395928      9.89e-09  Convergence criterion met
 ---------------------------------------
 SCF time:   CPU 191.61s  wall 34.00s 
 SCF   energy in the final basis set =   -11085.3257395928
 Total energy in the final basis set =   -11085.3257395928

 --------------------------------------------------------------

                    Orbital Energies (a.u.)
 --------------------------------------------------------------

 Alpha MOs
 -- Occupied --
********-482.8611-482.8602-482.8586-101.5863 -62.5145 -62.5138 -62.5131
-62.5114 -56.3353 -56.3347 -56.3338 -56.3322 -56.3310 -56.3307 -56.3304
-56.3301 -56.3297 -56.3293 -56.3280 -56.3276 -24.7313 -10.3160 -10.2925
-10.2861 -10.2832 -10.2800 -10.2795  -9.5011  -8.7233  -8.7226  -8.7219
 -8.7202  -7.2660  -7.2560  -7.2551  -6.5558  -6.5551  -6.5542  -6.5526
 -6.5415  -6.5409  -6.5406  -6.5404  -6.5400  -6.5393  -6.5386  -6.5376
 -2.6664  -2.6658  -2.6649  -2.6632  -2.6626  -2.6620  -2.6619  -2.6614
 -2.6612  -2.6604  -2.6596  -2.6588  -2.6505  -2.6505  -2.6499  -2.6499
 -2.6494  -2.6492  -2.6476  -2.6475  -1.2772  -0.9578  -0.9055  -0.8719
 -0.8496  -0.8245  -0.8083  -0.7567  -0.7451  -0.6523  -0.6459  -0.5764
 -0.5747  -0.5198  -0.5043  -0.4778  -0.4601  -0.4535  -0.4530  -0.4265
 -0.4062  -0.4003  -0.3685  -0.3588  -0.3476  -0.3426  -0.3294  -0.3215
 -0.3138  -0.3134  -0.2885  -0.2714  -0.2702
 -- Virtual --
 -0.0904  -0.0719  -0.0621  -0.0397  -0.0288  -0.0094  -0.0052   0.0128
  0.0207   0.0223   0.0366   0.0375   0.0476   0.0536   0.0568   0.0599
  0.0641   0.0664   0.0683   0.0700   0.0806   0.0819   0.0927   0.0933
  0.0978   0.1011   0.1038   0.1120   0.1196   0.1299   0.1373   0.1428
  0.1458   0.1512   0.1559   0.1609   0.1707   0.1793   0.1796   0.1817
  0.2042   0.2055   0.2122   0.2170   0.2213   0.2283   0.2298   0.2385
  0.2497   0.2526   0.2564   0.2731   0.2751   0.2827   0.2893   0.3160
  0.3339   0.3575   0.3660   0.3926   0.4017   0.4030   0.4113   0.4152
  0.4171   0.4222   0.4257   0.4287   0.4358   0.4481   0.4505   0.4725
  0.4879   0.4883   0.4891   0.4999   0.5065   0.5144   0.5199   0.5232
  0.5291   0.5367   0.5400   0.5523   0.5594   0.5644   0.5701   0.5733
  0.5911   0.5946   0.6014   0.6232   0.6308   0.6334   0.6668   0.6829
  0.6835   0.7026   0.7034   0.7158   0.7272   0.7433   0.7562   0.7813
  0.7907   0.7957   0.8130   0.8165   0.8242   0.8367   0.8405   0.8439
  0.8654   0.8765   0.8992   0.9173   0.9338   0.9472   0.9591   0.9866
  1.0006   1.0242   1.0360   1.0722   1.0808   1.1083   1.1187   1.1620
  1.1940   1.2014   1.2285   1.2316   1.2336   1.2655   1.3172   1.3931
  1.4110   1.4148   1.4437   1.4767   1.5174   1.5564   1.5755   1.5971
  1.7123   1.7273   1.7379   1.7494   1.8069   1.8109   1.8359   1.8397
  1.8862   1.9773   2.0027   2.0067   2.0091   2.0381   2.0438   2.0637
  2.0940   2.1007   2.1160   2.1677   2.1821   2.2134   2.2395   2.2444
  2.2464   2.2565   2.2831   2.2913   2.3135   2.3455   2.3775   2.4238
  2.4768   2.5681   2.5698   2.7022   2.7182   2.8138   2.8307   2.8739
  2.9702   3.0217   3.0335   3.0594   3.0724   3.1616   3.1821   3.3901
  3.4269   3.6419   3.7503   3.7512   3.8210   3.8861   3.9598   3.9739
  3.9887   3.9895   3.9909   4.0154   4.0368   4.0617   4.0626   4.0676
  4.0703   4.0719   4.0799   4.1209   4.1896   4.2386   4.2537   4.2917
  4.3533   4.4024   4.4083   4.4696   4.8196   4.8397   6.2963   6.4450
  6.6219   6.7422   6.7678   6.7782   6.8301   7.5288   7.5447   7.5456
  7.5778   7.6386   7.6453   7.6519   7.6721   7.7031   7.7552   7.7602
  7.8124   9.7689  23.2250  23.7647  23.7678  23.9190  23.9317  24.0242
 25.8165  26.2001  26.6312  47.9239  48.0163  48.0277  48.0700  66.7702
215.7608 289.7236 289.7403 289.7416 289.7748 289.8366 289.8437 289.8519
289.8688 289.9216 289.9774 289.9800 290.03421020.72191020.83811020.8522
********
 --------------------------------------------------------------

          Ground-State Mulliken Net Atomic Charges

     Atom                 Charge (a.u.)
  ----------------------------------------
      1 C                    -0.745209
      2 C                     0.190744
      3 C                     0.433256
      4 C                    -0.117032
      5 C                    -0.111629
      6 C                     0.464680
      7 F                    -0.076372
      8 Br                   -0.115373
      9 Cl                    0.557421
     10 Br                   -0.182322
     11 Br                   -0.179650
     12 Br                   -0.118514
  ----------------------------------------
  Sum of atomic charges =     0.000000

 -----------------------------------------------------------------
                    Cartesian Multipole Moments
 -----------------------------------------------------------------
    Charge (ESU x 10^10)
                -0.0000
    Dipole Moment (Debye)
         X       0.5299      Y       0.0000      Z       0.1022
       Tot       0.5397
    Quadrupole Moments (Debye-Ang)
        XX    -121.1596     XY       0.0000     YY    -125.0377
        XZ      -1.9279     YZ       0.0000     ZZ    -121.4163
    Octopole Moments (Debye-Ang^2)
       XXX    -542.3525    XXY       0.0000    XYY    -191.6964
       YYY       0.0000    XXZ     -80.4650    XYZ       0.0000
       YYZ     -89.2913    XZZ    -183.4211    YZZ       0.0000
       ZZZ    -268.8623
    Hexadecapole Moments (Debye-Ang^3)
      XXXX   -4580.8190   XXXY       0.0000   XXYY    -849.4021
      XYYY       0.0000   YYYY    -146.4840   XXXZ    -223.3161
      XXYZ       0.0000   XYYZ     -72.0995   YYYZ       0.0000
      XXZZ   -1323.5518   XYZZ       0.0000   YYZZ    -633.2243
      XZZZ    -220.4537   YZZZ       0.0000   ZZZZ   -3411.2869
 -----------------------------------------------------------------
 Calculating analytic gradient of the SCF energy
 Gradient of SCF Energy
            1           2           3           4           5           6
    1   0.0000801   0.0003616  -0.0010269   0.0007361   0.0002354  -0.0003013
    2  -0.0000000  -0.0000000   0.0000000   0.0000000  -0.0000000   0.0000000
    3   0.0001782  -0.0010189   0.0016508  -0.0000876  -0.0012222   0.0007144
            7           8           9          10          11          12
    1   0.0002836  -0.0002155  -0.0005117   0.0004605  -0.0002394   0.0001375
    2   0.0000000   0.0000000   0.0000000  -0.0000000  -0.0000000   0.0000000
    3   0.0002281   0.0001977  -0.0003559   0.0000926  -0.0000650  -0.0003122
 Max gradient component =       1.651E-03
 RMS gradient           =       4.914E-04
 Gradient time:  CPU 87.63 s  wall 14.70 s
 Geometry Optimization Parameters
   NAtoms,    NIC,     NZ,  NCons,   NDum,   NFix, NCnnct, MaxDiis
       12      78      12       0       0       0       0       0

 Cartesian Hessian Update
 Hessian updated using BFGS update


** GEOMETRY OPTIMIZATION IN DELOCALIZED INTERNAL COORDINATES **
   Searching for a Minimum

   Optimization Cycle:   3

                       Coordinates (Angstroms)
     ATOM                X               Y               Z
      1  C         0.0285734852    0.0000000000    0.0132073472
      2  C         0.0052933238    0.0000000000    1.4026462594
      3  C         1.2165631703    0.0000000000    2.1055190545
      4  C         2.4348703817    0.0000000000    1.4016147567
      5  C         2.4369683088    0.0000000000   -0.0046416385
      6  C         1.2214945764    0.0000000000   -0.7019088927
      7  F        -1.1282237034    0.0000000000   -0.6514750803
      8  Br       -1.6800715962    0.0000000000    2.2692523817
      9  Cl        1.1907557754    0.0000000000    3.8390523504
     10  Br        4.0708189576    0.0000000000    2.3691632459
     11  Br        4.0677202577    0.0000000000   -0.9719908810
     12  Br        1.1079849097    0.0000000000   -2.5956989033
   Point Group: c1    Number of degrees of freedom:    30


   Energy is -11085.325739593

 Hessian updated using BFGS update

 13 Hessian modes will be used to form the next step
  Hessian Eigenvalues:
     0.196770    0.200982    0.202284    0.230309    0.248207    0.324271
     0.335684    0.401636    0.430861    0.462675    0.464874    0.533522
     0.572196

 Minimum search - taking simple RFO step
 Searching for Lamda that Minimizes Along All modes
 Value Taken    Lamda =  -0.00002178
 Step Taken.  Stepsize is  0.007997

                             Maximum     Tolerance    Cnvgd?
         Gradient           0.001652      0.000300      NO
         Displacement       0.004672      0.001200      NO
         Energy change     -0.000154      0.000001      NO


 New Cartesian Coordinates Obtained by Inverse Iteration

 Displacement from previous Coordinates is:  0.016468
 ----------------------------------------------------------------
             Standard Nuclear Orientation (Angstroms)
    I     Atom           X                Y                Z
 ----------------------------------------------------------------
    1      C       0.0276793648     0.0000000000     0.0126279867
    2      C       0.0046158426     0.0000000000     1.4029270994
    3      C       1.2168634966     0.0000000000     2.1038254614
    4      C       2.4333812657     0.0000000000     1.4008457363
    5      C       2.4362073542     0.0000000000    -0.0039686453
    6      C       1.2214069252     0.0000000000    -0.7023944792
    7      F      -1.1291640470     0.0000000000    -0.6526980762
    8      Br     -1.6795526546     0.0000000000     2.2700245981
    9      Cl      1.1968349850     0.0000000000     3.8379941479
   10      Br      4.0671322321     0.0000000000     2.3695649082
   11      Br      4.0686355826     0.0000000000    -0.9687331504
   12      Br      1.1087074997     0.0000000000    -2.5952755871
 ----------------------------------------------------------------
 Nuclear Repulsion Energy =        2490.98615433 hartrees
 There are      101 alpha and      101 beta electrons
 Applying Cartesian multipole field
    Component          Value
    ---------          -----
     (2,0,0)        1.00000E-11
     (0,2,0)        2.00000E-11
     (0,0,2)       -3.00000E-11
 Nucleus-field energy     =    -0.0000000512 hartrees
 Requested basis set is 6-311++G(d,p)
 There are 131 shells and 376 basis functions
 A cutoff of  1.0D-11 yielded   5667 shell pairs
 There are     52366 function pairs (     57600 Cartesian)
 Smallest overlap matrix eigenvalue = 3.92E-07

 Q-Chem warning in module stvman/mkSTV.C, line 318:

 Overlap eigenvalue is smaller than square root of threshold
 Use THRESH >= 12 to get rid of this warning

 Linear dependence detected in AO basis
 Tighter screening thresholds may be required for diffuse basis sets
 Use S2THRESH > 14 and THRESH = 14 in case of SCF convergence issues
 Number of orthogonalized atomic orbitals = 374
 Maximum deviation from orthogonality = 3.074E-10
 Guess MOs from SCF MO coefficient file

 -----------------------------------------------------------------------
  General SCF calculation program by
  Eric Jon Sundstrom, Paul Horn, Yuezhi Mao, Dmitri Zuev, Alec White,
  David Stuck, Shaama M.S., Shane Yost, Joonho Lee, David Small,
  Daniel Levine, Susi Lehtola, Hugh Burton, Evgeny Epifanovsky,
  Bang C. Huynh
 -----------------------------------------------------------------------
 Exchange:     0.2000 Hartree-Fock + 0.0800 Slater + 0.7200 B88
 Correlation:  0.1900 VWN1RPA + 0.8100 LYP
 Using SG-1 standard quadrature grid
 using 6 threads for integral computing
 -------------------------------------------------------
 OpenMP Integral computing Module                
 Release: version 2.0, May 2017, Q-Chem Inc. Pleasanton 
 -------------------------------------------------------
 A restricted SCF calculation will be
 performed using DIIS
 SCF converges when DIIS error is below 1.0e-08
 ---------------------------------------
  Cycle       Energy         DIIS error
 ---------------------------------------
    1  -11085.3257294145      4.38e-05  
    2  -11085.3257461516      1.21e-05  
    3  -11085.3257394308      2.25e-05  
    4  -11085.3257487321      1.92e-06  
    5  -11085.3257487867      6.34e-07  
    6  -11085.3257487918      1.96e-07  
    7  -11085.3257487922      1.00e-07  
    8  -11085.3257487926      3.01e-08  
    9  -11085.3257487915      7.26e-09  Convergence criterion met
 ---------------------------------------
 SCF time:   CPU 170.72s  wall 31.00s 
 SCF   energy in the final basis set =   -11085.3257487915
 Total energy in the final basis set =   -11085.3257487915

 --------------------------------------------------------------

                    Orbital Energies (a.u.)
 --------------------------------------------------------------

 Alpha MOs
 -- Occupied --
********-482.8611-482.8602-482.8585-101.5862 -62.5146 -62.5139 -62.5130
-62.5113 -56.3354 -56.3347 -56.3338 -56.3321 -56.3311 -56.3308 -56.3304
-56.3301 -56.3296 -56.3292 -56.3279 -56.3275 -24.7313 -10.3161 -10.2922
-10.2860 -10.2828 -10.2800 -10.2796  -9.5009  -8.7233  -8.7227  -8.7219
 -8.7202  -7.2658  -7.2558  -7.2550  -6.5558  -6.5552  -6.5542  -6.5525
 -6.5416  -6.5410  -6.5407  -6.5403  -6.5400  -6.5392  -6.5386  -6.5375
 -2.6665  -2.6659  -2.6648  -2.6632  -2.6627  -2.6620  -2.6620  -2.6613
 -2.6613  -2.6604  -2.6596  -2.6587  -2.6506  -2.6506  -2.6500  -2.6499
 -2.6493  -2.6492  -2.6476  -2.6474  -1.2771  -0.9581  -0.9054  -0.8721
 -0.8497  -0.8245  -0.8084  -0.7568  -0.7451  -0.6524  -0.6459  -0.5763
 -0.5749  -0.5197  -0.5044  -0.4776  -0.4601  -0.4538  -0.4532  -0.4265
 -0.4062  -0.4003  -0.3686  -0.3588  -0.3476  -0.3426  -0.3294  -0.3215
 -0.3138  -0.3135  -0.2883  -0.2714  -0.2702
 -- Virtual --
 -0.0903  -0.0718  -0.0620  -0.0396  -0.0286  -0.0093  -0.0050   0.0129
  0.0207   0.0223   0.0366   0.0375   0.0476   0.0536   0.0568   0.0600
  0.0640   0.0664   0.0683   0.0700   0.0806   0.0820   0.0926   0.0933
  0.0978   0.1011   0.1038   0.1121   0.1196   0.1299   0.1373   0.1428
  0.1458   0.1513   0.1557   0.1611   0.1707   0.1794   0.1798   0.1818
  0.2042   0.2055   0.2121   0.2171   0.2214   0.2283   0.2298   0.2384
  0.2496   0.2525   0.2565   0.2731   0.2752   0.2828   0.2895   0.3160
  0.3339   0.3574   0.3661   0.3926   0.4018   0.4030   0.4116   0.4151
  0.4172   0.4222   0.4256   0.4287   0.4358   0.4480   0.4505   0.4727
  0.4880   0.4883   0.4892   0.5002   0.5065   0.5149   0.5200   0.5233
  0.5292   0.5366   0.5400   0.5522   0.5595   0.5644   0.5702   0.5734
  0.5910   0.5952   0.6015   0.6229   0.6309   0.6332   0.6670   0.6829
  0.6835   0.7026   0.7036   0.7159   0.7273   0.7438   0.7564   0.7817
  0.7908   0.7956   0.8135   0.8162   0.8246   0.8368   0.8407   0.8441
  0.8654   0.8767   0.8993   0.9177   0.9338   0.9475   0.9592   0.9867
  1.0009   1.0246   1.0361   1.0725   1.0807   1.1083   1.1187   1.1620
  1.1948   1.2013   1.2283   1.2316   1.2342   1.2658   1.3172   1.3936
  1.4110   1.4151   1.4436   1.4768   1.5176   1.5562   1.5756   1.5977
  1.7125   1.7274   1.7380   1.7501   1.8072   1.8113   1.8362   1.8400
  1.8865   1.9774   2.0027   2.0070   2.0091   2.0382   2.0441   2.0638
  2.0941   2.1011   2.1161   2.1680   2.1826   2.2136   2.2399   2.2447
  2.2470   2.2565   2.2835   2.2918   2.3137   2.3456   2.3780   2.4241
  2.4774   2.5682   2.5699   2.7023   2.7183   2.8139   2.8308   2.8745
  2.9706   3.0219   3.0339   3.0605   3.0723   3.1619   3.1826   3.3906
  3.4270   3.6427   3.7504   3.7511   3.8211   3.8865   3.9594   3.9738
  3.9887   3.9894   3.9910   4.0154   4.0369   4.0619   4.0626   4.0677
  4.0704   4.0718   4.0796   4.1212   4.1897   4.2391   4.2538   4.2922
  4.3535   4.4025   4.4083   4.4697   4.8204   4.8393   6.2963   6.4449
  6.6220   6.7419   6.7680   6.7786   6.8303   7.5289   7.5447   7.5456
  7.5779   7.6391   7.6455   7.6520   7.6723   7.7033   7.7555   7.7606
  7.8128   9.7688  23.2249  23.7651  23.7696  23.9219  23.9326  24.0236
 25.8167  26.2012  26.6311  47.9241  48.0163  48.0281  48.0702  66.7701
215.7607 289.7237 289.7404 289.7415 289.7749 289.8369 289.8438 289.8520
289.8691 289.9218 289.9777 289.9805 290.03461020.72221020.83821020.8527
********
 --------------------------------------------------------------

          Ground-State Mulliken Net Atomic Charges

     Atom                 Charge (a.u.)
  ----------------------------------------
      1 C                    -0.745441
      2 C                     0.189137
      3 C                     0.431979
      4 C                    -0.114371
      5 C                    -0.113418
      6 C                     0.468619
      7 F                    -0.076479
      8 Br                   -0.115235
      9 Cl                    0.556426
     10 Br                   -0.182962
     11 Br                   -0.179937
     12 Br                   -0.118318
  ----------------------------------------
  Sum of atomic charges =     0.000000

 -----------------------------------------------------------------
                    Cartesian Multipole Moments
 -----------------------------------------------------------------
    Charge (ESU x 10^10)
                -0.0000
    Dipole Moment (Debye)
         X       0.5272      Y      -0.0000      Z       0.1012
       Tot       0.5369
    Quadrupole Moments (Debye-Ang)
        XX    -121.1620     XY      -0.0000     YY    -125.0291
        XZ      -1.9114     YZ       0.0000     ZZ    -121.4303
    Octopole Moments (Debye-Ang^2)
       XXX    -542.4837    XXY      -0.0000    XYY    -191.7018
       YYY      -0.0000    XXZ     -80.4214    XYZ       0.0000
       YYZ     -89.3382    XZZ    -183.3911    YZZ      -0.0000
       ZZZ    -269.0696
    Hexadecapole Moments (Debye-Ang^3)
      XXXX   -4579.5397   XXXY      -0.0000   XXYY    -849.0535
      XYYY      -0.0000   YYYY    -146.4627   XXXZ    -224.1648
      XXYZ       0.0000   XYYZ     -72.3971   YYYZ       0.0000
      XXZZ   -1322.9450   XYZZ      -0.0000   YYZZ    -633.0085
      XZZZ    -220.7793   YZZZ       0.0000   ZZZZ   -3410.4522
 -----------------------------------------------------------------
 Calculating analytic gradient of the SCF energy
 Gradient of SCF Energy
            1           2           3           4           5           6
    1  -0.0001672   0.0002329  -0.0000221  -0.0000568   0.0000765   0.0001933
    2  -0.0000000   0.0000000   0.0000000   0.0000000  -0.0000000  -0.0000000
    3  -0.0000998  -0.0001130   0.0004755  -0.0001182  -0.0001224   0.0001687
            7           8           9          10          11          12
    1  -0.0000138  -0.0000584   0.0001468  -0.0002776  -0.0001566   0.0001029
    2   0.0000000  -0.0000000  -0.0000000  -0.0000000  -0.0000000   0.0000000
    3  -0.0000366   0.0000184  -0.0002951  -0.0000521   0.0001513   0.0000232
 Max gradient component =       4.755E-04
 RMS gradient           =       1.382E-04
 Gradient time:  CPU 87.53 s  wall 14.69 s
 Geometry Optimization Parameters
   NAtoms,    NIC,     NZ,  NCons,   NDum,   NFix, NCnnct, MaxDiis
       12      78      12       0       0       0       0       0

 Cartesian Hessian Update
 Hessian updated using BFGS update


** GEOMETRY OPTIMIZATION IN DELOCALIZED INTERNAL COORDINATES **
   Searching for a Minimum

   Optimization Cycle:   4

                       Coordinates (Angstroms)
     ATOM                X               Y               Z
      1  C         0.0276793648    0.0000000000    0.0126279867
      2  C         0.0046158426    0.0000000000    1.4029270994
      3  C         1.2168634966    0.0000000000    2.1038254614
      4  C         2.4333812657    0.0000000000    1.4008457363
      5  C         2.4362073542    0.0000000000   -0.0039686453
      6  C         1.2214069252    0.0000000000   -0.7023944792
      7  F        -1.1291640470    0.0000000000   -0.6526980762
      8  Br       -1.6795526546    0.0000000000    2.2700245981
      9  Cl        1.1968349850    0.0000000000    3.8379941479
     10  Br        4.0671322321    0.0000000000    2.3695649082
     11  Br        4.0686355826    0.0000000000   -0.9687331504
     12  Br        1.1087074997    0.0000000000   -2.5952755871
   Point Group: c1    Number of degrees of freedom:    30


   Energy is -11085.325748791

 Hessian updated using BFGS update

 16 Hessian modes will be used to form the next step
  Hessian Eigenvalues:
     0.189523    0.201019    0.201674    0.205432    0.231078    0.242739
     0.258799    0.320566    0.338348    0.427549    0.451635    0.463759
     0.464879    0.492522    0.524670    0.572718

 Minimum search - taking simple RFO step
 Searching for Lamda that Minimizes Along All modes
 Value Taken    Lamda =  -0.00000204
 Step Taken.  Stepsize is  0.002571

                             Maximum     Tolerance    Cnvgd?
         Gradient           0.000512      0.000300      NO
         Displacement       0.001292      0.001200      NO
         Energy change     -0.000009      0.000001      NO


 New Cartesian Coordinates Obtained by Inverse Iteration

 Displacement from previous Coordinates is:  0.004538
 ----------------------------------------------------------------
             Standard Nuclear Orientation (Angstroms)
    I     Atom           X                Y                Z
 ----------------------------------------------------------------
    1      C       0.0278779817     0.0000000000     0.0127497351
    2      C       0.0045665134     0.0000000000     1.4029646263
    3      C       1.2169232802     0.0000000000     2.1036450757
    4      C       2.4338003249     0.0000000000     1.4010796013
    5      C       2.4364167653     0.0000000000    -0.0038631831
    6      C       1.2214241710     0.0000000000    -0.7024484294
    7      F      -1.1289584878     0.0000000000    -0.6525791428
    8      Br     -1.6795716539     0.0000000000     2.2697019326
    9      Cl      1.1953537385     0.0000000000     3.8382541224
   10      Br      4.0682440266     0.0000000000     2.3696502391
   11      Br      4.0691113441     0.0000000000    -0.9691511021
   12      Br      1.1075598429     0.0000000000    -2.5952634751
 ----------------------------------------------------------------
 Nuclear Repulsion Energy =        2490.70699813 hartrees
 There are      101 alpha and      101 beta electrons
 Applying Cartesian multipole field
    Component          Value
    ---------          -----
     (2,0,0)        1.00000E-11
     (0,2,0)        2.00000E-11
     (0,0,2)       -3.00000E-11
 Nucleus-field energy     =    -0.0000000512 hartrees
 Requested basis set is 6-311++G(d,p)
 There are 131 shells and 376 basis functions
 A cutoff of  1.0D-11 yielded   5667 shell pairs
 There are     52366 function pairs (     57600 Cartesian)
 Smallest overlap matrix eigenvalue = 3.92E-07

 Q-Chem warning in module stvman/mkSTV.C, line 318:

 Overlap eigenvalue is smaller than square root of threshold
 Use THRESH >= 12 to get rid of this warning

 Linear dependence detected in AO basis
 Tighter screening thresholds may be required for diffuse basis sets
 Use S2THRESH > 14 and THRESH = 14 in case of SCF convergence issues
 Number of orthogonalized atomic orbitals = 374
 Maximum deviation from orthogonality = 1.119E-10
 Guess MOs from SCF MO coefficient file

 -----------------------------------------------------------------------
  General SCF calculation program by
  Eric Jon Sundstrom, Paul Horn, Yuezhi Mao, Dmitri Zuev, Alec White,
  David Stuck, Shaama M.S., Shane Yost, Joonho Lee, David Small,
  Daniel Levine, Susi Lehtola, Hugh Burton, Evgeny Epifanovsky,
  Bang C. Huynh
 -----------------------------------------------------------------------
 Exchange:     0.2000 Hartree-Fock + 0.0800 Slater + 0.7200 B88
 Correlation:  0.1900 VWN1RPA + 0.8100 LYP
 Using SG-1 standard quadrature grid
 using 6 threads for integral computing
 -------------------------------------------------------
 OpenMP Integral computing Module                
 Release: version 2.0, May 2017, Q-Chem Inc. Pleasanton 
 -------------------------------------------------------
 A restricted SCF calculation will be
 performed using DIIS
 SCF converges when DIIS error is below 1.0e-08
 ---------------------------------------
  Cycle       Energy         DIIS error
 ---------------------------------------
    1  -11085.3257488905      8.88e-06  
    2  -11085.3257497668      2.98e-06  
    3  -11085.3257494803      4.97e-06  
    4  -11085.3257499078      6.84e-07  
    5  -11085.3257499145      1.72e-07  
    6  -11085.3257499153      4.74e-08  
    7  -11085.3257499156      2.64e-08  
    8  -11085.3257499157      5.90e-09  Convergence criterion met
 ---------------------------------------
 SCF time:   CPU 151.43s  wall 28.00s 
 SCF   energy in the final basis set =   -11085.3257499157
 Total energy in the final basis set =   -11085.3257499157

 --------------------------------------------------------------

                    Orbital Energies (a.u.)
 --------------------------------------------------------------

 Alpha MOs
 -- Occupied --
********-482.8611-482.8602-482.8585-101.5861 -62.5146 -62.5139 -62.5130
-62.5113 -56.3354 -56.3347 -56.3338 -56.3321 -56.3311 -56.3308 -56.3305
-56.3301 -56.3296 -56.3292 -56.3279 -56.3275 -24.7313 -10.3161 -10.2923
-10.2860 -10.2829 -10.2801 -10.2796  -9.5009  -8.7234  -8.7227  -8.7219
 -8.7202  -7.2658  -7.2558  -7.2549  -6.5559  -6.5552  -6.5542  -6.5525
 -6.5417  -6.5410  -6.5407  -6.5403  -6.5401  -6.5392  -6.5386  -6.5376
 -2.6665  -2.6659  -2.6648  -2.6632  -2.6627  -2.6620  -2.6620  -2.6613
 -2.6613  -2.6604  -2.6596  -2.6587  -2.6506  -2.6506  -2.6500  -2.6500
 -2.6493  -2.6492  -2.6476  -2.6475  -1.2771  -0.9580  -0.9053  -0.8721
 -0.8496  -0.8244  -0.8084  -0.7568  -0.7451  -0.6524  -0.6459  -0.5763
 -0.5748  -0.5197  -0.5044  -0.4776  -0.4600  -0.4537  -0.4532  -0.4265
 -0.4062  -0.4002  -0.3686  -0.3588  -0.3476  -0.3425  -0.3294  -0.3215
 -0.3139  -0.3135  -0.2884  -0.2715  -0.2702
 -- Virtual --
 -0.0904  -0.0719  -0.0620  -0.0396  -0.0287  -0.0094  -0.0051   0.0129
  0.0207   0.0223   0.0366   0.0375   0.0476   0.0536   0.0568   0.0600
  0.0640   0.0664   0.0683   0.0700   0.0806   0.0820   0.0926   0.0933
  0.0978   0.1010   0.1038   0.1120   0.1196   0.1299   0.1373   0.1428
  0.1458   0.1512   0.1558   0.1611   0.1707   0.1794   0.1797   0.1818
  0.2042   0.2055   0.2120   0.2171   0.2214   0.2283   0.2298   0.2384
  0.2496   0.2526   0.2565   0.2731   0.2752   0.2828   0.2896   0.3160
  0.3339   0.3574   0.3661   0.3926   0.4018   0.4030   0.4115   0.4151
  0.4172   0.4222   0.4256   0.4287   0.4358   0.4480   0.4505   0.4726
  0.4879   0.4883   0.4891   0.5002   0.5065   0.5150   0.5200   0.5233
  0.5292   0.5366   0.5399   0.5522   0.5595   0.5644   0.5703   0.5733
  0.5910   0.5951   0.6015   0.6230   0.6309   0.6332   0.6669   0.6829
  0.6835   0.7026   0.7035   0.7158   0.7272   0.7436   0.7564   0.7818
  0.7908   0.7956   0.8134   0.8163   0.8245   0.8368   0.8407   0.8441
  0.8654   0.8766   0.8993   0.9177   0.9338   0.9474   0.9592   0.9866
  1.0008   1.0245   1.0361   1.0724   1.0808   1.1083   1.1187   1.1619
  1.1947   1.2013   1.2283   1.2315   1.2339   1.2657   1.3169   1.3936
  1.4110   1.4152   1.4435   1.4769   1.5174   1.5563   1.5755   1.5975
  1.7125   1.7273   1.7380   1.7501   1.8072   1.8112   1.8362   1.8400
  1.8864   1.9773   2.0027   2.0069   2.0091   2.0381   2.0440   2.0638
  2.0940   2.1010   2.1162   2.1678   2.1825   2.2136   2.2395   2.2447
  2.2469   2.2566   2.2835   2.2917   2.3134   2.3455   2.3777   2.4240
  2.4774   2.5682   2.5697   2.7022   2.7183   2.8139   2.8308   2.8744
  2.9705   3.0217   3.0338   3.0603   3.0722   3.1618   3.1824   3.3904
  3.4269   3.6424   3.7504   3.7511   3.8209   3.8865   3.9594   3.9738
  3.9887   3.9894   3.9910   4.0154   4.0369   4.0619   4.0625   4.0677
  4.0703   4.0718   4.0797   4.1211   4.1897   4.2389   4.2538   4.2920
  4.3534   4.4025   4.4083   4.4697   4.8201   4.8393   6.2962   6.4449
  6.6220   6.7419   6.7680   6.7785   6.8301   7.5289   7.5447   7.5455
  7.5779   7.6390   7.6454   7.6519   7.6722   7.7033   7.7556   7.7605
  7.8126   9.7687  23.2249  23.7648  23.7695  23.9217  23.9322  24.0235
 25.8166  26.2009  26.6303  47.9240  48.0163  48.0280  48.0700  66.7701
215.7605 289.7236 289.7403 289.7415 289.7749 289.8368 289.8437 289.8520
289.8690 289.9218 289.9777 289.9804 290.03451020.72221020.83821020.8525
********
 --------------------------------------------------------------

          Ground-State Mulliken Net Atomic Charges

     Atom                 Charge (a.u.)
  ----------------------------------------
      1 C                    -0.747669
      2 C                     0.189389
      3 C                     0.433817
      4 C                    -0.114340
      5 C                    -0.113562
      6 C                     0.468362
      7 F                    -0.076324
      8 Br                   -0.115167
      9 Cl                    0.556426
     10 Br                   -0.182857
     11 Br                   -0.179912
     12 Br                   -0.118161
  ----------------------------------------
  Sum of atomic charges =     0.000000

 -----------------------------------------------------------------
                    Cartesian Multipole Moments
 -----------------------------------------------------------------
    Charge (ESU x 10^10)
                -0.0000
    Dipole Moment (Debye)
         X       0.5246      Y       0.0000      Z       0.0996
       Tot       0.5339
    Quadrupole Moments (Debye-Ang)
        XX    -121.1599     XY      -0.0000     YY    -125.0319
        XZ      -1.9153     YZ       0.0000     ZZ    -121.4398
    Octopole Moments (Debye-Ang^2)
       XXX    -542.4496    XXY      -0.0000    XYY    -191.7081
       YYY       0.0000    XXZ     -80.3981    XYZ       0.0000
       YYZ     -89.3360    XZZ    -183.4452    YZZ       0.0000
       ZZZ    -269.1164
    Hexadecapole Moments (Debye-Ang^3)
      XXXX   -4580.2020   XXXY      -0.0000   XXYY    -849.2451
      XYYY      -0.0000   YYYY    -146.4685   XXXZ    -224.1057
      XXYZ      -0.0000   XYYZ     -72.4267   YYYZ       0.0000
      XXZZ   -1323.1910   XYZZ       0.0000   YYZZ    -633.0455
      XZZZ    -221.0129   YZZZ       0.0000   ZZZZ   -3410.8211
 -----------------------------------------------------------------
 Calculating analytic gradient of the SCF energy
 Gradient of SCF Energy
            1           2           3           4           5           6
    1  -0.0000844   0.0000863  -0.0000413  -0.0000465   0.0000447   0.0000303
    2  -0.0000000  -0.0000000  -0.0000000   0.0000000  -0.0000000  -0.0000000
    3  -0.0000368  -0.0000468   0.0001989  -0.0000696   0.0000017   0.0000408
            7           8           9          10          11          12
    1   0.0000195  -0.0000051  -0.0000261  -0.0000119   0.0000233   0.0000113
    2   0.0000000   0.0000000   0.0000000   0.0000000   0.0000000   0.0000000
    3  -0.0000236  -0.0000091  -0.0001301   0.0000098   0.0000569   0.0000077
 Max gradient component =       1.989E-04
 RMS gradient           =       5.105E-05
 Gradient time:  CPU 87.65 s  wall 14.71 s
 Geometry Optimization Parameters
   NAtoms,    NIC,     NZ,  NCons,   NDum,   NFix, NCnnct, MaxDiis
       12      78      12       0       0       0       0       0

 Cartesian Hessian Update
 Hessian updated using BFGS update


** GEOMETRY OPTIMIZATION IN DELOCALIZED INTERNAL COORDINATES **
   Searching for a Minimum

   Optimization Cycle:   5

                       Coordinates (Angstroms)
     ATOM                X               Y               Z
      1  C         0.0278779817    0.0000000000    0.0127497351
      2  C         0.0045665134    0.0000000000    1.4029646263
      3  C         1.2169232802    0.0000000000    2.1036450757
      4  C         2.4338003249    0.0000000000    1.4010796013
      5  C         2.4364167653    0.0000000000   -0.0038631831
      6  C         1.2214241710    0.0000000000   -0.7024484294
      7  F        -1.1289584878    0.0000000000   -0.6525791428
      8  Br       -1.6795716539    0.0000000000    2.2697019326
      9  Cl        1.1953537385    0.0000000000    3.8382541224
     10  Br        4.0682440266    0.0000000000    2.3696502391
     11  Br        4.0691113441    0.0000000000   -0.9691511021
     12  Br        1.1075598429    0.0000000000   -2.5952634751
   Point Group: c1    Number of degrees of freedom:    30


   Energy is -11085.325749916

 Hessian updated using BFGS update

 17 Hessian modes will be used to form the next step
  Hessian Eigenvalues:
     0.169245    0.200951    0.201453    0.203440    0.210215    0.243124
     0.249897    0.288855    0.312520    0.343605    0.424381    0.442622
     0.463214    0.464672    0.503126    0.526731    0.573522

 Minimum search - taking simple RFO step
 Searching for Lamda that Minimizes Along All modes
 Value Taken    Lamda =   0.00000000
 Step Taken.  Stepsize is  0.000997

                             Maximum     Tolerance    Cnvgd?
         Gradient           0.000115      0.000300     YES
         Displacement       0.000640      0.001200     YES
         Energy change     -0.000001      0.000001      NO


                       Distance Matrix (Angstroms)
             C (  1)   C (  2)   C (  3)   C (  4)   C (  5)   C (  6)
   C (  2)  1.390410
   C (  3)  2.405342  1.400272
   C (  4)  2.777755  2.429235  1.405129
   C (  5)  2.408596  2.809459  2.434904  1.404945
   C (  6)  1.391424  2.431770  2.806097  2.427897  1.401509
   F (  7)  1.334516  2.347369  3.619383  4.112270  3.623911  2.350912
   Br(  8)  2.830056  1.894084  2.901251  4.204085  4.702176  4.153246
   Cl(  9)  3.999685  2.710832  1.734743  2.733783  4.037586  4.540777
   Br( 10)  4.677557  4.177075  2.863702  1.899878  2.880352  4.188338
   Br( 11)  4.158809  4.706109  4.192500  2.879624  1.896700  2.860149
   Br( 12)  2.822666  4.147580  4.700181  4.210662  2.912253  1.896237
             F (  7)   Br(  8)   Cl(  9)   Br( 10)   Br( 11)
   Br(  8)  2.973702
   Cl(  9)  5.056680  3.274989
   Br( 10)  6.012053  5.748685  3.226499
   Br( 11)  5.207701  6.598297  5.600860  3.338801
   Br( 12)  2.962438  5.606781  6.434117  5.780659  3.378613

 Final energy is   -11085.325749915743     


 ******************************
 **  OPTIMIZATION CONVERGED  **
 ******************************

                       Coordinates (Angstroms)
     ATOM                X               Y               Z
      1  C         0.0278779817    0.0000000000    0.0127497351
      2  C         0.0045665134    0.0000000000    1.4029646263
      3  C         1.2169232802    0.0000000000    2.1036450757
      4  C         2.4338003249    0.0000000000    1.4010796013
      5  C         2.4364167653    0.0000000000   -0.0038631831
      6  C         1.2214241710    0.0000000000   -0.7024484294
      7  F        -1.1289584878    0.0000000000   -0.6525791428
      8  Br       -1.6795716539    0.0000000000    2.2697019326
      9  Cl        1.1953537385    0.0000000000    3.8382541224
     10  Br        4.0682440266    0.0000000000    2.3696502391
     11  Br        4.0691113441    0.0000000000   -0.9691511021
     12  Br        1.1075598429    0.0000000000   -2.5952634751

Z-matrix Print:
$molecule
0 1
Br
C  1 1.896700
C  2 1.401509 1 119.509766
C  3 1.391424 2 119.171422 1 -180.000000 0
F  4 1.334516 3 119.164659 2 -180.000000 0
C  4 1.390410 3 121.891594 2 -0.000000 0
C  6 1.400272 4 119.065064 3 -0.000000 0
C  2 1.404945 1 120.699293 3 -180.000000 0
Cl 7 1.734743 6 119.313299 4 -180.000000 0
Br 6 1.894084 4 118.193157 3 -180.000000 0
Br 3 1.896237 2 123.340185 1 -0.000000 0
Br 8 1.899878 2 120.544261 1 -0.000000 0
$end


 --------------------------------------------------------------

                    Orbital Energies (a.u.)
 --------------------------------------------------------------

 Alpha MOs
 -- Occupied --
********-482.8611-482.8602-482.8585-101.5861 -62.5146 -62.5139 -62.5130
-62.5113 -56.3354 -56.3347 -56.3338 -56.3321 -56.3311 -56.3308 -56.3305
-56.3301 -56.3296 -56.3292 -56.3279 -56.3275 -24.7313 -10.3161 -10.2923
-10.2860 -10.2829 -10.2801 -10.2796  -9.5009  -8.7234  -8.7227  -8.7219
 -8.7202  -7.2658  -7.2558  -7.2549  -6.5559  -6.5552  -6.5542  -6.5525
 -6.5417  -6.5410  -6.5407  -6.5403  -6.5401  -6.5392  -6.5386  -6.5376
 -2.6665  -2.6659  -2.6648  -2.6632  -2.6627  -2.6620  -2.6620  -2.6613
 -2.6613  -2.6604  -2.6596  -2.6587  -2.6506  -2.6506  -2.6500  -2.6500
 -2.6493  -2.6492  -2.6476  -2.6475  -1.2771  -0.9580  -0.9053  -0.8721
 -0.8496  -0.8244  -0.8084  -0.7568  -0.7451  -0.6524  -0.6459  -0.5763
 -0.5748  -0.5197  -0.5044  -0.4776  -0.4600  -0.4537  -0.4532  -0.4265
 -0.4062  -0.4002  -0.3686  -0.3588  -0.3476  -0.3425  -0.3294  -0.3215
 -0.3139  -0.3135  -0.2884  -0.2715  -0.2702
 -- Virtual --
 -0.0904  -0.0719  -0.0620  -0.0396  -0.0287  -0.0094  -0.0051   0.0129
  0.0207   0.0223   0.0366   0.0375   0.0476   0.0536   0.0568   0.0600
  0.0640   0.0664   0.0683   0.0700   0.0806   0.0820   0.0926   0.0933
  0.0978   0.1010   0.1038   0.1120   0.1196   0.1299   0.1373   0.1428
  0.1458   0.1512   0.1558   0.1611   0.1707   0.1794   0.1797   0.1818
  0.2042   0.2055   0.2120   0.2171   0.2214   0.2283   0.2298   0.2384
  0.2496   0.2526   0.2565   0.2731   0.2752   0.2828   0.2896   0.3160
  0.3339   0.3574   0.3661   0.3926   0.4018   0.4030   0.4115   0.4151
  0.4172   0.4222   0.4256   0.4287   0.4358   0.4480   0.4505   0.4726
  0.4879   0.4883   0.4891   0.5002   0.5065   0.5150   0.5200   0.5233
  0.5292   0.5366   0.5399   0.5522   0.5595   0.5644   0.5703   0.5733
  0.5910   0.5951   0.6015   0.6230   0.6309   0.6332   0.6669   0.6829
  0.6835   0.7026   0.7035   0.7158   0.7272   0.7436   0.7564   0.7818
  0.7908   0.7956   0.8134   0.8163   0.8245   0.8368   0.8407   0.8441
  0.8654   0.8766   0.8993   0.9177   0.9338   0.9474   0.9592   0.9866
  1.0008   1.0245   1.0361   1.0724   1.0808   1.1083   1.1187   1.1619
  1.1947   1.2013   1.2283   1.2315   1.2339   1.2657   1.3169   1.3936
  1.4110   1.4152   1.4435   1.4769   1.5174   1.5563   1.5755   1.5975
  1.7125   1.7273   1.7380   1.7501   1.8072   1.8112   1.8362   1.8400
  1.8864   1.9773   2.0027   2.0069   2.0091   2.0381   2.0440   2.0638
  2.0940   2.1010   2.1162   2.1678   2.1825   2.2136   2.2395   2.2447
  2.2469   2.2566   2.2835   2.2917   2.3134   2.3455   2.3777   2.4240
  2.4774   2.5682   2.5697   2.7022   2.7183   2.8139   2.8308   2.8744
  2.9705   3.0217   3.0338   3.0603   3.0722   3.1618   3.1824   3.3904
  3.4269   3.6424   3.7504   3.7511   3.8209   3.8865   3.9594   3.9738
  3.9887   3.9894   3.9910   4.0154   4.0369   4.0619   4.0625   4.0677
  4.0703   4.0718   4.0797   4.1211   4.1897   4.2389   4.2538   4.2920
  4.3534   4.4025   4.4083   4.4697   4.8201   4.8393   6.2962   6.4449
  6.6220   6.7419   6.7680   6.7785   6.8301   7.5289   7.5447   7.5455
  7.5779   7.6390   7.6454   7.6519   7.6722   7.7033   7.7556   7.7605
  7.8126   9.7687  23.2249  23.7648  23.7695  23.9217  23.9322  24.0235
 25.8166  26.2009  26.6303  47.9240  48.0163  48.0280  48.0700  66.7701
215.7605 289.7236 289.7403 289.7415 289.7749 289.8368 289.8437 289.8520
289.8690 289.9218 289.9777 289.9804 290.03451020.72221020.83821020.8525
********
 --------------------------------------------------------------

          Ground-State Mulliken Net Atomic Charges

     Atom                 Charge (a.u.)
  ----------------------------------------
      1 C                    -0.747669
      2 C                     0.189389
      3 C                     0.433817
      4 C                    -0.114340
      5 C                    -0.113562
      6 C                     0.468362
      7 F                    -0.076324
      8 Br                   -0.115167
      9 Cl                    0.556426
     10 Br                   -0.182857
     11 Br                   -0.179912
     12 Br                   -0.118161
  ----------------------------------------
  Sum of atomic charges =     0.000000

 -----------------------------------------------------------------
                    Cartesian Multipole Moments
 -----------------------------------------------------------------
    Charge (ESU x 10^10)
                -0.0000
    Dipole Moment (Debye)
         X       0.5246      Y       0.0000      Z       0.0996
       Tot       0.5339
    Quadrupole Moments (Debye-Ang)
        XX    -121.1599     XY      -0.0000     YY    -125.0319
        XZ      -1.9153     YZ       0.0000     ZZ    -121.4398
    Octopole Moments (Debye-Ang^2)
       XXX    -542.4496    XXY      -0.0000    XYY    -191.7081
       YYY       0.0000    XXZ     -80.3981    XYZ       0.0000
       YYZ     -89.3360    XZZ    -183.4452    YZZ       0.0000
       ZZZ    -269.1164
    Hexadecapole Moments (Debye-Ang^3)
      XXXX   -4580.2020   XXXY      -0.0000   XXYY    -849.2451
      XYYY      -0.0000   YYYY    -146.4685   XXXZ    -224.1057
      XXYZ      -0.0000   XYYZ     -72.4267   YYYZ       0.0000
      XXZZ   -1323.1910   XYZZ       0.0000   YYZZ    -633.0455
      XZZZ    -221.0129   YZZZ       0.0000   ZZZZ   -3410.8211
 -----------------------------------------------------------------
Archival summary:
1\1\february\OPT\ProcedureUnspecified\BasisUnspecified\r4l116\taweetha\SunDec122:05:382019SunDec122:05:382019\0\\#,OPT,ProcedureUnspecified,BasisUnspecified,\\0,1\Br\C,1,1.8967\C,2,1.40151,1,119.51\C,3,1.39142,2,119.171,1,-180,0\F,4,1.33452,3,119.165,2,-180,0\C,4,1.39041,3,121.892,2,-0,0\C,6,1.40027,4,119.065,3,-0,0\C,2,1.40495,1,120.699,3,-180,0\Cl,7,1.73474,6,119.313,4,-180,0\Br,6,1.89408,4,118.193,3,-180,0\Br,3,1.89624,2,123.34,1,-0,0\Br,8,1.89988,2,120.544,1,-0,0\\\@

 Total job time:  256.03s(wall), 1446.34s(cpu) 
 Sun Dec  1 22:05:38 2019

        *************************************************************
        *                                                           *
        *  Thank you very much for using Q-Chem.  Have a nice day.  *
        *                                                           *
        *************************************************************


 
User input: 2 of 2 
 
                  Welcome to Q-Chem
     A Quantum Leap Into The Future Of Chemistry


 Q-Chem 5.2 (devel), Q-Chem, Inc., Pleasanton, CA (2019)

 Yihan Shao,  Zhengting Gan,  E. Epifanovsky,  A. T. B. Gilbert,  M. Wormit,  
 J. Kussmann,  A. W. Lange,  A. Behn,  Jia Deng,  Xintian Feng,  D. Ghosh,  
 M. Goldey,  P. R. Horn,  L. D. Jacobson,  I. Kaliman,  T. Kus,  A. Landau,  
 Jie Liu,  E. I. Proynov,  R. M. Richard,  R. P. Steele,  E. J. Sundstrom,  
 H. L. Woodcock III,  P. M. Zimmerman,  D. Zuev,  B. Albrecht,  E. Alguire,  
 S. A. Baeppler,  D. Barton,  Z. Benda,  Y. A. Bernard,  E. J. Berquist,  
 K. B. Bravaya,  H. Burton,  D. Casanova,  Chun-Min Chang,  Yunqing Chen,  
 A. Chien,  K. D. Closser,  M. P. Coons,  S. Coriani,  S. Dasgupta,  
 A. L. Dempwolff,  M. Diedenhofen,  Hainam Do,  R. G. Edgar,  Po-Tung Fang,  
 S. Faraji,  S. Fatehi,  Qingguo Feng,  K. D. Fenk,  J. Fosso-Tande,  
 J. Gayvert,  Qinghui Ge,  A. Ghysels,  G. Gidofalvi,  J. Gomes,  
 J. Gonthier,  A. Gunina,  D. Hait,  M. W. D. Hanson-Heine,  
 P. H. P. Harbach,  A. W. Hauser,  M. F. Herbst,  J. E. Herr,  
 E. G. Hohenstein,  Z. C. Holden,  Kerwin Hui,  B. C. Huynh,  T.-C. Jagau,  
 Hyunjun Ji,  B. Kaduk,  K. Khistyaev,  Jaehoon Kim,  P. Klunzinger,  K. Koh,  
 D. Kosenkov,  L. Koulias,  T. Kowalczyk,  C. M. Krauter,  A. Kunitsa,  
 Ka Un Lao,  A. Laurent,  K. V. Lawler,  Joonho Lee,  D. Lefrancois,  
 S. Lehtola,  D. S. Levine,  Yi-Pei Li,  You-Sheng Lin,  Fenglai Liu,  
 E. Livshits,  A. Luenser,  P. Manohar,  E. Mansoor,  S. F. Manzer,  
 Shan-Ping Mao,  Yuezhi Mao,  N. Mardirossian,  A. V. Marenich,  
 T. Markovich,  L. A. Martinez-Martinez,  S. A. Maurer,  N. J. Mayhall,  
 S. C. McKenzie,  J.-M. Mewes,  P. Morgante,  A. F. Morrison,  
 J. W. Mullinax,  K. Nanda,  T. S. Nguyen-Beck,  R. Olivares-Amaya,  
 J. A. Parkhill,  Zheng Pei,  T. M. Perrine,  F. Plasser,  P. Pokhilko,  
 S. Prager,  A. Prociuk,  E. Ramos,  D. R. Rehn,  F. Rob,  M. Scheurer,  
 M. Schneider,  N. Sergueev,  S. M. Sharada,  S. Sharma,  D. W. Small,  
 T. Stauch,  T. Stein,  Yu-Chuan Su,  A. J. W. Thom,  A. Tkatchenko,  
 T. Tsuchimochi,  N. M. Tubman,  L. Vogt,  M. L. Vidal,  O. Vydrov,  
 M. A. Watson,  J. Wenzel,  M. de Wergifosse,  T. A. Wesolowski,  A. White,  
 J. Witte,  A. Yamada,  Jun Yang,  K. Yao,  S. Yeganeh,  S. R. Yost,  
 Zhi-Qiang You,  A. Zech,  Igor Ying Zhang,  Xing Zhang,  Yan Zhao,  
 Ying Zhu,  B. R. Brooks,  G. K. L. Chan,  C. J. Cramer,  M. S. Gordon,  
 W. J. Hehre,  A. Klamt,  M. W. Schmidt,  C. D. Sherrill,  D. G. Truhlar,  
 A. Aspuru-Guzik,  R. Baer,  A. T. Bell,  N. A. Besley,  Jeng-Da Chai,  
 A. E. DePrince, III,  R. A. DiStasio Jr.,  A. Dreuw,  B. D. Dunietz,  
 T. R. Furlani,  Chao-Ping Hsu,  Yousung Jung,  Jing Kong,  D. S. Lambrecht,  
 WanZhen Liang,  C. Ochsenfeld,  V. A. Rassolov,  L. V. Slipchenko,  
 J. E. Subotnik,  T. Van Voorhis,  J. M. Herbert,  A. I. Krylov,  
 P. M. W. Gill,  M. Head-Gordon

 Contributors to earlier versions of Q-Chem not listed above: 
 R. D. Adamson,  B. Austin,  J. Baker,  G. J. O. Beran,  K. Brandhorst,  
 S. T. Brown,  E. F. C. Byrd,  A. K. Chakraborty,  C.-L. Cheng,  
 Siu Hung Chien,  D. M. Chipman,  D. L. Crittenden,  H. Dachsel,  
 R. J. Doerksen,  A. D. Dutoi,  L. Fusti-Molnar,  W. A. Goddard III,  
 A. Golubeva-Zadorozhnaya,  S. R. Gwaltney,  G. Hawkins,  A. Heyden,  
 S. Hirata,  G. Kedziora,  F. J. Keil,  C. Kelley,  Jihan Kim,  R. A. King,  
 R. Z. Khaliullin,  P. P. Korambath,  W. Kurlancheek,  A. M. Lee,  M. S. Lee,  
 S. V. Levchenko,  Ching Yeh Lin,  D. Liotard,  R. C. Lochan,  I. Lotan,  
 P. E. Maslen,  N. Nair,  D. P. O'Neill,  D. Neuhauser,  E. Neuscamman,  
 C. M. Oana,  R. Olson,  B. Peters,  R. Peverati,  P. A. Pieniazek,  
 Y. M. Rhee,  J. Ritchie,  M. A. Rohrdanz,  E. Rosta,  N. J. Russ,  
 H. F. Schaefer III,  N. E. Schultz,  N. Shenvi,  A. C. Simmonett,  A. Sodt,  
 D. Stuck,  K. S. Thanthiriwatte,  V. Vanovschi,  Tao Wang,  A. Warshel,  
 C. F. Williams,  Q. Wu,  X. Xu,  W. Zhang

 Please cite Q-Chem as follows:
 Y. Shao et al., Mol. Phys. 113, 184-215 (2015)
 DOI: 10.1080/00268976.2014.952696

 Q-Chem 5.2.1 for Intel X86 EM64T Linux

 Parts of Q-Chem use Armadillo 8.300.2 (Tropical Shenanigans).
 http://arma.sourceforge.net/

 Q-Chem begins on Sun Dec  1 22:05:39 2019  

Host: 
0

     Scratch files written to /scratch/taweetham/qchem26611//
NAlpha2: 202
NElect   202
Mult     1
The previous job contains 0 fragments, simply inherited here

Checking the input file for inconsistencies... 	...done.

--------------------------------------------------------------
User input:
--------------------------------------------------------------

$MOLECULE
READ
$END

$REM
   JOB_TYPE 	FREQUENCY
   BASIS 	6-311++G**
   METHOD	B3LYP	
$END


--------------------------------------------------------------
 ----------------------------------------------------------------
             Standard Nuclear Orientation (Angstroms)
    I     Atom           X                Y                Z
 ----------------------------------------------------------------
    1      C      -0.8167929586    -1.4458810314     0.0000000000
    2      C      -1.7214605485    -0.3900318850    -0.0000000000
    3      C      -1.2346371694     0.9228904355    -0.0000000000
    4      C       0.1506926882     1.1579418622    -0.0000000000
    5      C       1.0488151662     0.0775497631     0.0000000000
    6      C       0.5586253490    -1.2354400670     0.0000000000
    7      F      -1.2834037412    -2.6961640036     0.0000000000
    8      Br     -3.5713791398    -0.7966719352    -0.0000000000
    9      Cl     -2.3576262914     2.2450966305    -0.0000000000
   10      Br      0.7917326081     2.9464057606    -0.0000000000
   11      Br      2.9219708820     0.3754759591     0.0000000000
   12      Br      1.6782135200    -2.7658766745     0.0000000000
 ----------------------------------------------------------------
 Molecular Point Group                 Cs    NOp =  2
 Largest Abelian Subgroup              Cs    NOp =  2
 Nuclear Repulsion Energy =        2490.70699813 hartrees
 There are      101 alpha and      101 beta electrons
 Requested basis set is 6-311++G(d,p)
 There are 131 shells and 376 basis functions

 Total QAlloc Memory Limit   2000 MB
 Mega-Array Size       188 MB
 MEM_STATIC part       192 MB

                       Distance Matrix (Angstroms)
             C (  1)   C (  2)   C (  3)   C (  4)   C (  5)   C (  6)
   C (  2)  1.390410
   C (  3)  2.405342  1.400272
   C (  4)  2.777755  2.429235  1.405129
   C (  5)  2.408596  2.809459  2.434904  1.404945
   C (  6)  1.391424  2.431770  2.806097  2.427897  1.401509
   F (  7)  1.334516  2.347369  3.619383  4.112270  3.623911  2.350912
   Br(  8)  2.830056  1.894084  2.901251  4.204085  4.702176  4.153246
   Cl(  9)  3.999685  2.710832  1.734743  2.733783  4.037586  4.540777
   Br( 10)  4.677557  4.177075  2.863702  1.899878  2.880352  4.188338
   Br( 11)  4.158809  4.706109  4.192500  2.879624  1.896700  2.860149
   Br( 12)  2.822666  4.147580  4.700181  4.210662  2.912253  1.896237
             F (  7)   Br(  8)   Cl(  9)   Br( 10)   Br( 11)
   Br(  8)  2.973702
   Cl(  9)  5.056680  3.274989
   Br( 10)  6.012053  5.748685  3.226499
   Br( 11)  5.207701  6.598297  5.600860  3.338801
   Br( 12)  2.962438  5.606781  6.434117  5.780659  3.378613

 A cutoff of  1.0D-11 yielded   5667 shell pairs
 There are     52366 function pairs (     57600 Cartesian)
 Smallest overlap matrix eigenvalue = 3.92E-07

 Q-Chem warning in module stvman/mkSTV.C, line 318:

 Overlap eigenvalue is smaller than square root of threshold
 Use THRESH >= 12 to get rid of this warning

 Linear dependence detected in AO basis
 Tighter screening thresholds may be required for diffuse basis sets
 Use S2THRESH > 14 and THRESH = 14 in case of SCF convergence issues
 Number of orthogonalized atomic orbitals = 374
 Maximum deviation from orthogonality = 1.137E-10
 Guess from superposition of atomic densities
 Warning:  Energy on first SCF cycle will be non-variational
 SAD guess density has 202.000000 electrons

 -----------------------------------------------------------------------
  General SCF calculation program by
  Eric Jon Sundstrom, Paul Horn, Yuezhi Mao, Dmitri Zuev, Alec White,
  David Stuck, Shaama M.S., Shane Yost, Joonho Lee, David Small,
  Daniel Levine, Susi Lehtola, Hugh Burton, Evgeny Epifanovsky,
  Bang C. Huynh
 -----------------------------------------------------------------------
 Exchange:     0.2000 Hartree-Fock + 0.0800 Slater + 0.7200 B88
 Correlation:  0.1900 VWN1RPA + 0.8100 LYP
 Using SG-1 standard quadrature grid
 using 6 threads for integral computing
 -------------------------------------------------------
 OpenMP Integral computing Module                
 Release: version 2.0, May 2017, Q-Chem Inc. Pleasanton 
 -------------------------------------------------------
 A restricted SCF calculation will be
 performed using DIIS
 SCF converges when DIIS error is below 1.0e-08
 ---------------------------------------
  Cycle       Energy         DIIS error
 ---------------------------------------
    1  -11087.7476912728      3.05e-02  
    2  -11085.2836665380      2.25e-03  
    3  -11085.2594447367      2.49e-03  
    4  -11085.3146108178      7.67e-04  
    5  -11085.3251313502      2.22e-04  
    6  -11085.3258024035      8.08e-05  
    7  -11085.3258874769      2.39e-05  
    8  -11085.3258961356      1.04e-05  
    9  -11085.3258977838      1.90e-06  
   10  -11085.3258978198      7.16e-07  
   11  -11085.3258978255      3.85e-07  
   12  -11085.3258978278      6.84e-08  
   13  -11085.3258978272      2.92e-08  
   14  -11085.3258978287      4.22e-09  Convergence criterion met
 ---------------------------------------
 SCF time:   CPU 272.52s  wall 48.00s 
 SCF   energy in the final basis set =   -11085.3258978287
 Total energy in the final basis set =   -11085.3258978287

 --------------------------------------------------------------
             Orbital Energies (a.u.) and Symmetries
 --------------------------------------------------------------

 Alpha MOs, Restricted
 -- Occupied --                  
-482.86 -482.86 -482.86 -482.86 -101.59  -62.51  -62.51  -62.51
  1 A'    2 A'    3 A'    4 A'    5 A'    6 A'    7 A'    8 A'                 
-62.511 -56.335 -56.335 -56.334 -56.332 -56.331 -56.331 -56.330
  9 A'   10 A'   11 A'   12 A'   13 A'    1 A"   14 A'    2 A"                 
-56.330 -56.330 -56.329 -56.328 -56.327 -24.731 -10.316 -10.292
 15 A'    3 A"   16 A'    4 A"   17 A'   18 A'   19 A'   20 A'                 
-10.286 -10.283 -10.280 -10.280  -9.501  -8.723  -8.723  -8.722
 21 A'   22 A'   23 A'   24 A'   25 A'   26 A'   27 A'   28 A'                 
 -8.720  -7.266  -7.256  -7.255  -6.556  -6.555  -6.554  -6.553
 29 A'   30 A'    5 A"   31 A'   32 A'   33 A'   34 A'   35 A'                 
 -6.542  -6.541  -6.541  -6.540  -6.540  -6.539  -6.538  -6.537
  6 A"    7 A"   36 A'    8 A"   37 A'   38 A'    9 A"   39 A'                 
 -2.666  -2.666  -2.665  -2.664  -2.663  -2.662  -2.662  -2.661
 40 A'   41 A'   42 A'   43 A'   10 A"   44 A'   11 A"   45 A'                 
 -2.661  -2.660  -2.659  -2.659  -2.651  -2.651  -2.650  -2.650
 12 A"   46 A'   13 A"   47 A'   48 A'   14 A"   49 A'   15 A"                 
 -2.649  -2.649  -2.648  -2.647  -1.277  -0.958  -0.905  -0.872
 50 A'   16 A"   17 A"   51 A'   52 A'   53 A'   54 A'   55 A'                 
 -0.850  -0.824  -0.808  -0.757  -0.745  -0.652  -0.646  -0.576
 56 A'   57 A'   58 A'   59 A'   60 A'   61 A'   62 A'   63 A'                 
 -0.575  -0.520  -0.504  -0.478  -0.460  -0.454  -0.453  -0.427
 64 A'   18 A"   65 A'   66 A'   67 A'   19 A"   68 A'   69 A'                 
 -0.406  -0.400  -0.369  -0.359  -0.348  -0.343  -0.329  -0.321
 70 A'   20 A"   21 A"   71 A'   22 A"   72 A'   23 A"   73 A'                 
 -0.314  -0.313  -0.288  -0.271  -0.270
 24 A"   74 A'   75 A'   25 A"   26 A"                                         
 -- Virtual --                   
 -0.090  -0.072  -0.062  -0.040  -0.029  -0.009  -0.005   0.013
 76 A'   27 A"   28 A"   77 A'   78 A'   79 A'   80 A'   81 A'                 
  0.021   0.022   0.037   0.037   0.048   0.054   0.057   0.060
 82 A'   83 A'   29 A"   84 A'   85 A'   30 A"   31 A"   86 A'                 
  0.064   0.066   0.068   0.070   0.081   0.082   0.093   0.093
 87 A'   88 A'   89 A'   32 A"   33 A"   90 A'   91 A'   34 A"                 
  0.098   0.101   0.104   0.112   0.120   0.130   0.137   0.143
 92 A'   35 A"   93 A'   94 A'   95 A'   36 A"   96 A'   37 A"                 
  0.146   0.151   0.156   0.161   0.171   0.179   0.180   0.182
 97 A'   38 A"   98 A'   99 A'  100 A'  101 A'   39 A"  102 A'                 
  0.204   0.206   0.212   0.217   0.221   0.228   0.230   0.239
103 A'  104 A'  105 A'  106 A'  107 A'   40 A"  108 A'  109 A'                 
  0.250   0.252   0.256   0.273   0.275   0.282   0.290   0.316
110 A'  111 A'  112 A'  113 A'  114 A'  115 A'  116 A'   41 A"                 
  0.334   0.357   0.366   0.393   0.402   0.403   0.411   0.415
117 A'  118 A'  119 A'  120 A'   42 A"  121 A'  122 A'   43 A"                 
  0.417   0.422   0.426   0.428   0.436   0.448   0.450   0.472
123 A'  124 A'   44 A"  125 A'   45 A"  126 A'   46 A"  127 A'                 
  0.488   0.488   0.489   0.500   0.507   0.515   0.520   0.523
128 A'   47 A"  129 A'  130 A'   48 A"  131 A'   49 A"  132 A'                 
  0.529   0.537   0.540   0.552   0.560   0.564   0.570   0.573
 50 A"   51 A"  133 A'   52 A"   53 A"   54 A"  134 A'   55 A"                 
  0.591   0.595   0.601   0.623   0.631   0.633   0.667   0.683
135 A'  136 A'   56 A"  137 A'   57 A"  138 A'  139 A'   58 A"                 
  0.684   0.703   0.703   0.716   0.727   0.744   0.756   0.782
140 A'   59 A"  141 A'  142 A'  143 A'  144 A'  145 A'   60 A"                 
  0.791   0.795   0.814   0.816   0.824   0.837   0.841   0.844
146 A'  147 A'  148 A'  149 A'  150 A'  151 A'   61 A"  152 A'                 
  0.865   0.877   0.899   0.918   0.934   0.947   0.959   0.987
153 A'  154 A'  155 A'  156 A'   62 A"  157 A'   63 A"  158 A'                 
  1.001   1.025   1.036   1.072   1.081   1.108   1.119   1.162
159 A'  160 A'  161 A'  162 A'  163 A'   64 A"  164 A'  165 A'                 
  1.195   1.201   1.228   1.232   1.234   1.266   1.317   1.394
166 A'   65 A"   66 A"  167 A'   67 A"   68 A"  168 A'  169 A'                 
  1.411   1.415   1.443   1.477   1.518   1.556   1.575   1.597
 69 A"  170 A'  171 A'  172 A'  173 A'  174 A'  175 A'  176 A'                 
  1.713   1.727   1.738   1.750   1.807   1.811   1.836   1.840
 70 A"   71 A"  177 A'  178 A'  179 A'  180 A'   72 A"   73 A"                 
  1.886   1.978   2.003   2.007   2.009   2.038   2.044   2.064
 74 A"   75 A"   76 A"  181 A'   77 A"  182 A'  183 A'   78 A"                 
  2.094   2.101   2.116   2.168   2.182   2.213   2.239   2.245
184 A'  185 A'  186 A'  187 A'  188 A'  189 A'  190 A'  191 A'                 
  2.247   2.257   2.284   2.292   2.313   2.346   2.378   2.424
 79 A"   80 A"  192 A'  193 A'  194 A'  195 A'  196 A'  197 A'                 
  2.477   2.568   2.570   2.702   2.718   2.814   2.831   2.874
198 A'   81 A"  199 A'   82 A"   83 A"   84 A"   85 A"  200 A'                 
  2.971   3.022   3.034   3.060   3.072   3.162   3.182   3.390
201 A'  202 A'   86 A"  203 A'  204 A'  205 A'  206 A'  207 A'                 
  3.427   3.643   3.750   3.751   3.821   3.886   3.960   3.974
208 A'  209 A'  210 A'   87 A"  211 A'  212 A'   88 A"   89 A"                 
  3.989   3.989   3.991   4.015   4.037   4.062   4.062   4.067
 90 A"   91 A"   92 A"  213 A'   93 A"   94 A"  214 A'   95 A"                 
  4.070   4.072   4.080   4.121   4.190   4.239   4.254   4.292
215 A'  216 A'  217 A'   96 A"  218 A'  219 A'  220 A'  221 A'                 
  4.353   4.402   4.408   4.470   4.820   4.839   6.296   6.445
222 A'  223 A'  224 A'  225 A'  226 A'  227 A'   97 A"  228 A'                 
  6.622   6.742   6.768   6.779   6.830   7.529   7.544   7.546
229 A'  230 A'  231 A'  232 A'  233 A'   98 A"   99 A"  100 A"                 
  7.578   7.639   7.645   7.652   7.672   7.704   7.756   7.761
101 A"  234 A'  235 A'  236 A'  237 A'  238 A'  239 A'  240 A'                 
  7.813   9.769  23.225  23.765  23.770  23.922  23.932  24.024
241 A'  242 A'  243 A'  244 A'  245 A'  246 A'  247 A'  248 A'                 
 25.817  26.201  26.630  47.924  48.016  48.028  48.070  66.770
102 A"  249 A'  250 A'  251 A'  252 A'  253 A'  254 A'  255 A'                 
215.761 289.724 289.740 289.742 289.775 289.837 289.844 289.852
256 A'  103 A"  104 A"  105 A"  106 A"  257 A'  258 A'  259 A'                 
289.869 289.922 289.978 289.980 290.0351020.7221020.8381020.853
260 A'  261 A'  262 A'  263 A'  264 A'  265 A'  266 A'  267 A'                 
*******
268 A'                                                                         

 Beta MOs, Restricted
 -- Occupied --                  
-482.86 -482.86 -482.86 -482.86 -101.59  -62.51  -62.51  -62.51
  1 A'    2 A'    3 A'    4 A'    5 A'    6 A'    7 A'    8 A'                 
-62.511 -56.335 -56.335 -56.334 -56.332 -56.331 -56.331 -56.330
  9 A'   10 A'   11 A'   12 A'   13 A'    1 A"   14 A'    2 A"                 
-56.330 -56.330 -56.329 -56.328 -56.327 -24.731 -10.316 -10.292
 15 A'    3 A"   16 A'    4 A"   17 A'   18 A'   19 A'   20 A'                 
-10.286 -10.283 -10.280 -10.280  -9.501  -8.723  -8.723  -8.722
 21 A'   22 A'   23 A'   24 A'   25 A'   26 A'   27 A'   28 A'                 
 -8.720  -7.266  -7.256  -7.255  -6.556  -6.555  -6.554  -6.553
 29 A'   30 A'    5 A"   31 A'   32 A'   33 A'   34 A'   35 A'                 
 -6.542  -6.541  -6.541  -6.540  -6.540  -6.539  -6.538  -6.537
  6 A"    7 A"   36 A'    8 A"   37 A'   38 A'    9 A"   39 A'                 
 -2.666  -2.666  -2.665  -2.664  -2.663  -2.662  -2.662  -2.661
 40 A'   41 A'   42 A'   43 A'   10 A"   44 A'   11 A"   45 A'                 
 -2.661  -2.660  -2.659  -2.659  -2.651  -2.651  -2.650  -2.650
 12 A"   46 A'   13 A"   47 A'   48 A'   14 A"   49 A'   15 A"                 
 -2.649  -2.649  -2.648  -2.647  -1.277  -0.958  -0.905  -0.872
 50 A'   16 A"   17 A"   51 A'   52 A'   53 A'   54 A'   55 A'                 
 -0.850  -0.824  -0.808  -0.757  -0.745  -0.652  -0.646  -0.576
 56 A'   57 A'   58 A'   59 A'   60 A'   61 A'   62 A'   63 A'                 
 -0.575  -0.520  -0.504  -0.478  -0.460  -0.454  -0.453  -0.427
 64 A'   18 A"   65 A'   66 A'   67 A'   19 A"   68 A'   69 A'                 
 -0.406  -0.400  -0.369  -0.359  -0.348  -0.343  -0.329  -0.321
 70 A'   20 A"   21 A"   71 A'   22 A"   72 A'   23 A"   73 A'                 
 -0.314  -0.313  -0.288  -0.271  -0.270
 24 A"   74 A'   75 A'   25 A"   26 A"                                         
 -- Virtual --                   
 -0.090  -0.072  -0.062  -0.040  -0.029  -0.009  -0.005   0.013
 76 A'   27 A"   28 A"   77 A'   78 A'   79 A'   80 A'   81 A'                 
  0.021   0.022   0.037   0.037   0.048   0.054   0.057   0.060
 82 A'   83 A'   29 A"   84 A'   85 A'   30 A"   31 A"   86 A'                 
  0.064   0.066   0.068   0.070   0.081   0.082   0.093   0.093
 87 A'   88 A'   89 A'   32 A"   33 A"   90 A'   91 A'   34 A"                 
  0.098   0.101   0.104   0.112   0.120   0.130   0.137   0.143
 92 A'   35 A"   93 A'   94 A'   95 A'   36 A"   96 A'   37 A"                 
  0.146   0.151   0.156   0.161   0.171   0.179   0.180   0.182
 97 A'   38 A"   98 A'   99 A'  100 A'  101 A'   39 A"  102 A'                 
  0.204   0.206   0.212   0.217   0.221   0.228   0.230   0.239
103 A'  104 A'  105 A'  106 A'  107 A'   40 A"  108 A'  109 A'                 
  0.250   0.252   0.256   0.273   0.275   0.282   0.290   0.316
110 A'  111 A'  112 A'  113 A'  114 A'  115 A'  116 A'   41 A"                 
  0.334   0.357   0.366   0.393   0.402   0.403   0.411   0.415
117 A'  118 A'  119 A'  120 A'   42 A"  121 A'  122 A'   43 A"                 
  0.417   0.422   0.426   0.428   0.436   0.448   0.450   0.472
123 A'  124 A'   44 A"  125 A'   45 A"  126 A'   46 A"  127 A'                 
  0.488   0.488   0.489   0.500   0.507   0.515   0.520   0.523
128 A'   47 A"  129 A'  130 A'   48 A"  131 A'   49 A"  132 A'                 
  0.529   0.537   0.540   0.552   0.560   0.564   0.570   0.573
 50 A"   51 A"  133 A'   52 A"   53 A"   54 A"  134 A'   55 A"                 
  0.591   0.595   0.601   0.623   0.631   0.633   0.667   0.683
135 A'  136 A'   56 A"  137 A'   57 A"  138 A'  139 A'   58 A"                 
  0.684   0.703   0.703   0.716   0.727   0.744   0.756   0.782
140 A'   59 A"  141 A'  142 A'  143 A'  144 A'  145 A'   60 A"                 
  0.791   0.795   0.814   0.816   0.824   0.837   0.841   0.844
146 A'  147 A'  148 A'  149 A'  150 A'  151 A'   61 A"  152 A'                 
  0.865   0.877   0.899   0.918   0.934   0.947   0.959   0.987
153 A'  154 A'  155 A'  156 A'   62 A"  157 A'   63 A"  158 A'                 
  1.001   1.025   1.036   1.072   1.081   1.108   1.119   1.162
159 A'  160 A'  161 A'  162 A'  163 A'   64 A"  164 A'  165 A'                 
  1.195   1.201   1.228   1.232   1.234   1.266   1.317   1.394
166 A'   65 A"   66 A"  167 A'   67 A"   68 A"  168 A'  169 A'                 
  1.411   1.415   1.443   1.477   1.518   1.556   1.575   1.597
 69 A"  170 A'  171 A'  172 A'  173 A'  174 A'  175 A'  176 A'                 
  1.713   1.727   1.738   1.750   1.807   1.811   1.836   1.840
 70 A"   71 A"  177 A'  178 A'  179 A'  180 A'   72 A"   73 A"                 
  1.886   1.978   2.003   2.007   2.009   2.038   2.044   2.064
 74 A"   75 A"   76 A"  181 A'   77 A"  182 A'  183 A'   78 A"                 
  2.094   2.101   2.116   2.168   2.182   2.213   2.239   2.245
184 A'  185 A'  186 A'  187 A'  188 A'  189 A'  190 A'  191 A'                 
  2.247   2.257   2.284   2.292   2.313   2.346   2.378   2.424
 79 A"   80 A"  192 A'  193 A'  194 A'  195 A'  196 A'  197 A'                 
  2.477   2.568   2.570   2.702   2.718   2.814   2.831   2.874
198 A'   81 A"  199 A'   82 A"   83 A"   84 A"   85 A"  200 A'                 
  2.971   3.022   3.034   3.060   3.072   3.162   3.182   3.390
201 A'  202 A'   86 A"  203 A'  204 A'  205 A'  206 A'  207 A'                 
  3.427   3.643   3.750   3.751   3.821   3.886   3.960   3.974
208 A'  209 A'  210 A'   87 A"  211 A'  212 A'   88 A"   89 A"                 
  3.989   3.989   3.991   4.015   4.037   4.062   4.062   4.067
 90 A"   91 A"   92 A"  213 A'   93 A"   94 A"  214 A'   95 A"                 
  4.070   4.072   4.080   4.121   4.190   4.239   4.254   4.292
215 A'  216 A'  217 A'   96 A"  218 A'  219 A'  220 A'  221 A'                 
  4.353   4.402   4.408   4.470   4.820   4.839   6.296   6.445
222 A'  223 A'  224 A'  225 A'  226 A'  227 A'   97 A"  228 A'                 
  6.622   6.742   6.768   6.779   6.830   7.529   7.544   7.546
229 A'  230 A'  231 A'  232 A'  233 A'   98 A"   99 A"  100 A"                 
  7.578   7.639   7.645   7.652   7.672   7.704   7.756   7.761
101 A"  234 A'  235 A'  236 A'  237 A'  238 A'  239 A'  240 A'                 
  7.813   9.769  23.225  23.765  23.770  23.922  23.932  24.024
241 A'  242 A'  243 A'  244 A'  245 A'  246 A'  247 A'  248 A'                 
 25.817  26.201  26.630  47.924  48.016  48.028  48.070  66.770
102 A"  249 A'  250 A'  251 A'  252 A'  253 A'  254 A'  255 A'                 
215.761 289.724 289.740 289.742 289.775 289.837 289.844 289.852
256 A'  103 A"  104 A"  105 A"  106 A"  257 A'  258 A'  259 A'                 
289.869 289.922 289.978 289.980 290.0351020.7221020.8381020.853
260 A'  261 A'  262 A'  263 A'  264 A'  265 A'  266 A'  267 A'                 
*******
268 A'                                                                         
 --------------------------------------------------------------

          Ground-State Mulliken Net Atomic Charges

     Atom                 Charge (a.u.)
  ----------------------------------------
      1 C                    -0.731482
      2 C                     0.176907
      3 C                     0.436850
      4 C                    -0.116527
      5 C                    -0.115563
      6 C                     0.466080
      7 F                    -0.076666
      8 Br                   -0.115092
      9 Cl                    0.556219
     10 Br                   -0.183531
     11 Br                   -0.179914
     12 Br                   -0.117280
  ----------------------------------------
  Sum of atomic charges =     0.000000

 -----------------------------------------------------------------
                    Cartesian Multipole Moments
 -----------------------------------------------------------------
    Charge (ESU x 10^10)
                -0.0000
    Dipole Moment (Debye)
         X       0.3396      Y       0.4106      Z       0.0000
       Tot       0.5329
    Quadrupole Moments (Debye-Ang)
        XX    -119.9552     XY      -1.0632     YY    -124.4063
        XZ       0.0000     YZ      -0.0000     ZZ    -125.0316
    Octopole Moments (Debye-Ang^2)
       XXX      38.8202    XXY      -7.3022    XYY      27.6953
       YYY      -0.1984    XXZ      -0.0000    XYZ      -0.0000
       YYZ       0.0000    XZZ      13.1217    YZZ      -6.8549
       ZZZ       0.0000
    Hexadecapole Moments (Debye-Ang^3)
      XXXX   -3287.7511   XXXY      72.3885   XXYY   -1011.3950
      XYYY      10.0862   YYYY   -2693.9514   XXXZ      -0.0000
      XXYZ      -0.0000   XYYZ       0.0000   YYYZ      -0.0000
      XXZZ    -625.7623   XYZZ      19.5770   YYZZ    -500.4987
      XZZZ      -0.0000   YZZZ      -0.0000   ZZZZ    -146.4761
 -----------------------------------------------------------------
 Calculating MO derivatives via CPSCF
    1     0    39    0.0214340  
    2     0    39    0.0096794  
    3     0    39    0.0015543  
    4     0    39    0.0001437  
    5    21    18    0.0000095  
    6    39     0    0.0000009  Converged
 Time for AOints: 270.5 s (CPU) 45.6 s (wall)
 ------------------------------------------------------------------------------
                     AOints        : Timing summary (seconds)
 ------------------------------------------------------------------------------
     job step          cpu (% of tot)      sys (% of tot)     wall (% of tot)
 ------------------------------------------------------------------------------
  AOints            0.2705E+03 ( 8.6)   0.1400E-04 ( 6.3)   0.4565E+02 ( 8.5)
 ------------------------------------------------------------------------------
   Grand Totals     0.3141E+04          0.2230E-03          0.5385E+03
 ------------------------------------------------------------------------------
 Polarizability Matrix (a.u.)
            1           2           3
    1-213.7668093   4.3134075  -0.0000000
    2   4.3134075-191.9305962  -0.0000000
    3  -0.0000000  -0.0000000 -87.9934231
 Calculating analytic Hessian of the SCF energy

 Direct stationary perturbation theory relativistic correction:

 rels  =      68.053665980402
 relv  =    -234.471096125165
 rel2e =      40.518757129942
 E_rel =    -125.898673014821

 Hessian of the SCF Energy
            1           2           3           4           5           6
    1   0.6668191   0.0002216  -0.0000000  -0.1953473   0.0717005   0.0000000
    2   0.0002216   0.6719505   0.0000000   0.1453347  -0.2162187  -0.0000000
    3  -0.0000000   0.0000000   0.1376704  -0.0000000  -0.0000000  -0.0574207
    4  -0.1953473   0.1453347  -0.0000000   0.5161548  -0.0280585  -0.0000000
    5   0.0717005  -0.2162187  -0.0000000  -0.0280585   0.6234173   0.0000000
    6   0.0000000  -0.0000000  -0.0574207  -0.0000000   0.0000000   0.0981691
    7   0.0640200  -0.0075298   0.0000000  -0.1208839  -0.0397676   0.0000000
    8   0.0486106  -0.0533317  -0.0000000  -0.0951604  -0.2736157  -0.0000000
    9   0.0000000  -0.0000000  -0.0011927   0.0000000  -0.0000000  -0.0512829
   10  -0.0633557   0.0227414   0.0000000  -0.0073086  -0.0826671  -0.0000000
   11   0.0225229  -0.0098068   0.0000000  -0.0293505   0.0115398  -0.0000000
   12  -0.0000000   0.0000000   0.0045782   0.0000000  -0.0000000   0.0035054
   13  -0.0065746  -0.0323904  -0.0000000  -0.0023052   0.0117431  -0.0000000
   14  -0.0883299   0.0153712  -0.0000000   0.0128731  -0.0645285  -0.0000000
   15  -0.0000000  -0.0000000  -0.0004312   0.0000000   0.0000000   0.0041185
   16  -0.3072836  -0.0633031   0.0000000  -0.0418678   0.0658620   0.0000000
   17   0.0106661  -0.0987343   0.0000000   0.0084522   0.0439752  -0.0000000
   18  -0.0000000   0.0000000  -0.0570495   0.0000000  -0.0000000   0.0058622
   19  -0.1008459  -0.0842691   0.0000000   0.0087204   0.0195020  -0.0000000
   20  -0.0841313  -0.2962023  -0.0000000  -0.0163177  -0.0579986   0.0000000
   21  -0.0000000  -0.0000000  -0.0415856   0.0000000   0.0000000   0.0064171
   22  -0.0392263  -0.0082106   0.0000000  -0.1502966  -0.0229666  -0.0000000
   23   0.0103037   0.0036895  -0.0000000  -0.0229978  -0.0357841   0.0000000
   24   0.0000000  -0.0000000   0.0044869  -0.0000000   0.0000000  -0.0178253
   25   0.0002589  -0.0019620   0.0000000  -0.0025534   0.0066599   0.0000000
   26  -0.0057648   0.0000526   0.0000000   0.0272553  -0.0366910   0.0000000
   27   0.0000000  -0.0000000   0.0040733   0.0000000   0.0000000   0.0034970
   28   0.0000295   0.0002412   0.0000000  -0.0025640   0.0022366  -0.0000000
   29   0.0003300   0.0005429  -0.0000000  -0.0003612   0.0027748   0.0000000
   30  -0.0000000   0.0000000  -0.0011528   0.0000000  -0.0000000   0.0031681
   31   0.0038539  -0.0015749  -0.0000000  -0.0006828   0.0003246   0.0000000
   32   0.0016857  -0.0030281  -0.0000000  -0.0002246   0.0002555   0.0000000
   33   0.0000000  -0.0000000   0.0034949  -0.0000000   0.0000000  -0.0011238
   34  -0.0223482   0.0307008  -0.0000000  -0.0010656  -0.0045688  -0.0000000
   35   0.0121848  -0.0142848  -0.0000000  -0.0014447   0.0028756  -0.0000000
   36  -0.0000000  -0.0000000   0.0045288   0.0000000  -0.0000000   0.0029153
            7           8           9          10          11          12
    1   0.0640200   0.0486106   0.0000000  -0.0633557   0.0225229  -0.0000000
    2  -0.0075298  -0.0533317  -0.0000000   0.0227414  -0.0098068   0.0000000
    3   0.0000000  -0.0000000  -0.0011927   0.0000000   0.0000000   0.0045782
    4  -0.1208839  -0.0951604   0.0000000  -0.0073086  -0.0293505   0.0000000
    5  -0.0397676  -0.2736157  -0.0000000  -0.0826671   0.0115398  -0.0000000
    6   0.0000000  -0.0000000  -0.0512829  -0.0000000  -0.0000000   0.0035054
    7   0.5463756   0.0424704  -0.0000000  -0.2771179  -0.0614975   0.0000000
    8   0.0424704   0.5477035   0.0000000  -0.0046694  -0.0987328   0.0000000
    9  -0.0000000   0.0000000   0.1074458   0.0000000   0.0000000  -0.0513722
   10  -0.2771179  -0.0046694   0.0000000   0.5631228  -0.0277592   0.0000000
   11  -0.0614975  -0.0987328   0.0000000  -0.0277592   0.5033681   0.0000000
   12   0.0000000   0.0000000  -0.0513722   0.0000000   0.0000000   0.0966445
   13  -0.0415568   0.0094228  -0.0000000  -0.1706277   0.1196048   0.0000000
   14   0.0650396   0.0443120   0.0000000   0.0692809  -0.2059948   0.0000000
   15  -0.0000000   0.0000000   0.0014607  -0.0000000  -0.0000000  -0.0499007
   16  -0.0415564  -0.0336415  -0.0000000   0.0558744  -0.0081249  -0.0000000
   17  -0.0323190  -0.0262609   0.0000000   0.0436138  -0.0512412  -0.0000000
   18   0.0000000  -0.0000000   0.0043780  -0.0000000  -0.0000000   0.0028275
   19  -0.0056273   0.0001843  -0.0000000   0.0023431  -0.0009552   0.0000000
   20   0.0045214   0.0024409   0.0000000  -0.0011641   0.0000818  -0.0000000
   21  -0.0000000   0.0000000   0.0056126  -0.0000000  -0.0000000  -0.0017160
   22  -0.0244281  -0.0070540   0.0000000   0.0025225  -0.0008770   0.0000000
   23  -0.0226724  -0.0045222  -0.0000000   0.0012825  -0.0026341  -0.0000000
   24  -0.0000000  -0.0000000   0.0022547  -0.0000000  -0.0000000   0.0030882
   25  -0.0907640   0.0624403  -0.0000000  -0.0286706   0.0298179  -0.0000000
   26   0.0621439  -0.1131680   0.0000000   0.0105929  -0.0081894   0.0000000
   27   0.0000000   0.0000000  -0.0220593  -0.0000000   0.0000000   0.0031604
   28  -0.0112107  -0.0262625  -0.0000000  -0.0424299  -0.0399361   0.0000000
   29  -0.0106020  -0.0220046   0.0000000  -0.0406966  -0.1406860  -0.0000000
   30  -0.0000000  -0.0000000   0.0026022   0.0000000   0.0000000  -0.0163725
   31   0.0023362   0.0030744  -0.0000000  -0.0343248  -0.0020185  -0.0000000
   32   0.0005524  -0.0020868  -0.0000000   0.0127426   0.0026858  -0.0000000
   33  -0.0000000  -0.0000000   0.0031955  -0.0000000  -0.0000000   0.0024202
   34   0.0004135   0.0005853   0.0000000  -0.0000277  -0.0014265   0.0000000
   35  -0.0003394  -0.0007357   0.0000000  -0.0032967  -0.0003911   0.0000000
   36  -0.0000000   0.0000000  -0.0010423  -0.0000000   0.0000000   0.0031370
           13          14          15          16          17          18
    1  -0.0065746  -0.0883299  -0.0000000  -0.3072836   0.0106661  -0.0000000
    2  -0.0323904   0.0153712  -0.0000000  -0.0633031  -0.0987343   0.0000000
    3  -0.0000000  -0.0000000  -0.0004312   0.0000000   0.0000000  -0.0570495
    4  -0.0023052   0.0128731   0.0000000  -0.0418678   0.0084522   0.0000000
    5   0.0117431  -0.0645285   0.0000000   0.0658620   0.0439752  -0.0000000
    6  -0.0000000  -0.0000000   0.0041185   0.0000000  -0.0000000   0.0058622
    7  -0.0415568   0.0650396  -0.0000000  -0.0415564  -0.0323190   0.0000000
    8   0.0094228   0.0443120   0.0000000  -0.0336415  -0.0262609  -0.0000000
    9  -0.0000000   0.0000000   0.0014607  -0.0000000   0.0000000   0.0043780
   10  -0.1706277   0.0692809  -0.0000000   0.0558744   0.0436138  -0.0000000
   11   0.1196048  -0.2059948  -0.0000000  -0.0081249  -0.0512412  -0.0000000
   12   0.0000000   0.0000000  -0.0499007  -0.0000000  -0.0000000   0.0028275
   13   0.4884503  -0.0096978   0.0000000  -0.1182647  -0.0898605  -0.0000000
   14  -0.0096978   0.5755121   0.0000000  -0.0408176  -0.2715469  -0.0000000
   15   0.0000000   0.0000000   0.1013440  -0.0000000  -0.0000000  -0.0493681
   16  -0.1182647  -0.0408176  -0.0000000   0.5750567   0.0564034   0.0000000
   17  -0.0898605  -0.2715469  -0.0000000   0.0564034   0.5424018   0.0000000
   18  -0.0000000  -0.0000000  -0.0493681   0.0000000   0.0000000   0.0974363
   19  -0.0045375   0.0052951  -0.0000000  -0.0209815  -0.0503634  -0.0000000
   20   0.0012410   0.0011050   0.0000000  -0.0153991  -0.0279994   0.0000000
   21  -0.0000000   0.0000000   0.0055995   0.0000000   0.0000000   0.0062576
   22  -0.0005012  -0.0009893  -0.0000000   0.0035889   0.0038778   0.0000000
   23  -0.0001601  -0.0001142   0.0000000   0.0008165  -0.0018004  -0.0000000
   24   0.0000000   0.0000000  -0.0010699  -0.0000000  -0.0000000   0.0029501
   25  -0.0016844  -0.0040056  -0.0000000  -0.0001513   0.0001444   0.0000000
   26  -0.0012081   0.0011514  -0.0000000   0.0010020   0.0002407   0.0000000
   27   0.0000000   0.0000000   0.0037474  -0.0000000  -0.0000000  -0.0013592
   28   0.0029864   0.0062059  -0.0000000  -0.0012861   0.0012051   0.0000000
   29  -0.0088147  -0.0347145   0.0000000   0.0034098   0.0011028   0.0000000
   30  -0.0000000  -0.0000000   0.0020632   0.0000000   0.0000000   0.0031963
   31  -0.1450488  -0.0188698   0.0000000  -0.0290086  -0.0083354  -0.0000000
   32  -0.0187185  -0.0330156  -0.0000000  -0.0238959  -0.0044955   0.0000000
   33   0.0000000   0.0000000  -0.0191954  -0.0000000  -0.0000000   0.0025143
   34  -0.0003354   0.0040156  -0.0000000  -0.0741199   0.0565153   0.0000000
   35   0.0188381  -0.0275361  -0.0000000   0.0576880  -0.1056420   0.0000000
   36   0.0000000  -0.0000000   0.0016319  -0.0000000   0.0000000  -0.0176455
           19          20          21          22          23          24
    1  -0.1008459  -0.0841313  -0.0000000  -0.0392263   0.0103037   0.0000000
    2  -0.0842691  -0.2962023  -0.0000000  -0.0082106   0.0036895  -0.0000000
    3   0.0000000  -0.0000000  -0.0415856   0.0000000  -0.0000000   0.0044869
    4   0.0087204  -0.0163177   0.0000000  -0.1502966  -0.0229978  -0.0000000
    5   0.0195020  -0.0579986   0.0000000  -0.0229666  -0.0357841   0.0000000
    6  -0.0000000   0.0000000   0.0064171  -0.0000000   0.0000000  -0.0178253
    7  -0.0056273   0.0045214  -0.0000000  -0.0244281  -0.0226724  -0.0000000
    8   0.0001843   0.0024409   0.0000000  -0.0070540  -0.0045222  -0.0000000
    9  -0.0000000   0.0000000   0.0056126   0.0000000  -0.0000000   0.0022547
   10   0.0023431  -0.0011641  -0.0000000   0.0025225   0.0012825  -0.0000000
   11  -0.0009552   0.0000818  -0.0000000  -0.0008770  -0.0026341  -0.0000000
   12   0.0000000  -0.0000000  -0.0017160   0.0000000  -0.0000000   0.0030882
   13  -0.0045375   0.0012410  -0.0000000  -0.0005012  -0.0001601   0.0000000
   14   0.0052951   0.0011050   0.0000000  -0.0009893  -0.0001142   0.0000000
   15  -0.0000000   0.0000000   0.0055995  -0.0000000   0.0000000  -0.0010699
   16  -0.0209815  -0.0153991   0.0000000   0.0035889   0.0008165  -0.0000000
   17  -0.0503634  -0.0279994   0.0000000   0.0038778  -0.0018004  -0.0000000
   18  -0.0000000   0.0000000   0.0062576   0.0000000  -0.0000000   0.0029501
   19   0.1256199   0.1091311   0.0000000   0.0001133   0.0059231  -0.0000000
   20   0.1091311   0.3801017   0.0000000   0.0008807  -0.0000170  -0.0000000
   21   0.0000000   0.0000000   0.0233481   0.0000000  -0.0000000  -0.0022110
   22   0.0001133   0.0008807   0.0000000   0.2103012   0.0353881  -0.0000000
   23   0.0059231  -0.0000170  -0.0000000   0.0353881   0.0482929   0.0000000
   24  -0.0000000  -0.0000000  -0.0022110  -0.0000000   0.0000000   0.0087796
   25   0.0004881   0.0002922  -0.0000000   0.0006947  -0.0072689  -0.0000000
   26   0.0010588  -0.0022192  -0.0000000   0.0000588  -0.0066292  -0.0000000
   27  -0.0000000   0.0000000   0.0001526  -0.0000000   0.0000000  -0.0007497
   28  -0.0001669  -0.0008964  -0.0000000  -0.0005211  -0.0010109  -0.0000000
   29  -0.0009300  -0.0023249  -0.0000000  -0.0002594  -0.0003794   0.0000000
   30   0.0000000  -0.0000000   0.0000564  -0.0000000  -0.0000000   0.0001823
   31  -0.0010968  -0.0007024   0.0000000  -0.0010511  -0.0002463   0.0000000
   32  -0.0015385  -0.0003553   0.0000000  -0.0001679   0.0000091   0.0000000
   33  -0.0000000  -0.0000000   0.0001391   0.0000000   0.0000000   0.0000445
   34  -0.0040289   0.0025445   0.0000000  -0.0011964   0.0006424  -0.0000000
   35  -0.0030382   0.0033873  -0.0000000   0.0003195  -0.0001108  -0.0000000
   36   0.0000000  -0.0000000  -0.0020702   0.0000000  -0.0000000   0.0000695
           25          26          27          28          29          30
    1   0.0002589  -0.0057648   0.0000000   0.0000295   0.0003300  -0.0000000
    2  -0.0019620   0.0000526  -0.0000000   0.0002412   0.0005429   0.0000000
    3   0.0000000   0.0000000   0.0040733   0.0000000  -0.0000000  -0.0011528
    4  -0.0025534   0.0272553   0.0000000  -0.0025640  -0.0003612   0.0000000
    5   0.0066599  -0.0366910   0.0000000   0.0022366   0.0027748  -0.0000000
    6   0.0000000   0.0000000   0.0034970  -0.0000000   0.0000000   0.0031681
    7  -0.0907640   0.0621439   0.0000000  -0.0112107  -0.0106020  -0.0000000
    8   0.0624403  -0.1131680   0.0000000  -0.0262625  -0.0220046  -0.0000000
    9  -0.0000000   0.0000000  -0.0220593  -0.0000000   0.0000000   0.0026022
   10  -0.0286706   0.0105929  -0.0000000  -0.0424299  -0.0406966   0.0000000
   11   0.0298179  -0.0081894   0.0000000  -0.0399361  -0.1406860   0.0000000
   12  -0.0000000   0.0000000   0.0031604   0.0000000  -0.0000000  -0.0163725
   13  -0.0016844  -0.0012081   0.0000000   0.0029864  -0.0088147  -0.0000000
   14  -0.0040056   0.0011514   0.0000000   0.0062059  -0.0347145  -0.0000000
   15  -0.0000000  -0.0000000   0.0037474  -0.0000000   0.0000000   0.0020632
   16  -0.0001513   0.0010020  -0.0000000  -0.0012861   0.0034098   0.0000000
   17   0.0001444   0.0002407  -0.0000000   0.0012051   0.0011028   0.0000000
   18   0.0000000   0.0000000  -0.0013592   0.0000000   0.0000000   0.0031963
   19   0.0004881   0.0010588  -0.0000000  -0.0001669  -0.0009300   0.0000000
   20   0.0002922  -0.0022192   0.0000000  -0.0008964  -0.0023249  -0.0000000
   21  -0.0000000  -0.0000000   0.0001526  -0.0000000  -0.0000000   0.0000564
   22   0.0006947   0.0000588  -0.0000000  -0.0005211  -0.0002594  -0.0000000
   23  -0.0072689  -0.0066292   0.0000000  -0.0010109  -0.0003794  -0.0000000
   24  -0.0000000  -0.0000000  -0.0007497  -0.0000000   0.0000000   0.0001823
   25   0.1334097  -0.0888591  -0.0000000  -0.0093729   0.0010598  -0.0000000
   26  -0.0888591   0.1643125  -0.0000000  -0.0071339   0.0019018  -0.0000000
   27  -0.0000000  -0.0000000   0.0098274   0.0000000  -0.0000000  -0.0004735
   28  -0.0093729  -0.0071339   0.0000000   0.0675289   0.0548119  -0.0000000
   29   0.0010598   0.0019018  -0.0000000   0.0548119   0.2003645  -0.0000000
   30  -0.0000000  -0.0000000  -0.0004735  -0.0000000  -0.0000000   0.0066849
   31  -0.0011295   0.0001707  -0.0000000  -0.0031810   0.0022765  -0.0000000
   32   0.0008747   0.0001054  -0.0000000   0.0099811  -0.0056090   0.0000000
   33  -0.0000000   0.0000000   0.0001493   0.0000000   0.0000000  -0.0001817
   34  -0.0005251   0.0006835  -0.0000000   0.0001879  -0.0002242   0.0000000
   35   0.0008064  -0.0008676  -0.0000000   0.0005578  -0.0009683   0.0000000
   36   0.0000000  -0.0000000   0.0000343  -0.0000000   0.0000000   0.0002272
           31          32          33          34          35          36
    1   0.0038539   0.0016857   0.0000000  -0.0223482   0.0121848  -0.0000000
    2  -0.0015749  -0.0030281  -0.0000000   0.0307008  -0.0142848  -0.0000000
    3  -0.0000000  -0.0000000   0.0034949  -0.0000000  -0.0000000   0.0045288
    4  -0.0006828  -0.0002246  -0.0000000  -0.0010656  -0.0014447   0.0000000
    5   0.0003246   0.0002555   0.0000000  -0.0045688   0.0028756  -0.0000000
    6   0.0000000   0.0000000  -0.0011238  -0.0000000  -0.0000000   0.0029153
    7   0.0023362   0.0005524  -0.0000000   0.0004135  -0.0003394  -0.0000000
    8   0.0030744  -0.0020868  -0.0000000   0.0005853  -0.0007357   0.0000000
    9  -0.0000000  -0.0000000   0.0031955   0.0000000   0.0000000  -0.0010423
   10  -0.0343248   0.0127426  -0.0000000  -0.0000277  -0.0032967  -0.0000000
   11  -0.0020185   0.0026858  -0.0000000  -0.0014265  -0.0003911   0.0000000
   12  -0.0000000  -0.0000000   0.0024202   0.0000000   0.0000000   0.0031370
   13  -0.1450488  -0.0187185   0.0000000  -0.0003354   0.0188381   0.0000000
   14  -0.0188698  -0.0330156   0.0000000   0.0040156  -0.0275361  -0.0000000
   15   0.0000000  -0.0000000  -0.0191954  -0.0000000  -0.0000000   0.0016319
   16  -0.0290086  -0.0238959  -0.0000000  -0.0741199   0.0576880  -0.0000000
   17  -0.0083354  -0.0044955  -0.0000000   0.0565153  -0.1056420   0.0000000
   18  -0.0000000   0.0000000   0.0025143   0.0000000   0.0000000  -0.0176455
   19  -0.0010968  -0.0015385  -0.0000000  -0.0040289  -0.0030382   0.0000000
   20  -0.0007024  -0.0003553  -0.0000000   0.0025445   0.0033873  -0.0000000
   21   0.0000000   0.0000000   0.0001391   0.0000000  -0.0000000  -0.0020702
   22  -0.0010511  -0.0001679   0.0000000  -0.0011964   0.0003195   0.0000000
   23  -0.0002463   0.0000091   0.0000000   0.0006424  -0.0001108  -0.0000000
   24   0.0000000   0.0000000   0.0000445  -0.0000000  -0.0000000   0.0000695
   25  -0.0011295   0.0008747  -0.0000000  -0.0005251   0.0008064   0.0000000
   26   0.0001707   0.0001054   0.0000000   0.0006835  -0.0008676  -0.0000000
   27  -0.0000000  -0.0000000   0.0001493  -0.0000000  -0.0000000   0.0000343
   28  -0.0031810   0.0099811   0.0000000   0.0001879   0.0005578  -0.0000000
   29   0.0022765  -0.0056090   0.0000000  -0.0002242  -0.0009683   0.0000000
   30  -0.0000000   0.0000000  -0.0001817   0.0000000   0.0000000   0.0002272
   31   0.2090746   0.0261297   0.0000000   0.0002587  -0.0002286  -0.0000000
   32   0.0261297   0.0530950   0.0000000  -0.0074208  -0.0075605  -0.0000000
   33   0.0000000   0.0000000   0.0088820  -0.0000000  -0.0000000  -0.0003389
   34   0.0002587  -0.0074208  -0.0000000   0.1027872  -0.0820471   0.0000000
   35  -0.0002286  -0.0075605  -0.0000000  -0.0820471   0.1518340   0.0000000
   36  -0.0000000  -0.0000000  -0.0003389   0.0000000   0.0000000   0.0085529
 **********************************************************************
 **                                                                  **
 **                       VIBRATIONAL ANALYSIS                       **
 **                       --------------------                       **
 **                                                                  **
 **        VIBRATIONAL FREQUENCIES (CM**-1) AND NORMAL MODES         **
 **     FORCE CONSTANTS (mDYN/ANGSTROM) AND REDUCED MASSES (AMU)     **
 **                  INFRARED INTENSITIES (KM/MOL)                   **
 **                                                                  **
 **********************************************************************


 Mode:                 1                      2                      3
 Frequency:        41.73                  53.71                  87.28
 Force Cnst:      0.0759                 0.0658                 0.0928
 Red. Mass:      73.9913                38.7185                20.6799
 IR Active:          YES                    YES                    YES
 IR Intens:        0.002                  0.001                  0.141
 Raman Active:       YES                    YES                    YES
               X      Y      Z        X      Y      Z        X      Y      Z
 C         -0.000  0.000 -0.081    0.000  0.000 -0.107   -0.000 -0.000  0.445
 C         -0.000 -0.000  0.035   -0.000  0.000  0.019    0.000 -0.000  0.250
 C         -0.000  0.000 -0.057    0.000 -0.000  0.234   -0.000 -0.000  0.164
 C         -0.000  0.000 -0.057    0.000 -0.000  0.058   -0.000  0.000  0.147
 C         -0.000 -0.000  0.091    0.000 -0.000  0.025    0.000  0.000  0.147
 C         -0.000  0.000 -0.087    0.000  0.000  0.003   -0.000 -0.000  0.245
 F          0.000  0.000 -0.166    0.000  0.000 -0.295   -0.000 -0.000  0.730
 Br        -0.000 -0.000  0.318   -0.000 -0.000 -0.193   -0.000  0.000 -0.196
 Cl        -0.000  0.000 -0.170    0.000 -0.000  0.830   -0.000 -0.000  0.054
 Br         0.000 -0.000 -0.403   -0.000 -0.000 -0.315   -0.000  0.000 -0.044
 Br        -0.000 -0.000  0.671    0.000  0.000  0.058    0.000 -0.000  0.008
 Br         0.000  0.000 -0.447   -0.000 -0.000  0.119    0.000  0.000 -0.180
 TransDip  -0.000  0.000  0.002   -0.000 -0.000  0.001    0.000  0.000 -0.012

 Mode:                 4                      5                      6
 Frequency:       130.99                 139.66                 146.89
 Force Cnst:      0.6052                 0.6715                 0.8395
 Red. Mass:      59.8618                58.4306                66.0373
 IR Active:          YES                    YES                    YES
 IR Intens:        0.123                  0.323                  0.123
 Raman Active:       YES                    YES                    YES
               X      Y      Z        X      Y      Z        X      Y      Z
 C         -0.084 -0.211 -0.000   -0.166  0.094  0.000    0.000 -0.144  0.000
 C         -0.088 -0.161 -0.000   -0.178  0.090  0.000   -0.012 -0.131 -0.000
 C         -0.061 -0.175 -0.000   -0.176  0.131 -0.000   -0.004 -0.140  0.000
 C         -0.083 -0.179 -0.000   -0.145  0.092 -0.000   -0.027 -0.207  0.000
 C         -0.104 -0.161 -0.000   -0.210  0.073  0.000   -0.005 -0.160  0.000
 C         -0.057 -0.165 -0.000   -0.184  0.106 -0.000    0.042 -0.189  0.000
 F         -0.071 -0.218 -0.000   -0.140  0.085  0.000   -0.032 -0.139  0.000
 Br        -0.243  0.430  0.000   -0.130 -0.377 -0.000   -0.084  0.156  0.000
 Cl        -0.007 -0.133  0.000   -0.118  0.193  0.000    0.103 -0.069 -0.000
 Br        -0.082 -0.233  0.000    0.549 -0.146  0.000    0.226 -0.347 -0.000
 Br        -0.123 -0.171  0.000   -0.232 -0.037 -0.000   -0.153  0.697  0.000
 Br         0.542  0.245  0.000    0.061  0.364  0.000   -0.026 -0.295 -0.000
 TransDip   0.005  0.010  0.000    0.017 -0.007 -0.000   -0.000  0.011 -0.000

 Mode:                 7                      8                      9
 Frequency:       166.72                 205.11                 213.81
 Force Cnst:      0.2334                 0.9532                 1.5864
 Red. Mass:      14.2527                38.4531                58.9000
 IR Active:          YES                    YES                    YES
 IR Intens:        0.000                  0.008                  0.081
 Raman Active:       YES                    YES                    YES
               X      Y      Z        X      Y      Z        X      Y      Z
 C         -0.000 -0.000 -0.164   -0.076  0.041 -0.000   -0.018  0.058 -0.000
 C          0.000 -0.000 -0.316   -0.101  0.064 -0.000   -0.207 -0.109  0.000
 C         -0.000  0.000 -0.390    0.026  0.026 -0.000   -0.011 -0.156  0.000
 C          0.000  0.000 -0.462    0.035 -0.130  0.000    0.048 -0.092 -0.000
 C          0.000  0.000 -0.447    0.030 -0.091  0.000    0.269  0.086 -0.000
 C         -0.000 -0.000 -0.340   -0.040 -0.062 -0.000    0.021  0.192 -0.000
 F         -0.000 -0.000  0.397   -0.153  0.065  0.000    0.258 -0.047  0.000
 Br         0.000 -0.000  0.014   -0.112 -0.184  0.000   -0.463 -0.044 -0.000
 Cl        -0.000 -0.000  0.162    0.681  0.578  0.000   -0.045 -0.198 -0.000
 Br         0.000  0.000  0.053   -0.229 -0.108  0.000    0.005 -0.154  0.000
 Br         0.000  0.000  0.070    0.013  0.033 -0.000    0.591  0.085  0.000
 Br        -0.000 -0.000  0.018    0.082  0.010 -0.000   -0.191  0.216  0.000
 TransDip   0.000  0.000 -0.000    0.002  0.002 -0.000   -0.009 -0.001  0.000

 Mode:                10                     11                     12
 Frequency:       241.34                 270.27                 304.27
 Force Cnst:      2.5176                 1.1776                 1.1923
 Red. Mass:      73.3615                27.3612                21.8576
 IR Active:          YES                    YES                    YES
 IR Intens:        0.000                  0.385                  0.179
 Raman Active:       YES                    YES                    YES
               X      Y      Z        X      Y      Z        X      Y      Z
 C         -0.027 -0.045  0.000    0.070 -0.224  0.000    0.204  0.154 -0.000
 C         -0.142 -0.028  0.000    0.038 -0.267  0.000   -0.017  0.046 -0.000
 C         -0.016  0.026 -0.000    0.147 -0.256  0.000   -0.186  0.145 -0.000
 C          0.050  0.167 -0.000    0.071  0.003 -0.000   -0.159  0.064  0.000
 C         -0.006  0.002  0.000   -0.014  0.008 -0.000   -0.015  0.152  0.000
 C          0.072 -0.131  0.000   -0.007  0.042 -0.000    0.171  0.150  0.000
 F         -0.050 -0.041 -0.000    0.540 -0.407 -0.000    0.764 -0.033  0.000
 Br        -0.508 -0.116  0.000   -0.062  0.032 -0.000   -0.040  0.031  0.000
 Cl        -0.031  0.043  0.000    0.414 -0.197 -0.000   -0.207  0.335  0.000
 Br         0.196  0.547 -0.000    0.052  0.154  0.000   -0.018 -0.114 -0.000
 Br         0.016  0.004 -0.000   -0.194 -0.020  0.000   -0.048 -0.060 -0.000
 Br         0.331 -0.443 -0.000   -0.157  0.125  0.000    0.014 -0.105 -0.000
 TransDip  -0.000 -0.000  0.000   -0.013  0.015  0.000   -0.012 -0.007 -0.000

 Mode:                13                     14                     15
 Frequency:       311.93                 346.73                 409.19
 Force Cnst:      0.7079                 0.8862                 1.9607
 Red. Mass:      12.3491                12.5112                19.8756
 IR Active:          YES                    YES                    YES
 IR Intens:        0.023                  0.424                  0.064
 Raman Active:       YES                    YES                    YES
               X      Y      Z        X      Y      Z        X      Y      Z
 C          0.000  0.000  0.039    0.000  0.000 -0.443    0.193  0.445  0.000
 C         -0.000  0.000  0.558   -0.000  0.000 -0.344    0.045  0.227  0.000
 C         -0.000  0.000  0.452    0.000 -0.000  0.232    0.182  0.070 -0.000
 C         -0.000  0.000 -0.027    0.000 -0.000  0.599    0.145  0.047 -0.000
 C         -0.000  0.000 -0.482    0.000 -0.000  0.178    0.149  0.124 -0.000
 C          0.000  0.000 -0.490    0.000  0.000 -0.428    0.201  0.187  0.000
 F         -0.000  0.000 -0.026   -0.000  0.000  0.234    0.098  0.606 -0.000
 Br         0.000 -0.000 -0.034   -0.000 -0.000  0.013   -0.092 -0.026 -0.000
 Cl        -0.000  0.000 -0.076    0.000 -0.000 -0.034    0.155 -0.317  0.000
 Br        -0.000 -0.000  0.002    0.000  0.000 -0.031   -0.033 -0.079  0.000
 Br         0.000 -0.000  0.031   -0.000 -0.000 -0.010   -0.128 -0.033  0.000
 Br         0.000 -0.000  0.033    0.000 -0.000  0.017    0.022 -0.035 -0.000
 TransDip   0.000 -0.000  0.005   -0.000 -0.000 -0.021    0.007  0.004  0.000

 Mode:                16                     17                     18
 Frequency:       580.18                 592.79                 616.95
 Force Cnst:      2.3911                 2.8637                 2.7153
 Red. Mass:      12.0568                13.8316                12.1080
 IR Active:          YES                    YES                    YES
 IR Intens:        0.002                 21.227                  0.697
 Raman Active:       YES                    YES                    YES
               X      Y      Z        X      Y      Z        X      Y      Z
 C         -0.000  0.000 -0.045    0.045 -0.036 -0.000    0.000 -0.000  0.458
 C         -0.000 -0.000  0.467    0.226  0.165  0.000    0.000  0.000 -0.009
 C         -0.000 -0.000 -0.453    0.430  0.154  0.000    0.000  0.000 -0.514
 C         -0.000 -0.000 -0.102    0.524 -0.196 -0.000    0.000  0.000  0.608
 C         -0.000 -0.000  0.584    0.294 -0.408  0.000    0.000  0.000 -0.356
 C         -0.000  0.000 -0.470    0.070 -0.282 -0.000    0.000  0.000 -0.132
 F         -0.000  0.000  0.013    0.046 -0.055  0.000   -0.000 -0.000 -0.103
 Br         0.000  0.000 -0.012   -0.060 -0.021 -0.000   -0.000 -0.000  0.003
 Cl         0.000 -0.000  0.032   -0.173  0.104 -0.000   -0.000  0.000  0.028
 Br         0.000  0.000  0.002   -0.024  0.010  0.000   -0.000 -0.000 -0.012
 Br         0.000  0.000 -0.015   -0.060  0.012 -0.000   -0.000 -0.000  0.007
 Br         0.000 -0.000  0.010   -0.032  0.058  0.000   -0.000  0.000  0.006
 TransDip  -0.000  0.000 -0.001    0.138 -0.053 -0.000    0.000  0.000  0.027

 Mode:                19                     20                     21
 Frequency:       650.76                 693.93                 694.69
 Force Cnst:      3.3087                 3.8801                 3.4299
 Red. Mass:      13.2608                13.6759                12.0630
 IR Active:          YES                    YES                    YES
 IR Intens:       31.496                 56.408                  0.867
 Raman Active:       YES                    YES                    YES
               X      Y      Z        X      Y      Z        X      Y      Z
 C          0.509 -0.218 -0.000   -0.100 -0.121  0.000    0.000  0.000  0.644
 C          0.332 -0.346 -0.000    0.211  0.221 -0.000   -0.000 -0.000 -0.450
 C         -0.038 -0.202  0.000    0.292  0.297  0.000   -0.000 -0.000  0.284
 C         -0.064  0.053 -0.000    0.203  0.505 -0.000   -0.000 -0.000 -0.220
 C          0.149  0.239  0.000   -0.014  0.400  0.000    0.000 -0.000  0.253
 C          0.488  0.079  0.000   -0.102  0.324 -0.000    0.000 -0.000 -0.426
 F         -0.262  0.030  0.000   -0.107 -0.334 -0.000    0.000  0.000 -0.089
 Br        -0.053  0.006  0.000   -0.034 -0.018  0.000    0.000  0.000  0.007
 Cl        -0.045  0.107 -0.000    0.009 -0.040 -0.000   -0.000  0.000 -0.007
 Br         0.004 -0.008  0.000   -0.030 -0.083  0.000    0.000  0.000  0.001
 Br        -0.036 -0.018 -0.000   -0.010 -0.006 -0.000    0.000  0.000 -0.002
 Br        -0.042  0.026 -0.000    0.021 -0.042  0.000   -0.000  0.000  0.006
 TransDip   0.172 -0.051 -0.000    0.069  0.230  0.000   -0.000 -0.000  0.030

 Mode:                22                     23                     24
 Frequency:       833.52                 952.69                1101.60
 Force Cnst:      5.1695                 6.9984                 8.7642
 Red. Mass:      12.6287                13.0872                12.2578
 IR Active:          YES                    YES                    YES
 IR Intens:        0.579                 17.096                  1.624
 Raman Active:       YES                    YES                    YES
               X      Y      Z        X      Y      Z        X      Y      Z
 C         -0.188  0.073  0.000    0.050  0.157 -0.000   -0.074 -0.237 -0.000
 C         -0.411 -0.205 -0.000   -0.111  0.311  0.000    0.591 -0.012  0.000
 C          0.146 -0.401 -0.000   -0.360  0.394  0.000   -0.085  0.076  0.000
 C          0.234 -0.137  0.000   -0.174 -0.366 -0.000   -0.151 -0.413 -0.000
 C          0.496  0.188  0.000    0.451  0.038  0.000    0.110 -0.001  0.000
 C         -0.135  0.417  0.000    0.286  0.083 -0.000   -0.455  0.374  0.000
 F         -0.042 -0.012 -0.000   -0.109 -0.313  0.000    0.051  0.141  0.000
 Br         0.040  0.007  0.000    0.005 -0.000 -0.000   -0.024 -0.004  0.000
 Cl        -0.074  0.081  0.000    0.056 -0.082 -0.000    0.002  0.003 -0.000
 Br         0.004  0.003  0.000    0.007  0.021 -0.000    0.006  0.018 -0.000
 Br        -0.045 -0.006 -0.000   -0.027 -0.008  0.000   -0.000  0.001 -0.000
 Br         0.023 -0.028 -0.000   -0.006  0.006  0.000    0.014 -0.018  0.000
 TransDip   0.022 -0.011  0.000    0.029  0.129 -0.000    0.032  0.026 -0.000

 Mode:                25                     26                     27
 Frequency:      1235.84                1255.68                1345.49
 Force Cnst:     11.1299                11.1504                12.8451
 Red. Mass:      12.3684                12.0027                12.0427
 IR Active:          YES                    YES                    YES
 IR Intens:        6.123                  1.485                123.870
 Raman Active:       YES                    YES                    YES
               X      Y      Z        X      Y      Z        X      Y      Z
 C         -0.105 -0.320 -0.000    0.337 -0.094 -0.000    0.305 -0.092  0.000
 C         -0.024 -0.223 -0.000   -0.042  0.386  0.000   -0.267 -0.303 -0.000
 C         -0.439  0.237  0.000   -0.321 -0.263  0.000   -0.172  0.396  0.000
 C          0.158  0.433  0.000    0.431 -0.189 -0.000    0.427 -0.116 -0.000
 C          0.486 -0.038  0.000   -0.130  0.424  0.000   -0.334 -0.253 -0.000
 C         -0.166 -0.259 -0.000   -0.272 -0.249 -0.000   -0.020  0.418  0.000
 F          0.072  0.186  0.000    0.003 -0.017  0.000   -0.041  0.007 -0.000
 Br         0.005  0.003  0.000   -0.001 -0.000  0.000    0.008  0.004 -0.000
 Cl         0.034 -0.028 -0.000   -0.002 -0.000 -0.000    0.012 -0.022 -0.000
 Br        -0.006 -0.017 -0.000    0.001  0.001 -0.000   -0.005  0.001  0.000
 Br        -0.016 -0.000 -0.000    0.001  0.001  0.000    0.007  0.003  0.000
 Br        -0.002  0.007  0.000   -0.001  0.000  0.000    0.003 -0.008  0.000
 TransDip   0.007  0.079 -0.000   -0.036  0.014 -0.000   -0.316  0.164  0.000

 Mode:                28                     29                     30
 Frequency:      1396.78                1549.20                1556.10
 Force Cnst:     14.1636                17.0193                17.1299
 Red. Mass:      12.3216                12.0359                12.0069
 IR Active:          YES                    YES                    YES
 IR Intens:      228.410                 14.138                  2.721
 Raman Active:       YES                    YES                    YES
               X      Y      Z        X      Y      Z        X      Y      Z
 C          0.209  0.580  0.000   -0.281 -0.346 -0.000    0.534 -0.311 -0.000
 C          0.288 -0.031 -0.000    0.058  0.434  0.000   -0.305  0.325  0.000
 C         -0.289 -0.280 -0.000   -0.270 -0.336  0.000    0.239 -0.047  0.000
 C          0.072  0.312  0.000    0.146  0.137 -0.000   -0.367  0.172 -0.000
 C          0.088 -0.380 -0.000   -0.094 -0.318 -0.000    0.179 -0.275  0.000
 C         -0.246  0.120  0.000    0.399  0.331  0.000   -0.276  0.108  0.000
 F         -0.072 -0.198 -0.000    0.030  0.063 -0.000   -0.016  0.025  0.000
 Br        -0.008  0.001 -0.000    0.001 -0.002 -0.000    0.002 -0.001 -0.000
 Cl         0.006  0.008  0.000    0.003  0.003  0.000   -0.001 -0.003 -0.000
 Br        -0.001 -0.004  0.000   -0.000 -0.000  0.000    0.001 -0.000 -0.000
 Br        -0.001  0.003  0.000   -0.000  0.001  0.000    0.000  0.001  0.000
 Br         0.006 -0.004 -0.000   -0.003 -0.000 -0.000    0.000 -0.000  0.000
 TransDip   0.185  0.447  0.000   -0.055 -0.107 -0.000    0.034 -0.040 -0.000

 STANDARD THERMODYNAMIC QUANTITIES AT   298.15 K  AND     1.00 ATM

   This Molecule has  0 Imaginary Frequencies
   Zero point vibrational energy:       25.912 kcal/mol

   Atom    1 Element C  Has Mass   12.00000
   Atom    2 Element C  Has Mass   12.00000
   Atom    3 Element C  Has Mass   12.00000
   Atom    4 Element C  Has Mass   12.00000
   Atom    5 Element C  Has Mass   12.00000
   Atom    6 Element C  Has Mass   12.00000
   Atom    7 Element F  Has Mass   18.99840
   Atom    8 Element Br Has Mass   78.91830
   Atom    9 Element Cl Has Mass   34.96885
   Atom   10 Element Br Has Mass   78.91830
   Atom   11 Element Br Has Mass   78.91830
   Atom   12 Element Br Has Mass   78.91830
   Molecular Mass:   441.640450 amu
   Principal axes and moments of inertia in amu*Bohr^2:
                             1           2           3
    Eigenvalues --     6198.28024  8059.23235 14257.51259
          X               0.99969    -0.02490    -0.00000
          Y               0.02490     0.99969     0.00000
          Z               0.00000    -0.00000     1.00000
   Rotational Symmetry Number is   1
   The Molecule is an Asymmetric Top
   Translational Enthalpy:        0.889 kcal/mol
   Rotational Enthalpy:           0.889 kcal/mol
   Vibrational Enthalpy:         31.947 kcal/mol
   gas constant (RT):             0.592 kcal/mol
   Translational Entropy:        44.145  cal/mol.K
   Rotational Entropy:           34.920  cal/mol.K
   Vibrational Entropy:          39.685  cal/mol.K

   Total Enthalpy:               34.317 kcal/mol
   Total Entropy:               118.750  cal/mol.K

 ======================================================================

 STANDARD THERMODYNAMIC QUANTITIES FOR ANHARMONIC VIBRATION -- TOSH

   Zero point vibrational energy: ************ kcal/mol

   Vibrational Enthalpy:       Infinity kcal/mol
   Vibrational Entropy:             NaN  cal/mol.K

   Total Enthalpy:             Infinity kcal/mol
   Total Entropy:                   NaN  cal/mol.K

 ======================================================================

 STANDARD THERMODYNAMIC QUANTITIES FOR ANHARMONIC VIBRATION -- VPT2

   Zero point vibrational energy: ************ kcal/mol

   Vibrational Enthalpy:       Infinity kcal/mol
   Vibrational Entropy:             NaN  cal/mol.K

   Total Enthalpy:             Infinity kcal/mol
   Total Entropy:                   NaN  cal/mol.K

 ======================================================================

Archival summary:
1\1\february\FREQ\ProcedureUnspecified\BasisUnspecified\r4l116\taweetha\SunDec122:18:222019SunDec122:18:222019\0\\#,FREQ,ProcedureUnspecified,BasisUnspecified,\\0,1\Br\C,1,1.8967\C,2,1.40151,1,119.51\C,3,1.39142,2,119.171,1,180,0\F,4,1.33452,3,119.165,2,180,0\C,4,1.39041,3,121.892,2,-0,0\C,6,1.40027,4,119.065,3,-0,0\C,2,1.40495,1,120.699,3,180,0\Cl,7,1.73474,6,119.313,4,-180,0\Br,6,1.89408,4,118.193,3,180,0\Br,3,1.89624,2,123.34,1,-0,0\Br,8,1.89988,2,120.544,1,0,0\\\@

 Total job time:  763.73s(wall), 4396.01s(cpu) 
 Sun Dec  1 22:18:22 2019

        *************************************************************
        *                                                           *
        *  Thank you very much for using Q-Chem.  Have a nice day.  *
        *                                                           *
        *************************************************************
