# Supplementary material for: Geometric and energetic data from quantum chemical calculations of halobenzenes and xylenes
Source: Data Brief. 2020 Mar 5;30:105386. doi: 10.1016/j.dib.2020.105386 (PMC7114895; doi:10.1016/j.dib.2020.105386)
Supplement: Supplementary file 1 [file mmc1.zip › halobenzene/B3LYP/FBrClBrBrI.out]

                  Welcome to Q-Chem
     A Quantum Leap Into The Future Of Chemistry


 Q-Chem 5.2 (devel), Q-Chem, Inc., Pleasanton, CA (2019)

 Yihan Shao,  Zhengting Gan,  E. Epifanovsky,  A. T. B. Gilbert,  M. Wormit,  
 J. Kussmann,  A. W. Lange,  A. Behn,  Jia Deng,  Xintian Feng,  D. Ghosh,  
 M. Goldey,  P. R. Horn,  L. D. Jacobson,  I. Kaliman,  T. Kus,  A. Landau,  
 Jie Liu,  E. I. Proynov,  R. M. Richard,  R. P. Steele,  E. J. Sundstrom,  
 H. L. Woodcock III,  P. M. Zimmerman,  D. Zuev,  B. Albrecht,  E. Alguire,  
 S. A. Baeppler,  D. Barton,  Z. Benda,  Y. A. Bernard,  E. J. Berquist,  
 K. B. Bravaya,  H. Burton,  D. Casanova,  Chun-Min Chang,  Yunqing Chen,  
 A. Chien,  K. D. Closser,  M. P. Coons,  S. Coriani,  S. Dasgupta,  
 A. L. Dempwolff,  M. Diedenhofen,  Hainam Do,  R. G. Edgar,  Po-Tung Fang,  
 S. Faraji,  S. Fatehi,  Qingguo Feng,  K. D. Fenk,  J. Fosso-Tande,  
 J. Gayvert,  Qinghui Ge,  A. Ghysels,  G. Gidofalvi,  J. Gomes,  
 J. Gonthier,  A. Gunina,  D. Hait,  M. W. D. Hanson-Heine,  
 P. H. P. Harbach,  A. W. Hauser,  M. F. Herbst,  J. E. Herr,  
 E. G. Hohenstein,  Z. C. Holden,  Kerwin Hui,  B. C. Huynh,  T.-C. Jagau,  
 Hyunjun Ji,  B. Kaduk,  K. Khistyaev,  Jaehoon Kim,  P. Klunzinger,  K. Koh,  
 D. Kosenkov,  L. Koulias,  T. Kowalczyk,  C. M. Krauter,  A. Kunitsa,  
 Ka Un Lao,  A. Laurent,  K. V. Lawler,  Joonho Lee,  D. Lefrancois,  
 S. Lehtola,  D. S. Levine,  Yi-Pei Li,  You-Sheng Lin,  Fenglai Liu,  
 E. Livshits,  A. Luenser,  P. Manohar,  E. Mansoor,  S. F. Manzer,  
 Shan-Ping Mao,  Yuezhi Mao,  N. Mardirossian,  A. V. Marenich,  
 T. Markovich,  L. A. Martinez-Martinez,  S. A. Maurer,  N. J. Mayhall,  
 S. C. McKenzie,  J.-M. Mewes,  P. Morgante,  A. F. Morrison,  
 J. W. Mullinax,  K. Nanda,  T. S. Nguyen-Beck,  R. Olivares-Amaya,  
 J. A. Parkhill,  Zheng Pei,  T. M. Perrine,  F. Plasser,  P. Pokhilko,  
 S. Prager,  A. Prociuk,  E. Ramos,  D. R. Rehn,  F. Rob,  M. Scheurer,  
 M. Schneider,  N. Sergueev,  S. M. Sharada,  S. Sharma,  D. W. Small,  
 T. Stauch,  T. Stein,  Yu-Chuan Su,  A. J. W. Thom,  A. Tkatchenko,  
 T. Tsuchimochi,  N. M. Tubman,  L. Vogt,  M. L. Vidal,  O. Vydrov,  
 M. A. Watson,  J. Wenzel,  M. de Wergifosse,  T. A. Wesolowski,  A. White,  
 J. Witte,  A. Yamada,  Jun Yang,  K. Yao,  S. Yeganeh,  S. R. Yost,  
 Zhi-Qiang You,  A. Zech,  Igor Ying Zhang,  Xing Zhang,  Yan Zhao,  
 Ying Zhu,  B. R. Brooks,  G. K. L. Chan,  C. J. Cramer,  M. S. Gordon,  
 W. J. Hehre,  A. Klamt,  M. W. Schmidt,  C. D. Sherrill,  D. G. Truhlar,  
 A. Aspuru-Guzik,  R. Baer,  A. T. Bell,  N. A. Besley,  Jeng-Da Chai,  
 A. E. DePrince, III,  R. A. DiStasio Jr.,  A. Dreuw,  B. D. Dunietz,  
 T. R. Furlani,  Chao-Ping Hsu,  Yousung Jung,  Jing Kong,  D. S. Lambrecht,  
 WanZhen Liang,  C. Ochsenfeld,  V. A. Rassolov,  L. V. Slipchenko,  
 J. E. Subotnik,  T. Van Voorhis,  J. M. Herbert,  A. I. Krylov,  
 P. M. W. Gill,  M. Head-Gordon

 Contributors to earlier versions of Q-Chem not listed above: 
 R. D. Adamson,  B. Austin,  J. Baker,  G. J. O. Beran,  K. Brandhorst,  
 S. T. Brown,  E. F. C. Byrd,  A. K. Chakraborty,  C.-L. Cheng,  
 Siu Hung Chien,  D. M. Chipman,  D. L. Crittenden,  H. Dachsel,  
 R. J. Doerksen,  A. D. Dutoi,  L. Fusti-Molnar,  W. A. Goddard III,  
 A. Golubeva-Zadorozhnaya,  S. R. Gwaltney,  G. Hawkins,  A. Heyden,  
 S. Hirata,  G. Kedziora,  F. J. Keil,  C. Kelley,  Jihan Kim,  R. A. King,  
 R. Z. Khaliullin,  P. P. Korambath,  W. Kurlancheek,  A. M. Lee,  M. S. Lee,  
 S. V. Levchenko,  Ching Yeh Lin,  D. Liotard,  R. C. Lochan,  I. Lotan,  
 P. E. Maslen,  N. Nair,  D. P. O'Neill,  D. Neuhauser,  E. Neuscamman,  
 C. M. Oana,  R. Olson,  B. Peters,  R. Peverati,  P. A. Pieniazek,  
 Y. M. Rhee,  J. Ritchie,  M. A. Rohrdanz,  E. Rosta,  N. J. Russ,  
 H. F. Schaefer III,  N. E. Schultz,  N. Shenvi,  A. C. Simmonett,  A. Sodt,  
 D. Stuck,  K. S. Thanthiriwatte,  V. Vanovschi,  Tao Wang,  A. Warshel,  
 C. F. Williams,  Q. Wu,  X. Xu,  W. Zhang

 Please cite Q-Chem as follows:
 Y. Shao et al., Mol. Phys. 113, 184-215 (2015)
 DOI: 10.1080/00268976.2014.952696

 Q-Chem 5.2.1 for Intel X86 EM64T Linux

 Parts of Q-Chem use Armadillo 8.300.2 (Tropical Shenanigans).
 http://arma.sourceforge.net/

 Q-Chem begins on Sun Dec  1 22:18:22 2019  

Host: 
0

     Scratch files written to /scratch/taweetham/qchem26795//
NAlpha2: 220
NElect   220
Mult     1

Checking the input file for inconsistencies... 	...done.

--------------------------------------------------------------
User input:
--------------------------------------------------------------
$MOLECULE
0 1
C   
C	1	CC
C	2	CC	1	120.0		
C	3	CC	2	120.0	1	0.0
C	4	CC	3	120.0	2	0.0	
C	5 	CC	4	120.0	3	0.0
F	1	CF	2	120.0	3	180.0
Br	2	CBr	3	120.0	4	180.0
Cl	3	CCl	4	120.0	5	180.0
Br	4	CBr	5	120.0	6	180.0
Br	5	CBr	6	120.0	1	180.0
I	6	CI	1	120.0	2	180.0

CC=1.39483
CH=1.08673
CF=1.33960
CCl=1.72090
CBr=1.89068
CI=2.07886
$END

$REM
   JOB_TYPE	OPTIMIZATION
   BASIS	6-311++G**
   METHOD	B3LYP
   MEM_TOTAL	64000
   SYM_IGNORE	TRUE
$END

--------------------------------------------------------------
 ----------------------------------------------------------------
             Standard Nuclear Orientation (Angstroms)
    I     Atom           X                Y                Z
 ----------------------------------------------------------------
    1      C       0.0000000000     0.0000000000     0.0000000000
    2      C       0.0000000000     0.0000000000     1.3948300000
    3      C       1.2079582140     0.0000000000     2.0922450000
    4      C       2.4159164279     0.0000000000     1.3948300000
    5      C       2.4159164279     0.0000000000    -0.0000000000
    6      C       1.2079582140     0.0000000000    -0.6974150000
    7      F      -1.1601276309    -0.0000000000    -0.6698000000
    8      Br     -1.6373769104    -0.0000000000     2.3401700000
    9      Cl      1.2079582140    -0.0000000000     3.8131450000
   10      Br      4.0532933383    -0.0000000000     2.3401700000
   11      Br      4.0532933383    -0.0000000000    -0.9453400000
   12      I       1.2079582140    -0.0000000000    -2.7762750000
 ----------------------------------------------------------------
 Nuclear Repulsion Energy =        2844.42640821 hartrees
 There are      110 alpha and      110 beta electrons
 Requested basis set is 6-311++G(d,p)
 There are 136 shells and 390 basis functions

 Total QAlloc Memory Limit  64000 MB
 Mega-Array Size       188 MB
 MEM_STATIC part       192 MB
 A cutoff of  1.0D-11 yielded   5934 shell pairs
 There are     54625 function pairs (     60395 Cartesian)
 Smallest overlap matrix eigenvalue = 4.33E-07

 Q-Chem warning in module stvman/mkSTV.C, line 318:

 Overlap eigenvalue is smaller than square root of threshold
 Use THRESH >= 12 to get rid of this warning

 Linear dependence detected in AO basis
 Tighter screening thresholds may be required for diffuse basis sets
 Use S2THRESH > 14 and THRESH = 14 in case of SCF convergence issues
 Number of orthogonalized atomic orbitals = 389
 Maximum deviation from orthogonality = 1.977E-10

 Scale SEOQF with 1.000000e-01/1.000000e-01/1.000000e-01

 Standard Electronic Orientation quadrupole field applied
 Nucleus-field energy     =    -0.0000000691 hartrees
 Guess from superposition of atomic densities
 Warning:  Energy on first SCF cycle will be non-variational
 SAD guess density has 220.000000 electrons

 -----------------------------------------------------------------------
  General SCF calculation program by
  Eric Jon Sundstrom, Paul Horn, Yuezhi Mao, Dmitri Zuev, Alec White,
  David Stuck, Shaama M.S., Shane Yost, Joonho Lee, David Small,
  Daniel Levine, Susi Lehtola, Hugh Burton, Evgeny Epifanovsky,
  Bang C. Huynh
 -----------------------------------------------------------------------
 Exchange:     0.2000 Hartree-Fock + 0.0800 Slater + 0.7200 B88
 Correlation:  0.1900 VWN1RPA + 0.8100 LYP
 Using SG-1 standard quadrature grid
 using 6 threads for integral computing
 -------------------------------------------------------
 OpenMP Integral computing Module                
 Release: version 2.0, May 2017, Q-Chem Inc. Pleasanton 
 -------------------------------------------------------
 A restricted SCF calculation will be
 performed using DIIS
 SCF converges when DIIS error is below 1.0e-08
 ---------------------------------------
  Cycle       Energy         DIIS error
 ---------------------------------------
    1  -15433.1791864958      3.00e-02  
    2  -15430.6492077815      2.15e-03  
    3  -15430.6049458416      2.58e-03  
    4  -15430.6827869106      8.27e-04  
    5  -15430.6964459678      2.17e-04  
    6  -15430.6970639337      8.34e-05  
    7  -15430.6971651258      2.68e-05  
    8  -15430.6971772054      1.07e-05  
    9  -15430.6971790519      1.93e-06  
   10  -15430.6971790919      7.17e-07  
   11  -15430.6971790983      4.01e-07  
   12  -15430.6971791018      7.75e-08  
   13  -15430.6971791028      3.24e-08  
   14  -15430.6971791044      6.13e-09  Convergence criterion met
 ---------------------------------------
 SCF time:   CPU 261.33s  wall 47.00s 
 SCF   energy in the final basis set =   -15430.6971791044
 Total energy in the final basis set =   -15430.6971791044

 --------------------------------------------------------------

                    Orbital Energies (a.u.)
 --------------------------------------------------------------

 Alpha MOs
 -- Occupied --
********-482.8599-482.8590-482.8569-176.3220-165.7258-165.7237-165.7235
******** -62.5127 -62.5119 -62.5098 -56.3334 -56.3326 -56.3305 -56.3292
-56.3289 -56.3286 -56.3281 -56.3264 -56.3260 -35.8186 -31.3120 -31.3058
-31.3053 -24.7320 -22.9624 -22.9610 -22.9607 -22.9564 -22.9564 -10.3171
-10.2885 -10.2818 -10.2784 -10.2783 -10.2674  -9.5003  -8.7215  -8.7210
 -8.7188  -7.2651  -7.2552  -7.2543  -6.5539  -6.5532  -6.5510  -6.5399
 -6.5395  -6.5389  -6.5384  -6.5372  -6.5361  -6.3682  -4.7812  -4.7659
 -4.7650  -2.6645  -2.6639  -2.6617  -2.6609  -2.6604  -2.6601  -2.6595
 -2.6582  -2.6573  -2.6489  -2.6488  -2.6486  -2.6484  -2.6463  -2.6461
 -2.0473  -2.0423  -2.0417  -2.0284  -2.0283  -1.2747  -0.9597  -0.9023
 -0.8722  -0.8344  -0.8227  -0.7753  -0.7504  -0.6929  -0.6499  -0.6268
 -0.5768  -0.5726  -0.5175  -0.5032  -0.4703  -0.4585  -0.4553  -0.4458
 -0.4190  -0.3980  -0.3934  -0.3666  -0.3599  -0.3435  -0.3404  -0.3252
 -0.3160  -0.3020  -0.3015  -0.2696  -0.2693  -0.2639
 -- Virtual --
 -0.0922  -0.0700  -0.0614  -0.0416  -0.0327  -0.0104  -0.0016   0.0148
  0.0227   0.0258   0.0390   0.0436   0.0482   0.0535   0.0606   0.0655
  0.0666   0.0673   0.0749   0.0842   0.0860   0.0896   0.0940   0.0985
  0.1040   0.1096   0.1191   0.1215   0.1330   0.1336   0.1438   0.1511
  0.1591   0.1650   0.1678   0.1726   0.1786   0.1836   0.1985   0.2048
  0.2110   0.2161   0.2195   0.2239   0.2309   0.2343   0.2442   0.2536
  0.2550   0.2595   0.2668   0.2795   0.2869   0.2980   0.3137   0.3222
  0.3511   0.3673   0.3845   0.3858   0.3978   0.4117   0.4147   0.4156
  0.4194   0.4262   0.4263   0.4321   0.4487   0.4496   0.4558   0.4629
  0.4820   0.4875   0.4948   0.4980   0.5037   0.5076   0.5252   0.5255
  0.5347   0.5431   0.5496   0.5582   0.5598   0.5694   0.5834   0.5926
  0.6013   0.6181   0.6206   0.6277   0.6513   0.6550   0.6873   0.6997
  0.7030   0.7178   0.7212   0.7303   0.7472   0.7674   0.7692   0.7959
  0.8066   0.8140   0.8355   0.8399   0.8424   0.8525   0.8649   0.8925
  0.9069   0.9351   0.9361   0.9470   0.9497   1.0003   1.0169   1.0343
  1.0486   1.0559   1.0937   1.1075   1.1604   1.1794   1.2000   1.2087
  1.2346   1.2389   1.2715   1.3218   1.3504   1.3823   1.3925   1.4142
  1.4387   1.4483   1.4692   1.4872   1.5261   1.5629   1.5812   1.6169
  1.7191   1.7287   1.7424   1.7582   1.8120   1.8196   1.8402   1.8459
  1.8948   1.9856   2.0106   2.0249   2.0367   2.0470   2.0711   2.1000
  2.1296   2.1799   2.1865   2.2085   2.2414   2.2548   2.2553   2.2578
  2.2949   2.3211   2.3358   2.3640   2.4377   2.4787   2.5671   2.5717
  2.6997   2.7143   2.8183   2.8259   2.8525   2.9402   3.0048   3.0403
  3.0740   3.0743   3.1664   3.1889   3.3984   3.4164   3.6487   3.7504
  3.7505   3.8239   3.8848   3.9507   3.9555   3.9819   3.9895   3.9931
  3.9937   4.0157   4.0423   4.0515   4.0611   4.0699   4.0742   4.0811
  4.1147   4.1483   4.2156   4.2500   4.2875   4.2915   4.3715   4.4069
  4.4341   4.5322   4.8272   4.8319   6.0116   6.1181   6.1634   6.2994
  6.4343   6.6601   6.7318   6.7734   6.8219   7.5349   7.5473   7.5705
  7.6519   7.6670   7.7073   7.7172   7.7510   7.7939   9.7748  23.2203
 23.7781  23.7818  23.9419  23.9491  24.0356  25.8203  26.2244  26.6458
 27.9198  28.3490  28.4254  28.4317  28.5244  28.5505  28.5559  28.6226
 28.7344  47.9431  48.0230  48.0627  66.7710 127.8884 127.9520 127.9778
151.7073 215.7675 289.7311 289.7436 289.7678 289.8497 289.8663 289.9063
289.9408 289.9737 290.01621020.74541020.84611020.89521901.8726
 --------------------------------------------------------------

          Ground-State Mulliken Net Atomic Charges

     Atom                 Charge (a.u.)
  ----------------------------------------
      1 C                    -0.841701
      2 C                     0.452136
      3 C                    -0.133521
      4 C                    -0.196084
      5 C                     0.047417
      6 C                     0.660566
      7 F                    -0.087310
      8 Br                   -0.143573
      9 Cl                    0.563797
     10 Br                   -0.197114
     11 Br                   -0.219111
     12 I                     0.094497
  ----------------------------------------
  Sum of atomic charges =     0.000000

 -----------------------------------------------------------------
                    Cartesian Multipole Moments
 -----------------------------------------------------------------
    Charge (ESU x 10^10)
                -0.0000
    Dipole Moment (Debye)
         X       0.6751      Y       0.0000      Z      -0.1462
       Tot       0.6907
    Quadrupole Moments (Debye-Ang)
        XX    -131.5651     XY       0.0000     YY    -135.2083
        XZ      -2.7109     YZ       0.0000     ZZ    -129.7026
    Octopole Moments (Debye-Ang^2)
       XXX    -582.6662    XXY       0.0000    XYY    -205.3203
       YYY       0.0000    XXZ     -51.4078    XYZ       0.0000
       YYZ     -57.9437    XZZ    -194.0614    YZZ       0.0000
       ZZZ    -186.5401
    Hexadecapole Moments (Debye-Ang^3)
      XXXX   -4672.8230   XXXY       0.0000   XXYY    -866.0037
      XYYY       0.0000   YYYY    -164.4042   XXXZ     -95.3278
      XXYZ       0.0000   XYYZ     -27.9790   YYYZ       0.0000
      XXZZ   -1433.2581   XYZZ       0.0000   YYZZ    -734.8119
      XZZZ    -115.4865   YZZZ       0.0000   ZZZZ   -3931.6612
 -----------------------------------------------------------------
 Calculating analytic gradient of the SCF energy
 Gradient of SCF Energy
            1           2           3           4           5           6
    1  -0.0051911   0.0075496  -0.0013209  -0.0055952  -0.0014132   0.0032406
    2  -0.0000000  -0.0000000   0.0000000  -0.0000000  -0.0000000   0.0000000
    3  -0.0036017   0.0013282   0.0010190  -0.0004430  -0.0018226   0.0017421
            7           8           9          10          11          12
    1  -0.0043530   0.0053464   0.0005167  -0.0033094  -0.0054401   0.0099696
    2   0.0000000  -0.0000000   0.0000000   0.0000000  -0.0000000   0.0000000
    3  -0.0035804   0.0036232  -0.0072436  -0.0044652   0.0000372   0.0134067
 Max gradient component =       1.341E-02
 RMS gradient           =       4.142E-03
 Gradient time:  CPU 88.51 s  wall 14.86 s
 Geometry Optimization Parameters
   NAtoms,    NIC,     NZ,  NCons,   NDum,   NFix, NCnnct, MaxDiis
       12      78      12       0       0       0       0       0


** GEOMETRY OPTIMIZATION IN DELOCALIZED INTERNAL COORDINATES **
   Searching for a Minimum

   Optimization Cycle:   1

                       Coordinates (Angstroms)
     ATOM                X               Y               Z
      1  C         0.0000000000    0.0000000000    0.0000000000
      2  C         0.0000000000    0.0000000000    1.3948300000
      3  C         1.2079582140    0.0000000000    2.0922450000
      4  C         2.4159164279    0.0000000000    1.3948300000
      5  C         2.4159164279    0.0000000000    0.0000000000
      6  C         1.2079582140    0.0000000000   -0.6974150000
      7  F        -1.1601276309    0.0000000000   -0.6698000000
      8  Br       -1.6373769104    0.0000000000    2.3401700000
      9  Cl        1.2079582140    0.0000000000    3.8131450000
     10  Br        4.0532933383    0.0000000000    2.3401700000
     11  Br        4.0532933383    0.0000000000   -0.9453400000
     12  I         1.2079582140    0.0000000000   -2.7762750000
   Point Group: c1    Number of degrees of freedom:    30


   Energy is -15430.697179104


 Attempting to generate delocalized internal coordinates
 Initial Hessian constructed with Jon Baker's OPTIMIZE code

 21 Hessian modes will be used to form the next step
  Hessian Eigenvalues:
     0.124424    0.201019    0.201019    0.201019    0.250000    0.250000
     0.250000    0.250000    0.250000    0.250000    0.250000    0.250000
     0.250000    0.334879    0.426727    0.426727    0.464882    0.464882
     0.464882    0.464882    0.572947

 Minimum search - taking simple RFO step
 Searching for Lamda that Minimizes Along All modes
 Value Taken    Lamda =  -0.00833120
 Step Taken.  Stepsize is  0.187014

                             Maximum     Tolerance    Cnvgd?
         Gradient           0.039079      0.000300      NO
         Displacement       0.136786      0.001200      NO
         Energy change     *********      0.000001      NO


 New Cartesian Coordinates Obtained by Inverse Iteration

 Displacement from previous Coordinates is:  0.439894
 ----------------------------------------------------------------
             Standard Nuclear Orientation (Angstroms)
    I     Atom           X                Y                Z
 ----------------------------------------------------------------
    1      C       0.0351456740     0.0000000000     0.0124803654
    2      C       0.0077568967     0.0000000000     1.3993340346
    3      C       1.2174005571     0.0000000000     2.1068441515
    4      C       2.4353858665     0.0000000000     1.4040027008
    5      C       2.4437588037     0.0000000000    -0.0054179478
    6      C       1.2219565220     0.0000000000    -0.7123190304
    7      F      -1.1251386601     0.0000000000    -0.6468627589
    8      Br     -1.6838489012     0.0000000000     2.2596422769
    9      Cl      1.2063387161     0.0000000000     3.8388766275
   10      Br      4.0659224402     0.0000000000     2.3863054503
   11      Br      4.1122460235     0.0000000000    -0.9198441391
   12      I       1.0358239085     0.0000000000    -2.8364817307
 ----------------------------------------------------------------
 Nuclear Repulsion Energy =        2808.51003820 hartrees
 There are      110 alpha and      110 beta electrons
 Applying Cartesian multipole field
    Component          Value
    ---------          -----
     (2,0,0)        1.00000E-11
     (0,2,0)        2.00000E-11
     (0,0,2)       -3.00000E-11
 Nucleus-field energy     =    -0.0000000704 hartrees
 Requested basis set is 6-311++G(d,p)
 There are 136 shells and 390 basis functions
 A cutoff of  1.0D-11 yielded   5905 shell pairs
 There are     54382 function pairs (     60102 Cartesian)
 Smallest overlap matrix eigenvalue = 4.46E-07

 Q-Chem warning in module stvman/mkSTV.C, line 318:

 Overlap eigenvalue is smaller than square root of threshold
 Use THRESH >= 12 to get rid of this warning

 Linear dependence detected in AO basis
 Tighter screening thresholds may be required for diffuse basis sets
 Use S2THRESH > 14 and THRESH = 14 in case of SCF convergence issues
 Number of orthogonalized atomic orbitals = 389
 Maximum deviation from orthogonality = 8.419E-11
 Guess MOs from SCF MO coefficient file

 -----------------------------------------------------------------------
  General SCF calculation program by
  Eric Jon Sundstrom, Paul Horn, Yuezhi Mao, Dmitri Zuev, Alec White,
  David Stuck, Shaama M.S., Shane Yost, Joonho Lee, David Small,
  Daniel Levine, Susi Lehtola, Hugh Burton, Evgeny Epifanovsky,
  Bang C. Huynh
 -----------------------------------------------------------------------
 Exchange:     0.2000 Hartree-Fock + 0.0800 Slater + 0.7200 B88
 Correlation:  0.1900 VWN1RPA + 0.8100 LYP
 Using SG-1 standard quadrature grid
 using 6 threads for integral computing
 -------------------------------------------------------
 OpenMP Integral computing Module                
 Release: version 2.0, May 2017, Q-Chem Inc. Pleasanton 
 -------------------------------------------------------
 A restricted SCF calculation will be
 performed using DIIS
 SCF converges when DIIS error is below 1.0e-08
 ---------------------------------------
  Cycle       Energy         DIIS error
 ---------------------------------------
    1  -15430.6935731788      7.26e-04  
    2  -15430.6985522168      2.31e-04  
    3  -15430.6967924266      3.75e-04  
    4  -15430.6994714323      6.94e-05  
    5  -15430.6995514275      1.48e-05  
    6  -15430.6995544893      5.30e-06  
    7  -15430.6995549211      2.81e-06  
    8  -15430.6995550641      5.21e-07  
    9  -15430.6995550684      2.19e-07  
   10  -15430.6995550690      8.20e-08  
   11  -15430.6995550688      3.52e-08  
   12  -15430.6995550702      8.89e-09  Convergence criterion met
 ---------------------------------------
 SCF time:   CPU 228.29s  wall 41.00s 
 SCF   energy in the final basis set =   -15430.6995550702
 Total energy in the final basis set =   -15430.6995550702

 --------------------------------------------------------------

                    Orbital Energies (a.u.)
 --------------------------------------------------------------

 Alpha MOs
 -- Occupied --
********-482.8608-482.8595-482.8574-176.3242-165.7281-165.7258-165.7257
******** -62.5135 -62.5123 -62.5102 -56.3343 -56.3331 -56.3310 -56.3301
-56.3297 -56.3289 -56.3285 -56.3268 -56.3264 -35.8206 -31.3142 -31.3077
-31.3073 -24.7304 -22.9646 -22.9631 -22.9628 -22.9583 -22.9582 -10.3150
-10.2921 -10.2874 -10.2822 -10.2786 -10.2713  -9.5008  -8.7223  -8.7212
 -8.7191  -7.2657  -7.2557  -7.2548  -6.5548  -6.5534  -6.5514  -6.5406
 -6.5396  -6.5396  -6.5386  -6.5375  -6.5364  -6.3698  -4.7831  -4.7672
 -4.7664  -2.6654  -2.6641  -2.6620  -2.6616  -2.6610  -2.6605  -2.6597
 -2.6585  -2.6576  -2.6495  -2.6495  -2.6486  -2.6485  -2.6465  -2.6464
 -2.0486  -2.0439  -2.0432  -2.0295  -2.0295  -1.2770  -0.9550  -0.8973
 -0.8707  -0.8317  -0.8212  -0.7735  -0.7494  -0.6894  -0.6486  -0.6289
 -0.5750  -0.5698  -0.5189  -0.5004  -0.4696  -0.4581  -0.4516  -0.4445
 -0.4179  -0.3942  -0.3927  -0.3656  -0.3584  -0.3392  -0.3392  -0.3250
 -0.3153  -0.3017  -0.3006  -0.2767  -0.2697  -0.2654
 -- Virtual --
 -0.0979  -0.0731  -0.0611  -0.0491  -0.0366  -0.0125  -0.0045   0.0123
  0.0224   0.0252   0.0393   0.0431   0.0493   0.0532   0.0599   0.0649
  0.0660   0.0669   0.0738   0.0840   0.0868   0.0896   0.0932   0.0978
  0.1021   0.1095   0.1198   0.1207   0.1312   0.1332   0.1430   0.1493
  0.1553   0.1637   0.1698   0.1719   0.1735   0.1864   0.1888   0.2025
  0.2110   0.2153   0.2207   0.2230   0.2310   0.2317   0.2423   0.2495
  0.2542   0.2595   0.2679   0.2786   0.2866   0.2974   0.3083   0.3217
  0.3508   0.3729   0.3889   0.3915   0.4002   0.4053   0.4111   0.4119
  0.4174   0.4209   0.4270   0.4290   0.4492   0.4504   0.4563   0.4679
  0.4808   0.4923   0.4932   0.4977   0.5050   0.5063   0.5202   0.5267
  0.5274   0.5412   0.5513   0.5521   0.5594   0.5683   0.5799   0.5915
  0.5979   0.6125   0.6254   0.6284   0.6413   0.6492   0.6751   0.6942
  0.6999   0.7075   0.7191   0.7253   0.7448   0.7606   0.7699   0.7931
  0.8040   0.8163   0.8349   0.8403   0.8406   0.8505   0.8629   0.8855
  0.9011   0.9346   0.9350   0.9437   0.9456   0.9995   1.0076   1.0338
  1.0420   1.0514   1.0939   1.1086   1.1442   1.1883   1.1958   1.2031
  1.2317   1.2334   1.2654   1.3048   1.3436   1.3775   1.3927   1.4138
  1.4409   1.4548   1.4626   1.4834   1.5308   1.5480   1.5766   1.6109
  1.7136   1.7269   1.7375   1.7550   1.8045   1.8134   1.8329   1.8439
  1.8899   1.9844   2.0096   2.0111   2.0294   2.0447   2.0621   2.0994
  2.1238   2.1701   2.1766   2.2110   2.2271   2.2453   2.2553   2.2564
  2.2861   2.3088   2.3302   2.3516   2.4305   2.4721   2.5649   2.5654
  2.6959   2.7136   2.8136   2.8255   2.8418   2.9374   3.0000   3.0329
  3.0573   3.0727   3.1606   3.1765   3.3838   3.4160   3.6314   3.7454
  3.7514   3.8106   3.8905   3.9517   3.9599   3.9794   3.9882   3.9927
  4.0017   4.0123   4.0312   4.0472   4.0680   4.0717   4.0723   4.0768
  4.1103   4.1533   4.2041   4.2456   4.2807   4.2827   4.3700   4.4058
  4.4287   4.5090   4.8048   4.8373   6.0067   6.1102   6.1486   6.2983
  6.4371   6.6520   6.7367   6.7694   6.8167   7.5340   7.5465   7.5698
  7.6488   7.6621   7.7033   7.7136   7.7529   7.7864   9.7699  23.2257
 23.7548  23.7699  23.9158  23.9215  24.0221  25.8170  26.2073  26.6262
 27.9003  28.3443  28.4145  28.4255  28.5224  28.5476  28.5512  28.6171
 28.7277  47.9382  48.0190  48.0588  66.7688 127.8839 127.9464 127.9686
151.6896 215.7618 289.7295 289.7424 289.7666 289.8455 289.8610 289.9021
289.9355 289.9744 290.00851020.73951020.84111020.89031901.8541
 --------------------------------------------------------------

          Ground-State Mulliken Net Atomic Charges

     Atom                 Charge (a.u.)
  ----------------------------------------
      1 C                    -0.870883
      2 C                     0.203234
      3 C                    -0.004098
      4 C                    -0.125814
      5 C                     0.109408
      6 C                     0.612517
      7 F                    -0.068118
      8 Br                   -0.131178
      9 Cl                    0.566095
     10 Br                   -0.193018
     11 Br                   -0.203467
     12 I                     0.105322
  ----------------------------------------
  Sum of atomic charges =     0.000000

 -----------------------------------------------------------------
                    Cartesian Multipole Moments
 -----------------------------------------------------------------
    Charge (ESU x 10^10)
                -0.0000
    Dipole Moment (Debye)
         X       0.4802      Y      -0.0000      Z      -0.1886
       Tot       0.5159
    Quadrupole Moments (Debye-Ang)
        XX    -131.6461     XY      -0.0000     YY    -135.4590
        XZ      -1.7317     YZ       0.0000     ZZ    -129.6735
    Octopole Moments (Debye-Ang^2)
       XXX    -573.0642    XXY      -0.0000    XYY    -202.2137
       YYY       0.0000    XXZ     -47.2640    XYZ       0.0000
       YYZ     -56.6050    XZZ    -193.1717    YZZ       0.0000
       ZZZ    -185.3108
    Hexadecapole Moments (Debye-Ang^3)
      XXXX   -4682.5570   XXXY      -0.0000   XXYY    -871.1917
      XYYY      -0.0000   YYYY    -165.0071   XXXZ    -142.1595
      XXYZ       0.0000   XYYZ     -45.4694   YYYZ       0.0000
      XXZZ   -1454.3874   XYZZ       0.0000   YYZZ    -744.7274
      XZZZ    -143.7935   YZZZ       0.0000   ZZZZ   -3977.7726
 -----------------------------------------------------------------
 Calculating analytic gradient of the SCF energy
 Gradient of SCF Energy
            1           2           3           4           5           6
    1  -0.0015007   0.0003123  -0.0006599   0.0002754   0.0038617  -0.0064115
    2   0.0000000  -0.0000000   0.0000000   0.0000000   0.0000000  -0.0000000
    3   0.0021711  -0.0049738   0.0028645   0.0018557  -0.0005290  -0.0012523
            7           8           9          10          11          12
    1   0.0023090  -0.0012590   0.0019322   0.0006739   0.0042693  -0.0038026
    2  -0.0000000  -0.0000000   0.0000000   0.0000000   0.0000000   0.0000000
    3   0.0006283  -0.0001922  -0.0007571   0.0004938   0.0028000  -0.0031090
 Max gradient component =       6.412E-03
 RMS gradient           =       2.137E-03
 Gradient time:  CPU 86.71 s  wall 14.56 s
 Geometry Optimization Parameters
   NAtoms,    NIC,     NZ,  NCons,   NDum,   NFix, NCnnct, MaxDiis
       12      78      12       0       0       0       0       0

 Cartesian Hessian Update
 Hessian updated using BFGS update


** GEOMETRY OPTIMIZATION IN DELOCALIZED INTERNAL COORDINATES **
   Searching for a Minimum

   Optimization Cycle:   2

                       Coordinates (Angstroms)
     ATOM                X               Y               Z
      1  C         0.0351456740    0.0000000000    0.0124803654
      2  C         0.0077568967    0.0000000000    1.3993340346
      3  C         1.2174005571    0.0000000000    2.1068441515
      4  C         2.4353858665    0.0000000000    1.4040027008
      5  C         2.4437588037    0.0000000000   -0.0054179478
      6  C         1.2219565220    0.0000000000   -0.7123190304
      7  F        -1.1251386601    0.0000000000   -0.6468627589
      8  Br       -1.6838489012    0.0000000000    2.2596422769
      9  Cl        1.2063387161    0.0000000000    3.8388766275
     10  Br        4.0659224402    0.0000000000    2.3863054503
     11  Br        4.1122460235    0.0000000000   -0.9198441391
     12  I         1.0358239085    0.0000000000   -2.8364817307
   Point Group: c1    Number of degrees of freedom:    30


   Energy is -15430.699555070

 Hessian updated using BFGS update

 11 Hessian modes will be used to form the next step
  Hessian Eigenvalues:
     0.126974    0.200446    0.201927    0.228416    0.319954    0.332959
     0.422188    0.439700    0.463161    0.519161    0.578577

 Minimum search - taking simple RFO step
 Searching for Lamda that Minimizes Along All modes
 Value Taken    Lamda =  -0.00102263
 Step Taken.  Stepsize is  0.051227

                             Maximum     Tolerance    Cnvgd?
         Gradient           0.014743      0.000300      NO
         Displacement       0.032423      0.001200      NO
         Energy change     -0.002376      0.000001      NO


 New Cartesian Coordinates Obtained by Inverse Iteration

 Displacement from previous Coordinates is:  0.133511
 ----------------------------------------------------------------
             Standard Nuclear Orientation (Angstroms)
    I     Atom           X                Y                Z
 ----------------------------------------------------------------
    1      C       0.0347647809     0.0000000000     0.0138456704
    2      C       0.0074515587     0.0000000000     1.4031501731
    3      C       1.2174013143     0.0000000000     2.1079539650
    4      C       2.4364822999     0.0000000000     1.4053583765
    5      C       2.4391217208     0.0000000000    -0.0026170718
    6      C       1.2250592803     0.0000000000    -0.7061866007
    7      F      -1.1271241508     0.0000000000    -0.6454445876
    8      Br     -1.6800521310     0.0000000000     2.2678445036
    9      Cl      1.1909431959     0.0000000000     3.8413414111
   10      Br      4.0678194770     0.0000000000     2.3845416464
   11      Br      4.0801708835     0.0000000000    -0.9572864351
   12      I       1.0807096175     0.0000000000    -2.8259410509
 ----------------------------------------------------------------
 Nuclear Repulsion Energy =        2814.73281221 hartrees
 There are      110 alpha and      110 beta electrons
 Applying Cartesian multipole field
    Component          Value
    ---------          -----
     (2,0,0)        1.00000E-11
     (0,2,0)        2.00000E-11
     (0,0,2)       -3.00000E-11
 Nucleus-field energy     =    -0.0000000707 hartrees
 Requested basis set is 6-311++G(d,p)
 There are 136 shells and 390 basis functions
 A cutoff of  1.0D-11 yielded   5904 shell pairs
 There are     54385 function pairs (     60111 Cartesian)
 Smallest overlap matrix eigenvalue = 4.42E-07

 Q-Chem warning in module stvman/mkSTV.C, line 318:

 Overlap eigenvalue is smaller than square root of threshold
 Use THRESH >= 12 to get rid of this warning

 Linear dependence detected in AO basis
 Tighter screening thresholds may be required for diffuse basis sets
 Use S2THRESH > 14 and THRESH = 14 in case of SCF convergence issues
 Number of orthogonalized atomic orbitals = 389
 Maximum deviation from orthogonality = 9.389E-11
 Guess MOs from SCF MO coefficient file

 -----------------------------------------------------------------------
  General SCF calculation program by
  Eric Jon Sundstrom, Paul Horn, Yuezhi Mao, Dmitri Zuev, Alec White,
  David Stuck, Shaama M.S., Shane Yost, Joonho Lee, David Small,
  Daniel Levine, Susi Lehtola, Hugh Burton, Evgeny Epifanovsky,
  Bang C. Huynh
 -----------------------------------------------------------------------
 Exchange:     0.2000 Hartree-Fock + 0.0800 Slater + 0.7200 B88
 Correlation:  0.1900 VWN1RPA + 0.8100 LYP
 Using SG-1 standard quadrature grid
 using 6 threads for integral computing
 -------------------------------------------------------
 OpenMP Integral computing Module                
 Release: version 2.0, May 2017, Q-Chem Inc. Pleasanton 
 -------------------------------------------------------
 A restricted SCF calculation will be
 performed using DIIS
 SCF converges when DIIS error is below 1.0e-08
 ---------------------------------------
  Cycle       Energy         DIIS error
 ---------------------------------------
    1  -15430.6995700956      1.92e-04  
    2  -15430.7000195128      5.87e-05  
    3  -15430.6998888150      9.92e-05  
    4  -15430.7000837550      1.63e-05  
    5  -15430.7000887628      4.55e-06  
    6  -15430.7000890954      1.41e-06  
    7  -15430.7000891298      5.58e-07  
    8  -15430.7000891349      1.62e-07  
    9  -15430.7000891352      5.16e-08  
   10  -15430.7000891358      1.28e-08  
   11  -15430.7000891354      7.96e-09  Convergence criterion met
 ---------------------------------------
 SCF time:   CPU 205.82s  wall 38.00s 
 SCF   energy in the final basis set =   -15430.7000891354
 Total energy in the final basis set =   -15430.7000891354

 --------------------------------------------------------------

                    Orbital Energies (a.u.)
 --------------------------------------------------------------

 Alpha MOs
 -- Occupied --
********-482.8608-482.8594-482.8577-176.3239-165.7278-165.7255-165.7253
******** -62.5135 -62.5123 -62.5105 -56.3343 -56.3330 -56.3313 -56.3301
-56.3297 -56.3289 -56.3285 -56.3271 -56.3267 -35.8203 -31.3139 -31.3074
-31.3070 -24.7302 -22.9642 -22.9628 -22.9625 -22.9580 -22.9580 -10.3152
-10.2920 -10.2862 -10.2825 -10.2784 -10.2700  -9.5006  -8.7223  -8.7212
 -8.7193  -7.2655  -7.2555  -7.2547  -6.5548  -6.5534  -6.5517  -6.5406
 -6.5396  -6.5396  -6.5386  -6.5377  -6.5367  -6.3695  -4.7828  -4.7670
 -4.7662  -2.6654  -2.6641  -2.6623  -2.6616  -2.6610  -2.6605  -2.6597
 -2.6588  -2.6579  -2.6496  -2.6495  -2.6487  -2.6486  -2.6468  -2.6466
 -2.0484  -2.0436  -2.0430  -2.0294  -2.0293  -1.2760  -0.9553  -0.8983
 -0.8703  -0.8327  -0.8216  -0.7736  -0.7495  -0.6899  -0.6490  -0.6285
 -0.5747  -0.5705  -0.5182  -0.5004  -0.4697  -0.4583  -0.4518  -0.4445
 -0.4184  -0.3952  -0.3927  -0.3654  -0.3583  -0.3397  -0.3394  -0.3250
 -0.3157  -0.3022  -0.3017  -0.2751  -0.2695  -0.2655
 -- Virtual --
 -0.0972  -0.0721  -0.0616  -0.0482  -0.0356  -0.0123  -0.0041   0.0123
  0.0224   0.0253   0.0393   0.0433   0.0491   0.0533   0.0594   0.0648
  0.0661   0.0674   0.0740   0.0837   0.0867   0.0891   0.0933   0.0980
  0.1025   0.1093   0.1196   0.1209   0.1317   0.1338   0.1430   0.1494
  0.1569   0.1648   0.1688   0.1725   0.1742   0.1860   0.1892   0.2029
  0.2119   0.2140   0.2211   0.2217   0.2306   0.2325   0.2437   0.2511
  0.2546   0.2586   0.2681   0.2788   0.2875   0.2969   0.3091   0.3228
  0.3509   0.3710   0.3879   0.3891   0.3994   0.4080   0.4125   0.4127
  0.4180   0.4226   0.4267   0.4281   0.4499   0.4502   0.4562   0.4656
  0.4819   0.4894   0.4932   0.4981   0.5059   0.5070   0.5192   0.5267
  0.5288   0.5414   0.5521   0.5538   0.5579   0.5672   0.5808   0.5911
  0.5982   0.6157   0.6250   0.6289   0.6436   0.6498   0.6776   0.6956
  0.7007   0.7082   0.7188   0.7263   0.7436   0.7613   0.7693   0.7938
  0.8043   0.8151   0.8355   0.8404   0.8406   0.8508   0.8640   0.8859
  0.9022   0.9334   0.9347   0.9449   0.9454   1.0000   1.0105   1.0335
  1.0428   1.0516   1.0939   1.1081   1.1475   1.1858   1.1966   1.2044
  1.2319   1.2328   1.2662   1.3060   1.3451   1.3794   1.3968   1.4141
  1.4400   1.4541   1.4665   1.4830   1.5290   1.5498   1.5774   1.6119
  1.7136   1.7279   1.7401   1.7552   1.8057   1.8142   1.8361   1.8424
  1.8909   1.9839   2.0098   2.0125   2.0307   2.0454   2.0640   2.0975
  2.1233   2.1718   2.1811   2.2103   2.2278   2.2469   2.2566   2.2580
  2.2881   2.3080   2.3292   2.3536   2.4342   2.4715   2.5650   2.5653
  2.6964   2.7137   2.8143   2.8255   2.8437   2.9381   3.0013   3.0342
  3.0604   3.0714   3.1624   3.1770   3.3876   3.4143   3.6341   3.7457
  3.7517   3.8158   3.8878   3.9513   3.9590   3.9808   3.9885   3.9915
  3.9990   4.0128   4.0363   4.0478   4.0677   4.0683   4.0722   4.0763
  4.1110   4.1522   4.2062   4.2457   4.2832   4.2841   4.3685   4.4061
  4.4307   4.5136   4.8085   4.8362   6.0079   6.1121   6.1509   6.2987
  6.4365   6.6539   6.7361   6.7704   6.8149   7.5337   7.5465   7.5702
  7.6478   7.6610   7.7048   7.7177   7.7532   7.7858   9.7693  23.2246
 23.7637  23.7680  23.9189  23.9289  24.0227  25.8170  26.2072  26.6245
 27.9035  28.3453  28.4164  28.4267  28.5227  28.5474  28.5520  28.6182
 28.7294  47.9400  48.0201  48.0569  66.7690 127.8849 127.9475 127.9702
151.6925 215.7613 289.7292 289.7425 289.7671 289.8452 289.8595 289.9054
289.9379 289.9747 290.00811020.74181020.84261020.88771901.8571
 --------------------------------------------------------------

          Ground-State Mulliken Net Atomic Charges

     Atom                 Charge (a.u.)
  ----------------------------------------
      1 C                    -0.880863
      2 C                     0.193404
      3 C                    -0.002158
      4 C                    -0.098681
      5 C                     0.120619
      6 C                     0.600620
      7 F                    -0.071464
      8 Br                   -0.132756
      9 Cl                    0.565437
     10 Br                   -0.191964
     11 Br                   -0.206808
     12 I                     0.104615
  ----------------------------------------
  Sum of atomic charges =     0.000000

 -----------------------------------------------------------------
                    Cartesian Multipole Moments
 -----------------------------------------------------------------
    Charge (ESU x 10^10)
                -0.0000
    Dipole Moment (Debye)
         X       0.5098      Y       0.0000      Z      -0.2075
       Tot       0.5504
    Quadrupole Moments (Debye-Ang)
        XX    -131.7492     XY       0.0000     YY    -135.4216
        XZ      -2.1082     YZ      -0.0000     ZZ    -129.5820
    Octopole Moments (Debye-Ang^2)
       XXX    -576.2315    XXY       0.0000    XYY    -202.7190
       YYY       0.0000    XXZ     -48.0908    XYZ       0.0000
       YYZ     -56.5195    XZZ    -192.5759    YZZ      -0.0000
       ZZZ    -185.0686
    Hexadecapole Moments (Debye-Ang^3)
      XXXX   -4680.7289   XXXY       0.0000   XXYY    -868.4411
      XYYY       0.0000   YYYY    -164.9148   XXXZ    -126.0070
      XXYZ       0.0000   XYYZ     -39.3316   YYYZ      -0.0000
      XXZZ   -1447.5591   XYZZ       0.0000   YYZZ    -745.0431
      XZZZ    -132.8978   YZZZ      -0.0000   ZZZZ   -3980.9374
 -----------------------------------------------------------------
 Calculating analytic gradient of the SCF energy
 Gradient of SCF Energy
            1           2           3           4           5           6
    1  -0.0003028   0.0003627  -0.0009135   0.0005165   0.0005505   0.0001083
    2   0.0000000   0.0000000  -0.0000000  -0.0000000   0.0000000  -0.0000000
    3   0.0007432  -0.0015057   0.0018760   0.0004466  -0.0015039   0.0005866
            7           8           9          10          11          12
    1   0.0006239  -0.0004605  -0.0001382   0.0005706  -0.0002467  -0.0006710
    2  -0.0000000   0.0000000  -0.0000000  -0.0000000   0.0000000   0.0000000
    3   0.0005823   0.0001760  -0.0002929   0.0010007  -0.0007701  -0.0013388
 Max gradient component =       1.876E-03
 RMS gradient           =       6.684E-04
 Gradient time:  CPU 87.22 s  wall 14.65 s
 Geometry Optimization Parameters
   NAtoms,    NIC,     NZ,  NCons,   NDum,   NFix, NCnnct, MaxDiis
       12      78      12       0       0       0       0       0

 Cartesian Hessian Update
 Hessian updated using BFGS update


** GEOMETRY OPTIMIZATION IN DELOCALIZED INTERNAL COORDINATES **
   Searching for a Minimum

   Optimization Cycle:   3

                       Coordinates (Angstroms)
     ATOM                X               Y               Z
      1  C         0.0347647809    0.0000000000    0.0138456704
      2  C         0.0074515587    0.0000000000    1.4031501731
      3  C         1.2174013143    0.0000000000    2.1079539650
      4  C         2.4364822999    0.0000000000    1.4053583765
      5  C         2.4391217208    0.0000000000   -0.0026170718
      6  C         1.2250592803    0.0000000000   -0.7061866007
      7  F        -1.1271241508    0.0000000000   -0.6454445876
      8  Br       -1.6800521310    0.0000000000    2.2678445036
      9  Cl        1.1909431959    0.0000000000    3.8413414111
     10  Br        4.0678194770    0.0000000000    2.3845416464
     11  Br        4.0801708835    0.0000000000   -0.9572864351
     12  I         1.0807096175    0.0000000000   -2.8259410509
   Point Group: c1    Number of degrees of freedom:    30


   Energy is -15430.700089135

 Hessian updated using BFGS update

 14 Hessian modes will be used to form the next step
  Hessian Eigenvalues:
     0.122962    0.199290    0.201001    0.201583    0.236043    0.244544
     0.329328    0.340786    0.411416    0.432302    0.461957    0.464691
     0.526034    0.572134

 Minimum search - taking simple RFO step
 Searching for Lamda that Minimizes Along All modes
 Value Taken    Lamda =  -0.00009909
 Step Taken.  Stepsize is  0.020985

                             Maximum     Tolerance    Cnvgd?
         Gradient           0.003184      0.000300      NO
         Displacement       0.010978      0.001200      NO
         Energy change     -0.000534      0.000001      NO


 New Cartesian Coordinates Obtained by Inverse Iteration

 Displacement from previous Coordinates is:  0.045262
 ----------------------------------------------------------------
             Standard Nuclear Orientation (Angstroms)
    I     Atom           X                Y                Z
 ----------------------------------------------------------------
    1      C       0.0311653551     0.0000000000     0.0124884948
    2      C       0.0054839857     0.0000000000     1.4035444423
    3      C       1.2168229226     0.0000000000     2.1056600290
    4      C       2.4334819776     0.0000000000     1.4031609223
    5      C       2.4353819380     0.0000000000    -0.0010867783
    6      C       1.2231012957     0.0000000000    -0.7055137980
    7      F      -1.1308799819     0.0000000000    -0.6482858472
    8      Br     -1.6780351218     0.0000000000     2.2728734777
    9      Cl      1.1952002494     0.0000000000     3.8395381004
   10      Br      4.0678697621     0.0000000000     2.3717199069
   11      Br      4.0802202291     0.0000000000    -0.9478678288
   12      I       1.0929352353     0.0000000000    -2.8196711211
 ----------------------------------------------------------------
 Nuclear Repulsion Energy =        2818.51678992 hartrees
 There are      110 alpha and      110 beta electrons
 Applying Cartesian multipole field
    Component          Value
    ---------          -----
     (2,0,0)        1.00000E-11
     (0,2,0)        2.00000E-11
     (0,0,2)       -3.00000E-11
 Nucleus-field energy     =    -0.0000000702 hartrees
 Requested basis set is 6-311++G(d,p)
 There are 136 shells and 390 basis functions
 A cutoff of  1.0D-11 yielded   5908 shell pairs
 There are     54441 function pairs (     60177 Cartesian)
 Smallest overlap matrix eigenvalue = 4.38E-07

 Q-Chem warning in module stvman/mkSTV.C, line 318:

 Overlap eigenvalue is smaller than square root of threshold
 Use THRESH >= 12 to get rid of this warning

 Linear dependence detected in AO basis
 Tighter screening thresholds may be required for diffuse basis sets
 Use S2THRESH > 14 and THRESH = 14 in case of SCF convergence issues
 Number of orthogonalized atomic orbitals = 389
 Maximum deviation from orthogonality = 2.202E-10
 Guess MOs from SCF MO coefficient file

 -----------------------------------------------------------------------
  General SCF calculation program by
  Eric Jon Sundstrom, Paul Horn, Yuezhi Mao, Dmitri Zuev, Alec White,
  David Stuck, Shaama M.S., Shane Yost, Joonho Lee, David Small,
  Daniel Levine, Susi Lehtola, Hugh Burton, Evgeny Epifanovsky,
  Bang C. Huynh
 -----------------------------------------------------------------------
 Exchange:     0.2000 Hartree-Fock + 0.0800 Slater + 0.7200 B88
 Correlation:  0.1900 VWN1RPA + 0.8100 LYP
 Using SG-1 standard quadrature grid
 using 6 threads for integral computing
 -------------------------------------------------------
 OpenMP Integral computing Module                
 Release: version 2.0, May 2017, Q-Chem Inc. Pleasanton 
 -------------------------------------------------------
 A restricted SCF calculation will be
 performed using DIIS
 SCF converges when DIIS error is below 1.0e-08
 ---------------------------------------
  Cycle       Energy         DIIS error
 ---------------------------------------
    1  -15430.7000377236      1.01e-04  
    2  -15430.7001095653      2.81e-05  
    3  -15430.7000695827      5.25e-05  
    4  -15430.7001244552      5.91e-06  
    5  -15430.7001249803      1.46e-06  
    6  -15430.7001250078      6.26e-07  
    7  -15430.7001250133      2.87e-07  
    8  -15430.7001250157      5.74e-08  
    9  -15430.7001250158      2.50e-08  
   10  -15430.7001250152      9.39e-09  Convergence criterion met
 ---------------------------------------
 SCF time:   CPU 188.07s  wall 34.00s 
 SCF   energy in the final basis set =   -15430.7001250152
 Total energy in the final basis set =   -15430.7001250152

 --------------------------------------------------------------

                    Orbital Energies (a.u.)
 --------------------------------------------------------------

 Alpha MOs
 -- Occupied --
********-482.8608-482.8592-482.8576-176.3237-165.7276-165.7254-165.7252
******** -62.5136 -62.5121 -62.5104 -56.3344 -56.3328 -56.3312 -56.3301
-56.3298 -56.3287 -56.3283 -56.3270 -56.3266 -35.8202 -31.3137 -31.3073
-31.3069 -24.7303 -22.9641 -22.9627 -22.9624 -22.9579 -22.9579 -10.3154
-10.2917 -10.2854 -10.2817 -10.2786 -10.2697  -9.5005  -8.7224  -8.7210
 -8.7193  -7.2653  -7.2553  -7.2545  -6.5549  -6.5532  -6.5516  -6.5407
 -6.5397  -6.5395  -6.5384  -6.5377  -6.5366  -6.3695  -4.7827  -4.7670
 -4.7661  -2.6655  -2.6639  -2.6622  -2.6617  -2.6610  -2.6604  -2.6595
 -2.6587  -2.6578  -2.6496  -2.6496  -2.6485  -2.6484  -2.6467  -2.6466
 -2.0484  -2.0436  -2.0429  -2.0294  -2.0293  -1.2756  -0.9557  -0.8985
 -0.8707  -0.8329  -0.8217  -0.7739  -0.7496  -0.6903  -0.6490  -0.6284
 -0.5747  -0.5708  -0.5180  -0.5007  -0.4696  -0.4582  -0.4523  -0.4447
 -0.4186  -0.3954  -0.3929  -0.3656  -0.3582  -0.3402  -0.3398  -0.3250
 -0.3157  -0.3021  -0.3018  -0.2746  -0.2695  -0.2653
 -- Virtual --
 -0.0965  -0.0719  -0.0614  -0.0474  -0.0352  -0.0117  -0.0038   0.0124
  0.0225   0.0253   0.0393   0.0433   0.0491   0.0533   0.0595   0.0649
  0.0661   0.0673   0.0741   0.0838   0.0866   0.0892   0.0933   0.0980
  0.1025   0.1094   0.1196   0.1209   0.1319   0.1337   0.1431   0.1496
  0.1572   0.1648   0.1687   0.1726   0.1746   0.1858   0.1902   0.2033
  0.2122   0.2137   0.2210   0.2223   0.2305   0.2324   0.2433   0.2514
  0.2548   0.2589   0.2682   0.2788   0.2875   0.2971   0.3095   0.3230
  0.3510   0.3708   0.3879   0.3890   0.3992   0.4096   0.4126   0.4127
  0.4181   0.4225   0.4266   0.4281   0.4496   0.4503   0.4563   0.4661
  0.4815   0.4893   0.4934   0.4980   0.5055   0.5068   0.5208   0.5266
  0.5283   0.5414   0.5516   0.5543   0.5584   0.5677   0.5811   0.5916
  0.5986   0.6159   0.6252   0.6289   0.6451   0.6501   0.6796   0.6961
  0.7006   0.7095   0.7189   0.7265   0.7445   0.7620   0.7698   0.7941
  0.8045   0.8151   0.8358   0.8405   0.8408   0.8514   0.8641   0.8865
  0.9022   0.9343   0.9349   0.9455   0.9455   1.0006   1.0115   1.0340
  1.0439   1.0514   1.0938   1.1081   1.1487   1.1854   1.1971   1.2046
  1.2321   1.2337   1.2667   1.3073   1.3457   1.3806   1.3976   1.4142
  1.4404   1.4545   1.4669   1.4832   1.5286   1.5507   1.5782   1.6123
  1.7144   1.7280   1.7412   1.7556   1.8066   1.8151   1.8371   1.8428
  1.8914   1.9844   2.0097   2.0135   2.0314   2.0456   2.0651   2.0986
  2.1243   2.1729   2.1811   2.2103   2.2289   2.2482   2.2568   2.2582
  2.2892   2.3090   2.3308   2.3545   2.4343   2.4727   2.5653   2.5656
  2.6967   2.7139   2.8148   2.8257   2.8453   2.9386   3.0020   3.0352
  3.0627   3.0712   3.1636   3.1776   3.3889   3.4148   3.6361   3.7462
  3.7516   3.8166   3.8878   3.9513   3.9583   3.9806   3.9884   3.9923
  3.9987   4.0133   4.0362   4.0483   4.0685   4.0695   4.0713   4.0761
  4.1118   4.1520   4.2074   4.2458   4.2840   4.2854   4.3696   4.4062
  4.4309   4.5162   4.8109   4.8354   6.0083   6.1131   6.1527   6.2988
  6.4364   6.6541   6.7353   6.7707   6.8170   7.5340   7.5464   7.5703
  7.6489   7.6620   7.7057   7.7167   7.7532   7.7875   9.7693  23.2241
 23.7655  23.7710  23.9236  23.9326  24.0229  25.8172  26.2078  26.6250
 27.9055  28.3458  28.4175  28.4275  28.5228  28.5477  28.5525  28.6188
 28.7303  47.9400  48.0202  48.0588  66.7691 127.8852 127.9482 127.9712
151.6943 215.7613 289.7297 289.7425 289.7673 289.8458 289.8610 289.9056
289.9381 289.9749 290.00981020.74181020.84271020.89011901.8589
 --------------------------------------------------------------

          Ground-State Mulliken Net Atomic Charges

     Atom                 Charge (a.u.)
  ----------------------------------------
      1 C                    -0.883935
      2 C                     0.224555
      3 C                    -0.001621
      4 C                    -0.115023
      5 C                     0.104858
      6 C                     0.609682
      7 F                    -0.072569
      8 Br                   -0.132915
      9 Cl                    0.564395
     10 Br                   -0.192905
     11 Br                   -0.208430
     12 I                     0.103909
  ----------------------------------------
  Sum of atomic charges =     0.000000

 -----------------------------------------------------------------
                    Cartesian Multipole Moments
 -----------------------------------------------------------------
    Charge (ESU x 10^10)
                -0.0000
    Dipole Moment (Debye)
         X       0.5228      Y      -0.0000      Z      -0.2068
       Tot       0.5623
    Quadrupole Moments (Debye-Ang)
        XX    -131.6656     XY      -0.0000     YY    -135.3915
        XZ      -2.1590     YZ      -0.0000     ZZ    -129.6772
    Octopole Moments (Debye-Ang^2)
       XXX    -576.5463    XXY      -0.0000    XYY    -202.9918
       YYY      -0.0000    XXZ     -48.2308    XYZ      -0.0000
       YYZ     -56.6745    XZZ    -193.0557    YZZ      -0.0000
       ZZZ    -185.6129
    Hexadecapole Moments (Debye-Ang^3)
      XXXX   -4680.0087   XXXY      -0.0000   XXYY    -868.8095
      XYYY      -0.0000   YYYY    -164.8379   XXXZ    -122.6835
      XXYZ      -0.0000   XYYZ     -38.3422   YYYZ      -0.0000
      XXZZ   -1446.8917   XYZZ      -0.0000   YYZZ    -742.6874
      XZZZ    -132.0936   YZZZ      -0.0000   ZZZZ   -3969.8527
 -----------------------------------------------------------------
 Calculating analytic gradient of the SCF energy
 Gradient of SCF Energy
            1           2           3           4           5           6
    1  -0.0003909   0.0002742   0.0001186  -0.0001332  -0.0001340   0.0009098
    2   0.0000000   0.0000000  -0.0000000  -0.0000000   0.0000000  -0.0000000
    3  -0.0002562  -0.0000030   0.0005550  -0.0005105  -0.0000016   0.0005923
            7           8           9          10          11          12
    1  -0.0001986   0.0000372   0.0000114  -0.0000553  -0.0003781  -0.0000610
    2  -0.0000000   0.0000000  -0.0000000   0.0000000   0.0000000   0.0000000
    3  -0.0000346   0.0001817  -0.0003123  -0.0006822   0.0003382   0.0001331
 Max gradient component =       9.098E-04
 RMS gradient           =       2.892E-04
 Gradient time:  CPU 87.26 s  wall 14.65 s
 Geometry Optimization Parameters
   NAtoms,    NIC,     NZ,  NCons,   NDum,   NFix, NCnnct, MaxDiis
       12      78      12       0       0       0       0       0

 Cartesian Hessian Update
 Hessian updated using BFGS update


** GEOMETRY OPTIMIZATION IN DELOCALIZED INTERNAL COORDINATES **
   Searching for a Minimum

   Optimization Cycle:   4

                       Coordinates (Angstroms)
     ATOM                X               Y               Z
      1  C         0.0311653551    0.0000000000    0.0124884948
      2  C         0.0054839857    0.0000000000    1.4035444423
      3  C         1.2168229226    0.0000000000    2.1056600290
      4  C         2.4334819776    0.0000000000    1.4031609223
      5  C         2.4353819380    0.0000000000   -0.0010867783
      6  C         1.2231012957    0.0000000000   -0.7055137980
      7  F        -1.1308799819    0.0000000000   -0.6482858472
      8  Br       -1.6780351218    0.0000000000    2.2728734777
      9  Cl        1.1952002494    0.0000000000    3.8395381004
     10  Br        4.0678697621    0.0000000000    2.3717199069
     11  Br        4.0802202291    0.0000000000   -0.9478678288
     12  I         1.0929352353    0.0000000000   -2.8196711211
   Point Group: c1    Number of degrees of freedom:    30


   Energy is -15430.700125015

 Hessian updated using BFGS update

 16 Hessian modes will be used to form the next step
  Hessian Eigenvalues:
     0.120043    0.197381    0.201253    0.205010    0.233403    0.242475
     0.279794    0.328852    0.342948    0.429086    0.450165    0.461400
     0.464710    0.510853    0.520506    0.574694

 Minimum search - taking simple RFO step
 Searching for Lamda that Minimizes Along All modes
 Value Taken    Lamda =  -0.00001129
 Step Taken.  Stepsize is  0.005426

                             Maximum     Tolerance    Cnvgd?
         Gradient           0.001228      0.000300      NO
         Displacement       0.002857      0.001200      NO
         Energy change     -0.000036      0.000001      NO


 New Cartesian Coordinates Obtained by Inverse Iteration

 Displacement from previous Coordinates is:  0.012282
 ----------------------------------------------------------------
             Standard Nuclear Orientation (Angstroms)
    I     Atom           X                Y                Z
 ----------------------------------------------------------------
    1      C       0.0315456400     0.0000000000     0.0126712430
    2      C       0.0056054352     0.0000000000     1.4035029805
    3      C       1.2170853509     0.0000000000     2.1052157464
    4      C       2.4340885821     0.0000000000     1.4034181095
    5      C       2.4359421856     0.0000000000    -0.0016663132
    6      C       1.2227569228     0.0000000000    -0.7061678598
    7      F      -1.1306092335     0.0000000000    -0.6476754708
    8      Br     -1.6781223036     0.0000000000     2.2721047455
    9      Cl      1.1961587979     0.0000000000     3.8395124979
   10      Br      4.0665139143     0.0000000000     2.3766790067
   11      Br      4.0807431873     0.0000000000    -0.9505587260
   12      I       1.0910393680     0.0000000000    -2.8204759597
 ----------------------------------------------------------------
 Nuclear Repulsion Energy =        2817.71212213 hartrees
 There are      110 alpha and      110 beta electrons
 Applying Cartesian multipole field
    Component          Value
    ---------          -----
     (2,0,0)        1.00000E-11
     (0,2,0)        2.00000E-11
     (0,0,2)       -3.00000E-11
 Nucleus-field energy     =    -0.0000000703 hartrees
 Requested basis set is 6-311++G(d,p)
 There are 136 shells and 390 basis functions
 A cutoff of  1.0D-11 yielded   5906 shell pairs
 There are     54423 function pairs (     60159 Cartesian)
 Smallest overlap matrix eigenvalue = 4.39E-07

 Q-Chem warning in module stvman/mkSTV.C, line 318:

 Overlap eigenvalue is smaller than square root of threshold
 Use THRESH >= 12 to get rid of this warning

 Linear dependence detected in AO basis
 Tighter screening thresholds may be required for diffuse basis sets
 Use S2THRESH > 14 and THRESH = 14 in case of SCF convergence issues
 Number of orthogonalized atomic orbitals = 389
 Maximum deviation from orthogonality = 2.325E-10
 Guess MOs from SCF MO coefficient file

 -----------------------------------------------------------------------
  General SCF calculation program by
  Eric Jon Sundstrom, Paul Horn, Yuezhi Mao, Dmitri Zuev, Alec White,
  David Stuck, Shaama M.S., Shane Yost, Joonho Lee, David Small,
  Daniel Levine, Susi Lehtola, Hugh Burton, Evgeny Epifanovsky,
  Bang C. Huynh
 -----------------------------------------------------------------------
 Exchange:     0.2000 Hartree-Fock + 0.0800 Slater + 0.7200 B88
 Correlation:  0.1900 VWN1RPA + 0.8100 LYP
 Using SG-1 standard quadrature grid
 using 6 threads for integral computing
 -------------------------------------------------------
 OpenMP Integral computing Module                
 Release: version 2.0, May 2017, Q-Chem Inc. Pleasanton 
 -------------------------------------------------------
 A restricted SCF calculation will be
 performed using DIIS
 SCF converges when DIIS error is below 1.0e-08
 ---------------------------------------
  Cycle       Energy         DIIS error
 ---------------------------------------
    1  -15430.7001237859      2.67e-05  
    2  -15430.7001293036      7.82e-06  
    3  -15430.7001263710      1.44e-05  
    4  -15430.7001304112      1.63e-06  
    5  -15430.7001304534      4.27e-07  
    6  -15430.7001304561      1.49e-07  
    7  -15430.7001304564      7.26e-08  
    8  -15430.7001304577      1.73e-08  
    9  -15430.7001304579      4.78e-09  Convergence criterion met
 ---------------------------------------
 SCF time:   CPU 167.42s  wall 30.00s 
 SCF   energy in the final basis set =   -15430.7001304579
 Total energy in the final basis set =   -15430.7001304579

 --------------------------------------------------------------

                    Orbital Energies (a.u.)
 --------------------------------------------------------------

 Alpha MOs
 -- Occupied --
********-482.8609-482.8593-482.8576-176.3238-165.7277-165.7254-165.7252
******** -62.5136 -62.5121 -62.5104 -56.3344 -56.3329 -56.3312 -56.3302
-56.3298 -56.3287 -56.3283 -56.3270 -56.3266 -35.8202 -31.3138 -31.3073
-31.3069 -24.7303 -22.9642 -22.9627 -22.9624 -22.9579 -22.9579 -10.3154
-10.2917 -10.2856 -10.2818 -10.2786 -10.2697  -9.5004  -8.7224  -8.7210
 -8.7193  -7.2653  -7.2553  -7.2544  -6.5549  -6.5532  -6.5516  -6.5407
 -6.5398  -6.5395  -6.5384  -6.5377  -6.5367  -6.3695  -4.7827  -4.7670
 -4.7661  -2.6655  -2.6639  -2.6623  -2.6617  -2.6611  -2.6604  -2.6595
 -2.6587  -2.6578  -2.6497  -2.6497  -2.6485  -2.6484  -2.6467  -2.6466
 -2.0484  -2.0436  -2.0429  -2.0294  -2.0293  -1.2757  -0.9556  -0.8983
 -0.8706  -0.8328  -0.8217  -0.7740  -0.7496  -0.6903  -0.6491  -0.6284
 -0.5747  -0.5707  -0.5180  -0.5006  -0.4696  -0.4582  -0.4522  -0.4446
 -0.4186  -0.3953  -0.3929  -0.3656  -0.3583  -0.3399  -0.3398  -0.3250
 -0.3158  -0.3021  -0.3019  -0.2747  -0.2695  -0.2654
 -- Virtual --
 -0.0966  -0.0720  -0.0614  -0.0475  -0.0353  -0.0119  -0.0039   0.0124
  0.0224   0.0253   0.0393   0.0433   0.0491   0.0533   0.0595   0.0649
  0.0661   0.0673   0.0740   0.0838   0.0866   0.0892   0.0933   0.0980
  0.1025   0.1094   0.1196   0.1209   0.1318   0.1337   0.1431   0.1495
  0.1572   0.1649   0.1688   0.1726   0.1746   0.1858   0.1900   0.2032
  0.2121   0.2138   0.2209   0.2222   0.2306   0.2324   0.2434   0.2514
  0.2547   0.2588   0.2682   0.2790   0.2875   0.2972   0.3094   0.3231
  0.3510   0.3709   0.3879   0.3890   0.3992   0.4092   0.4126   0.4127
  0.4180   0.4225   0.4266   0.4282   0.4497   0.4503   0.4563   0.4658
  0.4815   0.4895   0.4933   0.4980   0.5056   0.5069   0.5207   0.5267
  0.5286   0.5414   0.5517   0.5542   0.5583   0.5676   0.5810   0.5914
  0.5985   0.6158   0.6252   0.6289   0.6447   0.6500   0.6792   0.6961
  0.7007   0.7093   0.7189   0.7265   0.7443   0.7619   0.7699   0.7940
  0.8045   0.8152   0.8356   0.8405   0.8409   0.8513   0.8640   0.8865
  0.9021   0.9341   0.9348   0.9454   0.9454   1.0004   1.0113   1.0338
  1.0437   1.0513   1.0939   1.1081   1.1484   1.1857   1.1969   1.2044
  1.2320   1.2334   1.2667   1.3066   1.3457   1.3806   1.3975   1.4142
  1.4403   1.4545   1.4669   1.4832   1.5286   1.5505   1.5778   1.6123
  1.7142   1.7278   1.7407   1.7558   1.8064   1.8150   1.8370   1.8427
  1.8912   1.9843   2.0097   2.0133   2.0312   2.0456   2.0648   2.0984
  2.1238   2.1727   2.1810   2.2105   2.2285   2.2479   2.2568   2.2582
  2.2891   2.3084   2.3304   2.3541   2.4343   2.4726   2.5651   2.5655
  2.6966   2.7139   2.8147   2.8256   2.8451   2.9383   3.0018   3.0350
  3.0623   3.0712   3.1632   3.1774   3.3886   3.4145   3.6356   3.7462
  3.7516   3.8161   3.8880   3.9513   3.9584   3.9806   3.9884   3.9921
  3.9988   4.0132   4.0363   4.0482   4.0684   4.0689   4.0715   4.0762
  4.1116   4.1521   4.2071   4.2459   4.2838   4.2850   4.3693   4.4062
  4.4309   4.5161   4.8103   4.8355   6.0083   6.1131   6.1526   6.2988
  6.4364   6.6540   6.7353   6.7707   6.8162   7.5339   7.5464   7.5703
  7.6486   7.6617   7.7053   7.7172   7.7534   7.7870   9.7692  23.2242
 23.7647  23.7709  23.9234  23.9311  24.0226  25.8173  26.2080  26.6242
 27.9053  28.3457  28.4174  28.4274  28.5227  28.5476  28.5524  28.6187
 28.7302  47.9400  48.0202  48.0581  66.7690 127.8852 127.9482 127.9711
151.6941 215.7611 289.7295 289.7425 289.7672 289.8457 289.8606 289.9054
289.9382 289.9750 290.00941020.74181020.84271020.88931901.8588
 --------------------------------------------------------------

          Ground-State Mulliken Net Atomic Charges

     Atom                 Charge (a.u.)
  ----------------------------------------
      1 C                    -0.884780
      2 C                     0.217361
      3 C                    -0.003205
      4 C                    -0.110143
      5 C                     0.109601
      6 C                     0.608796
      7 F                    -0.072330
      8 Br                   -0.132834
      9 Cl                    0.564190
     10 Br                   -0.192792
     11 Br                   -0.207974
     12 I                     0.104110
  ----------------------------------------
  Sum of atomic charges =     0.000000

 -----------------------------------------------------------------
                    Cartesian Multipole Moments
 -----------------------------------------------------------------
    Charge (ESU x 10^10)
                -0.0000
    Dipole Moment (Debye)
         X       0.5172      Y       0.0000      Z      -0.2089
       Tot       0.5578
    Quadrupole Moments (Debye-Ang)
        XX    -131.6961     XY      -0.0000     YY    -135.3976
        XZ      -2.1492     YZ      -0.0000     ZZ    -129.6530
    Octopole Moments (Debye-Ang^2)
       XXX    -576.6772    XXY       0.0000    XYY    -202.9663
       YYY       0.0000    XXZ     -48.1958    XYZ      -0.0000
       YYZ     -56.6789    XZZ    -192.8862    YZZ       0.0000
       ZZZ    -185.6157
    Hexadecapole Moments (Debye-Ang^3)
      XXXX   -4680.7032   XXXY       0.0000   XXYY    -868.7029
      XYYY      -0.0000   YYYY    -164.8512   XXXZ    -123.6036
      XXYZ      -0.0000   XYYZ     -38.6428   YYYZ      -0.0000
      XXZZ   -1446.6328   XYZZ       0.0000   YYZZ    -743.2798
      XZZZ    -132.2883   YZZZ      -0.0000   ZZZZ   -3972.8327
 -----------------------------------------------------------------
 Calculating analytic gradient of the SCF energy
 Gradient of SCF Energy
            1           2           3           4           5           6
    1  -0.0002363   0.0001258   0.0001324  -0.0001757  -0.0000444   0.0001943
    2  -0.0000000   0.0000000  -0.0000000   0.0000000  -0.0000000  -0.0000000
    3  -0.0000783  -0.0000944   0.0002621  -0.0000045  -0.0001425   0.0002141
            7           8           9          10          11          12
    1  -0.0000356   0.0000324   0.0002136  -0.0000308  -0.0000620  -0.0001138
    2  -0.0000000   0.0000000   0.0000000  -0.0000000  -0.0000000   0.0000000
    3   0.0000749   0.0000995  -0.0001923  -0.0000272  -0.0001408   0.0000294
 Max gradient component =       2.621E-04
 RMS gradient           =       1.117E-04
 Gradient time:  CPU 86.97 s  wall 14.60 s
 Geometry Optimization Parameters
   NAtoms,    NIC,     NZ,  NCons,   NDum,   NFix, NCnnct, MaxDiis
       12      78      12       0       0       0       0       0

 Cartesian Hessian Update
 Hessian updated using BFGS update


** GEOMETRY OPTIMIZATION IN DELOCALIZED INTERNAL COORDINATES **
   Searching for a Minimum

   Optimization Cycle:   5

                       Coordinates (Angstroms)
     ATOM                X               Y               Z
      1  C         0.0315456400    0.0000000000    0.0126712430
      2  C         0.0056054352    0.0000000000    1.4035029805
      3  C         1.2170853509    0.0000000000    2.1052157464
      4  C         2.4340885821    0.0000000000    1.4034181095
      5  C         2.4359421856    0.0000000000   -0.0016663132
      6  C         1.2227569228    0.0000000000   -0.7061678598
      7  F        -1.1306092335    0.0000000000   -0.6476754708
      8  Br       -1.6781223036    0.0000000000    2.2721047455
      9  Cl        1.1961587979    0.0000000000    3.8395124979
     10  Br        4.0665139143    0.0000000000    2.3766790067
     11  Br        4.0807431873    0.0000000000   -0.9505587260
     12  I         1.0910393680    0.0000000000   -2.8204759597
   Point Group: c1    Number of degrees of freedom:    30


   Energy is -15430.700130458

 Hessian updated using BFGS update

 17 Hessian modes will be used to form the next step
  Hessian Eigenvalues:
     0.119970    0.195144    0.199345    0.201980    0.226613    0.234272
     0.248055    0.311400    0.322947    0.357123    0.426347    0.433926
     0.461303    0.461808    0.507983    0.551607    0.578830

 Minimum search - taking simple RFO step
 Searching for Lamda that Minimizes Along All modes
 Value Taken    Lamda =  -0.00000108
 Step Taken.  Stepsize is  0.001987

                             Maximum     Tolerance    Cnvgd?
         Gradient           0.000362      0.000300      NO
         Displacement       0.001134      0.001200     YES
         Energy change     -0.000005      0.000001      NO


 New Cartesian Coordinates Obtained by Inverse Iteration

 Displacement from previous Coordinates is:  0.003624
 ----------------------------------------------------------------
             Standard Nuclear Orientation (Angstroms)
    I     Atom           X                Y                Z
 ----------------------------------------------------------------
    1      C       0.0317792768     0.0000000000     0.0128585251
    2      C       0.0056331817     0.0000000000     1.4036474055
    3      C       1.2170916277     0.0000000000     2.1052322334
    4      C       2.4344051490     0.0000000000     1.4034711281
    5      C       2.4359451741     0.0000000000    -0.0016911072
    6      C       1.2226223151     0.0000000000    -0.7064321709
    7      F      -1.1304631547     0.0000000000    -0.6473194308
    8      Br     -1.6781455836     0.0000000000     2.2720197765
    9      Cl      1.1948331825     0.0000000000     3.8398579740
   10      Br      4.0673894606     0.0000000000     2.3761601627
   11      Br      4.0809207277     0.0000000000    -0.9503791542
   12      I       1.0907364900     0.0000000000    -2.8208653423
 ----------------------------------------------------------------
 Nuclear Repulsion Energy =        2817.52845108 hartrees
 There are      110 alpha and      110 beta electrons
 Applying Cartesian multipole field
    Component          Value
    ---------          -----
     (2,0,0)        1.00000E-11
     (0,2,0)        2.00000E-11
     (0,0,2)       -3.00000E-11
 Nucleus-field energy     =    -0.0000000703 hartrees
 Requested basis set is 6-311++G(d,p)
 There are 136 shells and 390 basis functions
 A cutoff of  1.0D-11 yielded   5906 shell pairs
 There are     54423 function pairs (     60159 Cartesian)
 Smallest overlap matrix eigenvalue = 4.39E-07

 Q-Chem warning in module stvman/mkSTV.C, line 318:

 Overlap eigenvalue is smaller than square root of threshold
 Use THRESH >= 12 to get rid of this warning

 Linear dependence detected in AO basis
 Tighter screening thresholds may be required for diffuse basis sets
 Use S2THRESH > 14 and THRESH = 14 in case of SCF convergence issues
 Number of orthogonalized atomic orbitals = 389
 Maximum deviation from orthogonality = 2.747E-10
 Guess MOs from SCF MO coefficient file

 -----------------------------------------------------------------------
  General SCF calculation program by
  Eric Jon Sundstrom, Paul Horn, Yuezhi Mao, Dmitri Zuev, Alec White,
  David Stuck, Shaama M.S., Shane Yost, Joonho Lee, David Small,
  Daniel Levine, Susi Lehtola, Hugh Burton, Evgeny Epifanovsky,
  Bang C. Huynh
 -----------------------------------------------------------------------
 Exchange:     0.2000 Hartree-Fock + 0.0800 Slater + 0.7200 B88
 Correlation:  0.1900 VWN1RPA + 0.8100 LYP
 Using SG-1 standard quadrature grid
 using 6 threads for integral computing
 -------------------------------------------------------
 OpenMP Integral computing Module                
 Release: version 2.0, May 2017, Q-Chem Inc. Pleasanton 
 -------------------------------------------------------
 A restricted SCF calculation will be
 performed using DIIS
 SCF converges when DIIS error is below 1.0e-08
 ---------------------------------------
  Cycle       Energy         DIIS error
 ---------------------------------------
    1  -15430.7001298857      1.10e-05  
    2  -15430.7001307853      2.50e-06  
    3  -15430.7001306261      3.96e-06  
    4  -15430.7001308718      6.91e-07  
    5  -15430.7001308797      1.79e-07  
    6  -15430.7001308811      4.58e-08  
    7  -15430.7001308808      2.31e-08  
    8  -15430.7001308807      8.27e-09  Convergence criterion met
 ---------------------------------------
 SCF time:   CPU 149.77s  wall 27.00s 
 SCF   energy in the final basis set =   -15430.7001308807
 Total energy in the final basis set =   -15430.7001308807

 --------------------------------------------------------------

                    Orbital Energies (a.u.)
 --------------------------------------------------------------

 Alpha MOs
 -- Occupied --
********-482.8609-482.8592-482.8576-176.3238-165.7277-165.7254-165.7253
******** -62.5136 -62.5121 -62.5105 -56.3344 -56.3328 -56.3312 -56.3302
-56.3298 -56.3287 -56.3283 -56.3270 -56.3267 -35.8202 -31.3138 -31.3074
-31.3069 -24.7302 -22.9642 -22.9627 -22.9625 -22.9579 -22.9579 -10.3153
-10.2917 -10.2857 -10.2818 -10.2786 -10.2698  -9.5004  -8.7224  -8.7210
 -8.7193  -7.2652  -7.2553  -7.2544  -6.5549  -6.5532  -6.5516  -6.5407
 -6.5398  -6.5395  -6.5384  -6.5377  -6.5367  -6.3695  -4.7827  -4.7670
 -4.7662  -2.6656  -2.6639  -2.6623  -2.6617  -2.6611  -2.6604  -2.6595
 -2.6587  -2.6579  -2.6497  -2.6497  -2.6485  -2.6484  -2.6467  -2.6466
 -2.0484  -2.0436  -2.0430  -2.0294  -2.0294  -1.2757  -0.9556  -0.8982
 -0.8706  -0.8328  -0.8217  -0.7740  -0.7496  -0.6903  -0.6490  -0.6285
 -0.5747  -0.5706  -0.5180  -0.5006  -0.4695  -0.4582  -0.4521  -0.4446
 -0.4186  -0.3952  -0.3930  -0.3656  -0.3582  -0.3399  -0.3398  -0.3250
 -0.3157  -0.3021  -0.3019  -0.2747  -0.2695  -0.2654
 -- Virtual --
 -0.0966  -0.0720  -0.0614  -0.0476  -0.0354  -0.0119  -0.0039   0.0124
  0.0224   0.0253   0.0393   0.0433   0.0491   0.0533   0.0595   0.0649
  0.0661   0.0673   0.0740   0.0838   0.0866   0.0892   0.0933   0.0980
  0.1025   0.1093   0.1196   0.1209   0.1318   0.1337   0.1431   0.1495
  0.1572   0.1648   0.1687   0.1726   0.1746   0.1858   0.1900   0.2032
  0.2121   0.2137   0.2209   0.2222   0.2306   0.2324   0.2433   0.2514
  0.2547   0.2588   0.2682   0.2790   0.2875   0.2972   0.3094   0.3231
  0.3510   0.3709   0.3879   0.3890   0.3992   0.4092   0.4126   0.4127
  0.4180   0.4224   0.4266   0.4282   0.4497   0.4503   0.4563   0.4658
  0.4816   0.4895   0.4933   0.4980   0.5056   0.5068   0.5206   0.5267
  0.5284   0.5414   0.5517   0.5541   0.5583   0.5676   0.5810   0.5914
  0.5984   0.6158   0.6252   0.6290   0.6447   0.6500   0.6792   0.6960
  0.7007   0.7093   0.7188   0.7264   0.7442   0.7619   0.7699   0.7940
  0.8045   0.8152   0.8356   0.8404   0.8409   0.8512   0.8640   0.8864
  0.9022   0.9340   0.9348   0.9453   0.9453   1.0004   1.0113   1.0338
  1.0435   1.0513   1.0939   1.1080   1.1485   1.1856   1.1969   1.2044
  1.2319   1.2333   1.2666   1.3063   1.3456   1.3809   1.3975   1.4143
  1.4403   1.4547   1.4668   1.4832   1.5285   1.5504   1.5778   1.6123
  1.7142   1.7278   1.7408   1.7557   1.8064   1.8149   1.8369   1.8427
  1.8911   1.9843   2.0097   2.0132   2.0311   2.0456   2.0648   2.0984
  2.1238   2.1727   2.1808   2.2104   2.2283   2.2478   2.2568   2.2582
  2.2891   2.3081   2.3304   2.3539   2.4342   2.4725   2.5649   2.5655
  2.6966   2.7139   2.8147   2.8256   2.8451   2.9383   3.0018   3.0350
  3.0621   3.0712   3.1631   3.1772   3.3884   3.4145   3.6354   3.7461
  3.7516   3.8160   3.8880   3.9513   3.9584   3.9806   3.9884   3.9921
  3.9988   4.0132   4.0362   4.0481   4.0684   4.0690   4.0715   4.0762
  4.1116   4.1521   4.2071   4.2459   4.2838   4.2850   4.3692   4.4062
  4.4309   4.5160   4.8099   4.8355   6.0083   6.1131   6.1526   6.2988
  6.4364   6.6539   6.7354   6.7706   6.8162   7.5339   7.5464   7.5703
  7.6486   7.6617   7.7054   7.7170   7.7534   7.7870   9.7691  23.2243
 23.7645  23.7707  23.9232  23.9308  24.0226  25.8172  26.2077  26.6236
 27.9052  28.3457  28.4174  28.4274  28.5227  28.5476  28.5524  28.6187
 28.7302  47.9399  48.0202  48.0581  66.7690 127.8852 127.9482 127.9711
151.6940 215.7610 289.7295 289.7424 289.7672 289.8456 289.8606 289.9054
289.9381 289.9750 290.00931020.74171020.84271020.88931901.8587
 --------------------------------------------------------------

          Ground-State Mulliken Net Atomic Charges

     Atom                 Charge (a.u.)
  ----------------------------------------
      1 C                    -0.885607
      2 C                     0.213413
      3 C                    -0.000799
      4 C                    -0.108484
      5 C                     0.110517
      6 C                     0.608291
      7 F                    -0.072306
      8 Br                   -0.132767
      9 Cl                    0.564181
     10 Br                   -0.192663
     11 Br                   -0.208012
     12 I                     0.104236
  ----------------------------------------
  Sum of atomic charges =     0.000000

 -----------------------------------------------------------------
                    Cartesian Multipole Moments
 -----------------------------------------------------------------
    Charge (ESU x 10^10)
                -0.0000
    Dipole Moment (Debye)
         X       0.5165      Y      -0.0000      Z      -0.2109
       Tot       0.5579
    Quadrupole Moments (Debye-Ang)
        XX    -131.6909     XY      -0.0000     YY    -135.3992
        XZ      -2.1544     YZ      -0.0000     ZZ    -129.6570
    Octopole Moments (Debye-Ang^2)
       XXX    -576.6227    XXY      -0.0000    XYY    -202.9682
       YYY      -0.0000    XXZ     -48.1722    XYZ      -0.0000
       YYZ     -56.6706    XZZ    -192.9333    YZZ      -0.0000
       ZZZ    -185.6509
    Hexadecapole Moments (Debye-Ang^3)
      XXXX   -4680.9135   XXXY      -0.0000   XXYY    -868.8175
      XYYY      -0.0000   YYYY    -164.8542   XXXZ    -123.3867
      XXYZ      -0.0000   XYYZ     -38.6161   YYYZ      -0.0000
      XXZZ   -1446.8954   XYZZ      -0.0000   YYZZ    -743.3312
      XZZZ    -132.4271   YZZZ      -0.0000   ZZZZ   -3973.1618
 -----------------------------------------------------------------
 Calculating analytic gradient of the SCF energy
 Gradient of SCF Energy
            1           2           3           4           5           6
    1  -0.0001092   0.0000427   0.0000198  -0.0000094  -0.0000080  -0.0000173
    2   0.0000000   0.0000000  -0.0000000  -0.0000000   0.0000000  -0.0000000
    3   0.0000436  -0.0000490   0.0001242  -0.0000284  -0.0001051   0.0000508
            7           8           9          10          11          12
    1   0.0000177   0.0000504   0.0000396   0.0001260  -0.0000266  -0.0001256
    2  -0.0000000   0.0000000  -0.0000000  -0.0000000  -0.0000000   0.0000000
    3   0.0001144   0.0001042  -0.0000505  -0.0000639  -0.0000964  -0.0000437
 Max gradient component =       1.260E-04
 RMS gradient           =       5.946E-05
 Gradient time:  CPU 87.19 s  wall 14.63 s
 Geometry Optimization Parameters
   NAtoms,    NIC,     NZ,  NCons,   NDum,   NFix, NCnnct, MaxDiis
       12      78      12       0       0       0       0       0

 Cartesian Hessian Update
 Hessian updated using BFGS update


** GEOMETRY OPTIMIZATION IN DELOCALIZED INTERNAL COORDINATES **
   Searching for a Minimum

   Optimization Cycle:   6

                       Coordinates (Angstroms)
     ATOM                X               Y               Z
      1  C         0.0317792768    0.0000000000    0.0128585251
      2  C         0.0056331817    0.0000000000    1.4036474055
      3  C         1.2170916277    0.0000000000    2.1052322334
      4  C         2.4344051490    0.0000000000    1.4034711281
      5  C         2.4359451741    0.0000000000   -0.0016911072
      6  C         1.2226223151    0.0000000000   -0.7064321709
      7  F        -1.1304631547    0.0000000000   -0.6473194308
      8  Br       -1.6781455836    0.0000000000    2.2720197765
      9  Cl        1.1948331825    0.0000000000    3.8398579740
     10  Br        4.0673894606    0.0000000000    2.3761601627
     11  Br        4.0809207277    0.0000000000   -0.9503791542
     12  I         1.0907364900    0.0000000000   -2.8208653423
   Point Group: c1    Number of degrees of freedom:    30


   Energy is -15430.700130881

 Hessian updated using BFGS update

 18 Hessian modes will be used to form the next step
  Hessian Eigenvalues:
     0.120857    0.180230    0.201792    0.202878    0.208529    0.240233
     0.249272    0.260587    0.314538    0.328999    0.393932    0.432233
     0.450976    0.458683    0.486455    0.517405    0.541755    0.585041

 Minimum search - taking simple RFO step
 Searching for Lamda that Minimizes Along All modes
 Value Taken    Lamda =   0.00000000
 Step Taken.  Stepsize is  0.000802

                             Maximum     Tolerance    Cnvgd?
         Gradient           0.000179      0.000300     YES
         Displacement       0.000473      0.001200     YES
         Energy change     -0.000000      0.000001     YES


                       Distance Matrix (Angstroms)
             C (  1)   C (  2)   C (  3)   C (  4)   C (  5)   C (  6)
   C (  2)  1.391035
   C (  3)  2.404785  1.399947
   C (  4)  2.776043  2.428772  1.405105
   C (  5)  2.404210  2.807382  2.434077  1.405163
   C (  6)  1.391218  2.435877  2.811670  2.433128  1.403144
   F (  7)  1.336653  2.344607  3.617672  4.112667  3.624376  2.353828
   Br(  8)  2.833311  1.894514  2.900037  4.203267  4.700585  4.157599
   Cl(  9)  3.999827  2.710963  1.734769  2.733591  4.037061  4.546375
   Br( 10)  4.676681  4.176559  2.863145  1.900727  2.883711  4.194648
   Br( 11)  4.162136  4.706316  4.187873  2.872564  1.898935  2.868690
   I ( 12)  3.025125  4.361646  4.927718  4.432884  3.123672  2.118542
             F (  7)   Br(  8)   Cl(  9)   Br( 10)   Br( 11)
   Br(  8)  2.970269
   Cl(  9)  5.053886  3.272938
   Br( 10)  6.013244  5.746479  3.223971
   Br( 11)  5.220188  6.599295  5.592484  3.326567
   I ( 12)  3.107737  5.796912  6.661537  5.989118  3.527027

 Final energy is   -15430.700130880708     


 ******************************
 **  OPTIMIZATION CONVERGED  **
 ******************************

                       Coordinates (Angstroms)
     ATOM                X               Y               Z
      1  C         0.0317792768    0.0000000000    0.0128585251
      2  C         0.0056331817    0.0000000000    1.4036474055
      3  C         1.2170916277    0.0000000000    2.1052322334
      4  C         2.4344051490    0.0000000000    1.4034711281
      5  C         2.4359451741    0.0000000000   -0.0016911072
      6  C         1.2226223151    0.0000000000   -0.7064321709
      7  F        -1.1304631547    0.0000000000   -0.6473194308
      8  Br       -1.6781455836    0.0000000000    2.2720197765
      9  Cl        1.1948331825    0.0000000000    3.8398579740
     10  Br        4.0673894606    0.0000000000    2.3761601627
     11  Br        4.0809207277    0.0000000000   -0.9503791542
     12  I         1.0907364900    0.0000000000   -2.8208653423

Z-matrix Print:
$molecule
0 1
I 
C  1 2.118542
C  2 1.391218 1 117.563586
F  3 1.336653 2 119.269787 1 -0.000000 0
C  3 1.391035 2 122.209738 1 -180.000000 0
C  5 1.399947 3 118.999164 2 -0.000000 0
C  2 1.403144 1 123.718691 3 -180.000000 0
C  6 1.405105 5 119.961095 3 -0.000000 0
Cl 6 1.734769 5 119.340998 3 -180.000000 0
Br 5 1.894514 3 118.358443 2 -180.000000 0
Br 7 1.898935 2 119.877607 1 -0.000000 0
Br 8 1.900727 6 119.257070 5 -180.000000 0
$end


 --------------------------------------------------------------

                    Orbital Energies (a.u.)
 --------------------------------------------------------------

 Alpha MOs
 -- Occupied --
********-482.8609-482.8592-482.8576-176.3238-165.7277-165.7254-165.7253
******** -62.5136 -62.5121 -62.5105 -56.3344 -56.3328 -56.3312 -56.3302
-56.3298 -56.3287 -56.3283 -56.3270 -56.3267 -35.8202 -31.3138 -31.3074
-31.3069 -24.7302 -22.9642 -22.9627 -22.9625 -22.9579 -22.9579 -10.3153
-10.2917 -10.2857 -10.2818 -10.2786 -10.2698  -9.5004  -8.7224  -8.7210
 -8.7193  -7.2652  -7.2553  -7.2544  -6.5549  -6.5532  -6.5516  -6.5407
 -6.5398  -6.5395  -6.5384  -6.5377  -6.5367  -6.3695  -4.7827  -4.7670
 -4.7662  -2.6656  -2.6639  -2.6623  -2.6617  -2.6611  -2.6604  -2.6595
 -2.6587  -2.6579  -2.6497  -2.6497  -2.6485  -2.6484  -2.6467  -2.6466
 -2.0484  -2.0436  -2.0430  -2.0294  -2.0294  -1.2757  -0.9556  -0.8982
 -0.8706  -0.8328  -0.8217  -0.7740  -0.7496  -0.6903  -0.6490  -0.6285
 -0.5747  -0.5706  -0.5180  -0.5006  -0.4695  -0.4582  -0.4521  -0.4446
 -0.4186  -0.3952  -0.3930  -0.3656  -0.3582  -0.3399  -0.3398  -0.3250
 -0.3157  -0.3021  -0.3019  -0.2747  -0.2695  -0.2654
 -- Virtual --
 -0.0966  -0.0720  -0.0614  -0.0476  -0.0354  -0.0119  -0.0039   0.0124
  0.0224   0.0253   0.0393   0.0433   0.0491   0.0533   0.0595   0.0649
  0.0661   0.0673   0.0740   0.0838   0.0866   0.0892   0.0933   0.0980
  0.1025   0.1093   0.1196   0.1209   0.1318   0.1337   0.1431   0.1495
  0.1572   0.1648   0.1687   0.1726   0.1746   0.1858   0.1900   0.2032
  0.2121   0.2137   0.2209   0.2222   0.2306   0.2324   0.2433   0.2514
  0.2547   0.2588   0.2682   0.2790   0.2875   0.2972   0.3094   0.3231
  0.3510   0.3709   0.3879   0.3890   0.3992   0.4092   0.4126   0.4127
  0.4180   0.4224   0.4266   0.4282   0.4497   0.4503   0.4563   0.4658
  0.4816   0.4895   0.4933   0.4980   0.5056   0.5068   0.5206   0.5267
  0.5284   0.5414   0.5517   0.5541   0.5583   0.5676   0.5810   0.5914
  0.5984   0.6158   0.6252   0.6290   0.6447   0.6500   0.6792   0.6960
  0.7007   0.7093   0.7188   0.7264   0.7442   0.7619   0.7699   0.7940
  0.8045   0.8152   0.8356   0.8404   0.8409   0.8512   0.8640   0.8864
  0.9022   0.9340   0.9348   0.9453   0.9453   1.0004   1.0113   1.0338
  1.0435   1.0513   1.0939   1.1080   1.1485   1.1856   1.1969   1.2044
  1.2319   1.2333   1.2666   1.3063   1.3456   1.3809   1.3975   1.4143
  1.4403   1.4547   1.4668   1.4832   1.5285   1.5504   1.5778   1.6123
  1.7142   1.7278   1.7408   1.7557   1.8064   1.8149   1.8369   1.8427
  1.8911   1.9843   2.0097   2.0132   2.0311   2.0456   2.0648   2.0984
  2.1238   2.1727   2.1808   2.2104   2.2283   2.2478   2.2568   2.2582
  2.2891   2.3081   2.3304   2.3539   2.4342   2.4725   2.5649   2.5655
  2.6966   2.7139   2.8147   2.8256   2.8451   2.9383   3.0018   3.0350
  3.0621   3.0712   3.1631   3.1772   3.3884   3.4145   3.6354   3.7461
  3.7516   3.8160   3.8880   3.9513   3.9584   3.9806   3.9884   3.9921
  3.9988   4.0132   4.0362   4.0481   4.0684   4.0690   4.0715   4.0762
  4.1116   4.1521   4.2071   4.2459   4.2838   4.2850   4.3692   4.4062
  4.4309   4.5160   4.8099   4.8355   6.0083   6.1131   6.1526   6.2988
  6.4364   6.6539   6.7354   6.7706   6.8162   7.5339   7.5464   7.5703
  7.6486   7.6617   7.7054   7.7170   7.7534   7.7870   9.7691  23.2243
 23.7645  23.7707  23.9232  23.9308  24.0226  25.8172  26.2077  26.6236
 27.9052  28.3457  28.4174  28.4274  28.5227  28.5476  28.5524  28.6187
 28.7302  47.9399  48.0202  48.0581  66.7690 127.8852 127.9482 127.9711
151.6940 215.7610 289.7295 289.7424 289.7672 289.8456 289.8606 289.9054
289.9381 289.9750 290.00931020.74171020.84271020.88931901.8587
 --------------------------------------------------------------

          Ground-State Mulliken Net Atomic Charges

     Atom                 Charge (a.u.)
  ----------------------------------------
      1 C                    -0.885607
      2 C                     0.213413
      3 C                    -0.000799
      4 C                    -0.108484
      5 C                     0.110517
      6 C                     0.608291
      7 F                    -0.072306
      8 Br                   -0.132767
      9 Cl                    0.564181
     10 Br                   -0.192663
     11 Br                   -0.208012
     12 I                     0.104236
  ----------------------------------------
  Sum of atomic charges =     0.000000

 -----------------------------------------------------------------
                    Cartesian Multipole Moments
 -----------------------------------------------------------------
    Charge (ESU x 10^10)
                -0.0000
    Dipole Moment (Debye)
         X       0.5165      Y      -0.0000      Z      -0.2109
       Tot       0.5579
    Quadrupole Moments (Debye-Ang)
        XX    -131.6909     XY      -0.0000     YY    -135.3992
        XZ      -2.1544     YZ      -0.0000     ZZ    -129.6570
    Octopole Moments (Debye-Ang^2)
       XXX    -576.6227    XXY      -0.0000    XYY    -202.9682
       YYY      -0.0000    XXZ     -48.1722    XYZ      -0.0000
       YYZ     -56.6706    XZZ    -192.9333    YZZ      -0.0000
       ZZZ    -185.6509
    Hexadecapole Moments (Debye-Ang^3)
      XXXX   -4680.9135   XXXY      -0.0000   XXYY    -868.8175
      XYYY      -0.0000   YYYY    -164.8542   XXXZ    -123.3867
      XXYZ      -0.0000   XYYZ     -38.6161   YYYZ      -0.0000
      XXZZ   -1446.8954   XYZZ      -0.0000   YYZZ    -743.3312
      XZZZ    -132.4271   YZZZ      -0.0000   ZZZZ   -3973.1618
 -----------------------------------------------------------------
Archival summary:
1\1\february\OPT\ProcedureUnspecified\BasisUnspecified\1r3l116\taweetha\SunDec122:23:312019SunDec122:23:312019\0\\#,OPT,ProcedureUnspecified,BasisUnspecified,\\0,1\I\C,1,2.11854\C,2,1.39122,1,117.564\F,3,1.33665,2,119.27,1,-0,0\C,3,1.39103,2,122.21,1,-180,0\C,5,1.39995,3,118.999,2,-0,0\C,2,1.40314,1,123.719,3,-180,0\C,6,1.40511,5,119.961,3,-0,0\Cl,6,1.73477,5,119.341,3,-180,0\Br,5,1.89451,3,118.358,2,-180,0\Br,7,1.89893,2,119.878,1,-0,0\Br,8,1.90073,6,119.257,5,-180,0\\\@

 Total job time:  308.47s(wall), 1729.07s(cpu) 
 Sun Dec  1 22:23:31 2019

        *************************************************************
        *                                                           *
        *  Thank you very much for using Q-Chem.  Have a nice day.  *
        *                                                           *
        *************************************************************


 
User input: 2 of 2 
 
                  Welcome to Q-Chem
     A Quantum Leap Into The Future Of Chemistry


 Q-Chem 5.2 (devel), Q-Chem, Inc., Pleasanton, CA (2019)

 Yihan Shao,  Zhengting Gan,  E. Epifanovsky,  A. T. B. Gilbert,  M. Wormit,  
 J. Kussmann,  A. W. Lange,  A. Behn,  Jia Deng,  Xintian Feng,  D. Ghosh,  
 M. Goldey,  P. R. Horn,  L. D. Jacobson,  I. Kaliman,  T. Kus,  A. Landau,  
 Jie Liu,  E. I. Proynov,  R. M. Richard,  R. P. Steele,  E. J. Sundstrom,  
 H. L. Woodcock III,  P. M. Zimmerman,  D. Zuev,  B. Albrecht,  E. Alguire,  
 S. A. Baeppler,  D. Barton,  Z. Benda,  Y. A. Bernard,  E. J. Berquist,  
 K. B. Bravaya,  H. Burton,  D. Casanova,  Chun-Min Chang,  Yunqing Chen,  
 A. Chien,  K. D. Closser,  M. P. Coons,  S. Coriani,  S. Dasgupta,  
 A. L. Dempwolff,  M. Diedenhofen,  Hainam Do,  R. G. Edgar,  Po-Tung Fang,  
 S. Faraji,  S. Fatehi,  Qingguo Feng,  K. D. Fenk,  J. Fosso-Tande,  
 J. Gayvert,  Qinghui Ge,  A. Ghysels,  G. Gidofalvi,  J. Gomes,  
 J. Gonthier,  A. Gunina,  D. Hait,  M. W. D. Hanson-Heine,  
 P. H. P. Harbach,  A. W. Hauser,  M. F. Herbst,  J. E. Herr,  
 E. G. Hohenstein,  Z. C. Holden,  Kerwin Hui,  B. C. Huynh,  T.-C. Jagau,  
 Hyunjun Ji,  B. Kaduk,  K. Khistyaev,  Jaehoon Kim,  P. Klunzinger,  K. Koh,  
 D. Kosenkov,  L. Koulias,  T. Kowalczyk,  C. M. Krauter,  A. Kunitsa,  
 Ka Un Lao,  A. Laurent,  K. V. Lawler,  Joonho Lee,  D. Lefrancois,  
 S. Lehtola,  D. S. Levine,  Yi-Pei Li,  You-Sheng Lin,  Fenglai Liu,  
 E. Livshits,  A. Luenser,  P. Manohar,  E. Mansoor,  S. F. Manzer,  
 Shan-Ping Mao,  Yuezhi Mao,  N. Mardirossian,  A. V. Marenich,  
 T. Markovich,  L. A. Martinez-Martinez,  S. A. Maurer,  N. J. Mayhall,  
 S. C. McKenzie,  J.-M. Mewes,  P. Morgante,  A. F. Morrison,  
 J. W. Mullinax,  K. Nanda,  T. S. Nguyen-Beck,  R. Olivares-Amaya,  
 J. A. Parkhill,  Zheng Pei,  T. M. Perrine,  F. Plasser,  P. Pokhilko,  
 S. Prager,  A. Prociuk,  E. Ramos,  D. R. Rehn,  F. Rob,  M. Scheurer,  
 M. Schneider,  N. Sergueev,  S. M. Sharada,  S. Sharma,  D. W. Small,  
 T. Stauch,  T. Stein,  Yu-Chuan Su,  A. J. W. Thom,  A. Tkatchenko,  
 T. Tsuchimochi,  N. M. Tubman,  L. Vogt,  M. L. Vidal,  O. Vydrov,  
 M. A. Watson,  J. Wenzel,  M. de Wergifosse,  T. A. Wesolowski,  A. White,  
 J. Witte,  A. Yamada,  Jun Yang,  K. Yao,  S. Yeganeh,  S. R. Yost,  
 Zhi-Qiang You,  A. Zech,  Igor Ying Zhang,  Xing Zhang,  Yan Zhao,  
 Ying Zhu,  B. R. Brooks,  G. K. L. Chan,  C. J. Cramer,  M. S. Gordon,  
 W. J. Hehre,  A. Klamt,  M. W. Schmidt,  C. D. Sherrill,  D. G. Truhlar,  
 A. Aspuru-Guzik,  R. Baer,  A. T. Bell,  N. A. Besley,  Jeng-Da Chai,  
 A. E. DePrince, III,  R. A. DiStasio Jr.,  A. Dreuw,  B. D. Dunietz,  
 T. R. Furlani,  Chao-Ping Hsu,  Yousung Jung,  Jing Kong,  D. S. Lambrecht,  
 WanZhen Liang,  C. Ochsenfeld,  V. A. Rassolov,  L. V. Slipchenko,  
 J. E. Subotnik,  T. Van Voorhis,  J. M. Herbert,  A. I. Krylov,  
 P. M. W. Gill,  M. Head-Gordon

 Contributors to earlier versions of Q-Chem not listed above: 
 R. D. Adamson,  B. Austin,  J. Baker,  G. J. O. Beran,  K. Brandhorst,  
 S. T. Brown,  E. F. C. Byrd,  A. K. Chakraborty,  C.-L. Cheng,  
 Siu Hung Chien,  D. M. Chipman,  D. L. Crittenden,  H. Dachsel,  
 R. J. Doerksen,  A. D. Dutoi,  L. Fusti-Molnar,  W. A. Goddard III,  
 A. Golubeva-Zadorozhnaya,  S. R. Gwaltney,  G. Hawkins,  A. Heyden,  
 S. Hirata,  G. Kedziora,  F. J. Keil,  C. Kelley,  Jihan Kim,  R. A. King,  
 R. Z. Khaliullin,  P. P. Korambath,  W. Kurlancheek,  A. M. Lee,  M. S. Lee,  
 S. V. Levchenko,  Ching Yeh Lin,  D. Liotard,  R. C. Lochan,  I. Lotan,  
 P. E. Maslen,  N. Nair,  D. P. O'Neill,  D. Neuhauser,  E. Neuscamman,  
 C. M. Oana,  R. Olson,  B. Peters,  R. Peverati,  P. A. Pieniazek,  
 Y. M. Rhee,  J. Ritchie,  M. A. Rohrdanz,  E. Rosta,  N. J. Russ,  
 H. F. Schaefer III,  N. E. Schultz,  N. Shenvi,  A. C. Simmonett,  A. Sodt,  
 D. Stuck,  K. S. Thanthiriwatte,  V. Vanovschi,  Tao Wang,  A. Warshel,  
 C. F. Williams,  Q. Wu,  X. Xu,  W. Zhang

 Please cite Q-Chem as follows:
 Y. Shao et al., Mol. Phys. 113, 184-215 (2015)
 DOI: 10.1080/00268976.2014.952696

 Q-Chem 5.2.1 for Intel X86 EM64T Linux

 Parts of Q-Chem use Armadillo 8.300.2 (Tropical Shenanigans).
 http://arma.sourceforge.net/

 Q-Chem begins on Sun Dec  1 22:23:31 2019  

Host: 
0

     Scratch files written to /scratch/taweetham/qchem26795//
NAlpha2: 220
NElect   220
Mult     1
The previous job contains 0 fragments, simply inherited here

Checking the input file for inconsistencies... 	...done.

--------------------------------------------------------------
User input:
--------------------------------------------------------------

$MOLECULE
READ
$END

$REM
   JOB_TYPE 	FREQUENCY
   BASIS 	6-311++G**
   METHOD	B3LYP	
$END


--------------------------------------------------------------
 ----------------------------------------------------------------
             Standard Nuclear Orientation (Angstroms)
    I     Atom           X                Y                Z
 ----------------------------------------------------------------
    1      C      -0.2387693254    -1.5140861460     0.0000000000
    2      C      -1.5582893559    -1.0738087140    -0.0000000000
    3      C      -1.8145415361     0.3024861880    -0.0000000000
    4      C      -0.7462219898     1.2151823067    -0.0000000000
    5      C       0.5786190956     0.7469095468     0.0000000000
    6      C       0.8372226954    -0.6321975937     0.0000000000
    7      F      -0.0050898100    -2.8301546423     0.0000000000
    8      Br     -2.9395675597    -2.3704397445    -0.0000000000
    9      Cl     -3.4568186511     0.8613670122    -0.0000000000
   10      Br     -1.1170727018     3.0793795788    -0.0000000000
   11      Br      2.0226212687     1.9801213317     0.0000000000
   12      I       2.7859296717    -1.4633189011     0.0000000000
 ----------------------------------------------------------------
 Molecular Point Group                 Cs    NOp =  2
 Largest Abelian Subgroup              Cs    NOp =  2
 Nuclear Repulsion Energy =        2817.52845108 hartrees
 There are      110 alpha and      110 beta electrons
 Requested basis set is 6-311++G(d,p)
 There are 136 shells and 390 basis functions

 Total QAlloc Memory Limit   2000 MB
 Mega-Array Size       188 MB
 MEM_STATIC part       192 MB

                       Distance Matrix (Angstroms)
             C (  1)   C (  2)   C (  3)   C (  4)   C (  5)   C (  6)
   C (  2)  1.391035
   C (  3)  2.404785  1.399947
   C (  4)  2.776043  2.428772  1.405105
   C (  5)  2.404210  2.807382  2.434077  1.405163
   C (  6)  1.391218  2.435877  2.811670  2.433128  1.403144
   F (  7)  1.336653  2.344607  3.617672  4.112667  3.624376  2.353828
   Br(  8)  2.833311  1.894514  2.900037  4.203267  4.700585  4.157599
   Cl(  9)  3.999827  2.710963  1.734769  2.733591  4.037061  4.546375
   Br( 10)  4.676681  4.176559  2.863145  1.900727  2.883711  4.194648
   Br( 11)  4.162136  4.706316  4.187873  2.872564  1.898935  2.868690
   I ( 12)  3.025125  4.361646  4.927718  4.432884  3.123672  2.118542
             F (  7)   Br(  8)   Cl(  9)   Br( 10)   Br( 11)
   Br(  8)  2.970269
   Cl(  9)  5.053886  3.272938
   Br( 10)  6.013244  5.746479  3.223971
   Br( 11)  5.220188  6.599295  5.592484  3.326567
   I ( 12)  3.107737  5.796912  6.661537  5.989118  3.527027

 A cutoff of  1.0D-11 yielded   5906 shell pairs
 There are     54423 function pairs (     60159 Cartesian)
 Smallest overlap matrix eigenvalue = 4.39E-07

 Q-Chem warning in module stvman/mkSTV.C, line 318:

 Overlap eigenvalue is smaller than square root of threshold
 Use THRESH >= 12 to get rid of this warning

 Linear dependence detected in AO basis
 Tighter screening thresholds may be required for diffuse basis sets
 Use S2THRESH > 14 and THRESH = 14 in case of SCF convergence issues
 Number of orthogonalized atomic orbitals = 389
 Maximum deviation from orthogonality = 6.380E-10
 Guess from superposition of atomic densities
 Warning:  Energy on first SCF cycle will be non-variational
 SAD guess density has 220.000000 electrons

 -----------------------------------------------------------------------
  General SCF calculation program by
  Eric Jon Sundstrom, Paul Horn, Yuezhi Mao, Dmitri Zuev, Alec White,
  David Stuck, Shaama M.S., Shane Yost, Joonho Lee, David Small,
  Daniel Levine, Susi Lehtola, Hugh Burton, Evgeny Epifanovsky,
  Bang C. Huynh
 -----------------------------------------------------------------------
 Exchange:     0.2000 Hartree-Fock + 0.0800 Slater + 0.7200 B88
 Correlation:  0.1900 VWN1RPA + 0.8100 LYP
 Using SG-1 standard quadrature grid
 using 6 threads for integral computing
 -------------------------------------------------------
 OpenMP Integral computing Module                
 Release: version 2.0, May 2017, Q-Chem Inc. Pleasanton 
 -------------------------------------------------------
 A restricted SCF calculation will be
 performed using DIIS
 SCF converges when DIIS error is below 1.0e-08
 ---------------------------------------
  Cycle       Energy         DIIS error
 ---------------------------------------
    1  -15433.0667774227      2.95e-02  
    2  -15430.6550403180      2.11e-03  
    3  -15430.6193797726      2.45e-03  
    4  -15430.6864504850      7.95e-04  
    5  -15430.6991264202      2.19e-04  
    6  -15430.6997850873      8.42e-05  
    7  -15430.6998879282      2.75e-05  
    8  -15430.6999007718      1.06e-05  
    9  -15430.6999025622      1.96e-06  
   10  -15430.6999026037      7.57e-07  
   11  -15430.6999026112      4.08e-07  
   12  -15430.6999026140      7.79e-08  
   13  -15430.6999026153      3.19e-08  
   14  -15430.6999026179      6.27e-09  Convergence criterion met
 ---------------------------------------
 SCF time:   CPU 269.36s  wall 49.00s 
 SCF   energy in the final basis set =   -15430.6999026179
 Total energy in the final basis set =   -15430.6999026179

 --------------------------------------------------------------
             Orbital Energies (a.u.) and Symmetries
 --------------------------------------------------------------

 Alpha MOs, Restricted
 -- Occupied --                  
******* -482.86 -482.86 -482.86 -176.32 -165.73 -165.73 -165.73
  1 A'    2 A'    3 A'    4 A'    5 A'    6 A'    1 A"    7 A'                 
-101.59  -62.51  -62.51  -62.51  -56.33  -56.33  -56.33  -56.33
  8 A'    9 A'   10 A'   11 A'   12 A'   13 A'   14 A'    2 A"                 
-56.330 -56.329 -56.328 -56.327 -56.327 -35.820 -31.314 -31.307
 15 A'    3 A"   16 A'    4 A"   17 A'   18 A'   19 A'    5 A"                 
-31.307 -24.730 -22.964 -22.963 -22.963 -22.958 -22.958 -10.315
 20 A'   21 A'   22 A'    6 A"   23 A'   24 A'    7 A"   25 A'                 
-10.292 -10.286 -10.282 -10.279 -10.270  -9.500  -8.722  -8.721
 26 A'   27 A'   28 A'   29 A'   30 A'   31 A'   32 A'   33 A'                 
 -8.719  -7.265  -7.255  -7.254  -6.555  -6.553  -6.552  -6.541
 34 A'   35 A'    8 A"   36 A'   37 A'   38 A'   39 A'    9 A"                 
 -6.540  -6.539  -6.538  -6.538  -6.537  -6.370  -4.783  -4.767
 40 A'   10 A"   41 A'   11 A"   42 A'   43 A'   44 A'   12 A"                 
 -4.766  -2.666  -2.664  -2.662  -2.661  -2.661  -2.660  -2.660
 45 A'   46 A'   47 A'   48 A'   13 A"   49 A'   14 A"   50 A'                 
 -2.659  -2.658  -2.650  -2.650  -2.648  -2.648  -2.647  -2.647
 15 A"   51 A'   16 A"   52 A'   17 A"   53 A'   54 A'   18 A"                 
 -2.049  -2.044  -2.043  -2.030  -2.029  -1.276  -0.956  -0.898
 55 A'   19 A"   56 A'   20 A"   57 A'   58 A'   59 A'   60 A'                 
 -0.871  -0.833  -0.822  -0.774  -0.750  -0.690  -0.649  -0.628
 61 A'   62 A'   63 A'   64 A'   65 A'   66 A'   67 A'   68 A'                 
 -0.575  -0.571  -0.518  -0.501  -0.470  -0.458  -0.452  -0.445
 69 A'   70 A'   21 A"   71 A'   72 A'   73 A'   22 A"   74 A'                 
 -0.419  -0.395  -0.393  -0.366  -0.358  -0.340  -0.340  -0.325
 75 A'   23 A"   76 A'   24 A"   77 A'   78 A'   25 A"   26 A"                 
 -0.316  -0.302  -0.302  -0.275  -0.270  -0.265
 79 A'   80 A'   27 A"   81 A'   28 A"   29 A"                                 
 -- Virtual --                   
 -0.097  -0.072  -0.061  -0.048  -0.035  -0.012  -0.004   0.012
 82 A'   30 A"   31 A"   83 A'   84 A'   85 A'   86 A'   87 A'                 
  0.022   0.025   0.039   0.043   0.049   0.053   0.059   0.065
 88 A'   89 A'   32 A"   90 A'   91 A'   33 A"   92 A'   34 A"                 
  0.066   0.067   0.074   0.084   0.087   0.089   0.093   0.098
 93 A'   94 A'   35 A"   95 A'   36 A"   96 A'   97 A'   37 A"                 
  0.103   0.109   0.120   0.121   0.132   0.134   0.143   0.149
 98 A'   99 A'   38 A"  100 A'   39 A"  101 A'  102 A'   40 A"                 
  0.157   0.165   0.168   0.172   0.175   0.186   0.190   0.203
103 A'  104 A'   41 A"  105 A'  106 A'  107 A'  108 A'  109 A'                 
  0.212   0.214   0.221   0.222   0.230   0.232   0.244   0.251
110 A'  111 A'   42 A"  112 A'  113 A'  114 A'  115 A'   43 A"                 
  0.255   0.259   0.269   0.279   0.287   0.297   0.309   0.323
116 A'  117 A'  118 A'  119 A'  120 A'  121 A'   44 A"  122 A'                 
  0.351   0.371   0.388   0.389   0.399   0.410   0.413   0.413
123 A'  124 A'  125 A'   45 A"  126 A'  127 A'  128 A'   46 A"                 
  0.418   0.423   0.427   0.428   0.450   0.450   0.456   0.466
 47 A"  129 A'   48 A"  130 A'  131 A'   49 A"   50 A"  132 A'                 
  0.482   0.490   0.493   0.498   0.506   0.507   0.521   0.527
133 A'  134 A'  135 A'   51 A"  136 A'   52 A"  137 A'   53 A"                 
  0.528   0.541   0.552   0.554   0.558   0.568   0.581   0.592
138 A'   54 A"   55 A"  139 A'   56 A"   57 A"  140 A'  141 A'                 
  0.598   0.616   0.625   0.629   0.645   0.650   0.679   0.696
 58 A"  142 A'  143 A'   59 A"  144 A'   60 A"  145 A'  146 A'                 
  0.701   0.709   0.719   0.726   0.744   0.762   0.770   0.794
 61 A"  147 A'  148 A'  149 A'  150 A'  151 A'   62 A"  152 A'                 
  0.804   0.815   0.836   0.840   0.841   0.851   0.864   0.886
153 A'  154 A'  155 A'  156 A'   63 A"  157 A'  158 A'  159 A'                 
  0.902   0.934   0.935   0.945   0.945   1.000   1.011   1.034
160 A'  161 A'   64 A"   65 A"  162 A'  163 A'  164 A'  165 A'                 
  1.044   1.051   1.094   1.108   1.149   1.186   1.197   1.204
166 A'  167 A'   66 A"  168 A'  169 A'  170 A'   67 A"   68 A"                 
  1.232   1.233   1.267   1.306   1.346   1.381   1.397   1.414
171 A'   69 A"   70 A"  172 A'   71 A"  173 A'  174 A'   72 A"                 
  1.440   1.455   1.467   1.483   1.529   1.550   1.578   1.612
175 A'  176 A'  177 A'  178 A'  179 A'  180 A'  181 A'  182 A'                 
  1.714   1.728   1.741   1.756   1.806   1.815   1.837   1.843
 73 A"   74 A"  183 A'  184 A'  185 A'  186 A'   75 A"   76 A"                 
  1.891   1.985   2.010   2.013   2.031   2.046   2.065   2.098
 77 A"   78 A"   79 A"  187 A'  188 A'   80 A"  189 A'  190 A'                 
  2.124   2.173   2.181   2.210   2.228   2.248   2.257   2.258
191 A'  192 A'  193 A'  194 A'  195 A'   81 A"   82 A"  196 A'                 
  2.289   2.308   2.330   2.354   2.434   2.473   2.565   2.565
197 A'  198 A'  199 A'  200 A'  201 A'  202 A'  203 A'   83 A"                 
  2.697   2.714   2.815   2.826   2.845   2.938   3.002   3.035
 84 A"   85 A"   86 A"   87 A"  204 A'  205 A'  206 A'   88 A"                 
  3.062   3.071   3.163   3.177   3.388   3.414   3.635   3.746
207 A'  208 A'  209 A'  210 A'  211 A'  212 A'  213 A'  214 A'                 
  3.752   3.816   3.888   3.952   3.958   3.981   3.988   3.992
 89 A"  215 A'  216 A'   90 A"   91 A"   92 A"   93 A"   94 A"                 
  3.999   4.013   4.036   4.048   4.068   4.069   4.071   4.076
217 A'   95 A"  218 A'   96 A"   97 A"  219 A'  220 A'  221 A'                 
  4.111   4.152   4.207   4.246   4.284   4.285   4.369   4.406
 98 A"  222 A'  223 A'  224 A'  225 A'  226 A'  227 A'  228 A'                 
  4.431   4.516   4.810   4.836   6.008   6.113   6.153   6.299
229 A'  230 A'  231 A'  232 A'   99 A"  233 A'  234 A'  100 A"                 
  6.436   6.654   6.735   6.771   6.816   7.534   7.547   7.571
235 A'  236 A'  237 A'  238 A'  239 A'  101 A"  102 A"  103 A"                 
  7.649   7.662   7.706   7.718   7.754   7.787   9.769  23.224
240 A'  241 A'  242 A'  243 A'  244 A'  245 A'  246 A'  247 A'                 
 23.765  23.771  23.923  23.931  24.023  25.817  26.208  26.624
248 A'  249 A'  250 A'  251 A'  252 A'  104 A"  253 A'  254 A'                 
 27.905  28.346  28.417  28.427  28.523  28.547  28.552  28.619
255 A'  105 A"  256 A'  257 A'  106 A"  258 A'  107 A"  259 A'                 
 28.730  47.940  48.020  48.058  66.769 127.885 127.948 127.971
260 A'  261 A'  262 A'  263 A'  264 A'  108 A"  265 A'  266 A'                 
151.694 215.761 289.730 289.742 289.767 289.846 289.861 289.905
267 A'  268 A'  109 A"  110 A"  111 A"  269 A'  270 A'  271 A'                 
289.938 289.975 290.0091020.7421020.8431020.8891901.859
272 A'  273 A'  274 A'  275 A'  276 A'  277 A'  278 A'                         

 Beta MOs, Restricted
 -- Occupied --                  
******* -482.86 -482.86 -482.86 -176.32 -165.73 -165.73 -165.73
  1 A'    2 A'    3 A'    4 A'    5 A'    6 A'    1 A"    7 A'                 
-101.59  -62.51  -62.51  -62.51  -56.33  -56.33  -56.33  -56.33
  8 A'    9 A'   10 A'   11 A'   12 A'   13 A'   14 A'    2 A"                 
-56.330 -56.329 -56.328 -56.327 -56.327 -35.820 -31.314 -31.307
 15 A'    3 A"   16 A'    4 A"   17 A'   18 A'   19 A'    5 A"                 
-31.307 -24.730 -22.964 -22.963 -22.963 -22.958 -22.958 -10.315
 20 A'   21 A'   22 A'    6 A"   23 A'   24 A'    7 A"   25 A'                 
-10.292 -10.286 -10.282 -10.279 -10.270  -9.500  -8.722  -8.721
 26 A'   27 A'   28 A'   29 A'   30 A'   31 A'   32 A'   33 A'                 
 -8.719  -7.265  -7.255  -7.254  -6.555  -6.553  -6.552  -6.541
 34 A'   35 A'    8 A"   36 A'   37 A'   38 A'   39 A'    9 A"                 
 -6.540  -6.539  -6.538  -6.538  -6.537  -6.370  -4.783  -4.767
 40 A'   10 A"   41 A'   11 A"   42 A'   43 A'   44 A'   12 A"                 
 -4.766  -2.666  -2.664  -2.662  -2.661  -2.661  -2.660  -2.660
 45 A'   46 A'   47 A'   48 A'   13 A"   49 A'   14 A"   50 A'                 
 -2.659  -2.658  -2.650  -2.650  -2.648  -2.648  -2.647  -2.647
 15 A"   51 A'   16 A"   52 A'   17 A"   53 A'   54 A'   18 A"                 
 -2.049  -2.044  -2.043  -2.030  -2.029  -1.276  -0.956  -0.898
 55 A'   19 A"   56 A'   20 A"   57 A'   58 A'   59 A'   60 A'                 
 -0.871  -0.833  -0.822  -0.774  -0.750  -0.690  -0.649  -0.628
 61 A'   62 A'   63 A'   64 A'   65 A'   66 A'   67 A'   68 A'                 
 -0.575  -0.571  -0.518  -0.501  -0.470  -0.458  -0.452  -0.445
 69 A'   70 A'   21 A"   71 A'   72 A'   73 A'   22 A"   74 A'                 
 -0.419  -0.395  -0.393  -0.366  -0.358  -0.340  -0.340  -0.325
 75 A'   23 A"   76 A'   24 A"   77 A'   78 A'   25 A"   26 A"                 
 -0.316  -0.302  -0.302  -0.275  -0.270  -0.265
 79 A'   80 A'   27 A"   81 A'   28 A"   29 A"                                 
 -- Virtual --                   
 -0.097  -0.072  -0.061  -0.048  -0.035  -0.012  -0.004   0.012
 82 A'   30 A"   31 A"   83 A'   84 A'   85 A'   86 A'   87 A'                 
  0.022   0.025   0.039   0.043   0.049   0.053   0.059   0.065
 88 A'   89 A'   32 A"   90 A'   91 A'   33 A"   92 A'   34 A"                 
  0.066   0.067   0.074   0.084   0.087   0.089   0.093   0.098
 93 A'   94 A'   35 A"   95 A'   36 A"   96 A'   97 A'   37 A"                 
  0.103   0.109   0.120   0.121   0.132   0.134   0.143   0.149
 98 A'   99 A'   38 A"  100 A'   39 A"  101 A'  102 A'   40 A"                 
  0.157   0.165   0.168   0.172   0.175   0.186   0.190   0.203
103 A'  104 A'   41 A"  105 A'  106 A'  107 A'  108 A'  109 A'                 
  0.212   0.214   0.221   0.222   0.230   0.232   0.244   0.251
110 A'  111 A'   42 A"  112 A'  113 A'  114 A'  115 A'   43 A"                 
  0.255   0.259   0.269   0.279   0.287   0.297   0.309   0.323
116 A'  117 A'  118 A'  119 A'  120 A'  121 A'   44 A"  122 A'                 
  0.351   0.371   0.388   0.389   0.399   0.410   0.413   0.413
123 A'  124 A'  125 A'   45 A"  126 A'  127 A'  128 A'   46 A"                 
  0.418   0.423   0.427   0.428   0.450   0.450   0.456   0.466
 47 A"  129 A'   48 A"  130 A'  131 A'   49 A"   50 A"  132 A'                 
  0.482   0.490   0.493   0.498   0.506   0.507   0.521   0.527
133 A'  134 A'  135 A'   51 A"  136 A'   52 A"  137 A'   53 A"                 
  0.528   0.541   0.552   0.554   0.558   0.568   0.581   0.592
138 A'   54 A"   55 A"  139 A'   56 A"   57 A"  140 A'  141 A'                 
  0.598   0.616   0.625   0.629   0.645   0.650   0.679   0.696
 58 A"  142 A'  143 A'   59 A"  144 A'   60 A"  145 A'  146 A'                 
  0.701   0.709   0.719   0.726   0.744   0.762   0.770   0.794
 61 A"  147 A'  148 A'  149 A'  150 A'  151 A'   62 A"  152 A'                 
  0.804   0.815   0.836   0.840   0.841   0.851   0.864   0.886
153 A'  154 A'  155 A'  156 A'   63 A"  157 A'  158 A'  159 A'                 
  0.902   0.934   0.935   0.945   0.945   1.000   1.011   1.034
160 A'  161 A'   64 A"   65 A"  162 A'  163 A'  164 A'  165 A'                 
  1.044   1.051   1.094   1.108   1.149   1.186   1.197   1.204
166 A'  167 A'   66 A"  168 A'  169 A'  170 A'   67 A"   68 A"                 
  1.232   1.233   1.267   1.306   1.346   1.381   1.397   1.414
171 A'   69 A"   70 A"  172 A'   71 A"  173 A'  174 A'   72 A"                 
  1.440   1.455   1.467   1.483   1.529   1.550   1.578   1.612
175 A'  176 A'  177 A'  178 A'  179 A'  180 A'  181 A'  182 A'                 
  1.714   1.728   1.741   1.756   1.806   1.815   1.837   1.843
 73 A"   74 A"  183 A'  184 A'  185 A'  186 A'   75 A"   76 A"                 
  1.891   1.985   2.010   2.013   2.031   2.046   2.065   2.098
 77 A"   78 A"   79 A"  187 A'  188 A'   80 A"  189 A'  190 A'                 
  2.124   2.173   2.181   2.210   2.228   2.248   2.257   2.258
191 A'  192 A'  193 A'  194 A'  195 A'   81 A"   82 A"  196 A'                 
  2.289   2.308   2.330   2.354   2.434   2.473   2.565   2.565
197 A'  198 A'  199 A'  200 A'  201 A'  202 A'  203 A'   83 A"                 
  2.697   2.714   2.815   2.826   2.845   2.938   3.002   3.035
 84 A"   85 A"   86 A"   87 A"  204 A'  205 A'  206 A'   88 A"                 
  3.062   3.071   3.163   3.177   3.388   3.414   3.635   3.746
207 A'  208 A'  209 A'  210 A'  211 A'  212 A'  213 A'  214 A'                 
  3.752   3.816   3.888   3.952   3.958   3.981   3.988   3.992
 89 A"  215 A'  216 A'   90 A"   91 A"   92 A"   93 A"   94 A"                 
  3.999   4.013   4.036   4.048   4.068   4.069   4.071   4.076
217 A'   95 A"  218 A'   96 A"   97 A"  219 A'  220 A'  221 A'                 
  4.111   4.152   4.207   4.246   4.284   4.285   4.369   4.406
 98 A"  222 A'  223 A'  224 A'  225 A'  226 A'  227 A'  228 A'                 
  4.431   4.516   4.810   4.836   6.008   6.113   6.153   6.299
229 A'  230 A'  231 A'  232 A'   99 A"  233 A'  234 A'  100 A"                 
  6.436   6.654   6.735   6.771   6.816   7.534   7.547   7.571
235 A'  236 A'  237 A'  238 A'  239 A'  101 A"  102 A"  103 A"                 
  7.649   7.662   7.706   7.718   7.754   7.787   9.769  23.224
240 A'  241 A'  242 A'  243 A'  244 A'  245 A'  246 A'  247 A'                 
 23.765  23.771  23.923  23.931  24.023  25.817  26.208  26.624
248 A'  249 A'  250 A'  251 A'  252 A'  104 A"  253 A'  254 A'                 
 27.905  28.346  28.417  28.427  28.523  28.547  28.552  28.619
255 A'  105 A"  256 A'  257 A'  106 A"  258 A'  107 A"  259 A'                 
 28.730  47.940  48.020  48.058  66.769 127.885 127.948 127.971
260 A'  261 A'  262 A'  263 A'  264 A'  108 A"  265 A'  266 A'                 
151.694 215.761 289.730 289.742 289.767 289.846 289.861 289.905
267 A'  268 A'  109 A"  110 A"  111 A"  269 A'  270 A'  271 A'                 
289.938 289.975 290.0091020.7421020.8431020.8891901.859
272 A'  273 A'  274 A'  275 A'  276 A'  277 A'  278 A'                         
 --------------------------------------------------------------

          Ground-State Mulliken Net Atomic Charges

     Atom                 Charge (a.u.)
  ----------------------------------------
      1 C                    -0.901197
      2 C                     0.202604
      3 C                     0.013043
      4 C                    -0.117897
      5 C                     0.119759
      6 C                     0.623743
      7 F                    -0.071478
      8 Br                   -0.133102
      9 Cl                    0.563470
     10 Br                   -0.192839
     11 Br                   -0.208423
     12 I                     0.102317
  ----------------------------------------
  Sum of atomic charges =     0.000000

 -----------------------------------------------------------------
                    Cartesian Multipole Moments
 -----------------------------------------------------------------
    Charge (ESU x 10^10)
                -0.0000
    Dipole Moment (Debye)
         X       0.3686      Y       0.4181      Z      -0.0000
       Tot       0.5574
    Quadrupole Moments (Debye-Ang)
        XX    -128.7098     XY       0.3659     YY    -134.1184
        XZ      -0.0000     YZ      -0.0000     ZZ    -135.4003
    Octopole Moments (Debye-Ang^2)
       XXX      68.6980    XXY     -11.0840    XYY      15.3890
       YYY      26.4545    XXZ       0.0000    XYZ       0.0000
       YYZ      -0.0000    XZZ      17.6838    YZZ      -0.5935
       ZZZ       0.0000
    Hexadecapole Moments (Debye-Ang^3)
      XXXX   -3911.2684   XXXY      28.6455   XXYY   -1106.5210
      XYYY      55.6143   YYYY   -3002.1705   XXXZ      -0.0000
      XXYZ      -0.0000   XYYZ      -0.0000   YYYZ      -0.0000
      XXZZ    -733.8119   XYZZ      12.9600   YYZZ    -552.7057
      XZZZ      -0.0000   YZZZ      -0.0000   ZZZZ    -164.8597
 -----------------------------------------------------------------
 Calculating MO derivatives via CPSCF
    1     0    39    0.0287385  
    2     0    39    0.0083154  
    3     0    39    0.0013948  
    4     0    39    0.0001633  
    5    23    16    0.0000200  
    6    38     1    0.0000013  
    7    39     0    0.0000001  Converged
 Time for AOints: 294.7 s (CPU) 49.5 s (wall)
 ------------------------------------------------------------------------------
                     AOints        : Timing summary (seconds)
 ------------------------------------------------------------------------------
     job step          cpu (% of tot)      sys (% of tot)     wall (% of tot)
 ------------------------------------------------------------------------------
  AOints            0.2947E+03 ( 8.0)   0.1600E-04 ( 5.9)   0.4947E+02 ( 7.9)
 ------------------------------------------------------------------------------
   Grand Totals     0.3665E+04          0.2730E-03          0.6295E+03
 ------------------------------------------------------------------------------
 Polarizability Matrix (a.u.)
            1           2           3
    1-230.6298723  -0.8863168   0.0000000
    2  -0.8863168-204.0806889  -0.0000000
    3   0.0000000  -0.0000000 -96.0043866
 Calculating analytic Hessian of the SCF energy

 Direct stationary perturbation theory relativistic correction:

 rels  =     148.212139579666
 relv  =    -500.704666606284
 rel2e =      74.977550804233
 E_rel =    -277.514976222384

 Hessian of the SCF Energy
            1           2           3           4           5           6
    1   0.6593501  -0.0003980   0.0000000  -0.2937263   0.0229756   0.0000000
    2  -0.0003980   0.6591158  -0.0000000   0.0971958  -0.1127103   0.0000000
    3   0.0000000  -0.0000000   0.1383640  -0.0000000  -0.0000000  -0.0578465
    4  -0.2937263   0.0971958  -0.0000000   0.5732792  -0.0549072   0.0000000
    5   0.0229756  -0.1127103  -0.0000000  -0.0549072   0.5731456   0.0000000
    6   0.0000000   0.0000000  -0.0578465   0.0000000   0.0000000   0.0958379
    7   0.0149370   0.0328074  -0.0000000  -0.1017740   0.0632531  -0.0000000
    8   0.0899623  -0.0050008  -0.0000000   0.0076882  -0.2939080  -0.0000000
    9  -0.0000000  -0.0000000  -0.0008700  -0.0000000  -0.0000000  -0.0513416
   10  -0.0694071  -0.0120968   0.0000000   0.0470996  -0.0613694  -0.0000000
   11  -0.0126188  -0.0037437   0.0000000  -0.0082299  -0.0429003  -0.0000000
   12   0.0000000   0.0000000   0.0044042  -0.0000000   0.0000000   0.0037702
   13   0.0518504  -0.0106449   0.0000000  -0.0301655   0.0328238   0.0000000
   14  -0.0655712  -0.0433204   0.0000000   0.0338122  -0.0366834  -0.0000000
   15  -0.0000000  -0.0000000  -0.0022469   0.0000000  -0.0000000   0.0043893
   16  -0.2313044  -0.1364909  -0.0000000  -0.0511287   0.0081847   0.0000000
   17  -0.0698169  -0.1750924   0.0000000  -0.0489209   0.0520712   0.0000000
   18   0.0000000   0.0000000  -0.0551985   0.0000000   0.0000000   0.0065533
   19  -0.0758452   0.0423447  -0.0000000  -0.0105515   0.0480271   0.0000000
   20   0.0450985  -0.3114851   0.0000000   0.0122286  -0.0405161   0.0000000
   21   0.0000000   0.0000000  -0.0411273   0.0000000   0.0000000   0.0068106
   22  -0.0286583  -0.0273494   0.0000000  -0.1065507  -0.0667010   0.0000000
   23  -0.0092261  -0.0067328  -0.0000000  -0.0668104  -0.0877431  -0.0000000
   24  -0.0000000  -0.0000000   0.0042620  -0.0000000  -0.0000000  -0.0160627
   25   0.0037347   0.0003282   0.0000000  -0.0262573   0.0127748  -0.0000000
   26  -0.0036400  -0.0033649  -0.0000000   0.0333293  -0.0128445   0.0000000
   27  -0.0000000  -0.0000000   0.0040219  -0.0000000  -0.0000000   0.0036129
   28  -0.0001717  -0.0001867  -0.0000000  -0.0019805  -0.0005942   0.0000000
   29   0.0000742   0.0006380  -0.0000000  -0.0032092   0.0022176  -0.0000000
   30   0.0000000  -0.0000000  -0.0010412  -0.0000000  -0.0000000   0.0031202
   31   0.0018622   0.0012482   0.0000000  -0.0004047  -0.0001114  -0.0000000
   32   0.0042080  -0.0012826  -0.0000000  -0.0006639   0.0000063   0.0000000
   33   0.0000000   0.0000000   0.0037731   0.0000000   0.0000000  -0.0011358
   34  -0.0326213   0.0132421  -0.0000000   0.0021595  -0.0043536   0.0000000
   35  -0.0010489   0.0029786   0.0000000  -0.0015114  -0.0001398  -0.0000000
   36  -0.0000000  -0.0000000   0.0035052   0.0000000  -0.0000000   0.0022922
            7           8           9          10          11          12
    1   0.0149370   0.0899623  -0.0000000  -0.0694071  -0.0126188   0.0000000
    2   0.0328074  -0.0050008  -0.0000000  -0.0120968  -0.0037437   0.0000000
    3  -0.0000000  -0.0000000  -0.0008700   0.0000000   0.0000000   0.0044042
    4  -0.1017740   0.0076882  -0.0000000   0.0470996  -0.0082299  -0.0000000
    5   0.0632531  -0.2939080  -0.0000000  -0.0613694  -0.0429003   0.0000000
    6  -0.0000000  -0.0000000  -0.0513416  -0.0000000  -0.0000000   0.0037702
    7   0.5055829   0.0197974   0.0000000  -0.2005574  -0.1230422   0.0000000
    8   0.0197974   0.5855415   0.0000000  -0.0661812  -0.1754181   0.0000000
    9   0.0000000   0.0000000   0.1082652   0.0000000   0.0000000  -0.0511620
   10  -0.2005574  -0.0661812   0.0000000   0.5721605   0.0172028  -0.0000000
   11  -0.1230422  -0.1754181   0.0000000   0.0172028   0.4859288   0.0000000
   12   0.0000000   0.0000000  -0.0511620  -0.0000000   0.0000000   0.0962220
   13  -0.0517825  -0.0486161   0.0000000  -0.2608360   0.0863693   0.0000000
   14   0.0077745   0.0542315  -0.0000000   0.0351519  -0.1122612  -0.0000000
   15   0.0000000   0.0000000   0.0005182   0.0000000  -0.0000000  -0.0469335
   16  -0.0082904  -0.0226816  -0.0000000   0.0114832   0.0285733   0.0000000
   17  -0.0213889  -0.0581295   0.0000000   0.0803220  -0.0085416  -0.0000000
   18  -0.0000000   0.0000000   0.0042519   0.0000000  -0.0000000   0.0021345
   19  -0.0056173  -0.0047322   0.0000000   0.0028239   0.0005256  -0.0000000
   20  -0.0000065   0.0025544   0.0000000   0.0001729  -0.0002720  -0.0000000
   21  -0.0000000   0.0000000   0.0054142  -0.0000000  -0.0000000  -0.0014513
   22  -0.0062988  -0.0080420  -0.0000000   0.0009985   0.0013331  -0.0000000
   23  -0.0235995  -0.0230474   0.0000000   0.0034644  -0.0010572   0.0000000
   24   0.0000000  -0.0000000   0.0022336   0.0000000   0.0000000   0.0030599
   25  -0.1477030   0.0394006   0.0000000  -0.0414158   0.0101800   0.0000000
   26   0.0388869  -0.0516942   0.0000000  -0.0088912   0.0038444  -0.0000000
   27  -0.0000000  -0.0000000  -0.0223199  -0.0000000  -0.0000000   0.0032451
   28   0.0022697  -0.0115482   0.0000000  -0.0346957   0.0210859  -0.0000000
   29   0.0040229  -0.0352664   0.0000000   0.0202763  -0.1405778  -0.0000000
   30  -0.0000000  -0.0000000   0.0024635  -0.0000000   0.0000000  -0.0180514
   31  -0.0005116   0.0041683   0.0000000  -0.0298559  -0.0217286  -0.0000000
   32   0.0014509   0.0007094   0.0000000  -0.0065861  -0.0029629  -0.0000000
   33   0.0000000   0.0000000   0.0033216  -0.0000000  -0.0000000   0.0022061
   34  -0.0002518   0.0007828   0.0000000   0.0022028   0.0003489   0.0000000
   35   0.0000455  -0.0005674   0.0000000  -0.0014654  -0.0020383  -0.0000000
   36   0.0000000  -0.0000000  -0.0007747   0.0000000   0.0000000   0.0025564
           13          14          15          16          17          18
    1   0.0518504  -0.0655712  -0.0000000  -0.2313044  -0.0698169   0.0000000
    2  -0.0106449  -0.0433204  -0.0000000  -0.1364909  -0.1750924   0.0000000
    3   0.0000000   0.0000000  -0.0022469  -0.0000000   0.0000000  -0.0551985
    4  -0.0301655   0.0338122   0.0000000  -0.0511287  -0.0489209   0.0000000
    5   0.0328238  -0.0366834  -0.0000000   0.0081847   0.0520712   0.0000000
    6   0.0000000  -0.0000000   0.0043893   0.0000000   0.0000000   0.0065533
    7  -0.0517825   0.0077745   0.0000000  -0.0082904  -0.0213889  -0.0000000
    8  -0.0486161   0.0542315   0.0000000  -0.0226816  -0.0581295   0.0000000
    9   0.0000000  -0.0000000   0.0005182  -0.0000000   0.0000000   0.0042519
   10  -0.2608360   0.0351519   0.0000000   0.0114832   0.0803220   0.0000000
   11   0.0863693  -0.1122612  -0.0000000   0.0285733  -0.0085416  -0.0000000
   12   0.0000000  -0.0000000  -0.0469335   0.0000000  -0.0000000   0.0021345
   13   0.5190438  -0.0413331  -0.0000000  -0.0996037   0.0163413  -0.0000000
   14  -0.0413331   0.5341086   0.0000000   0.0594581  -0.2836983   0.0000000
   15  -0.0000000   0.0000000   0.0964017   0.0000000  -0.0000000  -0.0450278
   16  -0.0996037   0.0594581   0.0000000   0.4526370   0.0756762  -0.0000000
   17   0.0163413  -0.2836983  -0.0000000   0.0756762   0.5647973  -0.0000000
   18  -0.0000000   0.0000000  -0.0450278  -0.0000000  -0.0000000   0.0870193
   19  -0.0057125   0.0011432   0.0000000   0.0069121  -0.0302075  -0.0000000
   20  -0.0029082   0.0021012  -0.0000000   0.0030310  -0.0544366   0.0000000
   21   0.0000000   0.0000000   0.0056040   0.0000000  -0.0000000   0.0056965
   22   0.0000806  -0.0007886  -0.0000000  -0.0003739   0.0047911  -0.0000000
   23  -0.0000349  -0.0007065   0.0000000   0.0017835   0.0017213   0.0000000
   24  -0.0000000   0.0000000  -0.0009747   0.0000000   0.0000000   0.0029352
   25   0.0013928  -0.0039968   0.0000000  -0.0009705  -0.0001459  -0.0000000
   26  -0.0010855  -0.0018895  -0.0000000   0.0006811   0.0005698  -0.0000000
   27   0.0000000  -0.0000000   0.0036182   0.0000000   0.0000000  -0.0011605
   28  -0.0055256   0.0231433  -0.0000000  -0.0027013  -0.0008221  -0.0000000
   29   0.0083112  -0.0257514   0.0000000   0.0013352   0.0022461  -0.0000000
   30   0.0000000   0.0000000   0.0016674  -0.0000000  -0.0000000   0.0033141
   31  -0.1035703  -0.0581587  -0.0000000  -0.0071036  -0.0107560   0.0000000
   32  -0.0591849  -0.0770260  -0.0000000  -0.0255152  -0.0256230  -0.0000000
   33  -0.0000000  -0.0000000  -0.0179559   0.0000000  -0.0000000   0.0016210
   34  -0.0151745   0.0093655   0.0000000  -0.0695553   0.0049265  -0.0000000
   35   0.0199606  -0.0091059  -0.0000000   0.0059643  -0.0158833  -0.0000000
   36  -0.0000000  -0.0000000   0.0009400  -0.0000000   0.0000000  -0.0121390
           19          20          21          22          23          24
    1  -0.0758452   0.0450985   0.0000000  -0.0286583  -0.0092261  -0.0000000
    2   0.0423447  -0.3114851   0.0000000  -0.0273494  -0.0067328  -0.0000000
    3  -0.0000000   0.0000000  -0.0411273   0.0000000  -0.0000000   0.0042620
    4  -0.0105515   0.0122286   0.0000000  -0.1065507  -0.0668104  -0.0000000
    5   0.0480271  -0.0405161   0.0000000  -0.0667010  -0.0877431  -0.0000000
    6   0.0000000   0.0000000   0.0068106   0.0000000  -0.0000000  -0.0160627
    7  -0.0056173  -0.0000065  -0.0000000  -0.0062988  -0.0235995   0.0000000
    8  -0.0047322   0.0025544   0.0000000  -0.0080420  -0.0230474  -0.0000000
    9   0.0000000   0.0000000   0.0054142  -0.0000000   0.0000000   0.0022336
   10   0.0028239   0.0001729  -0.0000000   0.0009985   0.0034644   0.0000000
   11   0.0005256  -0.0002720  -0.0000000   0.0013331  -0.0010572   0.0000000
   12  -0.0000000  -0.0000000  -0.0014513  -0.0000000   0.0000000   0.0030599
   13  -0.0057125  -0.0029082   0.0000000   0.0000806  -0.0000349  -0.0000000
   14   0.0011432   0.0021012   0.0000000  -0.0007886  -0.0007065   0.0000000
   15   0.0000000  -0.0000000   0.0056040  -0.0000000   0.0000000  -0.0009747
   16   0.0069121   0.0030310   0.0000000  -0.0003739   0.0017835   0.0000000
   17  -0.0302075  -0.0544366  -0.0000000   0.0047911   0.0017213   0.0000000
   18  -0.0000000   0.0000000   0.0056965  -0.0000000   0.0000000   0.0029352
   19   0.0951865  -0.0577731   0.0000000  -0.0032451   0.0042624   0.0000000
   20  -0.0577731   0.4023937  -0.0000000  -0.0013246   0.0039838  -0.0000000
   21   0.0000000  -0.0000000   0.0223796   0.0000000  -0.0000000  -0.0020351
   22  -0.0032451  -0.0013246   0.0000000   0.1431417   0.0937624   0.0000000
   23   0.0042624   0.0039838  -0.0000000   0.0937624   0.1227546   0.0000000
   24   0.0000000  -0.0000000  -0.0020351   0.0000000   0.0000000   0.0070492
   25  -0.0007980   0.0011042   0.0000000   0.0023853  -0.0022817   0.0000000
   26   0.0019065  -0.0009066   0.0000000   0.0052457  -0.0077166   0.0000000
   27   0.0000000   0.0000000   0.0001224   0.0000000   0.0000000  -0.0007501
   28   0.0000890   0.0005339   0.0000000   0.0000861  -0.0007351   0.0000000
   29   0.0004800  -0.0025249   0.0000000   0.0000122  -0.0009733   0.0000000
   30  -0.0000000  -0.0000000  -0.0000003  -0.0000000  -0.0000000   0.0002019
   31   0.0001060  -0.0003962  -0.0000000  -0.0005731  -0.0005995   0.0000000
   32  -0.0012108  -0.0013841   0.0000000  -0.0005291  -0.0004414  -0.0000000
   33   0.0000000  -0.0000000   0.0001676  -0.0000000   0.0000000  -0.0000009
   34  -0.0033480   0.0002393   0.0000000  -0.0009928   0.0000148   0.0000000
   35  -0.0047664   0.0004924   0.0000000  -0.0004095  -0.0000410   0.0000000
   36  -0.0000000   0.0000000  -0.0015808  -0.0000000  -0.0000000   0.0000818
           25          26          27          28          29          30
    1   0.0037347  -0.0036400  -0.0000000  -0.0001717   0.0000742   0.0000000
    2   0.0003282  -0.0033649  -0.0000000  -0.0001867   0.0006380  -0.0000000
    3   0.0000000  -0.0000000   0.0040219  -0.0000000  -0.0000000  -0.0010412
    4  -0.0262573   0.0333293  -0.0000000  -0.0019805  -0.0032092  -0.0000000
    5   0.0127748  -0.0128445  -0.0000000  -0.0005942   0.0022176  -0.0000000
    6  -0.0000000   0.0000000   0.0036129   0.0000000  -0.0000000   0.0031202
    7  -0.1477030   0.0388869  -0.0000000   0.0022697   0.0040229  -0.0000000
    8   0.0394006  -0.0516942  -0.0000000  -0.0115482  -0.0352664  -0.0000000
    9   0.0000000   0.0000000  -0.0223199   0.0000000   0.0000000   0.0024635
   10  -0.0414158  -0.0088912  -0.0000000  -0.0346957   0.0202763  -0.0000000
   11   0.0101800   0.0038444  -0.0000000   0.0210859  -0.1405778   0.0000000
   12   0.0000000  -0.0000000   0.0032451  -0.0000000  -0.0000000  -0.0180514
   13   0.0013928  -0.0010855   0.0000000  -0.0055256   0.0083112   0.0000000
   14  -0.0039968  -0.0018895  -0.0000000   0.0231433  -0.0257514   0.0000000
   15   0.0000000  -0.0000000   0.0036182  -0.0000000   0.0000000   0.0016674
   16  -0.0009705   0.0006811   0.0000000  -0.0027013   0.0013352  -0.0000000
   17  -0.0001459   0.0005698   0.0000000  -0.0008221   0.0022461  -0.0000000
   18  -0.0000000  -0.0000000  -0.0011605  -0.0000000  -0.0000000   0.0033141
   19  -0.0007980   0.0019065   0.0000000   0.0000890   0.0004800  -0.0000000
   20   0.0011042  -0.0009066   0.0000000   0.0005339  -0.0025249  -0.0000000
   21   0.0000000   0.0000000   0.0001224   0.0000000   0.0000000  -0.0000003
   22   0.0023853   0.0052457   0.0000000   0.0000861   0.0000122  -0.0000000
   23  -0.0022817  -0.0077166   0.0000000  -0.0007351  -0.0009733  -0.0000000
   24   0.0000000   0.0000000  -0.0007501   0.0000000   0.0000000   0.0002019
   25   0.2156647  -0.0555925   0.0000000  -0.0040105  -0.0021689   0.0000000
   26  -0.0555925   0.0777315   0.0000000  -0.0104139  -0.0039184   0.0000000
   27   0.0000000   0.0000000   0.0098341  -0.0000000   0.0000000  -0.0003797
   28  -0.0040105  -0.0104139  -0.0000000   0.0566679  -0.0293132  -0.0000000
   29  -0.0021689  -0.0039184   0.0000000  -0.0293132   0.2038411   0.0000000
   30   0.0000000   0.0000000  -0.0003797  -0.0000000   0.0000000   0.0085443
   31  -0.0013005  -0.0006591   0.0000000  -0.0098604   0.0002311   0.0000000
   32   0.0000599   0.0002637  -0.0000000   0.0080321   0.0004569  -0.0000000
   33  -0.0000000  -0.0000000   0.0001507   0.0000000   0.0000000  -0.0000458
   34  -0.0007222   0.0002330   0.0000000  -0.0001663  -0.0000516  -0.0000000
   35   0.0003383  -0.0000750   0.0000000   0.0008174  -0.0003874   0.0000000
   36  -0.0000000  -0.0000000   0.0000049   0.0000000  -0.0000000   0.0002069
           31          32          33          34          35          36
    1   0.0018622   0.0042080   0.0000000  -0.0326213  -0.0010489  -0.0000000
    2   0.0012482  -0.0012826   0.0000000   0.0132421   0.0029786  -0.0000000
    3   0.0000000  -0.0000000   0.0037731  -0.0000000   0.0000000   0.0035052
    4  -0.0004047  -0.0006639   0.0000000   0.0021595  -0.0015114   0.0000000
    5  -0.0001114   0.0000063   0.0000000  -0.0043536  -0.0001398  -0.0000000
    6  -0.0000000   0.0000000  -0.0011358   0.0000000  -0.0000000   0.0022922
    7  -0.0005116   0.0014509   0.0000000  -0.0002518   0.0000455   0.0000000
    8   0.0041683   0.0007094   0.0000000   0.0007828  -0.0005674  -0.0000000
    9   0.0000000   0.0000000   0.0033216   0.0000000   0.0000000  -0.0007747
   10  -0.0298559  -0.0065861  -0.0000000   0.0022028  -0.0014654   0.0000000
   11  -0.0217286  -0.0029629  -0.0000000   0.0003489  -0.0020383   0.0000000
   12  -0.0000000  -0.0000000   0.0022061   0.0000000  -0.0000000   0.0025564
   13  -0.1035703  -0.0591849  -0.0000000  -0.0151745   0.0199606  -0.0000000
   14  -0.0581587  -0.0770260  -0.0000000   0.0093655  -0.0091059  -0.0000000
   15  -0.0000000  -0.0000000  -0.0179559   0.0000000  -0.0000000   0.0009400
   16  -0.0071036  -0.0255152   0.0000000  -0.0695553   0.0059643  -0.0000000
   17  -0.0107560  -0.0256230  -0.0000000   0.0049265  -0.0158833   0.0000000
   18   0.0000000  -0.0000000   0.0016210  -0.0000000  -0.0000000  -0.0121390
   19   0.0001060  -0.0012108   0.0000000  -0.0033480  -0.0047664  -0.0000000
   20  -0.0003962  -0.0013841  -0.0000000   0.0002393   0.0004924   0.0000000
   21  -0.0000000   0.0000000   0.0001676   0.0000000   0.0000000  -0.0015808
   22  -0.0005731  -0.0005291  -0.0000000  -0.0009928  -0.0004095  -0.0000000
   23  -0.0005995  -0.0004414   0.0000000   0.0000148  -0.0000410  -0.0000000
   24   0.0000000  -0.0000000  -0.0000009   0.0000000   0.0000000   0.0000818
   25  -0.0013005   0.0000599  -0.0000000  -0.0007222   0.0003383  -0.0000000
   26  -0.0006591   0.0002637  -0.0000000   0.0002330  -0.0000750  -0.0000000
   27   0.0000000  -0.0000000   0.0001507   0.0000000   0.0000000   0.0000049
   28  -0.0098604   0.0080321   0.0000000  -0.0001663   0.0008174   0.0000000
   29   0.0002311   0.0004569   0.0000000  -0.0000516  -0.0003874  -0.0000000
   30   0.0000000  -0.0000000  -0.0000458  -0.0000000   0.0000000   0.0002069
   31   0.1506443   0.0808250  -0.0000000   0.0005681   0.0059370   0.0000000
   32   0.0808250   0.1168559   0.0000000  -0.0008862  -0.0095721  -0.0000000
   33  -0.0000000   0.0000000   0.0078905   0.0000000  -0.0000000   0.0000077
   34   0.0005681  -0.0008862   0.0000000   0.1179018  -0.0238613  -0.0000000
   35   0.0059370  -0.0095721  -0.0000000  -0.0238613   0.0343393  -0.0000000
   36   0.0000000  -0.0000000   0.0000077  -0.0000000  -0.0000000   0.0048993
 **********************************************************************
 **                                                                  **
 **                       VIBRATIONAL ANALYSIS                       **
 **                       --------------------                       **
 **                                                                  **
 **        VIBRATIONAL FREQUENCIES (CM**-1) AND NORMAL MODES         **
 **     FORCE CONSTANTS (mDYN/ANGSTROM) AND REDUCED MASSES (AMU)     **
 **                  INFRARED INTENSITIES (KM/MOL)                   **
 **                                                                  **
 **********************************************************************


 Mode:                 1                      2                      3
 Frequency:        35.57                  53.74                  76.68
 Force Cnst:      0.0550                 0.0644                 0.0702
 Red. Mass:      73.7361                37.8527                20.2475
 IR Active:          YES                    YES                    YES
 IR Intens:        0.001                  0.009                  0.204
 Raman Active:       YES                    YES                    YES
               X      Y      Z        X      Y      Z        X      Y      Z
 C         -0.000 -0.000  0.049    0.000  0.000 -0.174   -0.000 -0.000  0.448
 C         -0.000 -0.000  0.055    0.000  0.000 -0.008   -0.000 -0.000  0.253
 C          0.000  0.000 -0.118   -0.000 -0.000  0.193    0.000  0.000  0.178
 C          0.000  0.000 -0.072   -0.000  0.000  0.011   -0.000 -0.000  0.150
 C          0.000 -0.000  0.133   -0.000  0.000 -0.006   -0.000 -0.000  0.172
 C         -0.000 -0.000  0.039   -0.000  0.000 -0.066    0.000 -0.000  0.302
 F         -0.000 -0.000  0.062    0.000  0.000 -0.394   -0.000 -0.000  0.699
 Br        -0.000 -0.000  0.334    0.000 -0.000 -0.121   -0.000  0.000 -0.216
 Cl         0.000  0.000 -0.397   -0.000 -0.000  0.784    0.000  0.000  0.105
 Br        -0.000  0.000 -0.351   -0.000  0.000 -0.347    0.000 -0.000 -0.064
 Br         0.000 -0.000  0.677    0.000  0.000  0.140   -0.000 -0.000 -0.000
 I          0.000  0.000 -0.319   -0.000 -0.000  0.052    0.000  0.000 -0.102
 TransDip   0.000  0.000 -0.001   -0.000 -0.000  0.003    0.000 -0.000 -0.014

 Mode:                 4                      5                      6
 Frequency:       102.36                 127.90                 149.18
 Force Cnst:      0.3901                 0.7403                 0.9336
 Red. Mass:      63.1956                76.8091                71.2019
 IR Active:          YES                    YES                    YES
 IR Intens:        0.320                  0.149                  0.061
 Raman Active:       YES                    YES                    YES
               X      Y      Z        X      Y      Z        X      Y      Z
 C         -0.098 -0.253 -0.000    0.134 -0.098 -0.000   -0.037 -0.107 -0.000
 C         -0.098 -0.170  0.000    0.113 -0.067 -0.000   -0.059 -0.108 -0.000
 C         -0.029 -0.150 -0.000    0.125 -0.094 -0.000   -0.057 -0.092 -0.000
 C          0.003 -0.201 -0.000    0.083 -0.106 -0.000   -0.018 -0.163 -0.000
 C         -0.049 -0.267 -0.000    0.113 -0.065 -0.000   -0.047 -0.144 -0.000
 C         -0.066 -0.263 -0.000    0.176 -0.082 -0.000    0.012 -0.125 -0.000
 F         -0.140 -0.263 -0.000    0.090 -0.109 -0.000   -0.058 -0.116 -0.000
 Br        -0.355  0.076  0.000   -0.373  0.485  0.000   -0.111 -0.108  0.000
 Cl         0.018 -0.016  0.000    0.125 -0.105  0.000    0.005  0.065  0.000
 Br         0.220 -0.189 -0.000   -0.372 -0.217  0.000    0.591 -0.083 -0.000
 Br         0.019 -0.371 -0.000   -0.098  0.198  0.000   -0.550  0.425  0.000
 I          0.120  0.468  0.000    0.406 -0.196  0.000    0.070 -0.076  0.000
 TransDip   0.011  0.015  0.000   -0.012  0.003  0.000    0.003  0.007  0.000

 Mode:                 7                      8                      9
 Frequency:       164.65                 187.89                 203.92
 Force Cnst:      0.2292                 1.0128                 0.9614
 Red. Mass:      14.3492                48.6916                39.2425
 IR Active:          YES                    YES                    YES
 IR Intens:        0.004                  0.363                  0.006
 Raman Active:       YES                    YES                    YES
               X      Y      Z        X      Y      Z        X      Y      Z
 C         -0.000 -0.000 -0.167   -0.170  0.090  0.000   -0.082 -0.004 -0.000
 C          0.000  0.000 -0.316   -0.189  0.164 -0.000   -0.112 -0.011  0.000
 C          0.000  0.000 -0.376   -0.263  0.181 -0.000    0.037  0.020 -0.000
 C         -0.000  0.000 -0.434   -0.212  0.151 -0.000    0.123 -0.104 -0.000
 C         -0.000 -0.000 -0.444   -0.235 -0.024  0.000    0.108 -0.048 -0.000
 C          0.000 -0.000 -0.362   -0.094 -0.011  0.000   -0.001 -0.068 -0.000
 F         -0.000 -0.000  0.428   -0.332  0.069 -0.000   -0.143 -0.020  0.000
 Br         0.000 -0.000  0.010    0.054 -0.163  0.000   -0.012 -0.211 -0.000
 Cl         0.000 -0.000  0.155   -0.274  0.300  0.000    0.323  0.819  0.000
 Br        -0.000  0.000  0.055   -0.051  0.331 -0.000   -0.152 -0.246 -0.000
 Br        -0.000 -0.000  0.067   -0.193 -0.277 -0.000    0.041  0.091  0.000
 I         -0.000 -0.000  0.010    0.353 -0.078  0.000    0.002  0.025  0.000
 TransDip   0.000 -0.000  0.002    0.019 -0.002 -0.000   -0.001  0.002  0.000

 Mode:                10                     11                     12
 Frequency:       222.82                 264.37                 295.52
 Force Cnst:      1.8236                 1.2425                 1.0785
 Red. Mass:      62.3376                30.1746                20.9611
 IR Active:          YES                    YES                    YES
 IR Intens:        0.067                  0.445                  0.356
 Raman Active:       YES                    YES                    YES
               X      Y      Z        X      Y      Z        X      Y      Z
 C          0.112 -0.077  0.000    0.183 -0.207  0.000    0.098  0.223 -0.000
 C          0.242  0.164 -0.000    0.166 -0.232  0.000   -0.022  0.004 -0.000
 C          0.068  0.065 -0.000    0.273 -0.148  0.000   -0.182  0.004 -0.000
 C          0.026 -0.061  0.000    0.077  0.056 -0.000   -0.162 -0.019  0.000
 C         -0.093 -0.215  0.000   -0.001 -0.046 -0.000   -0.106  0.148  0.000
 C          0.068 -0.160  0.000    0.036 -0.043 -0.000    0.014  0.257  0.000
 F         -0.100 -0.115 -0.000    0.571 -0.150 -0.000    0.730  0.355  0.000
 Br         0.500  0.424  0.000   -0.127 -0.062 -0.000   -0.049  0.017  0.000
 Cl         0.138  0.173  0.000    0.477  0.046 -0.000   -0.242  0.169  0.000
 Br        -0.035 -0.192 -0.000   -0.069  0.290  0.000    0.057 -0.134 -0.000
 Br        -0.411 -0.280 -0.000   -0.171 -0.111  0.000   -0.026 -0.097 -0.000
 I         -0.097  0.026 -0.000   -0.058 -0.004  0.000    0.004 -0.025 -0.000
 TransDip   0.003  0.008 -0.000   -0.021  0.006  0.000   -0.016 -0.010 -0.000

 Mode:                13                     14                     15
 Frequency:       302.49                 343.68                 404.58
 Force Cnst:      0.6648                 0.8691                 1.9789
 Red. Mass:      12.3317                12.4893                20.5193
 IR Active:          YES                    YES                    YES
 IR Intens:        0.108                  0.183                  0.143
 Raman Active:       YES                    YES                    YES
               X      Y      Z        X      Y      Z        X      Y      Z
 C          0.000  0.000  0.015    0.000 -0.000 -0.422   -0.084  0.455 -0.000
 C         -0.000  0.000  0.544    0.000 -0.000 -0.382   -0.088  0.199 -0.000
 C         -0.000  0.000  0.460    0.000 -0.000  0.201    0.132  0.136 -0.000
 C         -0.000 -0.000  0.040    0.000 -0.000  0.611    0.080  0.126  0.000
 C         -0.000  0.000 -0.439    0.000 -0.000  0.252    0.032  0.205  0.000
 C         -0.000  0.000 -0.537    0.000 -0.000 -0.381    0.012  0.286  0.000
 F          0.000  0.000  0.001   -0.000 -0.000  0.226   -0.248  0.543  0.000
 Br         0.000  0.000 -0.033   -0.000 -0.000  0.014   -0.060 -0.063  0.000
 Cl        -0.000  0.000 -0.083    0.000 -0.000 -0.029    0.350 -0.209  0.000
 Br         0.000 -0.000 -0.002   -0.000  0.000 -0.035    0.016 -0.090 -0.000
 Br        -0.000 -0.000  0.031   -0.000  0.000 -0.012   -0.090 -0.093 -0.000
 I          0.000 -0.000  0.017   -0.000  0.000  0.006    0.016 -0.004 -0.000
 TransDip  -0.000 -0.000  0.011   -0.000  0.000 -0.014   -0.006  0.011 -0.000

 Mode:                16                     17                     18
 Frequency:       564.46                 566.28                 613.79
 Force Cnst:      2.6163                 2.2765                 2.6868
 Red. Mass:      13.9368                12.0492                12.1045
 IR Active:          YES                    YES                    YES
 IR Intens:       25.136                  0.163                  0.925
 Raman Active:       YES                    YES                    YES
               X      Y      Z        X      Y      Z        X      Y      Z
 C          0.162  0.095  0.000   -0.000 -0.000 -0.003   -0.000 -0.000  0.447
 C          0.147  0.203  0.000   -0.000 -0.000  0.417   -0.000  0.000  0.022
 C          0.220  0.250 -0.000   -0.000 -0.000 -0.412    0.000  0.000 -0.549
 C          0.483 -0.003 -0.000   -0.000  0.000 -0.165    0.000  0.000  0.605
 C          0.450 -0.238  0.000   -0.000  0.000  0.634    0.000 -0.000 -0.319
 C          0.425 -0.232 -0.000   -0.000  0.000 -0.475   -0.000 -0.000 -0.141
 F          0.006  0.096 -0.000    0.000 -0.000  0.009    0.000 -0.000 -0.099
 Br        -0.056 -0.053 -0.000    0.000  0.000 -0.011    0.000  0.000  0.002
 Cl        -0.207  0.012  0.000    0.000 -0.000  0.031   -0.000 -0.000  0.031
 Br        -0.032  0.017  0.000    0.000 -0.000  0.003   -0.000 -0.000 -0.012
 Br        -0.060 -0.024 -0.000    0.000  0.000 -0.015   -0.000  0.000  0.006
 I         -0.030  0.012  0.000    0.000 -0.000  0.005    0.000 -0.000  0.003
 TransDip   0.159 -0.020  0.000   -0.000  0.000  0.013   -0.000  0.000  0.031

 Mode:                19                     20                     21
 Frequency:       634.96                 672.59                 687.95
 Force Cnst:      3.0520                 3.6716                 3.3648
 Red. Mass:      12.8480                13.7755                12.0671
 IR Active:          YES                    YES                    YES
 IR Intens:       16.546                 52.359                  1.597
 Raman Active:       YES                    YES                    YES
               X      Y      Z        X      Y      Z        X      Y      Z
 C          0.513  0.111  0.000    0.119 -0.149 -0.000    0.000 -0.000  0.666
 C          0.382 -0.212 -0.000    0.198  0.251  0.000    0.000  0.000 -0.483
 C         -0.041 -0.317 -0.000    0.221  0.369 -0.000    0.000  0.000  0.308
 C         -0.198 -0.104  0.000    0.056  0.523  0.000   -0.000  0.000 -0.205
 C         -0.075  0.229  0.000   -0.065  0.370 -0.000   -0.000  0.000  0.190
 C          0.410  0.278 -0.000   -0.159  0.287  0.000   -0.000  0.000 -0.376
 F         -0.259 -0.024 -0.000    0.019 -0.371  0.000    0.000 -0.000 -0.094
 Br        -0.038 -0.008  0.000   -0.036 -0.044 -0.000   -0.000 -0.000  0.007
 Cl        -0.048  0.069  0.000   -0.047 -0.005  0.000    0.000 -0.000 -0.009
 Br         0.009  0.014 -0.000    0.013 -0.081 -0.000    0.000 -0.000  0.001
 Br        -0.006 -0.025  0.000   -0.025 -0.025 -0.000   -0.000 -0.000 -0.000
 I         -0.020 -0.002  0.000    0.005 -0.006 -0.000    0.000 -0.000  0.002
 TransDip   0.129 -0.015  0.000    0.026  0.230 -0.000   -0.000  0.000  0.040

 Mode:                22                     23                     24
 Frequency:       813.74                 947.15                1076.38
 Force Cnst:      4.9531                 6.9210                 8.3460
 Red. Mass:      12.6957                13.0941                12.2263
 IR Active:          YES                    YES                    YES
 IR Intens:        3.921                 18.226                  1.593
 Raman Active:       YES                    YES                    YES
               X      Y      Z        X      Y      Z        X      Y      Z
 C          0.149  0.025 -0.000    0.047 -0.164  0.000    0.116 -0.207  0.000
 C          0.166  0.394  0.000    0.268 -0.204 -0.000    0.540  0.309  0.000
 C         -0.348  0.308 -0.000    0.498 -0.150  0.000   -0.132  0.061 -0.000
 C         -0.329  0.104  0.000   -0.050  0.399  0.000    0.087 -0.452 -0.000
 C         -0.386 -0.331 -0.000   -0.367 -0.283  0.000    0.077 -0.049 -0.000
 C          0.326 -0.265  0.000   -0.191 -0.224 -0.000   -0.533  0.100  0.000
 F          0.051 -0.017  0.000   -0.067  0.330 -0.000   -0.031  0.136 -0.000
 Br        -0.029 -0.027 -0.000   -0.006 -0.003  0.000   -0.023 -0.019 -0.000
 Cl         0.124 -0.040  0.000   -0.086  0.041 -0.000    0.004  0.002  0.000
 Br         0.001 -0.016 -0.000    0.004 -0.020 -0.000   -0.004  0.019  0.000
 Br         0.039  0.028  0.000    0.020  0.022 -0.000    0.002  0.003  0.000
 I         -0.009  0.001  0.000    0.003 -0.001  0.000    0.005 -0.001 -0.000
 TransDip  -0.056  0.030 -0.000    0.057 -0.124  0.000    0.024  0.032 -0.000

 Mode:                25                     26                     27
 Frequency:      1226.59                1252.66                1332.01
 Force Cnst:     10.9776                11.1003                12.5913
 Red. Mass:      12.3840                12.0066                12.0450
 IR Active:          YES                    YES                    YES
 IR Intens:        9.500                  1.062                110.705
 Raman Active:       YES                    YES                    YES
               X      Y      Z        X      Y      Z        X      Y      Z
 C         -0.077  0.354 -0.000    0.320  0.096  0.000   -0.329 -0.140 -0.000
 C         -0.095  0.146 -0.000   -0.232  0.337 -0.000    0.086  0.375  0.000
 C          0.483  0.058  0.000   -0.079 -0.379 -0.000    0.394 -0.167 -0.000
 C          0.066 -0.413 -0.000    0.460  0.000 -0.000   -0.413 -0.216  0.000
 C         -0.415 -0.297  0.000   -0.369  0.306  0.000    0.095  0.420  0.000
 C          0.035  0.345 -0.000   -0.111 -0.341  0.000    0.219 -0.295 -0.000
 F          0.030 -0.207  0.000    0.015 -0.019 -0.000    0.036  0.034  0.000
 Br        -0.002 -0.005  0.000   -0.002 -0.001  0.000   -0.005 -0.008  0.000
 Cl        -0.040  0.006  0.000   -0.007 -0.001  0.000   -0.024  0.012 -0.000
 Br        -0.004  0.015 -0.000   -0.000  0.003  0.000    0.004  0.004 -0.000
 Br         0.015  0.009 -0.000    0.002  0.002 -0.000   -0.004 -0.006 -0.000
 I          0.001 -0.001  0.000    0.001 -0.001 -0.000   -0.001  0.001  0.000
 TransDip   0.043 -0.089 -0.000   -0.021 -0.025  0.000    0.337 -0.016 -0.000

 Mode:                28                     29                     30
 Frequency:      1386.74                1539.38                1549.94
 Force Cnst:     13.9406                16.8000                16.9924
 Red. Mass:      12.3038                12.0328                12.0054
 IR Active:          YES                    YES                    YES
 IR Intens:      208.205                 13.032                  3.556
 Raman Active:       YES                    YES                    YES
               X      Y      Z        X      Y      Z        X      Y      Z
 C         -0.127  0.600 -0.000    0.046 -0.422  0.000    0.616  0.077 -0.000
 C          0.266  0.169  0.000   -0.252  0.435  0.000   -0.399  0.043  0.000
 C         -0.065 -0.416 -0.000   -0.009 -0.424 -0.000    0.243  0.168 -0.000
 C         -0.153  0.290  0.000   -0.033  0.185  0.000   -0.415 -0.081  0.000
 C          0.294 -0.213 -0.000    0.149 -0.332 -0.000    0.271 -0.070 -0.000
 C         -0.235 -0.106  0.000    0.124  0.447 -0.000   -0.294 -0.152  0.000
 F          0.042 -0.200 -0.000   -0.008  0.067 -0.000   -0.024  0.004  0.000
 Br        -0.009 -0.005 -0.000    0.002 -0.001 -0.000    0.002  0.001 -0.000
 Cl        -0.001  0.011 -0.000    0.000  0.003 -0.000    0.001 -0.004 -0.000
 Br         0.002 -0.004  0.000    0.000  0.000  0.000    0.001  0.000 -0.000
 Br        -0.003  0.001  0.000   -0.001  0.000  0.000   -0.001  0.001  0.000
 I          0.002  0.001  0.000   -0.002 -0.000  0.000   -0.001  0.001  0.000
 TransDip   0.009  0.462 -0.000    0.012 -0.115  0.000    0.060 -0.003 -0.000

 STANDARD THERMODYNAMIC QUANTITIES AT   298.15 K  AND     1.00 ATM

   This Molecule has  0 Imaginary Frequencies
   Zero point vibrational energy:       25.446 kcal/mol

   Atom    1 Element C  Has Mass   12.00000
   Atom    2 Element C  Has Mass   12.00000
   Atom    3 Element C  Has Mass   12.00000
   Atom    4 Element C  Has Mass   12.00000
   Atom    5 Element C  Has Mass   12.00000
   Atom    6 Element C  Has Mass   12.00000
   Atom    7 Element F  Has Mass   18.99840
   Atom    8 Element Br Has Mass   78.91830
   Atom    9 Element Cl Has Mass   34.96885
   Atom   10 Element Br Has Mass   78.91830
   Atom   11 Element Br Has Mass   78.91830
   Atom   12 Element I  Has Mass  126.90440
   Molecular Mass:   489.626550 amu
   Principal axes and moments of inertia in amu*Bohr^2:
                             1           2           3
    Eigenvalues --     7220.19720  9257.98166 16478.17886
          X               0.99937     0.03553    -0.00000
          Y              -0.03553     0.99937     0.00000
          Z               0.00000    -0.00000     1.00000
   Rotational Symmetry Number is   1
   The Molecule is an Asymmetric Top
   Translational Enthalpy:        0.889 kcal/mol
   Rotational Enthalpy:           0.889 kcal/mol
   Vibrational Enthalpy:         31.652 kcal/mol
   gas constant (RT):             0.592 kcal/mol
   Translational Entropy:        44.453  cal/mol.K
   Rotational Entropy:           35.353  cal/mol.K
   Vibrational Entropy:          41.626  cal/mol.K

   Total Enthalpy:               34.022 kcal/mol
   Total Entropy:               121.432  cal/mol.K

 ======================================================================

 STANDARD THERMODYNAMIC QUANTITIES FOR ANHARMONIC VIBRATION -- TOSH

   Zero point vibrational energy: ************ kcal/mol

   Vibrational Enthalpy:       Infinity kcal/mol
   Vibrational Entropy:             NaN  cal/mol.K

   Total Enthalpy:             Infinity kcal/mol
   Total Entropy:                   NaN  cal/mol.K

 ======================================================================

 STANDARD THERMODYNAMIC QUANTITIES FOR ANHARMONIC VIBRATION -- VPT2

   Zero point vibrational energy: ************ kcal/mol

   Vibrational Enthalpy:       Infinity kcal/mol
   Vibrational Entropy:             NaN  cal/mol.K

   Total Enthalpy:             Infinity kcal/mol
   Total Entropy:                   NaN  cal/mol.K

 ======================================================================

Archival summary:
1\1\february\FREQ\ProcedureUnspecified\BasisUnspecified\1r3l116\taweetha\SunDec122:37:542019SunDec122:37:542019\0\\#,FREQ,ProcedureUnspecified,BasisUnspecified,\\0,1\I\C,1,2.11854\C,2,1.39122,1,117.564\F,3,1.33665,2,119.27,1,0,0\C,3,1.39103,2,122.21,1,-180,0\C,5,1.39995,3,118.999,2,-0,0\C,2,1.40314,1,123.719,3,-180,0\C,6,1.40511,5,119.961,3,0,0\Cl,6,1.73477,5,119.341,3,-180,0\Br,5,1.89451,3,118.358,2,-180,0\Br,7,1.89893,2,119.878,1,-0,0\Br,8,1.90073,6,119.257,5,-180,0\\\@

 Total job time:  862.85s(wall), 4957.46s(cpu) 
 Sun Dec  1 22:37:54 2019

        *************************************************************
        *                                                           *
        *  Thank you very much for using Q-Chem.  Have a nice day.  *
        *                                                           *
        *************************************************************
