# Supplementary material for: Geometric and energetic data from quantum chemical calculations of halobenzenes and xylenes
Source: Data Brief. 2020 Mar 5;30:105386. doi: 10.1016/j.dib.2020.105386 (PMC7114895; doi:10.1016/j.dib.2020.105386)
Supplement: Supplementary file 1 [file mmc1.zip › halobenzene/B3LYP/FBrClBrClBr.out]

                  Welcome to Q-Chem
     A Quantum Leap Into The Future Of Chemistry


 Q-Chem 5.2 (devel), Q-Chem, Inc., Pleasanton, CA (2019)

 Yihan Shao,  Zhengting Gan,  E. Epifanovsky,  A. T. B. Gilbert,  M. Wormit,  
 J. Kussmann,  A. W. Lange,  A. Behn,  Jia Deng,  Xintian Feng,  D. Ghosh,  
 M. Goldey,  P. R. Horn,  L. D. Jacobson,  I. Kaliman,  T. Kus,  A. Landau,  
 Jie Liu,  E. I. Proynov,  R. M. Richard,  R. P. Steele,  E. J. Sundstrom,  
 H. L. Woodcock III,  P. M. Zimmerman,  D. Zuev,  B. Albrecht,  E. Alguire,  
 S. A. Baeppler,  D. Barton,  Z. Benda,  Y. A. Bernard,  E. J. Berquist,  
 K. B. Bravaya,  H. Burton,  D. Casanova,  Chun-Min Chang,  Yunqing Chen,  
 A. Chien,  K. D. Closser,  M. P. Coons,  S. Coriani,  S. Dasgupta,  
 A. L. Dempwolff,  M. Diedenhofen,  Hainam Do,  R. G. Edgar,  Po-Tung Fang,  
 S. Faraji,  S. Fatehi,  Qingguo Feng,  K. D. Fenk,  J. Fosso-Tande,  
 J. Gayvert,  Qinghui Ge,  A. Ghysels,  G. Gidofalvi,  J. Gomes,  
 J. Gonthier,  A. Gunina,  D. Hait,  M. W. D. Hanson-Heine,  
 P. H. P. Harbach,  A. W. Hauser,  M. F. Herbst,  J. E. Herr,  
 E. G. Hohenstein,  Z. C. Holden,  Kerwin Hui,  B. C. Huynh,  T.-C. Jagau,  
 Hyunjun Ji,  B. Kaduk,  K. Khistyaev,  Jaehoon Kim,  P. Klunzinger,  K. Koh,  
 D. Kosenkov,  L. Koulias,  T. Kowalczyk,  C. M. Krauter,  A. Kunitsa,  
 Ka Un Lao,  A. Laurent,  K. V. Lawler,  Joonho Lee,  D. Lefrancois,  
 S. Lehtola,  D. S. Levine,  Yi-Pei Li,  You-Sheng Lin,  Fenglai Liu,  
 E. Livshits,  A. Luenser,  P. Manohar,  E. Mansoor,  S. F. Manzer,  
 Shan-Ping Mao,  Yuezhi Mao,  N. Mardirossian,  A. V. Marenich,  
 T. Markovich,  L. A. Martinez-Martinez,  S. A. Maurer,  N. J. Mayhall,  
 S. C. McKenzie,  J.-M. Mewes,  P. Morgante,  A. F. Morrison,  
 J. W. Mullinax,  K. Nanda,  T. S. Nguyen-Beck,  R. Olivares-Amaya,  
 J. A. Parkhill,  Zheng Pei,  T. M. Perrine,  F. Plasser,  P. Pokhilko,  
 S. Prager,  A. Prociuk,  E. Ramos,  D. R. Rehn,  F. Rob,  M. Scheurer,  
 M. Schneider,  N. Sergueev,  S. M. Sharada,  S. Sharma,  D. W. Small,  
 T. Stauch,  T. Stein,  Yu-Chuan Su,  A. J. W. Thom,  A. Tkatchenko,  
 T. Tsuchimochi,  N. M. Tubman,  L. Vogt,  M. L. Vidal,  O. Vydrov,  
 M. A. Watson,  J. Wenzel,  M. de Wergifosse,  T. A. Wesolowski,  A. White,  
 J. Witte,  A. Yamada,  Jun Yang,  K. Yao,  S. Yeganeh,  S. R. Yost,  
 Zhi-Qiang You,  A. Zech,  Igor Ying Zhang,  Xing Zhang,  Yan Zhao,  
 Ying Zhu,  B. R. Brooks,  G. K. L. Chan,  C. J. Cramer,  M. S. Gordon,  
 W. J. Hehre,  A. Klamt,  M. W. Schmidt,  C. D. Sherrill,  D. G. Truhlar,  
 A. Aspuru-Guzik,  R. Baer,  A. T. Bell,  N. A. Besley,  Jeng-Da Chai,  
 A. E. DePrince, III,  R. A. DiStasio Jr.,  A. Dreuw,  B. D. Dunietz,  
 T. R. Furlani,  Chao-Ping Hsu,  Yousung Jung,  Jing Kong,  D. S. Lambrecht,  
 WanZhen Liang,  C. Ochsenfeld,  V. A. Rassolov,  L. V. Slipchenko,  
 J. E. Subotnik,  T. Van Voorhis,  J. M. Herbert,  A. I. Krylov,  
 P. M. W. Gill,  M. Head-Gordon

 Contributors to earlier versions of Q-Chem not listed above: 
 R. D. Adamson,  B. Austin,  J. Baker,  G. J. O. Beran,  K. Brandhorst,  
 S. T. Brown,  E. F. C. Byrd,  A. K. Chakraborty,  C.-L. Cheng,  
 Siu Hung Chien,  D. M. Chipman,  D. L. Crittenden,  H. Dachsel,  
 R. J. Doerksen,  A. D. Dutoi,  L. Fusti-Molnar,  W. A. Goddard III,  
 A. Golubeva-Zadorozhnaya,  S. R. Gwaltney,  G. Hawkins,  A. Heyden,  
 S. Hirata,  G. Kedziora,  F. J. Keil,  C. Kelley,  Jihan Kim,  R. A. King,  
 R. Z. Khaliullin,  P. P. Korambath,  W. Kurlancheek,  A. M. Lee,  M. S. Lee,  
 S. V. Levchenko,  Ching Yeh Lin,  D. Liotard,  R. C. Lochan,  I. Lotan,  
 P. E. Maslen,  N. Nair,  D. P. O'Neill,  D. Neuhauser,  E. Neuscamman,  
 C. M. Oana,  R. Olson,  B. Peters,  R. Peverati,  P. A. Pieniazek,  
 Y. M. Rhee,  J. Ritchie,  M. A. Rohrdanz,  E. Rosta,  N. J. Russ,  
 H. F. Schaefer III,  N. E. Schultz,  N. Shenvi,  A. C. Simmonett,  A. Sodt,  
 D. Stuck,  K. S. Thanthiriwatte,  V. Vanovschi,  Tao Wang,  A. Warshel,  
 C. F. Williams,  Q. Wu,  X. Xu,  W. Zhang

 Please cite Q-Chem as follows:
 Y. Shao et al., Mol. Phys. 113, 184-215 (2015)
 DOI: 10.1080/00268976.2014.952696

 Q-Chem 5.2.1 for Intel X86 EM64T Linux

 Parts of Q-Chem use Armadillo 8.300.2 (Tropical Shenanigans).
 http://arma.sourceforge.net/

 Q-Chem begins on Sun Dec  1 22:37:54 2019  

Host: 
0

     Scratch files written to /scratch/taweetham/qchem26978//
NAlpha2: 184
NElect   184
Mult     1

Checking the input file for inconsistencies... 	...done.

--------------------------------------------------------------
User input:
--------------------------------------------------------------
$MOLECULE
0 1
C   
C	1	CC
C	2	CC	1	120.0		
C	3	CC	2	120.0	1	0.0
C	4	CC	3	120.0	2	0.0	
C	5 	CC	4	120.0	3	0.0
F	1	CF	2	120.0	3	180.0
Br	2	CBr	3	120.0	4	180.0
Cl	3	CCl	4	120.0	5	180.0
Br	4	CBr	5	120.0	6	180.0
Cl	5	CCl	6	120.0	1	180.0
Br	6	CBr	1	120.0	2	180.0

CC=1.39483
CH=1.08673
CF=1.33960
CCl=1.72090
CBr=1.89068
CI=2.07886
$END

$REM
   JOB_TYPE	OPTIMIZATION
   BASIS	6-311++G**
   METHOD	B3LYP
   MEM_TOTAL	64000
   SYM_IGNORE	TRUE
$END

--------------------------------------------------------------
 ----------------------------------------------------------------
             Standard Nuclear Orientation (Angstroms)
    I     Atom           X                Y                Z
 ----------------------------------------------------------------
    1      C       0.0000000000     0.0000000000     0.0000000000
    2      C       0.0000000000     0.0000000000     1.3948300000
    3      C       1.2079582140     0.0000000000     2.0922450000
    4      C       2.4159164279     0.0000000000     1.3948300000
    5      C       2.4159164279     0.0000000000    -0.0000000000
    6      C       1.2079582140     0.0000000000    -0.6974150000
    7      F      -1.1601276309    -0.0000000000    -0.6698000000
    8      Br     -1.6373769104    -0.0000000000     2.3401700000
    9      Cl      1.2079582140    -0.0000000000     3.8131450000
   10      Br      4.0532933383    -0.0000000000     2.3401700000
   11      Cl      3.9062595453    -0.0000000000    -0.8604500000
   12      Br      1.2079582140    -0.0000000000    -2.5880950000
 ----------------------------------------------------------------
 Nuclear Repulsion Energy =        2110.11701132 hartrees
 There are       92 alpha and       92 beta electrons
 Requested basis set is 6-311++G(d,p)
 There are 125 shells and 358 basis functions

 Total QAlloc Memory Limit  64000 MB
 Mega-Array Size       188 MB
 MEM_STATIC part       192 MB
 A cutoff of  1.0D-11 yielded   5327 shell pairs
 There are     49062 function pairs (     53775 Cartesian)
 Smallest overlap matrix eigenvalue = 5.22E-07

 Q-Chem warning in module stvman/mkSTV.C, line 318:

 Overlap eigenvalue is smaller than square root of threshold
 Use THRESH >= 12 to get rid of this warning

 Linear dependence detected in AO basis
 Tighter screening thresholds may be required for diffuse basis sets
 Use S2THRESH > 14 and THRESH = 14 in case of SCF convergence issues
 Number of orthogonalized atomic orbitals = 356
 Maximum deviation from orthogonality = 1.723E-10

 Scale SEOQF with 1.000000e-01/1.000000e-01/1.000000e-01

 Standard Electronic Orientation quadrupole field applied
 Nucleus-field energy     =    -0.0000000607 hartrees
 Guess from superposition of atomic densities
 Warning:  Energy on first SCF cycle will be non-variational
 SAD guess density has 184.000000 electrons

 -----------------------------------------------------------------------
  General SCF calculation program by
  Eric Jon Sundstrom, Paul Horn, Yuezhi Mao, Dmitri Zuev, Alec White,
  David Stuck, Shaama M.S., Shane Yost, Joonho Lee, David Small,
  Daniel Levine, Susi Lehtola, Hugh Burton, Evgeny Epifanovsky,
  Bang C. Huynh
 -----------------------------------------------------------------------
 Exchange:     0.2000 Hartree-Fock + 0.0800 Slater + 0.7200 B88
 Correlation:  0.1900 VWN1RPA + 0.8100 LYP
 Using SG-1 standard quadrature grid
 using 6 threads for integral computing
 -------------------------------------------------------
 OpenMP Integral computing Module                
 Release: version 2.0, May 2017, Q-Chem Inc. Pleasanton 
 -------------------------------------------------------
 A restricted SCF calculation will be
 performed using DIIS
 SCF converges when DIIS error is below 1.0e-08
 ---------------------------------------
  Cycle       Energy         DIIS error
 ---------------------------------------
    1   -8973.9704622928      3.16e-02  
    2   -8971.3660556351      2.22e-03  
    3   -8971.3458913099      2.44e-03  
    4   -8971.3978153167      7.46e-04  
    5   -8971.4065963772      2.21e-04  
    6   -8971.4071851744      7.72e-05  
    7   -8971.4072546461      2.06e-05  
    8   -8971.4072601332      9.48e-06  
    9   -8971.4072614469      2.16e-06  
   10   -8971.4072614903      4.27e-07  
   11   -8971.4072614913      1.51e-07  
   12   -8971.4072614922      4.90e-08  
   13   -8971.4072614930      6.97e-09  Convergence criterion met
 ---------------------------------------
 SCF time:   CPU 209.45s  wall 37.00s 
 SCF   energy in the final basis set =    -8971.4072614930
 Total energy in the final basis set =    -8971.4072614930

 --------------------------------------------------------------

                    Orbital Energies (a.u.)
 --------------------------------------------------------------

 Alpha MOs
 -- Occupied --
********-482.8611-482.8588-101.5863-101.5863 -62.5139 -62.5139 -62.5117
-56.3347 -56.3347 -56.3325 -56.3305 -56.3304 -56.3301 -56.3301 -56.3283
-56.3279 -24.7332 -10.3190 -10.2897 -10.2897 -10.2795 -10.2795 -10.2795
 -9.5015  -9.5015  -8.7227  -8.7227  -8.7206  -7.2665  -7.2663  -7.2564
 -7.2564  -7.2555  -7.2553  -6.5552  -6.5552  -6.5530  -6.5411  -6.5410
 -6.5401  -6.5401  -6.5391  -6.5380  -2.6659  -2.6658  -2.6636  -2.6622
 -2.6620  -2.6614  -2.6614  -2.6601  -2.6592  -2.6501  -2.6501  -2.6500
 -2.6500  -2.6481  -2.6480  -1.2756  -0.9680  -0.9251  -0.8840  -0.8515
 -0.8510  -0.8094  -0.7602  -0.7481  -0.6551  -0.6467  -0.5802  -0.5800
 -0.5193  -0.5105  -0.4797  -0.4786  -0.4607  -0.4548  -0.4291  -0.4127
 -0.4120  -0.3722  -0.3622  -0.3605  -0.3489  -0.3465  -0.3228  -0.3148
 -0.3145  -0.2952  -0.2723  -0.2715
 -- Virtual --
 -0.0842  -0.0695  -0.0622  -0.0311  -0.0271  -0.0093   0.0140   0.0152
  0.0218   0.0231   0.0361   0.0388   0.0477   0.0568   0.0571   0.0662
  0.0673   0.0679   0.0696   0.0728   0.0870   0.0917   0.0941   0.0946
  0.1004   0.1024   0.1162   0.1201   0.1220   0.1360   0.1450   0.1464
  0.1513   0.1537   0.1571   0.1625   0.1706   0.1839   0.1852   0.1869
  0.1983   0.2097   0.2124   0.2205   0.2269   0.2270   0.2288   0.2459
  0.2512   0.2633   0.2640   0.2703   0.2801   0.2843   0.2903   0.3191
  0.3309   0.3587   0.3677   0.3985   0.4035   0.4107   0.4155   0.4207
  0.4214   0.4271   0.4288   0.4357   0.4489   0.4494   0.4603   0.4785
  0.4797   0.4933   0.4977   0.5018   0.5183   0.5207   0.5314   0.5397
  0.5399   0.5437   0.5610   0.5678   0.5711   0.5776   0.5830   0.5976
  0.6021   0.6068   0.6183   0.6393   0.6699   0.6833   0.7038   0.7062
  0.7099   0.7211   0.7437   0.7507   0.7828   0.7914   0.8118   0.8214
  0.8216   0.8330   0.8389   0.8391   0.8415   0.8470   0.8527   0.8840
  0.8989   0.9057   0.9200   0.9338   0.9360   0.9613   0.9762   1.0012
  1.0036   1.0674   1.0761   1.0800   1.0912   1.1110   1.1846   1.2086
  1.2320   1.2337   1.2342   1.2371   1.2631   1.2844   1.3272   1.4007
  1.4102   1.4234   1.4557   1.4698   1.5394   1.5581   1.6000   1.6131
  1.7178   1.7341   1.7425   1.7618   1.8179   1.8202   1.8374   1.8431
  1.8963   2.0022   2.0045   2.0156   2.0368   2.0574   2.0606   2.1090
  2.1284   2.1321   2.2010   2.2026   2.2447   2.2458   2.2522   2.2664
  2.2846   2.3008   2.3112   2.3226   2.3342   2.4017   2.4662   2.4822
  2.5653   2.5692   2.5864   2.7063   2.7213   2.8166   2.8321   2.8951
  3.0186   3.0290   3.0369   3.0701   3.1000   3.1771   3.2070   3.4078
  3.4458   3.6586   3.7498   3.7538   3.8539   3.8848   3.9544   3.9780
  3.9889   3.9900   4.0273   4.0598   4.0619   4.0644   4.0732   4.0777
  4.0939   4.2390   4.2509   4.2520   4.4041   4.4049   4.4168   4.8246
  4.8326   6.2960   6.4439   6.6609   6.7552   6.7714   6.7765   7.5436
  7.5449   7.5628   7.6386   7.6646   7.6700   7.7412   7.7523   7.7526
  9.7555   9.7964  23.2265  23.7756  23.7823  23.9396  23.9397  24.0255
 25.8104  25.8268  26.1999  26.2443  26.6354  26.6588  47.9713  48.0208
 48.0263  66.7705 215.7450 215.7936 289.7394 289.7411 289.7590 289.8403
289.8595 289.8654 289.9683 289.9739 289.97501020.78091020.84371020.8504
 --------------------------------------------------------------

          Ground-State Mulliken Net Atomic Charges

     Atom                 Charge (a.u.)
  ----------------------------------------
      1 C                    -0.854569
      2 C                     0.289595
      3 C                    -0.022859
      4 C                    -0.234699
      5 C                    -0.010565
      6 C                     0.284710
      7 F                    -0.090850
      8 Br                   -0.128201
      9 Cl                    0.565351
     10 Br                   -0.235681
     11 Cl                    0.565745
     12 Br                   -0.127978
  ----------------------------------------
  Sum of atomic charges =     0.000000

 -----------------------------------------------------------------
                    Cartesian Multipole Moments
 -----------------------------------------------------------------
    Charge (ESU x 10^10)
                -0.0000
    Dipole Moment (Debye)
         X       0.4673      Y       0.0000      Z       0.2696
       Tot       0.5395
    Quadrupole Moments (Debye-Ang)
        XX    -117.0798     XY       0.0000     YY    -119.0279
        XZ      -1.3238     YZ      -0.0000     ZZ    -115.5664
    Octopole Moments (Debye-Ang^2)
       XXX    -481.8038    XXY       0.0000    XYY    -167.2040
       YYY      -0.0000    XXZ     -83.0571    XYZ      -0.0000
       YYZ     -96.5296    XZZ    -160.5986    YZZ      -0.0000
       ZZZ    -287.8720
    Hexadecapole Moments (Debye-Ang^3)
      XXXX   -3981.6538   XXXY       0.0000   XXYY    -731.0163
      XYYY       0.0000   YYYY    -138.1315   XXXZ    -257.1521
      XXYZ      -0.0000   XYYZ     -94.7323   YYYZ      -0.0000
      XXZZ   -1208.5381   XYZZ      -0.0000   YYZZ    -621.6482
      XZZZ    -291.4026   YZZZ      -0.0000   ZZZZ   -3348.6261
 -----------------------------------------------------------------
 Calculating analytic gradient of the SCF energy
 Gradient of SCF Energy
            1           2           3           4           5           6
    1  -0.0028955   0.0067486  -0.0012459  -0.0036354   0.0003803   0.0042777
    2   0.0000000  -0.0000000   0.0000000   0.0000000  -0.0000000   0.0000000
    3  -0.0016166   0.0010118   0.0013016  -0.0020949  -0.0018402   0.0046407
            7           8           9          10          11          12
    1  -0.0055987   0.0052161   0.0004382  -0.0036946  -0.0063468   0.0063559
    2  -0.0000000  -0.0000000  -0.0000000  -0.0000000   0.0000000  -0.0000000
    3  -0.0033647   0.0038909  -0.0071325  -0.0021447   0.0042813   0.0030674
 Max gradient component =       7.133E-03
 RMS gradient           =       3.268E-03
 Gradient time:  CPU 74.61 s  wall 12.53 s
 Geometry Optimization Parameters
   NAtoms,    NIC,     NZ,  NCons,   NDum,   NFix, NCnnct, MaxDiis
       12      78      12       0       0       0       0       0


** GEOMETRY OPTIMIZATION IN DELOCALIZED INTERNAL COORDINATES **
   Searching for a Minimum

   Optimization Cycle:   1

                       Coordinates (Angstroms)
     ATOM                X               Y               Z
      1  C         0.0000000000    0.0000000000    0.0000000000
      2  C         0.0000000000    0.0000000000    1.3948300000
      3  C         1.2079582140    0.0000000000    2.0922450000
      4  C         2.4159164279    0.0000000000    1.3948300000
      5  C         2.4159164279    0.0000000000    0.0000000000
      6  C         1.2079582140    0.0000000000   -0.6974150000
      7  F        -1.1601276309    0.0000000000   -0.6698000000
      8  Br       -1.6373769104    0.0000000000    2.3401700000
      9  Cl        1.2079582140    0.0000000000    3.8131450000
     10  Br        4.0532933383    0.0000000000    2.3401700000
     11  Cl        3.9062595453    0.0000000000   -0.8604500000
     12  Br        1.2079582140    0.0000000000   -2.5880950000
   Point Group: c1    Number of degrees of freedom:    30


   Energy is  -8971.407261493


 Attempting to generate delocalized internal coordinates
 Initial Hessian constructed with Jon Baker's OPTIMIZE code

 21 Hessian modes will be used to form the next step
  Hessian Eigenvalues:
     0.201019    0.201019    0.201019    0.250000    0.250000    0.250000
     0.250000    0.250000    0.250000    0.250000    0.250000    0.250000
     0.334879    0.334879    0.426727    0.426727    0.464882    0.464882
     0.464882    0.464882    0.572947

 Minimum search - taking simple RFO step
 Searching for Lamda that Minimizes Along All modes
 Value Taken    Lamda =  -0.00397377
 Step Taken.  Stepsize is  0.116755

                             Maximum     Tolerance    Cnvgd?
         Gradient           0.030314      0.000300      NO
         Displacement       0.102520      0.001200      NO
         Energy change     *********      0.000001      NO


 New Cartesian Coordinates Obtained by Inverse Iteration

 Displacement from previous Coordinates is:  0.291095
 ----------------------------------------------------------------
             Standard Nuclear Orientation (Angstroms)
    I     Atom           X                Y                Z
 ----------------------------------------------------------------
    1      C       0.0241723994     0.0000000000     0.0139004214
    2      C       0.0010954559     0.0000000000     1.4018847723
    3      C       1.2138470232     0.0000000000     2.1085400477
    4      C       2.4319558236     0.0000000000     1.4039124098
    5      C       2.4343703449     0.0000000000    -0.0033979418
    6      C       1.2150786584     0.0000000000    -0.6997701027
    7      F      -1.1308290753     0.0000000000    -0.6527972389
    8      Br     -1.6898682646     0.0000000000     2.2623818578
    9      Cl      1.2054846740     0.0000000000     3.8405575929
   10      Br      4.0779104542     0.0000000000     2.3564490284
   11      Cl      3.9311631625     0.0000000000    -0.8764975057
   12      Br      1.1113333978     0.0000000000    -2.5955333413
 ----------------------------------------------------------------
 Nuclear Repulsion Energy =        2098.67863716 hartrees
 There are       92 alpha and       92 beta electrons
 Applying Cartesian multipole field
    Component          Value
    ---------          -----
     (2,0,0)        1.00000E-11
     (0,2,0)        2.00000E-11
     (0,0,2)       -3.00000E-11
 Nucleus-field energy     =    -0.0000000599 hartrees
 Requested basis set is 6-311++G(d,p)
 There are 125 shells and 358 basis functions
 A cutoff of  1.0D-11 yielded   5301 shell pairs
 There are     48910 function pairs (     53587 Cartesian)
 Smallest overlap matrix eigenvalue = 5.14E-07

 Q-Chem warning in module stvman/mkSTV.C, line 318:

 Overlap eigenvalue is smaller than square root of threshold
 Use THRESH >= 12 to get rid of this warning

 Linear dependence detected in AO basis
 Tighter screening thresholds may be required for diffuse basis sets
 Use S2THRESH > 14 and THRESH = 14 in case of SCF convergence issues
 Number of orthogonalized atomic orbitals = 356
 Maximum deviation from orthogonality = 2.359E-10
 Guess MOs from SCF MO coefficient file

 -----------------------------------------------------------------------
  General SCF calculation program by
  Eric Jon Sundstrom, Paul Horn, Yuezhi Mao, Dmitri Zuev, Alec White,
  David Stuck, Shaama M.S., Shane Yost, Joonho Lee, David Small,
  Daniel Levine, Susi Lehtola, Hugh Burton, Evgeny Epifanovsky,
  Bang C. Huynh
 -----------------------------------------------------------------------
 Exchange:     0.2000 Hartree-Fock + 0.0800 Slater + 0.7200 B88
 Correlation:  0.1900 VWN1RPA + 0.8100 LYP
 Using SG-1 standard quadrature grid
 using 6 threads for integral computing
 -------------------------------------------------------
 OpenMP Integral computing Module                
 Release: version 2.0, May 2017, Q-Chem Inc. Pleasanton 
 -------------------------------------------------------
 A restricted SCF calculation will be
 performed using DIIS
 SCF converges when DIIS error is below 1.0e-08
 ---------------------------------------
  Cycle       Energy         DIIS error
 ---------------------------------------
    1   -8971.4055969186      5.20e-04  
    2   -8971.4085367936      1.71e-04  
    3   -8971.4079811950      2.55e-04  
    4   -8971.4089075809      4.37e-05  
    5   -8971.4089342320      9.28e-06  
    6   -8971.4089353151      2.59e-06  
    7   -8971.4089354106      8.55e-07  
    8   -8971.4089354187      3.16e-07  
    9   -8971.4089354205      9.47e-08  
   10   -8971.4089354210      3.11e-08  
   11   -8971.4089354214      9.34e-09  Convergence criterion met
 ---------------------------------------
 SCF time:   CPU 180.41s  wall 33.00s 
 SCF   energy in the final basis set =    -8971.4089354214
 Total energy in the final basis set =    -8971.4089354214

 --------------------------------------------------------------

                    Orbital Energies (a.u.)
 --------------------------------------------------------------

 Alpha MOs
 -- Occupied --
********-482.8619-482.8594-101.5873-101.5873 -62.5147 -62.5146 -62.5122
-56.3356 -56.3355 -56.3330 -56.3313 -56.3312 -56.3310 -56.3309 -56.3288
-56.3284 -24.7321 -10.3165 -10.2937 -10.2935 -10.2833 -10.2802 -10.2801
 -9.5021  -9.5020  -8.7235  -8.7234  -8.7210  -7.2671  -7.2669  -7.2569
 -7.2569  -7.2560  -7.2559  -6.5560  -6.5559  -6.5534  -6.5418  -6.5417
 -6.5409  -6.5408  -6.5394  -6.5384  -2.6667  -2.6666  -2.6641  -2.6628
 -2.6627  -2.6622  -2.6620  -2.6605  -2.6596  -2.6507  -2.6507  -2.6507
 -2.6506  -2.6484  -2.6483  -1.2782  -0.9633  -0.9206  -0.8831  -0.8511
 -0.8489  -0.8087  -0.7590  -0.7486  -0.6537  -0.6484  -0.5790  -0.5778
 -0.5209  -0.5080  -0.4796  -0.4778  -0.4573  -0.4546  -0.4286  -0.4128
 -0.4093  -0.3715  -0.3597  -0.3586  -0.3493  -0.3462  -0.3217  -0.3178
 -0.3146  -0.2984  -0.2724  -0.2719
 -- Virtual --
 -0.0864  -0.0719  -0.0621  -0.0343  -0.0287  -0.0094   0.0094   0.0133
  0.0218   0.0221   0.0363   0.0388   0.0478   0.0565   0.0574   0.0651
  0.0673   0.0680   0.0682   0.0713   0.0867   0.0882   0.0950   0.0951
  0.0984   0.1015   0.1159   0.1185   0.1215   0.1353   0.1450   0.1456
  0.1493   0.1518   0.1588   0.1612   0.1689   0.1819   0.1847   0.1864
  0.2003   0.2104   0.2120   0.2174   0.2246   0.2267   0.2286   0.2475
  0.2519   0.2624   0.2638   0.2702   0.2794   0.2828   0.2922   0.3170
  0.3295   0.3598   0.3662   0.3964   0.4054   0.4117   0.4160   0.4181
  0.4206   0.4255   0.4283   0.4361   0.4493   0.4505   0.4612   0.4766
  0.4796   0.4863   0.5001   0.5019   0.5181   0.5202   0.5272   0.5391
  0.5395   0.5399   0.5611   0.5690   0.5697   0.5800   0.5810   0.5958
  0.5989   0.6044   0.6225   0.6405   0.6692   0.6837   0.6983   0.7069
  0.7075   0.7149   0.7420   0.7428   0.7837   0.7967   0.8107   0.8211
  0.8227   0.8277   0.8305   0.8392   0.8410   0.8471   0.8520   0.8815
  0.8914   0.9036   0.9190   0.9330   0.9342   0.9573   0.9780   0.9963
  1.0001   1.0597   1.0744   1.0757   1.0896   1.1113   1.1705   1.2075
  1.2275   1.2312   1.2329   1.2373   1.2558   1.2774   1.3198   1.3953
  1.4102   1.4245   1.4621   1.4772   1.5400   1.5608   1.5958   1.5963
  1.7140   1.7308   1.7466   1.7513   1.8121   1.8130   1.8333   1.8392
  1.8905   2.0013   2.0025   2.0061   2.0348   2.0526   2.0561   2.1090
  2.1187   2.1277   2.1944   2.1978   2.2435   2.2455   2.2467   2.2648
  2.2808   2.2875   2.3072   2.3104   2.3224   2.3938   2.4593   2.4697
  2.5608   2.5673   2.5799   2.7028   2.7204   2.8131   2.8308   2.8892
  3.0152   3.0232   3.0313   3.0568   3.0965   3.1731   3.1921   3.3969
  3.4455   3.6442   3.7506   3.7518   3.8432   3.8897   3.9597   3.9775
  3.9887   3.9888   4.0268   4.0605   4.0611   4.0679   4.0697   4.0814
  4.0925   4.2358   4.2422   4.2517   4.4012   4.4038   4.4181   4.8095
  4.8397   6.2953   6.4461   6.6591   6.7603   6.7697   6.7715   7.5431
  7.5438   7.5624   7.6372   7.6591   7.6600   7.7408   7.7488   7.7543
  9.7512   9.7894  23.2310  23.7571  23.7728  23.9154  23.9177  24.0208
 25.8067  25.8230  26.1739  26.2288  26.6152  26.6431  47.9667  48.0186
 48.0221  66.7697 215.7402 215.7852 289.7385 289.7395 289.7582 289.8378
289.8545 289.8551 289.9638 289.9712 289.97881020.77531020.84121020.8451
 --------------------------------------------------------------

          Ground-State Mulliken Net Atomic Charges

     Atom                 Charge (a.u.)
  ----------------------------------------
      1 C                    -1.028379
      2 C                     0.217409
      3 C                     0.125712
      4 C                    -0.272312
      5 C                     0.143928
      6 C                     0.203211
      7 F                    -0.072946
      8 Br                   -0.114978
      9 Cl                    0.571326
     10 Br                   -0.230100
     11 Cl                    0.571993
     12 Br                   -0.114863
  ----------------------------------------
  Sum of atomic charges =     0.000000

 -----------------------------------------------------------------
                    Cartesian Multipole Moments
 -----------------------------------------------------------------
    Charge (ESU x 10^10)
                -0.0000
    Dipole Moment (Debye)
         X       0.3584      Y       0.0000      Z       0.2129
       Tot       0.4168
    Quadrupole Moments (Debye-Ang)
        XX    -116.9886     XY      -0.0000     YY    -119.1697
        XZ      -0.9964     YZ       0.0000     ZZ    -115.8315
    Octopole Moments (Debye-Ang^2)
       XXX    -479.1280    XXY      -0.0000    XYY    -166.1177
       YYY       0.0000    XXZ     -81.2980    XYZ       0.0000
       YYZ     -95.9148    XZZ    -159.7252    YZZ       0.0000
       ZZZ    -287.5699
    Hexadecapole Moments (Debye-Ang^3)
      XXXX   -4010.9792   XXXY      -0.0000   XXYY    -737.9562
      XYYY      -0.0000   YYYY    -138.4304   XXXZ    -274.7574
      XXYZ       0.0000   XYYZ    -101.3101   YYYZ       0.0000
      XXZZ   -1216.6148   XYZZ       0.0000   YYZZ    -621.3432
      XZZZ    -300.2864   YZZZ       0.0000   ZZZZ   -3348.8183
 -----------------------------------------------------------------
 Calculating analytic gradient of the SCF energy
 Gradient of SCF Energy
            1           2           3           4           5           6
    1   0.0002398  -0.0003667  -0.0008403   0.0010160   0.0029979  -0.0039784
    2   0.0000000   0.0000000  -0.0000000   0.0000000   0.0000000   0.0000000
    3   0.0002612  -0.0044161   0.0038068   0.0006944  -0.0025807   0.0019406
            7           8           9          10          11          12
    1   0.0006296  -0.0013585   0.0012718   0.0009433   0.0003882  -0.0009429
    2   0.0000000   0.0000000  -0.0000000   0.0000000   0.0000000   0.0000000
    3   0.0002652  -0.0002935  -0.0005714   0.0007143   0.0014462  -0.0012668
 Max gradient component =       4.416E-03
 RMS gradient           =       1.511E-03
 Gradient time:  CPU 73.72 s  wall 12.38 s
 Geometry Optimization Parameters
   NAtoms,    NIC,     NZ,  NCons,   NDum,   NFix, NCnnct, MaxDiis
       12      78      12       0       0       0       0       0

 Cartesian Hessian Update
 Hessian updated using BFGS update


** GEOMETRY OPTIMIZATION IN DELOCALIZED INTERNAL COORDINATES **
   Searching for a Minimum

   Optimization Cycle:   2

                       Coordinates (Angstroms)
     ATOM                X               Y               Z
      1  C         0.0241723994    0.0000000000    0.0139004214
      2  C         0.0010954559    0.0000000000    1.4018847723
      3  C         1.2138470232    0.0000000000    2.1085400477
      4  C         2.4319558236    0.0000000000    1.4039124098
      5  C         2.4343703449    0.0000000000   -0.0033979418
      6  C         1.2150786584    0.0000000000   -0.6997701027
      7  F        -1.1308290753    0.0000000000   -0.6527972389
      8  Br       -1.6898682646    0.0000000000    2.2623818578
      9  Cl        1.2054846740    0.0000000000    3.8405575929
     10  Br        4.0779104542    0.0000000000    2.3564490284
     11  Cl        3.9311631625    0.0000000000   -0.8764975057
     12  Br        1.1113333978    0.0000000000   -2.5955333413
   Point Group: c1    Number of degrees of freedom:    30


   Energy is  -8971.408935421

 Hessian updated using BFGS update

 11 Hessian modes will be used to form the next step
  Hessian Eigenvalues:
     0.200880    0.203446    0.227242    0.280966    0.329927    0.334902
     0.426696    0.440291    0.463664    0.512577    0.575568

 Minimum search - taking simple RFO step
 Searching for Lamda that Minimizes Along All modes
 Value Taken    Lamda =  -0.00019249
 Step Taken.  Stepsize is  0.023169

                             Maximum     Tolerance    Cnvgd?
         Gradient           0.005291      0.000300      NO
         Displacement       0.014079      0.001200      NO
         Energy change     -0.001674      0.000001      NO


 New Cartesian Coordinates Obtained by Inverse Iteration

 Displacement from previous Coordinates is:  0.048799
 ----------------------------------------------------------------
             Standard Nuclear Orientation (Angstroms)
    I     Atom           X                Y                Z
 ----------------------------------------------------------------
    1      C       0.0248346489     0.0000000000     0.0143037169
    2      C       0.0019921187     0.0000000000     1.4042703158
    3      C       1.2137724077     0.0000000000     2.1068115950
    4      C       2.4307643684     0.0000000000     1.4033012801
    5      C       2.4323853531     0.0000000000    -0.0022842585
    6      C       1.2175577816     0.0000000000    -0.6998940348
    7      F      -1.1305230021     0.0000000000    -0.6525001832
    8      Br     -1.6827224997     0.0000000000     2.2720183069
    9      Cl      1.1936751314     0.0000000000     3.8398808574
   10      Br      4.0752816856     0.0000000000     2.3536496377
   11      Cl      3.9237277685     0.0000000000    -0.8864659139
   12      Br      1.1249682920     0.0000000000    -2.5934613194
 ----------------------------------------------------------------
 Nuclear Repulsion Energy =        2100.19839465 hartrees
 There are       92 alpha and       92 beta electrons
 Applying Cartesian multipole field
    Component          Value
    ---------          -----
     (2,0,0)        1.00000E-11
     (0,2,0)        2.00000E-11
     (0,0,2)       -3.00000E-11
 Nucleus-field energy     =    -0.0000000601 hartrees
 Requested basis set is 6-311++G(d,p)
 There are 125 shells and 358 basis functions
 A cutoff of  1.0D-11 yielded   5301 shell pairs
 There are     48896 function pairs (     53575 Cartesian)
 Smallest overlap matrix eigenvalue = 5.13E-07

 Q-Chem warning in module stvman/mkSTV.C, line 318:

 Overlap eigenvalue is smaller than square root of threshold
 Use THRESH >= 12 to get rid of this warning

 Linear dependence detected in AO basis
 Tighter screening thresholds may be required for diffuse basis sets
 Use S2THRESH > 14 and THRESH = 14 in case of SCF convergence issues
 Number of orthogonalized atomic orbitals = 356
 Maximum deviation from orthogonality = 6.891E-11
 Guess MOs from SCF MO coefficient file

 -----------------------------------------------------------------------
  General SCF calculation program by
  Eric Jon Sundstrom, Paul Horn, Yuezhi Mao, Dmitri Zuev, Alec White,
  David Stuck, Shaama M.S., Shane Yost, Joonho Lee, David Small,
  Daniel Levine, Susi Lehtola, Hugh Burton, Evgeny Epifanovsky,
  Bang C. Huynh
 -----------------------------------------------------------------------
 Exchange:     0.2000 Hartree-Fock + 0.0800 Slater + 0.7200 B88
 Correlation:  0.1900 VWN1RPA + 0.8100 LYP
 Using SG-1 standard quadrature grid
 using 6 threads for integral computing
 -------------------------------------------------------
 OpenMP Integral computing Module                
 Release: version 2.0, May 2017, Q-Chem Inc. Pleasanton 
 -------------------------------------------------------
 A restricted SCF calculation will be
 performed using DIIS
 SCF converges when DIIS error is below 1.0e-08
 ---------------------------------------
  Cycle       Energy         DIIS error
 ---------------------------------------
    1   -8971.4089126896      9.09e-05  
    2   -8971.4090213000      2.47e-05  
    3   -8971.4090042021      4.03e-05  
    4   -8971.4090308220      6.33e-06  
    5   -8971.4090313723      1.95e-06  
    6   -8971.4090314208      6.07e-07  
    7   -8971.4090314253      2.98e-07  
    8   -8971.4090314272      6.16e-08  
    9   -8971.4090314276      1.71e-08  
   10   -8971.4090314270      5.99e-09  Convergence criterion met
 ---------------------------------------
 SCF time:   CPU 161.25s  wall 29.00s 
 SCF   energy in the final basis set =    -8971.4090314270
 Total energy in the final basis set =    -8971.4090314270

 --------------------------------------------------------------

                    Orbital Energies (a.u.)
 --------------------------------------------------------------

 Alpha MOs
 -- Occupied --
********-482.8620-482.8594-101.5870-101.5870 -62.5148 -62.5147 -62.5122
-56.3356 -56.3355 -56.3330 -56.3313 -56.3313 -56.3310 -56.3309 -56.3288
-56.3285 -24.7321 -10.3167 -10.2931 -10.2930 -10.2830 -10.2799 -10.2798
 -9.5018  -9.5017  -8.7236  -8.7235  -8.7211  -7.2668  -7.2666  -7.2567
 -7.2566  -7.2558  -7.2556  -6.5561  -6.5560  -6.5535  -6.5418  -6.5418
 -6.5409  -6.5408  -6.5394  -6.5384  -2.6667  -2.6667  -2.6641  -2.6629
 -2.6628  -2.6622  -2.6621  -2.6605  -2.6597  -2.6508  -2.6508  -2.6508
 -2.6507  -2.6485  -2.6483  -1.2779  -0.9637  -0.9209  -0.8826  -0.8511
 -0.8497  -0.8090  -0.7588  -0.7490  -0.6541  -0.6480  -0.5789  -0.5782
 -0.5207  -0.5080  -0.4795  -0.4777  -0.4577  -0.4547  -0.4289  -0.4128
 -0.4096  -0.3713  -0.3600  -0.3586  -0.3493  -0.3464  -0.3220  -0.3173
 -0.3147  -0.2982  -0.2721  -0.2721
 -- Virtual --
 -0.0861  -0.0714  -0.0622  -0.0341  -0.0282  -0.0094   0.0095   0.0136
  0.0218   0.0222   0.0362   0.0388   0.0479   0.0566   0.0573   0.0650
  0.0673   0.0681   0.0684   0.0715   0.0868   0.0884   0.0950   0.0951
  0.0987   0.1016   0.1159   0.1189   0.1216   0.1355   0.1450   0.1462
  0.1496   0.1521   0.1584   0.1616   0.1691   0.1820   0.1844   0.1864
  0.2002   0.2108   0.2112   0.2178   0.2246   0.2268   0.2290   0.2476
  0.2520   0.2626   0.2633   0.2703   0.2803   0.2830   0.2927   0.3171
  0.3293   0.3597   0.3664   0.3966   0.4049   0.4115   0.4159   0.4186
  0.4207   0.4265   0.4283   0.4354   0.4493   0.4505   0.4610   0.4773
  0.4804   0.4870   0.4992   0.5017   0.5182   0.5203   0.5271   0.5389
  0.5396   0.5398   0.5610   0.5692   0.5706   0.5801   0.5815   0.5956
  0.5994   0.6048   0.6225   0.6407   0.6692   0.6837   0.6987   0.7072
  0.7087   0.7152   0.7418   0.7445   0.7838   0.7956   0.8107   0.8213
  0.8218   0.8291   0.8309   0.8396   0.8412   0.8474   0.8524   0.8831
  0.8921   0.9043   0.9181   0.9326   0.9344   0.9576   0.9786   0.9969
  1.0010   1.0593   1.0750   1.0753   1.0912   1.1116   1.1734   1.2075
  1.2277   1.2314   1.2328   1.2359   1.2567   1.2783   1.3193   1.3963
  1.4103   1.4256   1.4613   1.4777   1.5404   1.5603   1.5966   1.5972
  1.7134   1.7320   1.7463   1.7540   1.8133   1.8138   1.8351   1.8389
  1.8914   2.0014   2.0027   2.0063   2.0352   2.0537   2.0563   2.1105
  2.1196   2.1275   2.1977   2.1980   2.2431   2.2459   2.2474   2.2651
  2.2826   2.2897   2.3074   2.3108   2.3216   2.3949   2.4602   2.4714
  2.5611   2.5676   2.5793   2.7032   2.7205   2.8135   2.8312   2.8912
  3.0158   3.0249   3.0323   3.0593   3.0966   3.1738   3.1936   3.3990
  3.4447   3.6462   3.7506   3.7515   3.8464   3.8886   3.9594   3.9774
  3.9887   3.9889   4.0267   4.0609   4.0616   4.0675   4.0705   4.0807
  4.0931   4.2369   4.2438   4.2519   4.4014   4.4039   4.4187   4.8115
  4.8390   6.2954   6.4459   6.6594   6.7603   6.7700   6.7722   7.5430
  7.5438   7.5625   7.6380   7.6602   7.6608   7.7414   7.7495   7.7550
  9.7511   9.7895  23.2308  23.7633  23.7726  23.9188  23.9239  24.0197
 25.8071  25.8234  26.1750  26.2301  26.6140  26.6437  47.9674  48.0189
 48.0225  66.7695 215.7402 215.7853 289.7385 289.7396 289.7584 289.8387
289.8555 289.8558 289.9646 289.9718 289.97941020.77631020.84151020.8456
 --------------------------------------------------------------

          Ground-State Mulliken Net Atomic Charges

     Atom                 Charge (a.u.)
  ----------------------------------------
      1 C                    -1.034529
      2 C                     0.216203
      3 C                     0.123278
      4 C                    -0.252939
      5 C                     0.139615
      6 C                     0.204074
      7 F                    -0.074289
      8 Br                   -0.116297
      9 Cl                    0.570197
     10 Br                   -0.229822
     11 Cl                    0.570731
     12 Br                   -0.116224
  ----------------------------------------
  Sum of atomic charges =     0.000000

 -----------------------------------------------------------------
                    Cartesian Multipole Moments
 -----------------------------------------------------------------
    Charge (ESU x 10^10)
                -0.0000
    Dipole Moment (Debye)
         X       0.3520      Y      -0.0000      Z       0.2068
       Tot       0.4083
    Quadrupole Moments (Debye-Ang)
        XX    -117.0606     XY      -0.0000     YY    -119.1484
        XZ      -1.1117     YZ      -0.0000     ZZ    -115.7872
    Octopole Moments (Debye-Ang^2)
       XXX    -479.7291    XXY      -0.0000    XYY    -166.1895
       YYY      -0.0000    XXZ     -81.5161    XYZ      -0.0000
       YYZ     -95.9453    XZZ    -159.9264    YZZ      -0.0000
       ZZZ    -287.8176
    Hexadecapole Moments (Debye-Ang^3)
      XXXX   -4005.8869   XXXY      -0.0000   XXYY    -736.4631
      XYYY      -0.0000   YYYY    -138.3789   XXXZ    -269.2437
      XXYZ      -0.0000   XYYZ     -99.3775   YYYZ      -0.0000
      XXZZ   -1215.2320   XYZZ      -0.0000   YYZZ    -621.7800
      XZZZ    -297.7402   YZZZ      -0.0000   ZZZZ   -3351.7553
 -----------------------------------------------------------------
 Calculating analytic gradient of the SCF energy
 Gradient of SCF Energy
            1           2           3           4           5           6
    1   0.0000157   0.0004355  -0.0008161   0.0001786   0.0009586  -0.0004182
    2   0.0000000   0.0000000  -0.0000000  -0.0000000   0.0000000   0.0000000
    3  -0.0000061  -0.0008767   0.0016050   0.0001165  -0.0014467   0.0008368
            7           8           9          10          11          12
    1   0.0002985  -0.0002045  -0.0003645   0.0002218  -0.0005051   0.0001996
    2   0.0000000  -0.0000000  -0.0000000  -0.0000000   0.0000000  -0.0000000
    3   0.0001199   0.0001685  -0.0004559   0.0001873  -0.0000020  -0.0002467
 Max gradient component =       1.605E-03
 RMS gradient           =       5.024E-04
 Gradient time:  CPU 73.87 s  wall 12.41 s
 Geometry Optimization Parameters
   NAtoms,    NIC,     NZ,  NCons,   NDum,   NFix, NCnnct, MaxDiis
       12      78      12       0       0       0       0       0

 Cartesian Hessian Update
 Hessian updated using BFGS update


** GEOMETRY OPTIMIZATION IN DELOCALIZED INTERNAL COORDINATES **
   Searching for a Minimum

   Optimization Cycle:   3

                       Coordinates (Angstroms)
     ATOM                X               Y               Z
      1  C         0.0248346489    0.0000000000    0.0143037169
      2  C         0.0019921187    0.0000000000    1.4042703158
      3  C         1.2137724077    0.0000000000    2.1068115950
      4  C         2.4307643684    0.0000000000    1.4033012801
      5  C         2.4323853531    0.0000000000   -0.0022842585
      6  C         1.2175577816    0.0000000000   -0.6998940348
      7  F        -1.1305230021    0.0000000000   -0.6525001832
      8  Br       -1.6827224997    0.0000000000    2.2720183069
      9  Cl        1.1936751314    0.0000000000    3.8398808574
     10  Br        4.0752816856    0.0000000000    2.3536496377
     11  Cl        3.9237277685    0.0000000000   -0.8864659139
     12  Br        1.1249682920    0.0000000000   -2.5934613194
   Point Group: c1    Number of degrees of freedom:    30


   Energy is  -8971.409031427

 Hessian updated using BFGS update

 14 Hessian modes will be used to form the next step
  Hessian Eigenvalues:
     0.192867    0.200977    0.201033    0.227657    0.246818    0.312622
     0.334663    0.339077    0.397335    0.426908    0.462560    0.464879
     0.536787    0.572080

 Minimum search - taking simple RFO step
 Searching for Lamda that Minimizes Along All modes
 Value Taken    Lamda =  -0.00001735
 Step Taken.  Stepsize is  0.007468

                             Maximum     Tolerance    Cnvgd?
         Gradient           0.001750      0.000300      NO
         Displacement       0.004554      0.001200      NO
         Energy change     -0.000096      0.000001      NO


 New Cartesian Coordinates Obtained by Inverse Iteration

 Displacement from previous Coordinates is:  0.012348
 ----------------------------------------------------------------
             Standard Nuclear Orientation (Angstroms)
    I     Atom           X                Y                Z
 ----------------------------------------------------------------
    1      C       0.0241615571     0.0000000000     0.0138680936
    2      C       0.0014604481     0.0000000000     1.4045314679
    3      C       1.2141040302     0.0000000000     2.1052963539
    4      C       2.4298628482     0.0000000000     1.4027761131
    5      C       2.4312533895     0.0000000000    -0.0012839039
    6      C       1.2174882661     0.0000000000    -0.7005878103
    7      F      -1.1314739117     0.0000000000    -0.6531110326
    8      Br     -1.6822746066     0.0000000000     2.2722776446
    9      Cl      1.1974203772     0.0000000000     3.8392003858
   10      Br      4.0734950008     0.0000000000     2.3527483407
   11      Cl      3.9250551293     0.0000000000    -0.8827814774
   12      Br      1.1251615258     0.0000000000    -2.5933041754
 ----------------------------------------------------------------
 Nuclear Repulsion Energy =        2100.63694195 hartrees
 There are       92 alpha and       92 beta electrons
 Applying Cartesian multipole field
    Component          Value
    ---------          -----
     (2,0,0)        1.00000E-11
     (0,2,0)        2.00000E-11
     (0,0,2)       -3.00000E-11
 Nucleus-field energy     =    -0.0000000600 hartrees
 Requested basis set is 6-311++G(d,p)
 There are 125 shells and 358 basis functions
 A cutoff of  1.0D-11 yielded   5301 shell pairs
 There are     48896 function pairs (     53575 Cartesian)
 Smallest overlap matrix eigenvalue = 5.10E-07

 Q-Chem warning in module stvman/mkSTV.C, line 318:

 Overlap eigenvalue is smaller than square root of threshold
 Use THRESH >= 12 to get rid of this warning

 Linear dependence detected in AO basis
 Tighter screening thresholds may be required for diffuse basis sets
 Use S2THRESH > 14 and THRESH = 14 in case of SCF convergence issues
 Number of orthogonalized atomic orbitals = 356
 Maximum deviation from orthogonality = 1.575E-10
 Guess MOs from SCF MO coefficient file

 -----------------------------------------------------------------------
  General SCF calculation program by
  Eric Jon Sundstrom, Paul Horn, Yuezhi Mao, Dmitri Zuev, Alec White,
  David Stuck, Shaama M.S., Shane Yost, Joonho Lee, David Small,
  Daniel Levine, Susi Lehtola, Hugh Burton, Evgeny Epifanovsky,
  Bang C. Huynh
 -----------------------------------------------------------------------
 Exchange:     0.2000 Hartree-Fock + 0.0800 Slater + 0.7200 B88
 Correlation:  0.1900 VWN1RPA + 0.8100 LYP
 Using SG-1 standard quadrature grid
 using 6 threads for integral computing
 -------------------------------------------------------
 OpenMP Integral computing Module                
 Release: version 2.0, May 2017, Q-Chem Inc. Pleasanton 
 -------------------------------------------------------
 A restricted SCF calculation will be
 performed using DIIS
 SCF converges when DIIS error is below 1.0e-08
 ---------------------------------------
  Cycle       Energy         DIIS error
 ---------------------------------------
    1   -8971.4090235622      3.97e-05  
    2   -8971.4090378515      1.06e-05  
    3   -8971.4090331123      1.98e-05  
    4   -8971.4090396835      1.54e-06  
    5   -8971.4090397150      5.31e-07  
    6   -8971.4090397185      1.39e-07  
    7   -8971.4090397186      4.92e-08  
    8   -8971.4090397183      2.18e-08  
    9   -8971.4090397182      4.75e-09  Convergence criterion met
 ---------------------------------------
 SCF time:   CPU 144.02s  wall 26.00s 
 SCF   energy in the final basis set =    -8971.4090397182
 Total energy in the final basis set =    -8971.4090397182

 --------------------------------------------------------------

                    Orbital Energies (a.u.)
 --------------------------------------------------------------

 Alpha MOs
 -- Occupied --
********-482.8620-482.8594-101.5869-101.5868 -62.5149 -62.5148 -62.5122
-56.3357 -56.3356 -56.3330 -56.3314 -56.3313 -56.3311 -56.3310 -56.3288
-56.3284 -24.7321 -10.3169 -10.2930 -10.2929 -10.2827 -10.2800 -10.2799
 -9.5016  -9.5016  -8.7237  -8.7236  -8.7211  -7.2667  -7.2665  -7.2565
 -7.2565  -7.2556  -7.2554  -6.5561  -6.5561  -6.5534  -6.5419  -6.5418
 -6.5410  -6.5409  -6.5394  -6.5384  -2.6668  -2.6668  -2.6641  -2.6630
 -2.6629  -2.6623  -2.6622  -2.6605  -2.6596  -2.6509  -2.6509  -2.6508
 -2.6508  -2.6484  -2.6483  -1.2778  -0.9639  -0.9207  -0.8826  -0.8513
 -0.8497  -0.8092  -0.7589  -0.7491  -0.6542  -0.6480  -0.5788  -0.5784
 -0.5206  -0.5081  -0.4795  -0.4775  -0.4578  -0.4548  -0.4291  -0.4128
 -0.4095  -0.3714  -0.3598  -0.3587  -0.3493  -0.3463  -0.3220  -0.3174
 -0.3147  -0.2981  -0.2722  -0.2721
 -- Virtual --
 -0.0861  -0.0713  -0.0621  -0.0340  -0.0281  -0.0094   0.0096   0.0136
  0.0218   0.0221   0.0362   0.0388   0.0479   0.0566   0.0573   0.0651
  0.0673   0.0681   0.0685   0.0715   0.0868   0.0885   0.0950   0.0950
  0.0987   0.1016   0.1160   0.1189   0.1216   0.1355   0.1450   0.1461
  0.1496   0.1521   0.1585   0.1615   0.1692   0.1822   0.1845   0.1866
  0.2002   0.2108   0.2111   0.2179   0.2246   0.2269   0.2289   0.2475
  0.2520   0.2626   0.2634   0.2703   0.2804   0.2830   0.2929   0.3171
  0.3292   0.3595   0.3665   0.3966   0.4049   0.4116   0.4158   0.4187
  0.4209   0.4264   0.4282   0.4356   0.4493   0.4505   0.4611   0.4772
  0.4801   0.4872   0.4993   0.5017   0.5183   0.5203   0.5278   0.5389
  0.5396   0.5397   0.5610   0.5692   0.5708   0.5801   0.5811   0.5958
  0.6000   0.6049   0.6222   0.6405   0.6694   0.6836   0.6990   0.7070
  0.7087   0.7155   0.7422   0.7446   0.7837   0.7958   0.8106   0.8218
  0.8220   0.8298   0.8307   0.8395   0.8415   0.8475   0.8526   0.8829
  0.8923   0.9045   0.9185   0.9329   0.9345   0.9577   0.9786   0.9969
  1.0012   1.0599   1.0750   1.0753   1.0910   1.1115   1.1735   1.2073
  1.2275   1.2313   1.2332   1.2365   1.2569   1.2786   1.3188   1.3969
  1.4103   1.4261   1.4610   1.4780   1.5404   1.5601   1.5968   1.5972
  1.7136   1.7320   1.7467   1.7545   1.8135   1.8142   1.8355   1.8393
  1.8916   2.0014   2.0027   2.0064   2.0353   2.0538   2.0565   2.1108
  2.1195   2.1277   2.1980   2.1987   2.2436   2.2464   2.2476   2.2652
  2.2831   2.2899   2.3071   2.3108   2.3217   2.3951   2.4605   2.4718
  2.5608   2.5676   2.5798   2.7032   2.7206   2.8136   2.8313   2.8920
  3.0161   3.0250   3.0327   3.0602   3.0964   3.1740   3.1941   3.3993
  3.4447   3.6468   3.7505   3.7516   3.8464   3.8889   3.9591   3.9774
  3.9886   3.9889   4.0266   4.0609   4.0618   4.0672   4.0707   4.0802
  4.0933   4.2374   4.2439   4.2520   4.4015   4.4039   4.4190   4.8121
  4.8387   6.2953   6.4458   6.6593   6.7602   6.7701   6.7726   7.5430
  7.5438   7.5626   7.6382   7.6603   7.6609   7.7418   7.7497   7.7555
  9.7508   9.7894  23.2308  23.7636  23.7740  23.9225  23.9241  24.0189
 25.8072  25.8235  26.1759  26.2301  26.6147  26.6416  47.9677  48.0189
 48.0228  66.7694 215.7399 215.7853 289.7385 289.7396 289.7585 289.8389
289.8557 289.8560 289.9650 289.9720 289.97991020.77651020.84161020.8460
 --------------------------------------------------------------

          Ground-State Mulliken Net Atomic Charges

     Atom                 Charge (a.u.)
  ----------------------------------------
      1 C                    -1.037100
      2 C                     0.219818
      3 C                     0.121114
      4 C                    -0.252332
      5 C                     0.137536
      6 C                     0.207666
      7 F                    -0.074176
      8 Br                   -0.116050
      9 Cl                    0.569656
     10 Br                   -0.230396
     11 Cl                    0.570210
     12 Br                   -0.115945
  ----------------------------------------
  Sum of atomic charges =     0.000000

 -----------------------------------------------------------------
                    Cartesian Multipole Moments
 -----------------------------------------------------------------
    Charge (ESU x 10^10)
                -0.0000
    Dipole Moment (Debye)
         X       0.3472      Y       0.0000      Z       0.2039
       Tot       0.4026
    Quadrupole Moments (Debye-Ang)
        XX    -117.0638     XY       0.0000     YY    -119.1419
        XZ      -1.0975     YZ      -0.0000     ZZ    -115.8051
    Octopole Moments (Debye-Ang^2)
       XXX    -479.8149    XXY       0.0000    XYY    -166.2011
       YYY       0.0000    XXZ     -81.4121    XYZ       0.0000
       YYZ     -95.9550    XZZ    -159.9566    YZZ       0.0000
       ZZZ    -287.9947
    Hexadecapole Moments (Debye-Ang^3)
      XXXX   -4005.2812   XXXY       0.0000   XXYY    -736.3376
      XYYY       0.0000   YYYY    -138.3608   XXXZ    -269.4502
      XXYZ       0.0000   XYYZ     -99.5415   YYYZ      -0.0000
      XXZZ   -1214.9163   XYZZ       0.0000   YYZZ    -621.5185
      XZZZ    -298.0714   YZZZ      -0.0000   ZZZZ   -3350.7830
 -----------------------------------------------------------------
 Calculating analytic gradient of the SCF energy
 Gradient of SCF Energy
            1           2           3           4           5           6
    1  -0.0001698   0.0002119   0.0000025  -0.0002482   0.0003275   0.0001463
    2  -0.0000000  -0.0000000  -0.0000000  -0.0000000   0.0000000   0.0000000
    3  -0.0001367  -0.0000258   0.0003781  -0.0001122  -0.0001403   0.0001892
            7           8           9          10          11          12
    1   0.0000188  -0.0000202   0.0000018  -0.0002049  -0.0001738   0.0001082
    2   0.0000000   0.0000000  -0.0000000  -0.0000000   0.0000000  -0.0000000
    3  -0.0000554  -0.0000231  -0.0002837  -0.0000493   0.0002538   0.0000055
 Max gradient component =       3.781E-04
 RMS gradient           =       1.424E-04
 Gradient time:  CPU 73.81 s  wall 12.40 s
 Geometry Optimization Parameters
   NAtoms,    NIC,     NZ,  NCons,   NDum,   NFix, NCnnct, MaxDiis
       12      78      12       0       0       0       0       0

 Cartesian Hessian Update
 Hessian updated using BFGS update


** GEOMETRY OPTIMIZATION IN DELOCALIZED INTERNAL COORDINATES **
   Searching for a Minimum

   Optimization Cycle:   4

                       Coordinates (Angstroms)
     ATOM                X               Y               Z
      1  C         0.0241615571    0.0000000000    0.0138680936
      2  C         0.0014604481    0.0000000000    1.4045314679
      3  C         1.2141040302    0.0000000000    2.1052963539
      4  C         2.4298628482    0.0000000000    1.4027761131
      5  C         2.4312533895    0.0000000000   -0.0012839039
      6  C         1.2174882661    0.0000000000   -0.7005878103
      7  F        -1.1314739117    0.0000000000   -0.6531110326
      8  Br       -1.6822746066    0.0000000000    2.2722776446
      9  Cl        1.1974203772    0.0000000000    3.8392003858
     10  Br        4.0734950008    0.0000000000    2.3527483407
     11  Cl        3.9250551293    0.0000000000   -0.8827814774
     12  Br        1.1251615258    0.0000000000   -2.5933041754
   Point Group: c1    Number of degrees of freedom:    30


   Energy is  -8971.409039718

 Hessian updated using BFGS update

 16 Hessian modes will be used to form the next step
  Hessian Eigenvalues:
     0.174264    0.201030    0.203304    0.217671    0.244081    0.251893
     0.308630    0.333355    0.335476    0.426834    0.455288    0.464875
     0.464882    0.504317    0.531545    0.572887

 Minimum search - taking simple RFO step
 Searching for Lamda that Minimizes Along All modes
 Value Taken    Lamda =  -0.00000168
 Step Taken.  Stepsize is  0.002524

                             Maximum     Tolerance    Cnvgd?
         Gradient           0.000337      0.000300      NO
         Displacement       0.001619      0.001200      NO
         Energy change     -0.000008      0.000001      NO


 New Cartesian Coordinates Obtained by Inverse Iteration

 Displacement from previous Coordinates is:  0.003504
 ----------------------------------------------------------------
             Standard Nuclear Orientation (Angstroms)
    I     Atom           X                Y                Z
 ----------------------------------------------------------------
    1      C       0.0243309657     0.0000000000     0.0139620721
    2      C       0.0013687275     0.0000000000     1.4045599467
    3      C       1.2142258929     0.0000000000     2.1051253381
    4      C       2.4303660488     0.0000000000     1.4030598315
    5      C       2.4312090490     0.0000000000    -0.0011144861
    6      C       1.2174722859     0.0000000000    -0.7006991178
    7      F      -1.1313269647     0.0000000000    -0.6530125103
    8      Br     -1.6825384452     0.0000000000     2.2717293567
    9      Cl      1.1967808465     0.0000000000     3.8395467263
   10      Br      4.0742939676     0.0000000000     2.3533350556
   11      Cl      3.9250505587     0.0000000000    -0.8835520634
   12      Br      1.1244811213     0.0000000000    -2.5933101496
 ----------------------------------------------------------------
 Nuclear Repulsion Energy =        2100.43662828 hartrees
 There are       92 alpha and       92 beta electrons
 Applying Cartesian multipole field
    Component          Value
    ---------          -----
     (2,0,0)        1.00000E-11
     (0,2,0)        2.00000E-11
     (0,0,2)       -3.00000E-11
 Nucleus-field energy     =    -0.0000000600 hartrees
 Requested basis set is 6-311++G(d,p)
 There are 125 shells and 358 basis functions
 A cutoff of  1.0D-11 yielded   5301 shell pairs
 There are     48896 function pairs (     53575 Cartesian)
 Smallest overlap matrix eigenvalue = 5.10E-07

 Q-Chem warning in module stvman/mkSTV.C, line 318:

 Overlap eigenvalue is smaller than square root of threshold
 Use THRESH >= 12 to get rid of this warning

 Linear dependence detected in AO basis
 Tighter screening thresholds may be required for diffuse basis sets
 Use S2THRESH > 14 and THRESH = 14 in case of SCF convergence issues
 Number of orthogonalized atomic orbitals = 356
 Maximum deviation from orthogonality = 1.235E-10
 Guess MOs from SCF MO coefficient file

 -----------------------------------------------------------------------
  General SCF calculation program by
  Eric Jon Sundstrom, Paul Horn, Yuezhi Mao, Dmitri Zuev, Alec White,
  David Stuck, Shaama M.S., Shane Yost, Joonho Lee, David Small,
  Daniel Levine, Susi Lehtola, Hugh Burton, Evgeny Epifanovsky,
  Bang C. Huynh
 -----------------------------------------------------------------------
 Exchange:     0.2000 Hartree-Fock + 0.0800 Slater + 0.7200 B88
 Correlation:  0.1900 VWN1RPA + 0.8100 LYP
 Using SG-1 standard quadrature grid
 using 6 threads for integral computing
 -------------------------------------------------------
 OpenMP Integral computing Module                
 Release: version 2.0, May 2017, Q-Chem Inc. Pleasanton 
 -------------------------------------------------------
 A restricted SCF calculation will be
 performed using DIIS
 SCF converges when DIIS error is below 1.0e-08
 ---------------------------------------
  Cycle       Energy         DIIS error
 ---------------------------------------
    1   -8971.4090398150      8.48e-06  
    2   -8971.4090405940      2.69e-06  
    3   -8971.4090404316      4.21e-06  
    4   -8971.4090406883      6.36e-07  
    5   -8971.4090406936      1.24e-07  
    6   -8971.4090406942      3.34e-08  
    7   -8971.4090406938      1.15e-08  
    8   -8971.4090406936      4.07e-09  Convergence criterion met
 ---------------------------------------
 SCF time:   CPU 127.51s  wall 23.00s 
 SCF   energy in the final basis set =    -8971.4090406936
 Total energy in the final basis set =    -8971.4090406936

 --------------------------------------------------------------

                    Orbital Energies (a.u.)
 --------------------------------------------------------------

 Alpha MOs
 -- Occupied --
********-482.8621-482.8595-101.5869-101.5868 -62.5149 -62.5148 -62.5123
-56.3357 -56.3356 -56.3331 -56.3314 -56.3314 -56.3311 -56.3310 -56.3288
-56.3285 -24.7321 -10.3169 -10.2930 -10.2929 -10.2828 -10.2800 -10.2799
 -9.5016  -9.5015  -8.7237  -8.7236  -8.7211  -7.2666  -7.2664  -7.2565
 -7.2564  -7.2556  -7.2554  -6.5562  -6.5561  -6.5535  -6.5419  -6.5419
 -6.5410  -6.5409  -6.5395  -6.5385  -2.6668  -2.6668  -2.6641  -2.6630
 -2.6629  -2.6624  -2.6622  -2.6605  -2.6597  -2.6509  -2.6509  -2.6509
 -2.6508  -2.6485  -2.6484  -1.2778  -0.9638  -0.9206  -0.8825  -0.8513
 -0.8497  -0.8092  -0.7590  -0.7490  -0.6542  -0.6480  -0.5788  -0.5783
 -0.5206  -0.5081  -0.4794  -0.4774  -0.4578  -0.4549  -0.4291  -0.4128
 -0.4094  -0.3714  -0.3598  -0.3586  -0.3493  -0.3463  -0.3221  -0.3174
 -0.3148  -0.2981  -0.2722  -0.2721
 -- Virtual --
 -0.0861  -0.0714  -0.0622  -0.0341  -0.0282  -0.0094   0.0095   0.0136
  0.0218   0.0221   0.0362   0.0388   0.0479   0.0566   0.0573   0.0650
  0.0673   0.0681   0.0684   0.0715   0.0868   0.0885   0.0950   0.0951
  0.0987   0.1016   0.1160   0.1189   0.1216   0.1355   0.1450   0.1461
  0.1495   0.1521   0.1585   0.1615   0.1691   0.1821   0.1845   0.1866
  0.2002   0.2107   0.2110   0.2178   0.2245   0.2268   0.2290   0.2476
  0.2520   0.2626   0.2634   0.2703   0.2805   0.2830   0.2930   0.3171
  0.3291   0.3595   0.3665   0.3966   0.4049   0.4116   0.4158   0.4186
  0.4210   0.4264   0.4282   0.4356   0.4492   0.4505   0.4611   0.4772
  0.4802   0.4871   0.4993   0.5016   0.5183   0.5203   0.5278   0.5387
  0.5395   0.5397   0.5610   0.5692   0.5709   0.5801   0.5811   0.5958
  0.5999   0.6048   0.6223   0.6406   0.6695   0.6836   0.6989   0.7070
  0.7087   0.7154   0.7420   0.7446   0.7838   0.7958   0.8106   0.8219
  0.8219   0.8297   0.8306   0.8395   0.8416   0.8476   0.8526   0.8829
  0.8922   0.9045   0.9185   0.9329   0.9344   0.9576   0.9786   0.9968
  1.0011   1.0598   1.0748   1.0752   1.0911   1.1115   1.1734   1.2070
  1.2273   1.2311   1.2330   1.2365   1.2569   1.2785   1.3183   1.3971
  1.4104   1.4263   1.4610   1.4782   1.5404   1.5601   1.5964   1.5969
  1.7135   1.7318   1.7466   1.7546   1.8135   1.8141   1.8355   1.8392
  1.8915   2.0014   2.0027   2.0063   2.0353   2.0536   2.0565   2.1108
  2.1194   2.1275   2.1981   2.1987   2.2435   2.2464   2.2476   2.2651
  2.2832   2.2896   2.3068   2.3106   2.3212   2.3948   2.4605   2.4717
  2.5605   2.5676   2.5796   2.7031   2.7205   2.8136   2.8313   2.8921
  3.0160   3.0249   3.0326   3.0601   3.0961   3.1738   3.1939   3.3991
  3.4445   3.6465   3.7505   3.7516   3.8462   3.8889   3.9590   3.9773
  3.9886   3.9888   4.0266   4.0609   4.0617   4.0672   4.0706   4.0803
  4.0933   4.2372   4.2440   4.2520   4.4015   4.4038   4.4192   4.8119
  4.8387   6.2953   6.4458   6.6592   6.7602   6.7701   6.7724   7.5429
  7.5438   7.5625   7.6382   7.6602   7.6608   7.7417   7.7497   7.7557
  9.7506   9.7893  23.2308  23.7634  23.7739  23.9222  23.9238  24.0189
 25.8071  25.8234  26.1756  26.2298  26.6143  26.6402  47.9676  48.0189
 48.0227  66.7693 215.7396 215.7851 289.7385 289.7396 289.7584 289.8389
289.8556 289.8559 289.9649 289.9720 289.98021020.77651020.84161020.8458
 --------------------------------------------------------------

          Ground-State Mulliken Net Atomic Charges

     Atom                 Charge (a.u.)
  ----------------------------------------
      1 C                    -1.039440
      2 C                     0.219426
      3 C                     0.121913
      4 C                    -0.251289
      5 C                     0.138391
      6 C                     0.207247
      7 F                    -0.074032
      8 Br                   -0.115942
      9 Cl                    0.569644
     10 Br                   -0.230297
     11 Cl                    0.570215
     12 Br                   -0.115835
  ----------------------------------------
  Sum of atomic charges =     0.000000

 -----------------------------------------------------------------
                    Cartesian Multipole Moments
 -----------------------------------------------------------------
    Charge (ESU x 10^10)
                -0.0000
    Dipole Moment (Debye)
         X       0.3445      Y       0.0000      Z       0.2025
       Tot       0.3996
    Quadrupole Moments (Debye-Ang)
        XX    -117.0662     XY       0.0000     YY    -119.1444
        XZ      -1.0950     YZ       0.0000     ZZ    -115.8097
    Octopole Moments (Debye-Ang^2)
       XXX    -479.8287    XXY       0.0000    XYY    -166.2043
       YYY       0.0000    XXZ     -81.3638    XYZ       0.0000
       YYZ     -95.9577    XZZ    -159.9590    YZZ       0.0000
       ZZZ    -288.0539
    Hexadecapole Moments (Debye-Ang^3)
      XXXX   -4005.8965   XXXY       0.0000   XXYY    -736.4630
      XYYY       0.0000   YYYY    -138.3655   XXXZ    -269.4124
      XXYZ       0.0000   XYYZ     -99.6109   YYYZ       0.0000
      XXZZ   -1214.9883   XYZZ       0.0000   YYZZ    -621.5910
      XZZZ    -298.2888   YZZZ       0.0000   ZZZZ   -3351.3022
 -----------------------------------------------------------------
 Calculating analytic gradient of the SCF energy
 Gradient of SCF Energy
            1           2           3           4           5           6
    1  -0.0000611   0.0000250   0.0000167  -0.0001365   0.0001125   0.0000665
    2   0.0000000  -0.0000000   0.0000000   0.0000000  -0.0000000  -0.0000000
    3  -0.0000670  -0.0000025   0.0000959  -0.0000425   0.0000150   0.0000183
            7           8           9          10          11          12
    1   0.0000355  -0.0000200  -0.0000595  -0.0000086  -0.0000356   0.0000649
    2   0.0000000   0.0000000   0.0000000  -0.0000000  -0.0000000   0.0000000
    3  -0.0000443  -0.0000665  -0.0000862   0.0000763   0.0000941   0.0000095
 Max gradient component =       1.365E-04
 RMS gradient           =       5.156E-05
 Gradient time:  CPU 73.81 s  wall 12.40 s
 Geometry Optimization Parameters
   NAtoms,    NIC,     NZ,  NCons,   NDum,   NFix, NCnnct, MaxDiis
       12      78      12       0       0       0       0       0

 Cartesian Hessian Update
 Hessian updated using BFGS update


** GEOMETRY OPTIMIZATION IN DELOCALIZED INTERNAL COORDINATES **
   Searching for a Minimum

   Optimization Cycle:   5

                       Coordinates (Angstroms)
     ATOM                X               Y               Z
      1  C         0.0243309657    0.0000000000    0.0139620721
      2  C         0.0013687275    0.0000000000    1.4045599467
      3  C         1.2142258929    0.0000000000    2.1051253381
      4  C         2.4303660488    0.0000000000    1.4030598315
      5  C         2.4312090490    0.0000000000   -0.0011144861
      6  C         1.2174722859    0.0000000000   -0.7006991178
      7  F        -1.1313269647    0.0000000000   -0.6530125103
      8  Br       -1.6825384452    0.0000000000    2.2717293567
      9  Cl        1.1967808465    0.0000000000    3.8395467263
     10  Br        4.0742939676    0.0000000000    2.3533350556
     11  Cl        3.9250505587    0.0000000000   -0.8835520634
     12  Br        1.1244811213    0.0000000000   -2.5933101496
   Point Group: c1    Number of degrees of freedom:    30


   Energy is  -8971.409040694

 Hessian updated using BFGS update

 17 Hessian modes will be used to form the next step
  Hessian Eigenvalues:
     0.155892    0.201031    0.203263    0.216583    0.244562    0.249988
     0.261627    0.300739    0.334233    0.335765    0.426845    0.445694
     0.464829    0.464875    0.477292    0.528199    0.573282

 Minimum search - taking simple RFO step
 Searching for Lamda that Minimizes Along All modes
 Value Taken    Lamda =   0.00000000
 Step Taken.  Stepsize is  0.000754

                             Maximum     Tolerance    Cnvgd?
         Gradient           0.000101      0.000300     YES
         Displacement       0.000599      0.001200     YES
         Energy change     -0.000001      0.000001     YES


                       Distance Matrix (Angstroms)
             C (  1)   C (  2)   C (  3)   C (  4)   C (  5)   C (  6)
   C (  2)  1.390787
   C (  3)  2.405995  1.400648
   C (  4)  2.778236  2.428998  1.404241
   C (  5)  2.406925  2.807142  2.432549  1.404175
   C (  6)  1.390801  2.431260  2.805826  2.428356  1.400920
   F (  7)  1.334316  2.348745  3.620627  4.112553  3.621689  2.349283
   Br(  8)  2.830356  1.894077  2.901551  4.203638  4.699866  4.152757
   Cl(  9)  4.001217  2.712595  1.734509  2.730971  4.034166  4.540293
   Br( 10)  4.677057  4.181973  2.870818  1.898821  2.871091  4.181932
   Cl( 11)  4.002642  4.542107  4.034943  2.731790  1.735010  2.713746
   Br( 12)  2.829876  4.152631  4.699293  4.204320  2.902932  1.894894
             F (  7)   Br(  8)   Cl(  9)   Br( 10)   Cl( 11)
   Br(  8)  2.976231
   Cl(  9)  5.059958  3.278495
   Br( 10)  6.011374  5.757411  3.238658
   Cl( 11)  5.061630  6.434350  5.454459  3.240326
   Br( 12)  2.975471  5.616758  6.433263  5.759401  3.281229

 Final energy is   -8971.4090406935775     


 ******************************
 **  OPTIMIZATION CONVERGED  **
 ******************************

                       Coordinates (Angstroms)
     ATOM                X               Y               Z
      1  C         0.0243309657    0.0000000000    0.0139620721
      2  C         0.0013687275    0.0000000000    1.4045599467
      3  C         1.2142258929    0.0000000000    2.1051253381
      4  C         2.4303660488    0.0000000000    1.4030598315
      5  C         2.4312090490    0.0000000000   -0.0011144861
      6  C         1.2174722859    0.0000000000   -0.7006991178
      7  F        -1.1313269647    0.0000000000   -0.6530125103
      8  Br       -1.6825384452    0.0000000000    2.2717293567
      9  Cl        1.1967808465    0.0000000000    3.8395467263
     10  Br        4.0742939676    0.0000000000    2.3533350556
     11  Cl        3.9250505587    0.0000000000   -0.8835520634
     12  Br        1.1244811213    0.0000000000   -2.5933101496

Z-matrix Print:
$molecule
0 1
Br
C  1 1.898821
C  2 1.404175 1 119.995732
C  3 1.400920 2 119.924282 1 -180.000000 0
C  4 1.390801 3 119.120789 2 -0.000000 0
F  5 1.334316 4 119.088573 3 -180.000000 0
C  5 1.390787 4 121.866542 3 -0.000000 0
C  7 1.400648 5 119.065396 4 -0.000000 0
Cl 8 1.734509 7 119.435137 5 -180.000000 0
Cl 3 1.735010 2 120.605466 1 -0.000000 0
Br 7 1.894077 5 118.193327 4 -180.000000 0
Br 4 1.894894 3 122.771576 2 -180.000000 0
$end


 --------------------------------------------------------------

                    Orbital Energies (a.u.)
 --------------------------------------------------------------

 Alpha MOs
 -- Occupied --
********-482.8621-482.8595-101.5869-101.5868 -62.5149 -62.5148 -62.5123
-56.3357 -56.3356 -56.3331 -56.3314 -56.3314 -56.3311 -56.3310 -56.3288
-56.3285 -24.7321 -10.3169 -10.2930 -10.2929 -10.2828 -10.2800 -10.2799
 -9.5016  -9.5015  -8.7237  -8.7236  -8.7211  -7.2666  -7.2664  -7.2565
 -7.2564  -7.2556  -7.2554  -6.5562  -6.5561  -6.5535  -6.5419  -6.5419
 -6.5410  -6.5409  -6.5395  -6.5385  -2.6668  -2.6668  -2.6641  -2.6630
 -2.6629  -2.6624  -2.6622  -2.6605  -2.6597  -2.6509  -2.6509  -2.6509
 -2.6508  -2.6485  -2.6484  -1.2778  -0.9638  -0.9206  -0.8825  -0.8513
 -0.8497  -0.8092  -0.7590  -0.7490  -0.6542  -0.6480  -0.5788  -0.5783
 -0.5206  -0.5081  -0.4794  -0.4774  -0.4578  -0.4549  -0.4291  -0.4128
 -0.4094  -0.3714  -0.3598  -0.3586  -0.3493  -0.3463  -0.3221  -0.3174
 -0.3148  -0.2981  -0.2722  -0.2721
 -- Virtual --
 -0.0861  -0.0714  -0.0622  -0.0341  -0.0282  -0.0094   0.0095   0.0136
  0.0218   0.0221   0.0362   0.0388   0.0479   0.0566   0.0573   0.0650
  0.0673   0.0681   0.0684   0.0715   0.0868   0.0885   0.0950   0.0951
  0.0987   0.1016   0.1160   0.1189   0.1216   0.1355   0.1450   0.1461
  0.1495   0.1521   0.1585   0.1615   0.1691   0.1821   0.1845   0.1866
  0.2002   0.2107   0.2110   0.2178   0.2245   0.2268   0.2290   0.2476
  0.2520   0.2626   0.2634   0.2703   0.2805   0.2830   0.2930   0.3171
  0.3291   0.3595   0.3665   0.3966   0.4049   0.4116   0.4158   0.4186
  0.4210   0.4264   0.4282   0.4356   0.4492   0.4505   0.4611   0.4772
  0.4802   0.4871   0.4993   0.5016   0.5183   0.5203   0.5278   0.5387
  0.5395   0.5397   0.5610   0.5692   0.5709   0.5801   0.5811   0.5958
  0.5999   0.6048   0.6223   0.6406   0.6695   0.6836   0.6989   0.7070
  0.7087   0.7154   0.7420   0.7446   0.7838   0.7958   0.8106   0.8219
  0.8219   0.8297   0.8306   0.8395   0.8416   0.8476   0.8526   0.8829
  0.8922   0.9045   0.9185   0.9329   0.9344   0.9576   0.9786   0.9968
  1.0011   1.0598   1.0748   1.0752   1.0911   1.1115   1.1734   1.2070
  1.2273   1.2311   1.2330   1.2365   1.2569   1.2785   1.3183   1.3971
  1.4104   1.4263   1.4610   1.4782   1.5404   1.5601   1.5964   1.5969
  1.7135   1.7318   1.7466   1.7546   1.8135   1.8141   1.8355   1.8392
  1.8915   2.0014   2.0027   2.0063   2.0353   2.0536   2.0565   2.1108
  2.1194   2.1275   2.1981   2.1987   2.2435   2.2464   2.2476   2.2651
  2.2832   2.2896   2.3068   2.3106   2.3212   2.3948   2.4605   2.4717
  2.5605   2.5676   2.5796   2.7031   2.7205   2.8136   2.8313   2.8921
  3.0160   3.0249   3.0326   3.0601   3.0961   3.1738   3.1939   3.3991
  3.4445   3.6465   3.7505   3.7516   3.8462   3.8889   3.9590   3.9773
  3.9886   3.9888   4.0266   4.0609   4.0617   4.0672   4.0706   4.0803
  4.0933   4.2372   4.2440   4.2520   4.4015   4.4038   4.4192   4.8119
  4.8387   6.2953   6.4458   6.6592   6.7602   6.7701   6.7724   7.5429
  7.5438   7.5625   7.6382   7.6602   7.6608   7.7417   7.7497   7.7557
  9.7506   9.7893  23.2308  23.7634  23.7739  23.9222  23.9238  24.0189
 25.8071  25.8234  26.1756  26.2298  26.6143  26.6402  47.9676  48.0189
 48.0227  66.7693 215.7396 215.7851 289.7385 289.7396 289.7584 289.8389
289.8556 289.8559 289.9649 289.9720 289.98021020.77651020.84161020.8458
 --------------------------------------------------------------

          Ground-State Mulliken Net Atomic Charges

     Atom                 Charge (a.u.)
  ----------------------------------------
      1 C                    -1.039440
      2 C                     0.219426
      3 C                     0.121913
      4 C                    -0.251289
      5 C                     0.138391
      6 C                     0.207247
      7 F                    -0.074032
      8 Br                   -0.115942
      9 Cl                    0.569644
     10 Br                   -0.230297
     11 Cl                    0.570215
     12 Br                   -0.115835
  ----------------------------------------
  Sum of atomic charges =     0.000000

 -----------------------------------------------------------------
                    Cartesian Multipole Moments
 -----------------------------------------------------------------
    Charge (ESU x 10^10)
                -0.0000
    Dipole Moment (Debye)
         X       0.3445      Y       0.0000      Z       0.2025
       Tot       0.3996
    Quadrupole Moments (Debye-Ang)
        XX    -117.0662     XY       0.0000     YY    -119.1444
        XZ      -1.0950     YZ       0.0000     ZZ    -115.8097
    Octopole Moments (Debye-Ang^2)
       XXX    -479.8287    XXY       0.0000    XYY    -166.2043
       YYY       0.0000    XXZ     -81.3638    XYZ       0.0000
       YYZ     -95.9577    XZZ    -159.9590    YZZ       0.0000
       ZZZ    -288.0539
    Hexadecapole Moments (Debye-Ang^3)
      XXXX   -4005.8965   XXXY       0.0000   XXYY    -736.4630
      XYYY       0.0000   YYYY    -138.3655   XXXZ    -269.4124
      XXYZ       0.0000   XYYZ     -99.6109   YYYZ       0.0000
      XXZZ   -1214.9883   XYZZ       0.0000   YYZZ    -621.5910
      XZZZ    -298.2888   YZZZ       0.0000   ZZZZ   -3351.3022
 -----------------------------------------------------------------
Archival summary:
1\1\february\OPT\ProcedureUnspecified\BasisUnspecified\r3l216\taweetha\SunDec122:41:262019SunDec122:41:262019\0\\#,OPT,ProcedureUnspecified,BasisUnspecified,\\0,1\Br\C,1,1.89882\C,2,1.40417,1,119.996\C,3,1.40092,2,119.924,1,-180,0\C,4,1.3908,3,119.121,2,-0,0\F,5,1.33432,4,119.089,3,-180,0\C,5,1.39079,4,121.867,3,-0,0\C,7,1.40065,5,119.065,4,-0,0\Cl,8,1.73451,7,119.435,5,-180,0\Cl,3,1.73501,2,120.605,1,-0,0\Br,7,1.89408,5,118.193,4,-180,0\Br,4,1.89489,3,122.772,2,-180,0\\\@

 Total job time:  211.92s(wall), 1195.65s(cpu) 
 Sun Dec  1 22:41:26 2019

        *************************************************************
        *                                                           *
        *  Thank you very much for using Q-Chem.  Have a nice day.  *
        *                                                           *
        *************************************************************


 
User input: 2 of 2 
 
                  Welcome to Q-Chem
     A Quantum Leap Into The Future Of Chemistry


 Q-Chem 5.2 (devel), Q-Chem, Inc., Pleasanton, CA (2019)

 Yihan Shao,  Zhengting Gan,  E. Epifanovsky,  A. T. B. Gilbert,  M. Wormit,  
 J. Kussmann,  A. W. Lange,  A. Behn,  Jia Deng,  Xintian Feng,  D. Ghosh,  
 M. Goldey,  P. R. Horn,  L. D. Jacobson,  I. Kaliman,  T. Kus,  A. Landau,  
 Jie Liu,  E. I. Proynov,  R. M. Richard,  R. P. Steele,  E. J. Sundstrom,  
 H. L. Woodcock III,  P. M. Zimmerman,  D. Zuev,  B. Albrecht,  E. Alguire,  
 S. A. Baeppler,  D. Barton,  Z. Benda,  Y. A. Bernard,  E. J. Berquist,  
 K. B. Bravaya,  H. Burton,  D. Casanova,  Chun-Min Chang,  Yunqing Chen,  
 A. Chien,  K. D. Closser,  M. P. Coons,  S. Coriani,  S. Dasgupta,  
 A. L. Dempwolff,  M. Diedenhofen,  Hainam Do,  R. G. Edgar,  Po-Tung Fang,  
 S. Faraji,  S. Fatehi,  Qingguo Feng,  K. D. Fenk,  J. Fosso-Tande,  
 J. Gayvert,  Qinghui Ge,  A. Ghysels,  G. Gidofalvi,  J. Gomes,  
 J. Gonthier,  A. Gunina,  D. Hait,  M. W. D. Hanson-Heine,  
 P. H. P. Harbach,  A. W. Hauser,  M. F. Herbst,  J. E. Herr,  
 E. G. Hohenstein,  Z. C. Holden,  Kerwin Hui,  B. C. Huynh,  T.-C. Jagau,  
 Hyunjun Ji,  B. Kaduk,  K. Khistyaev,  Jaehoon Kim,  P. Klunzinger,  K. Koh,  
 D. Kosenkov,  L. Koulias,  T. Kowalczyk,  C. M. Krauter,  A. Kunitsa,  
 Ka Un Lao,  A. Laurent,  K. V. Lawler,  Joonho Lee,  D. Lefrancois,  
 S. Lehtola,  D. S. Levine,  Yi-Pei Li,  You-Sheng Lin,  Fenglai Liu,  
 E. Livshits,  A. Luenser,  P. Manohar,  E. Mansoor,  S. F. Manzer,  
 Shan-Ping Mao,  Yuezhi Mao,  N. Mardirossian,  A. V. Marenich,  
 T. Markovich,  L. A. Martinez-Martinez,  S. A. Maurer,  N. J. Mayhall,  
 S. C. McKenzie,  J.-M. Mewes,  P. Morgante,  A. F. Morrison,  
 J. W. Mullinax,  K. Nanda,  T. S. Nguyen-Beck,  R. Olivares-Amaya,  
 J. A. Parkhill,  Zheng Pei,  T. M. Perrine,  F. Plasser,  P. Pokhilko,  
 S. Prager,  A. Prociuk,  E. Ramos,  D. R. Rehn,  F. Rob,  M. Scheurer,  
 M. Schneider,  N. Sergueev,  S. M. Sharada,  S. Sharma,  D. W. Small,  
 T. Stauch,  T. Stein,  Yu-Chuan Su,  A. J. W. Thom,  A. Tkatchenko,  
 T. Tsuchimochi,  N. M. Tubman,  L. Vogt,  M. L. Vidal,  O. Vydrov,  
 M. A. Watson,  J. Wenzel,  M. de Wergifosse,  T. A. Wesolowski,  A. White,  
 J. Witte,  A. Yamada,  Jun Yang,  K. Yao,  S. Yeganeh,  S. R. Yost,  
 Zhi-Qiang You,  A. Zech,  Igor Ying Zhang,  Xing Zhang,  Yan Zhao,  
 Ying Zhu,  B. R. Brooks,  G. K. L. Chan,  C. J. Cramer,  M. S. Gordon,  
 W. J. Hehre,  A. Klamt,  M. W. Schmidt,  C. D. Sherrill,  D. G. Truhlar,  
 A. Aspuru-Guzik,  R. Baer,  A. T. Bell,  N. A. Besley,  Jeng-Da Chai,  
 A. E. DePrince, III,  R. A. DiStasio Jr.,  A. Dreuw,  B. D. Dunietz,  
 T. R. Furlani,  Chao-Ping Hsu,  Yousung Jung,  Jing Kong,  D. S. Lambrecht,  
 WanZhen Liang,  C. Ochsenfeld,  V. A. Rassolov,  L. V. Slipchenko,  
 J. E. Subotnik,  T. Van Voorhis,  J. M. Herbert,  A. I. Krylov,  
 P. M. W. Gill,  M. Head-Gordon

 Contributors to earlier versions of Q-Chem not listed above: 
 R. D. Adamson,  B. Austin,  J. Baker,  G. J. O. Beran,  K. Brandhorst,  
 S. T. Brown,  E. F. C. Byrd,  A. K. Chakraborty,  C.-L. Cheng,  
 Siu Hung Chien,  D. M. Chipman,  D. L. Crittenden,  H. Dachsel,  
 R. J. Doerksen,  A. D. Dutoi,  L. Fusti-Molnar,  W. A. Goddard III,  
 A. Golubeva-Zadorozhnaya,  S. R. Gwaltney,  G. Hawkins,  A. Heyden,  
 S. Hirata,  G. Kedziora,  F. J. Keil,  C. Kelley,  Jihan Kim,  R. A. King,  
 R. Z. Khaliullin,  P. P. Korambath,  W. Kurlancheek,  A. M. Lee,  M. S. Lee,  
 S. V. Levchenko,  Ching Yeh Lin,  D. Liotard,  R. C. Lochan,  I. Lotan,  
 P. E. Maslen,  N. Nair,  D. P. O'Neill,  D. Neuhauser,  E. Neuscamman,  
 C. M. Oana,  R. Olson,  B. Peters,  R. Peverati,  P. A. Pieniazek,  
 Y. M. Rhee,  J. Ritchie,  M. A. Rohrdanz,  E. Rosta,  N. J. Russ,  
 H. F. Schaefer III,  N. E. Schultz,  N. Shenvi,  A. C. Simmonett,  A. Sodt,  
 D. Stuck,  K. S. Thanthiriwatte,  V. Vanovschi,  Tao Wang,  A. Warshel,  
 C. F. Williams,  Q. Wu,  X. Xu,  W. Zhang

 Please cite Q-Chem as follows:
 Y. Shao et al., Mol. Phys. 113, 184-215 (2015)
 DOI: 10.1080/00268976.2014.952696

 Q-Chem 5.2.1 for Intel X86 EM64T Linux

 Parts of Q-Chem use Armadillo 8.300.2 (Tropical Shenanigans).
 http://arma.sourceforge.net/

 Q-Chem begins on Sun Dec  1 22:41:26 2019  

Host: 
0

     Scratch files written to /scratch/taweetham/qchem26978//
NAlpha2: 184
NElect   184
Mult     1
The previous job contains 0 fragments, simply inherited here

Checking the input file for inconsistencies... 	...done.

--------------------------------------------------------------
User input:
--------------------------------------------------------------

$MOLECULE
READ
$END

$REM
   JOB_TYPE 	FREQUENCY
   BASIS 	6-311++G**
   METHOD	B3LYP	
$END


--------------------------------------------------------------
 ----------------------------------------------------------------
             Standard Nuclear Orientation (Angstroms)
    I     Atom           X                Y                Z
 ----------------------------------------------------------------
    1      C       0.0029095600    -1.5024695506    -0.0000000000
    2      C      -1.2140604331    -0.8292134708    -0.0000000000
    3      C      -1.2168230234     0.5714316447    -0.0000000000
    4      C      -0.0019934508     1.2757625072     0.0000000000
    5      C       1.2157204730     0.5765636623     0.0000000000
    6      C       1.2171943849    -0.8243551129     0.0000000000
    7      F       0.0050636503    -2.8367842457    -0.0000000000
    8      Br     -2.8051851299    -1.8567582878    -0.0000000000
    9      Cl     -2.7291071753     1.4208541104    -0.0000000000
   10      Br     -0.0063591247     3.1745787028     0.0000000000
   11      Cl      2.7253405108     1.4317279010     0.0000000000
   12      Br      2.8115664083    -1.8483676740     0.0000000000
 ----------------------------------------------------------------
 Molecular Point Group                 Cs    NOp =  2
 Largest Abelian Subgroup              Cs    NOp =  2
 Nuclear Repulsion Energy =        2100.43662828 hartrees
 There are       92 alpha and       92 beta electrons
 Requested basis set is 6-311++G(d,p)
 There are 125 shells and 358 basis functions

 Total QAlloc Memory Limit   2000 MB
 Mega-Array Size       188 MB
 MEM_STATIC part       192 MB

                       Distance Matrix (Angstroms)
             C (  1)   C (  2)   C (  3)   C (  4)   C (  5)   C (  6)
   C (  2)  1.390787
   C (  3)  2.405995  1.400648
   C (  4)  2.778236  2.428998  1.404241
   C (  5)  2.406925  2.807142  2.432549  1.404175
   C (  6)  1.390801  2.431260  2.805826  2.428356  1.400920
   F (  7)  1.334316  2.348745  3.620627  4.112553  3.621689  2.349283
   Br(  8)  2.830356  1.894077  2.901551  4.203638  4.699866  4.152757
   Cl(  9)  4.001217  2.712595  1.734509  2.730971  4.034166  4.540293
   Br( 10)  4.677057  4.181973  2.870818  1.898821  2.871091  4.181932
   Cl( 11)  4.002642  4.542107  4.034943  2.731790  1.735010  2.713746
   Br( 12)  2.829876  4.152631  4.699293  4.204320  2.902932  1.894894
             F (  7)   Br(  8)   Cl(  9)   Br( 10)   Cl( 11)
   Br(  8)  2.976231
   Cl(  9)  5.059958  3.278495
   Br( 10)  6.011374  5.757411  3.238658
   Cl( 11)  5.061630  6.434350  5.454459  3.240326
   Br( 12)  2.975471  5.616758  6.433263  5.759401  3.281229

 A cutoff of  1.0D-11 yielded   5301 shell pairs
 There are     48896 function pairs (     53575 Cartesian)
 Smallest overlap matrix eigenvalue = 5.10E-07

 Q-Chem warning in module stvman/mkSTV.C, line 318:

 Overlap eigenvalue is smaller than square root of threshold
 Use THRESH >= 12 to get rid of this warning

 Linear dependence detected in AO basis
 Tighter screening thresholds may be required for diffuse basis sets
 Use S2THRESH > 14 and THRESH = 14 in case of SCF convergence issues
 Number of orthogonalized atomic orbitals = 356
 Maximum deviation from orthogonality = 1.662E-10
 Guess from superposition of atomic densities
 Warning:  Energy on first SCF cycle will be non-variational
 SAD guess density has 184.000000 electrons

 -----------------------------------------------------------------------
  General SCF calculation program by
  Eric Jon Sundstrom, Paul Horn, Yuezhi Mao, Dmitri Zuev, Alec White,
  David Stuck, Shaama M.S., Shane Yost, Joonho Lee, David Small,
  Daniel Levine, Susi Lehtola, Hugh Burton, Evgeny Epifanovsky,
  Bang C. Huynh
 -----------------------------------------------------------------------
 Exchange:     0.2000 Hartree-Fock + 0.0800 Slater + 0.7200 B88
 Correlation:  0.1900 VWN1RPA + 0.8100 LYP
 Using SG-1 standard quadrature grid
 using 6 threads for integral computing
 -------------------------------------------------------
 OpenMP Integral computing Module                
 Release: version 2.0, May 2017, Q-Chem Inc. Pleasanton 
 -------------------------------------------------------
 A restricted SCF calculation will be
 performed using DIIS
 SCF converges when DIIS error is below 1.0e-08
 ---------------------------------------
  Cycle       Energy         DIIS error
 ---------------------------------------
    1   -8973.8967324990      3.13e-02  
    2   -8971.3702240180      2.19e-03  
    3   -8971.3562379862      2.34e-03  
    4   -8971.4012758119      6.90e-04  
    5   -8971.4086464278      2.22e-04  
    6   -8971.4092760829      7.63e-05  
    7   -8971.4093428918      2.05e-05  
    8   -8971.4093483519      9.35e-06  
    9   -8971.4093496423      2.18e-06  
   10   -8971.4093496877      4.31e-07  
   11   -8971.4093496893      1.55e-07  
   12   -8971.4093496899      4.84e-08  
   13   -8971.4093496906      7.33e-09  Convergence criterion met
 ---------------------------------------
 SCF time:   CPU 216.49s  wall 39.00s 
 SCF   energy in the final basis set =    -8971.4093496906
 Total energy in the final basis set =    -8971.4093496906

 --------------------------------------------------------------
             Orbital Energies (a.u.) and Symmetries
 --------------------------------------------------------------

 Alpha MOs, Restricted
 -- Occupied --                  
-482.86 -482.86 -482.86 -101.59 -101.59  -62.51  -62.51  -62.51
  1 A'    2 A'    3 A'    4 A'    5 A'    6 A'    7 A'    8 A'                 
-56.336 -56.336 -56.333 -56.331 -56.331 -56.331 -56.331 -56.329
  9 A'   10 A'   11 A'    1 A"    2 A"   12 A'   13 A'    3 A"                 
-56.328 -24.732 -10.317 -10.293 -10.293 -10.283 -10.280 -10.280
 14 A'   15 A'   16 A'   17 A'   18 A'   19 A'   20 A'   21 A'                 
 -9.502  -9.502  -8.724  -8.724  -8.721  -7.267  -7.267  -7.256
 22 A'   23 A'   24 A'   25 A'   26 A'   27 A'   28 A'    4 A"                 
 -7.256  -7.255  -7.255  -6.556  -6.556  -6.553  -6.542  -6.542
  5 A"   29 A'   30 A'   31 A'   32 A'   33 A'    6 A"    7 A"                 
 -6.541  -6.541  -6.539  -6.538  -2.667  -2.667  -2.664  -2.663
 34 A'   35 A'    8 A"   36 A'   37 A'   38 A'   39 A'    9 A"                 
 -2.663  -2.662  -2.662  -2.660  -2.660  -2.651  -2.651  -2.651
 10 A"   40 A'   41 A'   11 A"   42 A'   43 A'   44 A'   12 A"                 
 -2.651  -2.648  -2.648  -1.278  -0.964  -0.921  -0.883  -0.851
 13 A"   14 A"   45 A'   46 A'   47 A'   48 A'   49 A'   50 A'                 
 -0.850  -0.809  -0.759  -0.749  -0.654  -0.648  -0.579  -0.578
 51 A'   52 A'   53 A'   54 A'   55 A'   56 A'   57 A'   58 A'                 
 -0.521  -0.508  -0.479  -0.477  -0.458  -0.455  -0.429  -0.413
 15 A"   59 A'   60 A'   61 A'   16 A"   62 A'   63 A'   64 A'                 
 -0.409  -0.371  -0.360  -0.359  -0.349  -0.346  -0.322  -0.317
 17 A"   18 A"   65 A'   66 A'   19 A"   20 A"   67 A'   68 A'                 
 -0.315  -0.298  -0.272  -0.272
 21 A"   69 A'   22 A"   23 A"                                                 
 -- Virtual --                   
 -0.086  -0.071  -0.062  -0.034  -0.028  -0.009   0.010   0.014
 70 A'   24 A"   25 A"   71 A'   72 A'   73 A'   74 A'   75 A'                 
  0.022   0.022   0.036   0.039   0.048   0.056   0.057   0.065
 76 A'   77 A'   26 A"   78 A'   79 A'   27 A"   28 A"   80 A'                 
  0.067   0.068   0.069   0.072   0.087   0.088   0.095   0.095
 81 A'   82 A'   83 A'   29 A"   30 A"   84 A'   31 A"   85 A'                 
  0.099   0.102   0.116   0.119   0.122   0.135   0.146   0.146
 86 A'   32 A"   87 A'   88 A'   89 A'   33 A"   34 A"   90 A'                 
  0.149   0.152   0.159   0.161   0.169   0.182   0.184   0.187
 91 A'   35 A"   92 A'   93 A'   94 A'   95 A'   36 A"   96 A'                 
  0.200   0.211   0.211   0.218   0.224   0.227   0.229   0.247
 97 A'   98 A'   99 A'  100 A'  101 A'  102 A'   37 A"  103 A'                 
  0.253   0.262   0.264   0.271   0.281   0.282   0.293   0.317
104 A'  105 A'  106 A'  107 A'  108 A'  109 A'  110 A'   38 A"                 
  0.329   0.359   0.366   0.397   0.405   0.412   0.416   0.419
111 A'  112 A'  113 A'  114 A'  115 A'   39 A"   40 A"  116 A'                 
  0.421   0.426   0.428   0.435   0.449   0.451   0.461   0.477
117 A'  118 A'   41 A"  119 A'   42 A"   43 A"  120 A'  121 A'                 
  0.480   0.487   0.500   0.502   0.518   0.520   0.528   0.539
122 A'  123 A'  124 A'   44 A"   45 A"   46 A"  125 A'  126 A'                 
  0.540   0.540   0.561   0.569   0.571   0.580   0.581   0.596
 47 A"   48 A"   49 A"   50 A"  127 A'   51 A"  128 A'  129 A'                 
  0.600   0.605   0.622   0.640   0.669   0.684   0.699   0.707
130 A'   52 A"  131 A'  132 A'   53 A"   54 A"  133 A'  134 A'                 
  0.709   0.715   0.742   0.744   0.784   0.796   0.811   0.822
 55 A"  135 A'  136 A'  137 A'  138 A'  139 A'  140 A'   56 A"                 
  0.822   0.830   0.831   0.840   0.842   0.848   0.853   0.883
141 A'  142 A'  143 A'  144 A'   57 A"   58 A"  145 A'  146 A'                 
  0.892   0.905   0.919   0.933   0.934   0.958   0.979   0.997
147 A'  148 A'  149 A'  150 A'   59 A"  151 A'   60 A"  152 A'                 
  1.001   1.060   1.075   1.075   1.091   1.112   1.174   1.207
153 A'  154 A'  155 A'  156 A'  157 A'   61 A"  158 A'  159 A'                 
  1.227   1.231   1.233   1.236   1.257   1.279   1.318   1.397
 62 A"   63 A"   64 A"  160 A'  161 A'   65 A"  162 A'  163 A'                 
  1.410   1.426   1.461   1.478   1.540   1.560   1.597   1.597
 66 A"  164 A'  165 A'  166 A'  167 A'  168 A'  169 A'  170 A'                 
  1.714   1.732   1.747   1.755   1.813   1.814   1.836   1.839
 67 A"   68 A"  171 A'  172 A'  173 A'  174 A'   69 A"   70 A"                 
  1.892   2.001   2.003   2.006   2.035   2.053   2.056   2.110
 71 A"   72 A"   73 A"  175 A'   74 A"  176 A'  177 A'  178 A'                 
  2.119   2.127   2.198   2.198   2.244   2.246   2.248   2.265
179 A'  180 A'  181 A'  182 A'   75 A"  183 A'   76 A"   77 A"                 
  2.283   2.289   2.307   2.311   2.321   2.395   2.461   2.472
184 A'  185 A'  186 A'  187 A'  188 A'  189 A'  190 A'  191 A'                 
  2.560   2.568   2.580   2.703   2.721   2.814   2.831   2.892
192 A'   78 A"  193 A'   79 A"   80 A"   81 A"   82 A"  194 A'                 
  3.016   3.025   3.033   3.060   3.096   3.174   3.194   3.399
195 A'  196 A'   83 A"  197 A'  198 A'  199 A'  200 A'  201 A'                 
  3.444   3.647   3.751   3.752   3.846   3.889   3.959   3.977
202 A'  203 A'   84 A"  204 A'  205 A'  206 A'   85 A"   86 A"                 
  3.989   3.989   4.027   4.061   4.062   4.067   4.070   4.080
 87 A"   88 A"  207 A'   89 A"   90 A"  208 A'  209 A'  210 A'                 
  4.094   4.237   4.244   4.252   4.401   4.404   4.419   4.812
 91 A"  211 A'  212 A'  213 A'  214 A'  215 A'  216 A'  217 A'                 
  4.839   6.295   6.446   6.659   6.760   6.770   6.773   7.543
218 A'   92 A"  219 A'  220 A'  221 A'  222 A'  223 A'   93 A"                 
  7.544   7.563   7.638   7.660   7.661   7.742   7.749   7.755
 94 A"   95 A"  224 A'  225 A'  226 A'  227 A'  228 A'  229 A'                 
  9.751   9.789  23.231  23.763  23.774  23.922  23.924  24.019
230 A'  231 A'  232 A'  233 A'  234 A'  235 A'  236 A'  237 A'                 
 25.807  25.823  26.176  26.230  26.614  26.640  47.968  48.019
 96 A"   97 A"  238 A'  239 A'  240 A'  241 A'  242 A'  243 A'                 
 48.023  66.769 215.740 215.785 289.738 289.740 289.759 289.839
244 A'  245 A'  246 A'  247 A'   98 A"   99 A"  100 A"  248 A'                 
289.856 289.856 289.965 289.972 289.9801020.7771020.8421020.846
249 A'  250 A'  251 A'  252 A'  253 A'  254 A'  255 A'  256 A'                 

 Beta MOs, Restricted
 -- Occupied --                  
-482.86 -482.86 -482.86 -101.59 -101.59  -62.51  -62.51  -62.51
  1 A'    2 A'    3 A'    4 A'    5 A'    6 A'    7 A'    8 A'                 
-56.336 -56.336 -56.333 -56.331 -56.331 -56.331 -56.331 -56.329
  9 A'   10 A'   11 A'    1 A"    2 A"   12 A'   13 A'    3 A"                 
-56.328 -24.732 -10.317 -10.293 -10.293 -10.283 -10.280 -10.280
 14 A'   15 A'   16 A'   17 A'   18 A'   19 A'   20 A'   21 A'                 
 -9.502  -9.502  -8.724  -8.724  -8.721  -7.267  -7.267  -7.256
 22 A'   23 A'   24 A'   25 A'   26 A'   27 A'   28 A'    4 A"                 
 -7.256  -7.255  -7.255  -6.556  -6.556  -6.553  -6.542  -6.542
  5 A"   29 A'   30 A'   31 A'   32 A'   33 A'    6 A"    7 A"                 
 -6.541  -6.541  -6.539  -6.538  -2.667  -2.667  -2.664  -2.663
 34 A'   35 A'    8 A"   36 A'   37 A'   38 A'   39 A'    9 A"                 
 -2.663  -2.662  -2.662  -2.660  -2.660  -2.651  -2.651  -2.651
 10 A"   40 A'   41 A'   11 A"   42 A'   43 A'   44 A'   12 A"                 
 -2.651  -2.648  -2.648  -1.278  -0.964  -0.921  -0.883  -0.851
 13 A"   14 A"   45 A'   46 A'   47 A'   48 A'   49 A'   50 A'                 
 -0.850  -0.809  -0.759  -0.749  -0.654  -0.648  -0.579  -0.578
 51 A'   52 A'   53 A'   54 A'   55 A'   56 A'   57 A'   58 A'                 
 -0.521  -0.508  -0.479  -0.477  -0.458  -0.455  -0.429  -0.413
 15 A"   59 A'   60 A'   61 A'   16 A"   62 A'   63 A'   64 A'                 
 -0.409  -0.371  -0.360  -0.359  -0.349  -0.346  -0.322  -0.317
 17 A"   18 A"   65 A'   66 A'   19 A"   20 A"   67 A'   68 A'                 
 -0.315  -0.298  -0.272  -0.272
 21 A"   69 A'   22 A"   23 A"                                                 
 -- Virtual --                   
 -0.086  -0.071  -0.062  -0.034  -0.028  -0.009   0.010   0.014
 70 A'   24 A"   25 A"   71 A'   72 A'   73 A'   74 A'   75 A'                 
  0.022   0.022   0.036   0.039   0.048   0.056   0.057   0.065
 76 A'   77 A'   26 A"   78 A'   79 A'   27 A"   28 A"   80 A'                 
  0.067   0.068   0.069   0.072   0.087   0.088   0.095   0.095
 81 A'   82 A'   83 A'   29 A"   30 A"   84 A'   31 A"   85 A'                 
  0.099   0.102   0.116   0.119   0.122   0.135   0.146   0.146
 86 A'   32 A"   87 A'   88 A'   89 A'   33 A"   34 A"   90 A'                 
  0.149   0.152   0.159   0.161   0.169   0.182   0.184   0.187
 91 A'   35 A"   92 A'   93 A'   94 A'   95 A'   36 A"   96 A'                 
  0.200   0.211   0.211   0.218   0.224   0.227   0.229   0.247
 97 A'   98 A'   99 A'  100 A'  101 A'  102 A'   37 A"  103 A'                 
  0.253   0.262   0.264   0.271   0.281   0.282   0.293   0.317
104 A'  105 A'  106 A'  107 A'  108 A'  109 A'  110 A'   38 A"                 
  0.329   0.359   0.366   0.397   0.405   0.412   0.416   0.419
111 A'  112 A'  113 A'  114 A'  115 A'   39 A"   40 A"  116 A'                 
  0.421   0.426   0.428   0.435   0.449   0.451   0.461   0.477
117 A'  118 A'   41 A"  119 A'   42 A"   43 A"  120 A'  121 A'                 
  0.480   0.487   0.500   0.502   0.518   0.520   0.528   0.539
122 A'  123 A'  124 A'   44 A"   45 A"   46 A"  125 A'  126 A'                 
  0.540   0.540   0.561   0.569   0.571   0.580   0.581   0.596
 47 A"   48 A"   49 A"   50 A"  127 A'   51 A"  128 A'  129 A'                 
  0.600   0.605   0.622   0.640   0.669   0.684   0.699   0.707
130 A'   52 A"  131 A'  132 A'   53 A"   54 A"  133 A'  134 A'                 
  0.709   0.715   0.742   0.744   0.784   0.796   0.811   0.822
 55 A"  135 A'  136 A'  137 A'  138 A'  139 A'  140 A'   56 A"                 
  0.822   0.830   0.831   0.840   0.842   0.848   0.853   0.883
141 A'  142 A'  143 A'  144 A'   57 A"   58 A"  145 A'  146 A'                 
  0.892   0.905   0.919   0.933   0.934   0.958   0.979   0.997
147 A'  148 A'  149 A'  150 A'   59 A"  151 A'   60 A"  152 A'                 
  1.001   1.060   1.075   1.075   1.091   1.112   1.174   1.207
153 A'  154 A'  155 A'  156 A'  157 A'   61 A"  158 A'  159 A'                 
  1.227   1.231   1.233   1.236   1.257   1.279   1.318   1.397
 62 A"   63 A"   64 A"  160 A'  161 A'   65 A"  162 A'  163 A'                 
  1.410   1.426   1.461   1.478   1.540   1.560   1.597   1.597
 66 A"  164 A'  165 A'  166 A'  167 A'  168 A'  169 A'  170 A'                 
  1.714   1.732   1.747   1.755   1.813   1.814   1.836   1.839
 67 A"   68 A"  171 A'  172 A'  173 A'  174 A'   69 A"   70 A"                 
  1.892   2.001   2.003   2.006   2.035   2.053   2.056   2.110
 71 A"   72 A"   73 A"  175 A'   74 A"  176 A'  177 A'  178 A'                 
  2.119   2.127   2.198   2.198   2.244   2.246   2.248   2.265
179 A'  180 A'  181 A'  182 A'   75 A"  183 A'   76 A"   77 A"                 
  2.283   2.289   2.307   2.311   2.321   2.395   2.461   2.472
184 A'  185 A'  186 A'  187 A'  188 A'  189 A'  190 A'  191 A'                 
  2.560   2.568   2.580   2.703   2.721   2.814   2.831   2.892
192 A'   78 A"  193 A'   79 A"   80 A"   81 A"   82 A"  194 A'                 
  3.016   3.025   3.033   3.060   3.096   3.174   3.194   3.399
195 A'  196 A'   83 A"  197 A'  198 A'  199 A'  200 A'  201 A'                 
  3.444   3.647   3.751   3.752   3.846   3.889   3.959   3.977
202 A'  203 A'   84 A"  204 A'  205 A'  206 A'   85 A"   86 A"                 
  3.989   3.989   4.027   4.061   4.062   4.067   4.070   4.080
 87 A"   88 A"  207 A'   89 A"   90 A"  208 A'  209 A'  210 A'                 
  4.094   4.237   4.244   4.252   4.401   4.404   4.419   4.812
 91 A"  211 A'  212 A'  213 A'  214 A'  215 A'  216 A'  217 A'                 
  4.839   6.295   6.446   6.659   6.760   6.770   6.773   7.543
218 A'   92 A"  219 A'  220 A'  221 A'  222 A'  223 A'   93 A"                 
  7.544   7.563   7.638   7.660   7.661   7.742   7.749   7.755
 94 A"   95 A"  224 A'  225 A'  226 A'  227 A'  228 A'  229 A'                 
  9.751   9.789  23.231  23.763  23.774  23.922  23.924  24.019
230 A'  231 A'  232 A'  233 A'  234 A'  235 A'  236 A'  237 A'                 
 25.807  25.823  26.176  26.230  26.614  26.640  47.968  48.019
 96 A"   97 A"  238 A'  239 A'  240 A'  241 A'  242 A'  243 A'                 
 48.023  66.769 215.740 215.785 289.738 289.740 289.759 289.839
244 A'  245 A'  246 A'  247 A'   98 A"   99 A"  100 A"  248 A'                 
289.856 289.856 289.965 289.972 289.9801020.7771020.8421020.846
249 A'  250 A'  251 A'  252 A'  253 A'  254 A'  255 A'  256 A'                 
 --------------------------------------------------------------

          Ground-State Mulliken Net Atomic Charges

     Atom                 Charge (a.u.)
  ----------------------------------------
      1 C                    -1.022296
      2 C                     0.205498
      3 C                     0.130251
      4 C                    -0.257572
      5 C                     0.134253
      6 C                     0.203824
      7 F                    -0.074952
      8 Br                   -0.115274
      9 Cl                    0.570229
     10 Br                   -0.228966
     11 Cl                    0.570431
     12 Br                   -0.115426
  ----------------------------------------
  Sum of atomic charges =     0.000000

 -----------------------------------------------------------------
                    Cartesian Multipole Moments
 -----------------------------------------------------------------
    Charge (ESU x 10^10)
                -0.0000
    Dipole Moment (Debye)
         X      -0.0045      Y       0.3980      Z      -0.0000
       Tot       0.3981
    Quadrupole Moments (Debye-Ang)
        XX    -115.1673     XY       0.0109     YY    -118.9084
        XZ      -0.0000     YZ      -0.0000     ZZ    -119.1435
    Octopole Moments (Debye-Ang^2)
       XXX       0.0123    XXY     -19.4431    XYY      -0.0820
       YYY       0.1189    XXZ      -0.0000    XYZ      -0.0000
       YYZ      -0.0000    XZZ      -0.0012    YZZ      -9.5754
       ZZZ      -0.0000
    Hexadecapole Moments (Debye-Ang^3)
      XXXX   -2997.9490   XXXY      -0.2310   XXYY    -910.7749
      XYYY      -0.1396   YYYY   -2643.6560   XXXZ      -0.0000
      XXYZ      -0.0000   XYYZ      -0.0000   YYYZ      -0.0000
      XXZZ    -564.0162   XYZZ      -0.0869   YYZZ    -485.6478
      XZZZ      -0.0000   YZZZ      -0.0000   ZZZZ    -138.3697
 -----------------------------------------------------------------
 Calculating MO derivatives via CPSCF
    1     0    39    0.0192313  
    2     0    39    0.0094475  
    3     0    39    0.0016788  
    4     0    39    0.0001391  
    5    21    18    0.0000089  
    6    39     0    0.0000010  Converged
 Time for AOints: 231.5 s (CPU) 39.0 s (wall)
 ------------------------------------------------------------------------------
                     AOints        : Timing summary (seconds)
 ------------------------------------------------------------------------------
     job step          cpu (% of tot)      sys (% of tot)     wall (% of tot)
 ------------------------------------------------------------------------------
  AOints            0.2315E+03 ( 8.5)   0.1300E-04 ( 6.2)   0.3902E+02 ( 8.3)
 ------------------------------------------------------------------------------
   Grand Totals     0.2734E+04          0.2090E-03          0.4685E+03
 ------------------------------------------------------------------------------
 Polarizability Matrix (a.u.)
            1           2           3
    1-202.3455040  -0.0234212  -0.0000000
    2  -0.0234212-185.6612241  -0.0000000
    3  -0.0000000  -0.0000000 -83.3366175
 Calculating analytic Hessian of the SCF energy

 Direct stationary perturbation theory relativistic correction:

 rels  =      52.036213057876
 relv  =    -179.161158906159
 rel2e =      30.913905183887
 E_rel =     -96.211040664396

 Hessian of the SCF Energy
            1           2           3           4           5           6
    1   0.6675197  -0.0000726   0.0000000  -0.2680029   0.0515733  -0.0000000
    2  -0.0000726   0.6726493   0.0000000   0.1252075  -0.1427075   0.0000000
    3   0.0000000   0.0000000   0.1366541  -0.0000000  -0.0000000  -0.0569398
    4  -0.2680029   0.1252075  -0.0000000   0.5437293  -0.0559561   0.0000000
    5   0.0515733  -0.1427075  -0.0000000  -0.0559561   0.5906692   0.0000000
    6  -0.0000000   0.0000000  -0.0569398   0.0000000   0.0000000   0.0973402
    7   0.0362483   0.0253555  -0.0000000  -0.0958489   0.0262544   0.0000000
    8   0.0821737  -0.0257371   0.0000000  -0.0289150  -0.2985163  -0.0000000
    9  -0.0000000  -0.0000000  -0.0013590  -0.0000000   0.0000000  -0.0509091
   10  -0.0717187  -0.0001442   0.0000000   0.0317473  -0.0750864  -0.0000000
   11  -0.0001470  -0.0014066  -0.0000000  -0.0218258  -0.0272446   0.0000000
   12   0.0000000   0.0000000   0.0048953  -0.0000000  -0.0000000   0.0033293
   13   0.0366214  -0.0250599  -0.0000000  -0.0184627   0.0292935   0.0000000
   14  -0.0818851  -0.0260842   0.0000000   0.0306010  -0.0495232  -0.0000000
   15  -0.0000000  -0.0000000  -0.0013917   0.0000000   0.0000000   0.0048911
   16  -0.2671664  -0.1257029  -0.0000000  -0.0555444   0.0285241  -0.0000000
   17  -0.0520713  -0.1434028  -0.0000000  -0.0289199   0.0579632  -0.0000000
   18  -0.0000000  -0.0000000  -0.0569083  -0.0000000  -0.0000000   0.0056675
   19  -0.0694935   0.0004829  -0.0000000  -0.0002965   0.0406449   0.0000000
   20   0.0004937  -0.3273956  -0.0000000   0.0051513  -0.0487845   0.0000000
   21  -0.0000000  -0.0000000  -0.0406366   0.0000000  -0.0000000   0.0063263
   22  -0.0345636  -0.0225471   0.0000000  -0.1180960  -0.0542380  -0.0000000
   23  -0.0039405  -0.0008558  -0.0000000  -0.0544956  -0.0638276   0.0000000
   24  -0.0000000  -0.0000000   0.0043741   0.0000000   0.0000000  -0.0178615
   25   0.0026946  -0.0009536   0.0000000  -0.0176746   0.0137326   0.0000000
   26  -0.0047349  -0.0024783   0.0000000   0.0340252  -0.0215512   0.0000000
   27  -0.0000000   0.0000000   0.0040752   0.0000000  -0.0000000   0.0034718
   28  -0.0001107  -0.0000012   0.0000000  -0.0025511   0.0002803  -0.0000000
   29   0.0000011   0.0006545   0.0000000  -0.0021865   0.0026676   0.0000000
   30   0.0000000   0.0000000  -0.0012165  -0.0000000  -0.0000000   0.0031808
   31   0.0026612   0.0009777  -0.0000000  -0.0004068  -0.0000056  -0.0000000
   32   0.0047422  -0.0024462   0.0000000  -0.0007072   0.0005494   0.0000000
   33  -0.0000000  -0.0000000   0.0040719  -0.0000000  -0.0000000  -0.0014107
   34  -0.0346901   0.0224581  -0.0000000   0.0014075  -0.0050167  -0.0000000
   35   0.0038672  -0.0007899  -0.0000000  -0.0019787   0.0003053  -0.0000000
   36  -0.0000000  -0.0000000   0.0043813  -0.0000000  -0.0000000   0.0029142
            7           8           9          10          11          12
    1   0.0362483   0.0821737  -0.0000000  -0.0717187  -0.0001470   0.0000000
    2   0.0253555  -0.0257371  -0.0000000  -0.0001442  -0.0014066   0.0000000
    3  -0.0000000   0.0000000  -0.0013590   0.0000000  -0.0000000   0.0048953
    4  -0.0958489  -0.0289150  -0.0000000   0.0317473  -0.0218258  -0.0000000
    5   0.0262544  -0.2985163   0.0000000  -0.0750864  -0.0272446  -0.0000000
    6   0.0000000  -0.0000000  -0.0509091  -0.0000000   0.0000000   0.0033293
    7   0.5244805   0.0314622   0.0000000  -0.2364698  -0.1125076  -0.0000000
    8   0.0314622   0.5757602  -0.0000000  -0.0563006  -0.1433530   0.0000000
    9   0.0000000  -0.0000000   0.1089919   0.0000000  -0.0000000  -0.0510627
   10  -0.2364698  -0.0563006   0.0000000   0.5861366   0.0000228   0.0000000
   11  -0.1125076  -0.1433530  -0.0000000   0.0000228   0.4901796  -0.0000000
   12  -0.0000000   0.0000000  -0.0510627   0.0000000  -0.0000000   0.0977399
   13  -0.0552497  -0.0282138  -0.0000000  -0.2373577   0.1121765  -0.0000000
   14   0.0277992   0.0595647   0.0000000   0.0559970  -0.1427087   0.0000000
   15  -0.0000000   0.0000000  -0.0001521  -0.0000000   0.0000000  -0.0510410
   16  -0.0183085  -0.0305011   0.0000000   0.0314033   0.0220649  -0.0000000
   17  -0.0291916  -0.0497652   0.0000000   0.0753493  -0.0269089  -0.0000000
   18   0.0000000  -0.0000000   0.0049034  -0.0000000   0.0000000   0.0033452
   19  -0.0062084  -0.0030104   0.0000000   0.0028108   0.0000060  -0.0000000
   20   0.0012573   0.0029192   0.0000000  -0.0000018  -0.0002664  -0.0000000
   21   0.0000000  -0.0000000   0.0056218  -0.0000000   0.0000000  -0.0017408
   22  -0.0121603  -0.0098713   0.0000000   0.0016825   0.0007938  -0.0000000
   23  -0.0253191  -0.0167231  -0.0000000   0.0029033  -0.0018452   0.0000000
   24  -0.0000000   0.0000000   0.0020802  -0.0000000  -0.0000000   0.0030767
   25  -0.1369579   0.0560172  -0.0000000  -0.0395796   0.0184837   0.0000000
   26   0.0559480  -0.0707679   0.0000000  -0.0009766   0.0024914  -0.0000000
   27   0.0000000   0.0000000  -0.0234075   0.0000000  -0.0000000   0.0032873
   28  -0.0003168  -0.0181626  -0.0000000  -0.0308937   0.0003339   0.0000000
   29  -0.0026444  -0.0319154   0.0000000   0.0003101  -0.1494813  -0.0000000
   30  -0.0000000   0.0000000   0.0024458   0.0000000  -0.0000000  -0.0181730
   31   0.0006562   0.0044515  -0.0000000  -0.0394488  -0.0186303   0.0000000
   32   0.0015669  -0.0009982  -0.0000000   0.0008154   0.0024099  -0.0000000
   33  -0.0000000   0.0000000   0.0039002   0.0000000  -0.0000000   0.0032737
   34   0.0001354   0.0008697   0.0000000   0.0016879  -0.0007708  -0.0000000
   35   0.0000190  -0.0004672   0.0000000  -0.0028881  -0.0018662   0.0000000
   36   0.0000000   0.0000000  -0.0010529  -0.0000000  -0.0000000   0.0030704
           13          14          15          16          17          18
    1   0.0366214  -0.0818851  -0.0000000  -0.2671664  -0.0520713  -0.0000000
    2  -0.0250599  -0.0260842  -0.0000000  -0.1257029  -0.1434028  -0.0000000
    3  -0.0000000   0.0000000  -0.0013917  -0.0000000  -0.0000000  -0.0569083
    4  -0.0184627   0.0306010   0.0000000  -0.0555444  -0.0289199  -0.0000000
    5   0.0292935  -0.0495232   0.0000000   0.0285241   0.0579632  -0.0000000
    6   0.0000000  -0.0000000   0.0048911  -0.0000000  -0.0000000   0.0056675
    7  -0.0552497   0.0277992  -0.0000000  -0.0183085  -0.0291916   0.0000000
    8  -0.0282138   0.0595647   0.0000000  -0.0305011  -0.0497652  -0.0000000
    9  -0.0000000   0.0000000  -0.0001521   0.0000000   0.0000000   0.0049034
   10  -0.2373577   0.0559970  -0.0000000   0.0314033   0.0753493  -0.0000000
   11   0.1121765  -0.1427087   0.0000000   0.0220649  -0.0269089   0.0000000
   12  -0.0000000   0.0000000  -0.0510410  -0.0000000  -0.0000000   0.0033452
   13   0.5245826  -0.0316805   0.0000000  -0.0958906  -0.0257130  -0.0000000
   14  -0.0316805   0.5746850  -0.0000000   0.0294296  -0.2979204  -0.0000000
   15   0.0000000  -0.0000000   0.1090854  -0.0000000   0.0000000  -0.0508961
   16  -0.0958906   0.0294296  -0.0000000   0.5424984   0.0562273   0.0000000
   17  -0.0257130  -0.2979204   0.0000000   0.0562273   0.5903954   0.0000000
   18  -0.0000000  -0.0000000  -0.0508961   0.0000000   0.0000000   0.0973580
   19  -0.0062040   0.0029807   0.0000000  -0.0001460  -0.0404161   0.0000000
   20  -0.0012665   0.0029150   0.0000000  -0.0049742  -0.0488619   0.0000000
   21   0.0000000  -0.0000000   0.0056207   0.0000000   0.0000000   0.0062980
   22   0.0001310  -0.0008681  -0.0000000   0.0013881   0.0050145   0.0000000
   23  -0.0000199  -0.0004722   0.0000000   0.0019839   0.0003246  -0.0000000
   24   0.0000000  -0.0000000  -0.0010514  -0.0000000  -0.0000000   0.0029142
   25   0.0006760  -0.0044483  -0.0000000  -0.0004122   0.0000008  -0.0000000
   26  -0.0015629  -0.0010204   0.0000000   0.0007057   0.0005517   0.0000000
   27  -0.0000000   0.0000000   0.0038979  -0.0000000  -0.0000000  -0.0014122
   28  -0.0003827   0.0182823  -0.0000000  -0.0025599  -0.0002987  -0.0000000
   29   0.0027571  -0.0317964  -0.0000000   0.0021719   0.0026652   0.0000000
   30  -0.0000000   0.0000000   0.0024418  -0.0000000  -0.0000000   0.0031789
   31  -0.1362348  -0.0560447  -0.0000000  -0.0174602  -0.0136703  -0.0000000
   32  -0.0559988  -0.0710834  -0.0000000  -0.0339406  -0.0216526   0.0000000
   33   0.0000000   0.0000000  -0.0234624  -0.0000000   0.0000000   0.0034411
   34  -0.0122285   0.0098376  -0.0000000  -0.1178022   0.0536886   0.0000000
   35   0.0252885  -0.0165556  -0.0000000   0.0540111  -0.0633885   0.0000000
   36  -0.0000000   0.0000000   0.0020577   0.0000000  -0.0000000  -0.0178896
           19          20          21          22          23          24
    1  -0.0694935   0.0004937  -0.0000000  -0.0345636  -0.0039405  -0.0000000
    2   0.0004829  -0.3273956  -0.0000000  -0.0225471  -0.0008558  -0.0000000
    3  -0.0000000  -0.0000000  -0.0406366   0.0000000  -0.0000000   0.0043741
    4  -0.0002965   0.0051513   0.0000000  -0.1180960  -0.0544956   0.0000000
    5   0.0406449  -0.0487845  -0.0000000  -0.0542380  -0.0638276   0.0000000
    6   0.0000000   0.0000000   0.0063263  -0.0000000   0.0000000  -0.0178615
    7  -0.0062084   0.0012573   0.0000000  -0.0121603  -0.0253191  -0.0000000
    8  -0.0030104   0.0029192  -0.0000000  -0.0098713  -0.0167231   0.0000000
    9   0.0000000   0.0000000   0.0056218   0.0000000  -0.0000000   0.0020802
   10   0.0028108  -0.0000018  -0.0000000   0.0016825   0.0029033  -0.0000000
   11   0.0000060  -0.0002664   0.0000000   0.0007938  -0.0018452  -0.0000000
   12  -0.0000000  -0.0000000  -0.0017408  -0.0000000   0.0000000   0.0030767
   13  -0.0062040  -0.0012665   0.0000000   0.0001310  -0.0000199   0.0000000
   14   0.0029807   0.0029150  -0.0000000  -0.0008681  -0.0004722  -0.0000000
   15   0.0000000   0.0000000   0.0056207  -0.0000000   0.0000000  -0.0010514
   16  -0.0001460  -0.0049742   0.0000000   0.0013881   0.0019839  -0.0000000
   17  -0.0404161  -0.0488619   0.0000000   0.0050145   0.0003246  -0.0000000
   18   0.0000000   0.0000000   0.0062980   0.0000000  -0.0000000   0.0029142
   19   0.0844369  -0.0006678   0.0000000  -0.0022367   0.0051071   0.0000000
   20  -0.0006678   0.4206927   0.0000000  -0.0000126   0.0021842   0.0000000
   21   0.0000000   0.0000000   0.0224737  -0.0000000  -0.0000000  -0.0021684
   22  -0.0022367  -0.0000126  -0.0000000   0.1643171   0.0792940  -0.0000000
   23   0.0051071   0.0021842  -0.0000000   0.0792940   0.0901278   0.0000000
   24   0.0000000   0.0000000  -0.0021684  -0.0000000   0.0000000   0.0090216
   25  -0.0002809   0.0010210   0.0000000   0.0020470  -0.0040601  -0.0000000
   26   0.0017701  -0.0014485  -0.0000000   0.0033771  -0.0078546  -0.0000000
   27   0.0000000  -0.0000000   0.0001444  -0.0000000   0.0000000  -0.0007226
   28   0.0001565   0.0000064  -0.0000000  -0.0000952  -0.0008978  -0.0000000
   29   0.0000044  -0.0026649  -0.0000000  -0.0001496  -0.0007842   0.0000000
   30  -0.0000000  -0.0000000   0.0000804   0.0000000  -0.0000000   0.0002019
   31  -0.0002684  -0.0010143  -0.0000000  -0.0010582  -0.0007243  -0.0000000
   32  -0.0017610  -0.0014558  -0.0000000  -0.0006208  -0.0003411   0.0000000
   33   0.0000000   0.0000000   0.0001453   0.0000000   0.0000000   0.0000441
   34  -0.0022698   0.0000076   0.0000000  -0.0013559   0.0001690  -0.0000000
   35  -0.0051408   0.0021665  -0.0000000  -0.0001719   0.0000670  -0.0000000
   36   0.0000000   0.0000000  -0.0021648  -0.0000000  -0.0000000   0.0000911
           25          26          27          28          29          30
    1   0.0026946  -0.0047349  -0.0000000  -0.0001107   0.0000011   0.0000000
    2  -0.0009536  -0.0024783   0.0000000  -0.0000012   0.0006545   0.0000000
    3   0.0000000   0.0000000   0.0040752   0.0000000   0.0000000  -0.0012165
    4  -0.0176746   0.0340252   0.0000000  -0.0025511  -0.0021865  -0.0000000
    5   0.0137326  -0.0215512  -0.0000000   0.0002803   0.0026676  -0.0000000
    6   0.0000000   0.0000000   0.0034718  -0.0000000   0.0000000   0.0031808
    7  -0.1369579   0.0559480   0.0000000  -0.0003168  -0.0026444  -0.0000000
    8   0.0560172  -0.0707679   0.0000000  -0.0181626  -0.0319154   0.0000000
    9  -0.0000000   0.0000000  -0.0234075  -0.0000000   0.0000000   0.0024458
   10  -0.0395796  -0.0009766   0.0000000  -0.0308937   0.0003101   0.0000000
   11   0.0184837   0.0024914  -0.0000000   0.0003339  -0.1494813  -0.0000000
   12   0.0000000  -0.0000000   0.0032873   0.0000000  -0.0000000  -0.0181730
   13   0.0006760  -0.0015629  -0.0000000  -0.0003827   0.0027571  -0.0000000
   14  -0.0044483  -0.0010204   0.0000000   0.0182823  -0.0317964   0.0000000
   15  -0.0000000   0.0000000   0.0038979  -0.0000000  -0.0000000   0.0024418
   16  -0.0004122   0.0007057  -0.0000000  -0.0025599   0.0021719  -0.0000000
   17   0.0000008   0.0005517  -0.0000000  -0.0002987   0.0026652  -0.0000000
   18  -0.0000000   0.0000000  -0.0014122  -0.0000000   0.0000000   0.0031789
   19  -0.0002809   0.0017701   0.0000000   0.0001565   0.0000044  -0.0000000
   20   0.0010210  -0.0014485  -0.0000000   0.0000064  -0.0026649  -0.0000000
   21   0.0000000  -0.0000000   0.0001444  -0.0000000  -0.0000000   0.0000804
   22   0.0020470   0.0033771  -0.0000000  -0.0000952  -0.0001496   0.0000000
   23  -0.0040601  -0.0078546   0.0000000  -0.0008978  -0.0007842  -0.0000000
   24  -0.0000000  -0.0000000  -0.0007226  -0.0000000   0.0000000   0.0002019
   25   0.1982141  -0.0791977  -0.0000000  -0.0060386  -0.0016346  -0.0000000
   26  -0.0791977   0.1033364  -0.0000000  -0.0096468  -0.0013212  -0.0000000
   27  -0.0000000  -0.0000000   0.0110664   0.0000000  -0.0000000  -0.0005798
   28  -0.0060386  -0.0096468   0.0000000   0.0489572  -0.0003614   0.0000000
   29  -0.0016346  -0.0013212  -0.0000000  -0.0003614   0.2140213  -0.0000000
   30  -0.0000000  -0.0000000  -0.0005798   0.0000000  -0.0000000   0.0088263
   31  -0.0016262  -0.0003247   0.0000000  -0.0060658   0.0015817   0.0000000
   32   0.0003167   0.0003992   0.0000000   0.0095668  -0.0012668  -0.0000000
   33   0.0000000  -0.0000000   0.0001334   0.0000000  -0.0000000  -0.0005905
   34  -0.0010617   0.0006173   0.0000000  -0.0000992   0.0001502  -0.0000000
   35   0.0007222  -0.0003364  -0.0000000   0.0008989  -0.0007784  -0.0000000
   36   0.0000000  -0.0000000   0.0000458  -0.0000000   0.0000000   0.0002038
           31          32          33          34          35          36
    1   0.0026612   0.0047422  -0.0000000  -0.0346901   0.0038672  -0.0000000
    2   0.0009777  -0.0024462  -0.0000000   0.0224581  -0.0007899  -0.0000000
    3  -0.0000000   0.0000000   0.0040719  -0.0000000  -0.0000000   0.0043813
    4  -0.0004068  -0.0007072  -0.0000000   0.0014075  -0.0019787  -0.0000000
    5  -0.0000056   0.0005494  -0.0000000  -0.0050167   0.0003053  -0.0000000
    6  -0.0000000   0.0000000  -0.0014107  -0.0000000  -0.0000000   0.0029142
    7   0.0006562   0.0015669  -0.0000000   0.0001354   0.0000190   0.0000000
    8   0.0044515  -0.0009982   0.0000000   0.0008697  -0.0004672   0.0000000
    9  -0.0000000  -0.0000000   0.0039002   0.0000000   0.0000000  -0.0010529
   10  -0.0394488   0.0008154   0.0000000   0.0016879  -0.0028881  -0.0000000
   11  -0.0186303   0.0024099  -0.0000000  -0.0007708  -0.0018662  -0.0000000
   12   0.0000000  -0.0000000   0.0032737  -0.0000000   0.0000000   0.0030704
   13  -0.1362348  -0.0559988   0.0000000  -0.0122285   0.0252885  -0.0000000
   14  -0.0560447  -0.0710834   0.0000000   0.0098376  -0.0165556   0.0000000
   15  -0.0000000  -0.0000000  -0.0234624  -0.0000000  -0.0000000   0.0020577
   16  -0.0174602  -0.0339406  -0.0000000  -0.1178022   0.0540111   0.0000000
   17  -0.0136703  -0.0216526   0.0000000   0.0536886  -0.0633885  -0.0000000
   18  -0.0000000   0.0000000   0.0034411   0.0000000   0.0000000  -0.0178896
   19  -0.0002684  -0.0017610   0.0000000  -0.0022698  -0.0051408   0.0000000
   20  -0.0010143  -0.0014558   0.0000000   0.0000076   0.0021665   0.0000000
   21  -0.0000000  -0.0000000   0.0001453   0.0000000  -0.0000000  -0.0021648
   22  -0.0010582  -0.0006208   0.0000000  -0.0013559  -0.0001719  -0.0000000
   23  -0.0007243  -0.0003411   0.0000000   0.0001690   0.0000670  -0.0000000
   24  -0.0000000   0.0000000   0.0000441  -0.0000000  -0.0000000   0.0000911
   25  -0.0016262   0.0003167   0.0000000  -0.0010617   0.0007222   0.0000000
   26  -0.0003247   0.0003992  -0.0000000   0.0006173  -0.0003364  -0.0000000
   27   0.0000000   0.0000000   0.0001334   0.0000000  -0.0000000   0.0000458
   28  -0.0060658   0.0095668   0.0000000  -0.0000992   0.0008989  -0.0000000
   29   0.0015817  -0.0012668  -0.0000000   0.0001502  -0.0007784   0.0000000
   30   0.0000000  -0.0000000  -0.0005905  -0.0000000  -0.0000000   0.0002038
   31   0.1972216   0.0793467   0.0000000   0.0020301   0.0040565   0.0000000
   32   0.0793467   0.1036486  -0.0000000  -0.0033265  -0.0077630  -0.0000000
   33   0.0000000  -0.0000000   0.0111834   0.0000000   0.0000000  -0.0007294
   34   0.0020301  -0.0033265   0.0000000   0.1642465  -0.0786841   0.0000000
   35   0.0040565  -0.0077630   0.0000000  -0.0786841   0.0894065   0.0000000
   36   0.0000000  -0.0000000  -0.0007294   0.0000000   0.0000000   0.0090724
 **********************************************************************
 **                                                                  **
 **                       VIBRATIONAL ANALYSIS                       **
 **                       --------------------                       **
 **                                                                  **
 **        VIBRATIONAL FREQUENCIES (CM**-1) AND NORMAL MODES         **
 **     FORCE CONSTANTS (mDYN/ANGSTROM) AND REDUCED MASSES (AMU)     **
 **                  INFRARED INTENSITIES (KM/MOL)                   **
 **                                                                  **
 **********************************************************************


 Mode:                 1                      2                      3
 Frequency:        54.99                  61.30                  88.54
 Force Cnst:      0.0723                 0.0807                 0.0979
 Red. Mass:      40.5719                36.4577                21.1924
 IR Active:          YES                    YES                    YES
 IR Intens:        0.000                  0.002                  0.123
 Raman Active:       YES                    YES                    YES
               X      Y      Z        X      Y      Z        X      Y      Z
 C         -0.000  0.000 -0.006    0.000  0.000 -0.142   -0.000 -0.000  0.437
 C         -0.000  0.000  0.007    0.000 -0.000  0.016   -0.000  0.000  0.243
 C         -0.000  0.000  0.176   -0.000 -0.000  0.166    0.000  0.000  0.157
 C          0.000 -0.000  0.002   -0.000  0.000  0.076    0.000 -0.000  0.139
 C          0.000  0.000 -0.164   -0.000  0.000  0.178    0.000 -0.000  0.156
 C         -0.000  0.000 -0.007    0.000  0.000  0.017   -0.000 -0.000  0.243
 F         -0.000  0.000 -0.015    0.000  0.000 -0.408   -0.000 -0.000  0.731
 Br         0.000 -0.000 -0.282    0.000  0.000 -0.024   -0.000 -0.000 -0.193
 Cl        -0.000  0.000  0.647   -0.000  0.000  0.530    0.000  0.000  0.070
 Br        -0.000  0.000 -0.014    0.000 -0.000 -0.370   -0.000 -0.000 -0.062
 Cl         0.000 -0.000 -0.604   -0.000  0.000  0.573    0.000 -0.000  0.070
 Br        -0.000 -0.000  0.279    0.000 -0.000 -0.044    0.000  0.000 -0.193
 TransDip  -0.000  0.000  0.000   -0.000 -0.000  0.002    0.000  0.000 -0.011

 Mode:                 4                      5                      6
 Frequency:       130.19                 142.39                 175.70
 Force Cnst:      0.5449                 0.6465                 0.2631
 Red. Mass:      54.5716                54.1259                14.4668
 IR Active:          YES                    YES                    YES
 IR Intens:        0.160                  0.326                  0.016
 Raman Active:       YES                    YES                    YES
               X      Y      Z        X      Y      Z        X      Y      Z
 C         -0.000  0.245  0.000   -0.214 -0.000  0.000   -0.000 -0.000 -0.197
 C          0.019  0.200  0.000   -0.229 -0.009  0.000   -0.000  0.000 -0.346
 C         -0.018  0.206  0.000   -0.219  0.028  0.000    0.000  0.000 -0.401
 C         -0.000  0.225  0.000   -0.169 -0.001 -0.000    0.000 -0.000 -0.445
 C          0.018  0.206  0.000   -0.219 -0.029  0.000    0.000 -0.000 -0.400
 C         -0.019  0.199  0.000   -0.229  0.008  0.000   -0.000 -0.000 -0.345
 F         -0.001  0.248  0.000   -0.190 -0.000 -0.000   -0.000 -0.000  0.383
 Br         0.396 -0.332 -0.000   -0.066 -0.386  0.000   -0.000 -0.000  0.020
 Cl        -0.057  0.146 -0.000   -0.184  0.114 -0.000    0.000  0.000  0.164
 Br        -0.000  0.281 -0.000    0.536  0.001  0.000   -0.000 -0.000  0.048
 Cl         0.056  0.147  0.000   -0.183 -0.115 -0.000    0.000 -0.000  0.164
 Br        -0.394 -0.333 -0.000   -0.067  0.386 -0.000   -0.000  0.000  0.019
 TransDip   0.000 -0.013 -0.000    0.018 -0.000  0.000    0.000  0.000 -0.004

 Mode:                 7                      8                      9
 Frequency:       199.18                 210.03                 240.35
 Force Cnst:      0.9041                 1.0068                 2.5043
 Red. Mass:      38.6767                38.7372                73.5777
 IR Active:          YES                    YES                    YES
 IR Intens:        0.007                  0.005                  0.001
 Raman Active:       YES                    YES                    YES
               X      Y      Z        X      Y      Z        X      Y      Z
 C          0.111  0.000 -0.000   -0.002  0.034  0.000   -0.003 -0.057 -0.000
 C          0.084 -0.070 -0.000   -0.074 -0.019  0.000   -0.119 -0.086 -0.000
 C         -0.041 -0.077 -0.000   -0.031 -0.016  0.000   -0.013  0.008  0.000
 C         -0.094 -0.002  0.000    0.002 -0.146  0.000   -0.004  0.165  0.000
 C         -0.040  0.076 -0.000    0.032 -0.018  0.000    0.003  0.001 -0.000
 C          0.085  0.069 -0.000    0.072 -0.021 -0.000    0.117 -0.095 -0.000
 F          0.223  0.000  0.000   -0.003  0.029 -0.000   -0.013 -0.061  0.000
 Br        -0.041  0.167 -0.000   -0.077 -0.120 -0.000   -0.445 -0.291 -0.000
 Cl        -0.292 -0.531  0.000    0.310  0.585 -0.000   -0.020  0.032 -0.000
 Br         0.272 -0.002  0.000   -0.003 -0.255  0.000   -0.001  0.583 -0.000
 Cl        -0.302  0.545  0.000   -0.305  0.571 -0.000    0.006  0.025  0.000
 Br        -0.038 -0.170  0.000    0.079 -0.116 -0.000    0.458 -0.293  0.000
 TransDip  -0.003  0.000 -0.000    0.000  0.002 -0.000    0.000 -0.001 -0.000

 Mode:                10                     11                     12
 Frequency:       244.96                 298.95                 316.44
 Force Cnst:      1.0706                 1.3838                 1.2982
 Red. Mass:      30.2823                26.2791                22.0034
 IR Active:          YES                    YES                    YES
 IR Intens:        0.440                  0.255                  0.077
 Raman Active:       YES                    YES                    YES
               X      Y      Z        X      Y      Z        X      Y      Z
 C          0.113 -0.000  0.000    0.001 -0.377 -0.000    0.120  0.001 -0.000
 C          0.015 -0.199  0.000    0.125 -0.209 -0.000    0.017 -0.060 -0.000
 C          0.201 -0.162  0.000    0.175 -0.187 -0.000   -0.200 -0.001  0.000
 C          0.140  0.002 -0.000    0.000 -0.013  0.000   -0.210 -0.000  0.000
 C          0.201  0.163 -0.000   -0.174 -0.188  0.000   -0.200  0.000  0.000
 C          0.017  0.197  0.000   -0.124 -0.210  0.000    0.016  0.060 -0.000
 F          0.616  0.000 -0.000    0.000 -0.408  0.000    0.789  0.002  0.000
 Br        -0.267 -0.104 -0.000    0.096  0.062  0.000    0.022  0.056  0.000
 Cl         0.309 -0.115 -0.000    0.429 -0.055  0.000   -0.204  0.265 -0.000
 Br         0.000  0.006 -0.000   -0.000  0.204 -0.000    0.016 -0.000 -0.000
 Cl         0.309  0.117  0.000   -0.429 -0.056 -0.000   -0.204 -0.266 -0.000
 Br        -0.259  0.097  0.000   -0.096  0.061 -0.000    0.022 -0.056  0.000
 TransDip  -0.021 -0.000  0.000    0.000  0.016 -0.000   -0.009 -0.000 -0.000

 Mode:                13                     14                     15
 Frequency:       318.81                 346.89                 439.88
 Force Cnst:      0.7430                 0.8860                 2.4722
 Red. Mass:      12.4070                12.4970                21.6853
 IR Active:          YES                    YES                    YES
 IR Intens:        0.000                  0.357                  0.206
 Raman Active:       YES                    YES                    YES
               X      Y      Z        X      Y      Z        X      Y      Z
 C          0.000  0.000  0.001    0.000  0.000 -0.440   -0.001  0.459  0.000
 C         -0.000  0.000 -0.540    0.000  0.000 -0.377   -0.057  0.206  0.000
 C         -0.000  0.000 -0.447    0.000 -0.000  0.214    0.085  0.102 -0.000
 C         -0.000  0.000 -0.000    0.000  0.000  0.615    0.000  0.096 -0.000
 C          0.000  0.000  0.447    0.000  0.000  0.216   -0.084  0.102  0.000
 C          0.000  0.000  0.543    0.000  0.000 -0.375    0.056  0.206 -0.000
 F          0.000  0.000 -0.001   -0.000  0.000  0.224   -0.002  0.599 -0.000
 Br        -0.000 -0.000  0.032   -0.000 -0.000  0.015   -0.043 -0.032 -0.000
 Cl        -0.000  0.000  0.076    0.000 -0.000 -0.031    0.304 -0.224  0.000
 Br         0.000 -0.000 -0.000   -0.000 -0.000 -0.033    0.000 -0.060  0.000
 Cl         0.000  0.000 -0.077    0.000  0.000 -0.031   -0.303 -0.225 -0.000
 Br         0.000 -0.000 -0.032   -0.000  0.000  0.015    0.043 -0.032  0.000
 TransDip  -0.000 -0.000  0.000    0.000 -0.000 -0.019    0.000  0.015  0.000

 Mode:                16                     17                     18
 Frequency:       590.67                 614.84                 620.68
 Force Cnst:      2.4833                 3.0426                 2.7503
 Red. Mass:      12.0808                13.6605                12.1172
 IR Active:          YES                    YES                    YES
 IR Intens:        0.000                 21.230                  0.730
 Raman Active:       YES                    YES                    YES
               X      Y      Z        X      Y      Z        X      Y      Z
 C         -0.000  0.000 -0.001    0.011  0.000  0.000   -0.000 -0.000  0.482
 C         -0.000  0.000 -0.456    0.133  0.280  0.000   -0.000 -0.000 -0.087
 C          0.000  0.000  0.539    0.342  0.334 -0.000   -0.000 -0.000 -0.432
 C          0.000 -0.000 -0.001    0.534  0.000  0.000   -0.000  0.000  0.604
 C          0.000 -0.000 -0.538    0.344 -0.333  0.000   -0.000  0.000 -0.434
 C         -0.000 -0.000  0.457    0.135 -0.280 -0.000   -0.000  0.000 -0.085
 F          0.000  0.000  0.000    0.091  0.000 -0.000    0.000 -0.000 -0.105
 Br        -0.000 -0.000  0.011   -0.044 -0.038 -0.000    0.000  0.000  0.004
 Cl        -0.000 -0.000 -0.038   -0.155  0.015  0.000    0.000 -0.000  0.024
 Br        -0.000  0.000  0.000   -0.026  0.000 -0.000    0.000 -0.000 -0.012
 Cl        -0.000 -0.000  0.038   -0.154 -0.016 -0.000    0.000  0.000  0.025
 Br        -0.000  0.000 -0.011   -0.044  0.038  0.000    0.000 -0.000  0.004
 TransDip   0.000  0.000 -0.000    0.148 -0.000  0.000   -0.000  0.000  0.027

 Mode:                19                     20                     21
 Frequency:       660.84                 692.54                 693.14
 Force Cnst:      3.4647                 3.8534                 3.4134
 Red. Mass:      13.4655                13.6363                12.0585
 IR Active:          YES                    YES                    YES
 IR Intens:       41.117                 59.823                  0.801
 Raman Active:       YES                    YES                    YES
               X      Y      Z        X      Y      Z        X      Y      Z
 C          0.579  0.002  0.000    0.002 -0.147  0.000   -0.000  0.000  0.627
 C          0.464 -0.183 -0.000    0.169  0.271 -0.000   -0.000 -0.000 -0.436
 C          0.049 -0.185  0.000    0.172  0.369  0.000   -0.000 -0.000  0.284
 C         -0.047 -0.001  0.000   -0.000  0.559 -0.000    0.000 -0.000 -0.239
 C          0.049  0.184 -0.000   -0.171  0.370  0.000    0.000 -0.000  0.284
 C          0.465  0.183  0.000   -0.168  0.271 -0.000    0.000 -0.000 -0.436
 F         -0.237  0.000 -0.000    0.000 -0.342 -0.000    0.000  0.000 -0.085
 Br        -0.055 -0.016  0.000   -0.030 -0.031  0.000    0.000  0.000  0.006
 Cl        -0.083  0.082 -0.000    0.020 -0.030 -0.000   -0.000  0.000 -0.007
 Br         0.004  0.000  0.000    0.000 -0.087  0.000   -0.000  0.000  0.002
 Cl        -0.083 -0.082  0.000   -0.021 -0.030 -0.000    0.000  0.000 -0.007
 Br        -0.055  0.016 -0.000    0.030 -0.030  0.000   -0.000  0.000  0.006
 TransDip   0.205 -0.000  0.000    0.000  0.248  0.000   -0.000 -0.000  0.029

 Mode:                22                     23                     24
 Frequency:       852.46                 963.67                1101.90
 Force Cnst:      5.5191                 7.2148                 8.7663
 Red. Mass:      12.8904                13.1860                12.2541
 IR Active:          YES                    YES                    YES
 IR Intens:        3.241                 19.164                  0.384
 Raman Active:       YES                    YES                    YES
               X      Y      Z        X      Y      Z        X      Y      Z
 C         -0.165 -0.000 -0.000    0.001 -0.179  0.000   -0.001  0.247  0.000
 C         -0.263 -0.344 -0.000    0.223 -0.235  0.000   -0.558 -0.196 -0.000
 C          0.358 -0.326  0.000    0.426 -0.221  0.000    0.097 -0.040  0.000
 C          0.303 -0.001  0.000   -0.000  0.412 -0.000   -0.001  0.442 -0.000
 C          0.359  0.327  0.000   -0.424 -0.222 -0.000   -0.096 -0.039 -0.000
 C         -0.264  0.343 -0.000   -0.222 -0.234  0.000    0.558 -0.194  0.000
 F         -0.040 -0.000  0.000   -0.001  0.337 -0.000    0.000 -0.149 -0.000
 Br         0.029  0.017  0.000   -0.005 -0.002 -0.000    0.021  0.012 -0.000
 Cl        -0.112  0.058 -0.000   -0.071  0.053 -0.000   -0.000 -0.004  0.000
 Br         0.002  0.000 -0.000    0.000 -0.021  0.000    0.000 -0.018  0.000
 Cl        -0.112 -0.059 -0.000    0.070  0.053  0.000    0.000 -0.004  0.000
 Br         0.029 -0.017  0.000    0.005 -0.002  0.000   -0.020  0.012 -0.000
 TransDip   0.058  0.000 -0.000    0.000 -0.140  0.000    0.000 -0.020  0.000

 Mode:                25                     26                     27
 Frequency:      1245.52                1260.29                1353.86
 Force Cnst:     11.3268                11.2309                13.0129
 Red. Mass:      12.3923                12.0011                12.0496
 IR Active:          YES                    YES                    YES
 IR Intens:        6.772                  1.067                131.553
 Raman Active:       YES                    YES                    YES
               X      Y      Z        X      Y      Z        X      Y      Z
 C         -0.005  0.344  0.000    0.348  0.005  0.000    0.333  0.005  0.000
 C         -0.053  0.245 -0.000   -0.173  0.351 -0.000   -0.161 -0.369 -0.000
 C          0.497 -0.106  0.000   -0.224 -0.362  0.000   -0.269  0.329 -0.000
 C         -0.005 -0.441  0.000    0.458 -0.005  0.000    0.443  0.004  0.000
 C         -0.491 -0.118 -0.000   -0.238  0.359 -0.000   -0.264 -0.336 -0.000
 C          0.056  0.255  0.000   -0.171 -0.346 -0.000   -0.165  0.370 -0.000
 F          0.000 -0.197 -0.000    0.010 -0.002 -0.000   -0.041 -0.002 -0.000
 Br        -0.004 -0.005 -0.000   -0.001 -0.000 -0.000    0.006  0.006  0.000
 Cl        -0.043  0.016 -0.000   -0.000 -0.001 -0.000    0.018 -0.017  0.000
 Br        -0.000  0.016  0.000    0.000  0.000 -0.000   -0.005 -0.000 -0.000
 Cl         0.043  0.016  0.000    0.001  0.002  0.000    0.017  0.017 -0.000
 Br         0.004 -0.005  0.000   -0.001  0.000  0.000    0.006 -0.006  0.000
 TransDip   0.000 -0.083  0.000   -0.033 -0.001  0.000   -0.367  0.003  0.000

 Mode:                28                     29                     30
 Frequency:      1401.02                1553.91                1561.24
 Force Cnst:     14.2395                17.1225                17.2406
 Red. Mass:      12.3128                12.0355                12.0050
 IR Active:          YES                    YES                    YES
 IR Intens:      221.265                 15.727                  2.683
 Raman Active:       YES                    YES                    YES
               X      Y      Z        X      Y      Z        X      Y      Z
 C         -0.003  0.615  0.000    0.006 -0.429 -0.000    0.616  0.005  0.000
 C          0.282  0.042  0.000   -0.185  0.452  0.000   -0.352  0.094  0.000
 C         -0.200 -0.344 -0.000   -0.078 -0.383  0.000    0.266  0.126 -0.000
 C         -0.004  0.321 -0.000   -0.005  0.185 -0.000   -0.424 -0.002 -0.000
 C          0.205 -0.338  0.000    0.084 -0.383  0.000    0.265 -0.118 -0.000
 C         -0.280  0.035 -0.000    0.177  0.449  0.000   -0.354 -0.104 -0.000
 F          0.001 -0.207 -0.000   -0.000  0.070  0.000   -0.024 -0.001 -0.000
 Br        -0.008 -0.002 -0.000    0.002 -0.001  0.000    0.001 -0.000 -0.000
 Cl         0.004  0.008  0.000    0.001  0.003  0.000   -0.001 -0.004  0.000
 Br         0.000 -0.004  0.000    0.000 -0.000  0.000    0.001 -0.000  0.000
 Cl        -0.004  0.008 -0.000   -0.001  0.003 -0.000   -0.001  0.004  0.000
 Br         0.007 -0.002 -0.000   -0.002 -0.001 -0.000    0.001  0.000 -0.000
 TransDip   0.002  0.476  0.000    0.001 -0.127 -0.000    0.052  0.001  0.000

 STANDARD THERMODYNAMIC QUANTITIES AT   298.15 K  AND     1.00 ATM

   This Molecule has  0 Imaginary Frequencies
   Zero point vibrational energy:       26.354 kcal/mol

   Atom    1 Element C  Has Mass   12.00000
   Atom    2 Element C  Has Mass   12.00000
   Atom    3 Element C  Has Mass   12.00000
   Atom    4 Element C  Has Mass   12.00000
   Atom    5 Element C  Has Mass   12.00000
   Atom    6 Element C  Has Mass   12.00000
   Atom    7 Element F  Has Mass   18.99840
   Atom    8 Element Br Has Mass   78.91830
   Atom    9 Element Cl Has Mass   34.96885
   Atom   10 Element Br Has Mass   78.91830
   Atom   11 Element Cl Has Mass   34.96885
   Atom   12 Element Br Has Mass   78.91830
   Molecular Mass:   397.691000 amu
   Principal axes and moments of inertia in amu*Bohr^2:
                             1           2           3
    Eigenvalues --     6081.77228  6556.50267 12638.27495
          X               1.00000     0.00050    -0.00000
          Y              -0.00050     1.00000    -0.00000
          Z               0.00000     0.00000     1.00000
   Rotational Symmetry Number is   1
   The Molecule is an Asymmetric Top
   Translational Enthalpy:        0.889 kcal/mol
   Rotational Enthalpy:           0.889 kcal/mol
   Vibrational Enthalpy:         32.186 kcal/mol
   gas constant (RT):             0.592 kcal/mol
   Translational Entropy:        43.833  cal/mol.K
   Rotational Entropy:           34.576  cal/mol.K
   Vibrational Entropy:          37.405  cal/mol.K

   Total Enthalpy:               34.556 kcal/mol
   Total Entropy:               115.814  cal/mol.K

 ======================================================================

 STANDARD THERMODYNAMIC QUANTITIES FOR ANHARMONIC VIBRATION -- TOSH

   Zero point vibrational energy: ************ kcal/mol

   Vibrational Enthalpy:       Infinity kcal/mol
   Vibrational Entropy:             NaN  cal/mol.K

   Total Enthalpy:             Infinity kcal/mol
   Total Entropy:                   NaN  cal/mol.K

 ======================================================================

 STANDARD THERMODYNAMIC QUANTITIES FOR ANHARMONIC VIBRATION -- VPT2

   Zero point vibrational energy: ************ kcal/mol

   Vibrational Enthalpy:       Infinity kcal/mol
   Vibrational Entropy:             NaN  cal/mol.K

   Total Enthalpy:             Infinity kcal/mol
   Total Entropy:                   NaN  cal/mol.K

 ======================================================================

Archival summary:
1\1\february\FREQ\ProcedureUnspecified\BasisUnspecified\r3l216\taweetha\SunDec122:52:282019SunDec122:52:282019\0\\#,FREQ,ProcedureUnspecified,BasisUnspecified,\\0,1\Br\C,1,1.89882\C,2,1.40417,1,119.996\C,3,1.40092,2,119.924,1,180,0\C,4,1.3908,3,119.121,2,0,0\F,5,1.33432,4,119.089,3,-180,0\C,5,1.39079,4,121.867,3,-0,0\C,7,1.40065,5,119.065,4,0,0\Cl,8,1.73451,7,119.435,5,180,0\Cl,3,1.73501,2,120.605,1,-0,0\Br,7,1.89408,5,118.193,4,-180,0\Br,4,1.89489,3,122.772,2,-180,0\\\@

 Total job time:  661.93s(wall), 3813.78s(cpu) 
 Sun Dec  1 22:52:28 2019

        *************************************************************
        *                                                           *
        *  Thank you very much for using Q-Chem.  Have a nice day.  *
        *                                                           *
        *************************************************************
