# Supplementary material for: Geometric and energetic data from quantum chemical calculations of halobenzenes and xylenes
Source: Data Brief. 2020 Mar 5;30:105386. doi: 10.1016/j.dib.2020.105386 (PMC7114895; doi:10.1016/j.dib.2020.105386)
Supplement: Supplementary file 1 [file mmc1.zip › halobenzene/B3LYP/FBrClBrClI.out]

                  Welcome to Q-Chem
     A Quantum Leap Into The Future Of Chemistry


 Q-Chem 5.2 (devel), Q-Chem, Inc., Pleasanton, CA (2019)

 Yihan Shao,  Zhengting Gan,  E. Epifanovsky,  A. T. B. Gilbert,  M. Wormit,  
 J. Kussmann,  A. W. Lange,  A. Behn,  Jia Deng,  Xintian Feng,  D. Ghosh,  
 M. Goldey,  P. R. Horn,  L. D. Jacobson,  I. Kaliman,  T. Kus,  A. Landau,  
 Jie Liu,  E. I. Proynov,  R. M. Richard,  R. P. Steele,  E. J. Sundstrom,  
 H. L. Woodcock III,  P. M. Zimmerman,  D. Zuev,  B. Albrecht,  E. Alguire,  
 S. A. Baeppler,  D. Barton,  Z. Benda,  Y. A. Bernard,  E. J. Berquist,  
 K. B. Bravaya,  H. Burton,  D. Casanova,  Chun-Min Chang,  Yunqing Chen,  
 A. Chien,  K. D. Closser,  M. P. Coons,  S. Coriani,  S. Dasgupta,  
 A. L. Dempwolff,  M. Diedenhofen,  Hainam Do,  R. G. Edgar,  Po-Tung Fang,  
 S. Faraji,  S. Fatehi,  Qingguo Feng,  K. D. Fenk,  J. Fosso-Tande,  
 J. Gayvert,  Qinghui Ge,  A. Ghysels,  G. Gidofalvi,  J. Gomes,  
 J. Gonthier,  A. Gunina,  D. Hait,  M. W. D. Hanson-Heine,  
 P. H. P. Harbach,  A. W. Hauser,  M. F. Herbst,  J. E. Herr,  
 E. G. Hohenstein,  Z. C. Holden,  Kerwin Hui,  B. C. Huynh,  T.-C. Jagau,  
 Hyunjun Ji,  B. Kaduk,  K. Khistyaev,  Jaehoon Kim,  P. Klunzinger,  K. Koh,  
 D. Kosenkov,  L. Koulias,  T. Kowalczyk,  C. M. Krauter,  A. Kunitsa,  
 Ka Un Lao,  A. Laurent,  K. V. Lawler,  Joonho Lee,  D. Lefrancois,  
 S. Lehtola,  D. S. Levine,  Yi-Pei Li,  You-Sheng Lin,  Fenglai Liu,  
 E. Livshits,  A. Luenser,  P. Manohar,  E. Mansoor,  S. F. Manzer,  
 Shan-Ping Mao,  Yuezhi Mao,  N. Mardirossian,  A. V. Marenich,  
 T. Markovich,  L. A. Martinez-Martinez,  S. A. Maurer,  N. J. Mayhall,  
 S. C. McKenzie,  J.-M. Mewes,  P. Morgante,  A. F. Morrison,  
 J. W. Mullinax,  K. Nanda,  T. S. Nguyen-Beck,  R. Olivares-Amaya,  
 J. A. Parkhill,  Zheng Pei,  T. M. Perrine,  F. Plasser,  P. Pokhilko,  
 S. Prager,  A. Prociuk,  E. Ramos,  D. R. Rehn,  F. Rob,  M. Scheurer,  
 M. Schneider,  N. Sergueev,  S. M. Sharada,  S. Sharma,  D. W. Small,  
 T. Stauch,  T. Stein,  Yu-Chuan Su,  A. J. W. Thom,  A. Tkatchenko,  
 T. Tsuchimochi,  N. M. Tubman,  L. Vogt,  M. L. Vidal,  O. Vydrov,  
 M. A. Watson,  J. Wenzel,  M. de Wergifosse,  T. A. Wesolowski,  A. White,  
 J. Witte,  A. Yamada,  Jun Yang,  K. Yao,  S. Yeganeh,  S. R. Yost,  
 Zhi-Qiang You,  A. Zech,  Igor Ying Zhang,  Xing Zhang,  Yan Zhao,  
 Ying Zhu,  B. R. Brooks,  G. K. L. Chan,  C. J. Cramer,  M. S. Gordon,  
 W. J. Hehre,  A. Klamt,  M. W. Schmidt,  C. D. Sherrill,  D. G. Truhlar,  
 A. Aspuru-Guzik,  R. Baer,  A. T. Bell,  N. A. Besley,  Jeng-Da Chai,  
 A. E. DePrince, III,  R. A. DiStasio Jr.,  A. Dreuw,  B. D. Dunietz,  
 T. R. Furlani,  Chao-Ping Hsu,  Yousung Jung,  Jing Kong,  D. S. Lambrecht,  
 WanZhen Liang,  C. Ochsenfeld,  V. A. Rassolov,  L. V. Slipchenko,  
 J. E. Subotnik,  T. Van Voorhis,  J. M. Herbert,  A. I. Krylov,  
 P. M. W. Gill,  M. Head-Gordon

 Contributors to earlier versions of Q-Chem not listed above: 
 R. D. Adamson,  B. Austin,  J. Baker,  G. J. O. Beran,  K. Brandhorst,  
 S. T. Brown,  E. F. C. Byrd,  A. K. Chakraborty,  C.-L. Cheng,  
 Siu Hung Chien,  D. M. Chipman,  D. L. Crittenden,  H. Dachsel,  
 R. J. Doerksen,  A. D. Dutoi,  L. Fusti-Molnar,  W. A. Goddard III,  
 A. Golubeva-Zadorozhnaya,  S. R. Gwaltney,  G. Hawkins,  A. Heyden,  
 S. Hirata,  G. Kedziora,  F. J. Keil,  C. Kelley,  Jihan Kim,  R. A. King,  
 R. Z. Khaliullin,  P. P. Korambath,  W. Kurlancheek,  A. M. Lee,  M. S. Lee,  
 S. V. Levchenko,  Ching Yeh Lin,  D. Liotard,  R. C. Lochan,  I. Lotan,  
 P. E. Maslen,  N. Nair,  D. P. O'Neill,  D. Neuhauser,  E. Neuscamman,  
 C. M. Oana,  R. Olson,  B. Peters,  R. Peverati,  P. A. Pieniazek,  
 Y. M. Rhee,  J. Ritchie,  M. A. Rohrdanz,  E. Rosta,  N. J. Russ,  
 H. F. Schaefer III,  N. E. Schultz,  N. Shenvi,  A. C. Simmonett,  A. Sodt,  
 D. Stuck,  K. S. Thanthiriwatte,  V. Vanovschi,  Tao Wang,  A. Warshel,  
 C. F. Williams,  Q. Wu,  X. Xu,  W. Zhang

 Please cite Q-Chem as follows:
 Y. Shao et al., Mol. Phys. 113, 184-215 (2015)
 DOI: 10.1080/00268976.2014.952696

 Q-Chem 5.2.1 for Intel X86 EM64T Linux

 Parts of Q-Chem use Armadillo 8.300.2 (Tropical Shenanigans).
 http://arma.sourceforge.net/

 Q-Chem begins on Sun Dec  1 22:52:28 2019  

Host: 
0

     Scratch files written to /scratch/taweetham/qchem27232//
NAlpha2: 202
NElect   202
Mult     1

Checking the input file for inconsistencies... 	...done.

--------------------------------------------------------------
User input:
--------------------------------------------------------------
$MOLECULE
0 1
C   
C	1	CC
C	2	CC	1	120.0		
C	3	CC	2	120.0	1	0.0
C	4	CC	3	120.0	2	0.0	
C	5 	CC	4	120.0	3	0.0
F	1	CF	2	120.0	3	180.0
Br	2	CBr	3	120.0	4	180.0
Cl	3	CCl	4	120.0	5	180.0
Br	4	CBr	5	120.0	6	180.0
Cl	5	CCl	6	120.0	1	180.0
I	6	CI	1	120.0	2	180.0

CC=1.39483
CH=1.08673
CF=1.33960
CCl=1.72090
CBr=1.89068
CI=2.07886
$END

$REM
   JOB_TYPE	OPTIMIZATION
   BASIS	6-311++G**
   METHOD	B3LYP
   MEM_TOTAL	64000
   SYM_IGNORE	TRUE
$END

--------------------------------------------------------------
 ----------------------------------------------------------------
             Standard Nuclear Orientation (Angstroms)
    I     Atom           X                Y                Z
 ----------------------------------------------------------------
    1      C       0.0000000000     0.0000000000     0.0000000000
    2      C       0.0000000000     0.0000000000     1.3948300000
    3      C       1.2079582140     0.0000000000     2.0922450000
    4      C       2.4159164279     0.0000000000     1.3948300000
    5      C       2.4159164279     0.0000000000    -0.0000000000
    6      C       1.2079582140     0.0000000000    -0.6974150000
    7      F      -1.1601276309    -0.0000000000    -0.6698000000
    8      Br     -1.6373769104    -0.0000000000     2.3401700000
    9      Cl      1.2079582140    -0.0000000000     3.8131450000
   10      Br      4.0532933383    -0.0000000000     2.3401700000
   11      Cl      3.9062595453    -0.0000000000    -0.8604500000
   12      I       1.2079582140    -0.0000000000    -2.7762750000
 ----------------------------------------------------------------
 Nuclear Repulsion Energy =        2401.99583823 hartrees
 There are      101 alpha and      101 beta electrons
 Requested basis set is 6-311++G(d,p)
 There are 130 shells and 372 basis functions

 Total QAlloc Memory Limit  64000 MB
 Mega-Array Size       188 MB
 MEM_STATIC part       192 MB
 A cutoff of  1.0D-11 yielded   5571 shell pairs
 There are     51170 function pairs (     56379 Cartesian)
 Smallest overlap matrix eigenvalue = 5.37E-07

 Q-Chem warning in module stvman/mkSTV.C, line 318:

 Overlap eigenvalue is smaller than square root of threshold
 Use THRESH >= 12 to get rid of this warning

 Linear dependence detected in AO basis
 Tighter screening thresholds may be required for diffuse basis sets
 Use S2THRESH > 14 and THRESH = 14 in case of SCF convergence issues
 Number of orthogonalized atomic orbitals = 370
 Maximum deviation from orthogonality = 1.122E-10

 Scale SEOQF with 1.000000e-01/1.000000e-01/1.000000e-01

 Standard Electronic Orientation quadrupole field applied
 Nucleus-field energy     =    -0.0000000784 hartrees
 Guess from superposition of atomic densities
 Warning:  Energy on first SCF cycle will be non-variational
 SAD guess density has 202.000000 electrons

 -----------------------------------------------------------------------
  General SCF calculation program by
  Eric Jon Sundstrom, Paul Horn, Yuezhi Mao, Dmitri Zuev, Alec White,
  David Stuck, Shaama M.S., Shane Yost, Joonho Lee, David Small,
  Daniel Levine, Susi Lehtola, Hugh Burton, Evgeny Epifanovsky,
  Bang C. Huynh
 -----------------------------------------------------------------------
 Exchange:     0.2000 Hartree-Fock + 0.0800 Slater + 0.7200 B88
 Correlation:  0.1900 VWN1RPA + 0.8100 LYP
 Using SG-1 standard quadrature grid
 using 6 threads for integral computing
 -------------------------------------------------------
 OpenMP Integral computing Module                
 Release: version 2.0, May 2017, Q-Chem Inc. Pleasanton 
 -------------------------------------------------------
 A restricted SCF calculation will be
 performed using DIIS
 SCF converges when DIIS error is below 1.0e-08
 ---------------------------------------
  Cycle       Energy         DIIS error
 ---------------------------------------
    1  -13319.3296160597      3.08e-02  
    2  -13316.7369101255      2.08e-03  
    3  -13316.7065469171      2.41e-03  
    4  -13316.7707001662      7.50e-04  
    5  -13316.7806314981      2.14e-04  
    6  -13316.7811880090      7.61e-05  
    7  -13316.7812591267      2.15e-05  
    8  -13316.7812655833      1.02e-05  
    9  -13316.7812672591      2.17e-06  
   10  -13316.7812673067      5.06e-07  
   11  -13316.7812673086      3.23e-07  
   12  -13316.7812673109      8.52e-08  
   13  -13316.7812673121      3.40e-08  
   14  -13316.7812673113      6.13e-09  Convergence criterion met
 ---------------------------------------
 SCF time:   CPU 222.96s  wall 40.00s 
 SCF   energy in the final basis set =   -13316.7812673113
 Total energy in the final basis set =   -13316.7812673113

 --------------------------------------------------------------

                    Orbital Energies (a.u.)
 --------------------------------------------------------------

 Alpha MOs
 -- Occupied --
********-482.8599-482.8578-176.3230-165.7269-165.7247-165.7245-101.5860
******** -62.5127 -62.5107 -56.3335 -56.3314 -56.3293 -56.3289 -56.3273
-56.3269 -35.8196 -31.3130 -31.3068 -31.3063 -24.7326 -22.9634 -22.9620
-22.9617 -22.9574 -22.9574 -10.3176 -10.2889 -10.2887 -10.2783 -10.2782
-10.2674  -9.5013  -9.5008  -8.7215  -8.7196  -7.2662  -7.2656  -7.2562
 -7.2557  -7.2552  -7.2548  -6.5539  -6.5519  -6.5399  -6.5389  -6.5381
 -6.5370  -6.3691  -4.7822  -4.7668  -4.7659  -2.6646  -2.6626  -2.6609
 -2.6602  -2.6591  -2.6582  -2.6489  -2.6488  -2.6471  -2.6470  -2.0482
 -2.0433  -2.0426  -2.0294  -2.0292  -1.2753  -0.9654  -0.9227  -0.8796
 -0.8507  -0.8320  -0.7765  -0.7552  -0.6941  -0.6515  -0.6283  -0.5790
 -0.5764  -0.5182  -0.5076  -0.4781  -0.4708  -0.4593  -0.4468  -0.4236
 -0.4096  -0.3977  -0.3678  -0.3616  -0.3600  -0.3461  -0.3382  -0.3190
 -0.3027  -0.3022  -0.2787  -0.2710  -0.2644
 -- Virtual --
 -0.0873  -0.0695  -0.0614  -0.0411  -0.0272  -0.0087   0.0123   0.0151
  0.0230   0.0302   0.0394   0.0469   0.0532   0.0568   0.0660   0.0677
  0.0686   0.0759   0.0780   0.0826   0.0904   0.0937   0.0987   0.0993
  0.1115   0.1188   0.1213   0.1252   0.1391   0.1431   0.1464   0.1518
  0.1592   0.1694   0.1717   0.1793   0.1841   0.1894   0.1898   0.2074
  0.2120   0.2197   0.2202   0.2251   0.2313   0.2446   0.2513   0.2556
  0.2639   0.2725   0.2762   0.2884   0.2963   0.3049   0.3143   0.3510
  0.3612   0.3860   0.3890   0.3986   0.4086   0.4167   0.4174   0.4239
  0.4261   0.4340   0.4370   0.4494   0.4539   0.4638   0.4752   0.4774
  0.4929   0.4939   0.4997   0.5147   0.5211   0.5283   0.5294   0.5515
  0.5561   0.5613   0.5697   0.5764   0.5796   0.5875   0.5986   0.6024
  0.6212   0.6458   0.6712   0.6733   0.7047   0.7105   0.7180   0.7215
  0.7381   0.7693   0.7822   0.7931   0.8184   0.8201   0.8313   0.8329
  0.8364   0.8438   0.8466   0.8586   0.8821   0.8985   0.9120   0.9207
  0.9371   0.9518   0.9615   0.9704   0.9974   1.0491   1.0509   1.0689
  1.0771   1.0993   1.1660   1.2001   1.2066   1.2213   1.2345   1.2379
  1.2559   1.2842   1.3234   1.3517   1.3918   1.4059   1.4136   1.4399
  1.4566   1.4668   1.4929   1.5342   1.5722   1.6038   1.6208   1.7213
  1.7334   1.7456   1.7648   1.8167   1.8216   1.8393   1.8445   1.9016
  2.0048   2.0214   2.0258   2.0500   2.0680   2.1270   2.1313   2.1807
  2.2011   2.2432   2.2514   2.2535   2.2642   2.2931   2.2998   2.3106
  2.3287   2.4003   2.4639   2.4732   2.5605   2.5662   2.5740   2.6995
  2.7180   2.8178   2.8270   2.8561   2.9795   3.0270   3.0391   3.0734
  3.0979   3.1773   3.2068   3.4038   3.4330   3.6538   3.7500   3.7507
  3.8506   3.8864   3.9527   3.9557   3.9842   3.9900   4.0057   4.0265
  4.0480   4.0649   4.0664   4.0760   4.0869   4.1681   4.2404   4.2494
  4.2886   4.4045   4.4089   4.5055   4.8194   4.8304   6.0121   6.1113
  6.1693   6.2986   6.4331   6.6860   6.7485   6.7755   7.5455   7.5582
  7.6421   7.6696   7.7406   7.7500   9.7543   9.7948  23.2265  23.7752
 23.7841  23.9407  23.9413  24.0268  25.8073  25.8256  26.1762  26.2327
 26.6216  26.6497  27.9170  28.3492  28.4244  28.4289  28.5234  28.5500
 28.5551  28.6212  28.7345  47.9822  48.0248  66.7699 127.8882 127.9471
127.9791 151.7025 215.7441 215.7921 289.7418 289.7548 289.8409 289.8649
289.9670 289.97241020.79441020.84831901.8678
 --------------------------------------------------------------

          Ground-State Mulliken Net Atomic Charges

     Atom                 Charge (a.u.)
  ----------------------------------------
      1 C                    -0.923256
      2 C                     0.217076
      3 C                     0.108025
      4 C                    -0.356029
      5 C                    -0.015143
      6 C                     0.210489
      7 F                    -0.090819
      8 Br                   -0.141544
      9 Cl                    0.552969
     10 Br                   -0.227230
     11 Cl                    0.567270
     12 I                     0.098193
  ----------------------------------------
  Sum of atomic charges =     0.000000

 -----------------------------------------------------------------
                    Cartesian Multipole Moments
 -----------------------------------------------------------------
    Charge (ESU x 10^10)
                -0.0000
    Dipole Moment (Debye)
         X       0.5016      Y       0.0000      Z      -0.0570
       Tot       0.5049
    Quadrupole Moments (Debye-Ang)
        XX    -127.4635     XY       0.0000     YY    -129.3268
        XZ      -1.8043     YZ      -0.0000     ZZ    -124.0150
    Octopole Moments (Debye-Ang^2)
       XXX    -519.4756    XXY       0.0000    XYY    -179.6319
       YYY       0.0000    XXZ     -52.4161    XYZ       0.0000
       YYZ     -64.5938    XZZ    -170.5049    YZZ       0.0000
       ZZZ    -205.2747
    Hexadecapole Moments (Debye-Ang^3)
      XXXX   -4094.4079   XXXY       0.0000   XXYY    -752.2615
      XYYY       0.0000   YYYY    -156.2666   XXXZ    -145.0048
      XXYZ       0.0000   XYYZ     -56.1988   YYYZ      -0.0000
      XXZZ   -1325.2087   XYZZ       0.0000   YYZZ    -724.9147
      XZZZ    -192.4090   YZZZ      -0.0000   ZZZZ   -3879.2022
 -----------------------------------------------------------------
 Calculating analytic gradient of the SCF energy
 Gradient of SCF Energy
            1           2           3           4           5           6
    1  -0.0055046   0.0076185  -0.0012458  -0.0044654   0.0018092   0.0049790
    2  -0.0000000   0.0000000  -0.0000000  -0.0000000   0.0000000  -0.0000000
    3  -0.0037845   0.0012394   0.0014261  -0.0019326  -0.0037396   0.0013932
            7           8           9          10          11          12
    1  -0.0045830   0.0054351   0.0004239  -0.0038921  -0.0080751   0.0075003
    2   0.0000000  -0.0000000  -0.0000000   0.0000000   0.0000000   0.0000000
    3  -0.0035728   0.0035732  -0.0070724  -0.0024577   0.0022359   0.0126919
 Max gradient component =       1.269E-02
 RMS gradient           =       4.118E-03
 Gradient time:  CPU 74.86 s  wall 12.58 s
 Geometry Optimization Parameters
   NAtoms,    NIC,     NZ,  NCons,   NDum,   NFix, NCnnct, MaxDiis
       12      78      12       0       0       0       0       0


** GEOMETRY OPTIMIZATION IN DELOCALIZED INTERNAL COORDINATES **
   Searching for a Minimum

   Optimization Cycle:   1

                       Coordinates (Angstroms)
     ATOM                X               Y               Z
      1  C         0.0000000000    0.0000000000    0.0000000000
      2  C         0.0000000000    0.0000000000    1.3948300000
      3  C         1.2079582140    0.0000000000    2.0922450000
      4  C         2.4159164279    0.0000000000    1.3948300000
      5  C         2.4159164279    0.0000000000    0.0000000000
      6  C         1.2079582140    0.0000000000   -0.6974150000
      7  F        -1.1601276309    0.0000000000   -0.6698000000
      8  Br       -1.6373769104    0.0000000000    2.3401700000
      9  Cl        1.2079582140    0.0000000000    3.8131450000
     10  Br        4.0532933383    0.0000000000    2.3401700000
     11  Cl        3.9062595453    0.0000000000   -0.8604500000
     12  I         1.2079582140    0.0000000000   -2.7762750000
   Point Group: c1    Number of degrees of freedom:    30


   Energy is -13316.781267311


 Attempting to generate delocalized internal coordinates
 Initial Hessian constructed with Jon Baker's OPTIMIZE code

 21 Hessian modes will be used to form the next step
  Hessian Eigenvalues:
     0.124424    0.201019    0.201019    0.250000    0.250000    0.250000
     0.250000    0.250000    0.250000    0.250000    0.250000    0.250000
     0.334879    0.334879    0.426727    0.426727    0.464882    0.464882
     0.464882    0.464882    0.572947

 Minimum search - taking simple RFO step
 Searching for Lamda that Minimizes Along All modes
 Value Taken    Lamda =  -0.00644987
 Step Taken.  Stepsize is  0.166168

                             Maximum     Tolerance    Cnvgd?
         Gradient           0.030890      0.000300      NO
         Displacement       0.106251      0.001200      NO
         Energy change     *********      0.000001      NO


 New Cartesian Coordinates Obtained by Inverse Iteration

 Displacement from previous Coordinates is:  0.369015
 ----------------------------------------------------------------
             Standard Nuclear Orientation (Angstroms)
    I     Atom           X                Y                Z
 ----------------------------------------------------------------
    1      C       0.0306075981     0.0000000000     0.0145828131
    2      C       0.0036946476     0.0000000000     1.4023841132
    3      C       1.2141829809     0.0000000000     2.1106153448
    4      C       2.4314665812     0.0000000000     1.4066436586
    5      C       2.4367737801     0.0000000000    -0.0008071517
    6      C       1.2183359453     0.0000000000    -0.7078088130
    7      F      -1.1286407320     0.0000000000    -0.6461865448
    8      Br     -1.6883855049     0.0000000000     2.2624746280
    9      Cl      1.2047651005     0.0000000000     3.8424538220
   10      Br      4.0760932506     0.0000000000     2.3628717392
   11      Cl      3.9521173646     0.0000000000    -0.8426328320
   12      I       1.0747030418     0.0000000000    -2.8331407774
 ----------------------------------------------------------------
 Nuclear Repulsion Energy =        2378.88624011 hartrees
 There are      101 alpha and      101 beta electrons
 Applying Cartesian multipole field
    Component          Value
    ---------          -----
     (2,0,0)        1.00000E-11
     (0,2,0)        2.00000E-11
     (0,0,2)       -3.00000E-11
 Nucleus-field energy     =    -0.0000000795 hartrees
 Requested basis set is 6-311++G(d,p)
 There are 130 shells and 372 basis functions
 A cutoff of  1.0D-11 yielded   5530 shell pairs
 There are     50850 function pairs (     55991 Cartesian)
 Smallest overlap matrix eigenvalue = 5.38E-07

 Q-Chem warning in module stvman/mkSTV.C, line 318:

 Overlap eigenvalue is smaller than square root of threshold
 Use THRESH >= 12 to get rid of this warning

 Linear dependence detected in AO basis
 Tighter screening thresholds may be required for diffuse basis sets
 Use S2THRESH > 14 and THRESH = 14 in case of SCF convergence issues
 Number of orthogonalized atomic orbitals = 370
 Maximum deviation from orthogonality = 1.308E-10
 Guess MOs from SCF MO coefficient file

 -----------------------------------------------------------------------
  General SCF calculation program by
  Eric Jon Sundstrom, Paul Horn, Yuezhi Mao, Dmitri Zuev, Alec White,
  David Stuck, Shaama M.S., Shane Yost, Joonho Lee, David Small,
  Daniel Levine, Susi Lehtola, Hugh Burton, Evgeny Epifanovsky,
  Bang C. Huynh
 -----------------------------------------------------------------------
 Exchange:     0.2000 Hartree-Fock + 0.0800 Slater + 0.7200 B88
 Correlation:  0.1900 VWN1RPA + 0.8100 LYP
 Using SG-1 standard quadrature grid
 using 6 threads for integral computing
 -------------------------------------------------------
 OpenMP Integral computing Module                
 Release: version 2.0, May 2017, Q-Chem Inc. Pleasanton 
 -------------------------------------------------------
 A restricted SCF calculation will be
 performed using DIIS
 SCF converges when DIIS error is below 1.0e-08
 ---------------------------------------
  Cycle       Energy         DIIS error
 ---------------------------------------
    1  -13316.7790201454      5.64e-04  
    2  -13316.7825769740      2.14e-04  
    3  -13316.7816639998      3.09e-04  
    4  -13316.7832860204      5.81e-05  
    5  -13316.7833355757      1.27e-05  
    6  -13316.7833376469      4.68e-06  
    7  -13316.7833379426      2.47e-06  
    8  -13316.7833380438      3.98e-07  
    9  -13316.7833380467      1.94e-07  
   10  -13316.7833380471      6.81e-08  
   11  -13316.7833380471      2.75e-08  
   12  -13316.7833380473      6.50e-09  Convergence criterion met
 ---------------------------------------
 SCF time:   CPU 194.43s  wall 35.00s 
 SCF   energy in the final basis set =   -13316.7833380473
 Total energy in the final basis set =   -13316.7833380473

 --------------------------------------------------------------

                    Orbital Energies (a.u.)
 --------------------------------------------------------------

 Alpha MOs
 -- Occupied --
********-482.8610-482.8583-176.3250-165.7289-165.7266-165.7265-101.5867
******** -62.5137 -62.5111 -56.3345 -56.3319 -56.3302 -56.3299 -56.3277
-56.3273 -35.8214 -31.3150 -31.3085 -31.3081 -24.7310 -22.9654 -22.9639
-22.9636 -22.9591 -22.9590 -10.3157 -10.2935 -10.2928 -10.2818 -10.2788
-10.2708  -9.5015  -9.5011  -8.7225  -8.7199  -7.2663  -7.2661  -7.2564
 -7.2560  -7.2555  -7.2550  -6.5549  -6.5523  -6.5407  -6.5398  -6.5383
 -6.5373  -6.3706  -4.7839  -4.7680  -4.7672  -2.6656  -2.6629  -2.6618
 -2.6611  -2.6593  -2.6585  -2.6497  -2.6497  -2.6473  -2.6472  -2.0494
 -2.0447  -2.0440  -2.0304  -2.0303  -1.2774  -0.9603  -0.9177  -0.8785
 -0.8478  -0.8309  -0.7745  -0.7541  -0.6907  -0.6502  -0.6306  -0.5772
 -0.5738  -0.5194  -0.5045  -0.4770  -0.4705  -0.4556  -0.4454  -0.4227
 -0.4062  -0.3970  -0.3668  -0.3586  -0.3580  -0.3451  -0.3376  -0.3186
 -0.3035  -0.3023  -0.2829  -0.2711  -0.2662
 -- Virtual --
 -0.0939  -0.0724  -0.0611  -0.0492  -0.0296  -0.0086   0.0097   0.0119
  0.0228   0.0291   0.0398   0.0464   0.0536   0.0567   0.0646   0.0672
  0.0679   0.0754   0.0775   0.0822   0.0911   0.0934   0.0968   0.0986
  0.1120   0.1187   0.1217   0.1246   0.1382   0.1395   0.1455   0.1501
  0.1590   0.1692   0.1730   0.1750   0.1827   0.1860   0.1918   0.2071
  0.2086   0.2175   0.2216   0.2286   0.2312   0.2412   0.2512   0.2533
  0.2638   0.2712   0.2742   0.2891   0.2910   0.3034   0.3101   0.3520
  0.3635   0.3834   0.3940   0.3977   0.4019   0.4135   0.4166   0.4209
  0.4237   0.4335   0.4369   0.4501   0.4556   0.4630   0.4726   0.4739
  0.4918   0.4966   0.4998   0.5075   0.5207   0.5241   0.5306   0.5525
  0.5549   0.5616   0.5690   0.5768   0.5775   0.5830   0.5946   0.5995
  0.6254   0.6439   0.6595   0.6724   0.7034   0.7049   0.7113   0.7200
  0.7358   0.7510   0.7838   0.7932   0.8189   0.8203   0.8279   0.8321
  0.8382   0.8415   0.8470   0.8572   0.8809   0.8971   0.9080   0.9211
  0.9354   0.9466   0.9577   0.9676   0.9971   1.0336   1.0505   1.0616
  1.0744   1.1015   1.1500   1.1965   1.2017   1.2289   1.2318   1.2343
  1.2496   1.2778   1.3089   1.3453   1.3888   1.4090   1.4133   1.4378
  1.4672   1.4709   1.4766   1.5349   1.5598   1.5974   1.6148   1.7161
  1.7312   1.7515   1.7552   1.8086   1.8155   1.8326   1.8428   1.8961
  2.0031   2.0075   2.0243   2.0419   2.0636   2.1193   2.1245   2.1765
  2.1991   2.2419   2.2423   2.2450   2.2626   2.2785   2.2949   2.2984
  2.3164   2.3974   2.4550   2.4633   2.5550   2.5642   2.5674   2.6961
  2.7170   2.8135   2.8261   2.8468   2.9805   3.0208   3.0323   3.0577
  3.0921   3.1731   3.1910   3.3898   3.4337   3.6374   3.7463   3.7510
  3.8382   3.8918   3.9513   3.9598   3.9840   3.9888   4.0031   4.0204
  4.0493   4.0620   4.0693   4.0795   4.0854   4.1598   4.2343   4.2464
  4.2862   4.4015   4.4065   4.4859   4.7988   4.8361   6.0077   6.1008
  6.1542   6.2976   6.4348   6.6835   6.7509   6.7711   7.5445   7.5578
  7.6401   7.6624   7.7385   7.7493   9.7503   9.7886  23.2321  23.7526
 23.7732  23.9129  23.9176  24.0186  25.8046  25.8223  26.1548  26.2135
 26.6007  26.6265  27.9012  28.3449  28.4164  28.4176  28.5215  28.5471
 28.5506  28.6148  28.7285  47.9778  48.0211  66.7677 127.8842 127.9396
127.9705 151.6871 215.7395 215.7845 289.7404 289.7540 289.8382 289.8571
289.9625 289.97311020.78911020.84371901.8515
 --------------------------------------------------------------

          Ground-State Mulliken Net Atomic Charges

     Atom                 Charge (a.u.)
  ----------------------------------------
      1 C                    -1.059076
      2 C                     0.162507
      3 C                     0.208467
      4 C                    -0.373593
      5 C                     0.069611
      6 C                     0.173079
      7 F                    -0.073485
      8 Br                   -0.128055
      9 Cl                    0.564435
     10 Br                   -0.220325
     11 Cl                    0.569707
     12 I                     0.106729
  ----------------------------------------
  Sum of atomic charges =     0.000000

 -----------------------------------------------------------------
                    Cartesian Multipole Moments
 -----------------------------------------------------------------
    Charge (ESU x 10^10)
                -0.0000
    Dipole Moment (Debye)
         X       0.3258      Y       0.0000      Z      -0.1227
       Tot       0.3481
    Quadrupole Moments (Debye-Ang)
        XX    -127.5638     XY       0.0000     YY    -129.5531
        XZ      -1.1419     YZ      -0.0000     ZZ    -123.9745
    Octopole Moments (Debye-Ang^2)
       XXX    -511.9565    XXY       0.0000    XYY    -176.9730
       YYY       0.0000    XXZ     -48.6090    XYZ      -0.0000
       YYZ     -62.9431    XZZ    -169.3620    YZZ       0.0000
       ZZZ    -203.8350
    Hexadecapole Moments (Debye-Ang^3)
      XXXX   -4104.6687   XXXY       0.0000   XXYY    -756.6585
      XYYY       0.0000   YYYY    -156.7941   XXXZ    -177.6607
      XXYZ      -0.0000   XYYZ     -68.7879   YYYZ      -0.0000
      XXZZ   -1343.2385   XYZZ       0.0000   YYZZ    -733.3269
      XZZZ    -214.0515   YZZZ      -0.0000   ZZZZ   -3918.1406
 -----------------------------------------------------------------
 Calculating analytic gradient of the SCF energy
 Gradient of SCF Energy
            1           2           3           4           5           6
    1  -0.0015433  -0.0000062  -0.0006794   0.0007100   0.0049560  -0.0045734
    2   0.0000000   0.0000000  -0.0000000  -0.0000000   0.0000000  -0.0000000
    3   0.0018889  -0.0047076   0.0034057   0.0006226  -0.0014821   0.0000363
            7           8           9          10          11          12
    1   0.0019283  -0.0013985   0.0013739   0.0009699   0.0011917  -0.0029288
    2  -0.0000000  -0.0000000  -0.0000000  -0.0000000   0.0000000   0.0000000
    3   0.0008427  -0.0001987  -0.0005508   0.0000614   0.0036478  -0.0035661
 Max gradient component =       4.956E-03
 RMS gradient           =       1.932E-03
 Gradient time:  CPU 73.68 s  wall 12.38 s
 Geometry Optimization Parameters
   NAtoms,    NIC,     NZ,  NCons,   NDum,   NFix, NCnnct, MaxDiis
       12      78      12       0       0       0       0       0

 Cartesian Hessian Update
 Hessian updated using BFGS update


** GEOMETRY OPTIMIZATION IN DELOCALIZED INTERNAL COORDINATES **
   Searching for a Minimum

   Optimization Cycle:   2

                       Coordinates (Angstroms)
     ATOM                X               Y               Z
      1  C         0.0306075981    0.0000000000    0.0145828131
      2  C         0.0036946476    0.0000000000    1.4023841132
      3  C         1.2141829809    0.0000000000    2.1106153448
      4  C         2.4314665812    0.0000000000    1.4066436586
      5  C         2.4367737801    0.0000000000   -0.0008071517
      6  C         1.2183359453    0.0000000000   -0.7078088130
      7  F        -1.1286407320    0.0000000000   -0.6461865448
      8  Br       -1.6883855049    0.0000000000    2.2624746280
      9  Cl        1.2047651005    0.0000000000    3.8424538220
     10  Br        4.0760932506    0.0000000000    2.3628717392
     11  Cl        3.9521173646    0.0000000000   -0.8426328320
     12  I         1.0747030418    0.0000000000   -2.8331407774
   Point Group: c1    Number of degrees of freedom:    30


   Energy is -13316.783338047

 Hessian updated using BFGS update

 12 Hessian modes will be used to form the next step
  Hessian Eigenvalues:
     0.129457    0.200727    0.201353    0.229839    0.310720    0.330180
     0.334882    0.423268    0.436389    0.463489    0.510750    0.578439

 Minimum search - taking simple RFO step
 Searching for Lamda that Minimizes Along All modes
 Value Taken    Lamda =  -0.00066277
 Step Taken.  Stepsize is  0.043131

                             Maximum     Tolerance    Cnvgd?
         Gradient           0.010089      0.000300      NO
         Displacement       0.029437      0.001200      NO
         Energy change     -0.002071      0.000001      NO


 New Cartesian Coordinates Obtained by Inverse Iteration

 Displacement from previous Coordinates is:  0.102795
 ----------------------------------------------------------------
             Standard Nuclear Orientation (Angstroms)
    I     Atom           X                Y                Z
 ----------------------------------------------------------------
    1      C       0.0295085958     0.0000000000     0.0151321954
    2      C       0.0033438328     0.0000000000     1.4052633450
    3      C       1.2141080677     0.0000000000     2.1097224769
    4      C       2.4314646358     0.0000000000     1.4068262708
    5      C       2.4324513340     0.0000000000     0.0001942800
    6      C       1.2196690638     0.0000000000    -0.7036601442
    7      F      -1.1308541075     0.0000000000    -0.6462592696
    8      Br     -1.6830694162     0.0000000000     2.2720182514
    9      Cl      1.1944012088     0.0000000000     3.8426704120
   10      Br      4.0741564581     0.0000000000     2.3639736689
   11      Cl      3.9315480670     0.0000000000    -0.8731796229
   12      I       1.1089863138     0.0000000000    -2.8212518637
 ----------------------------------------------------------------
 Nuclear Repulsion Energy =        2382.38571514 hartrees
 There are      101 alpha and      101 beta electrons
 Applying Cartesian multipole field
    Component          Value
    ---------          -----
     (2,0,0)        1.00000E-11
     (0,2,0)        2.00000E-11
     (0,0,2)       -3.00000E-11
 Nucleus-field energy     =    -0.0000000795 hartrees
 Requested basis set is 6-311++G(d,p)
 There are 130 shells and 372 basis functions
 A cutoff of  1.0D-11 yielded   5534 shell pairs
 There are     50915 function pairs (     56082 Cartesian)
 Smallest overlap matrix eigenvalue = 5.38E-07

 Q-Chem warning in module stvman/mkSTV.C, line 318:

 Overlap eigenvalue is smaller than square root of threshold
 Use THRESH >= 12 to get rid of this warning

 Linear dependence detected in AO basis
 Tighter screening thresholds may be required for diffuse basis sets
 Use S2THRESH > 14 and THRESH = 14 in case of SCF convergence issues
 Number of orthogonalized atomic orbitals = 370
 Maximum deviation from orthogonality = 1.769E-10
 Guess MOs from SCF MO coefficient file

 -----------------------------------------------------------------------
  General SCF calculation program by
  Eric Jon Sundstrom, Paul Horn, Yuezhi Mao, Dmitri Zuev, Alec White,
  David Stuck, Shaama M.S., Shane Yost, Joonho Lee, David Small,
  Daniel Levine, Susi Lehtola, Hugh Burton, Evgeny Epifanovsky,
  Bang C. Huynh
 -----------------------------------------------------------------------
 Exchange:     0.2000 Hartree-Fock + 0.0800 Slater + 0.7200 B88
 Correlation:  0.1900 VWN1RPA + 0.8100 LYP
 Using SG-1 standard quadrature grid
 using 6 threads for integral computing
 -------------------------------------------------------
 OpenMP Integral computing Module                
 Release: version 2.0, May 2017, Q-Chem Inc. Pleasanton 
 -------------------------------------------------------
 A restricted SCF calculation will be
 performed using DIIS
 SCF converges when DIIS error is below 1.0e-08
 ---------------------------------------
  Cycle       Energy         DIIS error
 ---------------------------------------
    1  -13316.7832676707      1.45e-04  
    2  -13316.7836346325      4.84e-05  
    3  -13316.7835742307      7.52e-05  
    4  -13316.7836739663      1.35e-05  
    5  -13316.7836769552      3.97e-06  
    6  -13316.7836771874      1.22e-06  
    7  -13316.7836772070      6.26e-07  
    8  -13316.7836772134      1.11e-07  
    9  -13316.7836772141      4.14e-08  
   10  -13316.7836772139      1.28e-08  
   11  -13316.7836772141      7.20e-09  Convergence criterion met
 ---------------------------------------
 SCF time:   CPU 175.26s  wall 32.00s 
 SCF   energy in the final basis set =   -13316.7836772141
 Total energy in the final basis set =   -13316.7836772141

 --------------------------------------------------------------

                    Orbital Energies (a.u.)
 --------------------------------------------------------------

 Alpha MOs
 -- Occupied --
********-482.8610-482.8585-176.3247-165.7286-165.7263-165.7261-101.5865
******** -62.5138 -62.5113 -56.3346 -56.3321 -56.3303 -56.3300 -56.3279
-56.3275 -35.8211 -31.3147 -31.3082 -31.3078 -24.7309 -22.9651 -22.9636
-22.9633 -22.9588 -22.9588 -10.3159 -10.2928 -10.2926 -10.2821 -10.2787
-10.2696  -9.5013  -9.5010  -8.7225  -8.7201  -7.2662  -7.2660  -7.2562
 -7.2559  -7.2553  -7.2548  -6.5550  -6.5525  -6.5408  -6.5399  -6.5385
 -6.5375  -6.3703  -4.7836  -4.7678  -4.7670  -2.6657  -2.6632  -2.6619
 -2.6612  -2.6596  -2.6587  -2.6498  -2.6498  -2.6475  -2.6474  -2.0493
 -2.0445  -2.0438  -2.0302  -2.0301  -1.2766  -0.9608  -0.9180  -0.8781
 -0.8486  -0.8312  -0.7750  -0.7543  -0.6913  -0.6507  -0.6302  -0.5770
 -0.5743  -0.5190  -0.5045  -0.4769  -0.4705  -0.4559  -0.4454  -0.4231
 -0.4067  -0.3972  -0.3666  -0.3589  -0.3580  -0.3456  -0.3376  -0.3190
 -0.3041  -0.3024  -0.2819  -0.2711  -0.2662
 -- Virtual --
 -0.0930  -0.0717  -0.0615  -0.0481  -0.0294  -0.0088   0.0095   0.0120
  0.0228   0.0293   0.0397   0.0465   0.0536   0.0568   0.0642   0.0673
  0.0680   0.0754   0.0777   0.0822   0.0910   0.0936   0.0965   0.0987
  0.1115   0.1184   0.1215   0.1249   0.1385   0.1413   0.1455   0.1502
  0.1584   0.1698   0.1722   0.1760   0.1828   0.1856   0.1915   0.2075
  0.2086   0.2175   0.2217   0.2281   0.2306   0.2423   0.2527   0.2530
  0.2635   0.2715   0.2749   0.2901   0.2918   0.3036   0.3108   0.3518
  0.3627   0.3833   0.3923   0.3995   0.4031   0.4135   0.4167   0.4217
  0.4248   0.4335   0.4352   0.4499   0.4557   0.4625   0.4737   0.4752
  0.4915   0.4950   0.4997   0.5100   0.5206   0.5227   0.5306   0.5524
  0.5557   0.5614   0.5699   0.5766   0.5772   0.5851   0.5945   0.5997
  0.6255   0.6442   0.6626   0.6721   0.7042   0.7045   0.7123   0.7203
  0.7360   0.7554   0.7835   0.7925   0.8184   0.8202   0.8276   0.8300
  0.8385   0.8413   0.8473   0.8573   0.8822   0.8980   0.9063   0.9201
  0.9355   0.9468   0.9589   0.9673   0.9976   1.0381   1.0501   1.0616
  1.0748   1.1013   1.1530   1.1976   1.2008   1.2261   1.2316   1.2336
  1.2504   1.2786   1.3095   1.3469   1.3903   1.4121   1.4136   1.4378
  1.4667   1.4718   1.4789   1.5343   1.5607   1.5972   1.6162   1.7159
  1.7322   1.7503   1.7585   1.8094   1.8167   1.8357   1.8415   1.8969
  2.0031   2.0088   2.0244   2.0432   2.0645   2.1206   2.1241   2.1775
  2.1993   2.2414   2.2436   2.2476   2.2628   2.2807   2.2943   2.2997
  2.3154   2.3974   2.4569   2.4644   2.5552   2.5645   2.5667   2.6965
  2.7170   2.8141   2.8262   2.8488   2.9800   3.0222   3.0335   3.0605
  3.0916   3.1732   3.1930   3.3926   3.4319   3.6399   3.7466   3.7512
  3.8421   3.8895   3.9515   3.9589   3.9838   3.9887   4.0028   4.0217
  4.0493   4.0621   4.0695   4.0778   4.0857   4.1621   4.2344   4.2468
  4.2871   4.4016   4.4071   4.4899   4.8022   4.8350   6.0089   6.1031
  6.1574   6.2979   6.4347   6.6833   6.7506   6.7711   7.5444   7.5578
  7.6405   7.6627   7.7386   7.7498   9.7494   9.7882  23.2309  23.7607
 23.7721  23.9178  23.9227  24.0190  25.8045  25.8223  26.1548  26.2152
 26.5990  26.6274  27.9036  28.3459  28.4184  28.4194  28.5218  28.5474
 28.5515  28.6164  28.7302  47.9782  48.0210  66.7679 127.8851 127.9412
127.9723 151.6900 215.7387 215.7841 289.7403 289.7540 289.8386 289.8574
289.9625 289.97371020.78961020.84361901.8545
 --------------------------------------------------------------

          Ground-State Mulliken Net Atomic Charges

     Atom                 Charge (a.u.)
  ----------------------------------------
      1 C                    -1.074412
      2 C                     0.147559
      3 C                     0.210464
      4 C                    -0.352983
      5 C                     0.077975
      6 C                     0.179790
      7 F                    -0.076356
      8 Br                   -0.129690
      9 Cl                    0.562145
     10 Br                   -0.220000
     11 Cl                    0.569176
     12 I                     0.106331
  ----------------------------------------
  Sum of atomic charges =     0.000000

 -----------------------------------------------------------------
                    Cartesian Multipole Moments
 -----------------------------------------------------------------
    Charge (ESU x 10^10)
                -0.0000
    Dipole Moment (Debye)
         X       0.3431      Y      -0.0000      Z      -0.1170
       Tot       0.3625
    Quadrupole Moments (Debye-Ang)
        XX    -127.6268     XY       0.0000     YY    -129.5221
        XZ      -1.3639     YZ      -0.0000     ZZ    -123.9319
    Octopole Moments (Debye-Ang^2)
       XXX    -514.5204    XXY      -0.0000    XYY    -177.5528
       YYY       0.0000    XXZ     -49.2557    XYZ      -0.0000
       YYZ     -63.1628    XZZ    -169.2199    YZZ      -0.0000
       ZZZ    -204.1581
    Hexadecapole Moments (Debye-Ang^3)
      XXXX   -4106.5799   XXXY      -0.0000   XXYY    -755.6888
      XYYY       0.0000   YYYY    -156.7161   XXXZ    -166.2057
      XXYZ      -0.0000   XYYZ     -64.6375   YYYZ      -0.0000
      XXZZ   -1338.6890   XYZZ      -0.0000   YYZZ    -732.8831
      XZZZ    -206.4429   YZZZ      -0.0000   ZZZZ   -3917.3568
 -----------------------------------------------------------------
 Calculating analytic gradient of the SCF energy
 Gradient of SCF Energy
            1           2           3           4           5           6
    1  -0.0004048   0.0003807  -0.0006786  -0.0000115   0.0013576   0.0001221
    2   0.0000000  -0.0000000  -0.0000000  -0.0000000   0.0000000   0.0000000
    3   0.0003917  -0.0013255   0.0018995   0.0004321  -0.0017859   0.0009829
            7           8           9          10          11          12
    1   0.0005837  -0.0004547  -0.0000425   0.0004961  -0.0009601  -0.0003881
    2   0.0000000  -0.0000000   0.0000000   0.0000000   0.0000000   0.0000000
    3   0.0004705   0.0001834  -0.0003524   0.0006936  -0.0004770  -0.0011129
 Max gradient component =       1.900E-03
 RMS gradient           =       6.807E-04
 Gradient time:  CPU 73.87 s  wall 12.41 s
 Geometry Optimization Parameters
   NAtoms,    NIC,     NZ,  NCons,   NDum,   NFix, NCnnct, MaxDiis
       12      78      12       0       0       0       0       0

 Cartesian Hessian Update
 Hessian updated using BFGS update


** GEOMETRY OPTIMIZATION IN DELOCALIZED INTERNAL COORDINATES **
   Searching for a Minimum

   Optimization Cycle:   3

                       Coordinates (Angstroms)
     ATOM                X               Y               Z
      1  C         0.0295085958    0.0000000000    0.0151321954
      2  C         0.0033438328    0.0000000000    1.4052633450
      3  C         1.2141080677    0.0000000000    2.1097224769
      4  C         2.4314646358    0.0000000000    1.4068262708
      5  C         2.4324513340    0.0000000000    0.0001942800
      6  C         1.2196690638    0.0000000000   -0.7036601442
      7  F        -1.1308541075    0.0000000000   -0.6462592696
      8  Br       -1.6830694162    0.0000000000    2.2720182514
      9  Cl        1.1944012088    0.0000000000    3.8426704120
     10  Br        4.0741564581    0.0000000000    2.3639736689
     11  Cl        3.9315480670    0.0000000000   -0.8731796229
     12  I         1.1089863138    0.0000000000   -2.8212518637
   Point Group: c1    Number of degrees of freedom:    30


   Energy is -13316.783677214

 Hessian updated using BFGS update

 14 Hessian modes will be used to form the next step
  Hessian Eigenvalues:
     0.122176    0.199113    0.201004    0.236894    0.242787    0.319928
     0.334832    0.347175    0.412129    0.430727    0.461493    0.464685
     0.530848    0.571858

 Minimum search - taking simple RFO step
 Searching for Lamda that Minimizes Along All modes
 Value Taken    Lamda =  -0.00006511
 Step Taken.  Stepsize is  0.017054

                             Maximum     Tolerance    Cnvgd?
         Gradient           0.002858      0.000300      NO
         Displacement       0.007669      0.001200      NO
         Energy change     -0.000339      0.000001      NO


 New Cartesian Coordinates Obtained by Inverse Iteration

 Displacement from previous Coordinates is:  0.032810
 ----------------------------------------------------------------
             Standard Nuclear Orientation (Angstroms)
    I     Atom           X                Y                Z
 ----------------------------------------------------------------
    1      C       0.0268816329     0.0000000000     0.0139095424
    2      C       0.0020785580     0.0000000000     1.4053494455
    3      C       1.2138410965     0.0000000000     2.1072796324
    4      C       2.4295206489     0.0000000000     1.4050263964
    5      C       2.4294613906     0.0000000000     0.0013892883
    6      C       1.2181113580     0.0000000000    -0.7038270955
    7      F      -1.1340093109     0.0000000000    -0.6481503757
    8      Br     -1.6806250866     0.0000000000     2.2761429297
    9      Cl      1.1968260578     0.0000000000     3.8408086445
   10      Br      4.0736583482     0.0000000000     2.3553176650
   11      Cl      3.9333872914     0.0000000000    -0.8655155118
   12      I       1.1165820694     0.0000000000    -2.8162805610
 ----------------------------------------------------------------
 Nuclear Repulsion Energy =        2384.40134811 hartrees
 There are      101 alpha and      101 beta electrons
 Applying Cartesian multipole field
    Component          Value
    ---------          -----
     (2,0,0)        1.00000E-11
     (0,2,0)        2.00000E-11
     (0,0,2)       -3.00000E-11
 Nucleus-field energy     =    -0.0000000791 hartrees
 Requested basis set is 6-311++G(d,p)
 There are 130 shells and 372 basis functions
 A cutoff of  1.0D-11 yielded   5535 shell pairs
 There are     50924 function pairs (     56091 Cartesian)
 Smallest overlap matrix eigenvalue = 5.34E-07

 Q-Chem warning in module stvman/mkSTV.C, line 318:

 Overlap eigenvalue is smaller than square root of threshold
 Use THRESH >= 12 to get rid of this warning

 Linear dependence detected in AO basis
 Tighter screening thresholds may be required for diffuse basis sets
 Use S2THRESH > 14 and THRESH = 14 in case of SCF convergence issues
 Number of orthogonalized atomic orbitals = 370
 Maximum deviation from orthogonality = 7.926E-11
 Guess MOs from SCF MO coefficient file

 -----------------------------------------------------------------------
  General SCF calculation program by
  Eric Jon Sundstrom, Paul Horn, Yuezhi Mao, Dmitri Zuev, Alec White,
  David Stuck, Shaama M.S., Shane Yost, Joonho Lee, David Small,
  Daniel Levine, Susi Lehtola, Hugh Burton, Evgeny Epifanovsky,
  Bang C. Huynh
 -----------------------------------------------------------------------
 Exchange:     0.2000 Hartree-Fock + 0.0800 Slater + 0.7200 B88
 Correlation:  0.1900 VWN1RPA + 0.8100 LYP
 Using SG-1 standard quadrature grid
 using 6 threads for integral computing
 -------------------------------------------------------
 OpenMP Integral computing Module                
 Release: version 2.0, May 2017, Q-Chem Inc. Pleasanton 
 -------------------------------------------------------
 A restricted SCF calculation will be
 performed using DIIS
 SCF converges when DIIS error is below 1.0e-08
 ---------------------------------------
  Cycle       Energy         DIIS error
 ---------------------------------------
    1  -13316.7836492937      6.39e-05  
    2  -13316.7836949156      2.13e-05  
    3  -13316.7836794722      3.59e-05  
    4  -13316.7837029118      4.39e-06  
    5  -13316.7837031726      1.18e-06  
    6  -13316.7837031893      4.67e-07  
    7  -13316.7837031919      2.09e-07  
    8  -13316.7837031933      4.65e-08  
    9  -13316.7837031933      2.06e-08  
   10  -13316.7837031913      7.36e-09  Convergence criterion met
 ---------------------------------------
 SCF time:   CPU 159.69s  wall 29.00s 
 SCF   energy in the final basis set =   -13316.7837031913
 Total energy in the final basis set =   -13316.7837031913

 --------------------------------------------------------------

                    Orbital Energies (a.u.)
 --------------------------------------------------------------

 Alpha MOs
 -- Occupied --
********-482.8611-482.8584-176.3246-165.7285-165.7263-165.7261-101.5863
******** -62.5138 -62.5113 -56.3346 -56.3320 -56.3304 -56.3301 -56.3278
-56.3275 -35.8211 -31.3147 -31.3082 -31.3078 -24.7310 -22.9650 -22.9636
-22.9633 -22.9588 -22.9588 -10.3161 -10.2923 -10.2923 -10.2815 -10.2788
-10.2695  -9.5011  -9.5007  -8.7226  -8.7201  -7.2659  -7.2657  -7.2560
 -7.2556  -7.2551  -7.2546  -6.5551  -6.5525  -6.5409  -6.5400  -6.5385
 -6.5375  -6.3704  -4.7836  -4.7679  -4.7670  -2.6658  -2.6631  -2.6619
 -2.6613  -2.6595  -2.6587  -2.6499  -2.6499  -2.6475  -2.6474  -2.0493
 -2.0445  -2.0438  -2.0303  -2.0301  -1.2763  -0.9612  -0.9179  -0.8781
 -0.8488  -0.8316  -0.7753  -0.7544  -0.6917  -0.6508  -0.6302  -0.5771
 -0.5745  -0.5188  -0.5047  -0.4766  -0.4705  -0.4562  -0.4455  -0.4233
 -0.4066  -0.3975  -0.3668  -0.3589  -0.3583  -0.3455  -0.3379  -0.3189
 -0.3039  -0.3026  -0.2817  -0.2712  -0.2660
 -- Virtual --
 -0.0924  -0.0716  -0.0614  -0.0475  -0.0292  -0.0088   0.0098   0.0121
  0.0228   0.0293   0.0397   0.0465   0.0536   0.0568   0.0643   0.0675
  0.0680   0.0754   0.0776   0.0822   0.0909   0.0935   0.0967   0.0987
  0.1116   0.1185   0.1216   0.1250   0.1385   0.1413   0.1455   0.1504
  0.1586   0.1697   0.1722   0.1764   0.1828   0.1861   0.1913   0.2076
  0.2089   0.2177   0.2216   0.2278   0.2306   0.2422   0.2529   0.2530
  0.2637   0.2718   0.2752   0.2903   0.2921   0.3035   0.3110   0.3517
  0.3625   0.3836   0.3921   0.3997   0.4036   0.4137   0.4169   0.4217
  0.4248   0.4335   0.4358   0.4499   0.4559   0.4629   0.4739   0.4750
  0.4914   0.4949   0.4996   0.5100   0.5207   0.5241   0.5306   0.5523
  0.5557   0.5613   0.5697   0.5770   0.5774   0.5845   0.5955   0.6000
  0.6251   0.6445   0.6638   0.6722   0.7043   0.7053   0.7132   0.7206
  0.7367   0.7564   0.7832   0.7926   0.8184   0.8209   0.8287   0.8301
  0.8387   0.8417   0.8474   0.8578   0.8818   0.8979   0.9071   0.9205
  0.9356   0.9468   0.9594   0.9675   0.9978   1.0388   1.0502   1.0624
  1.0746   1.1012   1.1542   1.1980   1.2005   1.2266   1.2318   1.2338
  1.2510   1.2790   1.3099   1.3474   1.3914   1.4124   1.4137   1.4383
  1.4665   1.4713   1.4801   1.5339   1.5611   1.5980   1.6164   1.7164
  1.7321   1.7506   1.7592   1.8104   1.8175   1.8366   1.8418   1.8973
  2.0032   2.0096   2.0247   2.0436   2.0650   2.1206   2.1251   2.1778
  2.2004   2.2420   2.2443   2.2481   2.2630   2.2813   2.2947   2.3004
  2.3162   2.3977   2.4577   2.4652   2.5551   2.5647   2.5673   2.6966
  2.7171   2.8144   2.8263   2.8502   2.9804   3.0225   3.0342   3.0624
  3.0915   3.1734   3.1941   3.3935   3.4319   3.6414   3.7470   3.7511
  3.8424   3.8897   3.9515   3.9583   3.9838   3.9888   4.0030   4.0222
  4.0493   4.0625   4.0700   4.0766   4.0861   4.1628   4.2356   4.2470
  4.2873   4.4020   4.4073   4.4924   4.8038   4.8344   6.0092   6.1041
  6.1590   6.2980   6.4346   6.6833   6.7504   6.7718   7.5444   7.5579
  7.6410   7.6631   7.7395   7.7501   9.7492   9.7883  23.2304  23.7619
 23.7748  23.9232  23.9245  24.0187  25.8049  25.8226  26.1574  26.2157
 26.6005  26.6263  27.9052  28.3462  28.4192  28.4203  28.5218  28.5476
 28.5519  28.6169  28.7309  47.9787  48.0216  66.7679 127.8854 127.9418
127.9731 151.6914 215.7385 215.7844 289.7403 289.7541 289.8392 289.8578
289.9634 289.97411020.79031020.84431901.8560
 --------------------------------------------------------------

          Ground-State Mulliken Net Atomic Charges

     Atom                 Charge (a.u.)
  ----------------------------------------
      1 C                    -1.067418
      2 C                     0.158285
      3 C                     0.207542
      4 C                    -0.355543
      5 C                     0.069967
      6 C                     0.179865
      7 F                    -0.077057
      8 Br                   -0.129745
      9 Cl                    0.561211
     10 Br                   -0.221169
     11 Cl                    0.567953
     12 I                     0.106109
  ----------------------------------------
  Sum of atomic charges =     0.000000

 -----------------------------------------------------------------
                    Cartesian Multipole Moments
 -----------------------------------------------------------------
    Charge (ESU x 10^10)
                -0.0000
    Dipole Moment (Debye)
         X       0.3470      Y      -0.0000      Z      -0.1185
       Tot       0.3666
    Quadrupole Moments (Debye-Ang)
        XX    -127.5901     XY      -0.0000     YY    -129.4997
        XZ      -1.3983     YZ       0.0000     ZZ    -123.9923
    Octopole Moments (Debye-Ang^2)
       XXX    -514.8066    XXY      -0.0000    XYY    -177.7456
       YYY      -0.0000    XXZ     -49.3285    XYZ       0.0000
       YYZ     -63.2606    XZZ    -169.5702    YZZ      -0.0000
       ZZZ    -204.5395
    Hexadecapole Moments (Debye-Ang^3)
      XXXX   -4106.4532   XXXY      -0.0000   XXYY    -755.9490
      XYYY      -0.0000   YYYY    -156.6545   XXXZ    -163.7380
      XXYZ       0.0000   XYYZ     -63.8858   YYYZ       0.0000
      XXZZ   -1338.0031   XYZZ      -0.0000   YYZZ    -731.1903
      XZZZ    -205.7560   YZZZ       0.0000   ZZZZ   -3909.5229
 -----------------------------------------------------------------
 Calculating analytic gradient of the SCF energy
 Gradient of SCF Energy
            1           2           3           4           5           6
    1  -0.0003895   0.0003027   0.0001192  -0.0003279   0.0002909   0.0005151
    2   0.0000000   0.0000000  -0.0000000  -0.0000000  -0.0000000  -0.0000000
    3  -0.0002898  -0.0000126   0.0005099  -0.0003379  -0.0002997   0.0005823
            7           8           9          10          11          12
    1  -0.0001277   0.0000791  -0.0000130  -0.0000441  -0.0003836  -0.0000213
    2  -0.0000000   0.0000000   0.0000000  -0.0000000  -0.0000000  -0.0000000
    3  -0.0000026   0.0001727  -0.0003397  -0.0004736   0.0003028   0.0001882
 Max gradient component =       5.823E-04
 RMS gradient           =       2.512E-04
 Gradient time:  CPU 73.84 s  wall 12.41 s
 Geometry Optimization Parameters
   NAtoms,    NIC,     NZ,  NCons,   NDum,   NFix, NCnnct, MaxDiis
       12      78      12       0       0       0       0       0

 Cartesian Hessian Update
 Hessian updated using BFGS update


** GEOMETRY OPTIMIZATION IN DELOCALIZED INTERNAL COORDINATES **
   Searching for a Minimum

   Optimization Cycle:   4

                       Coordinates (Angstroms)
     ATOM                X               Y               Z
      1  C         0.0268816329    0.0000000000    0.0139095424
      2  C         0.0020785580    0.0000000000    1.4053494455
      3  C         1.2138410965    0.0000000000    2.1072796324
      4  C         2.4295206489    0.0000000000    1.4050263964
      5  C         2.4294613906    0.0000000000    0.0013892883
      6  C         1.2181113580    0.0000000000   -0.7038270955
      7  F        -1.1340093109    0.0000000000   -0.6481503757
      8  Br       -1.6806250866    0.0000000000    2.2761429297
      9  Cl        1.1968260578    0.0000000000    3.8408086445
     10  Br        4.0736583482    0.0000000000    2.3553176650
     11  Cl        3.9333872914    0.0000000000   -0.8655155118
     12  I         1.1165820694    0.0000000000   -2.8162805610
   Point Group: c1    Number of degrees of freedom:    30


   Energy is -13316.783703191

 Hessian updated using BFGS update

 16 Hessian modes will be used to form the next step
  Hessian Eigenvalues:
     0.121655    0.197211    0.202187    0.229720    0.240484    0.278074
     0.317880    0.334827    0.346194    0.427352    0.448666    0.462520
     0.464710    0.501783    0.522414    0.573740

 Minimum search - taking simple RFO step
 Searching for Lamda that Minimizes Along All modes
 Value Taken    Lamda =  -0.00000677
 Step Taken.  Stepsize is  0.004355

                             Maximum     Tolerance    Cnvgd?
         Gradient           0.000806      0.000300      NO
         Displacement       0.001892      0.001200      NO
         Energy change     -0.000026      0.000001      NO


 New Cartesian Coordinates Obtained by Inverse Iteration

 Displacement from previous Coordinates is:  0.008689
 ----------------------------------------------------------------
             Standard Nuclear Orientation (Angstroms)
    I     Atom           X                Y                Z
 ----------------------------------------------------------------
    1      C       0.0272896488     0.0000000000     0.0141043303
    2      C       0.0021211727     0.0000000000     1.4054116423
    3      C       1.2140931262     0.0000000000     2.1070365976
    4      C       2.4300912048     0.0000000000     1.4053119363
    5      C       2.4295735476     0.0000000000     0.0011772868
    6      C       1.2178566240     0.0000000000    -0.7044920287
    7      F      -1.1337428081     0.0000000000    -0.6476093500
    8      Br     -1.6810440681     0.0000000000     2.2750987336
    9      Cl      1.1978306553     0.0000000000     3.8410713842
   10      Br      4.0730325898     0.0000000000     2.3586426761
   11      Cl      3.9335699780     0.0000000000    -0.8670301394
   12      I       1.1150423831     0.0000000000    -2.8172730690
 ----------------------------------------------------------------
 Nuclear Repulsion Energy =        2383.95878138 hartrees
 There are      101 alpha and      101 beta electrons
 Applying Cartesian multipole field
    Component          Value
    ---------          -----
     (2,0,0)        1.00000E-11
     (0,2,0)        2.00000E-11
     (0,0,2)       -3.00000E-11
 Nucleus-field energy     =    -0.0000000792 hartrees
 Requested basis set is 6-311++G(d,p)
 There are 130 shells and 372 basis functions
 A cutoff of  1.0D-11 yielded   5535 shell pairs
 There are     50916 function pairs (     56083 Cartesian)
 Smallest overlap matrix eigenvalue = 5.34E-07

 Q-Chem warning in module stvman/mkSTV.C, line 318:

 Overlap eigenvalue is smaller than square root of threshold
 Use THRESH >= 12 to get rid of this warning

 Linear dependence detected in AO basis
 Tighter screening thresholds may be required for diffuse basis sets
 Use S2THRESH > 14 and THRESH = 14 in case of SCF convergence issues
 Number of orthogonalized atomic orbitals = 370
 Maximum deviation from orthogonality = 8.323E-11
 Guess MOs from SCF MO coefficient file

 -----------------------------------------------------------------------
  General SCF calculation program by
  Eric Jon Sundstrom, Paul Horn, Yuezhi Mao, Dmitri Zuev, Alec White,
  David Stuck, Shaama M.S., Shane Yost, Joonho Lee, David Small,
  Daniel Levine, Susi Lehtola, Hugh Burton, Evgeny Epifanovsky,
  Bang C. Huynh
 -----------------------------------------------------------------------
 Exchange:     0.2000 Hartree-Fock + 0.0800 Slater + 0.7200 B88
 Correlation:  0.1900 VWN1RPA + 0.8100 LYP
 Using SG-1 standard quadrature grid
 using 6 threads for integral computing
 -------------------------------------------------------
 OpenMP Integral computing Module                
 Release: version 2.0, May 2017, Q-Chem Inc. Pleasanton 
 -------------------------------------------------------
 A restricted SCF calculation will be
 performed using DIIS
 SCF converges when DIIS error is below 1.0e-08
 ---------------------------------------
  Cycle       Energy         DIIS error
 ---------------------------------------
    1  -13316.7837032956      1.62e-05  
    2  -13316.7837063941      5.46e-06  
    3  -13316.7837056029      8.60e-06  
    4  -13316.7837068387      1.40e-06  
    5  -13316.7837068685      3.12e-07  
    6  -13316.7837068703      9.67e-08  
    7  -13316.7837068701      5.41e-08  
    8  -13316.7837068704      1.12e-08  
    9  -13316.7837068711      3.86e-09  Convergence criterion met
 ---------------------------------------
 SCF time:   CPU 142.20s  wall 26.00s 
 SCF   energy in the final basis set =   -13316.7837068711
 Total energy in the final basis set =   -13316.7837068711

 --------------------------------------------------------------

                    Orbital Energies (a.u.)
 --------------------------------------------------------------

 Alpha MOs
 -- Occupied --
********-482.8611-482.8585-176.3247-165.7286-165.7263-165.7262-101.5863
******** -62.5139 -62.5113 -56.3347 -56.3321 -56.3304 -56.3301 -56.3279
-56.3275 -35.8211 -31.3147 -31.3083 -31.3078 -24.7309 -22.9651 -22.9636
-22.9634 -22.9588 -22.9588 -10.3161 -10.2924 -10.2923 -10.2816 -10.2788
-10.2696  -9.5010  -9.5007  -8.7227  -8.7201  -7.2659  -7.2657  -7.2559
 -7.2556  -7.2551  -7.2546  -6.5551  -6.5525  -6.5409  -6.5400  -6.5385
 -6.5375  -6.3704  -4.7837  -4.7679  -4.7670  -2.6658  -2.6632  -2.6620
 -2.6613  -2.6596  -2.6587  -2.6499  -2.6499  -2.6475  -2.6474  -2.0494
 -2.0445  -2.0439  -2.0303  -2.0302  -1.2763  -0.9610  -0.9177  -0.8780
 -0.8487  -0.8315  -0.7753  -0.7544  -0.6917  -0.6508  -0.6302  -0.5770
 -0.5744  -0.5188  -0.5046  -0.4765  -0.4705  -0.4561  -0.4455  -0.4233
 -0.4065  -0.3975  -0.3668  -0.3589  -0.3582  -0.3455  -0.3379  -0.3190
 -0.3039  -0.3026  -0.2818  -0.2712  -0.2661
 -- Virtual --
 -0.0925  -0.0716  -0.0614  -0.0476  -0.0292  -0.0088   0.0096   0.0120
  0.0228   0.0292   0.0397   0.0465   0.0536   0.0568   0.0643   0.0674
  0.0680   0.0754   0.0776   0.0822   0.0910   0.0935   0.0967   0.0987
  0.1115   0.1184   0.1215   0.1250   0.1385   0.1413   0.1455   0.1504
  0.1586   0.1697   0.1722   0.1763   0.1828   0.1860   0.1914   0.2076
  0.2087   0.2176   0.2216   0.2279   0.2306   0.2422   0.2529   0.2530
  0.2637   0.2718   0.2752   0.2904   0.2921   0.3035   0.3110   0.3518
  0.3625   0.3836   0.3921   0.3996   0.4035   0.4136   0.4169   0.4217
  0.4248   0.4335   0.4358   0.4499   0.4557   0.4628   0.4739   0.4750
  0.4915   0.4949   0.4995   0.5099   0.5207   0.5240   0.5307   0.5523
  0.5557   0.5613   0.5695   0.5771   0.5773   0.5846   0.5953   0.5999
  0.6252   0.6444   0.6636   0.6723   0.7043   0.7052   0.7130   0.7204
  0.7365   0.7563   0.7833   0.7926   0.8184   0.8211   0.8284   0.8301
  0.8389   0.8416   0.8475   0.8578   0.8819   0.8979   0.9069   0.9205
  0.9356   0.9467   0.9592   0.9674   0.9978   1.0386   1.0502   1.0623
  1.0745   1.1012   1.1539   1.1977   1.2003   1.2267   1.2315   1.2338
  1.2509   1.2789   1.3092   1.3473   1.3916   1.4126   1.4137   1.4381
  1.4667   1.4718   1.4797   1.5339   1.5609   1.5975   1.6164   1.7162
  1.7319   1.7506   1.7592   1.8102   1.8174   1.8364   1.8418   1.8970
  2.0032   2.0093   2.0246   2.0434   2.0649   2.1205   2.1247   2.1779
  2.2004   2.2420   2.2439   2.2480   2.2629   2.2809   2.2945   2.3000
  2.3155   2.3975   2.4575   2.4651   2.5548   2.5646   2.5671   2.6965
  2.7171   2.8144   2.8262   2.8501   2.9804   3.0224   3.0341   3.0621
  3.0912   3.1732   3.1937   3.3932   3.4318   3.6409   3.7470   3.7511
  3.8420   3.8898   3.9514   3.9583   3.9838   3.9888   4.0030   4.0221
  4.0492   4.0624   4.0698   4.0768   4.0861   4.1627   4.2354   4.2470
  4.2873   4.4019   4.4073   4.4923   4.8032   4.8344   6.0091   6.1039
  6.1589   6.2980   6.4346   6.6832   6.7505   6.7717   7.5443   7.5579
  7.6409   7.6630   7.7394   7.7503   9.7490   9.7881  23.2306  23.7613
 23.7746  23.9222  23.9243  24.0186  25.8048  25.8225  26.1567  26.2154
 26.5997  26.6249  27.9050  28.3461  28.4191  28.4202  28.5217  28.5475
 28.5518  28.6168  28.7309  47.9786  48.0215  66.7678 127.8853 127.9417
127.9730 151.6912 215.7382 215.7841 289.7403 289.7541 289.8390 289.8578
289.9633 289.97421020.79011020.84411901.8558
 --------------------------------------------------------------

          Ground-State Mulliken Net Atomic Charges

     Atom                 Charge (a.u.)
  ----------------------------------------
      1 C                    -1.070001
      2 C                     0.157785
      3 C                     0.206511
      4 C                    -0.354985
      5 C                     0.071824
      6 C                     0.180712
      7 F                    -0.076808
      8 Br                   -0.129540
      9 Cl                    0.561133
     10 Br                   -0.221063
     11 Cl                    0.568067
     12 I                     0.106365
  ----------------------------------------
  Sum of atomic charges =     0.000000

 -----------------------------------------------------------------
                    Cartesian Multipole Moments
 -----------------------------------------------------------------
    Charge (ESU x 10^10)
                -0.0000
    Dipole Moment (Debye)
         X       0.3424      Y      -0.0000      Z      -0.1203
       Tot       0.3629
    Quadrupole Moments (Debye-Ang)
        XX    -127.6099     XY      -0.0000     YY    -129.5043
        XZ      -1.3828     YZ      -0.0000     ZZ    -123.9757
    Octopole Moments (Debye-Ang^2)
       XXX    -514.8759    XXY      -0.0000    XYY    -177.7207
       YYY      -0.0000    XXZ     -49.2449    XYZ      -0.0000
       YYZ     -63.2623    XZZ    -169.4452    YZZ      -0.0000
       ZZZ    -204.5864
    Hexadecapole Moments (Debye-Ang^3)
      XXXX   -4106.8885   XXXY      -0.0000   XXYY    -755.8923
      XYYY      -0.0000   YYYY    -156.6633   XXXZ    -164.4136
      XXYZ      -0.0000   XYYZ     -64.1958   YYYZ      -0.0000
      XXZZ   -1337.8922   XYZZ      -0.0000   YYZZ    -731.6196
      XZZZ    -206.1415   YZZZ      -0.0000   ZZZZ   -3911.6786
 -----------------------------------------------------------------
 Calculating analytic gradient of the SCF energy
 Gradient of SCF Energy
            1           2           3           4           5           6
    1  -0.0002043   0.0000944   0.0001526  -0.0002341   0.0001801   0.0000657
    2   0.0000000   0.0000000  -0.0000000  -0.0000000   0.0000000  -0.0000000
    3  -0.0000983  -0.0000640   0.0002165  -0.0000122  -0.0002322   0.0002084
            7           8           9          10          11          12
    1  -0.0000117   0.0000351   0.0001622   0.0000145  -0.0001734  -0.0000810
    2  -0.0000000   0.0000000  -0.0000000   0.0000000   0.0000000   0.0000000
    3   0.0000784   0.0000760  -0.0001626  -0.0000321  -0.0000031   0.0000252
 Max gradient component =       2.341E-04
 RMS gradient           =       1.091E-04
 Gradient time:  CPU 73.96 s  wall 12.43 s
 Geometry Optimization Parameters
   NAtoms,    NIC,     NZ,  NCons,   NDum,   NFix, NCnnct, MaxDiis
       12      78      12       0       0       0       0       0

 Cartesian Hessian Update
 Hessian updated using BFGS update


** GEOMETRY OPTIMIZATION IN DELOCALIZED INTERNAL COORDINATES **
   Searching for a Minimum

   Optimization Cycle:   5

                       Coordinates (Angstroms)
     ATOM                X               Y               Z
      1  C         0.0272896488    0.0000000000    0.0141043303
      2  C         0.0021211727    0.0000000000    1.4054116423
      3  C         1.2140931262    0.0000000000    2.1070365976
      4  C         2.4300912048    0.0000000000    1.4053119363
      5  C         2.4295735476    0.0000000000    0.0011772868
      6  C         1.2178566240    0.0000000000   -0.7044920287
      7  F        -1.1337428081    0.0000000000   -0.6476093500
      8  Br       -1.6810440681    0.0000000000    2.2750987336
      9  Cl        1.1978306553    0.0000000000    3.8410713842
     10  Br        4.0730325898    0.0000000000    2.3586426761
     11  Cl        3.9335699780    0.0000000000   -0.8670301394
     12  I         1.1150423831    0.0000000000   -2.8172730690
   Point Group: c1    Number of degrees of freedom:    30


   Energy is -13316.783706871

 Hessian updated using BFGS update

 17 Hessian modes will be used to form the next step
  Hessian Eigenvalues:
     0.121700    0.183133    0.201460    0.203718    0.238499    0.248381
     0.304156    0.311834    0.335505    0.355032    0.424808    0.432212
     0.461490    0.463006    0.512002    0.543027    0.580828

 Minimum search - taking simple RFO step
 Searching for Lamda that Minimizes Along All modes
 Value Taken    Lamda =   0.00000000
 Step Taken.  Stepsize is  0.002026

                             Maximum     Tolerance    Cnvgd?
         Gradient           0.000265      0.000300     YES
         Displacement       0.001393      0.001200      NO
         Energy change     -0.000004      0.000001      NO


 New Cartesian Coordinates Obtained by Inverse Iteration

 Displacement from previous Coordinates is:  0.002942
 ----------------------------------------------------------------
             Standard Nuclear Orientation (Angstroms)
    I     Atom           X                Y                Z
 ----------------------------------------------------------------
    1      C       0.0275514740     0.0000000000     0.0142810639
    2      C       0.0021301464     0.0000000000     1.4055638752
    3      C       1.2140953419     0.0000000000     2.1070477690
    4      C       2.4304329803     0.0000000000     1.4054297757
    5      C       2.4294843441     0.0000000000     0.0012535539
    6      C       1.2177919548     0.0000000000    -0.7047542194
    7      F      -1.1335617676     0.0000000000    -0.6473577411
    8      Br     -1.6811158126     0.0000000000     2.2749917919
    9      Cl      1.1967683708     0.0000000000     3.8414400336
   10      Br      4.0736448678     0.0000000000     2.3583986961
   11      Cl      3.9337459660     0.0000000000    -0.8672422249
   12      I       1.1147461882     0.0000000000    -2.8176023738
 ----------------------------------------------------------------
 Nuclear Repulsion Energy =        2383.79200675 hartrees
 There are      101 alpha and      101 beta electrons
 Applying Cartesian multipole field
    Component          Value
    ---------          -----
     (2,0,0)        1.00000E-11
     (0,2,0)        2.00000E-11
     (0,0,2)       -3.00000E-11
 Nucleus-field energy     =    -0.0000000792 hartrees
 Requested basis set is 6-311++G(d,p)
 There are 130 shells and 372 basis functions
 A cutoff of  1.0D-11 yielded   5534 shell pairs
 There are     50915 function pairs (     56082 Cartesian)
 Smallest overlap matrix eigenvalue = 5.34E-07

 Q-Chem warning in module stvman/mkSTV.C, line 318:

 Overlap eigenvalue is smaller than square root of threshold
 Use THRESH >= 12 to get rid of this warning

 Linear dependence detected in AO basis
 Tighter screening thresholds may be required for diffuse basis sets
 Use S2THRESH > 14 and THRESH = 14 in case of SCF convergence issues
 Number of orthogonalized atomic orbitals = 370
 Maximum deviation from orthogonality = 8.303E-11
 Guess MOs from SCF MO coefficient file

 -----------------------------------------------------------------------
  General SCF calculation program by
  Eric Jon Sundstrom, Paul Horn, Yuezhi Mao, Dmitri Zuev, Alec White,
  David Stuck, Shaama M.S., Shane Yost, Joonho Lee, David Small,
  Daniel Levine, Susi Lehtola, Hugh Burton, Evgeny Epifanovsky,
  Bang C. Huynh
 -----------------------------------------------------------------------
 Exchange:     0.2000 Hartree-Fock + 0.0800 Slater + 0.7200 B88
 Correlation:  0.1900 VWN1RPA + 0.8100 LYP
 Using SG-1 standard quadrature grid
 using 6 threads for integral computing
 -------------------------------------------------------
 OpenMP Integral computing Module                
 Release: version 2.0, May 2017, Q-Chem Inc. Pleasanton 
 -------------------------------------------------------
 A restricted SCF calculation will be
 performed using DIIS
 SCF converges when DIIS error is below 1.0e-08
 ---------------------------------------
  Cycle       Energy         DIIS error
 ---------------------------------------
    1  -13316.7837064824      8.18e-06  
    2  -13316.7837071767      2.28e-06  
    3  -13316.7837070898      3.33e-06  
    4  -13316.7837072414      5.39e-07  
    5  -13316.7837072455      1.53e-07  
    6  -13316.7837072468      3.34e-08  
    7  -13316.7837072462      1.45e-08  
    8  -13316.7837072460      6.46e-09  Convergence criterion met
 ---------------------------------------
 SCF time:   CPU 127.33s  wall 24.00s 
 SCF   energy in the final basis set =   -13316.7837072460
 Total energy in the final basis set =   -13316.7837072460

 --------------------------------------------------------------

                    Orbital Energies (a.u.)
 --------------------------------------------------------------

 Alpha MOs
 -- Occupied --
********-482.8611-482.8585-176.3247-165.7286-165.7264-165.7262-101.5863
******** -62.5139 -62.5113 -56.3347 -56.3321 -56.3304 -56.3301 -56.3279
-56.3275 -35.8212 -31.3148 -31.3083 -31.3079 -24.7309 -22.9651 -22.9637
-22.9634 -22.9588 -22.9588 -10.3161 -10.2925 -10.2923 -10.2816 -10.2788
-10.2696  -9.5010  -9.5007  -8.7227  -8.7202  -7.2659  -7.2656  -7.2559
 -7.2555  -7.2550  -7.2545  -6.5552  -6.5525  -6.5410  -6.5400  -6.5386
 -6.5375  -6.3704  -4.7837  -4.7679  -4.7671  -2.6658  -2.6632  -2.6620
 -2.6613  -2.6596  -2.6587  -2.6499  -2.6499  -2.6476  -2.6474  -2.0494
 -2.0446  -2.0439  -2.0303  -2.0302  -1.2763  -0.9610  -0.9176  -0.8780
 -0.8487  -0.8315  -0.7753  -0.7544  -0.6917  -0.6508  -0.6303  -0.5770
 -0.5743  -0.5188  -0.5045  -0.4764  -0.4705  -0.4561  -0.4455  -0.4234
 -0.4064  -0.3976  -0.3668  -0.3588  -0.3582  -0.3455  -0.3379  -0.3190
 -0.3040  -0.3026  -0.2818  -0.2712  -0.2661
 -- Virtual --
 -0.0925  -0.0716  -0.0614  -0.0477  -0.0293  -0.0088   0.0096   0.0120
  0.0228   0.0292   0.0397   0.0465   0.0536   0.0568   0.0643   0.0674
  0.0680   0.0754   0.0776   0.0822   0.0910   0.0935   0.0966   0.0987
  0.1115   0.1184   0.1215   0.1250   0.1385   0.1413   0.1455   0.1504
  0.1586   0.1697   0.1722   0.1763   0.1828   0.1859   0.1914   0.2076
  0.2087   0.2176   0.2216   0.2279   0.2306   0.2422   0.2529   0.2530
  0.2637   0.2718   0.2753   0.2905   0.2921   0.3035   0.3110   0.3517
  0.3625   0.3836   0.3921   0.3996   0.4035   0.4136   0.4169   0.4217
  0.4248   0.4335   0.4357   0.4499   0.4558   0.4628   0.4739   0.4751
  0.4914   0.4949   0.4995   0.5098   0.5207   0.5239   0.5307   0.5523
  0.5557   0.5613   0.5694   0.5771   0.5773   0.5846   0.5953   0.5998
  0.6252   0.6443   0.6636   0.6724   0.7044   0.7051   0.7130   0.7204
  0.7365   0.7562   0.7833   0.7926   0.8184   0.8211   0.8284   0.8301
  0.8389   0.8416   0.8475   0.8579   0.8819   0.8979   0.9068   0.9205
  0.9356   0.9466   0.9591   0.9674   0.9978   1.0385   1.0501   1.0622
  1.0745   1.1013   1.1539   1.1976   1.2001   1.2266   1.2314   1.2338
  1.2509   1.2789   1.3088   1.3472   1.3918   1.4126   1.4137   1.4380
  1.4668   1.4720   1.4795   1.5339   1.5608   1.5974   1.6164   1.7161
  1.7318   1.7507   1.7593   1.8101   1.8174   1.8364   1.8418   1.8969
  2.0031   2.0092   2.0246   2.0433   2.0649   2.1203   2.1246   2.1780
  2.2005   2.2420   2.2437   2.2479   2.2629   2.2808   2.2943   2.2999
  2.3152   2.3974   2.4574   2.4650   2.5546   2.5646   2.5670   2.6965
  2.7171   2.8144   2.8262   2.8501   2.9804   3.0223   3.0340   3.0620
  3.0911   3.1731   3.1935   3.3931   3.4317   3.6406   3.7469   3.7511
  3.8419   3.8898   3.9514   3.9583   3.9838   3.9887   4.0029   4.0221
  4.0492   4.0624   4.0698   4.0769   4.0861   4.1627   4.2353   4.2470
  4.2873   4.4019   4.4074   4.4923   4.8029   4.8344   6.0091   6.1039
  6.1590   6.2980   6.4346   6.6831   6.7505   6.7716   7.5443   7.5579
  7.6409   7.6629   7.7394   7.7503   9.7488   9.7880  23.2307  23.7611
 23.7744  23.9220  23.9240  24.0186  25.8048  25.8225  26.1566  26.2152
 26.5992  26.6242  27.9050  28.3461  28.4190  28.4201  28.5217  28.5474
 28.5518  28.6168  28.7309  47.9786  48.0214  66.7678 127.8853 127.9416
127.9730 151.6912 215.7380 215.7840 289.7403 289.7541 289.8390 289.8577
289.9632 289.97431020.79011020.84411901.8558
 --------------------------------------------------------------

          Ground-State Mulliken Net Atomic Charges

     Atom                 Charge (a.u.)
  ----------------------------------------
      1 C                    -1.071404
      2 C                     0.157746
      3 C                     0.207371
      4 C                    -0.354308
      5 C                     0.071791
      6 C                     0.180283
      7 F                    -0.076762
      8 Br                   -0.129490
      9 Cl                    0.561161
     10 Br                   -0.220949
     11 Cl                    0.568046
     12 I                     0.106515
  ----------------------------------------
  Sum of atomic charges =     0.000000

 -----------------------------------------------------------------
                    Cartesian Multipole Moments
 -----------------------------------------------------------------
    Charge (ESU x 10^10)
                -0.0000
    Dipole Moment (Debye)
         X       0.3410      Y       0.0000      Z      -0.1217
       Tot       0.3621
    Quadrupole Moments (Debye-Ang)
        XX    -127.6104     XY      -0.0000     YY    -129.5060
        XZ      -1.3843     YZ       0.0000     ZZ    -123.9751
    Octopole Moments (Debye-Ang^2)
       XXX    -514.8546    XXY      -0.0000    XYY    -177.7201
       YYY      -0.0000    XXZ     -49.2066    XYZ       0.0000
       YYZ     -63.2544    XZZ    -169.4662    YZZ       0.0000
       ZZZ    -204.6204
    Hexadecapole Moments (Debye-Ang^3)
      XXXX   -4107.1265   XXXY      -0.0000   XXYY    -755.9727
      XYYY      -0.0000   YYYY    -156.6657   XXXZ    -164.1576
      XXYZ       0.0000   XYYZ     -64.1658   YYYZ       0.0000
      XXZZ   -1338.0523   XYZZ      -0.0000   YYZZ    -731.6940
      XZZZ    -206.2126   YZZZ       0.0000   ZZZZ   -3912.1056
 -----------------------------------------------------------------
 Calculating analytic gradient of the SCF energy
 Gradient of SCF Energy
            1           2           3           4           5           6
    1  -0.0000589   0.0000105   0.0000436  -0.0000251   0.0000412  -0.0000651
    2   0.0000000   0.0000000  -0.0000000   0.0000000  -0.0000000  -0.0000000
    3   0.0000305  -0.0000054   0.0000573  -0.0000183  -0.0000994   0.0000269
            7           8           9          10          11          12
    1   0.0000178   0.0000419   0.0000315   0.0001066  -0.0000512  -0.0000928
    2  -0.0000000  -0.0000000   0.0000000  -0.0000000  -0.0000000   0.0000000
    3   0.0000917   0.0000798  -0.0000135  -0.0000499  -0.0000647  -0.0000349
 Max gradient component =       1.066E-04
 RMS gradient           =       4.586E-05
 Gradient time:  CPU 73.80 s  wall 12.40 s
 Geometry Optimization Parameters
   NAtoms,    NIC,     NZ,  NCons,   NDum,   NFix, NCnnct, MaxDiis
       12      78      12       0       0       0       0       0

 Cartesian Hessian Update
 Hessian updated using BFGS update


** GEOMETRY OPTIMIZATION IN DELOCALIZED INTERNAL COORDINATES **
   Searching for a Minimum

   Optimization Cycle:   6

                       Coordinates (Angstroms)
     ATOM                X               Y               Z
      1  C         0.0275514740    0.0000000000    0.0142810639
      2  C         0.0021301464    0.0000000000    1.4055638752
      3  C         1.2140953419    0.0000000000    2.1070477690
      4  C         2.4304329803    0.0000000000    1.4054297757
      5  C         2.4294843441    0.0000000000    0.0012535539
      6  C         1.2177919548    0.0000000000   -0.7047542194
      7  F        -1.1335617676    0.0000000000   -0.6473577411
      8  Br       -1.6811158126    0.0000000000    2.2749917919
      9  Cl        1.1967683708    0.0000000000    3.8414400336
     10  Br        4.0736448678    0.0000000000    2.3583986961
     11  Cl        3.9337459660    0.0000000000   -0.8672422249
     12  I         1.1147461882    0.0000000000   -2.8176023738
   Point Group: c1    Number of degrees of freedom:    30


   Energy is -13316.783707246

 Hessian updated using BFGS update

 18 Hessian modes will be used to form the next step
  Hessian Eigenvalues:
     0.117538    0.158445    0.200529    0.211779    0.243472    0.248879
     0.259123    0.304785    0.326357    0.336493    0.377639    0.430167
     0.449839    0.462700    0.484763    0.515038    0.538002    0.581504

 Minimum search - taking simple RFO step
 Searching for Lamda that Minimizes Along All modes
 Value Taken    Lamda =   0.00000000
 Step Taken.  Stepsize is  0.000658

                             Maximum     Tolerance    Cnvgd?
         Gradient           0.000131      0.000300     YES
         Displacement       0.000422      0.001200     YES
         Energy change     -0.000000      0.000001     YES


                       Distance Matrix (Angstroms)
             C (  1)   C (  2)   C (  3)   C (  4)   C (  5)   C (  6)
   C (  2)  1.391515
   C (  3)  2.405735  1.400335
   C (  4)  2.776533  2.428303  1.404188
   C (  5)  2.401968  2.804307  2.431366  1.404177
   C (  6)  1.390570  2.435421  2.811804  2.433798  1.402371
   F (  7)  1.336394  2.346121  3.619150  4.112906  3.621601  2.352054
   Br(  8)  2.833788  1.894524  2.900078  4.202496  4.697544  4.157229
   Cl(  9)  4.001776  2.713052  1.734479  2.730581  4.033190  4.546243
   Br( 10)  4.676084  4.181522  2.870575  1.899551  2.873917  4.187935
   Cl( 11)  4.004427  4.541283  4.030248  2.724883  1.736977  2.720810
   I ( 12)  3.033407  4.367270  4.925652  4.423238  3.110383  2.115359
             F (  7)   Br(  8)   Cl(  9)   Br( 10)   Cl( 11)
   Br(  8)  2.973204
   Cl(  9)  5.057642  3.276580
   Br( 10)  6.012451  5.755365  3.236639
   Cl( 11)  5.072076  6.434307  5.446351  3.228673
   I ( 12)  3.124876  5.809592  6.659548  5.962052  3.427924

 Final energy is   -13316.783707245959     


 ******************************
 **  OPTIMIZATION CONVERGED  **
 ******************************

                       Coordinates (Angstroms)
     ATOM                X               Y               Z
      1  C         0.0275514740    0.0000000000    0.0142810639
      2  C         0.0021301464    0.0000000000    1.4055638752
      3  C         1.2140953419    0.0000000000    2.1070477690
      4  C         2.4304329803    0.0000000000    1.4054297757
      5  C         2.4294843441    0.0000000000    0.0012535539
      6  C         1.2177919548    0.0000000000   -0.7047542194
      7  F        -1.1335617676    0.0000000000   -0.6473577411
      8  Br       -1.6811158126    0.0000000000    2.2749917919
      9  Cl        1.1967683708    0.0000000000    3.8414400336
     10  Br        4.0736448678    0.0000000000    2.3583986961
     11  Cl        3.9337459660    0.0000000000   -0.8672422249
     12  I         1.1147461882    0.0000000000   -2.8176023738

Z-matrix Print:
$molecule
0 1
I 
C  1 2.115359
C  2 1.390570 1 118.344401
F  3 1.336394 2 119.187588 1 -0.000000 0
C  3 1.391515 2 122.183346 1 -180.000000 0
C  5 1.400335 3 119.015419 2 -0.000000 0
C  2 1.402371 1 123.019915 3 -180.000000 0
C  7 1.404177 2 120.266461 1 -180.000000 0
Cl 6 1.734479 5 119.489824 3 -180.000000 0
Cl 7 1.736977 2 119.771963 1 -0.000000 0
Br 5 1.894524 3 118.363981 2 -180.000000 0
Br 8 1.899551 7 120.149989 2 -180.000000 0
$end


 --------------------------------------------------------------

                    Orbital Energies (a.u.)
 --------------------------------------------------------------

 Alpha MOs
 -- Occupied --
********-482.8611-482.8585-176.3247-165.7286-165.7264-165.7262-101.5863
******** -62.5139 -62.5113 -56.3347 -56.3321 -56.3304 -56.3301 -56.3279
-56.3275 -35.8212 -31.3148 -31.3083 -31.3079 -24.7309 -22.9651 -22.9637
-22.9634 -22.9588 -22.9588 -10.3161 -10.2925 -10.2923 -10.2816 -10.2788
-10.2696  -9.5010  -9.5007  -8.7227  -8.7202  -7.2659  -7.2656  -7.2559
 -7.2555  -7.2550  -7.2545  -6.5552  -6.5525  -6.5410  -6.5400  -6.5386
 -6.5375  -6.3704  -4.7837  -4.7679  -4.7671  -2.6658  -2.6632  -2.6620
 -2.6613  -2.6596  -2.6587  -2.6499  -2.6499  -2.6476  -2.6474  -2.0494
 -2.0446  -2.0439  -2.0303  -2.0302  -1.2763  -0.9610  -0.9176  -0.8780
 -0.8487  -0.8315  -0.7753  -0.7544  -0.6917  -0.6508  -0.6303  -0.5770
 -0.5743  -0.5188  -0.5045  -0.4764  -0.4705  -0.4561  -0.4455  -0.4234
 -0.4064  -0.3976  -0.3668  -0.3588  -0.3582  -0.3455  -0.3379  -0.3190
 -0.3040  -0.3026  -0.2818  -0.2712  -0.2661
 -- Virtual --
 -0.0925  -0.0716  -0.0614  -0.0477  -0.0293  -0.0088   0.0096   0.0120
  0.0228   0.0292   0.0397   0.0465   0.0536   0.0568   0.0643   0.0674
  0.0680   0.0754   0.0776   0.0822   0.0910   0.0935   0.0966   0.0987
  0.1115   0.1184   0.1215   0.1250   0.1385   0.1413   0.1455   0.1504
  0.1586   0.1697   0.1722   0.1763   0.1828   0.1859   0.1914   0.2076
  0.2087   0.2176   0.2216   0.2279   0.2306   0.2422   0.2529   0.2530
  0.2637   0.2718   0.2753   0.2905   0.2921   0.3035   0.3110   0.3517
  0.3625   0.3836   0.3921   0.3996   0.4035   0.4136   0.4169   0.4217
  0.4248   0.4335   0.4357   0.4499   0.4558   0.4628   0.4739   0.4751
  0.4914   0.4949   0.4995   0.5098   0.5207   0.5239   0.5307   0.5523
  0.5557   0.5613   0.5694   0.5771   0.5773   0.5846   0.5953   0.5998
  0.6252   0.6443   0.6636   0.6724   0.7044   0.7051   0.7130   0.7204
  0.7365   0.7562   0.7833   0.7926   0.8184   0.8211   0.8284   0.8301
  0.8389   0.8416   0.8475   0.8579   0.8819   0.8979   0.9068   0.9205
  0.9356   0.9466   0.9591   0.9674   0.9978   1.0385   1.0501   1.0622
  1.0745   1.1013   1.1539   1.1976   1.2001   1.2266   1.2314   1.2338
  1.2509   1.2789   1.3088   1.3472   1.3918   1.4126   1.4137   1.4380
  1.4668   1.4720   1.4795   1.5339   1.5608   1.5974   1.6164   1.7161
  1.7318   1.7507   1.7593   1.8101   1.8174   1.8364   1.8418   1.8969
  2.0031   2.0092   2.0246   2.0433   2.0649   2.1203   2.1246   2.1780
  2.2005   2.2420   2.2437   2.2479   2.2629   2.2808   2.2943   2.2999
  2.3152   2.3974   2.4574   2.4650   2.5546   2.5646   2.5670   2.6965
  2.7171   2.8144   2.8262   2.8501   2.9804   3.0223   3.0340   3.0620
  3.0911   3.1731   3.1935   3.3931   3.4317   3.6406   3.7469   3.7511
  3.8419   3.8898   3.9514   3.9583   3.9838   3.9887   4.0029   4.0221
  4.0492   4.0624   4.0698   4.0769   4.0861   4.1627   4.2353   4.2470
  4.2873   4.4019   4.4074   4.4923   4.8029   4.8344   6.0091   6.1039
  6.1590   6.2980   6.4346   6.6831   6.7505   6.7716   7.5443   7.5579
  7.6409   7.6629   7.7394   7.7503   9.7488   9.7880  23.2307  23.7611
 23.7744  23.9220  23.9240  24.0186  25.8048  25.8225  26.1566  26.2152
 26.5992  26.6242  27.9050  28.3461  28.4190  28.4201  28.5217  28.5474
 28.5518  28.6168  28.7309  47.9786  48.0214  66.7678 127.8853 127.9416
127.9730 151.6912 215.7380 215.7840 289.7403 289.7541 289.8390 289.8577
289.9632 289.97431020.79011020.84411901.8558
 --------------------------------------------------------------

          Ground-State Mulliken Net Atomic Charges

     Atom                 Charge (a.u.)
  ----------------------------------------
      1 C                    -1.071404
      2 C                     0.157746
      3 C                     0.207371
      4 C                    -0.354308
      5 C                     0.071791
      6 C                     0.180283
      7 F                    -0.076762
      8 Br                   -0.129490
      9 Cl                    0.561161
     10 Br                   -0.220949
     11 Cl                    0.568046
     12 I                     0.106515
  ----------------------------------------
  Sum of atomic charges =     0.000000

 -----------------------------------------------------------------
                    Cartesian Multipole Moments
 -----------------------------------------------------------------
    Charge (ESU x 10^10)
                -0.0000
    Dipole Moment (Debye)
         X       0.3410      Y       0.0000      Z      -0.1217
       Tot       0.3621
    Quadrupole Moments (Debye-Ang)
        XX    -127.6104     XY      -0.0000     YY    -129.5060
        XZ      -1.3843     YZ       0.0000     ZZ    -123.9751
    Octopole Moments (Debye-Ang^2)
       XXX    -514.8546    XXY      -0.0000    XYY    -177.7201
       YYY      -0.0000    XXZ     -49.2066    XYZ       0.0000
       YYZ     -63.2544    XZZ    -169.4662    YZZ       0.0000
       ZZZ    -204.6204
    Hexadecapole Moments (Debye-Ang^3)
      XXXX   -4107.1265   XXXY      -0.0000   XXYY    -755.9727
      XYYY      -0.0000   YYYY    -156.6657   XXXZ    -164.1576
      XXYZ       0.0000   XYYZ     -64.1658   YYYZ       0.0000
      XXZZ   -1338.0523   XYZZ      -0.0000   YYZZ    -731.6940
      XZZZ    -206.2126   YZZZ       0.0000   ZZZZ   -3912.1056
 -----------------------------------------------------------------
Archival summary:
1\1\february\OPT\ProcedureUnspecified\BasisUnspecified\1r2l216\taweetha\SunDec122:56:502019SunDec122:56:502019\0\\#,OPT,ProcedureUnspecified,BasisUnspecified,\\0,1\I\C,1,2.11536\C,2,1.39057,1,118.344\F,3,1.33639,2,119.188,1,-0,0\C,3,1.39152,2,122.183,1,-180,0\C,5,1.40034,3,119.015,2,-0,0\C,2,1.40237,1,123.02,3,-180,0\C,7,1.40418,2,120.266,1,-180,0\Cl,6,1.73448,5,119.49,3,-180,0\Cl,7,1.73698,2,119.772,1,-0,0\Br,5,1.89452,3,118.364,2,-180,0\Br,8,1.89955,7,120.15,2,-180,0\\\@

 Total job time:  262.49s(wall), 1469.90s(cpu) 
 Sun Dec  1 22:56:50 2019

        *************************************************************
        *                                                           *
        *  Thank you very much for using Q-Chem.  Have a nice day.  *
        *                                                           *
        *************************************************************


 
User input: 2 of 2 
 
                  Welcome to Q-Chem
     A Quantum Leap Into The Future Of Chemistry


 Q-Chem 5.2 (devel), Q-Chem, Inc., Pleasanton, CA (2019)

 Yihan Shao,  Zhengting Gan,  E. Epifanovsky,  A. T. B. Gilbert,  M. Wormit,  
 J. Kussmann,  A. W. Lange,  A. Behn,  Jia Deng,  Xintian Feng,  D. Ghosh,  
 M. Goldey,  P. R. Horn,  L. D. Jacobson,  I. Kaliman,  T. Kus,  A. Landau,  
 Jie Liu,  E. I. Proynov,  R. M. Richard,  R. P. Steele,  E. J. Sundstrom,  
 H. L. Woodcock III,  P. M. Zimmerman,  D. Zuev,  B. Albrecht,  E. Alguire,  
 S. A. Baeppler,  D. Barton,  Z. Benda,  Y. A. Bernard,  E. J. Berquist,  
 K. B. Bravaya,  H. Burton,  D. Casanova,  Chun-Min Chang,  Yunqing Chen,  
 A. Chien,  K. D. Closser,  M. P. Coons,  S. Coriani,  S. Dasgupta,  
 A. L. Dempwolff,  M. Diedenhofen,  Hainam Do,  R. G. Edgar,  Po-Tung Fang,  
 S. Faraji,  S. Fatehi,  Qingguo Feng,  K. D. Fenk,  J. Fosso-Tande,  
 J. Gayvert,  Qinghui Ge,  A. Ghysels,  G. Gidofalvi,  J. Gomes,  
 J. Gonthier,  A. Gunina,  D. Hait,  M. W. D. Hanson-Heine,  
 P. H. P. Harbach,  A. W. Hauser,  M. F. Herbst,  J. E. Herr,  
 E. G. Hohenstein,  Z. C. Holden,  Kerwin Hui,  B. C. Huynh,  T.-C. Jagau,  
 Hyunjun Ji,  B. Kaduk,  K. Khistyaev,  Jaehoon Kim,  P. Klunzinger,  K. Koh,  
 D. Kosenkov,  L. Koulias,  T. Kowalczyk,  C. M. Krauter,  A. Kunitsa,  
 Ka Un Lao,  A. Laurent,  K. V. Lawler,  Joonho Lee,  D. Lefrancois,  
 S. Lehtola,  D. S. Levine,  Yi-Pei Li,  You-Sheng Lin,  Fenglai Liu,  
 E. Livshits,  A. Luenser,  P. Manohar,  E. Mansoor,  S. F. Manzer,  
 Shan-Ping Mao,  Yuezhi Mao,  N. Mardirossian,  A. V. Marenich,  
 T. Markovich,  L. A. Martinez-Martinez,  S. A. Maurer,  N. J. Mayhall,  
 S. C. McKenzie,  J.-M. Mewes,  P. Morgante,  A. F. Morrison,  
 J. W. Mullinax,  K. Nanda,  T. S. Nguyen-Beck,  R. Olivares-Amaya,  
 J. A. Parkhill,  Zheng Pei,  T. M. Perrine,  F. Plasser,  P. Pokhilko,  
 S. Prager,  A. Prociuk,  E. Ramos,  D. R. Rehn,  F. Rob,  M. Scheurer,  
 M. Schneider,  N. Sergueev,  S. M. Sharada,  S. Sharma,  D. W. Small,  
 T. Stauch,  T. Stein,  Yu-Chuan Su,  A. J. W. Thom,  A. Tkatchenko,  
 T. Tsuchimochi,  N. M. Tubman,  L. Vogt,  M. L. Vidal,  O. Vydrov,  
 M. A. Watson,  J. Wenzel,  M. de Wergifosse,  T. A. Wesolowski,  A. White,  
 J. Witte,  A. Yamada,  Jun Yang,  K. Yao,  S. Yeganeh,  S. R. Yost,  
 Zhi-Qiang You,  A. Zech,  Igor Ying Zhang,  Xing Zhang,  Yan Zhao,  
 Ying Zhu,  B. R. Brooks,  G. K. L. Chan,  C. J. Cramer,  M. S. Gordon,  
 W. J. Hehre,  A. Klamt,  M. W. Schmidt,  C. D. Sherrill,  D. G. Truhlar,  
 A. Aspuru-Guzik,  R. Baer,  A. T. Bell,  N. A. Besley,  Jeng-Da Chai,  
 A. E. DePrince, III,  R. A. DiStasio Jr.,  A. Dreuw,  B. D. Dunietz,  
 T. R. Furlani,  Chao-Ping Hsu,  Yousung Jung,  Jing Kong,  D. S. Lambrecht,  
 WanZhen Liang,  C. Ochsenfeld,  V. A. Rassolov,  L. V. Slipchenko,  
 J. E. Subotnik,  T. Van Voorhis,  J. M. Herbert,  A. I. Krylov,  
 P. M. W. Gill,  M. Head-Gordon

 Contributors to earlier versions of Q-Chem not listed above: 
 R. D. Adamson,  B. Austin,  J. Baker,  G. J. O. Beran,  K. Brandhorst,  
 S. T. Brown,  E. F. C. Byrd,  A. K. Chakraborty,  C.-L. Cheng,  
 Siu Hung Chien,  D. M. Chipman,  D. L. Crittenden,  H. Dachsel,  
 R. J. Doerksen,  A. D. Dutoi,  L. Fusti-Molnar,  W. A. Goddard III,  
 A. Golubeva-Zadorozhnaya,  S. R. Gwaltney,  G. Hawkins,  A. Heyden,  
 S. Hirata,  G. Kedziora,  F. J. Keil,  C. Kelley,  Jihan Kim,  R. A. King,  
 R. Z. Khaliullin,  P. P. Korambath,  W. Kurlancheek,  A. M. Lee,  M. S. Lee,  
 S. V. Levchenko,  Ching Yeh Lin,  D. Liotard,  R. C. Lochan,  I. Lotan,  
 P. E. Maslen,  N. Nair,  D. P. O'Neill,  D. Neuhauser,  E. Neuscamman,  
 C. M. Oana,  R. Olson,  B. Peters,  R. Peverati,  P. A. Pieniazek,  
 Y. M. Rhee,  J. Ritchie,  M. A. Rohrdanz,  E. Rosta,  N. J. Russ,  
 H. F. Schaefer III,  N. E. Schultz,  N. Shenvi,  A. C. Simmonett,  A. Sodt,  
 D. Stuck,  K. S. Thanthiriwatte,  V. Vanovschi,  Tao Wang,  A. Warshel,  
 C. F. Williams,  Q. Wu,  X. Xu,  W. Zhang

 Please cite Q-Chem as follows:
 Y. Shao et al., Mol. Phys. 113, 184-215 (2015)
 DOI: 10.1080/00268976.2014.952696

 Q-Chem 5.2.1 for Intel X86 EM64T Linux

 Parts of Q-Chem use Armadillo 8.300.2 (Tropical Shenanigans).
 http://arma.sourceforge.net/

 Q-Chem begins on Sun Dec  1 22:56:50 2019  

Host: 
0

     Scratch files written to /scratch/taweetham/qchem27232//
NAlpha2: 202
NElect   202
Mult     1
The previous job contains 0 fragments, simply inherited here

Checking the input file for inconsistencies... 	...done.

--------------------------------------------------------------
User input:
--------------------------------------------------------------

$MOLECULE
READ
$END

$REM
   JOB_TYPE 	FREQUENCY
   BASIS 	6-311++G**
   METHOD	B3LYP	
$END


--------------------------------------------------------------
 ----------------------------------------------------------------
             Standard Nuclear Orientation (Angstroms)
    I     Atom           X                Y                Z
 ----------------------------------------------------------------
    1      C       0.3314880399    -1.2965488377     0.0000000000
    2      C      -1.0593106718    -1.2519052674     0.0000000000
    3      C      -1.6988988925    -0.0061660506     0.0000000000
    4      C      -0.9369438413     1.1733124609     0.0000000000
    5      C       0.4654045574     1.1016833435    -0.0000000000
    6      C       1.1095246548    -0.1440111304    -0.0000000000
    7      F       0.9338414060    -2.4894948928    -0.0000000000
    8      Br     -2.0123655669    -2.8892531925     0.0000000000
    9      Cl     -3.4319646545     0.0638326337     0.0000000000
   10      Br     -1.8059907194     2.8624106209     0.0000000000
   11      Cl      1.4085190043     2.5603207505    -0.0000000000
   12      I       3.2145073649    -0.3532802000    -0.0000000000
 ----------------------------------------------------------------
 Molecular Point Group                 Cs    NOp =  2
 Largest Abelian Subgroup              Cs    NOp =  2
 Nuclear Repulsion Energy =        2383.79200675 hartrees
 There are      101 alpha and      101 beta electrons
 Requested basis set is 6-311++G(d,p)
 There are 130 shells and 372 basis functions

 Total QAlloc Memory Limit   2000 MB
 Mega-Array Size       188 MB
 MEM_STATIC part       192 MB

                       Distance Matrix (Angstroms)
             C (  1)   C (  2)   C (  3)   C (  4)   C (  5)   C (  6)
   C (  2)  1.391515
   C (  3)  2.405735  1.400335
   C (  4)  2.776533  2.428303  1.404188
   C (  5)  2.401968  2.804307  2.431366  1.404177
   C (  6)  1.390570  2.435421  2.811804  2.433798  1.402371
   F (  7)  1.336394  2.346121  3.619150  4.112906  3.621601  2.352054
   Br(  8)  2.833788  1.894524  2.900078  4.202496  4.697544  4.157229
   Cl(  9)  4.001776  2.713052  1.734479  2.730581  4.033190  4.546243
   Br( 10)  4.676084  4.181522  2.870575  1.899551  2.873917  4.187935
   Cl( 11)  4.004427  4.541283  4.030248  2.724883  1.736977  2.720810
   I ( 12)  3.033407  4.367270  4.925652  4.423238  3.110383  2.115359
             F (  7)   Br(  8)   Cl(  9)   Br( 10)   Cl( 11)
   Br(  8)  2.973204
   Cl(  9)  5.057642  3.276580
   Br( 10)  6.012451  5.755365  3.236639
   Cl( 11)  5.072076  6.434307  5.446351  3.228673
   I ( 12)  3.124876  5.809592  6.659548  5.962052  3.427924

 A cutoff of  1.0D-11 yielded   5534 shell pairs
 There are     50915 function pairs (     56082 Cartesian)
 Smallest overlap matrix eigenvalue = 5.34E-07

 Q-Chem warning in module stvman/mkSTV.C, line 318:

 Overlap eigenvalue is smaller than square root of threshold
 Use THRESH >= 12 to get rid of this warning

 Linear dependence detected in AO basis
 Tighter screening thresholds may be required for diffuse basis sets
 Use S2THRESH > 14 and THRESH = 14 in case of SCF convergence issues
 Number of orthogonalized atomic orbitals = 370
 Maximum deviation from orthogonality = 1.426E-10
 Guess from superposition of atomic densities
 Warning:  Energy on first SCF cycle will be non-variational
 SAD guess density has 202.000000 electrons

 -----------------------------------------------------------------------
  General SCF calculation program by
  Eric Jon Sundstrom, Paul Horn, Yuezhi Mao, Dmitri Zuev, Alec White,
  David Stuck, Shaama M.S., Shane Yost, Joonho Lee, David Small,
  Daniel Levine, Susi Lehtola, Hugh Burton, Evgeny Epifanovsky,
  Bang C. Huynh
 -----------------------------------------------------------------------
 Exchange:     0.2000 Hartree-Fock + 0.0800 Slater + 0.7200 B88
 Correlation:  0.1900 VWN1RPA + 0.8100 LYP
 Using SG-1 standard quadrature grid
 using 6 threads for integral computing
 -------------------------------------------------------
 OpenMP Integral computing Module                
 Release: version 2.0, May 2017, Q-Chem Inc. Pleasanton 
 -------------------------------------------------------
 A restricted SCF calculation will be
 performed using DIIS
 SCF converges when DIIS error is below 1.0e-08
 ---------------------------------------
  Cycle       Energy         DIIS error
 ---------------------------------------
    1  -13319.2168917793      3.02e-02  
    2  -13316.7418199653      2.04e-03  
    3  -13316.7183563359      2.30e-03  
    4  -13316.7738560098      7.15e-04  
    5  -13316.7828735864      2.16e-04  
    6  -13316.7834718523      7.63e-05  
    7  -13316.7835420845      2.21e-05  
    8  -13316.7835489119      1.03e-05  
    9  -13316.7835506230      2.23e-06  
   10  -13316.7835506742      5.57e-07  
   11  -13316.7835506769      3.68e-07  
   12  -13316.7835506796      8.41e-08  
   13  -13316.7835506806      3.33e-08  
   14  -13316.7835506813      6.28e-09  Convergence criterion met
 ---------------------------------------
 SCF time:   CPU 230.31s  wall 41.00s 
 SCF   energy in the final basis set =   -13316.7835506813
 Total energy in the final basis set =   -13316.7835506813

 --------------------------------------------------------------
             Orbital Energies (a.u.) and Symmetries
 --------------------------------------------------------------

 Alpha MOs, Restricted
 -- Occupied --                  
******* -482.86 -482.86 -176.32 -165.73 -165.73 -165.73 -101.59
  1 A'    2 A'    3 A'    4 A'    5 A'    1 A"    6 A'    7 A'                 
-101.59  -62.51  -62.51  -56.33  -56.33  -56.33  -56.33  -56.33
  8 A'    9 A'   10 A'   11 A'   12 A'    2 A"   13 A'    3 A"                 
-56.327 -35.821 -31.315 -31.308 -31.308 -24.731 -22.965 -22.964
 14 A'   15 A'   16 A'    4 A"   17 A'   18 A'   19 A'    5 A"                 
-22.963 -22.959 -22.959 -10.316 -10.292 -10.292 -10.282 -10.279
 20 A'   21 A'    6 A"   22 A'   23 A'   24 A'   25 A'   26 A'                 
-10.270  -9.501  -9.501  -8.723  -8.720  -7.266  -7.266  -7.256
 27 A'   28 A'   29 A'   30 A'   31 A'   32 A'   33 A'    7 A"                 
 -7.256  -7.255  -7.254  -6.555  -6.553  -6.541  -6.540  -6.538
  8 A"   34 A'   35 A'   36 A'   37 A'    9 A"   38 A'   10 A"                 
 -6.537  -6.370  -4.784  -4.768  -4.767  -2.666  -2.663  -2.662
 39 A'   40 A'   41 A'   11 A"   42 A'   43 A'   44 A'   12 A"                 
 -2.661  -2.659  -2.659  -2.650  -2.650  -2.647  -2.647  -2.049
 45 A'   13 A"   46 A'   47 A'   14 A"   48 A'   15 A"   49 A'                 
 -2.044  -2.044  -2.030  -2.030  -1.276  -0.961  -0.918  -0.878
 16 A"   50 A'   51 A'   17 A"   52 A'   53 A'   54 A'   55 A'                 
 -0.849  -0.832  -0.775  -0.754  -0.692  -0.651  -0.630  -0.577
 56 A'   57 A'   58 A'   59 A'   60 A'   61 A'   62 A'   63 A'                 
 -0.574  -0.519  -0.504  -0.476  -0.470  -0.456  -0.445  -0.423
 64 A'   18 A"   65 A'   66 A'   67 A'   19 A"   68 A'   69 A'                 
 -0.406  -0.398  -0.367  -0.359  -0.358  -0.345  -0.338  -0.319
 20 A"   70 A'   21 A"   71 A'   72 A'   22 A"   23 A"   73 A'                 
 -0.304  -0.303  -0.282  -0.271  -0.266
 74 A'   24 A"   75 A'   25 A"   26 A"                                         
 -- Virtual --                   
 -0.092  -0.072  -0.061  -0.048  -0.029  -0.009   0.010   0.012
 76 A'   27 A"   28 A"   77 A'   78 A'   79 A'   80 A'   81 A'                 
  0.023   0.029   0.040   0.046   0.054   0.057   0.064   0.067
 82 A'   83 A'   29 A"   84 A'   85 A'   30 A"   86 A'   31 A"                 
  0.068   0.075   0.078   0.082   0.091   0.094   0.097   0.099
 87 A'   32 A"   88 A'   89 A'   33 A"   90 A'   91 A'   34 A"                 
  0.111   0.118   0.122   0.125   0.139   0.141   0.146   0.150
 92 A'   93 A'   35 A"   94 A'   36 A"   95 A'   96 A'   37 A"                 
  0.159   0.170   0.172   0.176   0.183   0.186   0.191   0.208
 97 A'   98 A'   38 A"   99 A'  100 A'  101 A'  102 A'  103 A'                 
  0.209   0.218   0.222   0.228   0.231   0.242   0.253   0.253
104 A'  105 A'   39 A"  106 A'  107 A'  108 A'  109 A'   40 A"                 
  0.264   0.272   0.275   0.290   0.292   0.304   0.311   0.352
110 A'  111 A'  112 A'  113 A'  114 A'  115 A'   41 A"  116 A'                 
  0.363   0.384   0.392   0.400   0.403   0.413   0.417   0.422
117 A'  118 A'   42 A"  119 A'  120 A'  121 A'   43 A"   44 A"                 
  0.425   0.434   0.436   0.450   0.456   0.463   0.474   0.475
122 A'   45 A"  123 A'   46 A"  124 A'  125 A'   47 A"  126 A'                 
  0.492   0.495   0.500   0.510   0.521   0.524   0.531   0.552
127 A'  128 A'   48 A"  129 A'   49 A"  130 A'   50 A"   51 A"                 
  0.556   0.561   0.569   0.577   0.577   0.585   0.595   0.600
131 A'   52 A"  132 A'  133 A'   53 A"  134 A'  135 A'   54 A"                 
  0.625   0.644   0.663   0.672   0.704   0.705   0.713   0.720
136 A'   55 A"  137 A'   56 A"   57 A"  138 A'  139 A'  140 A'                 
  0.736   0.756   0.783   0.793   0.818   0.821   0.828   0.830
141 A'  142 A'  143 A'  144 A'  145 A'   58 A"  146 A'  147 A'                 
  0.839   0.842   0.848   0.858   0.882   0.898   0.907   0.921
 59 A"  148 A'   60 A"  149 A'  150 A'  151 A'  152 A'  153 A'                 
  0.936   0.947   0.959   0.967   0.998   1.038   1.050   1.062
 61 A"  154 A'   62 A"  155 A'  156 A'  157 A'  158 A'  159 A'                 
  1.075   1.101   1.154   1.198   1.200   1.227   1.231   1.234
160 A'   63 A"  161 A'   64 A"  162 A'  163 A'   65 A"   66 A"                 
  1.251   1.279   1.309   1.347   1.392   1.413   1.414   1.438
164 A'   67 A"  165 A'   68 A"  166 A'  167 A'   69 A"  168 A'                 
  1.467   1.472   1.480   1.534   1.561   1.597   1.616   1.716
169 A'  170 A'  171 A'  172 A'  173 A'  174 A'  175 A'   70 A"                 
  1.732   1.751   1.759   1.810   1.817   1.836   1.842   1.897
 71 A"  176 A'  177 A'  178 A'  179 A'   72 A"   73 A"   74 A"                 
  2.003   2.009   2.025   2.043   2.065   2.120   2.125   2.178
 75 A"  180 A'   76 A"  181 A'  182 A'  183 A'  184 A'  185 A'                 
  2.200   2.242   2.244   2.248   2.263   2.281   2.294   2.300
186 A'   77 A"  187 A'   78 A"   79 A"  188 A'  189 A'  190 A'                 
  2.315   2.397   2.458   2.465   2.555   2.565   2.567   2.697
191 A'  192 A'  193 A'  194 A'  195 A'   80 A"  196 A'   81 A"                 
  2.717   2.814   2.826   2.850   2.980   3.022   3.034   3.062
 82 A"   83 A"   84 A"  197 A'  198 A'  199 A'   85 A"  200 A'                 
  3.091   3.173   3.194   3.393   3.432   3.641   3.747   3.751
201 A'  202 A'  203 A'  204 A'  205 A'  206 A'  207 A'   86 A"                 
  3.842   3.890   3.951   3.958   3.984   3.989   4.003   4.022
208 A'  209 A'   87 A"   88 A"   89 A"   90 A"  210 A'   91 A"                 
  4.049   4.062   4.070   4.077   4.086   4.163   4.235   4.247
211 A'   92 A"  212 A'  213 A'   93 A"  214 A'  215 A'  216 A'                 
  4.287   4.402   4.407   4.492   4.803   4.835   6.009   6.104
217 A'  218 A'  219 A'  220 A'  221 A'  222 A'   94 A"  223 A'                 
  6.159   6.298   6.435   6.683   6.751   6.772   7.544   7.558
224 A'   95 A"  225 A'  226 A'  227 A'  228 A'   96 A"   97 A"                 
  7.641   7.663   7.740   7.750   9.749   9.788  23.231  23.761
229 A'  230 A'  231 A'  232 A'  233 A'  234 A'  235 A'  236 A'                 
 23.774  23.922  23.924  24.019  25.805  25.823  26.156  26.215
237 A'  238 A'  239 A'  240 A'   98 A"   99 A"  241 A'  242 A'                 
 26.599  26.624  27.905  28.346  28.419  28.420  28.522  28.548
243 A'  244 A'  245 A'  100 A"  246 A'  247 A'  101 A"  248 A'                 
 28.552  28.617  28.731  47.979  48.021  66.768 127.885 127.942
102 A"  249 A'  250 A'  251 A'  252 A'  253 A'  103 A"  254 A'                 
127.973 151.691 215.738 215.784 289.740 289.754 289.839 289.858
255 A'  256 A'  257 A'  258 A'  104 A"  105 A"  259 A'  260 A'                 
289.963 289.9741020.7901020.8441901.856
261 A'  262 A'  263 A'  264 A'  265 A'                                         

 Beta MOs, Restricted
 -- Occupied --                  
******* -482.86 -482.86 -176.32 -165.73 -165.73 -165.73 -101.59
  1 A'    2 A'    3 A'    4 A'    5 A'    1 A"    6 A'    7 A'                 
-101.59  -62.51  -62.51  -56.33  -56.33  -56.33  -56.33  -56.33
  8 A'    9 A'   10 A'   11 A'   12 A'    2 A"   13 A'    3 A"                 
-56.327 -35.821 -31.315 -31.308 -31.308 -24.731 -22.965 -22.964
 14 A'   15 A'   16 A'    4 A"   17 A'   18 A'   19 A'    5 A"                 
-22.963 -22.959 -22.959 -10.316 -10.292 -10.292 -10.282 -10.279
 20 A'   21 A'    6 A"   22 A'   23 A'   24 A'   25 A'   26 A'                 
-10.270  -9.501  -9.501  -8.723  -8.720  -7.266  -7.266  -7.256
 27 A'   28 A'   29 A'   30 A'   31 A'   32 A'   33 A'    7 A"                 
 -7.256  -7.255  -7.254  -6.555  -6.553  -6.541  -6.540  -6.538
  8 A"   34 A'   35 A'   36 A'   37 A'    9 A"   38 A'   10 A"                 
 -6.537  -6.370  -4.784  -4.768  -4.767  -2.666  -2.663  -2.662
 39 A'   40 A'   41 A'   11 A"   42 A'   43 A'   44 A'   12 A"                 
 -2.661  -2.659  -2.659  -2.650  -2.650  -2.647  -2.647  -2.049
 45 A'   13 A"   46 A'   47 A'   14 A"   48 A'   15 A"   49 A'                 
 -2.044  -2.044  -2.030  -2.030  -1.276  -0.961  -0.918  -0.878
 16 A"   50 A'   51 A'   17 A"   52 A'   53 A'   54 A'   55 A'                 
 -0.849  -0.832  -0.775  -0.754  -0.692  -0.651  -0.630  -0.577
 56 A'   57 A'   58 A'   59 A'   60 A'   61 A'   62 A'   63 A'                 
 -0.574  -0.519  -0.504  -0.476  -0.470  -0.456  -0.445  -0.423
 64 A'   18 A"   65 A'   66 A'   67 A'   19 A"   68 A'   69 A'                 
 -0.406  -0.398  -0.367  -0.359  -0.358  -0.345  -0.338  -0.319
 20 A"   70 A'   21 A"   71 A'   72 A'   22 A"   23 A"   73 A'                 
 -0.304  -0.303  -0.282  -0.271  -0.266
 74 A'   24 A"   75 A'   25 A"   26 A"                                         
 -- Virtual --                   
 -0.092  -0.072  -0.061  -0.048  -0.029  -0.009   0.010   0.012
 76 A'   27 A"   28 A"   77 A'   78 A'   79 A'   80 A'   81 A'                 
  0.023   0.029   0.040   0.046   0.054   0.057   0.064   0.067
 82 A'   83 A'   29 A"   84 A'   85 A'   30 A"   86 A'   31 A"                 
  0.068   0.075   0.078   0.082   0.091   0.094   0.097   0.099
 87 A'   32 A"   88 A'   89 A'   33 A"   90 A'   91 A'   34 A"                 
  0.111   0.118   0.122   0.125   0.139   0.141   0.146   0.150
 92 A'   93 A'   35 A"   94 A'   36 A"   95 A'   96 A'   37 A"                 
  0.159   0.170   0.172   0.176   0.183   0.186   0.191   0.208
 97 A'   98 A'   38 A"   99 A'  100 A'  101 A'  102 A'  103 A'                 
  0.209   0.218   0.222   0.228   0.231   0.242   0.253   0.253
104 A'  105 A'   39 A"  106 A'  107 A'  108 A'  109 A'   40 A"                 
  0.264   0.272   0.275   0.290   0.292   0.304   0.311   0.352
110 A'  111 A'  112 A'  113 A'  114 A'  115 A'   41 A"  116 A'                 
  0.363   0.384   0.392   0.400   0.403   0.413   0.417   0.422
117 A'  118 A'   42 A"  119 A'  120 A'  121 A'   43 A"   44 A"                 
  0.425   0.434   0.436   0.450   0.456   0.463   0.474   0.475
122 A'   45 A"  123 A'   46 A"  124 A'  125 A'   47 A"  126 A'                 
  0.492   0.495   0.500   0.510   0.521   0.524   0.531   0.552
127 A'  128 A'   48 A"  129 A'   49 A"  130 A'   50 A"   51 A"                 
  0.556   0.561   0.569   0.577   0.577   0.585   0.595   0.600
131 A'   52 A"  132 A'  133 A'   53 A"  134 A'  135 A'   54 A"                 
  0.625   0.644   0.663   0.672   0.704   0.705   0.713   0.720
136 A'   55 A"  137 A'   56 A"   57 A"  138 A'  139 A'  140 A'                 
  0.736   0.756   0.783   0.793   0.818   0.821   0.828   0.830
141 A'  142 A'  143 A'  144 A'  145 A'   58 A"  146 A'  147 A'                 
  0.839   0.842   0.848   0.858   0.882   0.898   0.907   0.921
 59 A"  148 A'   60 A"  149 A'  150 A'  151 A'  152 A'  153 A'                 
  0.936   0.947   0.959   0.967   0.998   1.038   1.050   1.062
 61 A"  154 A'   62 A"  155 A'  156 A'  157 A'  158 A'  159 A'                 
  1.075   1.101   1.154   1.198   1.200   1.227   1.231   1.234
160 A'   63 A"  161 A'   64 A"  162 A'  163 A'   65 A"   66 A"                 
  1.251   1.279   1.309   1.347   1.392   1.413   1.414   1.438
164 A'   67 A"  165 A'   68 A"  166 A'  167 A'   69 A"  168 A'                 
  1.467   1.472   1.480   1.534   1.561   1.597   1.616   1.716
169 A'  170 A'  171 A'  172 A'  173 A'  174 A'  175 A'   70 A"                 
  1.732   1.751   1.759   1.810   1.817   1.836   1.842   1.897
 71 A"  176 A'  177 A'  178 A'  179 A'   72 A"   73 A"   74 A"                 
  2.003   2.009   2.025   2.043   2.065   2.120   2.125   2.178
 75 A"  180 A'   76 A"  181 A'  182 A'  183 A'  184 A'  185 A'                 
  2.200   2.242   2.244   2.248   2.263   2.281   2.294   2.300
186 A'   77 A"  187 A'   78 A"   79 A"  188 A'  189 A'  190 A'                 
  2.315   2.397   2.458   2.465   2.555   2.565   2.567   2.697
191 A'  192 A'  193 A'  194 A'  195 A'   80 A"  196 A'   81 A"                 
  2.717   2.814   2.826   2.850   2.980   3.022   3.034   3.062
 82 A"   83 A"   84 A"  197 A'  198 A'  199 A'   85 A"  200 A'                 
  3.091   3.173   3.194   3.393   3.432   3.641   3.747   3.751
201 A'  202 A'  203 A'  204 A'  205 A'  206 A'  207 A'   86 A"                 
  3.842   3.890   3.951   3.958   3.984   3.989   4.003   4.022
208 A'  209 A'   87 A"   88 A"   89 A"   90 A"  210 A'   91 A"                 
  4.049   4.062   4.070   4.077   4.086   4.163   4.235   4.247
211 A'   92 A"  212 A'  213 A'   93 A"  214 A'  215 A'  216 A'                 
  4.287   4.402   4.407   4.492   4.803   4.835   6.009   6.104
217 A'  218 A'  219 A'  220 A'  221 A'  222 A'   94 A"  223 A'                 
  6.159   6.298   6.435   6.683   6.751   6.772   7.544   7.558
224 A'   95 A"  225 A'  226 A'  227 A'  228 A'   96 A"   97 A"                 
  7.641   7.663   7.740   7.750   9.749   9.788  23.231  23.761
229 A'  230 A'  231 A'  232 A'  233 A'  234 A'  235 A'  236 A'                 
 23.774  23.922  23.924  24.019  25.805  25.823  26.156  26.215
237 A'  238 A'  239 A'  240 A'   98 A"   99 A"  241 A'  242 A'                 
 26.599  26.624  27.905  28.346  28.419  28.420  28.522  28.548
243 A'  244 A'  245 A'  100 A"  246 A'  247 A'  101 A"  248 A'                 
 28.552  28.617  28.731  47.979  48.021  66.768 127.885 127.942
102 A"  249 A'  250 A'  251 A'  252 A'  253 A'  103 A"  254 A'                 
127.973 151.691 215.738 215.784 289.740 289.754 289.839 289.858
255 A'  256 A'  257 A'  258 A'  104 A"  105 A"  259 A'  260 A'                 
289.963 289.9741020.7901020.8441901.856
261 A'  262 A'  263 A'  264 A'  265 A'                                         
 --------------------------------------------------------------

          Ground-State Mulliken Net Atomic Charges

     Atom                 Charge (a.u.)
  ----------------------------------------
      1 C                    -1.072390
      2 C                     0.154508
      3 C                     0.208471
      4 C                    -0.357268
      5 C                     0.072071
      6 C                     0.185374
      7 F                    -0.076673
      8 Br                   -0.129002
      9 Cl                    0.561201
     10 Br                   -0.220662
     11 Cl                    0.567862
     12 I                     0.106510
  ----------------------------------------
  Sum of atomic charges =     0.000000

 -----------------------------------------------------------------
                    Cartesian Multipole Moments
 -----------------------------------------------------------------
    Charge (ESU x 10^10)
                -0.0000
    Dipole Moment (Debye)
         X       0.1412      Y       0.3334      Z      -0.0000
       Tot       0.3621
    Quadrupole Moments (Debye-Ang)
        XX    -123.7393     XY       1.1231     YY    -128.6231
        XZ       0.0000     YZ      -0.0000     ZZ    -129.5053
    Octopole Moments (Debye-Ang^2)
       XXX      50.7809    XXY      -9.8041    XYY      -6.7854
       YYY     -12.1948    XXZ      -0.0000    XYZ       0.0000
       YYZ      -0.0000    XZZ       9.6345    YZZ      -9.1111
       ZZZ      -0.0000
    Hexadecapole Moments (Debye-Ang^3)
      XXXX   -3713.0224   XXXY     -47.4361   XXYY   -1086.3585
      XYYY       0.0659   YYYY   -2723.7090   XXXZ       0.0000
      XXYZ      -0.0000   XYYZ       0.0000   YYYZ      -0.0000
      XXZZ    -703.3090   XYZZ     -12.3513   YYZZ    -510.9341
      XZZZ       0.0000   YZZZ       0.0000   ZZZZ    -156.6658
 -----------------------------------------------------------------
 Calculating MO derivatives via CPSCF
    1     0    39    0.0166310  
    2     0    39    0.0078380  
    3     0    39    0.0013205  
    4     0    39    0.0001671  
    5    22    17    0.0000238  
    6    38     1    0.0000014  
    7    39     0    0.0000001  Converged
 Time for AOints: 253.5 s (CPU) 42.5 s (wall)
 ------------------------------------------------------------------------------
                     AOints        : Timing summary (seconds)
 ------------------------------------------------------------------------------
     job step          cpu (% of tot)      sys (% of tot)     wall (% of tot)
 ------------------------------------------------------------------------------
  AOints            0.2535E+03 ( 7.9)   0.1200E-04 ( 4.8)   0.4255E+02 ( 7.8)
 ------------------------------------------------------------------------------
   Grand Totals     0.3188E+04          0.2490E-03          0.5473E+03
 ------------------------------------------------------------------------------
 Polarizability Matrix (a.u.)
            1           2           3
    1-220.8866906  -4.3166436   0.0000000
    2  -4.3166436-196.0534466   0.0000000
    3   0.0000000   0.0000000 -91.4340118
 Calculating analytic Hessian of the SCF energy

 Direct stationary perturbation theory relativistic correction:

 rels  =     132.194789873056
 relv  =    -444.959535580747
 rel2e =      64.937395253683
 E_rel =    -247.827350454007

 Hessian of the SCF Energy
            1           2           3           4           5           6
    1   0.6601112   0.0007302  -0.0000000  -0.3106187  -0.0367109   0.0000000
    2   0.0007302   0.6614853  -0.0000000   0.0372785  -0.0953449  -0.0000000
    3  -0.0000000  -0.0000000   0.1374239   0.0000000   0.0000000  -0.0569479
    4  -0.3106187   0.0372785   0.0000000   0.5972145  -0.0517457  -0.0000000
    5  -0.0367109  -0.0953449   0.0000000  -0.0517457   0.5353314  -0.0000000
    6   0.0000000  -0.0000000  -0.0569479  -0.0000000  -0.0000000   0.0966967
    7  -0.0204121   0.0280130   0.0000000  -0.1363961   0.1092609  -0.0000000
    8   0.0854812   0.0302492  -0.0000000   0.0538865  -0.2582786   0.0000000
    9   0.0000000   0.0000000  -0.0017771   0.0000000  -0.0000000  -0.0509384
   10  -0.0573757  -0.0281858  -0.0000000   0.0589539  -0.0309279   0.0000000
   11  -0.0284804  -0.0159970   0.0000000   0.0218154  -0.0543959  -0.0000000
   12  -0.0000000  -0.0000000   0.0050010   0.0000000  -0.0000000   0.0035716
   13   0.0665512   0.0215992   0.0000000  -0.0496421   0.0294443  -0.0000000
   14  -0.0337482  -0.0562667   0.0000000   0.0305683  -0.0184358   0.0000000
   15   0.0000000   0.0000000  -0.0019563  -0.0000000   0.0000000   0.0041058
   16  -0.1720671  -0.1357747   0.0000000  -0.0312741  -0.0170098  -0.0000000
   17  -0.0693189  -0.2379116   0.0000000  -0.0738053   0.0326269   0.0000000
   18   0.0000000   0.0000000  -0.0563216  -0.0000000   0.0000000   0.0070407
   19  -0.1206534   0.1004683   0.0000000  -0.0296154   0.0512422  -0.0000000
   20   0.1025784  -0.2687046   0.0000000   0.0153568  -0.0207315  -0.0000000
   21   0.0000000   0.0000000  -0.0402918  -0.0000000  -0.0000000   0.0065910
   22  -0.0167707  -0.0302844  -0.0000000  -0.0639558  -0.0540558  -0.0000000
   23  -0.0121064  -0.0183690  -0.0000000  -0.0538970  -0.1187205  -0.0000000
   24   0.0000000   0.0000000   0.0041438  -0.0000000  -0.0000000  -0.0177671
   25   0.0040009   0.0024680  -0.0000000  -0.0377281   0.0053140  -0.0000000
   26  -0.0014264  -0.0036978  -0.0000000   0.0257296  -0.0013461  -0.0000000
   27   0.0000000   0.0000000   0.0041453   0.0000000  -0.0000000   0.0035125
   28  -0.0000292  -0.0003542  -0.0000000  -0.0006805  -0.0014504   0.0000000
   29  -0.0002142   0.0004901  -0.0000000  -0.0038996   0.0008528  -0.0000000
   30  -0.0000000  -0.0000000  -0.0011972   0.0000000   0.0000000   0.0031737
   31  -0.0005818   0.0016773  -0.0000000   0.0001738  -0.0002226   0.0000000
   32   0.0052432   0.0005512   0.0000000  -0.0009307   0.0000299  -0.0000000
   33  -0.0000000  -0.0000000   0.0042222   0.0000000   0.0000000  -0.0012658
   34  -0.0321544   0.0023644  -0.0000000   0.0035684  -0.0031384  -0.0000000
   35  -0.0120270   0.0035158  -0.0000000  -0.0003559  -0.0015881  -0.0000000
   36  -0.0000000  -0.0000000   0.0035557  -0.0000000  -0.0000000   0.0022272
            7           8           9          10          11          12
    1  -0.0204121   0.0854812   0.0000000  -0.0573757  -0.0284804  -0.0000000
    2   0.0280130   0.0302492   0.0000000  -0.0281858  -0.0159970  -0.0000000
    3   0.0000000  -0.0000000  -0.0017771  -0.0000000   0.0000000   0.0050010
    4  -0.1363961   0.0538865   0.0000000   0.0589539   0.0218154   0.0000000
    5   0.1092609  -0.2582786  -0.0000000  -0.0309279  -0.0543959  -0.0000000
    6  -0.0000000   0.0000000  -0.0509384   0.0000000  -0.0000000   0.0035716
    7   0.5066922  -0.0027401  -0.0000000  -0.1482744  -0.1154063   0.0000000
    8  -0.0027401   0.5910170   0.0000000  -0.0589172  -0.2313912  -0.0000000
    9  -0.0000000   0.0000000   0.1091036  -0.0000000   0.0000000  -0.0515493
   10  -0.1482744  -0.0589172  -0.0000000   0.5653078   0.0399677  -0.0000000
   11  -0.1154063  -0.2313912   0.0000000   0.0399677   0.5076923   0.0000000
   12   0.0000000  -0.0000000  -0.0515493  -0.0000000   0.0000000   0.0973347
   13  -0.0314500  -0.0750690   0.0000000  -0.2846579   0.0394688   0.0000000
   14  -0.0185004   0.0353152  -0.0000000  -0.0172431  -0.0929442  -0.0000000
   15   0.0000000  -0.0000000   0.0001904   0.0000000  -0.0000000  -0.0511223
   16  -0.0002552  -0.0051520  -0.0000000  -0.0201891   0.0248034   0.0000000
   17  -0.0040404  -0.0663264  -0.0000000   0.0777353   0.0231370   0.0000000
   18  -0.0000000  -0.0000000   0.0044572   0.0000000  -0.0000000   0.0039893
   19  -0.0036716  -0.0065780  -0.0000000   0.0023739   0.0012698   0.0000000
   20  -0.0018949   0.0005352  -0.0000000   0.0011269   0.0002877   0.0000000
   21  -0.0000000   0.0000000   0.0057320   0.0000000  -0.0000000  -0.0017972
   22   0.0010515  -0.0007603  -0.0000000  -0.0005316   0.0014924   0.0000000
   23  -0.0163707  -0.0302039   0.0000000   0.0035734   0.0004366  -0.0000000
   24   0.0000000  -0.0000000   0.0021295   0.0000000  -0.0000000   0.0030889
   25  -0.1661015   0.0061870   0.0000000  -0.0381898  -0.0021345  -0.0000000
   26   0.0061211  -0.0387475   0.0000000  -0.0217086   0.0008916  -0.0000000
   27  -0.0000000  -0.0000000  -0.0230064   0.0000000   0.0000000   0.0033474
   28   0.0015260  -0.0010311   0.0000000  -0.0558466   0.0478895  -0.0000000
   29   0.0146214  -0.0336987   0.0000000   0.0477059  -0.1212759  -0.0000000
   30   0.0000000  -0.0000000   0.0025458  -0.0000000  -0.0000000  -0.0177111
   31  -0.0021924   0.0039654   0.0000000  -0.0239956  -0.0324183  -0.0000000
   32   0.0008787   0.0018220  -0.0000000  -0.0127898  -0.0144183  -0.0000000
   33   0.0000000   0.0000000   0.0038769  -0.0000000  -0.0000000   0.0033483
   34  -0.0005164   0.0007281   0.0000000   0.0024252   0.0017321   0.0000000
   35   0.0000570  -0.0002917   0.0000000  -0.0003378  -0.0020226  -0.0000000
   36   0.0000000  -0.0000000  -0.0007643  -0.0000000   0.0000000   0.0024988
           13          14          15          16          17          18
    1   0.0665512  -0.0337482   0.0000000  -0.1720671  -0.0693189   0.0000000
    2   0.0215992  -0.0562667   0.0000000  -0.1357747  -0.2379116   0.0000000
    3   0.0000000   0.0000000  -0.0019563   0.0000000   0.0000000  -0.0563216
    4  -0.0496421   0.0305683  -0.0000000  -0.0312741  -0.0738053  -0.0000000
    5   0.0294443  -0.0184358   0.0000000  -0.0170098   0.0326269   0.0000000
    6  -0.0000000   0.0000000   0.0041058  -0.0000000   0.0000000   0.0070407
    7  -0.0314500  -0.0185004   0.0000000  -0.0002552  -0.0040404  -0.0000000
    8  -0.0750690   0.0353152  -0.0000000  -0.0051520  -0.0663264  -0.0000000
    9   0.0000000  -0.0000000   0.0001904  -0.0000000  -0.0000000   0.0044572
   10  -0.2846579  -0.0172431   0.0000000  -0.0201891   0.0777353   0.0000000
   11   0.0394688  -0.0929442  -0.0000000   0.0248034   0.0231370  -0.0000000
   12   0.0000000  -0.0000000  -0.0511223   0.0000000   0.0000000   0.0039893
   13   0.5547226  -0.0381000  -0.0000000  -0.1387893   0.0587525   0.0000000
   14  -0.0381000   0.5299618  -0.0000000   0.1072390  -0.2492075   0.0000000
   15  -0.0000000  -0.0000000   0.1096600   0.0000000  -0.0000000  -0.0497964
   16  -0.1387893   0.1072390   0.0000000   0.4244534   0.0233105  -0.0000000
   17   0.0587525  -0.2492075  -0.0000000   0.0233105   0.6048639  -0.0000000
   18   0.0000000   0.0000000  -0.0497964  -0.0000000  -0.0000000   0.0924886
   19  -0.0049081  -0.0008481  -0.0000000   0.0100410  -0.0120654  -0.0000000
   20  -0.0051171   0.0013393  -0.0000000   0.0221379  -0.0571109  -0.0000000
   21  -0.0000000  -0.0000000   0.0059394   0.0000000  -0.0000000   0.0055372
   22   0.0003383  -0.0004057  -0.0000000  -0.0019896   0.0036613   0.0000000
   23   0.0003661  -0.0006959   0.0000000   0.0007005   0.0032750  -0.0000000
   24  -0.0000000   0.0000000  -0.0009610   0.0000000  -0.0000000   0.0029104
   25   0.0028097  -0.0026717  -0.0000000  -0.0009809  -0.0004701   0.0000000
   26   0.0003126  -0.0030872  -0.0000000   0.0002061   0.0006578   0.0000000
   27   0.0000000   0.0000000   0.0038923   0.0000000  -0.0000000  -0.0013592
   28  -0.0154445   0.0263708   0.0000000  -0.0024282  -0.0024668   0.0000000
   29   0.0110687  -0.0166272   0.0000000  -0.0000950   0.0022219  -0.0000000
   30   0.0000000  -0.0000000   0.0023307   0.0000000   0.0000000   0.0032994
   31  -0.0759886  -0.0573033  -0.0000000   0.0022467  -0.0015146   0.0000000
   32  -0.0582922  -0.1281529   0.0000000  -0.0207929  -0.0402873  -0.0000000
   33  -0.0000000  -0.0000000  -0.0236687   0.0000000   0.0000000   0.0026781
   34  -0.0235417   0.0046422  -0.0000000  -0.0687672   0.0002219   0.0000000
   35   0.0155658  -0.0011983   0.0000000   0.0004273  -0.0159393   0.0000000
   36   0.0000000  -0.0000000   0.0013860  -0.0000000   0.0000000  -0.0149237
           19          20          21          22          23          24
    1  -0.1206534   0.1025784   0.0000000  -0.0167707  -0.0121064   0.0000000
    2   0.1004683  -0.2687046   0.0000000  -0.0302844  -0.0183690   0.0000000
    3   0.0000000   0.0000000  -0.0402918  -0.0000000  -0.0000000   0.0041438
    4  -0.0296154   0.0153568  -0.0000000  -0.0639558  -0.0538970  -0.0000000
    5   0.0512422  -0.0207315  -0.0000000  -0.0540558  -0.1187205  -0.0000000
    6  -0.0000000  -0.0000000   0.0065910  -0.0000000  -0.0000000  -0.0177671
    7  -0.0036716  -0.0018949  -0.0000000   0.0010515  -0.0163707   0.0000000
    8  -0.0065780   0.0005352   0.0000000  -0.0007603  -0.0302039  -0.0000000
    9  -0.0000000  -0.0000000   0.0057320  -0.0000000   0.0000000   0.0021295
   10   0.0023739   0.0011269   0.0000000  -0.0005316   0.0035734   0.0000000
   11   0.0012698   0.0002877  -0.0000000   0.0014924   0.0004366  -0.0000000
   12   0.0000000   0.0000000  -0.0017972   0.0000000  -0.0000000   0.0030889
   13  -0.0049081  -0.0051171  -0.0000000   0.0003383   0.0003661  -0.0000000
   14  -0.0008481   0.0013393  -0.0000000  -0.0004057  -0.0006959   0.0000000
   15  -0.0000000  -0.0000000   0.0059394  -0.0000000   0.0000000  -0.0009610
   16   0.0100410   0.0221379   0.0000000  -0.0019896   0.0007005   0.0000000
   17  -0.0120654  -0.0571109  -0.0000000   0.0036613   0.0032750  -0.0000000
   18  -0.0000000  -0.0000000   0.0055372   0.0000000  -0.0000000   0.0029104
   19   0.1522772  -0.1326426  -0.0000000  -0.0033519   0.0022385  -0.0000000
   20  -0.1326426   0.3468802  -0.0000000  -0.0029703   0.0038113  -0.0000000
   21  -0.0000000  -0.0000000   0.0216873  -0.0000000   0.0000000  -0.0020281
   22  -0.0033519  -0.0029703  -0.0000000   0.0854244   0.0767197   0.0000000
   23   0.0022385   0.0038113   0.0000000   0.0767197   0.1687893  -0.0000000
   24  -0.0000000  -0.0000000  -0.0020281   0.0000000  -0.0000000   0.0088846
   25  -0.0016412   0.0008975  -0.0000000   0.0007235   0.0000983   0.0000000
   26   0.0016749  -0.0000802   0.0000000   0.0075116  -0.0060007   0.0000000
   27  -0.0000000  -0.0000000   0.0000993  -0.0000000   0.0000000  -0.0006951
   28  -0.0004079   0.0011331   0.0000000   0.0001855  -0.0004000   0.0000000
   29   0.0011211  -0.0020476   0.0000000   0.0003470  -0.0010669   0.0000000
   30   0.0000000   0.0000000   0.0000358  -0.0000000  -0.0000000   0.0002069
   31   0.0006227   0.0000420  -0.0000000  -0.0003477  -0.0007308   0.0000000
   32  -0.0006700  -0.0021640   0.0000000  -0.0006193  -0.0010212  -0.0000000
   33  -0.0000000  -0.0000000   0.0001671  -0.0000000   0.0000000  -0.0000032
   34  -0.0010654  -0.0006477  -0.0000000  -0.0007759  -0.0001918   0.0000000
   35  -0.0052106  -0.0020148   0.0000000  -0.0006362  -0.0002342   0.0000000
   36   0.0000000   0.0000000  -0.0016719   0.0000000  -0.0000000   0.0000906
           25          26          27          28          29          30
    1   0.0040009  -0.0014264   0.0000000  -0.0000292  -0.0002142  -0.0000000
    2   0.0024680  -0.0036978   0.0000000  -0.0003542   0.0004901  -0.0000000
    3  -0.0000000  -0.0000000   0.0041453  -0.0000000  -0.0000000  -0.0011972
    4  -0.0377281   0.0257296   0.0000000  -0.0006805  -0.0038996   0.0000000
    5   0.0053140  -0.0013461  -0.0000000  -0.0014504   0.0008528   0.0000000
    6  -0.0000000  -0.0000000   0.0035125   0.0000000  -0.0000000   0.0031737
    7  -0.1661015   0.0061211  -0.0000000   0.0015260   0.0146214   0.0000000
    8   0.0061870  -0.0387475  -0.0000000  -0.0010311  -0.0336987  -0.0000000
    9   0.0000000   0.0000000  -0.0230064   0.0000000   0.0000000   0.0025458
   10  -0.0381898  -0.0217086   0.0000000  -0.0558466   0.0477059  -0.0000000
   11  -0.0021345   0.0008916   0.0000000   0.0478895  -0.1212759  -0.0000000
   12  -0.0000000  -0.0000000   0.0033474  -0.0000000  -0.0000000  -0.0177111
   13   0.0028097   0.0003126   0.0000000  -0.0154445   0.0110687   0.0000000
   14  -0.0026717  -0.0030872   0.0000000   0.0263708  -0.0166272  -0.0000000
   15  -0.0000000  -0.0000000   0.0038923   0.0000000   0.0000000   0.0023307
   16  -0.0009809   0.0002061   0.0000000  -0.0024282  -0.0000950   0.0000000
   17  -0.0004701   0.0006578  -0.0000000  -0.0024668   0.0022219   0.0000000
   18   0.0000000   0.0000000  -0.0013592   0.0000000  -0.0000000   0.0032994
   19  -0.0016412   0.0016749  -0.0000000  -0.0004079   0.0011211   0.0000000
   20   0.0008975  -0.0000802  -0.0000000   0.0011331  -0.0020476   0.0000000
   21  -0.0000000   0.0000000   0.0000993   0.0000000   0.0000000   0.0000358
   22   0.0007235   0.0075116  -0.0000000   0.0001855   0.0003470  -0.0000000
   23   0.0000983  -0.0060007   0.0000000  -0.0004000  -0.0010669  -0.0000000
   24   0.0000000   0.0000000  -0.0006951   0.0000000   0.0000000   0.0002069
   25   0.2392661  -0.0080204   0.0000000  -0.0001330  -0.0012409   0.0000000
   26  -0.0080204   0.0583319   0.0000000  -0.0092479  -0.0069042   0.0000000
   27   0.0000000   0.0000000   0.0104559  -0.0000000   0.0000000  -0.0005281
   28  -0.0001330  -0.0092479  -0.0000000   0.0837617  -0.0665530  -0.0000000
   29  -0.0012409  -0.0069042   0.0000000  -0.0665530   0.1762900   0.0000000
   30   0.0000000   0.0000000  -0.0005281  -0.0000000   0.0000000   0.0081139
   31  -0.0012093  -0.0011675   0.0000000  -0.0100707  -0.0028445  -0.0000000
   32  -0.0005135  -0.0000381  -0.0000000   0.0053083   0.0019504   0.0000000
   33  -0.0000000  -0.0000000   0.0001129  -0.0000000   0.0000000  -0.0004469
   34  -0.0008163   0.0000149   0.0000000  -0.0004326  -0.0000168  -0.0000000
   35   0.0000863   0.0000205   0.0000000   0.0008016  -0.0001847  -0.0000000
   36   0.0000000  -0.0000000   0.0000233   0.0000000  -0.0000000   0.0001770
           31          32          33          34          35          36
    1  -0.0005818   0.0052432  -0.0000000  -0.0321544  -0.0120270  -0.0000000
    2   0.0016773   0.0005512  -0.0000000   0.0023644   0.0035158  -0.0000000
    3  -0.0000000   0.0000000   0.0042222  -0.0000000  -0.0000000   0.0035557
    4   0.0001738  -0.0009307   0.0000000   0.0035684  -0.0003559  -0.0000000
    5  -0.0002226   0.0000299   0.0000000  -0.0031384  -0.0015881  -0.0000000
    6   0.0000000  -0.0000000  -0.0012658  -0.0000000  -0.0000000   0.0022272
    7  -0.0021924   0.0008787   0.0000000  -0.0005164   0.0000570   0.0000000
    8   0.0039654   0.0018220   0.0000000   0.0007281  -0.0002917  -0.0000000
    9   0.0000000  -0.0000000   0.0038769   0.0000000   0.0000000  -0.0007643
   10  -0.0239956  -0.0127898  -0.0000000   0.0024252  -0.0003378  -0.0000000
   11  -0.0324183  -0.0144183  -0.0000000   0.0017321  -0.0020226   0.0000000
   12  -0.0000000  -0.0000000   0.0033483   0.0000000  -0.0000000   0.0024988
   13  -0.0759886  -0.0582922  -0.0000000  -0.0235417   0.0155658   0.0000000
   14  -0.0573033  -0.1281529  -0.0000000   0.0046422  -0.0011983  -0.0000000
   15  -0.0000000   0.0000000  -0.0236687  -0.0000000   0.0000000   0.0013860
   16   0.0022467  -0.0207929   0.0000000  -0.0687672   0.0004273  -0.0000000
   17  -0.0015146  -0.0402873   0.0000000   0.0002219  -0.0159393   0.0000000
   18   0.0000000  -0.0000000   0.0026781   0.0000000   0.0000000  -0.0149237
   19   0.0006227  -0.0006700  -0.0000000  -0.0010654  -0.0052106   0.0000000
   20   0.0000420  -0.0021640  -0.0000000  -0.0006477  -0.0020148   0.0000000
   21  -0.0000000   0.0000000   0.0001671  -0.0000000   0.0000000  -0.0016719
   22  -0.0003477  -0.0006193  -0.0000000  -0.0007759  -0.0006362   0.0000000
   23  -0.0007308  -0.0010212   0.0000000  -0.0001918  -0.0002342  -0.0000000
   24   0.0000000  -0.0000000  -0.0000032   0.0000000   0.0000000   0.0000906
   25  -0.0012093  -0.0005135  -0.0000000  -0.0008163   0.0000863   0.0000000
   26  -0.0011675  -0.0000381  -0.0000000   0.0000149   0.0000205  -0.0000000
   27   0.0000000  -0.0000000   0.0001129   0.0000000   0.0000000   0.0000233
   28  -0.0100707   0.0053083  -0.0000000  -0.0004326   0.0008016   0.0000000
   29  -0.0028445   0.0019504   0.0000000  -0.0000168  -0.0001847  -0.0000000
   30  -0.0000000   0.0000000  -0.0004469  -0.0000000  -0.0000000   0.0001770
   31   0.1130167   0.0818848  -0.0000000  -0.0016737   0.0086320   0.0000000
   32   0.0818848   0.1878023   0.0000000   0.0012934  -0.0060742  -0.0000000
   33  -0.0000000   0.0000000   0.0112015  -0.0000000   0.0000000  -0.0002225
   34  -0.0016737   0.0012934  -0.0000000   0.1237501  -0.0070024   0.0000000
   35   0.0086320  -0.0060742   0.0000000  -0.0070024   0.0260116  -0.0000000
   36   0.0000000  -0.0000000  -0.0002225   0.0000000  -0.0000000   0.0076238
 **********************************************************************
 **                                                                  **
 **                       VIBRATIONAL ANALYSIS                       **
 **                       --------------------                       **
 **                                                                  **
 **        VIBRATIONAL FREQUENCIES (CM**-1) AND NORMAL MODES         **
 **     FORCE CONSTANTS (mDYN/ANGSTROM) AND REDUCED MASSES (AMU)     **
 **                  INFRARED INTENSITIES (KM/MOL)                   **
 **                                                                  **
 **********************************************************************


 Mode:                 1                      2                      3
 Frequency:        49.99                  58.43                  82.55
 Force Cnst:      0.0565                 0.0738                 0.0829
 Red. Mass:      38.3911                36.7004                20.6553
 IR Active:          YES                    YES                    YES
 IR Intens:        0.007                  0.002                  0.186
 Raman Active:       YES                    YES                    YES
               X      Y      Z        X      Y      Z        X      Y      Z
 C         -0.000  0.000  0.102    0.000  0.000  0.124    0.000  0.000  0.437
 C         -0.000 -0.000  0.037    0.000  0.000 -0.027    0.000  0.000  0.227
 C         -0.000  0.000 -0.142   -0.000 -0.000 -0.176   -0.000  0.000  0.156
 C         -0.000 -0.000  0.027   -0.000 -0.000 -0.085   -0.000  0.000  0.132
 C          0.000  0.000  0.222   -0.000 -0.000 -0.186   -0.000  0.000  0.151
 C         -0.000  0.000  0.111    0.000  0.000 -0.037    0.000  0.000  0.275
 F         -0.000  0.000  0.145    0.000  0.000  0.395    0.000  0.000  0.738
 Br         0.000 -0.000  0.237    0.000  0.000  0.037    0.000  0.000 -0.214
 Cl        -0.000  0.000 -0.625   -0.000 -0.000 -0.545   -0.000 -0.000  0.106
 Br         0.000  0.000 -0.018   -0.000  0.000  0.375   -0.000  0.000 -0.061
 Cl         0.000 -0.000  0.632   -0.000  0.000 -0.560   -0.000  0.000  0.020
 I          0.000  0.000 -0.194    0.000 -0.000  0.026    0.000 -0.000 -0.105
 TransDip  -0.000  0.000 -0.003    0.000 -0.000 -0.001    0.000 -0.000 -0.014

 Mode:                 4                      5                      6
 Frequency:       104.33                 130.34                 173.64
 Force Cnst:      0.3228                 0.7670                 0.2573
 Red. Mass:      50.3327                76.6298                14.4815
 IR Active:          YES                    YES                    YES
 IR Intens:        0.331                  0.154                  0.002
 Raman Active:       YES                    YES                    YES
               X      Y      Z        X      Y      Z        X      Y      Z
 C         -0.029 -0.291  0.000    0.155  0.040 -0.000    0.000  0.000 -0.201
 C         -0.057 -0.208  0.000    0.136  0.052  0.000    0.000 -0.000 -0.351
 C          0.012 -0.167  0.000    0.138  0.015 -0.000   -0.000 -0.000 -0.406
 C          0.067 -0.216  0.000    0.079  0.013 -0.000   -0.000 -0.000 -0.443
 C          0.039 -0.285  0.000    0.109  0.065 -0.000   -0.000 -0.000 -0.392
 C          0.012 -0.293  0.000    0.177  0.061  0.000    0.000  0.000 -0.345
 F         -0.076 -0.314  0.000    0.126  0.024 -0.000    0.000  0.000  0.380
 Br        -0.416 -0.032 -0.000   -0.381  0.392  0.000   -0.000 -0.000  0.022
 Cl         0.018 -0.012 -0.000    0.138 -0.058 -0.000   -0.000 -0.000  0.163
 Br         0.271 -0.146 -0.000   -0.492 -0.290  0.000    0.000  0.000  0.046
 Cl         0.060 -0.302 -0.000   -0.026  0.155  0.000   -0.000 -0.000  0.171
 I          0.075  0.382 -0.000    0.418 -0.117  0.000    0.000 -0.000  0.011
 TransDip   0.002  0.018 -0.000   -0.012 -0.005  0.000    0.000  0.000 -0.001

 Mode:                 7                      8                      9
 Frequency:       188.69                 197.83                 213.49
 Force Cnst:      0.9449                 0.8605                 1.0617
 Red. Mass:      45.0449                37.3192                39.5351
 IR Active:          YES                    YES                    YES
 IR Intens:        0.326                  0.047                  0.046
 Raman Active:       YES                    YES                    YES
               X      Y      Z        X      Y      Z        X      Y      Z
 C         -0.179  0.027  0.000   -0.147 -0.035 -0.000    0.058  0.044 -0.000
 C         -0.228 -0.007  0.000   -0.166  0.040 -0.000    0.039 -0.069 -0.000
 C         -0.303 -0.007  0.000   -0.070  0.103 -0.000    0.081 -0.059 -0.000
 C         -0.243 -0.018  0.000    0.044  0.039  0.000    0.127 -0.148  0.000
 C         -0.213 -0.050  0.000    0.042 -0.061 -0.000    0.075  0.048 -0.000
 C         -0.080 -0.007  0.000   -0.037 -0.113 -0.000    0.069  0.068 -0.000
 F         -0.261 -0.011 -0.000   -0.296 -0.109  0.000    0.165  0.091  0.000
 Br        -0.037 -0.244  0.000    0.133 -0.181 -0.000   -0.026 -0.045  0.000
 Cl        -0.349  0.044 -0.000   -0.060  0.712  0.000    0.132  0.539  0.000
 Br         0.093  0.266 -0.000   -0.247 -0.085  0.000    0.189 -0.326 -0.000
 Cl        -0.490  0.103 -0.000    0.328 -0.255 -0.000   -0.497  0.427  0.000
 I          0.353 -0.047  0.000    0.072  0.059  0.000   -0.067 -0.038 -0.000
 TransDip   0.018  0.001  0.000    0.006  0.004 -0.000   -0.006 -0.002 -0.000

 Mode:                10                     11                     12
 Frequency:       242.19                 293.51                 313.35
 Force Cnst:      1.3076                 1.3206                 0.7167
 Red. Mass:      37.8364                26.0188                12.3882
 IR Active:          YES                    YES                    YES
 IR Intens:        0.396                  0.266                  0.044
 Raman Active:       YES                    YES                    YES
               X      Y      Z        X      Y      Z        X      Y      Z
 C         -0.107 -0.022  0.000    0.165 -0.338  0.000   -0.000 -0.000  0.040
 C         -0.071  0.215  0.000    0.193 -0.111  0.000    0.000 -0.000 -0.502
 C         -0.229  0.054  0.000    0.235 -0.068  0.000    0.000  0.000 -0.457
 C         -0.085 -0.113 -0.000    0.030 -0.001 -0.000    0.000  0.000 -0.068
 C         -0.097 -0.213 -0.000   -0.027 -0.256 -0.000    0.000 -0.000  0.407
 C          0.005 -0.156 -0.000    0.054 -0.271 -0.000    0.000 -0.000  0.594
 F         -0.508 -0.222 -0.000    0.050 -0.431 -0.000   -0.000 -0.000 -0.036
 Br         0.291  0.387 -0.000    0.052  0.073 -0.000    0.000 -0.000  0.031
 Cl        -0.294 -0.056 -0.000    0.392  0.126 -0.000    0.000 -0.000  0.078
 Br         0.110 -0.206 -0.000   -0.118  0.217  0.000   -0.000  0.000  0.004
 Cl        -0.218 -0.217  0.000   -0.377 -0.188  0.000   -0.000  0.000 -0.077
 I          0.023  0.018  0.000   -0.032  0.000  0.000   -0.000  0.000 -0.018
 TransDip   0.018  0.010  0.000   -0.004  0.016  0.000    0.000  0.000 -0.007

 Mode:                13                     14                     15
 Frequency:       314.86                 345.35                 434.59
 Force Cnst:      1.2760                 0.8772                 2.4378
 Red. Mass:      21.8447                12.4835                21.9073
 IR Active:          YES                    YES                    YES
 IR Intens:        0.149                  0.184                  0.360
 Raman Active:       YES                    YES                    YES
               X      Y      Z        X      Y      Z        X      Y      Z
 C          0.123  0.015  0.000    0.000 -0.000 -0.430   -0.225  0.380  0.000
 C          0.068 -0.065 -0.000   -0.000 -0.000 -0.434   -0.149  0.140 -0.000
 C         -0.138 -0.105 -0.000   -0.000 -0.000  0.158    0.037  0.118  0.000
 C         -0.187 -0.097 -0.000   -0.000 -0.000  0.617   -0.064  0.089 -0.000
 C         -0.193 -0.109  0.000   -0.000 -0.000  0.266   -0.154  0.069 -0.000
 C         -0.041  0.044  0.000   -0.000 -0.000 -0.314   -0.116  0.215  0.000
 F          0.723  0.315 -0.000    0.000  0.000  0.219   -0.268  0.510 -0.000
 Br         0.002  0.075  0.000    0.000  0.000  0.019   -0.017 -0.040  0.000
 Cl        -0.232  0.159  0.000   -0.000  0.000 -0.023    0.408 -0.060 -0.000
 Br         0.011  0.016  0.000   -0.000  0.000 -0.033    0.034 -0.058  0.000
 Cl        -0.082 -0.366 -0.000   -0.000 -0.000 -0.039   -0.157 -0.337  0.000
 I          0.005 -0.017 -0.000    0.000 -0.000  0.006    0.024 -0.002 -0.000
 TransDip  -0.012 -0.003  0.000   -0.000 -0.000 -0.014   -0.014  0.013 -0.000

 Mode:                16                     17                     18
 Frequency:       582.26                 585.18                 622.22
 Force Cnst:      2.8186                 2.4368                 2.7639
 Red. Mass:      14.1106                12.0779                12.1170
 IR Active:          YES                    YES                    YES
 IR Intens:       33.905                  0.197                  0.764
 Raman Active:       YES                    YES                    YES
               X      Y      Z        X      Y      Z        X      Y      Z
 C          0.166  0.171  0.000   -0.000 -0.000  0.027    0.000  0.000  0.493
 C          0.125  0.257  0.000   -0.000 -0.000  0.438   -0.000 -0.000 -0.094
 C          0.124  0.281 -0.000   -0.000 -0.000 -0.547   -0.000 -0.000 -0.425
 C          0.419  0.100  0.000   -0.000 -0.000  0.001    0.000 -0.000  0.596
 C          0.444 -0.151  0.000   -0.000  0.000  0.548   -0.000  0.000 -0.440
 C          0.520 -0.083 -0.000   -0.000  0.000 -0.452   -0.000 -0.000 -0.080
 F         -0.052  0.110 -0.000    0.000 -0.000 -0.003   -0.000 -0.000 -0.105
 Br        -0.039 -0.063 -0.000    0.000  0.000 -0.010    0.000  0.000  0.004
 Cl        -0.170 -0.038  0.000    0.000  0.000  0.039    0.000 -0.000  0.024
 Br        -0.033  0.012 -0.000    0.000 -0.000 -0.000   -0.000  0.000 -0.012
 Cl        -0.134 -0.117 -0.000    0.000  0.000 -0.038    0.000  0.000  0.025
 I         -0.034  0.004  0.000    0.000 -0.000  0.005    0.000 -0.000  0.002
 TransDip   0.182  0.039  0.000   -0.000 -0.000  0.014   -0.000 -0.000  0.028

 Mode:                19                     20                     21
 Frequency:       638.54                 678.72                 692.16
 Force Cnst:      3.0711                 3.7327                 3.4025
 Red. Mass:      12.7838                13.7527                12.0543
 IR Active:          YES                    YES                    YES
 IR Intens:       13.343                 58.610                  1.495
 Raman Active:       YES                    YES                    YES
               X      Y      Z        X      Y      Z        X      Y      Z
 C          0.430  0.257 -0.000    0.207 -0.065 -0.000    0.000  0.000  0.625
 C          0.406 -0.121  0.000    0.168  0.343  0.000    0.000 -0.000 -0.448
 C          0.018 -0.366 -0.000    0.077  0.410 -0.000    0.000 -0.000  0.298
 C         -0.205 -0.204  0.000   -0.148  0.504  0.000    0.000  0.000 -0.247
 C         -0.178  0.151  0.000   -0.225  0.284 -0.000   -0.000  0.000  0.279
 C          0.294  0.366 -0.000   -0.175  0.241  0.000   -0.000  0.000 -0.419
 F         -0.250 -0.060  0.000    0.099 -0.326  0.000   -0.000 -0.000 -0.083
 Br        -0.029 -0.009  0.000   -0.026 -0.056  0.000   -0.000 -0.000  0.006
 Cl        -0.040  0.056  0.000   -0.030 -0.014  0.000   -0.000  0.000 -0.008
 Br         0.004  0.021 -0.000    0.036 -0.075 -0.000    0.000  0.000  0.002
 Cl         0.024 -0.058 -0.000   -0.037 -0.084 -0.000   -0.000 -0.000 -0.007
 I         -0.015 -0.005  0.000    0.006 -0.005 -0.000   -0.000 -0.000  0.003
 TransDip   0.117  0.009 -0.000   -0.029  0.244 -0.000    0.000  0.000  0.039

 Mode:                22                     23                     24
 Frequency:       831.90                 958.11                1073.60
 Force Cnst:      5.2962                 7.1408                 8.2956
 Red. Mass:      12.9889                13.2027                12.2154
 IR Active:          YES                    YES                    YES
 IR Intens:        7.538                 18.859                  0.406
 Raman Active:       YES                    YES                    YES
               X      Y      Z        X      Y      Z        X      Y      Z
 C         -0.093 -0.050  0.000    0.096 -0.159  0.000   -0.156  0.164  0.000
 C          0.001 -0.402  0.000    0.323 -0.092 -0.000   -0.426 -0.451 -0.000
 C          0.486 -0.149 -0.000    0.472 -0.005 -0.000    0.146 -0.004 -0.000
 C          0.339  0.072 -0.000   -0.186  0.355  0.000   -0.212  0.417  0.000
 C          0.237  0.414 -0.000   -0.274 -0.396  0.000   -0.096  0.000  0.000
 C         -0.381  0.179  0.000   -0.094 -0.309 -0.000    0.540  0.066 -0.000
 F         -0.066  0.008 -0.000   -0.156  0.304 -0.000    0.067 -0.120  0.000
 Br         0.014  0.026 -0.000   -0.005 -0.005  0.000    0.015  0.023  0.000
 Cl        -0.144  0.003  0.000   -0.086  0.015  0.000   -0.004 -0.003 -0.000
 Br        -0.003  0.008  0.000    0.009 -0.018 -0.000    0.010 -0.018 -0.000
 Cl        -0.079 -0.108  0.000    0.038  0.080 -0.000   -0.001 -0.009 -0.000
 I          0.009  0.000 -0.000    0.002 -0.000 -0.000   -0.005  0.000  0.000
 TransDip   0.087  0.013 -0.000    0.079 -0.115  0.000   -0.004 -0.020  0.000

 Mode:                25                     26                     27
 Frequency:      1237.86                1256.87                1341.02
 Force Cnst:     11.1973                11.1741                12.7661
 Red. Mass:      12.4027                12.0056                12.0486
 IR Active:          YES                    YES                    YES
 IR Intens:       10.643                  0.908                111.348
 Raman Active:       YES                    YES                    YES
               X      Y      Z        X      Y      Z        X      Y      Z
 C         -0.181  0.315  0.000    0.286  0.183 -0.000   -0.295 -0.215  0.000
 C         -0.127  0.142  0.000   -0.325  0.261  0.000   -0.017  0.390 -0.000
 C          0.468  0.174 -0.000    0.028 -0.399 -0.000    0.411 -0.094 -0.000
 C          0.165 -0.384 -0.000    0.425  0.142 -0.000   -0.357 -0.282  0.000
 C         -0.328 -0.396  0.000   -0.421  0.195  0.000    0.013  0.436  0.000
 C         -0.065  0.307 -0.000   -0.002 -0.366  0.000    0.296 -0.220 -0.000
 F          0.088 -0.183  0.000    0.019 -0.012  0.000    0.029  0.036 -0.000
 Br        -0.001 -0.006  0.000   -0.001 -0.002  0.000   -0.002 -0.008  0.000
 Cl        -0.043 -0.005  0.000   -0.005 -0.002  0.000   -0.026  0.005  0.000
 Br        -0.008  0.014  0.000   -0.001  0.002  0.000    0.003  0.004 -0.000
 Cl         0.031  0.035 -0.000    0.003  0.004 -0.000   -0.005 -0.021 -0.000
 I          0.002 -0.001 -0.000    0.000 -0.001 -0.000   -0.001  0.001 -0.000
 TransDip   0.059 -0.087  0.000   -0.015 -0.027 -0.000    0.315  0.123  0.000

 Mode:                28                     29                     30
 Frequency:      1389.42                1543.76                1553.79
 Force Cnst:     13.9956                16.8931                17.0764
 Red. Mass:      12.3047                12.0309                12.0049
 IR Active:          YES                    YES                    YES
 IR Intens:      206.060                 13.310                  4.360
 Raman Active:       YES                    YES                    YES
               X      Y      Z        X      Y      Z        X      Y      Z
 C         -0.293  0.547  0.000    0.178 -0.374  0.000    0.553  0.265 -0.000
 C          0.222  0.198 -0.000   -0.367  0.335  0.000   -0.372 -0.074 -0.000
 C          0.018 -0.409  0.000    0.110 -0.400 -0.000    0.186  0.237  0.000
 C         -0.206  0.263  0.000   -0.094  0.171  0.000   -0.385 -0.201  0.000
 C          0.346 -0.141 -0.000    0.255 -0.292 -0.000    0.286  0.020  0.000
 C         -0.202 -0.157  0.000   -0.032  0.464 -0.000   -0.239 -0.245  0.000
 F          0.096 -0.181 -0.000   -0.028  0.059 -0.000   -0.023 -0.007  0.000
 Br        -0.006 -0.006  0.000    0.002 -0.000 -0.000    0.001  0.001  0.000
 Cl        -0.002  0.010 -0.000   -0.000  0.004 -0.000    0.001 -0.004 -0.000
 Br         0.003 -0.004 -0.000    0.000  0.000  0.000    0.001  0.001 -0.000
 Cl        -0.009  0.002 -0.000   -0.003  0.001  0.000   -0.002  0.002 -0.000
 I          0.002  0.001  0.000   -0.001 -0.001  0.000   -0.001  0.000  0.000
 TransDip  -0.136  0.439  0.000    0.050 -0.105  0.000    0.064  0.018 -0.000

 STANDARD THERMODYNAMIC QUANTITIES AT   298.15 K  AND     1.00 ATM

   This Molecule has  0 Imaginary Frequencies
   Zero point vibrational energy:       25.916 kcal/mol

   Atom    1 Element C  Has Mass   12.00000
   Atom    2 Element C  Has Mass   12.00000
   Atom    3 Element C  Has Mass   12.00000
   Atom    4 Element C  Has Mass   12.00000
   Atom    5 Element C  Has Mass   12.00000
   Atom    6 Element C  Has Mass   12.00000
   Atom    7 Element F  Has Mass   18.99840
   Atom    8 Element Br Has Mass   78.91830
   Atom    9 Element Cl Has Mass   34.96885
   Atom   10 Element Br Has Mass   78.91830
   Atom   11 Element Cl Has Mass   34.96885
   Atom   12 Element I  Has Mass  126.90440
   Molecular Mass:   445.677100 amu
   Principal axes and moments of inertia in amu*Bohr^2:
                             1           2           3
    Eigenvalues --     6207.10096  8790.19797 14997.29893
          X               0.99974     0.02279     0.00000
          Y              -0.02279     0.99974     0.00000
          Z              -0.00000    -0.00000     1.00000
   Rotational Symmetry Number is   1
   The Molecule is an Asymmetric Top
   Translational Enthalpy:        0.889 kcal/mol
   Rotational Enthalpy:           0.889 kcal/mol
   Vibrational Enthalpy:         31.905 kcal/mol
   gas constant (RT):             0.592 kcal/mol
   Translational Entropy:        44.172  cal/mol.K
   Rotational Entropy:           35.058  cal/mol.K
   Vibrational Entropy:          39.123  cal/mol.K

   Total Enthalpy:               34.275 kcal/mol
   Total Entropy:               118.353  cal/mol.K

 ======================================================================

 STANDARD THERMODYNAMIC QUANTITIES FOR ANHARMONIC VIBRATION -- TOSH

   Zero point vibrational energy: ************ kcal/mol

   Vibrational Enthalpy:       Infinity kcal/mol
   Vibrational Entropy:             NaN  cal/mol.K

   Total Enthalpy:             Infinity kcal/mol
   Total Entropy:                   NaN  cal/mol.K

 ======================================================================

 STANDARD THERMODYNAMIC QUANTITIES FOR ANHARMONIC VIBRATION -- VPT2

   Zero point vibrational energy: ************ kcal/mol

   Vibrational Enthalpy:       Infinity kcal/mol
   Vibrational Entropy:             NaN  cal/mol.K

   Total Enthalpy:             Infinity kcal/mol
   Total Entropy:                   NaN  cal/mol.K

 ======================================================================

Archival summary:
1\1\february\FREQ\ProcedureUnspecified\BasisUnspecified\1r2l216\taweetha\SunDec123:09:202019SunDec123:09:202019\0\\#,FREQ,ProcedureUnspecified,BasisUnspecified,\\0,1\I\C,1,2.11536\C,2,1.39057,1,118.344\F,3,1.33639,2,119.188,1,0,0\C,3,1.39152,2,122.183,1,180,0\C,5,1.40034,3,119.015,2,0,0\C,2,1.40237,1,123.02,3,-180,0\C,7,1.40418,2,120.266,1,-180,0\Cl,6,1.73448,5,119.49,3,-180,0\Cl,7,1.73698,2,119.772,1,-0,0\Br,5,1.89452,3,118.364,2,180,0\Br,8,1.89955,7,120.15,2,180,0\\\@

 Total job time:  750.00s(wall), 4311.95s(cpu) 
 Sun Dec  1 23:09:20 2019

        *************************************************************
        *                                                           *
        *  Thank you very much for using Q-Chem.  Have a nice day.  *
        *                                                           *
        *************************************************************
