# Supplementary material for: Geometric and energetic data from quantum chemical calculations of halobenzenes and xylenes
Source: Data Brief. 2020 Mar 5;30:105386. doi: 10.1016/j.dib.2020.105386 (PMC7114895; doi:10.1016/j.dib.2020.105386)
Supplement: Supplementary file 1 [file mmc1.zip › halobenzene/B3LYP/FBrClBrFI.out]

                  Welcome to Q-Chem
     A Quantum Leap Into The Future Of Chemistry


 Q-Chem 5.2 (devel), Q-Chem, Inc., Pleasanton, CA (2019)

 Yihan Shao,  Zhengting Gan,  E. Epifanovsky,  A. T. B. Gilbert,  M. Wormit,  
 J. Kussmann,  A. W. Lange,  A. Behn,  Jia Deng,  Xintian Feng,  D. Ghosh,  
 M. Goldey,  P. R. Horn,  L. D. Jacobson,  I. Kaliman,  T. Kus,  A. Landau,  
 Jie Liu,  E. I. Proynov,  R. M. Richard,  R. P. Steele,  E. J. Sundstrom,  
 H. L. Woodcock III,  P. M. Zimmerman,  D. Zuev,  B. Albrecht,  E. Alguire,  
 S. A. Baeppler,  D. Barton,  Z. Benda,  Y. A. Bernard,  E. J. Berquist,  
 K. B. Bravaya,  H. Burton,  D. Casanova,  Chun-Min Chang,  Yunqing Chen,  
 A. Chien,  K. D. Closser,  M. P. Coons,  S. Coriani,  S. Dasgupta,  
 A. L. Dempwolff,  M. Diedenhofen,  Hainam Do,  R. G. Edgar,  Po-Tung Fang,  
 S. Faraji,  S. Fatehi,  Qingguo Feng,  K. D. Fenk,  J. Fosso-Tande,  
 J. Gayvert,  Qinghui Ge,  A. Ghysels,  G. Gidofalvi,  J. Gomes,  
 J. Gonthier,  A. Gunina,  D. Hait,  M. W. D. Hanson-Heine,  
 P. H. P. Harbach,  A. W. Hauser,  M. F. Herbst,  J. E. Herr,  
 E. G. Hohenstein,  Z. C. Holden,  Kerwin Hui,  B. C. Huynh,  T.-C. Jagau,  
 Hyunjun Ji,  B. Kaduk,  K. Khistyaev,  Jaehoon Kim,  P. Klunzinger,  K. Koh,  
 D. Kosenkov,  L. Koulias,  T. Kowalczyk,  C. M. Krauter,  A. Kunitsa,  
 Ka Un Lao,  A. Laurent,  K. V. Lawler,  Joonho Lee,  D. Lefrancois,  
 S. Lehtola,  D. S. Levine,  Yi-Pei Li,  You-Sheng Lin,  Fenglai Liu,  
 E. Livshits,  A. Luenser,  P. Manohar,  E. Mansoor,  S. F. Manzer,  
 Shan-Ping Mao,  Yuezhi Mao,  N. Mardirossian,  A. V. Marenich,  
 T. Markovich,  L. A. Martinez-Martinez,  S. A. Maurer,  N. J. Mayhall,  
 S. C. McKenzie,  J.-M. Mewes,  P. Morgante,  A. F. Morrison,  
 J. W. Mullinax,  K. Nanda,  T. S. Nguyen-Beck,  R. Olivares-Amaya,  
 J. A. Parkhill,  Zheng Pei,  T. M. Perrine,  F. Plasser,  P. Pokhilko,  
 S. Prager,  A. Prociuk,  E. Ramos,  D. R. Rehn,  F. Rob,  M. Scheurer,  
 M. Schneider,  N. Sergueev,  S. M. Sharada,  S. Sharma,  D. W. Small,  
 T. Stauch,  T. Stein,  Yu-Chuan Su,  A. J. W. Thom,  A. Tkatchenko,  
 T. Tsuchimochi,  N. M. Tubman,  L. Vogt,  M. L. Vidal,  O. Vydrov,  
 M. A. Watson,  J. Wenzel,  M. de Wergifosse,  T. A. Wesolowski,  A. White,  
 J. Witte,  A. Yamada,  Jun Yang,  K. Yao,  S. Yeganeh,  S. R. Yost,  
 Zhi-Qiang You,  A. Zech,  Igor Ying Zhang,  Xing Zhang,  Yan Zhao,  
 Ying Zhu,  B. R. Brooks,  G. K. L. Chan,  C. J. Cramer,  M. S. Gordon,  
 W. J. Hehre,  A. Klamt,  M. W. Schmidt,  C. D. Sherrill,  D. G. Truhlar,  
 A. Aspuru-Guzik,  R. Baer,  A. T. Bell,  N. A. Besley,  Jeng-Da Chai,  
 A. E. DePrince, III,  R. A. DiStasio Jr.,  A. Dreuw,  B. D. Dunietz,  
 T. R. Furlani,  Chao-Ping Hsu,  Yousung Jung,  Jing Kong,  D. S. Lambrecht,  
 WanZhen Liang,  C. Ochsenfeld,  V. A. Rassolov,  L. V. Slipchenko,  
 J. E. Subotnik,  T. Van Voorhis,  J. M. Herbert,  A. I. Krylov,  
 P. M. W. Gill,  M. Head-Gordon

 Contributors to earlier versions of Q-Chem not listed above: 
 R. D. Adamson,  B. Austin,  J. Baker,  G. J. O. Beran,  K. Brandhorst,  
 S. T. Brown,  E. F. C. Byrd,  A. K. Chakraborty,  C.-L. Cheng,  
 Siu Hung Chien,  D. M. Chipman,  D. L. Crittenden,  H. Dachsel,  
 R. J. Doerksen,  A. D. Dutoi,  L. Fusti-Molnar,  W. A. Goddard III,  
 A. Golubeva-Zadorozhnaya,  S. R. Gwaltney,  G. Hawkins,  A. Heyden,  
 S. Hirata,  G. Kedziora,  F. J. Keil,  C. Kelley,  Jihan Kim,  R. A. King,  
 R. Z. Khaliullin,  P. P. Korambath,  W. Kurlancheek,  A. M. Lee,  M. S. Lee,  
 S. V. Levchenko,  Ching Yeh Lin,  D. Liotard,  R. C. Lochan,  I. Lotan,  
 P. E. Maslen,  N. Nair,  D. P. O'Neill,  D. Neuhauser,  E. Neuscamman,  
 C. M. Oana,  R. Olson,  B. Peters,  R. Peverati,  P. A. Pieniazek,  
 Y. M. Rhee,  J. Ritchie,  M. A. Rohrdanz,  E. Rosta,  N. J. Russ,  
 H. F. Schaefer III,  N. E. Schultz,  N. Shenvi,  A. C. Simmonett,  A. Sodt,  
 D. Stuck,  K. S. Thanthiriwatte,  V. Vanovschi,  Tao Wang,  A. Warshel,  
 C. F. Williams,  Q. Wu,  X. Xu,  W. Zhang

 Please cite Q-Chem as follows:
 Y. Shao et al., Mol. Phys. 113, 184-215 (2015)
 DOI: 10.1080/00268976.2014.952696

 Q-Chem 5.2.1 for Intel X86 EM64T Linux

 Parts of Q-Chem use Armadillo 8.300.2 (Tropical Shenanigans).
 http://arma.sourceforge.net/

 Q-Chem begins on Sun Dec  1 23:09:20 2019  

Host: 
0

     Scratch files written to /scratch/taweetham/qchem27413//
NAlpha2: 194
NElect   194
Mult     1

Checking the input file for inconsistencies... 	...done.

--------------------------------------------------------------
User input:
--------------------------------------------------------------
$MOLECULE
0 1
C   
C	1	CC
C	2	CC	1	120.0		
C	3	CC	2	120.0	1	0.0
C	4	CC	3	120.0	2	0.0	
C	5 	CC	4	120.0	3	0.0
F	1	CF	2	120.0	3	180.0
Br	2	CBr	3	120.0	4	180.0
Cl	3	CCl	4	120.0	5	180.0
Br	4	CBr	5	120.0	6	180.0
F	5	CF	6	120.0	1	180.0
I	6	CI	1	120.0	2	180.0

CC=1.39483
CH=1.08673
CF=1.33960
CCl=1.72090
CBr=1.89068
CI=2.07886
$END

$REM
   JOB_TYPE	OPTIMIZATION
   BASIS	6-311++G**
   METHOD	B3LYP
   MEM_TOTAL	64000
   SYM_IGNORE	TRUE
$END

--------------------------------------------------------------
 ----------------------------------------------------------------
             Standard Nuclear Orientation (Angstroms)
    I     Atom           X                Y                Z
 ----------------------------------------------------------------
    1      C       0.0000000000     0.0000000000     0.0000000000
    2      C       0.0000000000     0.0000000000     1.3948300000
    3      C       1.2079582140     0.0000000000     2.0922450000
    4      C       2.4159164279     0.0000000000     1.3948300000
    5      C       2.4159164279     0.0000000000    -0.0000000000
    6      C       1.2079582140     0.0000000000    -0.6974150000
    7      F      -1.1601276309    -0.0000000000    -0.6698000000
    8      Br     -1.6373769104    -0.0000000000     2.3401700000
    9      Cl      1.2079582140    -0.0000000000     3.8131450000
   10      Br      4.0532933383    -0.0000000000     2.3401700000
   11      F       3.5760440588    -0.0000000000    -0.6698000000
   12      I       1.2079582140    -0.0000000000    -2.7762750000
 ----------------------------------------------------------------
 Nuclear Repulsion Energy =        2211.03756029 hartrees
 There are       97 alpha and       97 beta electrons
 Requested basis set is 6-311++G(d,p)
 There are 123 shells and 364 basis functions

 Total QAlloc Memory Limit  64000 MB
 Mega-Array Size       188 MB
 MEM_STATIC part       192 MB
 A cutoff of  1.0D-11 yielded   5019 shell pairs
 There are     49021 function pairs (     54062 Cartesian)
 Smallest overlap matrix eigenvalue = 9.86E-07

 Q-Chem warning in module stvman/mkSTV.C, line 318:

 Overlap eigenvalue is smaller than square root of threshold
 Use THRESH >= 12 to get rid of this warning

 Linear dependence detected in AO basis
 Tighter screening thresholds may be required for diffuse basis sets
 Use S2THRESH > 14 and THRESH = 14 in case of SCF convergence issues
 Number of orthogonalized atomic orbitals = 363
 Maximum deviation from orthogonality = 1.994E-10

 Scale SEOQF with 1.000000e-01/1.000000e-01/1.000000e-01

 Standard Electronic Orientation quadrupole field applied
 Nucleus-field energy     =    -0.0000000826 hartrees
 Guess from superposition of atomic densities
 Warning:  Energy on first SCF cycle will be non-variational
 SAD guess density has 194.000000 electrons

 -----------------------------------------------------------------------
  General SCF calculation program by
  Eric Jon Sundstrom, Paul Horn, Yuezhi Mao, Dmitri Zuev, Alec White,
  David Stuck, Shaama M.S., Shane Yost, Joonho Lee, David Small,
  Daniel Levine, Susi Lehtola, Hugh Burton, Evgeny Epifanovsky,
  Bang C. Huynh
 -----------------------------------------------------------------------
 Exchange:     0.2000 Hartree-Fock + 0.0800 Slater + 0.7200 B88
 Correlation:  0.1900 VWN1RPA + 0.8100 LYP
 Using SG-1 standard quadrature grid
 using 6 threads for integral computing
 -------------------------------------------------------
 OpenMP Integral computing Module                
 Release: version 2.0, May 2017, Q-Chem Inc. Pleasanton 
 -------------------------------------------------------
 A restricted SCF calculation will be
 performed using DIIS
 SCF converges when DIIS error is below 1.0e-08
 ---------------------------------------
  Cycle       Energy         DIIS error
 ---------------------------------------
    1  -12958.9050899009      3.13e-02  
    2  -12956.3833126181      2.27e-03  
    3  -12956.3637008833      2.47e-03  
    4  -12956.4254870559      6.12e-04  
    5  -12956.4312345306      2.40e-04  
    6  -12956.4320048313      7.35e-05  
    7  -12956.4320672856      1.79e-05  
    8  -12956.4320708449      1.03e-05  
    9  -12956.4320725832      2.01e-06  
   10  -12956.4320726269      4.11e-07  
   11  -12956.4320726285      1.87e-07  
   12  -12956.4320726302      4.89e-08  
   13  -12956.4320726292      1.16e-08  
   14  -12956.4320726311      4.23e-09  Convergence criterion met
 ---------------------------------------
 SCF time:   CPU 202.97s  wall 36.00s 
 SCF   energy in the final basis set =   -12956.4320726311
 Total energy in the final basis set =   -12956.4320726311

 --------------------------------------------------------------

                    Orbital Energies (a.u.)
 --------------------------------------------------------------

 Alpha MOs
 -- Occupied --
********-482.8603-482.8603-176.3259-165.7297-165.7275-165.7274-101.5876
-62.5131 -62.5131 -56.3339 -56.3339 -56.3297 -56.3297 -56.3293 -56.3293
-35.8224 -31.3159 -31.3095 -31.3092 -24.7348 -24.7348 -22.9663 -22.9648
-22.9646 -22.9601 -22.9601 -10.3200 -10.3200 -10.2910 -10.2783 -10.2783
-10.2678  -9.5027  -8.7220  -8.7220  -7.2675  -7.2576  -7.2567  -6.5544
 -6.5544  -6.5403  -6.5403  -6.5394  -6.5394  -6.3719  -4.7850  -4.7694
 -4.7686  -2.6650  -2.6650  -2.6614  -2.6614  -2.6606  -2.6606  -2.6494
 -2.6493  -2.6492  -2.6492  -2.0510  -2.0459  -2.0454  -2.0319  -2.0317
 -1.2776  -1.2771  -0.9585  -0.8943  -0.8665  -0.8350  -0.7796  -0.7684
 -0.6992  -0.6620  -0.6382  -0.5986  -0.5916  -0.5511  -0.5266  -0.5098
 -0.5007  -0.4800  -0.4523  -0.4447  -0.4446  -0.4221  -0.4011  -0.3763
 -0.3646  -0.3620  -0.3411  -0.3227  -0.3041  -0.3038  -0.2891  -0.2736
 -0.2660
 -- Virtual --
 -0.0852  -0.0681  -0.0587  -0.0425  -0.0257  -0.0095   0.0149   0.0208
  0.0229   0.0381   0.0473   0.0491   0.0567   0.0573   0.0666   0.0743
  0.0762   0.0822   0.0823   0.0870   0.0968   0.1022   0.1040   0.1165
  0.1240   0.1252   0.1275   0.1340   0.1521   0.1536   0.1565   0.1653
  0.1693   0.1708   0.1870   0.1876   0.2022   0.2054   0.2125   0.2131
  0.2232   0.2290   0.2328   0.2372   0.2387   0.2625   0.2643   0.2852
  0.2924   0.3006   0.3113   0.3144   0.3345   0.3365   0.3502   0.3602
  0.3741   0.3976   0.3980   0.3992   0.4054   0.4155   0.4258   0.4265
  0.4396   0.4468   0.4535   0.4623   0.4711   0.4837   0.4920   0.4958
  0.5000   0.5061   0.5202   0.5277   0.5394   0.5425   0.5642   0.5759
  0.5774   0.5900   0.5924   0.5945   0.6060   0.6193   0.6353   0.6453
  0.6871   0.6938   0.7131   0.7169   0.7213   0.7374   0.7399   0.7595
  0.7899   0.8019   0.8082   0.8350   0.8370   0.8502   0.8538   0.8945
  0.8951   0.9300   0.9303   0.9440   0.9608   0.9788   0.9931   1.0283
  1.0425   1.0782   1.0829   1.1370   1.1380   1.1418   1.2021   1.2278
  1.2349   1.2596   1.2901   1.3366   1.3573   1.3645   1.4080   1.4122
  1.4196   1.4345   1.4465   1.4575   1.4824   1.5124   1.5502   1.5624
  1.5852   1.6296   1.7092   1.7254   1.7376   1.7499   1.8039   1.8150
  1.8336   1.8392   1.8852   2.0052   2.0054   2.0279   2.0359   2.0497
  2.0861   2.1305   2.1609   2.1881   2.1941   2.2456   2.2487   2.2551
  2.2856   2.2975   2.3257   2.3485   2.4037   2.4723   2.5584   2.5639
  2.6873   2.6989   2.8038   2.8188   2.8468   2.9667   3.0262   3.0318
  3.0700   3.0832   3.1607   3.1805   3.3870   3.4067   3.6422   3.7444
  3.7479   3.7480   3.7520   3.8612   3.9035   3.9493   3.9534   3.9537
  3.9830   3.9889   4.0011   4.0261   4.0450   4.0450   4.0647   4.0757
  4.0864   4.0897   4.1751   4.2488   4.2503   4.2875   4.4042   4.4064
  4.4938   4.8142   4.8287   4.8454   5.9983   6.1021   6.1611   6.2881
  6.3036   6.4290   6.4298   6.6452   6.7453   6.7547   6.7704   7.5445
  7.5552   7.6651   7.6771   7.7473   7.7510   9.7727  23.2497  23.7702
 23.7790  23.9399  23.9425  24.0326  25.8177  26.2212  26.6375  27.9040
 28.3380  28.4179  28.4204  28.5205  28.5450  28.5534  28.6205  28.7341
 47.9772  48.0206  66.7659  66.7679 127.8790 127.9407 127.9743 151.6931
215.7653 289.7406 289.7511 289.8600 289.8764 289.9686 289.97651020.7884
********1901.8580
 --------------------------------------------------------------

          Ground-State Mulliken Net Atomic Charges

     Atom                 Charge (a.u.)
  ----------------------------------------
      1 C                    -0.506597
      2 C                    -0.000496
      3 C                     0.007253
      4 C                    -0.000496
      5 C                    -0.506597
      6 C                     0.867138
      7 F                    -0.103857
      8 Br                   -0.145298
      9 Cl                    0.551643
     10 Br                   -0.145298
     11 F                    -0.103857
     12 I                     0.086461
  ----------------------------------------
  Sum of atomic charges =     0.000000

 -----------------------------------------------------------------
                    Cartesian Multipole Moments
 -----------------------------------------------------------------
    Charge (ESU x 10^10)
                -0.0000
    Dipole Moment (Debye)
         X      -0.0000      Y      -0.0000      Z       0.1731
       Tot       0.1731
    Quadrupole Moments (Debye-Ang)
        XX    -123.4734     XY      -0.0000     YY    -121.2358
        XZ       0.2092     YZ       0.0000     ZZ    -115.8197
    Octopole Moments (Debye-Ang^2)
       XXX    -447.4522    XXY      -0.0000    XYY    -146.4477
       YYY      -0.0000    XXZ     -49.3903    XYZ       0.0000
       YYZ     -72.5049    XZZ    -139.9053    YZZ      -0.0000
       ZZZ    -227.2740
    Hexadecapole Moments (Debye-Ang^3)
      XXXX   -3439.4388   XXXY       0.0000   XXYY    -613.3010
      XYYY       0.0000   YYYY    -144.0950   XXXZ    -179.5946
      XXYZ       0.0000   XYYZ     -87.5829   YYYZ       0.0000
      XXZZ   -1193.9692   XYZZ       0.0000   YYZZ    -713.2146
      XZZZ    -274.5375   YZZZ       0.0000   ZZZZ   -3809.6379
 -----------------------------------------------------------------
 Calculating analytic gradient of the SCF energy
 Gradient of SCF Energy
            1           2           3           4           5           6
    1  -0.0058507   0.0078046   0.0000000  -0.0078046   0.0058507  -0.0000000
    2  -0.0000000  -0.0000000  -0.0000000   0.0000000  -0.0000000  -0.0000000
    3  -0.0055789   0.0011090   0.0027669   0.0011090  -0.0055789   0.0020772
            7           8           9          10          11          12
    1  -0.0054726   0.0057272   0.0000000  -0.0057272   0.0054726   0.0000000
    2  -0.0000000   0.0000000   0.0000000  -0.0000000   0.0000000   0.0000000
    3  -0.0033468   0.0034129  -0.0064144   0.0034129  -0.0033468   0.0103780
 Max gradient component =       1.038E-02
 RMS gradient           =       4.038E-03
 Gradient time:  CPU 67.93 s  wall 11.42 s
 Geometry Optimization Parameters
   NAtoms,    NIC,     NZ,  NCons,   NDum,   NFix, NCnnct, MaxDiis
       12      78      12       0       0       0       0       0


** GEOMETRY OPTIMIZATION IN DELOCALIZED INTERNAL COORDINATES **
   Searching for a Minimum

   Optimization Cycle:   1

                       Coordinates (Angstroms)
     ATOM                X               Y               Z
      1  C         0.0000000000    0.0000000000    0.0000000000
      2  C         0.0000000000    0.0000000000    1.3948300000
      3  C         1.2079582140    0.0000000000    2.0922450000
      4  C         2.4159164279    0.0000000000    1.3948300000
      5  C         2.4159164279    0.0000000000    0.0000000000
      6  C         1.2079582140    0.0000000000   -0.6974150000
      7  F        -1.1601276309    0.0000000000   -0.6698000000
      8  Br       -1.6373769104    0.0000000000    2.3401700000
      9  Cl        1.2079582140    0.0000000000    3.8131450000
     10  Br        4.0532933383    0.0000000000    2.3401700000
     11  F         3.5760440588    0.0000000000   -0.6698000000
     12  I         1.2079582140    0.0000000000   -2.7762750000
   Point Group: c1    Number of degrees of freedom:    30


   Energy is -12956.432072631


 Attempting to generate delocalized internal coordinates
 Initial Hessian constructed with Jon Baker's OPTIMIZE code

 19 Hessian modes will be used to form the next step
  Hessian Eigenvalues:
     0.124424    0.201019    0.250000    0.250000    0.250000    0.250000
     0.250000    0.250000    0.250000    0.250000    0.250000    0.334879
     0.426727    0.464882    0.464882    0.464882    0.464882    0.572947
     0.572947

 Minimum search - taking simple RFO step
 Searching for Lamda that Minimizes Along All modes
 Value Taken    Lamda =  -0.00492041
 Step Taken.  Stepsize is  0.145259

                             Maximum     Tolerance    Cnvgd?
         Gradient           0.028156      0.000300      NO
         Displacement       0.093686      0.001200      NO
         Energy change     *********      0.000001      NO


 New Cartesian Coordinates Obtained by Inverse Iteration

 Displacement from previous Coordinates is:  0.291964
 ----------------------------------------------------------------
             Standard Nuclear Orientation (Angstroms)
    I     Atom           X                Y                Z
 ----------------------------------------------------------------
    1      C       0.0164827324     0.0000000000     0.0181872624
    2      C      -0.0062413069     0.0000000000     1.4097925447
    3      C       1.2079582142     0.0000000000     2.1197957807
    4      C       2.4221577362     0.0000000000     1.4097925459
    5      C       2.3994336964     0.0000000000     0.0181872641
    6      C       1.2079582143     0.0000000000    -0.6973017951
    7      F      -1.1393835639     0.0000000000    -0.6472464862
    8      Br     -1.6977380694     0.0000000000     2.2730374522
    9      Cl      1.2079582122     0.0000000000     3.8506850025
   10      Br      4.1136544989     0.0000000000     2.2730374529
   11      F       3.5552999917     0.0000000000    -0.6472464857
   12      I       1.2079582113     0.0000000000    -2.8186205384
 ----------------------------------------------------------------
 Nuclear Repulsion Energy =        2196.10784613 hartrees
 There are       97 alpha and       97 beta electrons
 Applying Cartesian multipole field
    Component          Value
    ---------          -----
     (2,0,0)        1.00000E-11
     (0,2,0)        2.00000E-11
     (0,0,2)       -3.00000E-11
 Nucleus-field energy     =    -0.0000000814 hartrees
 Requested basis set is 6-311++G(d,p)
 There are 123 shells and 364 basis functions
 A cutoff of  1.0D-11 yielded   4988 shell pairs
 There are     48792 function pairs (     53798 Cartesian)
 Smallest overlap matrix eigenvalue = 9.23E-07

 Q-Chem warning in module stvman/mkSTV.C, line 318:

 Overlap eigenvalue is smaller than square root of threshold
 Use THRESH >= 12 to get rid of this warning

 Linear dependence detected in AO basis
 Tighter screening thresholds may be required for diffuse basis sets
 Use S2THRESH > 14 and THRESH = 14 in case of SCF convergence issues
 Number of orthogonalized atomic orbitals = 363
 Maximum deviation from orthogonality = 1.603E-09
 Guess MOs from SCF MO coefficient file

 -----------------------------------------------------------------------
  General SCF calculation program by
  Eric Jon Sundstrom, Paul Horn, Yuezhi Mao, Dmitri Zuev, Alec White,
  David Stuck, Shaama M.S., Shane Yost, Joonho Lee, David Small,
  Daniel Levine, Susi Lehtola, Hugh Burton, Evgeny Epifanovsky,
  Bang C. Huynh
 -----------------------------------------------------------------------
 Exchange:     0.2000 Hartree-Fock + 0.0800 Slater + 0.7200 B88
 Correlation:  0.1900 VWN1RPA + 0.8100 LYP
 Using SG-1 standard quadrature grid
 using 6 threads for integral computing
 -------------------------------------------------------
 OpenMP Integral computing Module                
 Release: version 2.0, May 2017, Q-Chem Inc. Pleasanton 
 -------------------------------------------------------
 A restricted SCF calculation will be
 performed using DIIS
 SCF converges when DIIS error is below 1.0e-08
 ---------------------------------------
  Cycle       Energy         DIIS error
 ---------------------------------------
    1  -12956.4301680824      6.27e-04  
    2  -12956.4336323606      1.80e-04  
    3  -12956.4333661960      2.32e-04  
    4  -12956.4340291186      2.49e-05  
    5  -12956.4340362058      1.30e-05  
    6  -12956.4340386816      3.16e-06  
    7  -12956.4340388284      1.33e-06  
    8  -12956.4340388551      3.68e-07  
    9  -12956.4340388577      1.21e-07  
   10  -12956.4340388580      4.14e-08  
   11  -12956.4340388600      8.78e-09  Convergence criterion met
 ---------------------------------------
 SCF time:   CPU 165.79s  wall 30.00s 
 SCF   energy in the final basis set =   -12956.4340388600
 Total energy in the final basis set =   -12956.4340388600

 --------------------------------------------------------------

                    Orbital Energies (a.u.)
 --------------------------------------------------------------

 Alpha MOs
 -- Occupied --
********-482.8611-482.8611-176.3275-165.7314-165.7291-165.7290-101.5887
-62.5138 -62.5138 -56.3346 -56.3346 -56.3303 -56.3303 -56.3300 -56.3300
-35.8239 -31.3176 -31.3109 -31.3106 -24.7329 -24.7329 -22.9679 -22.9664
-22.9662 -22.9615 -22.9615 -10.3183 -10.3183 -10.2952 -10.2790 -10.2790
-10.2673  -9.5034  -8.7225  -8.7225  -7.2683  -7.2583  -7.2574  -6.5551
 -6.5551  -6.5407  -6.5407  -6.5399  -6.5399  -6.3730  -4.7864  -4.7704
 -4.7697  -2.6657  -2.6657  -2.6618  -2.6618  -2.6613  -2.6613  -2.6498
 -2.6498  -2.6498  -2.6498  -2.0520  -2.0471  -2.0466  -2.0328  -2.0326
 -1.2790  -1.2785  -0.9543  -0.8926  -0.8645  -0.8349  -0.7779  -0.7668
 -0.6965  -0.6613  -0.6412  -0.5986  -0.5907  -0.5471  -0.5274  -0.5104
 -0.4991  -0.4801  -0.4502  -0.4431  -0.4412  -0.4215  -0.4014  -0.3745
 -0.3632  -0.3581  -0.3409  -0.3220  -0.3083  -0.3036  -0.2900  -0.2731
 -0.2676
 -- Virtual --
 -0.0911  -0.0695  -0.0566  -0.0498  -0.0270  -0.0092   0.0120   0.0207
  0.0228   0.0385   0.0468   0.0495   0.0572   0.0574   0.0668   0.0736
  0.0762   0.0830   0.0839   0.0849   0.0976   0.1015   0.1020   0.1175
  0.1244   0.1255   0.1271   0.1354   0.1507   0.1535   0.1569   0.1648
  0.1687   0.1692   0.1854   0.1887   0.2035   0.2083   0.2112   0.2133
  0.2246   0.2281   0.2285   0.2354   0.2392   0.2638   0.2663   0.2830
  0.2934   0.2967   0.3165   0.3169   0.3348   0.3372   0.3507   0.3610
  0.3684   0.3960   0.3986   0.3991   0.4014   0.4165   0.4256   0.4260
  0.4394   0.4476   0.4517   0.4592   0.4724   0.4798   0.4878   0.4951
  0.4972   0.5077   0.5199   0.5288   0.5399   0.5414   0.5633   0.5720
  0.5790   0.5908   0.5930   0.5976   0.6039   0.6267   0.6391   0.6455
  0.6811   0.6891   0.7049   0.7124   0.7166   0.7382   0.7405   0.7642
  0.7823   0.7995   0.8137   0.8304   0.8384   0.8477   0.8548   0.8852
  0.8854   0.9301   0.9318   0.9383   0.9684   0.9898   0.9940   1.0240
  1.0334   1.0748   1.0816   1.1330   1.1351   1.1483   1.1928   1.2271
  1.2294   1.2561   1.2736   1.3329   1.3639   1.3759   1.4080   1.4147
  1.4158   1.4343   1.4562   1.4601   1.4711   1.5179   1.5495   1.5510
  1.5896   1.6334   1.7060   1.7273   1.7483   1.7500   1.7997   1.8135
  1.8339   1.8400   1.8840   2.0034   2.0048   2.0114   2.0275   2.0481
  2.0870   2.1186   2.1743   2.1833   2.1994   2.2336   2.2443   2.2538
  2.2819   2.2924   2.3206   2.3393   2.3989   2.4682   2.5583   2.5593
  2.6855   2.6998   2.8021   2.8201   2.8445   2.9744   3.0257   3.0294
  3.0651   3.0852   3.1684   3.1723   3.3813   3.4136   3.6352   3.7439
  3.7494   3.7498   3.7501   3.8641   3.9139   3.9487   3.9583   3.9596
  3.9834   3.9874   3.9963   4.0219   4.0489   4.0580   4.0617   4.0661
  4.0895   4.1052   4.1705   4.2359   4.2565   4.2885   4.4024   4.4038
  4.4822   4.8115   4.8168   4.8522   5.9966   6.0974   6.1521   6.2892
  6.3022   6.4305   6.4339   6.6400   6.7453   6.7671   6.7697   7.5434
  7.5558   7.6520   7.6860   7.7417   7.7566   9.7684  23.2575  23.7686
 23.7711  23.9237  23.9484  24.0365  25.8129  26.1965  26.6169  27.8906
 28.3359  28.4126  28.4135  28.5188  28.5416  28.5499  28.6165  28.7319
 47.9726  48.0176  66.7608  66.7702 127.8768 127.9366 127.9687 151.6809
215.7597 289.7390 289.7514 289.8464 289.8841 289.9628 289.98141020.7827
********1901.8451
 --------------------------------------------------------------

          Ground-State Mulliken Net Atomic Charges

     Atom                 Charge (a.u.)
  ----------------------------------------
      1 C                    -0.567065
      2 C                    -0.053451
      3 C                     0.206752
      4 C                    -0.053451
      5 C                    -0.567065
      6 C                     0.831067
      7 F                    -0.095486
      8 Br                   -0.131976
      9 Cl                    0.562951
     10 Br                   -0.131976
     11 F                    -0.095486
     12 I                     0.095187
  ----------------------------------------
  Sum of atomic charges =     0.000000

 -----------------------------------------------------------------
                    Cartesian Multipole Moments
 -----------------------------------------------------------------
    Charge (ESU x 10^10)
                -0.0000
    Dipole Moment (Debye)
         X      -0.0000      Y      -0.0000      Z       0.0365
       Tot       0.0365
    Quadrupole Moments (Debye-Ang)
        XX    -122.8711     XY       0.0000     YY    -121.3570
        XZ       0.0441     YZ      -0.0000     ZZ    -116.0250
    Octopole Moments (Debye-Ang^2)
       XXX    -445.2694    XXY       0.0000    XYY    -146.5942
       YYY      -0.0000    XXZ     -47.0846    XYZ       0.0000
       YYZ     -70.1771    XZZ    -140.1533    YZZ      -0.0000
       ZZZ    -225.3068
    Hexadecapole Moments (Debye-Ang^3)
      XXXX   -3475.7418   XXXY       0.0000   XXYY    -625.1436
      XYYY      -0.0000   YYYY    -144.3936   XXXZ    -170.7576
      XXYZ       0.0000   XYYZ     -84.7709   YYYZ       0.0000
      XXZZ   -1211.6678   XYZZ       0.0000   YYZZ    -713.7686
      XZZZ    -272.1612   YZZZ      -0.0000   ZZZZ   -3811.5317
 -----------------------------------------------------------------
 Calculating analytic gradient of the SCF energy
 Gradient of SCF Energy
            1           2           3           4           5           6
    1  -0.0011291  -0.0010448   0.0000000   0.0010448   0.0011291  -0.0000000
    2  -0.0000000  -0.0000000  -0.0000000   0.0000000   0.0000000  -0.0000000
    3   0.0001795  -0.0035684   0.0046608  -0.0035684   0.0001795   0.0043945
            7           8           9          10          11          12
    1   0.0009248  -0.0015829  -0.0000000   0.0015829  -0.0009248  -0.0000000
    2   0.0000000   0.0000000   0.0000000  -0.0000000  -0.0000000   0.0000000
    3   0.0010034  -0.0002122  -0.0000022  -0.0002122   0.0010034  -0.0038578
 Max gradient component =       4.661E-03
 RMS gradient           =       1.625E-03
 Gradient time:  CPU 67.12 s  wall 11.29 s
 Geometry Optimization Parameters
   NAtoms,    NIC,     NZ,  NCons,   NDum,   NFix, NCnnct, MaxDiis
       12      78      12       0       0       0       0       0

 Cartesian Hessian Update
 Hessian updated using BFGS update


** GEOMETRY OPTIMIZATION IN DELOCALIZED INTERNAL COORDINATES **
   Searching for a Minimum

   Optimization Cycle:   2

                       Coordinates (Angstroms)
     ATOM                X               Y               Z
      1  C         0.0164827324    0.0000000000    0.0181872624
      2  C        -0.0062413069    0.0000000000    1.4097925447
      3  C         1.2079582142    0.0000000000    2.1197957807
      4  C         2.4221577362    0.0000000000    1.4097925459
      5  C         2.3994336964    0.0000000000    0.0181872641
      6  C         1.2079582143    0.0000000000   -0.6973017951
      7  F        -1.1393835639    0.0000000000   -0.6472464862
      8  Br       -1.6977380694    0.0000000000    2.2730374522
      9  Cl        1.2079582122    0.0000000000    3.8506850025
     10  Br        4.1136544989    0.0000000000    2.2730374529
     11  F         3.5552999917    0.0000000000   -0.6472464857
     12  I         1.2079582113    0.0000000000   -2.8186205384
   Point Group: c1    Number of degrees of freedom:    30


   Energy is -12956.434038860

 Hessian updated using BFGS update

  9 Hessian modes will be used to form the next step
  Hessian Eigenvalues:
     0.134400    0.202622    0.238588    0.267302    0.333773    0.439866
     0.464879    0.485516    0.578820

 Minimum search - taking simple RFO step
 Searching for Lamda that Minimizes Along All modes
 Value Taken    Lamda =  -0.00021843
 Step Taken.  Stepsize is  0.029973

                             Maximum     Tolerance    Cnvgd?
         Gradient           0.005619      0.000300      NO
         Displacement       0.013242      0.001200      NO
         Energy change     -0.001966      0.000001      NO


 New Cartesian Coordinates Obtained by Inverse Iteration

 Displacement from previous Coordinates is:  0.043443
 ----------------------------------------------------------------
             Standard Nuclear Orientation (Angstroms)
    I     Atom           X                Y                Z
 ----------------------------------------------------------------
    1      C       0.0166286303     0.0000000000     0.0160275791
    2      C      -0.0049018207     0.0000000000     1.4089987873
    3      C       1.2079582133     0.0000000000     2.1143293953
    4      C       2.4208182482     0.0000000000     1.4089987884
    5      C       2.3992877985     0.0000000000     0.0160275816
    6      C       1.2079582146     0.0000000000    -0.7002439572
    7      F      -1.1393434151     0.0000000000    -0.6510421839
    8      Br     -1.6884672034     0.0000000000     2.2816481516
    9      Cl      1.2079582108     0.0000000000     3.8454201937
   10      Br      4.1043836344     0.0000000000     2.2816481462
   11      F       3.5552598442     0.0000000000    -0.6510421808
   12      I       1.2079582124     0.0000000000    -2.8086703014
 ----------------------------------------------------------------
 Nuclear Repulsion Energy =        2199.60580429 hartrees
 There are       97 alpha and       97 beta electrons
 Applying Cartesian multipole field
    Component          Value
    ---------          -----
     (2,0,0)        1.00000E-11
     (0,2,0)        2.00000E-11
     (0,0,2)       -3.00000E-11
 Nucleus-field energy     =    -0.0000000815 hartrees
 Requested basis set is 6-311++G(d,p)
 There are 123 shells and 364 basis functions
 A cutoff of  1.0D-11 yielded   4994 shell pairs
 There are     48856 function pairs (     53870 Cartesian)
 Smallest overlap matrix eigenvalue = 9.16E-07

 Q-Chem warning in module stvman/mkSTV.C, line 318:

 Overlap eigenvalue is smaller than square root of threshold
 Use THRESH >= 12 to get rid of this warning

 Linear dependence detected in AO basis
 Tighter screening thresholds may be required for diffuse basis sets
 Use S2THRESH > 14 and THRESH = 14 in case of SCF convergence issues
 Number of orthogonalized atomic orbitals = 363
 Maximum deviation from orthogonality = 1.815E-09
 Guess MOs from SCF MO coefficient file

 -----------------------------------------------------------------------
  General SCF calculation program by
  Eric Jon Sundstrom, Paul Horn, Yuezhi Mao, Dmitri Zuev, Alec White,
  David Stuck, Shaama M.S., Shane Yost, Joonho Lee, David Small,
  Daniel Levine, Susi Lehtola, Hugh Burton, Evgeny Epifanovsky,
  Bang C. Huynh
 -----------------------------------------------------------------------
 Exchange:     0.2000 Hartree-Fock + 0.0800 Slater + 0.7200 B88
 Correlation:  0.1900 VWN1RPA + 0.8100 LYP
 Using SG-1 standard quadrature grid
 using 6 threads for integral computing
 -------------------------------------------------------
 OpenMP Integral computing Module                
 Release: version 2.0, May 2017, Q-Chem Inc. Pleasanton 
 -------------------------------------------------------
 A restricted SCF calculation will be
 performed using DIIS
 SCF converges when DIIS error is below 1.0e-08
 ---------------------------------------
  Cycle       Energy         DIIS error
 ---------------------------------------
    1  -12956.4340716626      8.64e-05  
    2  -12956.4341465201      3.19e-05  
    3  -12956.4341289614      4.55e-05  
    4  -12956.4341633883      6.25e-06  
    5  -12956.4341638563      1.43e-06  
    6  -12956.4341638788      5.34e-07  
    7  -12956.4341638837      2.76e-07  
    8  -12956.4341638842      5.98e-08  
    9  -12956.4341638828      1.88e-08  
   10  -12956.4341638812      5.47e-09  Convergence criterion met
 ---------------------------------------
 SCF time:   CPU 147.34s  wall 27.00s 
 SCF   energy in the final basis set =   -12956.4341638812
 Total energy in the final basis set =   -12956.4341638812

 --------------------------------------------------------------

                    Orbital Energies (a.u.)
 --------------------------------------------------------------

 Alpha MOs
 -- Occupied --
********-482.8610-482.8610-176.3274-165.7313-165.7290-165.7289-101.5882
-62.5138 -62.5138 -56.3346 -56.3346 -56.3303 -56.3303 -56.3300 -56.3300
-35.8238 -31.3174 -31.3109 -31.3105 -24.7328 -24.7328 -22.9678 -22.9663
-22.9661 -22.9615 -22.9615 -10.3183 -10.3183 -10.2942 -10.2787 -10.2786
-10.2669  -9.5029  -8.7226  -8.7226  -7.2678  -7.2578  -7.2569  -6.5551
 -6.5551  -6.5408  -6.5408  -6.5400  -6.5400  -6.3730  -4.7864  -4.7704
 -4.7697  -2.6657  -2.6657  -2.6618  -2.6618  -2.6613  -2.6613  -2.6498
 -2.6498  -2.6498  -2.6498  -2.0521  -2.0471  -2.0466  -2.0329  -2.0327
 -1.2786  -1.2781  -0.9549  -0.8925  -0.8649  -0.8352  -0.7787  -0.7666
 -0.6973  -0.6616  -0.6407  -0.5983  -0.5909  -0.5470  -0.5272  -0.5100
 -0.4992  -0.4801  -0.4504  -0.4433  -0.4417  -0.4216  -0.4021  -0.3746
 -0.3635  -0.3584  -0.3411  -0.3222  -0.3077  -0.3038  -0.2900  -0.2728
 -0.2674
 -- Virtual --
 -0.0893  -0.0689  -0.0569  -0.0484  -0.0265  -0.0092   0.0125   0.0206
  0.0229   0.0384   0.0470   0.0496   0.0571   0.0574   0.0668   0.0737
  0.0763   0.0828   0.0840   0.0850   0.0975   0.1018   0.1020   0.1175
  0.1244   0.1255   0.1273   0.1356   0.1510   0.1536   0.1570   0.1650
  0.1689   0.1694   0.1857   0.1889   0.2032   0.2084   0.2113   0.2127
  0.2248   0.2285   0.2287   0.2357   0.2388   0.2634   0.2662   0.2837
  0.2940   0.2971   0.3165   0.3173   0.3347   0.3373   0.3509   0.3612
  0.3692   0.3964   0.3987   0.3991   0.4024   0.4164   0.4255   0.4261
  0.4395   0.4475   0.4519   0.4602   0.4723   0.4806   0.4881   0.4950
  0.4988   0.5072   0.5201   0.5290   0.5398   0.5410   0.5634   0.5729
  0.5790   0.5914   0.5933   0.5982   0.6054   0.6256   0.6386   0.6453
  0.6835   0.6898   0.7069   0.7138   0.7162   0.7390   0.7413   0.7633
  0.7841   0.8001   0.8131   0.8310   0.8386   0.8482   0.8550   0.8864
  0.8869   0.9303   0.9323   0.9389   0.9675   0.9897   0.9943   1.0247
  1.0336   1.0753   1.0817   1.1350   1.1363   1.1483   1.1935   1.2272
  1.2300   1.2571   1.2739   1.3336   1.3650   1.3761   1.4084   1.4148
  1.4175   1.4347   1.4584   1.4600   1.4729   1.5186   1.5490   1.5519
  1.5903   1.6326   1.7057   1.7278   1.7493   1.7500   1.8007   1.8147
  1.8358   1.8393   1.8843   2.0036   2.0050   2.0126   2.0279   2.0489
  2.0878   2.1198   2.1733   2.1853   2.1997   2.2345   2.2452   2.2542
  2.2834   2.2938   2.3202   2.3394   2.3995   2.4697   2.5585   2.5596
  2.6857   2.6998   2.8026   2.8203   2.8465   2.9743   3.0265   3.0303
  3.0672   3.0854   3.1685   3.1732   3.3832   3.4123   3.6365   3.7441
  3.7493   3.7499   3.7510   3.8652   3.9128   3.9488   3.9575   3.9590
  3.9833   3.9876   3.9969   4.0231   4.0485   4.0567   4.0623   4.0673
  4.0902   4.1044   4.1725   4.2381   4.2568   4.2885   4.4028   4.4047
  4.4877   4.8131   4.8165   4.8516   5.9971   6.0990   6.1560   6.2894
  6.3024   6.4304   6.4338   6.6401   6.7458   6.7676   6.7688   7.5435
  7.5559   7.6540   7.6860   7.7429   7.7572   9.7689  23.2574  23.7693
 23.7757  23.9306  23.9467  24.0365  25.8137  26.1995  26.6175  27.8944
 28.3365  28.4149  28.4149  28.5189  28.5421  28.5508  28.6178  28.7337
 47.9735  48.0182  66.7608  66.7702 127.8772 127.9378 127.9706 151.6843
215.7603 289.7392 289.7515 289.8485 289.8843 289.9640 289.98201020.7838
********1901.8487
 --------------------------------------------------------------

          Ground-State Mulliken Net Atomic Charges

     Atom                 Charge (a.u.)
  ----------------------------------------
      1 C                    -0.565674
      2 C                    -0.039274
      3 C                     0.189394
      4 C                    -0.039274
      5 C                    -0.565674
      6 C                     0.822847
      7 F                    -0.095693
      8 Br                   -0.133231
      9 Cl                    0.561110
     10 Br                   -0.133231
     11 F                    -0.095692
     12 I                     0.094394
  ----------------------------------------
  Sum of atomic charges =     0.000000

 -----------------------------------------------------------------
                    Cartesian Multipole Moments
 -----------------------------------------------------------------
    Charge (ESU x 10^10)
                -0.0000
    Dipole Moment (Debye)
         X      -0.0000      Y       0.0000      Z       0.0370
       Tot       0.0370
    Quadrupole Moments (Debye-Ang)
        XX    -122.9118     XY       0.0000     YY    -121.3178
        XZ       0.0447     YZ       0.0000     ZZ    -116.0259
    Octopole Moments (Debye-Ang^2)
       XXX    -445.4169    XXY       0.0000    XYY    -146.5468
       YYY       0.0000    XXZ     -47.3802    XYZ       0.0000
       YYZ     -70.6098    XZZ    -140.1545    YZZ       0.0000
       ZZZ    -226.1936
    Hexadecapole Moments (Debye-Ang^3)
      XXXX   -3467.1130   XXXY       0.0000   XXYY    -622.9907
      XYYY       0.0000   YYYY    -144.2846   XXXZ    -171.8305
      XXYZ       0.0000   XYYZ     -85.2937   YYYZ       0.0000
      XXZZ   -1207.7240   XYZZ       0.0000   YYZZ    -712.8504
      XZZZ    -273.2324   YZZZ       0.0000   ZZZZ   -3808.5502
 -----------------------------------------------------------------
 Calculating analytic gradient of the SCF energy
 Gradient of SCF Energy
            1           2           3           4           5           6
    1  -0.0005693   0.0003459  -0.0000000  -0.0003459   0.0005693  -0.0000000
    2   0.0000000  -0.0000000  -0.0000000   0.0000000  -0.0000000  -0.0000000
    3  -0.0006693  -0.0007646   0.0017609  -0.0007646  -0.0006693   0.0016029
            7           8           9          10          11          12
    1   0.0005192  -0.0002540  -0.0000000   0.0002540  -0.0005192   0.0000000
    2  -0.0000000   0.0000000   0.0000000  -0.0000000   0.0000000   0.0000000
    3   0.0002028   0.0000830  -0.0005712   0.0000830   0.0002028  -0.0004962
 Max gradient component =       1.761E-03
 RMS gradient           =       5.260E-04
 Gradient time:  CPU 67.27 s  wall 11.31 s
 Geometry Optimization Parameters
   NAtoms,    NIC,     NZ,  NCons,   NDum,   NFix, NCnnct, MaxDiis
       12      78      12       0       0       0       0       0

 Cartesian Hessian Update
 Hessian updated using BFGS update


** GEOMETRY OPTIMIZATION IN DELOCALIZED INTERNAL COORDINATES **
   Searching for a Minimum

   Optimization Cycle:   3

                       Coordinates (Angstroms)
     ATOM                X               Y               Z
      1  C         0.0166286303    0.0000000000    0.0160275791
      2  C        -0.0049018207    0.0000000000    1.4089987873
      3  C         1.2079582133    0.0000000000    2.1143293953
      4  C         2.4208182482    0.0000000000    1.4089987884
      5  C         2.3992877985    0.0000000000    0.0160275816
      6  C         1.2079582146    0.0000000000   -0.7002439572
      7  F        -1.1393434151    0.0000000000   -0.6510421839
      8  Br       -1.6884672034    0.0000000000    2.2816481516
      9  Cl        1.2079582108    0.0000000000    3.8454201937
     10  Br        4.1043836344    0.0000000000    2.2816481462
     11  F         3.5552598442    0.0000000000   -0.6510421808
     12  I         1.2079582124    0.0000000000   -2.8086703014
   Point Group: c1    Number of degrees of freedom:    30


   Energy is -12956.434163881

 Hessian updated using BFGS update

 10 Hessian modes will be used to form the next step
  Hessian Eigenvalues:
     0.124344    0.197156    0.233789    0.248306    0.274949    0.334605
     0.418393    0.464739    0.495429    0.568179

 Minimum search - taking simple RFO step
 Searching for Lamda that Minimizes Along All modes
 Value Taken    Lamda =  -0.00001354
 Step Taken.  Stepsize is  0.008200

                             Maximum     Tolerance    Cnvgd?
         Gradient           0.001417      0.000300      NO
         Displacement       0.006848      0.001200      NO
         Energy change     -0.000125      0.000001      NO


 New Cartesian Coordinates Obtained by Inverse Iteration

 Displacement from previous Coordinates is:  0.006928
 ----------------------------------------------------------------
             Standard Nuclear Orientation (Angstroms)
    I     Atom           X                Y                Z
 ----------------------------------------------------------------
    1      C       0.0167756071     0.0000000000     0.0159609018
    2      C      -0.0050618791     0.0000000000     1.4090669279
    3      C       1.2079582128     0.0000000000     2.1126839815
    4      C       2.4209783042     0.0000000000     1.4090669268
    5      C       2.3991408226     0.0000000000     0.0159609026
    6      C       1.2079582149     0.0000000000    -0.7019148667
    7      F      -1.1402762885     0.0000000000    -0.6504019444
    8      Br     -1.6872856749     0.0000000000     2.2824982103
    9      Cl      1.2079582142     0.0000000000     3.8448883121
   10      Br      4.1032021024     0.0000000000     2.2824982072
   11      F       3.5561927190     0.0000000000    -0.6504019427
   12      I       1.2079582128     0.0000000000    -2.8078056164
 ----------------------------------------------------------------
 Nuclear Repulsion Energy =        2199.97613117 hartrees
 There are       97 alpha and       97 beta electrons
 Applying Cartesian multipole field
    Component          Value
    ---------          -----
     (2,0,0)        1.00000E-11
     (0,2,0)        2.00000E-11
     (0,0,2)       -3.00000E-11
 Nucleus-field energy     =    -0.0000000815 hartrees
 Requested basis set is 6-311++G(d,p)
 There are 123 shells and 364 basis functions
 A cutoff of  1.0D-11 yielded   4995 shell pairs
 There are     48857 function pairs (     53871 Cartesian)
 Smallest overlap matrix eigenvalue = 9.12E-07

 Q-Chem warning in module stvman/mkSTV.C, line 318:

 Overlap eigenvalue is smaller than square root of threshold
 Use THRESH >= 12 to get rid of this warning

 Linear dependence detected in AO basis
 Tighter screening thresholds may be required for diffuse basis sets
 Use S2THRESH > 14 and THRESH = 14 in case of SCF convergence issues
 Number of orthogonalized atomic orbitals = 363
 Maximum deviation from orthogonality = 2.155E-09
 Guess MOs from SCF MO coefficient file

 -----------------------------------------------------------------------
  General SCF calculation program by
  Eric Jon Sundstrom, Paul Horn, Yuezhi Mao, Dmitri Zuev, Alec White,
  David Stuck, Shaama M.S., Shane Yost, Joonho Lee, David Small,
  Daniel Levine, Susi Lehtola, Hugh Burton, Evgeny Epifanovsky,
  Bang C. Huynh
 -----------------------------------------------------------------------
 Exchange:     0.2000 Hartree-Fock + 0.0800 Slater + 0.7200 B88
 Correlation:  0.1900 VWN1RPA + 0.8100 LYP
 Using SG-1 standard quadrature grid
 using 6 threads for integral computing
 -------------------------------------------------------
 OpenMP Integral computing Module                
 Release: version 2.0, May 2017, Q-Chem Inc. Pleasanton 
 -------------------------------------------------------
 A restricted SCF calculation will be
 performed using DIIS
 SCF converges when DIIS error is below 1.0e-08
 ---------------------------------------
  Cycle       Energy         DIIS error
 ---------------------------------------
    1  -12956.4341610956      3.48e-05  
    2  -12956.4341703418      9.86e-06  
    3  -12956.4341682525      1.55e-05  
    4  -12956.4341715779      1.96e-06  
    5  -12956.4341716384      5.02e-07  
    6  -12956.4341716416      2.16e-07  
    7  -12956.4341716423      7.37e-08  
    8  -12956.4341716424      1.71e-08  
    9  -12956.4341716406      3.90e-09  Convergence criterion met
 ---------------------------------------
 SCF time:   CPU 132.26s  wall 24.00s 
 SCF   energy in the final basis set =   -12956.4341716406
 Total energy in the final basis set =   -12956.4341716406

 --------------------------------------------------------------

                    Orbital Energies (a.u.)
 --------------------------------------------------------------

 Alpha MOs
 -- Occupied --
********-482.8611-482.8611-176.3275-165.7314-165.7291-165.7289-101.5880
-62.5138 -62.5138 -56.3346 -56.3346 -56.3304 -56.3304 -56.3301 -56.3301
-35.8239 -31.3175 -31.3109 -31.3106 -24.7326 -24.7326 -22.9679 -22.9664
-22.9662 -22.9616 -22.9616 -10.3183 -10.3183 -10.2941 -10.2786 -10.2786
-10.2670  -9.5027  -8.7226  -8.7226  -7.2675  -7.2576  -7.2567  -6.5551
 -6.5551  -6.5408  -6.5408  -6.5400  -6.5400  -6.3731  -4.7865  -4.7705
 -4.7698  -2.6657  -2.6657  -2.6619  -2.6619  -2.6613  -2.6613  -2.6499
 -2.6499  -2.6498  -2.6498  -2.0522  -2.0472  -2.0467  -2.0330  -2.0328
 -1.2782  -1.2777  -0.9548  -0.8922  -0.8651  -0.8353  -0.7788  -0.7666
 -0.6975  -0.6616  -0.6407  -0.5980  -0.5908  -0.5467  -0.5270  -0.5098
 -0.4991  -0.4800  -0.4503  -0.4434  -0.4416  -0.4217  -0.4023  -0.3745
 -0.3636  -0.3584  -0.3411  -0.3222  -0.3076  -0.3039  -0.2901  -0.2728
 -0.2673
 -- Virtual --
 -0.0891  -0.0689  -0.0569  -0.0482  -0.0264  -0.0092   0.0125   0.0206
  0.0229   0.0384   0.0470   0.0496   0.0570   0.0574   0.0668   0.0736
  0.0763   0.0828   0.0840   0.0850   0.0975   0.1018   0.1020   0.1175
  0.1244   0.1256   0.1273   0.1355   0.1510   0.1536   0.1570   0.1650
  0.1689   0.1693   0.1857   0.1890   0.2032   0.2085   0.2112   0.2124
  0.2248   0.2285   0.2287   0.2358   0.2386   0.2633   0.2662   0.2838
  0.2943   0.2970   0.3166   0.3176   0.3348   0.3374   0.3510   0.3612
  0.3692   0.3965   0.3985   0.3990   0.4025   0.4165   0.4254   0.4259
  0.4396   0.4475   0.4519   0.4603   0.4724   0.4806   0.4880   0.4949
  0.4987   0.5072   0.5201   0.5291   0.5395   0.5410   0.5634   0.5729
  0.5790   0.5915   0.5934   0.5985   0.6057   0.6256   0.6387   0.6452
  0.6838   0.6898   0.7072   0.7139   0.7161   0.7391   0.7418   0.7632
  0.7844   0.8001   0.8131   0.8311   0.8388   0.8483   0.8551   0.8865
  0.8870   0.9303   0.9324   0.9387   0.9673   0.9901   0.9944   1.0249
  1.0333   1.0754   1.0817   1.1352   1.1368   1.1484   1.1931   1.2269
  1.2298   1.2573   1.2730   1.3336   1.3660   1.3762   1.4085   1.4150
  1.4177   1.4350   1.4594   1.4601   1.4729   1.5185   1.5491   1.5519
  1.5901   1.6327   1.7055   1.7275   1.7493   1.7504   1.8008   1.8151
  1.8361   1.8394   1.8841   2.0036   2.0051   2.0123   2.0280   2.0486
  2.0880   2.1196   2.1730   2.1858   2.2000   2.2339   2.2451   2.2543
  2.2834   2.2940   2.3194   2.3386   2.3993   2.4700   2.5584   2.5593
  2.6855   2.6997   2.8028   2.8203   2.8469   2.9743   3.0264   3.0303
  3.0674   3.0849   3.1681   3.1729   3.3831   3.4118   3.6359   3.7442
  3.7494   3.7500   3.7509   3.8652   3.9128   3.9487   3.9571   3.9586
  3.9833   3.9876   3.9969   4.0232   4.0484   4.0562   4.0624   4.0674
  4.0905   4.1039   4.1726   4.2384   4.2571   4.2885   4.4028   4.4049
  4.4889   4.8121   4.8161   4.8512   5.9971   6.0993   6.1568   6.2895
  6.3025   6.4305   6.4339   6.6396   6.7458   6.7677   6.7684   7.5435
  7.5559   7.6542   7.6864   7.7431   7.7577   9.7686  23.2575  23.7695
 23.7757  23.9313  23.9463  24.0354  25.8139  26.1996  26.6161  27.8950
 28.3365  28.4151  28.4152  28.5189  28.5420  28.5509  28.6179  28.7341
 47.9736  48.0182  66.7605  66.7702 127.8773 127.9380 127.9710 151.6848
215.7600 289.7392 289.7516 289.8487 289.8846 289.9642 289.98251020.7840
********1901.8492
 --------------------------------------------------------------

          Ground-State Mulliken Net Atomic Charges

     Atom                 Charge (a.u.)
  ----------------------------------------
      1 C                    -0.568459
      2 C                    -0.035061
      3 C                     0.189767
      4 C                    -0.035060
      5 C                    -0.568459
      6 C                     0.819805
      7 F                    -0.095697
      8 Br                   -0.133162
      9 Cl                    0.560484
     10 Br                   -0.133162
     11 F                    -0.095697
     12 I                     0.094700
  ----------------------------------------
  Sum of atomic charges =     0.000000

 -----------------------------------------------------------------
                    Cartesian Multipole Moments
 -----------------------------------------------------------------
    Charge (ESU x 10^10)
                -0.0000
    Dipole Moment (Debye)
         X      -0.0000      Y      -0.0000      Z       0.0296
       Tot       0.0296
    Quadrupole Moments (Debye-Ang)
        XX    -122.9065     XY      -0.0000     YY    -121.3124
        XZ       0.0358     YZ      -0.0000     ZZ    -116.0315
    Octopole Moments (Debye-Ang^2)
       XXX    -445.3978    XXY      -0.0000    XYY    -146.5403
       YYY       0.0000    XXZ     -47.3410    XYZ      -0.0000
       YYZ     -70.6560    XZZ    -140.1613    YZZ       0.0000
       ZZZ    -226.4648
    Hexadecapole Moments (Debye-Ang^3)
      XXXX   -3465.9115   XXXY      -0.0000   XXYY    -622.7406
      XYYY      -0.0000   YYYY    -144.2628   XXXZ    -171.6623
      XXYZ      -0.0000   XYYZ     -85.3494   YYYZ       0.0000
      XXZZ   -1207.1386   XYZZ      -0.0000   YYZZ    -712.7503
      XZZZ    -273.5600   YZZZ       0.0000   ZZZZ   -3808.6288
 -----------------------------------------------------------------
 Calculating analytic gradient of the SCF energy
 Gradient of SCF Energy
            1           2           3           4           5           6
    1  -0.0003464   0.0002235  -0.0000000  -0.0002235   0.0003464  -0.0000000
    2  -0.0000000  -0.0000000   0.0000000   0.0000000  -0.0000000   0.0000000
    3  -0.0002509  -0.0000826   0.0004201  -0.0000826  -0.0002509   0.0002033
            7           8           9          10          11          12
    1   0.0001363   0.0000058   0.0000000  -0.0000058  -0.0001363  -0.0000000
    2   0.0000000   0.0000000  -0.0000000   0.0000000   0.0000000  -0.0000000
    3   0.0001237   0.0000238  -0.0002968   0.0000238   0.0001237   0.0000456
 Max gradient component =       4.201E-04
 RMS gradient           =       1.542E-04
 Gradient time:  CPU 67.36 s  wall 11.34 s
 Geometry Optimization Parameters
   NAtoms,    NIC,     NZ,  NCons,   NDum,   NFix, NCnnct, MaxDiis
       12      78      12       0       0       0       0       0

 Cartesian Hessian Update
 Hessian updated using BFGS update


** GEOMETRY OPTIMIZATION IN DELOCALIZED INTERNAL COORDINATES **
   Searching for a Minimum

   Optimization Cycle:   4

                       Coordinates (Angstroms)
     ATOM                X               Y               Z
      1  C         0.0167756071    0.0000000000    0.0159609018
      2  C        -0.0050618791    0.0000000000    1.4090669279
      3  C         1.2079582128    0.0000000000    2.1126839815
      4  C         2.4209783042    0.0000000000    1.4090669268
      5  C         2.3991408226    0.0000000000    0.0159609026
      6  C         1.2079582149    0.0000000000   -0.7019148667
      7  F        -1.1402762885    0.0000000000   -0.6504019444
      8  Br       -1.6872856749    0.0000000000    2.2824982103
      9  Cl        1.2079582142    0.0000000000    3.8448883121
     10  Br        4.1032021024    0.0000000000    2.2824982072
     11  F         3.5561927190    0.0000000000   -0.6504019427
     12  I         1.2079582128    0.0000000000   -2.8078056164
   Point Group: c1    Number of degrees of freedom:    30


   Energy is -12956.434171641

 Hessian updated using BFGS update

 11 Hessian modes will be used to form the next step
  Hessian Eigenvalues:
     0.119974    0.179797    0.213817    0.249893    0.256088    0.274469
     0.321658    0.455592    0.464580    0.503133    0.553131

 Minimum search - taking simple RFO step
 Searching for Lamda that Minimizes Along All modes
 Value Taken    Lamda =  -0.00000126
 Step Taken.  Stepsize is  0.002529

                             Maximum     Tolerance    Cnvgd?
         Gradient           0.000420      0.000300      NO
         Displacement       0.002295      0.001200      NO
         Energy change     -0.000008      0.000001      NO


 New Cartesian Coordinates Obtained by Inverse Iteration

 Displacement from previous Coordinates is:  0.001874
 ----------------------------------------------------------------
             Standard Nuclear Orientation (Angstroms)
    I     Atom           X                Y                Z
 ----------------------------------------------------------------
    1      C       0.0170412973     0.0000000000     0.0161277137
    2      C      -0.0052642389     0.0000000000     1.4092581371
    3      C       1.2079582138     0.0000000000     2.1125264158
    4      C       2.4211806668     0.0000000000     1.4092581357
    5      C       2.3988751306     0.0000000000     0.0161277140
    6      C       1.2079582135     0.0000000000    -0.7022018674
    7      F      -1.1400792513     0.0000000000    -0.6506053214
    8      Br     -1.6875092154     0.0000000000     2.2823870785
    9      Cl      1.2079582172     0.0000000000     3.8453630370
   10      Br      4.1034256418     0.0000000000     2.2823870836
   11      F       3.5559956790     0.0000000000    -0.6506053222
   12      I       1.2079582132     0.0000000000    -2.8079228044
 ----------------------------------------------------------------
 Nuclear Repulsion Energy =        2199.88887930 hartrees
 There are       97 alpha and       97 beta electrons
 Applying Cartesian multipole field
    Component          Value
    ---------          -----
     (2,0,0)        1.00000E-11
     (0,2,0)        2.00000E-11
     (0,0,2)       -3.00000E-11
 Nucleus-field energy     =    -0.0000000815 hartrees
 Requested basis set is 6-311++G(d,p)
 There are 123 shells and 364 basis functions
 A cutoff of  1.0D-11 yielded   4995 shell pairs
 There are     48857 function pairs (     53871 Cartesian)
 Smallest overlap matrix eigenvalue = 9.10E-07

 Q-Chem warning in module stvman/mkSTV.C, line 318:

 Overlap eigenvalue is smaller than square root of threshold
 Use THRESH >= 12 to get rid of this warning

 Linear dependence detected in AO basis
 Tighter screening thresholds may be required for diffuse basis sets
 Use S2THRESH > 14 and THRESH = 14 in case of SCF convergence issues
 Number of orthogonalized atomic orbitals = 363
 Maximum deviation from orthogonality = 1.786E-09
 Guess MOs from SCF MO coefficient file

 -----------------------------------------------------------------------
  General SCF calculation program by
  Eric Jon Sundstrom, Paul Horn, Yuezhi Mao, Dmitri Zuev, Alec White,
  David Stuck, Shaama M.S., Shane Yost, Joonho Lee, David Small,
  Daniel Levine, Susi Lehtola, Hugh Burton, Evgeny Epifanovsky,
  Bang C. Huynh
 -----------------------------------------------------------------------
 Exchange:     0.2000 Hartree-Fock + 0.0800 Slater + 0.7200 B88
 Correlation:  0.1900 VWN1RPA + 0.8100 LYP
 Using SG-1 standard quadrature grid
 using 6 threads for integral computing
 -------------------------------------------------------
 OpenMP Integral computing Module                
 Release: version 2.0, May 2017, Q-Chem Inc. Pleasanton 
 -------------------------------------------------------
 A restricted SCF calculation will be
 performed using DIIS
 SCF converges when DIIS error is below 1.0e-08
 ---------------------------------------
  Cycle       Energy         DIIS error
 ---------------------------------------
    1  -12956.4341712961      1.20e-05  
    2  -12956.4341722081      3.77e-06  
    3  -12956.4341721097      4.89e-06  
    4  -12956.4341723490      4.71e-07  
    5  -12956.4341723525      1.53e-07  
    6  -12956.4341723530      4.20e-08  
    7  -12956.4341723539      1.44e-08  
    8  -12956.4341723522      7.24e-09  Convergence criterion met
 ---------------------------------------
 SCF time:   CPU 117.20s  wall 21.00s 
 SCF   energy in the final basis set =   -12956.4341723522
 Total energy in the final basis set =   -12956.4341723522

 --------------------------------------------------------------

                    Orbital Energies (a.u.)
 --------------------------------------------------------------

 Alpha MOs
 -- Occupied --
********-482.8611-482.8611-176.3275-165.7314-165.7291-165.7290-101.5879
-62.5139 -62.5139 -56.3347 -56.3347 -56.3304 -56.3304 -56.3301 -56.3301
-35.8239 -31.3176 -31.3110 -31.3106 -24.7325 -24.7325 -22.9679 -22.9664
-22.9662 -22.9616 -22.9616 -10.3183 -10.3183 -10.2941 -10.2786 -10.2786
-10.2670  -9.5026  -8.7226  -8.7226  -7.2675  -7.2575  -7.2567  -6.5551
 -6.5551  -6.5409  -6.5409  -6.5400  -6.5400  -6.3732  -4.7865  -4.7705
 -4.7698  -2.6658  -2.6658  -2.6619  -2.6619  -2.6614  -2.6614  -2.6499
 -2.6499  -2.6499  -2.6499  -2.0522  -2.0472  -2.0468  -2.0330  -2.0328
 -1.2781  -1.2776  -0.9548  -0.8921  -0.8651  -0.8353  -0.7789  -0.7666
 -0.6975  -0.6615  -0.6407  -0.5979  -0.5907  -0.5466  -0.5269  -0.5097
 -0.4990  -0.4800  -0.4502  -0.4434  -0.4416  -0.4217  -0.4024  -0.3744
 -0.3636  -0.3584  -0.3411  -0.3223  -0.3077  -0.3040  -0.2901  -0.2728
 -0.2674
 -- Virtual --
 -0.0891  -0.0689  -0.0570  -0.0483  -0.0264  -0.0092   0.0125   0.0206
  0.0229   0.0384   0.0470   0.0496   0.0570   0.0574   0.0668   0.0736
  0.0763   0.0828   0.0840   0.0850   0.0975   0.1017   0.1019   0.1175
  0.1244   0.1256   0.1273   0.1355   0.1510   0.1537   0.1570   0.1650
  0.1689   0.1693   0.1857   0.1890   0.2032   0.2086   0.2112   0.2124
  0.2247   0.2285   0.2287   0.2357   0.2386   0.2632   0.2662   0.2838
  0.2944   0.2970   0.3167   0.3177   0.3348   0.3374   0.3510   0.3612
  0.3692   0.3965   0.3985   0.3990   0.4026   0.4165   0.4254   0.4259
  0.4396   0.4475   0.4519   0.4603   0.4724   0.4805   0.4880   0.4949
  0.4987   0.5073   0.5201   0.5291   0.5394   0.5410   0.5634   0.5728
  0.5790   0.5914   0.5934   0.5986   0.6057   0.6256   0.6386   0.6452
  0.6838   0.6898   0.7072   0.7138   0.7161   0.7391   0.7419   0.7632
  0.7843   0.8002   0.8131   0.8311   0.8389   0.8483   0.8552   0.8864
  0.8869   0.9303   0.9325   0.9386   0.9672   0.9903   0.9944   1.0248
  1.0331   1.0754   1.0817   1.1352   1.1368   1.1486   1.1930   1.2267
  1.2297   1.2573   1.2725   1.3336   1.3664   1.3764   1.4086   1.4151
  1.4177   1.4351   1.4597   1.4601   1.4729   1.5186   1.5490   1.5517
  1.5900   1.6328   1.7054   1.7274   1.7494   1.7505   1.8008   1.8151
  1.8362   1.8394   1.8840   2.0036   2.0051   2.0119   2.0280   2.0485
  2.0880   2.1194   2.1731   2.1859   2.2001   2.2336   2.2451   2.2543
  2.2834   2.2940   2.3192   2.3382   2.3993   2.4700   2.5584   2.5591
  2.6855   2.6997   2.8028   2.8203   2.8469   2.9742   3.0263   3.0303
  3.0673   3.0847   3.1680   3.1727   3.3830   3.4117   3.6355   3.7442
  3.7495   3.7501   3.7509   3.8652   3.9128   3.9486   3.9569   3.9584
  3.9833   3.9875   3.9968   4.0232   4.0484   4.0561   4.0624   4.0673
  4.0905   4.1039   4.1727   4.2383   4.2572   4.2886   4.4027   4.4049
  4.4891   4.8115   4.8159   4.8511   5.9971   6.0993   6.1569   6.2896
  6.3025   6.4305   6.4340   6.6393   6.7458   6.7676   6.7683   7.5434
  7.5559   7.6541   7.6865   7.7431   7.7579   9.7684  23.2575  23.7694
 23.7756  23.9313  23.9463  24.0353  25.8138  26.1993  26.6153  27.8950
 28.3365  28.4151  28.4152  28.5188  28.5420  28.5508  28.6179  28.7342
 47.9736  48.0182  66.7603  66.7703 127.8773 127.9380 127.9710 151.6849
215.7598 289.7391 289.7515 289.8486 289.8848 289.9642 289.98271020.7840
********1901.8493
 --------------------------------------------------------------

          Ground-State Mulliken Net Atomic Charges

     Atom                 Charge (a.u.)
  ----------------------------------------
      1 C                    -0.570134
      2 C                    -0.034303
      3 C                     0.192025
      4 C                    -0.034303
      5 C                    -0.570134
      6 C                     0.819204
      7 F                    -0.095731
      8 Br                   -0.133070
      9 Cl                    0.560355
     10 Br                   -0.133070
     11 F                    -0.095731
     12 I                     0.094890
  ----------------------------------------
  Sum of atomic charges =     0.000000

 -----------------------------------------------------------------
                    Cartesian Multipole Moments
 -----------------------------------------------------------------
    Charge (ESU x 10^10)
                -0.0000
    Dipole Moment (Debye)
         X      -0.0000      Y      -0.0000      Z       0.0279
       Tot       0.0279
    Quadrupole Moments (Debye-Ang)
        XX    -122.8995     XY      -0.0000     YY    -121.3127
        XZ       0.0337     YZ       0.0000     ZZ    -116.0336
    Octopole Moments (Debye-Ang^2)
       XXX    -445.3723    XXY      -0.0000    XYY    -146.5406
       YYY       0.0000    XXZ     -47.2992    XYZ      -0.0000
       YYZ     -70.6595    XZZ    -140.1637    YZZ       0.0000
       ZZZ    -226.5469
    Hexadecapole Moments (Debye-Ang^3)
      XXXX   -3465.8544   XXXY      -0.0000   XXYY    -622.7708
      XYYY      -0.0000   YYYY    -144.2603   XXXZ    -171.5048
      XXYZ      -0.0000   XYYZ     -85.3537   YYYZ       0.0000
      XXZZ   -1207.1535   XYZZ      -0.0000   YYZZ    -712.8097
      XZZZ    -273.6592   YZZZ       0.0000   ZZZZ   -3809.0703
 -----------------------------------------------------------------
 Calculating analytic gradient of the SCF energy
 Gradient of SCF Energy
            1           2           3           4           5           6
    1  -0.0000788   0.0000641   0.0000000  -0.0000641   0.0000788   0.0000000
    2   0.0000000   0.0000000  -0.0000000  -0.0000000   0.0000000  -0.0000000
    3  -0.0000525   0.0000342   0.0000489   0.0000342  -0.0000525  -0.0000583
            7           8           9          10          11          12
    1   0.0000532   0.0000029   0.0000000  -0.0000029  -0.0000532   0.0000000
    2   0.0000000   0.0000000  -0.0000000   0.0000000  -0.0000000   0.0000000
    3   0.0000173   0.0000096  -0.0000535   0.0000096   0.0000173   0.0000458
 Max gradient component =       7.880E-05
 RMS gradient           =       3.563E-05
 Gradient time:  CPU 67.30 s  wall 11.31 s
 Geometry Optimization Parameters
   NAtoms,    NIC,     NZ,  NCons,   NDum,   NFix, NCnnct, MaxDiis
       12      78      12       0       0       0       0       0

 Cartesian Hessian Update
 Hessian updated using BFGS update


** GEOMETRY OPTIMIZATION IN DELOCALIZED INTERNAL COORDINATES **
   Searching for a Minimum

   Optimization Cycle:   5

                       Coordinates (Angstroms)
     ATOM                X               Y               Z
      1  C         0.0170412973    0.0000000000    0.0161277137
      2  C        -0.0052642389    0.0000000000    1.4092581371
      3  C         1.2079582138    0.0000000000    2.1125264158
      4  C         2.4211806668    0.0000000000    1.4092581357
      5  C         2.3988751306    0.0000000000    0.0161277140
      6  C         1.2079582135    0.0000000000   -0.7022018674
      7  F        -1.1400792513    0.0000000000   -0.6506053214
      8  Br       -1.6875092154    0.0000000000    2.2823870785
      9  Cl        1.2079582172    0.0000000000    3.8453630370
     10  Br        4.1034256418    0.0000000000    2.2823870836
     11  F         3.5559956790    0.0000000000   -0.6506053222
     12  I         1.2079582132    0.0000000000   -2.8079228044
   Point Group: c1    Number of degrees of freedom:    30


   Energy is -12956.434172352

 Hessian updated using BFGS update

 11 Hessian modes will be used to form the next step
  Hessian Eigenvalues:
     0.126359    0.161940    0.210715    0.250269    0.263118    0.272782
     0.313422    0.447673    0.468006    0.488456    0.540275

 Minimum search - taking simple RFO step
 Searching for Lamda that Minimizes Along All modes
 Value Taken    Lamda =   0.00000000
 Step Taken.  Stepsize is  0.000544

                             Maximum     Tolerance    Cnvgd?
         Gradient           0.000074      0.000300     YES
         Displacement       0.000294      0.001200     YES
         Energy change     -0.000001      0.000001     YES


                       Distance Matrix (Angstroms)
             C (  1)   C (  2)   C (  3)   C (  4)   C (  5)   C (  6)
   C (  2)  1.393309
   C (  3)  2.411052  1.402318
   C (  4)  2.778614  2.426445  1.402318
   C (  5)  2.381834  2.778614  2.411052  1.393309
   C (  6)  1.390784  2.435194  2.814728  2.435194  1.390784
   F (  7)  1.335463  2.351774  3.626041  4.114075  3.601212  2.348604
   Br(  8)  2.835740  1.895337  2.900446  4.200439  4.672737  4.158305
   Cl(  9)  4.010153  2.721491  1.732837  2.721491  4.010153  4.547565
   Br( 10)  4.672737  4.200439  2.900446  1.895337  2.835740  4.158305
   F ( 11)  3.601212  4.114075  3.626041  2.351774  1.335463  2.348604
   I ( 12)  3.064889  4.388226  4.920449  4.388226  3.064889  2.105721
             F (  7)   Br(  8)   Cl(  9)   Br( 10)   F ( 11)
   Br(  8)  2.983643
   Cl(  9)  5.072180  3.290384
   Br( 10)  6.008060  5.790935  3.290384
   F ( 11)  4.696075  6.008060  5.072180  2.983643
   I ( 12)  3.188620  5.856192  6.653286  5.856192  3.188620

 Final energy is   -12956.434172352208     


 ******************************
 **  OPTIMIZATION CONVERGED  **
 ******************************

                       Coordinates (Angstroms)
     ATOM                X               Y               Z
      1  C         0.0170412973    0.0000000000    0.0161277137
      2  C        -0.0052642389    0.0000000000    1.4092581371
      3  C         1.2079582138    0.0000000000    2.1125264158
      4  C         2.4211806668    0.0000000000    1.4092581357
      5  C         2.3988751306    0.0000000000    0.0161277140
      6  C         1.2079582135    0.0000000000   -0.7022018674
      7  F        -1.1400792513    0.0000000000   -0.6506053214
      8  Br       -1.6875092154    0.0000000000    2.2823870785
      9  Cl        1.2079582172    0.0000000000    3.8453630370
     10  Br        4.1034256418    0.0000000000    2.2823870836
     11  F         3.5559956790    0.0000000000   -0.6506053222
     12  I         1.2079582132    0.0000000000   -2.8079228044

Z-matrix Print:
$molecule
0 1
I 
C  1 2.105721
C  2 1.390784 1 121.097269
F  3 1.335463 2 118.952179 1 -0.000000 0
C  2 1.390784 1 121.097269 3 -180.000000 0
F  5 1.335463 2 118.952179 1 -0.000000 0
C  5 1.393309 2 122.014558 1 -180.000000 0
C  3 1.393309 2 122.014558 1 -180.000000 0
C  8 1.402318 3 119.182280 2 -0.000000 0
Cl 9 1.732837 8 120.099570 3 -180.000000 0
Br 8 1.895337 3 118.347777 2 -180.000000 0
Br 7 1.895337 5 118.347777 2 -180.000000 0
$end


 --------------------------------------------------------------

                    Orbital Energies (a.u.)
 --------------------------------------------------------------

 Alpha MOs
 -- Occupied --
********-482.8611-482.8611-176.3275-165.7314-165.7291-165.7290-101.5879
-62.5139 -62.5139 -56.3347 -56.3347 -56.3304 -56.3304 -56.3301 -56.3301
-35.8239 -31.3176 -31.3110 -31.3106 -24.7325 -24.7325 -22.9679 -22.9664
-22.9662 -22.9616 -22.9616 -10.3183 -10.3183 -10.2941 -10.2786 -10.2786
-10.2670  -9.5026  -8.7226  -8.7226  -7.2675  -7.2575  -7.2567  -6.5551
 -6.5551  -6.5409  -6.5409  -6.5400  -6.5400  -6.3732  -4.7865  -4.7705
 -4.7698  -2.6658  -2.6658  -2.6619  -2.6619  -2.6614  -2.6614  -2.6499
 -2.6499  -2.6499  -2.6499  -2.0522  -2.0472  -2.0468  -2.0330  -2.0328
 -1.2781  -1.2776  -0.9548  -0.8921  -0.8651  -0.8353  -0.7789  -0.7666
 -0.6975  -0.6615  -0.6407  -0.5979  -0.5907  -0.5466  -0.5269  -0.5097
 -0.4990  -0.4800  -0.4502  -0.4434  -0.4416  -0.4217  -0.4024  -0.3744
 -0.3636  -0.3584  -0.3411  -0.3223  -0.3077  -0.3040  -0.2901  -0.2728
 -0.2674
 -- Virtual --
 -0.0891  -0.0689  -0.0570  -0.0483  -0.0264  -0.0092   0.0125   0.0206
  0.0229   0.0384   0.0470   0.0496   0.0570   0.0574   0.0668   0.0736
  0.0763   0.0828   0.0840   0.0850   0.0975   0.1017   0.1019   0.1175
  0.1244   0.1256   0.1273   0.1355   0.1510   0.1537   0.1570   0.1650
  0.1689   0.1693   0.1857   0.1890   0.2032   0.2086   0.2112   0.2124
  0.2247   0.2285   0.2287   0.2357   0.2386   0.2632   0.2662   0.2838
  0.2944   0.2970   0.3167   0.3177   0.3348   0.3374   0.3510   0.3612
  0.3692   0.3965   0.3985   0.3990   0.4026   0.4165   0.4254   0.4259
  0.4396   0.4475   0.4519   0.4603   0.4724   0.4805   0.4880   0.4949
  0.4987   0.5073   0.5201   0.5291   0.5394   0.5410   0.5634   0.5728
  0.5790   0.5914   0.5934   0.5986   0.6057   0.6256   0.6386   0.6452
  0.6838   0.6898   0.7072   0.7138   0.7161   0.7391   0.7419   0.7632
  0.7843   0.8002   0.8131   0.8311   0.8389   0.8483   0.8552   0.8864
  0.8869   0.9303   0.9325   0.9386   0.9672   0.9903   0.9944   1.0248
  1.0331   1.0754   1.0817   1.1352   1.1368   1.1486   1.1930   1.2267
  1.2297   1.2573   1.2725   1.3336   1.3664   1.3764   1.4086   1.4151
  1.4177   1.4351   1.4597   1.4601   1.4729   1.5186   1.5490   1.5517
  1.5900   1.6328   1.7054   1.7274   1.7494   1.7505   1.8008   1.8151
  1.8362   1.8394   1.8840   2.0036   2.0051   2.0119   2.0280   2.0485
  2.0880   2.1194   2.1731   2.1859   2.2001   2.2336   2.2451   2.2543
  2.2834   2.2940   2.3192   2.3382   2.3993   2.4700   2.5584   2.5591
  2.6855   2.6997   2.8028   2.8203   2.8469   2.9742   3.0263   3.0303
  3.0673   3.0847   3.1680   3.1727   3.3830   3.4117   3.6355   3.7442
  3.7495   3.7501   3.7509   3.8652   3.9128   3.9486   3.9569   3.9584
  3.9833   3.9875   3.9968   4.0232   4.0484   4.0561   4.0624   4.0673
  4.0905   4.1039   4.1727   4.2383   4.2572   4.2886   4.4027   4.4049
  4.4891   4.8115   4.8159   4.8511   5.9971   6.0993   6.1569   6.2896
  6.3025   6.4305   6.4340   6.6393   6.7458   6.7676   6.7683   7.5434
  7.5559   7.6541   7.6865   7.7431   7.7579   9.7684  23.2575  23.7694
 23.7756  23.9313  23.9463  24.0353  25.8138  26.1993  26.6153  27.8950
 28.3365  28.4151  28.4152  28.5188  28.5420  28.5508  28.6179  28.7342
 47.9736  48.0182  66.7603  66.7703 127.8773 127.9380 127.9710 151.6849
215.7598 289.7391 289.7515 289.8486 289.8848 289.9642 289.98271020.7840
********1901.8493
 --------------------------------------------------------------

          Ground-State Mulliken Net Atomic Charges

     Atom                 Charge (a.u.)
  ----------------------------------------
      1 C                    -0.570134
      2 C                    -0.034303
      3 C                     0.192025
      4 C                    -0.034303
      5 C                    -0.570134
      6 C                     0.819204
      7 F                    -0.095731
      8 Br                   -0.133070
      9 Cl                    0.560355
     10 Br                   -0.133070
     11 F                    -0.095731
     12 I                     0.094890
  ----------------------------------------
  Sum of atomic charges =     0.000000

 -----------------------------------------------------------------
                    Cartesian Multipole Moments
 -----------------------------------------------------------------
    Charge (ESU x 10^10)
                -0.0000
    Dipole Moment (Debye)
         X      -0.0000      Y      -0.0000      Z       0.0279
       Tot       0.0279
    Quadrupole Moments (Debye-Ang)
        XX    -122.8995     XY      -0.0000     YY    -121.3127
        XZ       0.0337     YZ       0.0000     ZZ    -116.0336
    Octopole Moments (Debye-Ang^2)
       XXX    -445.3723    XXY      -0.0000    XYY    -146.5406
       YYY       0.0000    XXZ     -47.2992    XYZ      -0.0000
       YYZ     -70.6595    XZZ    -140.1637    YZZ       0.0000
       ZZZ    -226.5469
    Hexadecapole Moments (Debye-Ang^3)
      XXXX   -3465.8544   XXXY      -0.0000   XXYY    -622.7708
      XYYY      -0.0000   YYYY    -144.2603   XXXZ    -171.5048
      XXYZ      -0.0000   XYYZ     -85.3537   YYYZ       0.0000
      XXZZ   -1207.1535   XYZZ      -0.0000   YYZZ    -712.8097
      XZZZ    -273.6592   YZZZ       0.0000   ZZZZ   -3809.0703
 -----------------------------------------------------------------
Archival summary:
1\1\february\OPT\ProcedureUnspecified\BasisUnspecified\1r2l126\taweetha\SunDec123:12:382019SunDec123:12:382019\0\\#,OPT,ProcedureUnspecified,BasisUnspecified,\\0,1\I\C,1,2.10572\C,2,1.39078,1,121.097\F,3,1.33546,2,118.952,1,-0,0\C,2,1.39078,1,121.097,3,-180,0\F,5,1.33546,2,118.952,1,-0,0\C,5,1.39331,2,122.015,1,-180,0\C,3,1.39331,2,122.015,1,-180,0\C,8,1.40232,3,119.182,2,-0,0\Cl,9,1.73284,8,120.1,3,-180,0\Br,8,1.89534,3,118.348,2,-180,0\Br,7,1.89534,5,118.348,2,-180,0\\\@

 Total job time:  197.71s(wall), 1105.77s(cpu) 
 Sun Dec  1 23:12:38 2019

        *************************************************************
        *                                                           *
        *  Thank you very much for using Q-Chem.  Have a nice day.  *
        *                                                           *
        *************************************************************


 
User input: 2 of 2 
 
                  Welcome to Q-Chem
     A Quantum Leap Into The Future Of Chemistry


 Q-Chem 5.2 (devel), Q-Chem, Inc., Pleasanton, CA (2019)

 Yihan Shao,  Zhengting Gan,  E. Epifanovsky,  A. T. B. Gilbert,  M. Wormit,  
 J. Kussmann,  A. W. Lange,  A. Behn,  Jia Deng,  Xintian Feng,  D. Ghosh,  
 M. Goldey,  P. R. Horn,  L. D. Jacobson,  I. Kaliman,  T. Kus,  A. Landau,  
 Jie Liu,  E. I. Proynov,  R. M. Richard,  R. P. Steele,  E. J. Sundstrom,  
 H. L. Woodcock III,  P. M. Zimmerman,  D. Zuev,  B. Albrecht,  E. Alguire,  
 S. A. Baeppler,  D. Barton,  Z. Benda,  Y. A. Bernard,  E. J. Berquist,  
 K. B. Bravaya,  H. Burton,  D. Casanova,  Chun-Min Chang,  Yunqing Chen,  
 A. Chien,  K. D. Closser,  M. P. Coons,  S. Coriani,  S. Dasgupta,  
 A. L. Dempwolff,  M. Diedenhofen,  Hainam Do,  R. G. Edgar,  Po-Tung Fang,  
 S. Faraji,  S. Fatehi,  Qingguo Feng,  K. D. Fenk,  J. Fosso-Tande,  
 J. Gayvert,  Qinghui Ge,  A. Ghysels,  G. Gidofalvi,  J. Gomes,  
 J. Gonthier,  A. Gunina,  D. Hait,  M. W. D. Hanson-Heine,  
 P. H. P. Harbach,  A. W. Hauser,  M. F. Herbst,  J. E. Herr,  
 E. G. Hohenstein,  Z. C. Holden,  Kerwin Hui,  B. C. Huynh,  T.-C. Jagau,  
 Hyunjun Ji,  B. Kaduk,  K. Khistyaev,  Jaehoon Kim,  P. Klunzinger,  K. Koh,  
 D. Kosenkov,  L. Koulias,  T. Kowalczyk,  C. M. Krauter,  A. Kunitsa,  
 Ka Un Lao,  A. Laurent,  K. V. Lawler,  Joonho Lee,  D. Lefrancois,  
 S. Lehtola,  D. S. Levine,  Yi-Pei Li,  You-Sheng Lin,  Fenglai Liu,  
 E. Livshits,  A. Luenser,  P. Manohar,  E. Mansoor,  S. F. Manzer,  
 Shan-Ping Mao,  Yuezhi Mao,  N. Mardirossian,  A. V. Marenich,  
 T. Markovich,  L. A. Martinez-Martinez,  S. A. Maurer,  N. J. Mayhall,  
 S. C. McKenzie,  J.-M. Mewes,  P. Morgante,  A. F. Morrison,  
 J. W. Mullinax,  K. Nanda,  T. S. Nguyen-Beck,  R. Olivares-Amaya,  
 J. A. Parkhill,  Zheng Pei,  T. M. Perrine,  F. Plasser,  P. Pokhilko,  
 S. Prager,  A. Prociuk,  E. Ramos,  D. R. Rehn,  F. Rob,  M. Scheurer,  
 M. Schneider,  N. Sergueev,  S. M. Sharada,  S. Sharma,  D. W. Small,  
 T. Stauch,  T. Stein,  Yu-Chuan Su,  A. J. W. Thom,  A. Tkatchenko,  
 T. Tsuchimochi,  N. M. Tubman,  L. Vogt,  M. L. Vidal,  O. Vydrov,  
 M. A. Watson,  J. Wenzel,  M. de Wergifosse,  T. A. Wesolowski,  A. White,  
 J. Witte,  A. Yamada,  Jun Yang,  K. Yao,  S. Yeganeh,  S. R. Yost,  
 Zhi-Qiang You,  A. Zech,  Igor Ying Zhang,  Xing Zhang,  Yan Zhao,  
 Ying Zhu,  B. R. Brooks,  G. K. L. Chan,  C. J. Cramer,  M. S. Gordon,  
 W. J. Hehre,  A. Klamt,  M. W. Schmidt,  C. D. Sherrill,  D. G. Truhlar,  
 A. Aspuru-Guzik,  R. Baer,  A. T. Bell,  N. A. Besley,  Jeng-Da Chai,  
 A. E. DePrince, III,  R. A. DiStasio Jr.,  A. Dreuw,  B. D. Dunietz,  
 T. R. Furlani,  Chao-Ping Hsu,  Yousung Jung,  Jing Kong,  D. S. Lambrecht,  
 WanZhen Liang,  C. Ochsenfeld,  V. A. Rassolov,  L. V. Slipchenko,  
 J. E. Subotnik,  T. Van Voorhis,  J. M. Herbert,  A. I. Krylov,  
 P. M. W. Gill,  M. Head-Gordon

 Contributors to earlier versions of Q-Chem not listed above: 
 R. D. Adamson,  B. Austin,  J. Baker,  G. J. O. Beran,  K. Brandhorst,  
 S. T. Brown,  E. F. C. Byrd,  A. K. Chakraborty,  C.-L. Cheng,  
 Siu Hung Chien,  D. M. Chipman,  D. L. Crittenden,  H. Dachsel,  
 R. J. Doerksen,  A. D. Dutoi,  L. Fusti-Molnar,  W. A. Goddard III,  
 A. Golubeva-Zadorozhnaya,  S. R. Gwaltney,  G. Hawkins,  A. Heyden,  
 S. Hirata,  G. Kedziora,  F. J. Keil,  C. Kelley,  Jihan Kim,  R. A. King,  
 R. Z. Khaliullin,  P. P. Korambath,  W. Kurlancheek,  A. M. Lee,  M. S. Lee,  
 S. V. Levchenko,  Ching Yeh Lin,  D. Liotard,  R. C. Lochan,  I. Lotan,  
 P. E. Maslen,  N. Nair,  D. P. O'Neill,  D. Neuhauser,  E. Neuscamman,  
 C. M. Oana,  R. Olson,  B. Peters,  R. Peverati,  P. A. Pieniazek,  
 Y. M. Rhee,  J. Ritchie,  M. A. Rohrdanz,  E. Rosta,  N. J. Russ,  
 H. F. Schaefer III,  N. E. Schultz,  N. Shenvi,  A. C. Simmonett,  A. Sodt,  
 D. Stuck,  K. S. Thanthiriwatte,  V. Vanovschi,  Tao Wang,  A. Warshel,  
 C. F. Williams,  Q. Wu,  X. Xu,  W. Zhang

 Please cite Q-Chem as follows:
 Y. Shao et al., Mol. Phys. 113, 184-215 (2015)
 DOI: 10.1080/00268976.2014.952696

 Q-Chem 5.2.1 for Intel X86 EM64T Linux

 Parts of Q-Chem use Armadillo 8.300.2 (Tropical Shenanigans).
 http://arma.sourceforge.net/

 Q-Chem begins on Sun Dec  1 23:12:38 2019  

Host: 
0

     Scratch files written to /scratch/taweetham/qchem27413//
NAlpha2: 194
NElect   194
Mult     1
The previous job contains 0 fragments, simply inherited here

Checking the input file for inconsistencies... 	...done.

--------------------------------------------------------------
User input:
--------------------------------------------------------------

$MOLECULE
READ
$END

$REM
   JOB_TYPE 	FREQUENCY
   BASIS 	6-311++G**
   METHOD	B3LYP	
$END


--------------------------------------------------------------
 Atom   5: (  1.1909169179, -0.0000000000,  0.4486869246)
         ->(  1.1909169155, -0.0000000000,  0.4486869300)
 Atom   3: ( -0.0000000035,  0.0000000000, -1.6477117747)
         ->(  0.0000000000,  0.0000000000, -1.6477117747)
 Atom  11: (  2.3480374677, -0.0000000000,  1.1154199582)
         ->(  2.3480374626, -0.0000000000,  1.1154199676)
 Atom  10: (  2.8954674241, -0.0000000000, -1.8175724488)
         ->(  2.8954674331, -0.0000000000, -1.8175724312)
 Atom   9: ( -0.0000000038,  0.0000000000, -3.3805483959)
         ->(  0.0000000000,  0.0000000000, -3.3805483959)
 Atom  12: (  0.0000000065, -0.0000000000,  3.2727374455)
         ->(  0.0000000000,  0.0000000000,  3.2727374455)
 ----------------------------------------------------------------
             Standard Nuclear Orientation (Angstroms)
    I     Atom           X                Y                Z
 ----------------------------------------------------------------
    1      C      -1.1909169155     0.0000000000     0.4486869300
    2      C      -1.2132224547     0.0000000000    -0.9444434934
    3      C       0.0000000000     0.0000000000    -1.6477117747
    4      C       1.2132224511    -0.0000000000    -0.9444434972
    5      C       1.1909169155    -0.0000000000     0.4486869300
    6      C       0.0000000023    -0.0000000000     1.1670165085
    7      F      -2.3480374626     0.0000000000     1.1154199676
    8      Br     -2.8954674331     0.0000000000    -1.8175724312
    9      Cl      0.0000000000     0.0000000000    -3.3805483959
   10      Br      2.8954674331    -0.0000000000    -1.8175724312
   11      F       2.3480374626    -0.0000000000     1.1154199676
   12      I       0.0000000000     0.0000000000     3.2727374455
 ----------------------------------------------------------------
 Molecular Point Group                 C2v   NOp =  4
 Largest Abelian Subgroup              C2v   NOp =  4
 Nuclear Repulsion Energy =        2199.88887930 hartrees
 There are       97 alpha and       97 beta electrons
 Requested basis set is 6-311++G(d,p)
 There are 123 shells and 364 basis functions

 Total QAlloc Memory Limit   2000 MB
 Mega-Array Size       188 MB
 MEM_STATIC part       192 MB

                       Distance Matrix (Angstroms)
             C (  1)   C (  2)   C (  3)   C (  4)   C (  5)   C (  6)
   C (  2)  1.393309
   C (  3)  2.411052  1.402318
   C (  4)  2.778614  2.426445  1.402318
   C (  5)  2.381834  2.778614  2.411052  1.393309
   C (  6)  1.390784  2.435194  2.814728  2.435194  1.390784
   F (  7)  1.335463  2.351774  3.626041  4.114075  3.601212  2.348604
   Br(  8)  2.835740  1.895337  2.900446  4.200439  4.672737  4.158305
   Cl(  9)  4.010153  2.721491  1.732837  2.721491  4.010153  4.547565
   Br( 10)  4.672737  4.200439  2.900446  1.895337  2.835740  4.158305
   F ( 11)  3.601212  4.114075  3.626041  2.351774  1.335463  2.348604
   I ( 12)  3.064889  4.388226  4.920449  4.388226  3.064889  2.105721
             F (  7)   Br(  8)   Cl(  9)   Br( 10)   F ( 11)
   Br(  8)  2.983643
   Cl(  9)  5.072180  3.290384
   Br( 10)  6.008060  5.790935  3.290384
   F ( 11)  4.696075  6.008060  5.072180  2.983643
   I ( 12)  3.188620  5.856192  6.653286  5.856192  3.188620

 A cutoff of  1.0D-11 yielded   4995 shell pairs
 There are     48857 function pairs (     53871 Cartesian)
 Smallest overlap matrix eigenvalue = 9.10E-07

 Q-Chem warning in module stvman/mkSTV.C, line 318:

 Overlap eigenvalue is smaller than square root of threshold
 Use THRESH >= 12 to get rid of this warning

 Linear dependence detected in AO basis
 Tighter screening thresholds may be required for diffuse basis sets
 Use S2THRESH > 14 and THRESH = 14 in case of SCF convergence issues
 Number of orthogonalized atomic orbitals = 363
 Maximum deviation from orthogonality = 4.600E-11
 Guess from superposition of atomic densities
 Warning:  Energy on first SCF cycle will be non-variational
 SAD guess density has 194.000000 electrons

 -----------------------------------------------------------------------
  General SCF calculation program by
  Eric Jon Sundstrom, Paul Horn, Yuezhi Mao, Dmitri Zuev, Alec White,
  David Stuck, Shaama M.S., Shane Yost, Joonho Lee, David Small,
  Daniel Levine, Susi Lehtola, Hugh Burton, Evgeny Epifanovsky,
  Bang C. Huynh
 -----------------------------------------------------------------------
 Exchange:     0.2000 Hartree-Fock + 0.0800 Slater + 0.7200 B88
 Correlation:  0.1900 VWN1RPA + 0.8100 LYP
 Using SG-1 standard quadrature grid
 using 6 threads for integral computing
 -------------------------------------------------------
 OpenMP Integral computing Module                
 Release: version 2.0, May 2017, Q-Chem Inc. Pleasanton 
 -------------------------------------------------------
 A restricted SCF calculation will be
 performed using DIIS
 SCF converges when DIIS error is below 1.0e-08
 ---------------------------------------
  Cycle       Energy         DIIS error
 ---------------------------------------
    1  -12958.8599890647      3.10e-02  
    2  -12956.3935992045      2.26e-03  
    3  -12956.3477983278      2.44e-03  
    4  -12956.4100295589      5.86e-04  
    5  -12956.4155057220      2.31e-04  
    6  -12956.4167705235      7.26e-05  
    7  -12956.4169415544      1.55e-05  
    8  -12956.4169479091      9.05e-06  
    9  -12956.4169417674      2.27e-06  
   10  -12956.4169398201      4.23e-07  
   11  -12956.4169384319      1.83e-07  
   12  -12956.4169380557      4.88e-08  
   13  -12956.4169380688      1.20e-08  
   14  -12956.4169381016      4.29e-09  Convergence criterion met
 ---------------------------------------
 SCF time:   CPU 146.12s  wall 27.00s 
 SCF   energy in the final basis set =   -12956.4169381016
 Total energy in the final basis set =   -12956.4169381016

 Q-Chem warning in module /home/taweetham/qchem52/libsym/oriorb.F, line  198:

 OriOrb: Failure to resolve orbital degeneracies.


 Q-Chem warning in module /home/taweetham/qchem52/libsym/oriorb.F, line  198:

 OriOrb: Failure to resolve orbital degeneracies.


 --------------------------------------------------------------
             Orbital Energies (a.u.) and Symmetries
 --------------------------------------------------------------

 Alpha MOs, Restricted
 -- Occupied --                  
******* -482.86 -482.86 -176.33 -165.73 -165.73 -165.73 -101.59
  1 A1    1 B1    2 A1    3 A1    4 A1    1 B2    2 B1    5 A1                 
-62.514 -62.514 -56.334 -56.334 -56.330 -56.330 -56.330 -56.330
  3 B1    6 A1    7 A1    4 B1    2 B2    1 A2    5 B1    8 A1                 
-35.824 -31.317 -31.311 -31.310 -24.732 -24.732 -22.968 -22.966
  9 A1   10 A1    3 B2    6 B1    7 B1   11 A1   12 A1    4 B2                 
-22.966 -22.961 -22.961 -10.318 -10.318 -10.294 -10.279 -10.279
  8 B1   13 A1    2 A2    9 B1   14 A1   15 A1   10 B1   16 A1                 
-10.267  -9.503  -8.723  -8.723  -7.267  -7.257  -7.256  -6.555
 17 A1   18 A1   11 B1   19 A1   20 A1    5 B2   12 B1   13 B1                 
 -6.555  -6.541  -6.541  -6.540  -6.540  -6.373  -4.786  -4.770
 21 A1    6 B2    3 A2   14 B1   22 A1   23 A1   24 A1    7 B2                 
 -4.770  -2.666  -2.666  -2.662  -2.662  -2.661  -2.661  -2.650
 15 B1   16 B1   25 A1    8 B2    4 A2   17 B1   26 A1   18 B1                 
 -2.650  -2.650  -2.650  -2.052  -2.047  -2.047  -2.033  -2.033
 27 A1    9 B2    5 A2   28 A1   10 B2   19 B1    6 A2   29 A1                 
 -1.278  -1.277  -0.955  -0.892  -0.865  -0.835  -0.779  -0.766
 30 A1   20 B1   31 A1   32 A1   21 B1   33 A1   34 A1   22 B1                 
 -0.697  -0.661  -0.641  -0.598  -0.591  -0.546  -0.527  -0.510
 35 A1   23 B1   36 A1   37 A1   24 B1   25 B1   11 B2    7 A2                 
 -0.499  -0.480  -0.450  -0.443  -0.441  -0.422  -0.402  -0.374
 38 A1   39 A1   40 A1   26 B1   12 B2   27 B1   41 A1   13 B2                 
 -0.363  -0.358  -0.341  -0.322  -0.307  -0.304  -0.290  -0.273
  8 A2   28 B1   14 B2   42 A1   29 B1   15 B2   30 B1    9 A2                 
 -0.267
 16 B2                                                                         
 -- Virtual --                   
 -0.089  -0.069  -0.057  -0.048  -0.026  -0.009   0.013   0.021
 43 A1   17 B2   10 A2   44 A1   31 B1   45 A1   46 A1   47 A1                 
  0.023   0.039   0.047   0.050   0.057   0.057   0.067   0.074
 32 B1   18 B2   48 A1   33 B1   49 A1   11 A2   34 B1   19 B2                 
  0.076   0.083   0.084   0.085   0.098   0.102   0.102   0.118
 20 B2   35 B1   50 A1   51 A1   12 A2   52 A1   21 B2   36 B1                 
  0.124   0.126   0.127   0.136   0.151   0.154   0.157   0.165
 22 B2   37 B1   53 A1   54 A1   13 A2   23 B2   55 A1   38 B1                 
  0.169   0.169   0.186   0.189   0.204   0.209   0.211   0.213
 56 A1   39 B1   57 A1   40 B1   41 B1   24 B2   58 A1   42 B1                 
  0.224   0.229   0.229   0.236   0.239   0.264   0.266   0.284
 59 A1   43 B1   60 A1   25 B2   44 B1   45 B1   61 A1   62 A1                 
  0.295   0.297   0.317   0.317   0.335   0.337   0.351   0.361
 46 B1   26 B2   63 A1   47 B1   14 A2   64 A1   65 A1   48 B1                 
  0.369   0.396   0.399   0.399   0.402   0.416   0.426   0.426
 66 A1   49 B1   15 A2   67 A1   50 B1   27 B2   16 A2   51 B1                 
  0.439   0.448   0.452   0.460   0.473   0.480   0.487   0.495
 68 A1   28 B2   52 B1   29 B2   53 B1   69 A1   70 A1   30 B2                 
  0.499   0.507   0.520   0.529   0.539   0.541   0.564   0.573
 71 A1   54 B1   17 A2   31 B2   72 A1   18 A2   32 B2   73 A1                 
  0.579   0.592   0.593   0.598   0.606   0.626   0.639   0.645
 19 A2   33 B2   55 B1   74 A1   56 B1   75 A1   57 B1   34 B2                 
  0.684   0.690   0.709   0.714   0.716   0.739   0.742   0.763
 76 A1   20 A2   77 A1   58 B1   78 A1   59 B1   35 B2   79 A1                 
  0.784   0.801   0.813   0.831   0.839   0.849   0.855   0.886
 60 B1   61 B1   80 A1   81 A1   21 A2   62 B1   82 A1   83 A1                 
  0.887   0.931   0.933   0.939   0.968   0.992   0.995   1.025
 63 B1   22 A2   36 B2   84 A1   85 A1   86 A1   64 B1   65 B1                 
  1.034   1.076   1.085   1.135   1.137   1.149   1.193   1.229
 87 A1   37 B2   66 B1   88 A1   67 B1   23 A2   38 B2   89 A1                 
  1.230   1.258   1.275   1.334   1.367   1.376   1.409   1.415
 24 A2   39 B2   90 A1   40 B2   91 A1   68 B1   41 B2   25 A2                 
  1.418   1.435   1.460   1.460   1.473   1.519   1.549   1.552
 69 B1   70 B1   71 B1   92 A1   93 A1   94 A1   72 B1   95 A1                 
  1.590   1.633   1.706   1.728   1.750   1.751   1.801   1.815
 73 B1   96 A1   26 A2   42 B2   74 B1   97 A1   98 A1   75 B1                 
  1.836   1.840   1.884   2.004   2.005   2.012   2.028   2.049
 27 A2   43 B2   44 B2   28 A2   76 B1   99 A1   45 B2  100 A1                 
  2.088   2.119   2.173   2.186   2.200   2.235   2.245   2.255
 77 B1  101 A1   78 B1   79 B1  102 A1  103 A1   29 A2   46 B2                 
  2.284   2.294   2.319   2.338   2.399   2.470   2.559   2.560
 80 B1  104 A1   81 B1  105 A1   82 B1   83 B1   47 B2  106 A1                 
  2.686   2.700   2.803   2.821   2.848   2.975   3.027   3.031
 30 A2   48 B2   31 A2   49 B2  107 A1  108 A1   84 B1   50 B2                 
  3.068   3.085   3.168   3.173   3.383   3.412   3.636   3.744
 85 B1  109 A1   86 B1  110 A1   87 B1  111 A1  112 A1   88 B1                 
  3.750   3.750   3.751   3.865   3.913   3.949   3.957   3.959
 32 A2   51 B2  113 A1  114 A1   89 B1   33 A2   52 B2   34 A2                 
  3.984   3.988   3.997   4.023   4.049   4.056   4.063   4.068
 35 A2   53 B2  115 A1   54 B2  116 A1   90 B1   36 A2   91 B1                 
  4.091   4.104   4.173   4.238   4.257   4.289   4.403   4.405
 55 B2  117 A1   92 B1  118 A1   93 B1  119 A1   94 B1  120 A1                 
  4.489   4.812   4.816   4.851   5.997   6.099   6.157   6.290
121 A1   95 B1  122 A1   96 B1   56 B2   97 B1  123 A1   37 A2                 
  6.303   6.431   6.434   6.639   6.746   6.768   6.768   7.544
 57 B2   98 B1  124 A1  125 A1  126 A1   99 B1  100 B1   38 A2                 
  7.556   7.654   7.687   7.743   7.758   9.768  23.258  23.770
 58 B2  127 A1  101 B1  102 B1  128 A1  129 A1  130 A1  131 A1                 
 23.776  23.932  23.947  24.036  25.814  26.200  26.616  27.895
103 B1  132 A1  104 B1  133 A1   59 B2  105 B1  134 A1  135 A1                 
 28.337  28.415  28.415  28.519  28.542  28.551  28.618  28.734
 60 B2  106 B1  136 A1   39 A2  137 A1   61 B2  107 B1  138 A1                 
 47.974  48.018  66.761  66.771 127.877 127.938 127.971 151.685
139 A1  108 B1  140 A1  109 B1   62 B2  110 B1  141 A1  142 A1                 
215.760 289.739 289.752 289.849 289.885 289.964 289.9831020.784
143 A1   40 A2   63 B2  144 A1  111 B1  112 B1  145 A1  146 A1                 
*******1901.849
113 B1  147 A1                                                                 

 Beta MOs, Restricted
 -- Occupied --                  
******* -482.86 -482.86 -176.33 -165.73 -165.73 -165.73 -101.59
  1 A1    1 B1    2 A1    3 A1    4 A1    1 B2    2 B1    5 A1                 
-62.514 -62.514 -56.334 -56.334 -56.330 -56.330 -56.330 -56.330
  3 B1    6 A1    7 A1    4 B1    2 B2    1 A2    5 B1    8 A1                 
-35.824 -31.317 -31.311 -31.310 -24.732 -24.732 -22.968 -22.966
  9 A1   10 A1    3 B2    6 B1    7 B1   11 A1   12 A1    4 B2                 
-22.966 -22.961 -22.961 -10.318 -10.318 -10.294 -10.279 -10.279
  8 B1   13 A1    2 A2    9 B1   14 A1   15 A1   10 B1   16 A1                 
-10.267  -9.503  -8.723  -8.723  -7.267  -7.257  -7.256  -6.555
 17 A1   18 A1   11 B1   19 A1   20 A1    5 B2   12 B1   13 B1                 
 -6.555  -6.541  -6.541  -6.540  -6.540  -6.373  -4.786  -4.770
 21 A1    6 B2    3 A2   14 B1   22 A1   23 A1   24 A1    7 B2                 
 -4.770  -2.666  -2.666  -2.662  -2.662  -2.661  -2.661  -2.650
 15 B1   16 B1   25 A1    8 B2    4 A2   17 B1   26 A1   18 B1                 
 -2.650  -2.650  -2.650  -2.052  -2.047  -2.047  -2.033  -2.033
 27 A1    9 B2    5 A2   28 A1   10 B2   19 B1    6 A2   29 A1                 
 -1.278  -1.277  -0.955  -0.892  -0.865  -0.835  -0.779  -0.766
 30 A1   20 B1   31 A1   32 A1   21 B1   33 A1   34 A1   22 B1                 
 -0.697  -0.661  -0.641  -0.598  -0.591  -0.546  -0.527  -0.510
 35 A1   23 B1   36 A1   37 A1   24 B1   25 B1   11 B2    7 A2                 
 -0.499  -0.480  -0.450  -0.443  -0.441  -0.422  -0.402  -0.374
 38 A1   39 A1   40 A1   26 B1   12 B2   27 B1   41 A1   13 B2                 
 -0.363  -0.358  -0.341  -0.322  -0.307  -0.304  -0.290  -0.273
  8 A2   28 B1   14 B2   42 A1   29 B1   15 B2   30 B1    9 A2                 
 -0.267
 16 B2                                                                         
 -- Virtual --                   
 -0.089  -0.069  -0.057  -0.048  -0.026  -0.009   0.013   0.021
 43 A1   17 B2   10 A2   44 A1   31 B1   45 A1   46 A1   47 A1                 
  0.023   0.039   0.047   0.050   0.057   0.057   0.067   0.074
 32 B1   18 B2   48 A1   33 B1   49 A1   11 A2   34 B1   19 B2                 
  0.076   0.083   0.084   0.085   0.098   0.102   0.102   0.118
 20 B2   35 B1   50 A1   51 A1   12 A2   52 A1   21 B2   36 B1                 
  0.124   0.126   0.127   0.136   0.151   0.154   0.157   0.165
 22 B2   37 B1   53 A1   54 A1   13 A2   23 B2   55 A1   38 B1                 
  0.169   0.169   0.186   0.189   0.204   0.209   0.211   0.213
 56 A1   39 B1   57 A1   40 B1   41 B1   24 B2   58 A1   42 B1                 
  0.224   0.229   0.229   0.236   0.239   0.264   0.266   0.284
 59 A1   43 B1   60 A1   25 B2   44 B1   45 B1   61 A1   62 A1                 
  0.295   0.297   0.317   0.317   0.335   0.337   0.351   0.361
 46 B1   26 B2   63 A1   47 B1   14 A2   64 A1   65 A1   48 B1                 
  0.369   0.396   0.399   0.399   0.402   0.416   0.426   0.426
 66 A1   49 B1   15 A2   67 A1   50 B1   27 B2   16 A2   51 B1                 
  0.439   0.448   0.452   0.460   0.473   0.480   0.487   0.495
 68 A1   28 B2   52 B1   29 B2   53 B1   69 A1   70 A1   30 B2                 
  0.499   0.507   0.520   0.529   0.539   0.541   0.564   0.573
 71 A1   54 B1   17 A2   31 B2   72 A1   18 A2   32 B2   73 A1                 
  0.579   0.592   0.593   0.598   0.606   0.626   0.639   0.645
 19 A2   33 B2   55 B1   74 A1   56 B1   75 A1   57 B1   34 B2                 
  0.684   0.690   0.709   0.714   0.716   0.739   0.742   0.763
 76 A1   20 A2   77 A1   58 B1   78 A1   59 B1   35 B2   79 A1                 
  0.784   0.801   0.813   0.831   0.839   0.849   0.855   0.886
 60 B1   61 B1   80 A1   81 A1   21 A2   62 B1   82 A1   83 A1                 
  0.887   0.931   0.933   0.939   0.968   0.992   0.995   1.025
 63 B1   22 A2   36 B2   84 A1   85 A1   86 A1   64 B1   65 B1                 
  1.034   1.076   1.085   1.135   1.137   1.149   1.193   1.229
 87 A1   37 B2   66 B1   88 A1   67 B1   23 A2   38 B2   89 A1                 
  1.230   1.258   1.275   1.334   1.367   1.376   1.409   1.415
 24 A2   39 B2   90 A1   40 B2   91 A1   68 B1   41 B2   25 A2                 
  1.418   1.435   1.460   1.460   1.473   1.519   1.549   1.552
 69 B1   70 B1   71 B1   92 A1   93 A1   94 A1   72 B1   95 A1                 
  1.590   1.633   1.706   1.728   1.750   1.751   1.801   1.815
 73 B1   96 A1   26 A2   42 B2   74 B1   97 A1   98 A1   75 B1                 
  1.836   1.840   1.884   2.004   2.005   2.012   2.028   2.049
 27 A2   43 B2   44 B2   28 A2   76 B1   99 A1   45 B2  100 A1                 
  2.088   2.119   2.173   2.186   2.200   2.235   2.245   2.255
 77 B1  101 A1   78 B1   79 B1  102 A1  103 A1   29 A2   46 B2                 
  2.284   2.294   2.319   2.338   2.399   2.470   2.559   2.560
 80 B1  104 A1   81 B1  105 A1   82 B1   83 B1   47 B2  106 A1                 
  2.686   2.700   2.803   2.821   2.848   2.975   3.027   3.031
 30 A2   48 B2   31 A2   49 B2  107 A1  108 A1   84 B1   50 B2                 
  3.068   3.085   3.168   3.173   3.383   3.412   3.636   3.744
 85 B1  109 A1   86 B1  110 A1   87 B1  111 A1  112 A1   88 B1                 
  3.750   3.750   3.751   3.865   3.913   3.949   3.957   3.959
 32 A2   51 B2  113 A1  114 A1   89 B1   33 A2   52 B2   34 A2                 
  3.984   3.988   3.997   4.023   4.049   4.056   4.063   4.068
 35 A2   53 B2  115 A1   54 B2  116 A1   90 B1   36 A2   91 B1                 
  4.091   4.104   4.173   4.238   4.257   4.289   4.403   4.405
 55 B2  117 A1   92 B1  118 A1   93 B1  119 A1   94 B1  120 A1                 
  4.489   4.812   4.816   4.851   5.997   6.099   6.157   6.290
121 A1   95 B1  122 A1   96 B1   56 B2   97 B1  123 A1   37 A2                 
  6.303   6.431   6.434   6.639   6.746   6.768   6.768   7.544
 57 B2   98 B1  124 A1  125 A1  126 A1   99 B1  100 B1   38 A2                 
  7.556   7.654   7.687   7.743   7.758   9.768  23.258  23.770
 58 B2  127 A1  101 B1  102 B1  128 A1  129 A1  130 A1  131 A1                 
 23.776  23.932  23.947  24.036  25.814  26.200  26.616  27.895
103 B1  132 A1  104 B1  133 A1   59 B2  105 B1  134 A1  135 A1                 
 28.337  28.415  28.415  28.519  28.542  28.551  28.618  28.734
 60 B2  106 B1  136 A1   39 A2  137 A1   61 B2  107 B1  138 A1                 
 47.974  48.018  66.761  66.771 127.877 127.938 127.971 151.685
139 A1  108 B1  140 A1  109 B1   62 B2  110 B1  141 A1  142 A1                 
215.760 289.739 289.752 289.849 289.885 289.964 289.9831020.784
143 A1   40 A2   63 B2  144 A1  111 B1  112 B1  145 A1  146 A1                 
*******1901.849
113 B1  147 A1                                                                 
 --------------------------------------------------------------

          Ground-State Mulliken Net Atomic Charges

     Atom                 Charge (a.u.)
  ----------------------------------------
      1 C                    -1.404234
      2 C                    -0.114117
      3 C                     1.945429
      4 C                    -0.114089
      5 C                    -1.404240
      6 C                     0.891158
      7 F                    -0.096584
      8 Br                   -0.139928
      9 Cl                    0.583506
     10 Br                   -0.139927
     11 F                    -0.096585
     12 I                     0.089612
  ----------------------------------------
  Sum of atomic charges =     0.000000

 -----------------------------------------------------------------
                    Cartesian Multipole Moments
 -----------------------------------------------------------------
    Charge (ESU x 10^10)
                -0.0000
    Dipole Moment (Debye)
         X       0.0000      Y       0.0000      Z      -0.0349
       Tot       0.0349
    Quadrupole Moments (Debye-Ang)
        XX    -122.9246     XY       0.0000     YY    -121.3141
        XZ      -0.0000     YZ      -0.0000     ZZ    -116.0511
    Octopole Moments (Debye-Ang^2)
       XXX       0.0000    XXY       0.0000    XYY      -0.0000
       YYY       0.0000    XXZ      -9.7425    XYZ       0.0000
       YYZ      14.2726    XZZ      -0.0000    YZZ       0.0000
       ZZZ      64.6485
    Hexadecapole Moments (Debye-Ang^3)
      XXXX   -2390.4554   XXXY      -0.0000   XXYY    -445.7645
      XYYY      -0.0000   YYYY    -144.2702   XXXZ      -0.0000
      XXYZ      -0.0000   XYYZ       0.0000   YYYZ      -0.0000
      XXZZ   -1020.6446   XYZZ      -0.0000   YYZZ    -673.3184
      XZZZ      -0.0000   YZZZ       0.0000   ZZZZ   -3538.0700
 -----------------------------------------------------------------
 Calculating MO derivatives via CPSCF
    1     0    39    0.0299619  
    2     0    39    0.0087075  
    3     0    39    0.0012277  
    4     0    39    0.0001811  
    5    23    16    0.0000243  
    6    38     1    0.0000014  
    7    39     0    0.0000001  Converged
 Time for AOints: 231.0 s (CPU) 39.1 s (wall)
 ------------------------------------------------------------------------------
                     AOints        : Timing summary (seconds)
 ------------------------------------------------------------------------------
     job step          cpu (% of tot)      sys (% of tot)     wall (% of tot)
 ------------------------------------------------------------------------------
  AOints            0.2310E+03 ( 7.8)   0.1400E-04 ( 5.9)   0.3908E+02 ( 7.7)
 ------------------------------------------------------------------------------
   Grand Totals     0.2967E+04          0.2390E-03          0.5099E+03
 ------------------------------------------------------------------------------
 Polarizability Matrix (a.u.)
            1           2           3
    1-177.5925158  -0.0000000   0.0000004
    2  -0.0000000 -85.9504015  -0.0000000
    3   0.0000004  -0.0000000-208.4286517
 Calculating analytic Hessian of the SCF energy

 Direct stationary perturbation theory relativistic correction:

 rels  =     131.468875604094
 relv  =    -441.846038181652
 rel2e =      63.860006976026
 E_rel =    -246.517155601533

 Hessian of the SCF Energy
            1           2           3           4           5           6
    1   0.6676673  -0.0000000   0.0002413  -0.0969951   0.0000000   0.0261870
    2  -0.0000000   0.1368148   0.0000000   0.0000000  -0.0575618   0.0000000
    3   0.0002413   0.0000000   0.6551972  -0.0469443   0.0000000  -0.3062464
    4  -0.0969951   0.0000000  -0.0469443   0.5269971   0.0000000  -0.0452686
    5   0.0000000  -0.0575618   0.0000000   0.0000000   0.0921473   0.0000000
    6   0.0261870   0.0000000  -0.3062464  -0.0452686   0.0000000   0.5955847
    7   0.0359356   0.0000000   0.0829199  -0.2453226   0.0000000   0.0586570
    8   0.0000000  -0.0016821  -0.0000000  -0.0000000  -0.0486483  -0.0000000
    9   0.0241900  -0.0000000  -0.0253580   0.1135127  -0.0000000  -0.1431406
   10  -0.0177736  -0.0000000  -0.0287731  -0.0525556  -0.0000000   0.0255489
   11  -0.0000000   0.0052166  -0.0000000  -0.0000000   0.0055026  -0.0000000
   12  -0.0301739  -0.0000000  -0.0561878  -0.0255491  -0.0000000   0.0606640
   13  -0.0577390   0.0000000  -0.0287902  -0.0177729  -0.0000000   0.0301753
   14   0.0000000  -0.0037421   0.0000000  -0.0000000   0.0052167  -0.0000000
   15   0.0287901  -0.0000000   0.0752480   0.0287733   0.0000000  -0.0561873
   16  -0.2513114   0.0000000  -0.0674636   0.0280501   0.0000000  -0.0764408
   17   0.0000000  -0.0555929   0.0000000   0.0000000   0.0064642  -0.0000000
   18  -0.1319664  -0.0000000  -0.1656254  -0.0209197   0.0000000  -0.0245746
   19  -0.2600323   0.0000000   0.1102622  -0.0167322   0.0000000   0.0147243
   20  -0.0000000  -0.0392805   0.0000000   0.0000000   0.0066855   0.0000000
   21   0.1089900   0.0000000  -0.1323988   0.0498006   0.0000000  -0.0322163
   22  -0.0201209   0.0000000  -0.0115430  -0.1251268   0.0000000  -0.0523042
   23   0.0000000   0.0040949  -0.0000000  -0.0000000  -0.0162410   0.0000000
   24  -0.0299566  -0.0000000  -0.0145741  -0.0524303   0.0000000  -0.0601857
   25  -0.0036508  -0.0000000  -0.0012341   0.0002080  -0.0000000   0.0237240
   26  -0.0000000   0.0041040   0.0000000  -0.0000000   0.0029360  -0.0000000
   27   0.0027297  -0.0000000   0.0035472   0.0036347  -0.0000000  -0.0381154
   28   0.0000581   0.0000000  -0.0009034   0.0004453  -0.0000000  -0.0032195
   29  -0.0000000  -0.0012170   0.0000000   0.0000000   0.0029716   0.0000000
   30  -0.0000343  -0.0000000   0.0005189  -0.0011873   0.0000000  -0.0009981
   31   0.0014287   0.0000000   0.0066290   0.0007311   0.0000000  -0.0019693
   32  -0.0000000   0.0057363   0.0000000  -0.0000000  -0.0016505  -0.0000000
   33   0.0010446  -0.0000000  -0.0054900  -0.0010375   0.0000000   0.0022289
   34   0.0025335   0.0000000  -0.0144021  -0.0019256  -0.0000000   0.0001861
   35   0.0000000   0.0031098  -0.0000000  -0.0000000   0.0021779   0.0000000
   36  -0.0000406   0.0000000  -0.0286301  -0.0023848  -0.0000000   0.0031888
            7           8           9          10          11          12
    1   0.0359356   0.0000000   0.0241900  -0.0177736  -0.0000000  -0.0301739
    2   0.0000000  -0.0016821  -0.0000000  -0.0000000   0.0052166  -0.0000000
    3   0.0829199  -0.0000000  -0.0253580  -0.0287731  -0.0000000  -0.0561878
    4  -0.2453226  -0.0000000   0.1135127  -0.0525556  -0.0000000  -0.0255491
    5   0.0000000  -0.0486483  -0.0000000  -0.0000000   0.0055026  -0.0000000
    6   0.0586570  -0.0000000  -0.1431406   0.0255489  -0.0000000   0.0606640
    7   0.5849697  -0.0000000  -0.0000002  -0.2453234  -0.0000000  -0.0586583
    8  -0.0000000   0.1022815   0.0000000   0.0000000  -0.0486487   0.0000000
    9  -0.0000002   0.0000000   0.5081528  -0.1135125   0.0000000  -0.1431398
   10  -0.2453234   0.0000000  -0.1135125   0.5269968   0.0000000   0.0452677
   11  -0.0000000  -0.0486487   0.0000000   0.0000000   0.0921479   0.0000000
   12  -0.0586583   0.0000000  -0.1431398   0.0452677   0.0000000   0.5955807
   13   0.0359355   0.0000000  -0.0241894  -0.0969950   0.0000000  -0.0261874
   14  -0.0000000  -0.0016819   0.0000000   0.0000000  -0.0575622   0.0000000
   15  -0.0829207   0.0000000  -0.0253591   0.0469435   0.0000000  -0.3062480
   16  -0.0668462  -0.0000000   0.0000005   0.0280506  -0.0000000   0.0764420
   17   0.0000000   0.0062409   0.0000000  -0.0000000   0.0064644  -0.0000000
   18   0.0000006   0.0000000   0.0001619   0.0209202  -0.0000000  -0.0245728
   19  -0.0001339   0.0000000  -0.0021266   0.0007310  -0.0000000   0.0019693
   20   0.0000000   0.0053728  -0.0000000  -0.0000000  -0.0016505  -0.0000000
   21  -0.0066147  -0.0000000  -0.0032132   0.0010374   0.0000000   0.0022290
   22  -0.0305202  -0.0000000  -0.0148094   0.0004452  -0.0000000   0.0032195
   23  -0.0000000   0.0017223   0.0000000   0.0000000   0.0029716  -0.0000000
   24   0.0010752  -0.0000000   0.0017816   0.0011871  -0.0000000  -0.0009981
   25  -0.0380081   0.0000000   0.0000000   0.0002080  -0.0000000  -0.0237241
   26  -0.0000000  -0.0211373   0.0000000  -0.0000000   0.0029361  -0.0000000
   27   0.0000000  -0.0000000  -0.1678259  -0.0036346   0.0000000  -0.0381154
   28  -0.0305203  -0.0000000   0.0148095  -0.1251268   0.0000000   0.0523041
   29   0.0000000   0.0017224  -0.0000000  -0.0000000  -0.0162411   0.0000000
   30  -0.0010753   0.0000000   0.0017815   0.0524301  -0.0000000  -0.0601856
   31  -0.0001338  -0.0000000   0.0021267  -0.0167322  -0.0000000  -0.0147243
   32  -0.0000000   0.0053728   0.0000000   0.0000000   0.0066855   0.0000000
   33   0.0066148   0.0000000  -0.0032132  -0.0498006  -0.0000000  -0.0322163
   34  -0.0000324   0.0000000   0.0000001  -0.0019257  -0.0000000  -0.0001861
   35   0.0000000  -0.0009143  -0.0000000   0.0000000   0.0021779  -0.0000000
   36  -0.0000001   0.0000000  -0.0006284   0.0023849   0.0000000   0.0031887
           13          14          15          16          17          18
    1  -0.0577390   0.0000000   0.0287901  -0.2513114   0.0000000  -0.1319664
    2   0.0000000  -0.0037421  -0.0000000   0.0000000  -0.0555929  -0.0000000
    3  -0.0287902   0.0000000   0.0752480  -0.0674636   0.0000000  -0.1656254
    4  -0.0177729  -0.0000000   0.0287733   0.0280501   0.0000000  -0.0209197
    5  -0.0000000   0.0052167   0.0000000   0.0000000   0.0064642   0.0000000
    6   0.0301753  -0.0000000  -0.0561873  -0.0764408  -0.0000000  -0.0245746
    7   0.0359355  -0.0000000  -0.0829207  -0.0668462   0.0000000   0.0000006
    8   0.0000000  -0.0016819   0.0000000  -0.0000000   0.0062409   0.0000000
    9  -0.0241894   0.0000000  -0.0253591   0.0000005   0.0000000   0.0001619
   10  -0.0969950   0.0000000   0.0469435   0.0280506  -0.0000000   0.0209202
   11   0.0000000  -0.0575622   0.0000000  -0.0000000   0.0064644  -0.0000000
   12  -0.0261874   0.0000000  -0.3062480   0.0764420  -0.0000000  -0.0245728
   13   0.6676685  -0.0000000  -0.0002408  -0.2513128   0.0000000   0.1319666
   14  -0.0000000   0.1368150  -0.0000000  -0.0000000  -0.0555930   0.0000000
   15  -0.0002408  -0.0000000   0.6551972   0.0674637  -0.0000000  -0.1656248
   16  -0.2513128  -0.0000000   0.0674637   0.6522218  -0.0000000  -0.0000006
   17   0.0000000  -0.0555930  -0.0000000  -0.0000000   0.0971018   0.0000000
   18   0.1319666   0.0000000  -0.1656248  -0.0000006   0.0000000   0.4606197
   19   0.0014287   0.0000000  -0.0066290  -0.0568570  -0.0000000   0.0264888
   20  -0.0000000   0.0057363  -0.0000000   0.0000000   0.0057119   0.0000000
   21  -0.0010447  -0.0000000  -0.0054899  -0.0081722  -0.0000000   0.0094987
   22   0.0000580  -0.0000000   0.0009034   0.0030400   0.0000000   0.0003255
   23  -0.0000000  -0.0012171   0.0000000   0.0000000   0.0028754  -0.0000000
   24   0.0000343   0.0000000   0.0005189   0.0032546  -0.0000000  -0.0022273
   25  -0.0036508  -0.0000000   0.0012340   0.0008006  -0.0000000  -0.0000000
   26   0.0000000   0.0041040  -0.0000000   0.0000000  -0.0016481   0.0000000
   27  -0.0027298   0.0000000   0.0035472  -0.0000000  -0.0000000  -0.0009760
   28  -0.0201207  -0.0000000   0.0115430   0.0030400   0.0000000  -0.0003255
   29   0.0000000   0.0040949   0.0000000   0.0000000   0.0028754  -0.0000000
   30   0.0299566   0.0000000  -0.0145740  -0.0032546   0.0000000  -0.0022274
   31  -0.2600323   0.0000000  -0.1102623  -0.0568570  -0.0000000  -0.0264888
   32   0.0000000  -0.0392805   0.0000000   0.0000000   0.0057119  -0.0000000
   33  -0.1089900   0.0000000  -0.1323987   0.0081722   0.0000000   0.0094987
   34   0.0025335   0.0000000   0.0144022  -0.0320196   0.0000000   0.0000000
   35  -0.0000000   0.0031098   0.0000000  -0.0000000  -0.0206119   0.0000000
   36   0.0000406   0.0000000  -0.0286301  -0.0000000  -0.0000000  -0.0939509
           19          20          21          22          23          24
    1  -0.2600323  -0.0000000   0.1089900  -0.0201209   0.0000000  -0.0299566
    2   0.0000000  -0.0392805   0.0000000   0.0000000   0.0040949  -0.0000000
    3   0.1102622   0.0000000  -0.1323988  -0.0115430  -0.0000000  -0.0145741
    4  -0.0167322   0.0000000   0.0498006  -0.1251268  -0.0000000  -0.0524303
    5   0.0000000   0.0066855   0.0000000   0.0000000  -0.0162410   0.0000000
    6   0.0147243   0.0000000  -0.0322163  -0.0523042   0.0000000  -0.0601857
    7  -0.0001339   0.0000000  -0.0066147  -0.0305202  -0.0000000   0.0010752
    8   0.0000000   0.0053728  -0.0000000  -0.0000000   0.0017223  -0.0000000
    9  -0.0021266  -0.0000000  -0.0032132  -0.0148094   0.0000000   0.0017816
   10   0.0007310  -0.0000000   0.0010374   0.0004452   0.0000000   0.0011871
   11  -0.0000000  -0.0016505   0.0000000  -0.0000000   0.0029716  -0.0000000
   12   0.0019693  -0.0000000   0.0022290   0.0032195  -0.0000000  -0.0009981
   13   0.0014287  -0.0000000  -0.0010447   0.0000580  -0.0000000   0.0000343
   14   0.0000000   0.0057363  -0.0000000  -0.0000000  -0.0012171   0.0000000
   15  -0.0066290  -0.0000000  -0.0054899   0.0009034   0.0000000   0.0005189
   16  -0.0568570   0.0000000  -0.0081722   0.0030400   0.0000000   0.0032546
   17  -0.0000000   0.0057119  -0.0000000   0.0000000   0.0028754  -0.0000000
   18   0.0264888   0.0000000   0.0094987   0.0003255  -0.0000000  -0.0022273
   19   0.3335461   0.0000000  -0.1440678   0.0040643   0.0000000  -0.0033868
   20   0.0000000   0.0208235  -0.0000000  -0.0000000  -0.0021511   0.0000000
   21  -0.1440678  -0.0000000   0.1653253   0.0017000  -0.0000000  -0.0028717
   22   0.0040643  -0.0000000   0.0017000   0.1766994  -0.0000000   0.0738707
   23   0.0000000  -0.0021511  -0.0000000  -0.0000000   0.0081801   0.0000000
   24  -0.0033868   0.0000000  -0.0028717   0.0738707   0.0000000   0.0789649
   25   0.0000563   0.0000000   0.0015832  -0.0053175   0.0000000   0.0076921
   26   0.0000000   0.0001236  -0.0000000   0.0000000  -0.0007742   0.0000000
   27   0.0008118  -0.0000000  -0.0017160   0.0003919  -0.0000000   0.0005424
   28  -0.0019430  -0.0000000   0.0012422  -0.0010108  -0.0000000   0.0003749
   29  -0.0000000   0.0001110   0.0000000  -0.0000000   0.0002820  -0.0000000
   30   0.0010656   0.0000000  -0.0005014  -0.0003749   0.0000000   0.0001904
   31  -0.0032113   0.0000000  -0.0005329  -0.0019430   0.0000000  -0.0010656
   32   0.0000000   0.0002698  -0.0000000   0.0000000   0.0001110  -0.0000000
   33   0.0005329  -0.0000000   0.0012654  -0.0012422  -0.0000000  -0.0005014
   34  -0.0009169   0.0000000  -0.0039211  -0.0002677  -0.0000000  -0.0006502
   35  -0.0000000  -0.0017522   0.0000000  -0.0000000   0.0001461   0.0000000
   36   0.0003554   0.0000000   0.0000890  -0.0001374  -0.0000000  -0.0006401
           25          26          27          28          29          30
    1  -0.0036508  -0.0000000   0.0027297   0.0000581  -0.0000000  -0.0000343
    2  -0.0000000   0.0041040  -0.0000000   0.0000000  -0.0012170  -0.0000000
    3  -0.0012341   0.0000000   0.0035472  -0.0009034   0.0000000   0.0005189
    4   0.0002080  -0.0000000   0.0036347   0.0004453   0.0000000  -0.0011873
    5  -0.0000000   0.0029360  -0.0000000  -0.0000000   0.0029716   0.0000000
    6   0.0237240  -0.0000000  -0.0381154  -0.0032195   0.0000000  -0.0009981
    7  -0.0380081  -0.0000000   0.0000000  -0.0305203   0.0000000  -0.0010753
    8   0.0000000  -0.0211373  -0.0000000  -0.0000000   0.0017224   0.0000000
    9   0.0000000   0.0000000  -0.1678259   0.0148095  -0.0000000   0.0017815
   10   0.0002080  -0.0000000  -0.0036346  -0.1251268  -0.0000000   0.0524301
   11  -0.0000000   0.0029361   0.0000000   0.0000000  -0.0162411  -0.0000000
   12  -0.0237241  -0.0000000  -0.0381154   0.0523041   0.0000000  -0.0601856
   13  -0.0036508   0.0000000  -0.0027298  -0.0201207   0.0000000   0.0299566
   14  -0.0000000   0.0041040   0.0000000  -0.0000000   0.0040949   0.0000000
   15   0.0012340  -0.0000000   0.0035472   0.0115430   0.0000000  -0.0145740
   16   0.0008006   0.0000000  -0.0000000   0.0030400   0.0000000  -0.0032546
   17  -0.0000000  -0.0016481  -0.0000000   0.0000000   0.0028754   0.0000000
   18  -0.0000000   0.0000000  -0.0009760  -0.0003255  -0.0000000  -0.0022274
   19   0.0000563   0.0000000   0.0008118  -0.0019430  -0.0000000   0.0010656
   20   0.0000000   0.0001236  -0.0000000  -0.0000000   0.0001110   0.0000000
   21   0.0015832  -0.0000000  -0.0017160   0.0012422   0.0000000  -0.0005014
   22  -0.0053175   0.0000000   0.0003919  -0.0010108  -0.0000000  -0.0003749
   23   0.0000000  -0.0007742  -0.0000000  -0.0000000   0.0002820   0.0000000
   24   0.0076921   0.0000000   0.0005424   0.0003749  -0.0000000   0.0001904
   25   0.0545803   0.0000000   0.0000000  -0.0053175   0.0000000  -0.0076921
   26   0.0000000   0.0099122  -0.0000000   0.0000000  -0.0007742  -0.0000000
   27   0.0000000  -0.0000000   0.2410393  -0.0003919   0.0000000   0.0005424
   28  -0.0053175   0.0000000  -0.0003919   0.1766994  -0.0000000  -0.0738707
   29   0.0000000  -0.0007742   0.0000000  -0.0000000   0.0081801  -0.0000000
   30  -0.0076921  -0.0000000   0.0005424  -0.0738707  -0.0000000   0.0789649
   31   0.0000563  -0.0000000  -0.0008118   0.0040643  -0.0000000   0.0033868
   32   0.0000000   0.0001236  -0.0000000   0.0000000  -0.0021511  -0.0000000
   33  -0.0015832  -0.0000000  -0.0017160  -0.0017000  -0.0000000  -0.0028717
   34   0.0000353   0.0000000  -0.0000000  -0.0002677  -0.0000000   0.0006502
   35  -0.0000000   0.0000945  -0.0000000   0.0000000   0.0001461  -0.0000000
   36   0.0000000  -0.0000000  -0.0007537   0.0001374   0.0000000  -0.0006401
           31          32          33          34          35          36
    1   0.0014287  -0.0000000   0.0010446   0.0025335   0.0000000  -0.0000406
    2   0.0000000   0.0057363  -0.0000000   0.0000000   0.0031098   0.0000000
    3   0.0066290   0.0000000  -0.0054900  -0.0144021  -0.0000000  -0.0286301
    4   0.0007311  -0.0000000  -0.0010375  -0.0019256  -0.0000000  -0.0023848
    5   0.0000000  -0.0016505   0.0000000  -0.0000000   0.0021779  -0.0000000
    6  -0.0019693  -0.0000000   0.0022289   0.0001861   0.0000000   0.0031888
    7  -0.0001338  -0.0000000   0.0066148  -0.0000324   0.0000000  -0.0000001
    8  -0.0000000   0.0053728   0.0000000   0.0000000  -0.0009143   0.0000000
    9   0.0021267   0.0000000  -0.0032132   0.0000001  -0.0000000  -0.0006284
   10  -0.0167322   0.0000000  -0.0498006  -0.0019257   0.0000000   0.0023849
   11  -0.0000000   0.0066855  -0.0000000  -0.0000000   0.0021779   0.0000000
   12  -0.0147243   0.0000000  -0.0322163  -0.0001861  -0.0000000   0.0031887
   13  -0.2600323   0.0000000  -0.1089900   0.0025335  -0.0000000   0.0000406
   14   0.0000000  -0.0392805   0.0000000   0.0000000   0.0031098   0.0000000
   15  -0.1102623   0.0000000  -0.1323987   0.0144022   0.0000000  -0.0286301
   16  -0.0568570   0.0000000   0.0081722  -0.0320196  -0.0000000  -0.0000000
   17  -0.0000000   0.0057119   0.0000000   0.0000000  -0.0206119  -0.0000000
   18  -0.0264888  -0.0000000   0.0094987   0.0000000   0.0000000  -0.0939509
   19  -0.0032113   0.0000000   0.0005329  -0.0009169  -0.0000000   0.0003554
   20   0.0000000   0.0002698  -0.0000000   0.0000000  -0.0017522   0.0000000
   21  -0.0005329  -0.0000000   0.0012654  -0.0039211   0.0000000   0.0000890
   22  -0.0019430   0.0000000  -0.0012422  -0.0002677  -0.0000000  -0.0001374
   23   0.0000000   0.0001110  -0.0000000  -0.0000000   0.0001461  -0.0000000
   24  -0.0010656  -0.0000000  -0.0005014  -0.0006502   0.0000000  -0.0006401
   25   0.0000563   0.0000000  -0.0015832   0.0000353  -0.0000000   0.0000000
   26  -0.0000000   0.0001236  -0.0000000   0.0000000   0.0000945  -0.0000000
   27  -0.0008118  -0.0000000  -0.0017160  -0.0000000  -0.0000000  -0.0007537
   28   0.0040643   0.0000000  -0.0017000  -0.0002677   0.0000000   0.0001374
   29  -0.0000000  -0.0021511  -0.0000000  -0.0000000   0.0001461   0.0000000
   30   0.0033868  -0.0000000  -0.0028717   0.0006502  -0.0000000  -0.0006401
   31   0.3335461   0.0000000   0.1440678  -0.0009169  -0.0000000  -0.0003554
   32   0.0000000   0.0208235  -0.0000000   0.0000000  -0.0017522  -0.0000000
   33   0.1440678  -0.0000000   0.1653253   0.0039211   0.0000000   0.0000890
   34  -0.0009169   0.0000000   0.0039211   0.0331704  -0.0000000  -0.0000000
   35  -0.0000000  -0.0017522   0.0000000  -0.0000000   0.0140685  -0.0000000
   36  -0.0003554  -0.0000000   0.0000890  -0.0000000  -0.0000000   0.1473178
 **********************************************************************
 **                                                                  **
 **                       VIBRATIONAL ANALYSIS                       **
 **                       --------------------                       **
 **                                                                  **
 **        VIBRATIONAL FREQUENCIES (CM**-1) AND NORMAL MODES         **
 **     FORCE CONSTANTS (mDYN/ANGSTROM) AND REDUCED MASSES (AMU)     **
 **                  INFRARED INTENSITIES (KM/MOL)                   **
 **                                                                  **
 **********************************************************************


 Mode:                 1                      2                      3
 Frequency:        55.71                  77.41                  91.23
 Force Cnst:      0.0690                 0.0724                 0.0990
 Red. Mass:      37.7521                20.5140                20.1915
 IR Active:          YES                    NO                     YES
 IR Intens:        0.012                  0.000                  0.234
 Raman Active:       YES                    YES                    YES
               X      Y      Z        X      Y      Z        X      Y      Z
 C          0.000 -0.080  0.000   -0.000  0.256 -0.000    0.000  0.350 -0.000
 C          0.000  0.029  0.000   -0.000  0.095 -0.000   -0.000  0.217 -0.000
 C         -0.000  0.236 -0.000    0.000  0.000  0.000    0.000  0.167  0.000
 C          0.000  0.029 -0.000    0.000 -0.095  0.000    0.000  0.217  0.000
 C         -0.000 -0.080 -0.000   -0.000 -0.256  0.000    0.000  0.350  0.000
 C          0.000 -0.031  0.000   -0.000  0.000 -0.000   -0.000  0.294 -0.000
 F          0.000 -0.225  0.000   -0.000  0.636 -0.000    0.000  0.494 -0.000
 Br         0.000 -0.233  0.000   -0.000 -0.146 -0.000   -0.000 -0.141  0.000
 Cl        -0.000  0.840 -0.000    0.000  0.000  0.000    0.000  0.041  0.000
 Br         0.000 -0.233 -0.000    0.000  0.146  0.000   -0.000 -0.141 -0.000
 F          0.000 -0.225 -0.000   -0.000 -0.636  0.000    0.000  0.494  0.000
 I         -0.000  0.117  0.000    0.000 -0.000 -0.000    0.000 -0.135 -0.000
 TransDip   0.000  0.004 -0.000    0.000 -0.000 -0.000   -0.000 -0.015  0.000

 Mode:                 4                      5                      6
 Frequency:       110.37                 126.00                 186.41
 Force Cnst:      0.3456                 0.6706                 0.2951
 Red. Mass:      48.1571                71.6842                14.4112
 IR Active:          YES                    YES                    YES
 IR Intens:        0.231                  0.079                  0.288
 Raman Active:       YES                    YES                    YES
               X      Y      Z        X      Y      Z        X      Y      Z
 C         -0.284 -0.000 -0.032   -0.017  0.000  0.160    0.000  0.222  0.000
 C         -0.221  0.000 -0.060    0.016  0.000  0.137    0.000  0.424  0.000
 C         -0.176 -0.000  0.000    0.000 -0.000  0.175   -0.000  0.469 -0.000
 C         -0.221 -0.000  0.060   -0.016 -0.000  0.137   -0.000  0.424 -0.000
 C         -0.284  0.000  0.032    0.017 -0.000  0.160   -0.000  0.222 -0.000
 C         -0.274 -0.000  0.000    0.000 -0.000  0.197    0.000  0.245  0.000
 F         -0.310 -0.000 -0.073   -0.045  0.000  0.117    0.000 -0.339  0.000
 Br        -0.103  0.000 -0.363    0.349 -0.000 -0.443    0.000 -0.030 -0.000
 Cl        -0.035  0.000  0.000    0.000  0.000  0.181   -0.000 -0.172 -0.000
 Br        -0.103 -0.000  0.363   -0.349  0.000 -0.443    0.000 -0.030  0.000
 F         -0.310  0.000  0.073    0.045 -0.000  0.117    0.000 -0.339 -0.000
 I          0.369  0.000  0.000   -0.000 -0.000  0.375   -0.000 -0.004  0.000
 TransDip   0.015  0.000 -0.000   -0.000 -0.000 -0.009   -0.000  0.017  0.000

 Mode:                 7                      8                      9
 Frequency:       192.41                 199.10                 243.52
 Force Cnst:      0.7825                 1.0024                 0.7983
 Red. Mass:      35.8708                42.9188                22.8465
 IR Active:          YES                    YES                    YES
 IR Intens:        0.021                  0.902                  0.508
 Raman Active:       YES                    YES                    YES
               X      Y      Z        X      Y      Z        X      Y      Z
 C         -0.058  0.000 -0.103    0.041 -0.000 -0.206   -0.177  0.000 -0.072
 C         -0.006  0.000 -0.123    0.003 -0.000 -0.258    0.097  0.000 -0.042
 C          0.074  0.000  0.000    0.000 -0.000 -0.333    0.097  0.000  0.000
 C         -0.006  0.000  0.123   -0.003  0.000 -0.257    0.098 -0.000  0.043
 C         -0.058  0.000  0.103   -0.041 -0.000 -0.206   -0.177 -0.000  0.072
 C         -0.115  0.000  0.000   -0.000 -0.000 -0.060   -0.250 -0.000 -0.000
 F         -0.126 -0.000 -0.215   -0.029  0.000 -0.335   -0.396 -0.000 -0.450
 Br        -0.183 -0.000  0.129   -0.258  0.000 -0.037    0.126 -0.000  0.135
 Cl         0.834 -0.000  0.000    0.000  0.000 -0.397   -0.205 -0.000  0.000
 Br        -0.183 -0.000 -0.129    0.258  0.000 -0.037    0.126 -0.000 -0.136
 F         -0.126 -0.000  0.215    0.029  0.000 -0.335   -0.396  0.000  0.451
 I          0.052  0.000 -0.000    0.000 -0.000  0.380    0.048  0.000 -0.000
 TransDip   0.005  0.000 -0.000    0.000 -0.000  0.030    0.023  0.000 -0.000

 Mode:                10                     11                     12
 Frequency:       244.12                 325.06                 332.59
 Force Cnst:      1.3357                 0.7759                 0.8136
 Red. Mass:      38.0397                12.4631                12.4843
 IR Active:          YES                    YES                    NO 
 IR Intens:        0.611                  0.192                  0.000
 Raman Active:       YES                    YES                    YES
               X      Y      Z        X      Y      Z        X      Y      Z
 C          0.101 -0.000 -0.124    0.000  0.255 -0.000    0.000  0.335 -0.000
 C          0.189 -0.000 -0.112    0.000 -0.238 -0.000    0.000  0.600 -0.000
 C          0.000  0.000 -0.297    0.000 -0.440  0.000    0.000  0.000  0.000
 C         -0.188  0.000 -0.112    0.000 -0.238  0.000    0.000 -0.600  0.000
 C         -0.101  0.000 -0.124    0.000  0.255  0.000    0.000 -0.335  0.000
 C         -0.000 -0.000  0.004    0.000  0.719 -0.000    0.000 -0.000 -0.000
 F         -0.048  0.000 -0.395    0.000 -0.144 -0.000    0.000 -0.167 -0.000
 Br         0.331  0.000  0.207   -0.000  0.015 -0.000   -0.000 -0.027 -0.000
 Cl        -0.000 -0.000 -0.377   -0.000  0.062  0.000   -0.000 -0.000  0.000
 Br        -0.331  0.000  0.207   -0.000  0.015  0.000   -0.000  0.027  0.000
 F          0.047 -0.000 -0.394    0.000 -0.144  0.000    0.000  0.167  0.000
 I          0.000 -0.000  0.037    0.000 -0.022  0.000    0.000  0.000  0.000
 TransDip   0.000 -0.000  0.025   -0.000  0.014  0.000   -0.000 -0.000  0.000

 Mode:                13                     14                     15
 Frequency:       340.19                 343.50                 495.43
 Force Cnst:      1.2622                 1.5150                 2.6693
 Red. Mass:      18.5114                21.7935                18.4579
 IR Active:          YES                    YES                    YES
 IR Intens:        0.164                  0.305                  2.650
 Raman Active:       YES                    YES                    YES
               X      Y      Z        X      Y      Z        X      Y      Z
 C         -0.313  0.000  0.204   -0.061 -0.000 -0.003    0.194  0.000 -0.296
 C         -0.150  0.000  0.173   -0.018 -0.000  0.056    0.031 -0.000 -0.213
 C         -0.188 -0.000 -0.000   -0.000  0.000  0.201   -0.000 -0.000 -0.078
 C         -0.150 -0.000 -0.173    0.018  0.000  0.056   -0.031  0.000 -0.213
 C         -0.313 -0.000 -0.204    0.061  0.000 -0.003   -0.194  0.000 -0.296
 C         -0.218  0.000  0.000   -0.000 -0.000  0.031    0.000 -0.000 -0.217
 F         -0.254 -0.000  0.409   -0.354  0.000 -0.499    0.477 -0.000 -0.098
 Br         0.128 -0.000  0.051   -0.024  0.000  0.003    0.020  0.000  0.017
 Cl         0.180  0.000 -0.000    0.000 -0.000  0.441    0.000  0.000  0.356
 Br         0.128  0.000 -0.051    0.024 -0.000  0.003   -0.020 -0.000  0.017
 F         -0.254  0.000 -0.409    0.354 -0.000 -0.499   -0.477 -0.000 -0.098
 I         -0.006 -0.000 -0.000   -0.000  0.000 -0.007    0.000  0.000  0.035
 TransDip   0.013  0.000 -0.000   -0.000 -0.000  0.018    0.000  0.000 -0.052

 Mode:                16                     17                     18
 Frequency:       589.59                 644.37                 647.24
 Force Cnst:      2.4752                 2.9772                 3.3821
 Red. Mass:      12.0855                12.1699                13.7030
 IR Active:          YES                    NO                     YES
 IR Intens:        1.376                  0.000                 51.731
 Raman Active:       YES                    YES                    YES
               X      Y      Z        X      Y      Z        X      Y      Z
 C          0.000 -0.201  0.000    0.000  0.590  0.000    0.295 -0.000  0.248
 C          0.000 -0.362  0.000    0.000 -0.374  0.000    0.147  0.000  0.235
 C         -0.000  0.714 -0.000   -0.000 -0.000  0.000    0.000 -0.000  0.058
 C          0.000 -0.362 -0.000   -0.000  0.374  0.000   -0.147 -0.000  0.235
 C          0.000 -0.201 -0.000   -0.000 -0.590  0.000   -0.295  0.000  0.248
 C          0.000  0.377  0.000    0.000 -0.000  0.000   -0.000 -0.000  0.616
 F         -0.000  0.048 -0.000    0.000 -0.107 -0.000    0.205  0.000 -0.187
 Br        -0.000  0.006 -0.000   -0.000  0.008 -0.000   -0.038 -0.000 -0.033
 Cl         0.000 -0.044  0.000    0.000  0.000 -0.000   -0.000  0.000 -0.073
 Br        -0.000  0.006  0.000    0.000 -0.008 -0.000    0.038  0.000 -0.033
 F         -0.000  0.048  0.000   -0.000  0.107 -0.000   -0.205 -0.000 -0.187
 I         -0.000 -0.006 -0.000   -0.000  0.000 -0.000    0.000 -0.000 -0.038
 TransDip   0.000 -0.038 -0.000    0.000  0.000  0.000    0.000  0.000  0.230

 Mode:                19                     20                     21
 Frequency:       660.08                 699.96                 706.22
 Force Cnst:      3.2904                 3.4802                 3.9132
 Red. Mass:      12.8177                12.0560                13.3169
 IR Active:          YES                    YES                    YES
 IR Intens:        2.725                  2.296                 65.872
 Raman Active:       YES                    YES                    YES
               X      Y      Z        X      Y      Z        X      Y      Z
 C         -0.190  0.000 -0.241   -0.000  0.504 -0.000    0.096  0.000  0.339
 C          0.295 -0.000 -0.274   -0.000 -0.324 -0.000    0.402  0.000  0.280
 C          0.538  0.000  0.000   -0.000  0.219  0.000    0.322 -0.000 -0.000
 C          0.295  0.000  0.274   -0.000 -0.324  0.000    0.402 -0.000 -0.280
 C         -0.190 -0.000  0.241   -0.000  0.504  0.000    0.096  0.000 -0.339
 C         -0.320  0.000 -0.000   -0.000 -0.476 -0.000    0.264 -0.000  0.000
 F          0.010 -0.000  0.213    0.000 -0.061 -0.000   -0.208 -0.000  0.020
 Br        -0.027  0.000  0.005    0.000  0.004  0.000   -0.064 -0.000 -0.034
 Cl        -0.058 -0.000  0.000    0.000 -0.002 -0.000   -0.000  0.000  0.000
 Br        -0.027 -0.000 -0.005    0.000  0.004 -0.000   -0.064  0.000  0.034
 F          0.010  0.000 -0.213    0.000 -0.061  0.000   -0.208 -0.000 -0.020
 I          0.006 -0.000  0.000    0.000  0.004  0.000   -0.008  0.000 -0.000
 TransDip   0.053 -0.000 -0.000   -0.000  0.049 -0.000    0.260  0.000 -0.000

 Mode:                22                     23                     24
 Frequency:       895.03                1067.20                1089.02
 Force Cnst:      6.2514                 9.1211                 8.4932
 Red. Mass:      13.2452                13.5926                12.1549
 IR Active:          YES                    YES                    YES
 IR Intens:       26.310                 20.496                  0.037
 Raman Active:       YES                    YES                    YES
               X      Y      Z        X      Y      Z        X      Y      Z
 C         -0.075 -0.000 -0.007    0.317 -0.000 -0.124    0.106 -0.000 -0.116
 C         -0.316 -0.000  0.192   -0.146 -0.000 -0.357   -0.444 -0.000 -0.328
 C         -0.000  0.000  0.708    0.044  0.000 -0.000    0.000  0.000  0.117
 C          0.316  0.000  0.192   -0.146  0.000  0.357    0.444  0.000 -0.328
 C          0.075  0.000 -0.007    0.317 -0.000  0.124   -0.106  0.000 -0.116
 C          0.000  0.000 -0.319    0.495 -0.000 -0.000    0.000  0.000  0.562
 F          0.155  0.000 -0.136   -0.302  0.000  0.144   -0.056  0.000  0.042
 Br         0.010  0.000  0.004    0.010  0.000  0.007    0.021  0.000  0.012
 Cl         0.000 -0.000 -0.165   -0.014 -0.000  0.000   -0.000 -0.000  0.001
 Br        -0.010 -0.000  0.004    0.010 -0.000 -0.007   -0.021 -0.000  0.012
 F         -0.155 -0.000 -0.136   -0.302  0.000 -0.144    0.056 -0.000  0.042
 I         -0.000  0.000  0.009   -0.002  0.000  0.000    0.000  0.000 -0.008
 TransDip   0.000 -0.000  0.164    0.145 -0.000 -0.000    0.000 -0.000  0.006

 Mode:                25                     26                     27
 Frequency:      1276.69                1299.52                1409.07
 Force Cnst:     11.5256                12.3476                14.3226
 Red. Mass:      12.0017                12.4098                12.2435
 IR Active:          YES                    YES                    YES
 IR Intens:        0.136                 14.455                232.243
 Raman Active:       YES                    YES                    YES
               X      Y      Z        X      Y      Z        X      Y      Z
 C         -0.177 -0.000 -0.317    0.215 -0.000 -0.289    0.227 -0.000 -0.433
 C         -0.249  0.000  0.351    0.383 -0.000 -0.124    0.247 -0.000  0.280
 C          0.464  0.000  0.000   -0.000  0.000  0.600   -0.420  0.000 -0.000
 C         -0.249 -0.000 -0.351   -0.383  0.000 -0.124    0.248  0.000 -0.279
 C         -0.177 -0.000  0.317   -0.215  0.000 -0.289    0.226 -0.000  0.433
 C          0.387 -0.000  0.000   -0.000  0.000  0.080   -0.185  0.000 -0.000
 F         -0.004 -0.000 -0.009   -0.123  0.000  0.098   -0.101  0.000  0.080
 Br         0.001 -0.000  0.001   -0.011  0.000 -0.003   -0.006  0.000 -0.005
 Cl         0.001 -0.000 -0.000   -0.000 -0.000 -0.045    0.011 -0.000  0.000
 Br         0.001  0.000 -0.001    0.011 -0.000 -0.003   -0.006 -0.000  0.005
 F         -0.004  0.000  0.009    0.123 -0.000  0.098   -0.101 -0.000 -0.080
 I         -0.000  0.000  0.000    0.000  0.000  0.001    0.002  0.000  0.000
 TransDip   0.012 -0.000  0.000    0.000 -0.000  0.122    0.488 -0.000 -0.000

 Mode:                28                     29                     30
 Frequency:      1410.32                1573.24                1580.25
 Force Cnst:     14.4704                17.5371                17.6730
 Red. Mass:      12.3480                12.0259                12.0118
 IR Active:          YES                    YES                    YES
 IR Intens:       84.047                 21.468                 17.250
 Raman Active:       YES                    YES                    YES
               X      Y      Z        X      Y      Z        X      Y      Z
 C         -0.575  0.000  0.004   -0.399  0.000 -0.079    0.109  0.000  0.496
 C          0.197 -0.000 -0.170    0.263 -0.000 -0.127    0.069 -0.000 -0.429
 C         -0.000  0.000  0.168   -0.415  0.000 -0.000   -0.000 -0.000  0.189
 C         -0.197  0.000 -0.170    0.263  0.000  0.127   -0.069 -0.000 -0.429
 C          0.575 -0.000  0.005   -0.399  0.000  0.079   -0.109 -0.000  0.496
 C         -0.000  0.000  0.356    0.569 -0.000  0.000    0.000  0.000 -0.260
 F          0.147 -0.000 -0.053    0.040  0.000 -0.014    0.008 -0.000 -0.027
 Br        -0.001 -0.000  0.003   -0.000  0.000  0.001    0.000 -0.000  0.002
 Cl         0.000  0.000 -0.007    0.004 -0.000 -0.000    0.000  0.000  0.002
 Br         0.001  0.000  0.003   -0.000 -0.000 -0.001   -0.000  0.000  0.002
 F         -0.147  0.000 -0.053    0.040 -0.000  0.014   -0.008  0.000 -0.027
 I          0.000 -0.000 -0.004   -0.001  0.000  0.000    0.000 -0.000 -0.001
 TransDip   0.000 -0.000  0.294   -0.148  0.000 -0.000   -0.000  0.000  0.133

 STANDARD THERMODYNAMIC QUANTITIES AT   298.15 K  AND     1.00 ATM

   This Molecule has  0 Imaginary Frequencies
   Zero point vibrational energy:       27.034 kcal/mol

   Atom    1 Element C  Has Mass   12.00000
   Atom    2 Element C  Has Mass   12.00000
   Atom    3 Element C  Has Mass   12.00000
   Atom    4 Element C  Has Mass   12.00000
   Atom    5 Element C  Has Mass   12.00000
   Atom    6 Element C  Has Mass   12.00000
   Atom    7 Element F  Has Mass   18.99840
   Atom    8 Element Br Has Mass   78.91830
   Atom    9 Element Cl Has Mass   34.96885
   Atom   10 Element Br Has Mass   78.91830
   Atom   11 Element F  Has Mass   18.99840
   Atom   12 Element I  Has Mass  126.90440
   Molecular Mass:   429.706650 amu
   Principal axes and moments of inertia in amu*Bohr^2:
                             1           2           3
    Eigenvalues --     5721.24331  8570.17885 14291.42216
          X               0.00000     1.00000    -0.00000
          Y              -0.00000    -0.00000     1.00000
          Z               1.00000    -0.00000     0.00000
   Rotational Symmetry Number is   2
   The Molecule is an Asymmetric Top
   Translational Enthalpy:        0.889 kcal/mol
   Rotational Enthalpy:           0.889 kcal/mol
   Vibrational Enthalpy:         32.774 kcal/mol
   gas constant (RT):             0.592 kcal/mol
   Translational Entropy:        44.064  cal/mol.K
   Rotational Entropy:           33.526  cal/mol.K
   Vibrational Entropy:          36.800  cal/mol.K

   Total Enthalpy:               35.144 kcal/mol
   Total Entropy:               114.390  cal/mol.K

 ======================================================================

 STANDARD THERMODYNAMIC QUANTITIES FOR ANHARMONIC VIBRATION -- TOSH

   Zero point vibrational energy: ************ kcal/mol

   Vibrational Enthalpy:       Infinity kcal/mol
   Vibrational Entropy:             NaN  cal/mol.K

   Total Enthalpy:             Infinity kcal/mol
   Total Entropy:                   NaN  cal/mol.K

 ======================================================================

 STANDARD THERMODYNAMIC QUANTITIES FOR ANHARMONIC VIBRATION -- VPT2

   Zero point vibrational energy: ************ kcal/mol

   Vibrational Enthalpy:       Infinity kcal/mol
   Vibrational Entropy:             NaN  cal/mol.K

   Total Enthalpy:             Infinity kcal/mol
   Total Entropy:                   NaN  cal/mol.K

 ======================================================================

Archival summary:
1\1\february\FREQ\ProcedureUnspecified\BasisUnspecified\1r2l126\taweetha\SunDec123:24:142019SunDec123:24:142019\0\\#,FREQ,ProcedureUnspecified,BasisUnspecified,\\0,1\I\C,1,2.10572\C,2,1.39078,1,121.097\F,3,1.33546,2,118.952,1,0,0\C,2,1.39078,1,121.097,3,-180,0\F,5,1.33546,2,118.952,1,-0,0\C,5,1.39331,2,122.015,1,180,0\C,3,1.39331,2,122.015,1,-180,0\C,8,1.40232,3,119.182,2,0,0\Cl,9,1.73284,8,120.1,3,-180,0\Br,7,1.89534,5,118.348,2,-180,0\Br,8,1.89534,3,118.348,2,-180,0\\\@

 Total job time:  696.24s(wall), 3983.08s(cpu) 
 Sun Dec  1 23:24:14 2019

        *************************************************************
        *                                                           *
        *  Thank you very much for using Q-Chem.  Have a nice day.  *
        *                                                           *
        *************************************************************
