# Supplementary material for: Geometric and energetic data from quantum chemical calculations of halobenzenes and xylenes
Source: Data Brief. 2020 Mar 5;30:105386. doi: 10.1016/j.dib.2020.105386 (PMC7114895; doi:10.1016/j.dib.2020.105386)
Supplement: Supplementary file 1 [file mmc1.zip › halobenzene/B3LYP/FBrClBrIBr.out]

                  Welcome to Q-Chem
     A Quantum Leap Into The Future Of Chemistry


 Q-Chem 5.2 (devel), Q-Chem, Inc., Pleasanton, CA (2019)

 Yihan Shao,  Zhengting Gan,  E. Epifanovsky,  A. T. B. Gilbert,  M. Wormit,  
 J. Kussmann,  A. W. Lange,  A. Behn,  Jia Deng,  Xintian Feng,  D. Ghosh,  
 M. Goldey,  P. R. Horn,  L. D. Jacobson,  I. Kaliman,  T. Kus,  A. Landau,  
 Jie Liu,  E. I. Proynov,  R. M. Richard,  R. P. Steele,  E. J. Sundstrom,  
 H. L. Woodcock III,  P. M. Zimmerman,  D. Zuev,  B. Albrecht,  E. Alguire,  
 S. A. Baeppler,  D. Barton,  Z. Benda,  Y. A. Bernard,  E. J. Berquist,  
 K. B. Bravaya,  H. Burton,  D. Casanova,  Chun-Min Chang,  Yunqing Chen,  
 A. Chien,  K. D. Closser,  M. P. Coons,  S. Coriani,  S. Dasgupta,  
 A. L. Dempwolff,  M. Diedenhofen,  Hainam Do,  R. G. Edgar,  Po-Tung Fang,  
 S. Faraji,  S. Fatehi,  Qingguo Feng,  K. D. Fenk,  J. Fosso-Tande,  
 J. Gayvert,  Qinghui Ge,  A. Ghysels,  G. Gidofalvi,  J. Gomes,  
 J. Gonthier,  A. Gunina,  D. Hait,  M. W. D. Hanson-Heine,  
 P. H. P. Harbach,  A. W. Hauser,  M. F. Herbst,  J. E. Herr,  
 E. G. Hohenstein,  Z. C. Holden,  Kerwin Hui,  B. C. Huynh,  T.-C. Jagau,  
 Hyunjun Ji,  B. Kaduk,  K. Khistyaev,  Jaehoon Kim,  P. Klunzinger,  K. Koh,  
 D. Kosenkov,  L. Koulias,  T. Kowalczyk,  C. M. Krauter,  A. Kunitsa,  
 Ka Un Lao,  A. Laurent,  K. V. Lawler,  Joonho Lee,  D. Lefrancois,  
 S. Lehtola,  D. S. Levine,  Yi-Pei Li,  You-Sheng Lin,  Fenglai Liu,  
 E. Livshits,  A. Luenser,  P. Manohar,  E. Mansoor,  S. F. Manzer,  
 Shan-Ping Mao,  Yuezhi Mao,  N. Mardirossian,  A. V. Marenich,  
 T. Markovich,  L. A. Martinez-Martinez,  S. A. Maurer,  N. J. Mayhall,  
 S. C. McKenzie,  J.-M. Mewes,  P. Morgante,  A. F. Morrison,  
 J. W. Mullinax,  K. Nanda,  T. S. Nguyen-Beck,  R. Olivares-Amaya,  
 J. A. Parkhill,  Zheng Pei,  T. M. Perrine,  F. Plasser,  P. Pokhilko,  
 S. Prager,  A. Prociuk,  E. Ramos,  D. R. Rehn,  F. Rob,  M. Scheurer,  
 M. Schneider,  N. Sergueev,  S. M. Sharada,  S. Sharma,  D. W. Small,  
 T. Stauch,  T. Stein,  Yu-Chuan Su,  A. J. W. Thom,  A. Tkatchenko,  
 T. Tsuchimochi,  N. M. Tubman,  L. Vogt,  M. L. Vidal,  O. Vydrov,  
 M. A. Watson,  J. Wenzel,  M. de Wergifosse,  T. A. Wesolowski,  A. White,  
 J. Witte,  A. Yamada,  Jun Yang,  K. Yao,  S. Yeganeh,  S. R. Yost,  
 Zhi-Qiang You,  A. Zech,  Igor Ying Zhang,  Xing Zhang,  Yan Zhao,  
 Ying Zhu,  B. R. Brooks,  G. K. L. Chan,  C. J. Cramer,  M. S. Gordon,  
 W. J. Hehre,  A. Klamt,  M. W. Schmidt,  C. D. Sherrill,  D. G. Truhlar,  
 A. Aspuru-Guzik,  R. Baer,  A. T. Bell,  N. A. Besley,  Jeng-Da Chai,  
 A. E. DePrince, III,  R. A. DiStasio Jr.,  A. Dreuw,  B. D. Dunietz,  
 T. R. Furlani,  Chao-Ping Hsu,  Yousung Jung,  Jing Kong,  D. S. Lambrecht,  
 WanZhen Liang,  C. Ochsenfeld,  V. A. Rassolov,  L. V. Slipchenko,  
 J. E. Subotnik,  T. Van Voorhis,  J. M. Herbert,  A. I. Krylov,  
 P. M. W. Gill,  M. Head-Gordon

 Contributors to earlier versions of Q-Chem not listed above: 
 R. D. Adamson,  B. Austin,  J. Baker,  G. J. O. Beran,  K. Brandhorst,  
 S. T. Brown,  E. F. C. Byrd,  A. K. Chakraborty,  C.-L. Cheng,  
 Siu Hung Chien,  D. M. Chipman,  D. L. Crittenden,  H. Dachsel,  
 R. J. Doerksen,  A. D. Dutoi,  L. Fusti-Molnar,  W. A. Goddard III,  
 A. Golubeva-Zadorozhnaya,  S. R. Gwaltney,  G. Hawkins,  A. Heyden,  
 S. Hirata,  G. Kedziora,  F. J. Keil,  C. Kelley,  Jihan Kim,  R. A. King,  
 R. Z. Khaliullin,  P. P. Korambath,  W. Kurlancheek,  A. M. Lee,  M. S. Lee,  
 S. V. Levchenko,  Ching Yeh Lin,  D. Liotard,  R. C. Lochan,  I. Lotan,  
 P. E. Maslen,  N. Nair,  D. P. O'Neill,  D. Neuhauser,  E. Neuscamman,  
 C. M. Oana,  R. Olson,  B. Peters,  R. Peverati,  P. A. Pieniazek,  
 Y. M. Rhee,  J. Ritchie,  M. A. Rohrdanz,  E. Rosta,  N. J. Russ,  
 H. F. Schaefer III,  N. E. Schultz,  N. Shenvi,  A. C. Simmonett,  A. Sodt,  
 D. Stuck,  K. S. Thanthiriwatte,  V. Vanovschi,  Tao Wang,  A. Warshel,  
 C. F. Williams,  Q. Wu,  X. Xu,  W. Zhang

 Please cite Q-Chem as follows:
 Y. Shao et al., Mol. Phys. 113, 184-215 (2015)
 DOI: 10.1080/00268976.2014.952696

 Q-Chem 5.2.1 for Intel X86 EM64T Linux

 Parts of Q-Chem use Armadillo 8.300.2 (Tropical Shenanigans).
 http://arma.sourceforge.net/

 Q-Chem begins on Sun Dec  1 23:24:14 2019  

Host: 
0

     Scratch files written to /scratch/taweetham/qchem27599//
NAlpha2: 220
NElect   220
Mult     1

Checking the input file for inconsistencies... 	...done.

--------------------------------------------------------------
User input:
--------------------------------------------------------------
$MOLECULE
0 1
C   
C	1	CC
C	2	CC	1	120.0		
C	3	CC	2	120.0	1	0.0
C	4	CC	3	120.0	2	0.0	
C	5 	CC	4	120.0	3	0.0
F	1	CF	2	120.0	3	180.0
Br	2	CBr	3	120.0	4	180.0
Cl	3	CCl	4	120.0	5	180.0
Br	4	CBr	5	120.0	6	180.0
I	5	CI	6	120.0	1	180.0
Br	6	CBr	1	120.0	2	180.0

CC=1.39483
CH=1.08673
CF=1.33960
CCl=1.72090
CBr=1.89068
CI=2.07886
$END

$REM
   JOB_TYPE	OPTIMIZATION
   BASIS	6-311++G**
   METHOD	B3LYP
   MEM_TOTAL	64000
   SYM_IGNORE	TRUE
$END

--------------------------------------------------------------
 ----------------------------------------------------------------
             Standard Nuclear Orientation (Angstroms)
    I     Atom           X                Y                Z
 ----------------------------------------------------------------
    1      C       0.0000000000     0.0000000000     0.0000000000
    2      C       0.0000000000     0.0000000000     1.3948300000
    3      C       1.2079582140     0.0000000000     2.0922450000
    4      C       2.4159164279     0.0000000000     1.3948300000
    5      C       2.4159164279     0.0000000000    -0.0000000000
    6      C       1.2079582140     0.0000000000    -0.6974150000
    7      F      -1.1601276309    -0.0000000000    -0.6698000000
    8      Br     -1.6373769104    -0.0000000000     2.3401700000
    9      Cl      1.2079582140    -0.0000000000     3.8131450000
   10      Br      4.0532933383    -0.0000000000     2.3401700000
   11      I       4.2162619988    -0.0000000000    -1.0394300000
   12      Br      1.2079582140    -0.0000000000    -2.5880950000
 ----------------------------------------------------------------
 Nuclear Repulsion Energy =        2869.81191977 hartrees
 There are      110 alpha and      110 beta electrons
 Requested basis set is 6-311++G(d,p)
 There are 136 shells and 390 basis functions

 Total QAlloc Memory Limit  64000 MB
 Mega-Array Size       188 MB
 MEM_STATIC part       192 MB
 A cutoff of  1.0D-11 yielded   5948 shell pairs
 There are     54629 function pairs (     60412 Cartesian)
 Smallest overlap matrix eigenvalue = 6.67E-07

 Q-Chem warning in module stvman/mkSTV.C, line 318:

 Overlap eigenvalue is smaller than square root of threshold
 Use THRESH >= 12 to get rid of this warning

 Linear dependence detected in AO basis
 Tighter screening thresholds may be required for diffuse basis sets
 Use S2THRESH > 14 and THRESH = 14 in case of SCF convergence issues
 Number of orthogonalized atomic orbitals = 389
 Maximum deviation from orthogonality = 6.214E-10

 Scale SEOQF with 1.000000e-01/1.000000e-01/1.000000e-01

 Standard Electronic Orientation quadrupole field applied
 Nucleus-field energy     =    -0.0000000411 hartrees
 Guess from superposition of atomic densities
 Warning:  Energy on first SCF cycle will be non-variational
 SAD guess density has 220.000000 electrons

 -----------------------------------------------------------------------
  General SCF calculation program by
  Eric Jon Sundstrom, Paul Horn, Yuezhi Mao, Dmitri Zuev, Alec White,
  David Stuck, Shaama M.S., Shane Yost, Joonho Lee, David Small,
  Daniel Levine, Susi Lehtola, Hugh Burton, Evgeny Epifanovsky,
  Bang C. Huynh
 -----------------------------------------------------------------------
 Exchange:     0.2000 Hartree-Fock + 0.0800 Slater + 0.7200 B88
 Correlation:  0.1900 VWN1RPA + 0.8100 LYP
 Using SG-1 standard quadrature grid
 using 6 threads for integral computing
 -------------------------------------------------------
 OpenMP Integral computing Module                
 Release: version 2.0, May 2017, Q-Chem Inc. Pleasanton 
 -------------------------------------------------------
 A restricted SCF calculation will be
 performed using DIIS
 SCF converges when DIIS error is below 1.0e-08
 ---------------------------------------
  Cycle       Energy         DIIS error
 ---------------------------------------
    1  -15433.1847346563      3.01e-02  
    2  -15430.6464348757      2.16e-03  
    3  -15430.5945412848      2.65e-03  
    4  -15430.6783509138      8.88e-04  
    5  -15430.6942187125      2.18e-04  
    6  -15430.6948206628      8.66e-05  
    7  -15430.6949326285      2.72e-05  
    8  -15430.6949449611      1.11e-05  
    9  -15430.6949468814      2.02e-06  
   10  -15430.6949469264      8.88e-07  
   11  -15430.6949469383      4.03e-07  
   12  -15430.6949469412      6.89e-08  
   13  -15430.6949469404      3.10e-08  
   14  -15430.6949469437      6.20e-09  Convergence criterion met
 ---------------------------------------
 SCF time:   CPU 261.54s  wall 47.00s 
 SCF   energy in the final basis set =   -15430.6949469437
 Total energy in the final basis set =   -15430.6949469437

 --------------------------------------------------------------

                    Orbital Energies (a.u.)
 --------------------------------------------------------------

 Alpha MOs
 -- Occupied --
********-482.8604-482.8598-482.8575-176.3207-165.7245-165.7224-165.7221
******** -62.5132 -62.5126 -62.5105 -56.3340 -56.3334 -56.3312 -56.3298
-56.3295 -56.3292 -56.3289 -56.3271 -56.3267 -35.8173 -31.3107 -31.3046
-31.3040 -24.7315 -22.9611 -22.9598 -22.9594 -22.9551 -22.9551 -10.3172
-10.2881 -10.2788 -10.2785 -10.2784 -10.2700  -9.4999  -8.7221  -8.7216
 -8.7195  -7.2647  -7.2548  -7.2539  -6.5545  -6.5539  -6.5517  -6.5404
 -6.5399  -6.5394  -6.5391  -6.5380  -6.5369  -6.3671  -4.7800  -4.7650
 -4.7638  -2.6651  -2.6646  -2.6624  -2.6615  -2.6608  -2.6607  -2.6602
 -2.6588  -2.6580  -2.6494  -2.6493  -2.6490  -2.6490  -2.6470  -2.6469
 -2.0460  -2.0415  -2.0405  -2.0275  -2.0273  -1.2740  -0.9590  -0.9024
 -0.8686  -0.8499  -0.8086  -0.7762  -0.7539  -0.6913  -0.6507  -0.6288
 -0.5741  -0.5710  -0.5174  -0.5037  -0.4775  -0.4541  -0.4533  -0.4410
 -0.4240  -0.3973  -0.3915  -0.3680  -0.3594  -0.3471  -0.3383  -0.3230
 -0.3147  -0.3079  -0.3053  -0.2708  -0.2637  -0.2626
 -- Virtual --
 -0.0933  -0.0702  -0.0612  -0.0441  -0.0273  -0.0089  -0.0058   0.0166
  0.0222   0.0243   0.0372   0.0415   0.0481   0.0561   0.0591   0.0600
  0.0619   0.0688   0.0702   0.0751   0.0917   0.0933   0.0955   0.0994
  0.1052   0.1099   0.1151   0.1208   0.1395   0.1412   0.1454   0.1503
  0.1608   0.1642   0.1642   0.1721   0.1827   0.1882   0.2008   0.2022
  0.2070   0.2085   0.2133   0.2223   0.2275   0.2345   0.2466   0.2504
  0.2585   0.2673   0.2681   0.2733   0.2783   0.3029   0.3156   0.3466
  0.3570   0.3730   0.3759   0.3911   0.3927   0.4002   0.4124   0.4174
  0.4214   0.4232   0.4297   0.4314   0.4466   0.4492   0.4520   0.4600
  0.4735   0.4889   0.4953   0.5070   0.5098   0.5181   0.5213   0.5244
  0.5408   0.5428   0.5438   0.5562   0.5641   0.5686   0.5843   0.5991
  0.6037   0.6093   0.6169   0.6293   0.6435   0.6749   0.6824   0.6982
  0.6994   0.7114   0.7223   0.7371   0.7598   0.7665   0.7769   0.7979
  0.8069   0.8074   0.8255   0.8400   0.8413   0.8472   0.8616   0.8878
  0.9095   0.9195   0.9361   0.9451   0.9659   0.9967   1.0023   1.0111
  1.0681   1.0786   1.0922   1.1071   1.1621   1.1676   1.1717   1.2312
  1.2356   1.2394   1.2662   1.3245   1.3621   1.3823   1.3956   1.4118
  1.4397   1.4483   1.4677   1.4925   1.5431   1.5611   1.5763   1.6075
  1.7153   1.7293   1.7449   1.7590   1.8168   1.8182   1.8399   1.8465
  1.8917   2.0029   2.0054   2.0167   2.0320   2.0405   2.0671   2.1182
  2.1417   2.1700   2.1883   2.2088   2.2420   2.2549   2.2577   2.2854
  2.3010   2.3071   2.3306   2.3654   2.4303   2.4811   2.5710   2.5727
  2.6998   2.7177   2.8133   2.8281   2.8357   2.9442   3.0269   3.0380
  3.0662   3.0744   3.1595   3.1930   3.3875   3.4284   3.6456   3.7513
  3.7541   3.8224   3.8832   3.9496   3.9559   3.9848   3.9896   3.9898
  3.9911   4.0073   4.0491   4.0546   4.0641   4.0675   4.0709   4.0748
  4.1112   4.1390   4.2428   4.2515   4.2732   4.2804   4.3979   4.4060
  4.4087   4.5455   4.8291   4.8341   6.0220   6.1252   6.1565   6.2981
  6.4445   6.6678   6.7529   6.7680   6.7747   7.5444   7.5462   7.5632
  7.6664   7.6719   7.7014   7.7475   7.7532   7.7613   9.7750  23.2202
 23.7750  23.7833  23.9413  23.9498  24.0354  25.8207  26.2245  26.6503
 27.9287  28.3568  28.4228  28.4382  28.5258  28.5520  28.5557  28.6223
 28.7285  47.9662  48.0171  48.0242  66.7723 127.8946 127.9571 127.9739
151.7147 215.7679 289.7404 289.7427 289.7594 289.8617 289.8691 289.9030
289.9713 289.9752 289.98331020.77401020.83891020.84751901.8803
 --------------------------------------------------------------

          Ground-State Mulliken Net Atomic Charges

     Atom                 Charge (a.u.)
  ----------------------------------------
      1 C                    -0.755943
      2 C                     0.653907
      3 C                    -0.315286
      4 C                    -0.139243
      5 C                    -0.126883
      6 C                     0.686285
      7 F                    -0.095548
      8 Br                   -0.133400
      9 Cl                    0.552728
     10 Br                   -0.257304
     11 I                     0.108133
     12 Br                   -0.177446
  ----------------------------------------
  Sum of atomic charges =     0.000000

 -----------------------------------------------------------------
                    Cartesian Multipole Moments
 -----------------------------------------------------------------
    Charge (ESU x 10^10)
                -0.0000
    Dipole Moment (Debye)
         X       0.8657      Y       0.0000      Z       0.0341
       Tot       0.8664
    Quadrupole Moments (Debye-Ang)
        XX    -129.3455     XY       0.0000     YY    -135.1984
        XZ      -3.0734     YZ       0.0000     ZZ    -131.2942
    Octopole Moments (Debye-Ang^2)
       XXX    -666.4783    XXY       0.0000    XYY    -239.2460
       YYY      -0.0000    XXZ     -76.0064    XYZ       0.0000
       YYZ     -77.5016    XZZ    -228.0872    YZZ      -0.0000
       ZZZ    -234.0581
    Hexadecapole Moments (Debye-Ang^3)
      XXXX   -5692.0331   XXXY       0.0000   XXYY   -1057.9890
      XYYY       0.0000   YYYY    -164.4285   XXXZ     -88.1971
      XXYZ       0.0000   XYYZ     -11.4598   YYYZ       0.0000
      XXZZ   -1527.3975   XYZZ       0.0000   YYZZ    -652.0418
      XZZZ     -57.8281   YZZZ      -0.0000   ZZZZ   -3506.5543
 -----------------------------------------------------------------
 Calculating analytic gradient of the SCF energy
 Gradient of SCF Energy
            1           2           3           4           5           6
    1  -0.0025004   0.0065082  -0.0018527  -0.0022260   0.0007116   0.0037289
    2   0.0000000   0.0000000  -0.0000000   0.0000000   0.0000000  -0.0000000
    3  -0.0003918   0.0011419   0.0001782  -0.0005595  -0.0024718   0.0026580
            7           8           9          10          11          12
    1  -0.0047656   0.0051013   0.0007223  -0.0022455  -0.0143506   0.0111683
    2  -0.0000000   0.0000000  -0.0000000  -0.0000000   0.0000000  -0.0000000
    3  -0.0034135   0.0039596  -0.0077031  -0.0071444   0.0094527   0.0042936
 Max gradient component =       1.435E-02
 RMS gradient           =       4.462E-03
 Gradient time:  CPU 88.62 s  wall 14.88 s
 Geometry Optimization Parameters
   NAtoms,    NIC,     NZ,  NCons,   NDum,   NFix, NCnnct, MaxDiis
       12      78      12       0       0       0       0       0


** GEOMETRY OPTIMIZATION IN DELOCALIZED INTERNAL COORDINATES **
   Searching for a Minimum

   Optimization Cycle:   1

                       Coordinates (Angstroms)
     ATOM                X               Y               Z
      1  C         0.0000000000    0.0000000000    0.0000000000
      2  C         0.0000000000    0.0000000000    1.3948300000
      3  C         1.2079582140    0.0000000000    2.0922450000
      4  C         2.4159164279    0.0000000000    1.3948300000
      5  C         2.4159164279    0.0000000000    0.0000000000
      6  C         1.2079582140    0.0000000000   -0.6974150000
      7  F        -1.1601276309    0.0000000000   -0.6698000000
      8  Br       -1.6373769104    0.0000000000    2.3401700000
      9  Cl        1.2079582140    0.0000000000    3.8131450000
     10  Br        4.0532933383    0.0000000000    2.3401700000
     11  I         4.2162619988    0.0000000000   -1.0394300000
     12  Br        1.2079582140    0.0000000000   -2.5880950000
   Point Group: c1    Number of degrees of freedom:    30


   Energy is -15430.694946944


 Attempting to generate delocalized internal coordinates
 Initial Hessian constructed with Jon Baker's OPTIMIZE code

 21 Hessian modes will be used to form the next step
  Hessian Eigenvalues:
     0.124424    0.201019    0.201019    0.201019    0.250000    0.250000
     0.250000    0.250000    0.250000    0.250000    0.250000    0.250000
     0.250000    0.334879    0.426727    0.426727    0.464882    0.464882
     0.464882    0.464882    0.572947

 Minimum search - taking simple RFO step
 Searching for Lamda that Minimizes Along All modes
 Value Taken    Lamda =  -0.00996143
 Step Taken.  Stepsize is  0.207520

                             Maximum     Tolerance    Cnvgd?
         Gradient           0.035021      0.000300      NO
         Displacement       0.124847      0.001200      NO
         Energy change     *********      0.000001      NO


 New Cartesian Coordinates Obtained by Inverse Iteration

 Displacement from previous Coordinates is:  0.459729
 ----------------------------------------------------------------
             Standard Nuclear Orientation (Angstroms)
    I     Atom           X                Y                Z
 ----------------------------------------------------------------
    1      C       0.0291343048     0.0000000000     0.0144458700
    2      C       0.0041918654     0.0000000000     1.3997697007
    3      C       1.2154191415     0.0000000000     2.1036311911
    4      C       2.4357100654     0.0000000000     1.4020861325
    5      C       2.4527356646     0.0000000000    -0.0131983775
    6      C       1.2194839878     0.0000000000    -0.7007064857
    7      F      -1.1277934857     0.0000000000    -0.6502999028
    8      Br     -1.6857227750     0.0000000000     2.2611709542
    9      Cl      1.2025323707     0.0000000000     3.8363016167
   10      Br      4.0432108485     0.0000000000     2.4234184917
   11      I       4.3025508829     0.0000000000    -1.1019000398
   12      Br      1.0442636366     0.0000000000    -2.5940691510
 ----------------------------------------------------------------
 Nuclear Repulsion Energy =        2825.30287525 hartrees
 There are      110 alpha and      110 beta electrons
 Applying Cartesian multipole field
    Component          Value
    ---------          -----
     (2,0,0)        1.00000E-11
     (0,2,0)        2.00000E-11
     (0,0,2)       -3.00000E-11
 Nucleus-field energy     =    -0.0000000413 hartrees
 Requested basis set is 6-311++G(d,p)
 There are 136 shells and 390 basis functions
 A cutoff of  1.0D-11 yielded   5925 shell pairs
 There are     54473 function pairs (     60214 Cartesian)
 Smallest overlap matrix eigenvalue = 6.70E-07

 Q-Chem warning in module stvman/mkSTV.C, line 318:

 Overlap eigenvalue is smaller than square root of threshold
 Use THRESH >= 12 to get rid of this warning

 Linear dependence detected in AO basis
 Tighter screening thresholds may be required for diffuse basis sets
 Use S2THRESH > 14 and THRESH = 14 in case of SCF convergence issues
 Number of orthogonalized atomic orbitals = 389
 Maximum deviation from orthogonality = 2.317E-10
 Guess MOs from SCF MO coefficient file

 -----------------------------------------------------------------------
  General SCF calculation program by
  Eric Jon Sundstrom, Paul Horn, Yuezhi Mao, Dmitri Zuev, Alec White,
  David Stuck, Shaama M.S., Shane Yost, Joonho Lee, David Small,
  Daniel Levine, Susi Lehtola, Hugh Burton, Evgeny Epifanovsky,
  Bang C. Huynh
 -----------------------------------------------------------------------
 Exchange:     0.2000 Hartree-Fock + 0.0800 Slater + 0.7200 B88
 Correlation:  0.1900 VWN1RPA + 0.8100 LYP
 Using SG-1 standard quadrature grid
 using 6 threads for integral computing
 -------------------------------------------------------
 OpenMP Integral computing Module                
 Release: version 2.0, May 2017, Q-Chem Inc. Pleasanton 
 -------------------------------------------------------
 A restricted SCF calculation will be
 performed using DIIS
 SCF converges when DIIS error is below 1.0e-08
 ---------------------------------------
  Cycle       Energy         DIIS error
 ---------------------------------------
    1  -15430.6900007693      8.56e-04  
    2  -15430.6965006541      2.93e-04  
    3  -15430.6927088497      5.23e-04  
    4  -15430.6980607160      6.88e-05  
    5  -15430.6981317306      1.47e-05  
    6  -15430.6981346569      5.76e-06  
    7  -15430.6981351065      2.82e-06  
    8  -15430.6981352515      6.31e-07  
    9  -15430.6981352578      2.07e-07  
   10  -15430.6981352585      6.61e-08  
   11  -15430.6981352590      2.45e-08  
   12  -15430.6981352579      9.11e-09  Convergence criterion met
 ---------------------------------------
 SCF time:   CPU 227.21s  wall 41.00s 
 SCF   energy in the final basis set =   -15430.6981352579
 Total energy in the final basis set =   -15430.6981352579

 --------------------------------------------------------------

                    Orbital Energies (a.u.)
 --------------------------------------------------------------

 Alpha MOs
 -- Occupied --
********-482.8614-482.8601-482.8578-176.3237-165.7276-165.7253-165.7251
******** -62.5141 -62.5129 -62.5106 -56.3350 -56.3336 -56.3314 -56.3307
-56.3304 -56.3294 -56.3291 -56.3272 -56.3268 -35.8201 -31.3137 -31.3072
-31.3067 -24.7303 -22.9640 -22.9626 -22.9623 -22.9578 -22.9577 -10.3143
-10.2915 -10.2840 -10.2808 -10.2792 -10.2791  -9.5003  -8.7229  -8.7217
 -8.7194  -7.2651  -7.2552  -7.2543  -6.5554  -6.5541  -6.5517  -6.5412
 -6.5402  -6.5399  -6.5391  -6.5378  -6.5369  -6.3693  -4.7825  -4.7669
 -4.7659  -2.6661  -2.6648  -2.6624  -2.6622  -2.6616  -2.6609  -2.6602
 -2.6588  -2.6580  -2.6502  -2.6501  -2.6490  -2.6490  -2.6470  -2.6468
 -2.0479  -2.0435  -2.0427  -2.0293  -2.0290  -1.2766  -0.9543  -0.8982
 -0.8657  -0.8477  -0.8071  -0.7733  -0.7525  -0.6873  -0.6488  -0.6317
 -0.5714  -0.5695  -0.5191  -0.5011  -0.4763  -0.4532  -0.4500  -0.4401
 -0.4224  -0.3932  -0.3900  -0.3667  -0.3588  -0.3465  -0.3315  -0.3204
 -0.3149  -0.3092  -0.3045  -0.2714  -0.2708  -0.2654
 -- Virtual --
 -0.1001  -0.0734  -0.0613  -0.0520  -0.0289  -0.0169  -0.0065   0.0142
  0.0214   0.0240   0.0374   0.0415   0.0481   0.0562   0.0575   0.0604
  0.0638   0.0686   0.0693   0.0737   0.0916   0.0921   0.0966   0.0990
  0.1033   0.1093   0.1141   0.1199   0.1397   0.1409   0.1441   0.1484
  0.1580   0.1647   0.1651   0.1705   0.1796   0.1840   0.1967   0.1988
  0.2039   0.2076   0.2150   0.2215   0.2236   0.2337   0.2450   0.2528
  0.2587   0.2615   0.2696   0.2722   0.2766   0.3019   0.3137   0.3469
  0.3571   0.3706   0.3741   0.3925   0.4021   0.4059   0.4116   0.4184
  0.4185   0.4216   0.4270   0.4286   0.4448   0.4492   0.4530   0.4647
  0.4729   0.4767   0.4941   0.5074   0.5109   0.5166   0.5202   0.5226
  0.5383   0.5401   0.5416   0.5538   0.5585   0.5697   0.5765   0.5926
  0.5959   0.6057   0.6079   0.6379   0.6459   0.6692   0.6811   0.6863
  0.6973   0.7008   0.7167   0.7285   0.7576   0.7582   0.7691   0.7926
  0.8051   0.8139   0.8248   0.8373   0.8403   0.8456   0.8554   0.8828
  0.9070   0.9192   0.9347   0.9415   0.9650   0.9856   1.0000   1.0084
  1.0653   1.0756   1.0898   1.1059   1.1493   1.1617   1.1747   1.2280
  1.2291   1.2353   1.2604   1.3190   1.3538   1.3731   1.3873   1.4118
  1.4356   1.4441   1.4595   1.4828   1.5403   1.5631   1.5684   1.6007
  1.7118   1.7254   1.7374   1.7559   1.8097   1.8121   1.8329   1.8424
  1.8860   2.0021   2.0036   2.0061   2.0252   2.0380   2.0636   2.1027
  2.1321   2.1628   2.1814   2.2125   2.2404   2.2446   2.2565   2.2760
  2.2866   2.3069   2.3144   2.3530   2.4285   2.4721   2.5661   2.5680
  2.6971   2.7155   2.8097   2.8254   2.8264   2.9426   3.0178   3.0299
  3.0554   3.0663   3.1518   3.1824   3.3780   3.4208   3.6291   3.7507
  3.7520   3.8094   3.8861   3.9521   3.9604   3.9804   3.9899   3.9902
  4.0005   4.0038   4.0306   4.0612   4.0639   4.0651   4.0723   4.0792
  4.1054   4.1310   4.2307   4.2506   4.2613   4.2681   4.3985   4.4024
  4.4082   4.5093   4.8051   4.8413   6.0152   6.1160   6.1354   6.2974
  6.4466   6.6595   6.7563   6.7667   6.7710   7.5441   7.5448   7.5621
  7.6556   7.6640   7.7006   7.7414   7.7518   7.7591   9.7700  23.2236
 23.7510  23.7673  23.9109  23.9175  24.0251  25.8183  26.2130  26.6315
 27.9027  28.3502  28.4079  28.4295  28.5231  28.5480  28.5488  28.6107
 28.7168  47.9588  48.0165  48.0205  66.7717 127.8885 127.9492 127.9605
151.6914 215.7621 289.7397 289.7407 289.7579 289.8514 289.8592 289.9019
289.9637 289.9729 289.98201020.76491020.83811020.84301901.8559
 --------------------------------------------------------------

          Ground-State Mulliken Net Atomic Charges

     Atom                 Charge (a.u.)
  ----------------------------------------
      1 C                    -0.814893
      2 C                     0.446335
      3 C                    -0.167352
      4 C                    -0.140297
      5 C                     0.059157
      6 C                     0.531500
      7 F                    -0.074176
      8 Br                   -0.118276
      9 Cl                    0.561815
     10 Br                   -0.247770
     11 I                     0.115518
     12 Br                   -0.151562
  ----------------------------------------
  Sum of atomic charges =     0.000000

 -----------------------------------------------------------------
                    Cartesian Multipole Moments
 -----------------------------------------------------------------
    Charge (ESU x 10^10)
                -0.0000
    Dipole Moment (Debye)
         X       0.7398      Y       0.0000      Z       0.0008
       Tot       0.7398
    Quadrupole Moments (Debye-Ang)
        XX    -129.1590     XY      -0.0000     YY    -135.4828
        XZ      -2.7620     YZ       0.0000     ZZ    -131.3280
    Octopole Moments (Debye-Ang^2)
       XXX    -664.6285    XXY       0.0000    XYY    -239.1977
       YYY       0.0000    XXZ     -75.6677    XYZ      -0.0000
       YYZ     -76.2762    XZZ    -226.9096    YZZ       0.0000
       ZZZ    -230.3265
    Hexadecapole Moments (Debye-Ang^3)
      XXXX   -5781.2424   XXXY      -0.0000   XXYY   -1077.6317
      XYYY      -0.0000   YYYY    -165.1056   XXXZ    -115.9181
      XXYZ       0.0000   XYYZ     -15.2496   YYYZ       0.0000
      XXZZ   -1545.6561   XYZZ       0.0000   YYZZ    -660.4707
      XZZZ     -48.4929   YZZZ       0.0000   ZZZZ   -3551.3511
 -----------------------------------------------------------------
 Calculating analytic gradient of the SCF energy
 Gradient of SCF Energy
            1           2           3           4           5           6
    1   0.0005693   0.0004640  -0.0009581  -0.0001806   0.0043168  -0.0083014
    2   0.0000000  -0.0000000   0.0000000  -0.0000000   0.0000000  -0.0000000
    3   0.0006808  -0.0050571   0.0028360   0.0051447  -0.0035322   0.0006275
            7           8           9          10          11          12
    1   0.0009906  -0.0011368   0.0026545  -0.0011145   0.0058133  -0.0031172
    2   0.0000000  -0.0000000  -0.0000000   0.0000000  -0.0000000  -0.0000000
    3  -0.0001537  -0.0001872  -0.0011563   0.0035933  -0.0022058  -0.0005902
 Max gradient component =       8.301E-03
 RMS gradient           =       2.561E-03
 Gradient time:  CPU 86.53 s  wall 14.53 s
 Geometry Optimization Parameters
   NAtoms,    NIC,     NZ,  NCons,   NDum,   NFix, NCnnct, MaxDiis
       12      78      12       0       0       0       0       0

 Cartesian Hessian Update
 Hessian updated using BFGS update


** GEOMETRY OPTIMIZATION IN DELOCALIZED INTERNAL COORDINATES **
   Searching for a Minimum

   Optimization Cycle:   2

                       Coordinates (Angstroms)
     ATOM                X               Y               Z
      1  C         0.0291343048    0.0000000000    0.0144458700
      2  C         0.0041918654    0.0000000000    1.3997697007
      3  C         1.2154191415    0.0000000000    2.1036311911
      4  C         2.4357100654    0.0000000000    1.4020861325
      5  C         2.4527356646    0.0000000000   -0.0131983775
      6  C         1.2194839878    0.0000000000   -0.7007064857
      7  F        -1.1277934857    0.0000000000   -0.6502999028
      8  Br       -1.6857227750    0.0000000000    2.2611709542
      9  Cl        1.2025323707    0.0000000000    3.8363016167
     10  Br        4.0432108485    0.0000000000    2.4234184917
     11  I         4.3025508829    0.0000000000   -1.1019000398
     12  Br        1.0442636366    0.0000000000   -2.5940691510
   Point Group: c1    Number of degrees of freedom:    30


   Energy is -15430.698135258

 Hessian updated using BFGS update

 11 Hessian modes will be used to form the next step
  Hessian Eigenvalues:
     0.132662    0.200688    0.201187    0.231467    0.299546    0.332641
     0.423789    0.446473    0.462978    0.526910    0.573852

 Minimum search - taking simple RFO step
 Searching for Lamda that Minimizes Along All modes
 Value Taken    Lamda =  -0.00114405
 Step Taken.  Stepsize is  0.055876

                             Maximum     Tolerance    Cnvgd?
         Gradient           0.017516      0.000300      NO
         Displacement       0.040151      0.001200      NO
         Energy change     -0.003188      0.000001      NO


 New Cartesian Coordinates Obtained by Inverse Iteration

 Displacement from previous Coordinates is:  0.127506
 ----------------------------------------------------------------
             Standard Nuclear Orientation (Angstroms)
    I     Atom           X                Y                Z
 ----------------------------------------------------------------
    1      C       0.0290668615     0.0000000000     0.0153900877
    2      C       0.0039793472     0.0000000000     1.4036950232
    3      C       1.2147089453     0.0000000000     2.1069813129
    4      C       2.4344419238     0.0000000000     1.4019747638
    5      C       2.4441529713     0.0000000000    -0.0064150365
    6      C       1.2228626587     0.0000000000    -0.6984826168
    7      F      -1.1289557209     0.0000000000    -0.6481028273
    8      Br     -1.6833392098     0.0000000000     2.2667977299
    9      Cl      1.1803271455     0.0000000000     3.8412908873
   10      Br      4.0623737327     0.0000000000     2.3879589776
   11      I       4.2745344399     0.0000000000    -1.0969723005
   12      Br      1.0815634123     0.0000000000    -2.5934660012
 ----------------------------------------------------------------
 Nuclear Repulsion Energy =        2834.77946111 hartrees
 There are      110 alpha and      110 beta electrons
 Applying Cartesian multipole field
    Component          Value
    ---------          -----
     (2,0,0)        1.00000E-11
     (0,2,0)        2.00000E-11
     (0,0,2)       -3.00000E-11
 Nucleus-field energy     =    -0.0000000410 hartrees
 Requested basis set is 6-311++G(d,p)
 There are 136 shells and 390 basis functions
 A cutoff of  1.0D-11 yielded   5925 shell pairs
 There are     54471 function pairs (     60214 Cartesian)
 Smallest overlap matrix eigenvalue = 6.64E-07

 Q-Chem warning in module stvman/mkSTV.C, line 318:

 Overlap eigenvalue is smaller than square root of threshold
 Use THRESH >= 12 to get rid of this warning

 Linear dependence detected in AO basis
 Tighter screening thresholds may be required for diffuse basis sets
 Use S2THRESH > 14 and THRESH = 14 in case of SCF convergence issues
 Number of orthogonalized atomic orbitals = 389
 Maximum deviation from orthogonality = 3.346E-10
 Guess MOs from SCF MO coefficient file

 -----------------------------------------------------------------------
  General SCF calculation program by
  Eric Jon Sundstrom, Paul Horn, Yuezhi Mao, Dmitri Zuev, Alec White,
  David Stuck, Shaama M.S., Shane Yost, Joonho Lee, David Small,
  Daniel Levine, Susi Lehtola, Hugh Burton, Evgeny Epifanovsky,
  Bang C. Huynh
 -----------------------------------------------------------------------
 Exchange:     0.2000 Hartree-Fock + 0.0800 Slater + 0.7200 B88
 Correlation:  0.1900 VWN1RPA + 0.8100 LYP
 Using SG-1 standard quadrature grid
 using 6 threads for integral computing
 -------------------------------------------------------
 OpenMP Integral computing Module                
 Release: version 2.0, May 2017, Q-Chem Inc. Pleasanton 
 -------------------------------------------------------
 A restricted SCF calculation will be
 performed using DIIS
 SCF converges when DIIS error is below 1.0e-08
 ---------------------------------------
  Cycle       Energy         DIIS error
 ---------------------------------------
    1  -15430.6980547930      2.36e-04  
    2  -15430.6985656535      8.28e-05  
    3  -15430.6982470805      1.49e-04  
    4  -15430.6986971596      1.55e-05  
    5  -15430.6987013842      4.57e-06  
    6  -15430.6987017270      1.21e-06  
    7  -15430.6987017509      4.44e-07  
    8  -15430.6987017537      1.49e-07  
    9  -15430.6987017533      6.31e-08  
   10  -15430.6987017537      1.45e-08  
   11  -15430.6987017524      8.53e-09  Convergence criterion met
 ---------------------------------------
 SCF time:   CPU 205.23s  wall 37.00s 
 SCF   energy in the final basis set =   -15430.6987017524
 Total energy in the final basis set =   -15430.6987017524

 --------------------------------------------------------------

                    Orbital Energies (a.u.)
 --------------------------------------------------------------

 Alpha MOs
 -- Occupied --
********-482.8614-482.8603-482.8579-176.3228-165.7267-165.7244-165.7242
******** -62.5141 -62.5131 -62.5108 -56.3349 -56.3339 -56.3315 -56.3307
-56.3303 -56.3296 -56.3293 -56.3274 -56.3270 -35.8192 -31.3128 -31.3064
-31.3059 -24.7303 -22.9632 -22.9618 -22.9614 -22.9570 -22.9569 -10.3148
-10.2917 -10.2835 -10.2800 -10.2791 -10.2766  -9.5003  -8.7229  -8.7219
 -8.7196  -7.2652  -7.2552  -7.2543  -6.5554  -6.5543  -6.5519  -6.5412
 -6.5402  -6.5402  -6.5393  -6.5380  -6.5371  -6.3686  -4.7817  -4.7663
 -4.7652  -2.6660  -2.6650  -2.6626  -2.6622  -2.6615  -2.6612  -2.6605
 -2.6590  -2.6582  -2.6502  -2.6501  -2.6492  -2.6492  -2.6471  -2.6470
 -2.0472  -2.0429  -2.0420  -2.0287  -2.0284  -1.2762  -0.9545  -0.8987
 -0.8660  -0.8484  -0.8075  -0.7740  -0.7528  -0.6882  -0.6496  -0.6309
 -0.5715  -0.5702  -0.5188  -0.5014  -0.4765  -0.4531  -0.4504  -0.4407
 -0.4229  -0.3943  -0.3898  -0.3666  -0.3579  -0.3468  -0.3335  -0.3213
 -0.3150  -0.3097  -0.3046  -0.2707  -0.2694  -0.2653
 -- Virtual --
 -0.0989  -0.0724  -0.0617  -0.0502  -0.0290  -0.0151  -0.0065   0.0140
  0.0214   0.0240   0.0373   0.0416   0.0481   0.0562   0.0573   0.0602
  0.0634   0.0688   0.0692   0.0738   0.0912   0.0920   0.0962   0.0990
  0.1037   0.1095   0.1143   0.1201   0.1399   0.1410   0.1449   0.1487
  0.1582   0.1644   0.1647   0.1724   0.1800   0.1841   0.1974   0.2002
  0.2051   0.2081   0.2147   0.2216   0.2230   0.2340   0.2455   0.2532
  0.2581   0.2635   0.2696   0.2716   0.2767   0.3023   0.3134   0.3477
  0.3570   0.3719   0.3747   0.3921   0.3996   0.4047   0.4109   0.4175
  0.4199   0.4229   0.4274   0.4280   0.4448   0.4494   0.4527   0.4635
  0.4727   0.4798   0.4934   0.5072   0.5108   0.5161   0.5200   0.5229
  0.5394   0.5402   0.5417   0.5572   0.5578   0.5693   0.5787   0.5958
  0.5964   0.6086   0.6103   0.6363   0.6453   0.6693   0.6816   0.6906
  0.6968   0.7024   0.7171   0.7293   0.7591   0.7597   0.7709   0.7937
  0.8060   0.8120   0.8236   0.8369   0.8407   0.8456   0.8572   0.8821
  0.9054   0.9191   0.9346   0.9439   0.9645   0.9880   1.0004   1.0098
  1.0650   1.0757   1.0898   1.1053   1.1535   1.1644   1.1708   1.2285
  1.2291   1.2354   1.2597   1.3191   1.3561   1.3739   1.3924   1.4119
  1.4363   1.4472   1.4621   1.4851   1.5424   1.5631   1.5701   1.5991
  1.7114   1.7270   1.7419   1.7543   1.8105   1.8132   1.8366   1.8413
  1.8871   2.0023   2.0034   2.0062   2.0270   2.0385   2.0634   2.1065
  2.1333   2.1649   2.1859   2.2118   2.2385   2.2463   2.2569   2.2797
  2.2897   2.3074   2.3149   2.3537   2.4284   2.4726   2.5656   2.5686
  2.6973   2.7159   2.8100   2.8269   2.8275   2.9432   3.0197   3.0317
  3.0597   3.0652   3.1547   3.1821   3.3793   3.4226   3.6321   3.7507
  3.7520   3.8148   3.8843   3.9520   3.9601   3.9811   3.9899   3.9899
  4.0010   4.0020   4.0346   4.0616   4.0632   4.0652   4.0706   4.0783
  4.1068   4.1337   4.2324   4.2517   4.2625   4.2710   4.3986   4.4031
  4.4084   4.5176   4.8106   4.8403   6.0171   6.1185   6.1395   6.2974
  6.4466   6.6610   6.7559   6.7662   6.7713   7.5439   7.5450   7.5624
  7.6597   7.6628   7.7030   7.7420   7.7520   7.7607   9.7693  23.2232
 23.7608  23.7671  23.9156  23.9287  24.0230  25.8175  26.2086  26.6299
 27.9088  28.3520  28.4114  28.4319  28.5239  28.5491  28.5505  28.6136
 28.7195  47.9595  48.0157  48.0208  66.7714 127.8902 127.9514 127.9635
151.6968 215.7613 289.7396 289.7408 289.7582 289.8558 289.8579 289.9043
289.9646 289.9731 289.98341020.76581020.83711020.84341901.8616
 --------------------------------------------------------------

          Ground-State Mulliken Net Atomic Charges

     Atom                 Charge (a.u.)
  ----------------------------------------
      1 C                    -0.827921
      2 C                     0.440995
      3 C                    -0.136308
      4 C                    -0.116346
      5 C                     0.013793
      6 C                     0.553449
      7 F                    -0.076754
      8 Br                   -0.119549
      9 Cl                    0.559883
     10 Br                   -0.248384
     11 I                     0.113183
     12 Br                   -0.156041
  ----------------------------------------
  Sum of atomic charges =     0.000000

 -----------------------------------------------------------------
                    Cartesian Multipole Moments
 -----------------------------------------------------------------
    Charge (ESU x 10^10)
                -0.0000
    Dipole Moment (Debye)
         X       0.7420      Y       0.0000      Z      -0.0274
       Tot       0.7426
    Quadrupole Moments (Debye-Ang)
        XX    -129.2150     XY       0.0000     YY    -135.4331
        XZ      -2.9670     YZ       0.0000     ZZ    -131.4122
    Octopole Moments (Debye-Ang^2)
       XXX    -664.7423    XXY       0.0000    XYY    -238.9981
       YYY       0.0000    XXZ     -75.3762    XYZ       0.0000
       YYZ     -76.0891    XZZ    -227.5406    YZZ       0.0000
       ZZZ    -230.8764
    Hexadecapole Moments (Debye-Ang^3)
      XXXX   -5762.4543   XXXY       0.0000   XXYY   -1073.5584
      XYYY       0.0000   YYYY    -164.9856   XXXZ    -102.3449
      XXYZ       0.0000   XYYZ     -12.2865   YYYZ       0.0000
      XXZZ   -1543.1513   XYZZ      -0.0000   YYZZ    -658.0051
      XZZZ     -48.9676   YZZZ       0.0000   ZZZZ   -3539.8378
 -----------------------------------------------------------------
 Calculating analytic gradient of the SCF energy
 Gradient of SCF Energy
            1           2           3           4           5           6
    1   0.0002067   0.0001573  -0.0013731   0.0009122   0.0009653  -0.0012692
    2  -0.0000000  -0.0000000   0.0000000  -0.0000000  -0.0000000   0.0000000
    3   0.0004350  -0.0013993   0.0018784   0.0003375  -0.0015897   0.0008232
            7           8           9          10          11          12
    1   0.0002182  -0.0003242  -0.0009658   0.0009680   0.0005694  -0.0000648
    2  -0.0000000   0.0000000   0.0000000  -0.0000000  -0.0000000   0.0000000
    3   0.0002927   0.0001359  -0.0001895  -0.0001994   0.0000450  -0.0005699
 Max gradient component =       1.878E-03
 RMS gradient           =       6.908E-04
 Gradient time:  CPU 87.00 s  wall 14.61 s
 Geometry Optimization Parameters
   NAtoms,    NIC,     NZ,  NCons,   NDum,   NFix, NCnnct, MaxDiis
       12      78      12       0       0       0       0       0

 Cartesian Hessian Update
 Hessian updated using BFGS update


** GEOMETRY OPTIMIZATION IN DELOCALIZED INTERNAL COORDINATES **
   Searching for a Minimum

   Optimization Cycle:   3

                       Coordinates (Angstroms)
     ATOM                X               Y               Z
      1  C         0.0290668615    0.0000000000    0.0153900877
      2  C         0.0039793472    0.0000000000    1.4036950232
      3  C         1.2147089453    0.0000000000    2.1069813129
      4  C         2.4344419238    0.0000000000    1.4019747638
      5  C         2.4441529713    0.0000000000   -0.0064150365
      6  C         1.2228626587    0.0000000000   -0.6984826168
      7  F        -1.1289557209    0.0000000000   -0.6481028273
      8  Br       -1.6833392098    0.0000000000    2.2667977299
      9  Cl        1.1803271455    0.0000000000    3.8412908873
     10  Br        4.0623737327    0.0000000000    2.3879589776
     11  I         4.2745344399    0.0000000000   -1.0969723005
     12  Br        1.0815634123    0.0000000000   -2.5934660012
   Point Group: c1    Number of degrees of freedom:    30


   Energy is -15430.698701752

 Hessian updated using BFGS update

 14 Hessian modes will be used to form the next step
  Hessian Eigenvalues:
     0.128983    0.199810    0.200985    0.201019    0.235139    0.245138
     0.332049    0.338398    0.410290    0.436739    0.461339    0.464815
     0.522741    0.572605

 Minimum search - taking simple RFO step
 Searching for Lamda that Minimizes Along All modes
 Value Taken    Lamda =  -0.00007487
 Step Taken.  Stepsize is  0.016246

                             Maximum     Tolerance    Cnvgd?
         Gradient           0.003396      0.000300      NO
         Displacement       0.010996      0.001200      NO
         Energy change     -0.000566      0.000001      NO


 New Cartesian Coordinates Obtained by Inverse Iteration

 Displacement from previous Coordinates is:  0.035420
 ----------------------------------------------------------------
             Standard Nuclear Orientation (Angstroms)
    I     Atom           X                Y                Z
 ----------------------------------------------------------------
    1      C       0.0281178846     0.0000000000     0.0141843586
    2      C       0.0034647441     0.0000000000     1.4039647249
    3      C       1.2154375793     0.0000000000     2.1047174040
    4      C       2.4321427340     0.0000000000     1.4009805343
    5      C       2.4418356270     0.0000000000    -0.0050632779
    6      C       1.2232480362     0.0000000000    -0.6988074182
    7      F      -1.1293703595     0.0000000000    -0.6509454581
    8      Br     -1.6819402167     0.0000000000     2.2685986840
    9      Cl      1.1923151669     0.0000000000     3.8394928508
   10      Br      4.0542486060     0.0000000000     2.3926723662
   11      I       4.2682818372     0.0000000000    -1.0965218527
   12      Br      1.0879348685     0.0000000000    -2.5926229158
 ----------------------------------------------------------------
 Nuclear Repulsion Energy =        2837.13494093 hartrees
 There are      110 alpha and      110 beta electrons
 Applying Cartesian multipole field
    Component          Value
    ---------          -----
     (2,0,0)        1.00000E-11
     (0,2,0)        2.00000E-11
     (0,0,2)       -3.00000E-11
 Nucleus-field energy     =    -0.0000000412 hartrees
 Requested basis set is 6-311++G(d,p)
 There are 136 shells and 390 basis functions
 A cutoff of  1.0D-11 yielded   5927 shell pairs
 There are     54481 function pairs (     60223 Cartesian)
 Smallest overlap matrix eigenvalue = 6.58E-07

 Q-Chem warning in module stvman/mkSTV.C, line 318:

 Overlap eigenvalue is smaller than square root of threshold
 Use THRESH >= 12 to get rid of this warning

 Linear dependence detected in AO basis
 Tighter screening thresholds may be required for diffuse basis sets
 Use S2THRESH > 14 and THRESH = 14 in case of SCF convergence issues
 Number of orthogonalized atomic orbitals = 389
 Maximum deviation from orthogonality = 1.526E-10
 Guess MOs from SCF MO coefficient file

 -----------------------------------------------------------------------
  General SCF calculation program by
  Eric Jon Sundstrom, Paul Horn, Yuezhi Mao, Dmitri Zuev, Alec White,
  David Stuck, Shaama M.S., Shane Yost, Joonho Lee, David Small,
  Daniel Levine, Susi Lehtola, Hugh Burton, Evgeny Epifanovsky,
  Bang C. Huynh
 -----------------------------------------------------------------------
 Exchange:     0.2000 Hartree-Fock + 0.0800 Slater + 0.7200 B88
 Correlation:  0.1900 VWN1RPA + 0.8100 LYP
 Using SG-1 standard quadrature grid
 using 6 threads for integral computing
 -------------------------------------------------------
 OpenMP Integral computing Module                
 Release: version 2.0, May 2017, Q-Chem Inc. Pleasanton 
 -------------------------------------------------------
 A restricted SCF calculation will be
 performed using DIIS
 SCF converges when DIIS error is below 1.0e-08
 ---------------------------------------
  Cycle       Energy         DIIS error
 ---------------------------------------
    1  -15430.6986531941      8.04e-05  
    2  -15430.6987121885      2.39e-05  
    3  -15430.6986808304      4.57e-05  
    4  -15430.6987233486      4.18e-06  
    5  -15430.6987236288      1.39e-06  
    6  -15430.6987236510      6.05e-07  
    7  -15430.6987236565      2.46e-07  
    8  -15430.6987236576      5.26e-08  
    9  -15430.6987236581      1.33e-08  
   10  -15430.6987236592      5.70e-09  Convergence criterion met
 ---------------------------------------
 SCF time:   CPU 186.36s  wall 33.00s 
 SCF   energy in the final basis set =   -15430.6987236592
 Total energy in the final basis set =   -15430.6987236592

 --------------------------------------------------------------

                    Orbital Energies (a.u.)
 --------------------------------------------------------------

 Alpha MOs
 -- Occupied --
********-482.8614-482.8604-482.8578-176.3226-165.7265-165.7243-165.7241
******** -62.5142 -62.5131 -62.5106 -56.3350 -56.3339 -56.3314 -56.3307
-56.3304 -56.3297 -56.3294 -56.3272 -56.3269 -35.8191 -31.3126 -31.3063
-31.3057 -24.7304 -22.9630 -22.9616 -22.9612 -22.9568 -22.9568 -10.3150
-10.2913 -10.2827 -10.2798 -10.2792 -10.2760  -9.5001  -8.7230  -8.7220
 -8.7195  -7.2650  -7.2550  -7.2541  -6.5555  -6.5544  -6.5518  -6.5413
 -6.5403  -6.5403  -6.5394  -6.5379  -6.5370  -6.3684  -4.7815  -4.7661
 -4.7651  -2.6661  -2.6651  -2.6624  -2.6623  -2.6616  -2.6612  -2.6606
 -2.6589  -2.6581  -2.6502  -2.6502  -2.6493  -2.6493  -2.6470  -2.6469
 -2.0471  -2.0427  -2.0418  -2.0285  -2.0283  -1.2761  -0.9550  -0.8989
 -0.8664  -0.8485  -0.8077  -0.7742  -0.7530  -0.6884  -0.6497  -0.6308
 -0.5719  -0.5701  -0.5187  -0.5017  -0.4764  -0.4533  -0.4509  -0.4409
 -0.4230  -0.3944  -0.3898  -0.3668  -0.3582  -0.3468  -0.3336  -0.3213
 -0.3150  -0.3095  -0.3046  -0.2707  -0.2691  -0.2652
 -- Virtual --
 -0.0985  -0.0722  -0.0614  -0.0497  -0.0287  -0.0145  -0.0065   0.0142
  0.0214   0.0240   0.0373   0.0416   0.0482   0.0562   0.0575   0.0602
  0.0634   0.0688   0.0692   0.0740   0.0916   0.0920   0.0962   0.0990
  0.1038   0.1096   0.1145   0.1201   0.1399   0.1410   0.1448   0.1488
  0.1586   0.1645   0.1648   0.1725   0.1805   0.1842   0.1976   0.2001
  0.2048   0.2081   0.2145   0.2221   0.2232   0.2340   0.2454   0.2531
  0.2581   0.2638   0.2697   0.2718   0.2768   0.3025   0.3134   0.3477
  0.3570   0.3725   0.3748   0.3925   0.3996   0.4044   0.4113   0.4177
  0.4198   0.4231   0.4274   0.4285   0.4450   0.4495   0.4526   0.4630
  0.4731   0.4799   0.4941   0.5072   0.5110   0.5169   0.5201   0.5231
  0.5392   0.5402   0.5417   0.5578   0.5581   0.5692   0.5791   0.5962
  0.5973   0.6087   0.6099   0.6363   0.6450   0.6699   0.6817   0.6915
  0.6971   0.7029   0.7178   0.7297   0.7595   0.7597   0.7711   0.7940
  0.8061   0.8124   0.8238   0.8381   0.8408   0.8458   0.8568   0.8827
  0.9064   0.9194   0.9348   0.9443   0.9650   0.9885   1.0009   1.0100
  1.0658   1.0755   1.0900   1.1053   1.1533   1.1649   1.1724   1.2287
  1.2289   1.2363   1.2603   1.3193   1.3565   1.3745   1.3927   1.4119
  1.4366   1.4477   1.4628   1.4858   1.5423   1.5630   1.5703   1.6004
  1.7118   1.7274   1.7424   1.7557   1.8114   1.8136   1.8374   1.8420
  1.8878   2.0024   2.0036   2.0066   2.0279   2.0388   2.0642   2.1074
  2.1338   2.1661   2.1863   2.2122   2.2395   2.2478   2.2569   2.2805
  2.2908   2.3080   2.3154   2.3547   2.4296   2.4735   2.5662   2.5689
  2.6974   2.7162   2.8105   2.8272   2.8283   2.9447   3.0203   3.0326
  3.0620   3.0654   3.1556   3.1832   3.3807   3.4231   3.6340   3.7510
  3.7519   3.8157   3.8851   3.9521   3.9598   3.9812   3.9898   3.9900
  4.0009   4.0024   4.0351   4.0619   4.0633   4.0654   4.0705   4.0779
  4.1073   4.1344   4.2334   4.2516   4.2637   4.2716   4.3988   4.4033
  4.4085   4.5192   4.8129   4.8398   6.0174   6.1191   6.1403   6.2974
  6.4464   6.6614   6.7558   6.7668   6.7715   7.5439   7.5450   7.5626
  7.6603   7.6634   7.7032   7.7429   7.7524   7.7614   9.7694  23.2231
 23.7625  23.7706  23.9212  23.9315  24.0228  25.8179  26.2105  26.6310
 27.9098  28.3523  28.4121  28.4323  28.5241  28.5494  28.5509  28.6141
 28.7200  47.9601  48.0160  48.0211  66.7713 127.8905 127.9518 127.9640
151.6978 215.7614 289.7396 289.7410 289.7584 289.8565 289.8585 289.9046
289.9655 289.9736 289.98421020.76651020.83761020.84381901.8626
 --------------------------------------------------------------

          Ground-State Mulliken Net Atomic Charges

     Atom                 Charge (a.u.)
  ----------------------------------------
      1 C                    -0.827828
      2 C                     0.467285
      3 C                    -0.153941
      4 C                    -0.121351
      5 C                     0.002444
      6 C                     0.565080
      7 F                    -0.077116
      8 Br                   -0.119853
      9 Cl                    0.558999
     10 Br                   -0.249413
     11 I                     0.112564
     12 Br                   -0.156869
  ----------------------------------------
  Sum of atomic charges =     0.000000

 -----------------------------------------------------------------
                    Cartesian Multipole Moments
 -----------------------------------------------------------------
    Charge (ESU x 10^10)
                -0.0000
    Dipole Moment (Debye)
         X       0.7351      Y       0.0000      Z      -0.0306
       Tot       0.7358
    Quadrupole Moments (Debye-Ang)
        XX    -129.3123     XY       0.0000     YY    -135.4105
        XZ      -2.9491     YZ      -0.0000     ZZ    -131.3687
    Octopole Moments (Debye-Ang^2)
       XXX    -665.4282    XXY       0.0000    XYY    -238.8818
       YYY       0.0000    XXZ     -75.3494    XYZ       0.0000
       YYZ     -76.1756    XZZ    -227.0430    YZZ      -0.0000
       ZZZ    -231.1201
    Hexadecapole Moments (Debye-Ang^3)
      XXXX   -5755.3900   XXXY       0.0000   XXYY   -1071.1095
      XYYY       0.0000   YYYY    -164.9342   XXXZ    -103.5451
      XXYZ      -0.0000   XYYZ     -12.7551   YYYZ      -0.0000
      XXZZ   -1539.8120   XYZZ       0.0000   YYZZ    -658.1662
      XZZZ     -49.1917   YZZZ      -0.0000   ZZZZ   -3540.5420
 -----------------------------------------------------------------
 Calculating analytic gradient of the SCF energy
 Gradient of SCF Energy
            1           2           3           4           5           6
    1  -0.0000358   0.0002106   0.0001484  -0.0001956  -0.0000097   0.0002948
    2  -0.0000000   0.0000000  -0.0000000   0.0000000   0.0000000  -0.0000000
    3  -0.0001780  -0.0001008   0.0004274   0.0000591  -0.0003501   0.0003338
            7           8           9          10          11          12
    1  -0.0000570  -0.0001411   0.0004420  -0.0005267  -0.0005702   0.0004402
    2   0.0000000   0.0000000  -0.0000000  -0.0000000  -0.0000000  -0.0000000
    3  -0.0001318  -0.0000532  -0.0003024   0.0001830   0.0000833   0.0000297
 Max gradient component =       5.702E-04
 RMS gradient           =       2.250E-04
 Gradient time:  CPU 87.17 s  wall 14.63 s
 Geometry Optimization Parameters
   NAtoms,    NIC,     NZ,  NCons,   NDum,   NFix, NCnnct, MaxDiis
       12      78      12       0       0       0       0       0

 Cartesian Hessian Update
 Hessian updated using BFGS update


** GEOMETRY OPTIMIZATION IN DELOCALIZED INTERNAL COORDINATES **
   Searching for a Minimum

   Optimization Cycle:   4

                       Coordinates (Angstroms)
     ATOM                X               Y               Z
      1  C         0.0281178846    0.0000000000    0.0141843586
      2  C         0.0034647441    0.0000000000    1.4039647249
      3  C         1.2154375793    0.0000000000    2.1047174040
      4  C         2.4321427340    0.0000000000    1.4009805343
      5  C         2.4418356270    0.0000000000   -0.0050632779
      6  C         1.2232480362    0.0000000000   -0.6988074182
      7  F        -1.1293703595    0.0000000000   -0.6509454581
      8  Br       -1.6819402167    0.0000000000    2.2685986840
      9  Cl        1.1923151669    0.0000000000    3.8394928508
     10  Br        4.0542486060    0.0000000000    2.3926723662
     11  I         4.2682818372    0.0000000000   -1.0965218527
     12  Br        1.0879348685    0.0000000000   -2.5926229158
   Point Group: c1    Number of degrees of freedom:    30


   Energy is -15430.698723659

 Hessian updated using BFGS update

 16 Hessian modes will be used to form the next step
  Hessian Eigenvalues:
     0.134585    0.196753    0.201011    0.202177    0.235763    0.242724
     0.283790    0.329402    0.364496    0.417403    0.443564    0.460986
     0.464862    0.498031    0.539497    0.573435

 Minimum search - taking simple RFO step
 Searching for Lamda that Minimizes Along All modes
 Value Taken    Lamda =  -0.00001391
 Step Taken.  Stepsize is  0.006214

                             Maximum     Tolerance    Cnvgd?
         Gradient           0.001792      0.000300      NO
         Displacement       0.003988      0.001200      NO
         Energy change     -0.000022      0.000001      NO


 New Cartesian Coordinates Obtained by Inverse Iteration

 Displacement from previous Coordinates is:  0.014318
 ----------------------------------------------------------------
             Standard Nuclear Orientation (Angstroms)
    I     Atom           X                Y                Z
 ----------------------------------------------------------------
    1      C       0.0283818871     0.0000000000     0.0143201026
    2      C       0.0035624623     0.0000000000     1.4038711170
    3      C       1.2153921045     0.0000000000     2.1044922327
    4      C       2.4326851261     0.0000000000     1.4009791607
    5      C       2.4424007308     0.0000000000    -0.0051107809
    6      C       1.2232267698     0.0000000000    -0.6991217755
    7      F      -1.1291713284     0.0000000000    -0.6505621539
    8      Br     -1.6815454810     0.0000000000     2.2685940986
    9      Cl      1.1886168491     0.0000000000     3.8395824491
   10      Br      4.0565500086     0.0000000000     2.3908869737
   11      I       4.2718649947     0.0000000000    -1.0946012713
   12      Br      1.0837523839     0.0000000000    -2.5926801528
 ----------------------------------------------------------------
 Nuclear Repulsion Energy =        2836.41700049 hartrees
 There are      110 alpha and      110 beta electrons
 Applying Cartesian multipole field
    Component          Value
    ---------          -----
     (2,0,0)        1.00000E-11
     (0,2,0)        2.00000E-11
     (0,0,2)       -3.00000E-11
 Nucleus-field energy     =    -0.0000000411 hartrees
 Requested basis set is 6-311++G(d,p)
 There are 136 shells and 390 basis functions
 A cutoff of  1.0D-11 yielded   5927 shell pairs
 There are     54481 function pairs (     60223 Cartesian)
 Smallest overlap matrix eigenvalue = 6.58E-07

 Q-Chem warning in module stvman/mkSTV.C, line 318:

 Overlap eigenvalue is smaller than square root of threshold
 Use THRESH >= 12 to get rid of this warning

 Linear dependence detected in AO basis
 Tighter screening thresholds may be required for diffuse basis sets
 Use S2THRESH > 14 and THRESH = 14 in case of SCF convergence issues
 Number of orthogonalized atomic orbitals = 389
 Maximum deviation from orthogonality = 1.230E-10
 Guess MOs from SCF MO coefficient file

 -----------------------------------------------------------------------
  General SCF calculation program by
  Eric Jon Sundstrom, Paul Horn, Yuezhi Mao, Dmitri Zuev, Alec White,
  David Stuck, Shaama M.S., Shane Yost, Joonho Lee, David Small,
  Daniel Levine, Susi Lehtola, Hugh Burton, Evgeny Epifanovsky,
  Bang C. Huynh
 -----------------------------------------------------------------------
 Exchange:     0.2000 Hartree-Fock + 0.0800 Slater + 0.7200 B88
 Correlation:  0.1900 VWN1RPA + 0.8100 LYP
 Using SG-1 standard quadrature grid
 using 6 threads for integral computing
 -------------------------------------------------------
 OpenMP Integral computing Module                
 Release: version 2.0, May 2017, Q-Chem Inc. Pleasanton 
 -------------------------------------------------------
 A restricted SCF calculation will be
 performed using DIIS
 SCF converges when DIIS error is below 1.0e-08
 ---------------------------------------
  Cycle       Energy         DIIS error
 ---------------------------------------
    1  -15430.6987227928      2.19e-05  
    2  -15430.6987293339      6.90e-06  
    3  -15430.6987275194      1.17e-05  
    4  -15430.6987301910      2.03e-06  
    5  -15430.6987302697      4.94e-07  
    6  -15430.6987302724      1.64e-07  
    7  -15430.6987302731      3.26e-08  
    8  -15430.6987302726      1.92e-08  
    9  -15430.6987302708      5.23e-09  Convergence criterion met
 ---------------------------------------
 SCF time:   CPU 167.08s  wall 30.00s 
 SCF   energy in the final basis set =   -15430.6987302708
 Total energy in the final basis set =   -15430.6987302708

 --------------------------------------------------------------

                    Orbital Energies (a.u.)
 --------------------------------------------------------------

 Alpha MOs
 -- Occupied --
********-482.8615-482.8604-482.8578-176.3227-165.7265-165.7243-165.7241
******** -62.5142 -62.5132 -62.5107 -56.3350 -56.3339 -56.3314 -56.3308
-56.3304 -56.3297 -56.3294 -56.3273 -56.3269 -35.8191 -31.3126 -31.3063
-31.3058 -24.7304 -22.9630 -22.9616 -22.9613 -22.9568 -22.9568 -10.3150
-10.2913 -10.2829 -10.2799 -10.2792 -10.2762  -9.5001  -8.7230  -8.7220
 -8.7195  -7.2649  -7.2550  -7.2541  -6.5555  -6.5544  -6.5518  -6.5413
 -6.5403  -6.5403  -6.5394  -6.5380  -6.5370  -6.3685  -4.7816  -4.7661
 -4.7651  -2.6661  -2.6651  -2.6625  -2.6623  -2.6616  -2.6612  -2.6606
 -2.6589  -2.6581  -2.6502  -2.6502  -2.6493  -2.6493  -2.6471  -2.6469
 -2.0471  -2.0427  -2.0419  -2.0285  -2.0283  -1.2761  -0.9549  -0.8988
 -0.8664  -0.8485  -0.8077  -0.7741  -0.7529  -0.6883  -0.6497  -0.6308
 -0.5718  -0.5701  -0.5187  -0.5017  -0.4764  -0.4533  -0.4508  -0.4409
 -0.4230  -0.3943  -0.3897  -0.3668  -0.3581  -0.3468  -0.3335  -0.3213
 -0.3150  -0.3095  -0.3046  -0.2707  -0.2692  -0.2652
 -- Virtual --
 -0.0986  -0.0723  -0.0615  -0.0499  -0.0287  -0.0147  -0.0065   0.0141
  0.0214   0.0240   0.0373   0.0416   0.0481   0.0562   0.0574   0.0602
  0.0634   0.0688   0.0692   0.0740   0.0915   0.0920   0.0962   0.0990
  0.1037   0.1095   0.1144   0.1201   0.1399   0.1410   0.1449   0.1488
  0.1585   0.1645   0.1647   0.1723   0.1803   0.1842   0.1975   0.2002
  0.2050   0.2081   0.2146   0.2219   0.2231   0.2340   0.2453   0.2531
  0.2581   0.2637   0.2697   0.2717   0.2768   0.3026   0.3134   0.3477
  0.3570   0.3723   0.3747   0.3924   0.3997   0.4046   0.4111   0.4178
  0.4198   0.4230   0.4274   0.4284   0.4450   0.4495   0.4526   0.4633
  0.4731   0.4798   0.4939   0.5071   0.5110   0.5168   0.5201   0.5231
  0.5392   0.5401   0.5417   0.5578   0.5579   0.5693   0.5789   0.5960
  0.5970   0.6087   0.6101   0.6364   0.6452   0.6698   0.6817   0.6910
  0.6970   0.7028   0.7175   0.7296   0.7595   0.7598   0.7710   0.7940
  0.8060   0.8123   0.8237   0.8378   0.8409   0.8458   0.8571   0.8826
  0.9061   0.9194   0.9348   0.9442   0.9649   0.9885   1.0008   1.0099
  1.0656   1.0755   1.0899   1.1053   1.1535   1.1648   1.1721   1.2286
  1.2289   1.2360   1.2602   1.3190   1.3563   1.3744   1.3926   1.4119
  1.4365   1.4476   1.4624   1.4858   1.5424   1.5630   1.5702   1.6000
  1.7118   1.7272   1.7424   1.7556   1.8113   1.8136   1.8373   1.8420
  1.8877   2.0024   2.0036   2.0065   2.0278   2.0388   2.0640   2.1071
  2.1337   2.1658   2.1864   2.2124   2.2394   2.2475   2.2569   2.2805
  2.2906   2.3080   2.3152   2.3543   2.4295   2.4735   2.5659   2.5689
  2.6974   2.7161   2.8104   2.8271   2.8282   2.9446   3.0202   3.0325
  3.0617   3.0654   3.1555   3.1830   3.3804   3.4230   3.6337   3.7509
  3.7519   3.8154   3.8850   3.9521   3.9598   3.9811   3.9898   3.9900
  4.0011   4.0023   4.0348   4.0618   4.0633   4.0654   4.0706   4.0780
  4.1072   4.1341   4.2331   4.2518   4.2634   4.2714   4.3988   4.4032
  4.4085   4.5185   4.8125   4.8399   6.0173   6.1188   6.1399   6.2974
  6.4464   6.6613   6.7559   6.7667   6.7715   7.5439   7.5450   7.5625
  7.6600   7.6633   7.7033   7.7427   7.7524   7.7614   9.7692  23.2232
 23.7623  23.7700  23.9207  23.9311  24.0227  25.8178  26.2101  26.6302
 27.9094  28.3522  28.4118  28.4321  28.5240  28.5493  28.5508  28.6139
 28.7197  47.9600  48.0160  48.0211  66.7713 127.8904 127.9516 127.9638
151.6974 215.7612 289.7396 289.7409 289.7584 289.8562 289.8584 289.9047
289.9653 289.9736 289.98431020.76641020.83751020.84381901.8622
 --------------------------------------------------------------

          Ground-State Mulliken Net Atomic Charges

     Atom                 Charge (a.u.)
  ----------------------------------------
      1 C                    -0.831082
      2 C                     0.461560
      3 C                    -0.148893
      4 C                    -0.119196
      5 C                     0.006251
      6 C                     0.561773
      7 F                    -0.076771
      8 Br                   -0.119748
      9 Cl                    0.559015
     10 Br                   -0.249290
     11 I                     0.112626
     12 Br                   -0.156245
  ----------------------------------------
  Sum of atomic charges =     0.000000

 -----------------------------------------------------------------
                    Cartesian Multipole Moments
 -----------------------------------------------------------------
    Charge (ESU x 10^10)
                -0.0000
    Dipole Moment (Debye)
         X       0.7338      Y      -0.0000      Z      -0.0293
       Tot       0.7344
    Quadrupole Moments (Debye-Ang)
        XX    -129.2743     XY      -0.0000     YY    -135.4159
        XZ      -2.9410     YZ      -0.0000     ZZ    -131.4010
    Octopole Moments (Debye-Ang^2)
       XXX    -665.1536    XXY      -0.0000    XYY    -238.9392
       YYY      -0.0000    XXZ     -75.3220    XYZ       0.0000
       YYZ     -76.1958    XZZ    -227.3378    YZZ      -0.0000
       ZZZ    -231.2254
    Hexadecapole Moments (Debye-Ang^3)
      XXXX   -5757.9531   XXXY       0.0000   XXYY   -1072.0973
      XYYY      -0.0000   YYYY    -164.9471   XXXZ    -103.6954
      XXYZ       0.0000   XYYZ     -12.8804   YYYZ      -0.0000
      XXZZ   -1541.1841   XYZZ       0.0000   YYZZ    -657.9262
      XZZZ     -49.8254   YZZZ      -0.0000   ZZZZ   -3539.5581
 -----------------------------------------------------------------
 Calculating analytic gradient of the SCF energy
 Gradient of SCF Energy
            1           2           3           4           5           6
    1  -0.0000394   0.0001273  -0.0000514  -0.0000991   0.0001436  -0.0000250
    2  -0.0000000  -0.0000000   0.0000000  -0.0000000   0.0000000   0.0000000
    3  -0.0000703  -0.0000753   0.0002262  -0.0000271  -0.0000616   0.0001150
            7           8           9          10          11          12
    1   0.0000268  -0.0000172  -0.0000380  -0.0000717   0.0000238   0.0000203
    2  -0.0000000   0.0000000  -0.0000000  -0.0000000  -0.0000000   0.0000000
    3  -0.0000992  -0.0000290  -0.0001701  -0.0000240   0.0002173  -0.0000018
 Max gradient component =       2.262E-04
 RMS gradient           =       7.941E-05
 Gradient time:  CPU 87.05 s  wall 14.62 s
 Geometry Optimization Parameters
   NAtoms,    NIC,     NZ,  NCons,   NDum,   NFix, NCnnct, MaxDiis
       12      78      12       0       0       0       0       0

 Cartesian Hessian Update
 Hessian updated using BFGS update


** GEOMETRY OPTIMIZATION IN DELOCALIZED INTERNAL COORDINATES **
   Searching for a Minimum

   Optimization Cycle:   5

                       Coordinates (Angstroms)
     ATOM                X               Y               Z
      1  C         0.0283818871    0.0000000000    0.0143201026
      2  C         0.0035624623    0.0000000000    1.4038711170
      3  C         1.2153921045    0.0000000000    2.1044922327
      4  C         2.4326851261    0.0000000000    1.4009791607
      5  C         2.4424007308    0.0000000000   -0.0051107809
      6  C         1.2232267698    0.0000000000   -0.6991217755
      7  F        -1.1291713284    0.0000000000   -0.6505621539
      8  Br       -1.6815454810    0.0000000000    2.2685940986
      9  Cl        1.1886168491    0.0000000000    3.8395824491
     10  Br        4.0565500086    0.0000000000    2.3908869737
     11  I         4.2718649947    0.0000000000   -1.0946012713
     12  Br        1.0837523839    0.0000000000   -2.5926801528
   Point Group: c1    Number of degrees of freedom:    30


   Energy is -15430.698730271

 Hessian updated using BFGS update

 17 Hessian modes will be used to form the next step
  Hessian Eigenvalues:
     0.127974    0.196883    0.199485    0.201041    0.224577    0.243348
     0.248579    0.308449    0.328896    0.382767    0.410319    0.442406
     0.460378    0.464796    0.507827    0.556105    0.572935

 Minimum search - taking simple RFO step
 Searching for Lamda that Minimizes Along All modes
 Value Taken    Lamda =  -0.00000103
 Step Taken.  Stepsize is  0.002078

                             Maximum     Tolerance    Cnvgd?
         Gradient           0.000447      0.000300      NO
         Displacement       0.001461      0.001200      NO
         Energy change     -0.000007      0.000001      NO


 New Cartesian Coordinates Obtained by Inverse Iteration

 Displacement from previous Coordinates is:  0.004624
 ----------------------------------------------------------------
             Standard Nuclear Orientation (Angstroms)
    I     Atom           X                Y                Z
 ----------------------------------------------------------------
    1      C       0.0285566078     0.0000000000     0.0144823171
    2      C       0.0035090313     0.0000000000     1.4039596182
    3      C       1.2154140693     0.0000000000     2.1045520595
    4      C       2.4330168830     0.0000000000     1.4012508580
    5      C       2.4425126080     0.0000000000    -0.0049992497
    6      C       1.2233782057     0.0000000000    -0.6990506209
    7      F      -1.1290888105     0.0000000000    -0.6501746555
    8      Br     -1.6818421530     0.0000000000     2.2681772868
    9      Cl      1.1878396923     0.0000000000     3.8399234377
   10      Br      4.0568808661     0.0000000000     2.3916308175
   11      I       4.2713734951     0.0000000000    -1.0964623020
   12      Br      1.0841660124     0.0000000000    -2.5926395667
 ----------------------------------------------------------------
 Nuclear Repulsion Energy =        2836.16236989 hartrees
 There are      110 alpha and      110 beta electrons
 Applying Cartesian multipole field
    Component          Value
    ---------          -----
     (2,0,0)        1.00000E-11
     (0,2,0)        2.00000E-11
     (0,0,2)       -3.00000E-11
 Nucleus-field energy     =    -0.0000000412 hartrees
 Requested basis set is 6-311++G(d,p)
 There are 136 shells and 390 basis functions
 A cutoff of  1.0D-11 yielded   5927 shell pairs
 There are     54481 function pairs (     60223 Cartesian)
 Smallest overlap matrix eigenvalue = 6.58E-07

 Q-Chem warning in module stvman/mkSTV.C, line 318:

 Overlap eigenvalue is smaller than square root of threshold
 Use THRESH >= 12 to get rid of this warning

 Linear dependence detected in AO basis
 Tighter screening thresholds may be required for diffuse basis sets
 Use S2THRESH > 14 and THRESH = 14 in case of SCF convergence issues
 Number of orthogonalized atomic orbitals = 389
 Maximum deviation from orthogonality = 1.015E-10
 Guess MOs from SCF MO coefficient file

 -----------------------------------------------------------------------
  General SCF calculation program by
  Eric Jon Sundstrom, Paul Horn, Yuezhi Mao, Dmitri Zuev, Alec White,
  David Stuck, Shaama M.S., Shane Yost, Joonho Lee, David Small,
  Daniel Levine, Susi Lehtola, Hugh Burton, Evgeny Epifanovsky,
  Bang C. Huynh
 -----------------------------------------------------------------------
 Exchange:     0.2000 Hartree-Fock + 0.0800 Slater + 0.7200 B88
 Correlation:  0.1900 VWN1RPA + 0.8100 LYP
 Using SG-1 standard quadrature grid
 using 6 threads for integral computing
 -------------------------------------------------------
 OpenMP Integral computing Module                
 Release: version 2.0, May 2017, Q-Chem Inc. Pleasanton 
 -------------------------------------------------------
 A restricted SCF calculation will be
 performed using DIIS
 SCF converges when DIIS error is below 1.0e-08
 ---------------------------------------
  Cycle       Energy         DIIS error
 ---------------------------------------
    1  -15430.6987298540      7.87e-06  
    2  -15430.6987304740      2.32e-06  
    3  -15430.6987302618      3.99e-06  
    4  -15430.6987305726      6.26e-07  
    5  -15430.6987305788      1.77e-07  
    6  -15430.6987305803      6.52e-08  
    7  -15430.6987305796      3.38e-08  
    8  -15430.6987305797      7.01e-09  Convergence criterion met
 ---------------------------------------
 SCF time:   CPU 149.83s  wall 27.00s 
 SCF   energy in the final basis set =   -15430.6987305797
 Total energy in the final basis set =   -15430.6987305797

 --------------------------------------------------------------

                    Orbital Energies (a.u.)
 --------------------------------------------------------------

 Alpha MOs
 -- Occupied --
********-482.8615-482.8604-482.8579-176.3227-165.7265-165.7243-165.7241
******** -62.5142 -62.5132 -62.5107 -56.3350 -56.3340 -56.3315 -56.3308
-56.3304 -56.3297 -56.3294 -56.3273 -56.3269 -35.8191 -31.3126 -31.3063
-31.3058 -24.7304 -22.9630 -22.9616 -22.9613 -22.9568 -22.9568 -10.3150
-10.2914 -10.2829 -10.2799 -10.2792 -10.2762  -9.5001  -8.7230  -8.7220
 -8.7196  -7.2649  -7.2549  -7.2541  -6.5555  -6.5544  -6.5518  -6.5413
 -6.5403  -6.5403  -6.5394  -6.5380  -6.5370  -6.3685  -4.7816  -4.7661
 -4.7651  -2.6661  -2.6651  -2.6625  -2.6623  -2.6617  -2.6613  -2.6606
 -2.6589  -2.6581  -2.6503  -2.6502  -2.6493  -2.6493  -2.6471  -2.6469
 -2.0471  -2.0427  -2.0419  -2.0285  -2.0283  -1.2761  -0.9548  -0.8987
 -0.8663  -0.8485  -0.8077  -0.7741  -0.7529  -0.6883  -0.6497  -0.6308
 -0.5718  -0.5701  -0.5187  -0.5016  -0.4763  -0.4533  -0.4507  -0.4409
 -0.4230  -0.3943  -0.3897  -0.3668  -0.3581  -0.3468  -0.3335  -0.3213
 -0.3150  -0.3095  -0.3046  -0.2707  -0.2692  -0.2652
 -- Virtual --
 -0.0987  -0.0723  -0.0615  -0.0499  -0.0288  -0.0147  -0.0065   0.0141
  0.0214   0.0240   0.0373   0.0416   0.0481   0.0562   0.0574   0.0602
  0.0634   0.0688   0.0692   0.0740   0.0914   0.0920   0.0962   0.0990
  0.1037   0.1095   0.1144   0.1201   0.1399   0.1410   0.1449   0.1487
  0.1585   0.1645   0.1647   0.1724   0.1803   0.1842   0.1974   0.2002
  0.2049   0.2082   0.2145   0.2218   0.2231   0.2340   0.2453   0.2531
  0.2581   0.2637   0.2697   0.2717   0.2768   0.3026   0.3133   0.3477
  0.3570   0.3723   0.3747   0.3924   0.3996   0.4046   0.4112   0.4177
  0.4198   0.4230   0.4274   0.4283   0.4450   0.4495   0.4526   0.4633
  0.4730   0.4798   0.4939   0.5071   0.5110   0.5168   0.5201   0.5230
  0.5392   0.5400   0.5417   0.5578   0.5579   0.5693   0.5788   0.5960
  0.5971   0.6087   0.6101   0.6363   0.6452   0.6697   0.6817   0.6910
  0.6970   0.7027   0.7175   0.7295   0.7595   0.7597   0.7710   0.7939
  0.8060   0.8123   0.8236   0.8377   0.8409   0.8458   0.8570   0.8825
  0.9061   0.9195   0.9348   0.9442   0.9649   0.9883   1.0007   1.0099
  1.0655   1.0755   1.0899   1.1053   1.1535   1.1648   1.1719   1.2285
  1.2288   1.2359   1.2602   1.3188   1.3563   1.3743   1.3927   1.4119
  1.4364   1.4475   1.4624   1.4858   1.5425   1.5630   1.5701   1.5998
  1.7117   1.7272   1.7423   1.7555   1.8113   1.8136   1.8373   1.8419
  1.8876   2.0023   2.0035   2.0064   2.0278   2.0388   2.0639   2.1070
  2.1336   2.1659   2.1865   2.2125   2.2392   2.2475   2.2569   2.2805
  2.2905   2.3079   2.3149   2.3541   2.4294   2.4735   2.5658   2.5688
  2.6974   2.7161   2.8104   2.8271   2.8281   2.9445   3.0201   3.0324
  3.0616   3.0654   3.1554   3.1829   3.3803   3.4229   3.6335   3.7509
  3.7519   3.8154   3.8850   3.9521   3.9598   3.9811   3.9898   3.9900
  4.0011   4.0022   4.0348   4.0618   4.0632   4.0654   4.0705   4.0781
  4.1072   4.1341   4.2330   4.2518   4.2633   4.2713   4.3989   4.4031
  4.4085   4.5183   4.8123   4.8399   6.0172   6.1187   6.1397   6.2974
  6.4464   6.6613   6.7559   6.7666   6.7715   7.5439   7.5450   7.5625
  7.6600   7.6633   7.7034   7.7426   7.7524   7.7615   9.7691  23.2232
 23.7622  23.7698  23.9203  23.9309  24.0226  25.8178  26.2099  26.6297
 27.9092  28.3521  28.4117  28.4321  28.5240  28.5493  28.5507  28.6139
 28.7196  47.9600  48.0160  48.0210  66.7712 127.8904 127.9516 127.9637
151.6972 215.7611 289.7396 289.7409 289.7584 289.8561 289.8583 289.9047
289.9652 289.9736 289.98441020.76641020.83751020.84371901.8620
 --------------------------------------------------------------

          Ground-State Mulliken Net Atomic Charges

     Atom                 Charge (a.u.)
  ----------------------------------------
      1 C                    -0.831557
      2 C                     0.459925
      3 C                    -0.147751
      4 C                    -0.118164
      5 C                     0.006572
      6 C                     0.561203
      7 F                    -0.076720
      8 Br                   -0.119698
      9 Cl                    0.559002
     10 Br                   -0.249146
     11 I                     0.112604
     12 Br                   -0.156271
  ----------------------------------------
  Sum of atomic charges =     0.000000

 -----------------------------------------------------------------
                    Cartesian Multipole Moments
 -----------------------------------------------------------------
    Charge (ESU x 10^10)
                -0.0000
    Dipole Moment (Debye)
         X       0.7319      Y       0.0000      Z      -0.0321
       Tot       0.7326
    Quadrupole Moments (Debye-Ang)
        XX    -129.2855     XY       0.0000     YY    -135.4183
        XZ      -2.9517     YZ      -0.0000     ZZ    -131.3959
    Octopole Moments (Debye-Ang^2)
       XXX    -665.2388    XXY       0.0000    XYY    -238.9366
       YYY       0.0000    XXZ     -75.3154    XYZ      -0.0000
       YYZ     -76.1640    XZZ    -227.2848    YZZ       0.0000
       ZZZ    -231.1705
    Hexadecapole Moments (Debye-Ang^3)
      XXXX   -5758.4534   XXXY       0.0000   XXYY   -1072.0814
      XYYY      -0.0000   YYYY    -164.9528   XXXZ    -103.2639
      XXYZ      -0.0000   XYYZ     -12.7035   YYYZ       0.0000
      XXZZ   -1541.0612   XYZZ       0.0000   YYZZ    -658.1153
      XZZZ     -49.4399   YZZZ      -0.0000   ZZZZ   -3540.6214
 -----------------------------------------------------------------
 Calculating analytic gradient of the SCF energy
 Gradient of SCF Energy
            1           2           3           4           5           6
    1  -0.0000060   0.0000094  -0.0000790  -0.0000197   0.0000487   0.0000038
    2  -0.0000000   0.0000000  -0.0000000  -0.0000000   0.0000000   0.0000000
    3  -0.0000163  -0.0000834   0.0001280   0.0000124  -0.0000562   0.0000582
            7           8           9          10          11          12
    1   0.0000380  -0.0000346  -0.0001072   0.0000207   0.0000414   0.0000844
    2   0.0000000   0.0000000   0.0000000   0.0000000   0.0000000  -0.0000000
    3  -0.0000206  -0.0000513  -0.0000523   0.0001052  -0.0000073  -0.0000165
 Max gradient component =       1.280E-04
 RMS gradient           =       4.713E-05
 Gradient time:  CPU 87.06 s  wall 14.62 s
 Geometry Optimization Parameters
   NAtoms,    NIC,     NZ,  NCons,   NDum,   NFix, NCnnct, MaxDiis
       12      78      12       0       0       0       0       0

 Cartesian Hessian Update
 Hessian updated using BFGS update


** GEOMETRY OPTIMIZATION IN DELOCALIZED INTERNAL COORDINATES **
   Searching for a Minimum

   Optimization Cycle:   6

                       Coordinates (Angstroms)
     ATOM                X               Y               Z
      1  C         0.0285566078    0.0000000000    0.0144823171
      2  C         0.0035090313    0.0000000000    1.4039596182
      3  C         1.2154140693    0.0000000000    2.1045520595
      4  C         2.4330168830    0.0000000000    1.4012508580
      5  C         2.4425126080    0.0000000000   -0.0049992497
      6  C         1.2233782057    0.0000000000   -0.6990506209
      7  F        -1.1290888105    0.0000000000   -0.6501746555
      8  Br       -1.6818421530    0.0000000000    2.2681772868
      9  Cl        1.1878396923    0.0000000000    3.8399234377
     10  Br        4.0568808661    0.0000000000    2.3916308175
     11  I         4.2713734951    0.0000000000   -1.0964623020
     12  Br        1.0841660124    0.0000000000   -2.5926395667
   Point Group: c1    Number of degrees of freedom:    30


   Energy is -15430.698730580

 Hessian updated using BFGS update

 18 Hessian modes will be used to form the next step
  Hessian Eigenvalues:
     0.130235    0.192224    0.201016    0.205339    0.207159    0.244546
     0.249267    0.266443    0.317211    0.341319    0.401269    0.437178
     0.452810    0.464411    0.483192    0.533260    0.556460    0.575441

 Minimum search - taking simple RFO step
 Searching for Lamda that Minimizes Along All modes
 Value Taken    Lamda =   0.00000000
 Step Taken.  Stepsize is  0.000712

                             Maximum     Tolerance    Cnvgd?
         Gradient           0.000228      0.000300     YES
         Displacement       0.000441      0.001200     YES
         Energy change     -0.000000      0.000001     YES


                       Distance Matrix (Angstroms)
             C (  1)   C (  2)   C (  3)   C (  4)   C (  5)   C (  6)
   C (  2)  1.389703
   C (  3)  2.403544  1.399837
   C (  4)  2.775708  2.429509  1.406126
   C (  5)  2.414035  2.816719  2.440487  1.406282
   C (  6)  1.391664  2.431200  2.803614  2.423735  1.402853
   F (  7)  1.334883  2.345687  3.617349  4.110589  3.629406  2.352975
   Br(  8)  2.829241  1.894012  2.901873  4.205190  4.709314  4.152679
   Cl(  9)  3.997241  2.708608  1.735590  2.738173  4.044457  4.539113
   Br( 10)  4.677417  4.171968  2.855932  1.902048  2.889640  4.192976
   I ( 11)  4.385851  4.946390  4.425537  3.101310  2.129794  3.073794
   Br( 12)  2.812720  4.140124  4.699025  4.215514  2.922497  1.898699
             F (  7)   Br(  8)   Cl(  9)   Br( 10)   I ( 11)
   Br(  8)  2.970238
   Cl(  9)  5.052637  3.271920
   Br( 10)  6.012226  5.740051  3.213868
   I ( 11)  5.418871  6.838244  5.820317  3.494682
   Br( 12)  2.944769  5.592704  6.433398  5.803446  3.520914

 Final energy is   -15430.698730579654     


 ******************************
 **  OPTIMIZATION CONVERGED  **
 ******************************

                       Coordinates (Angstroms)
     ATOM                X               Y               Z
      1  C         0.0285566078    0.0000000000    0.0144823171
      2  C         0.0035090313    0.0000000000    1.4039596182
      3  C         1.2154140693    0.0000000000    2.1045520595
      4  C         2.4330168830    0.0000000000    1.4012508580
      5  C         2.4425126080    0.0000000000   -0.0049992497
      6  C         1.2233782057    0.0000000000   -0.6990506209
      7  F        -1.1290888105    0.0000000000   -0.6501746555
      8  Br       -1.6818421530    0.0000000000    2.2681772868
      9  Cl        1.1878396923    0.0000000000    3.8399234377
     10  Br        4.0568808661    0.0000000000    2.3916308175
     11  I         4.2713734951    0.0000000000   -1.0964623020
     12  Br        1.0841660124    0.0000000000   -2.5926395667

Z-matrix Print:
$molecule
0 1
I 
C  1 2.129794
C  2 1.402853 1 119.518480
C  3 1.391664 2 119.502070 1 -180.000000 0
F  4 1.334883 3 119.292768 2 -180.000000 0
C  4 1.389703 3 121.877873 2 -0.000000 0
C  6 1.399837 4 118.999120 3 -0.000000 0
C  7 1.406126 6 119.956925 4 -0.000000 0
Cl 7 1.735590 6 119.121526 4 -180.000000 0
Br 6 1.894012 4 118.180670 3 -180.000000 0
Br 3 1.898699 2 123.857480 1 -0.000000 0
Br 8 1.902048 7 118.610145 6 -180.000000 0
$end


 --------------------------------------------------------------

                    Orbital Energies (a.u.)
 --------------------------------------------------------------

 Alpha MOs
 -- Occupied --
********-482.8615-482.8604-482.8579-176.3227-165.7265-165.7243-165.7241
******** -62.5142 -62.5132 -62.5107 -56.3350 -56.3340 -56.3315 -56.3308
-56.3304 -56.3297 -56.3294 -56.3273 -56.3269 -35.8191 -31.3126 -31.3063
-31.3058 -24.7304 -22.9630 -22.9616 -22.9613 -22.9568 -22.9568 -10.3150
-10.2914 -10.2829 -10.2799 -10.2792 -10.2762  -9.5001  -8.7230  -8.7220
 -8.7196  -7.2649  -7.2549  -7.2541  -6.5555  -6.5544  -6.5518  -6.5413
 -6.5403  -6.5403  -6.5394  -6.5380  -6.5370  -6.3685  -4.7816  -4.7661
 -4.7651  -2.6661  -2.6651  -2.6625  -2.6623  -2.6617  -2.6613  -2.6606
 -2.6589  -2.6581  -2.6503  -2.6502  -2.6493  -2.6493  -2.6471  -2.6469
 -2.0471  -2.0427  -2.0419  -2.0285  -2.0283  -1.2761  -0.9548  -0.8987
 -0.8663  -0.8485  -0.8077  -0.7741  -0.7529  -0.6883  -0.6497  -0.6308
 -0.5718  -0.5701  -0.5187  -0.5016  -0.4763  -0.4533  -0.4507  -0.4409
 -0.4230  -0.3943  -0.3897  -0.3668  -0.3581  -0.3468  -0.3335  -0.3213
 -0.3150  -0.3095  -0.3046  -0.2707  -0.2692  -0.2652
 -- Virtual --
 -0.0987  -0.0723  -0.0615  -0.0499  -0.0288  -0.0147  -0.0065   0.0141
  0.0214   0.0240   0.0373   0.0416   0.0481   0.0562   0.0574   0.0602
  0.0634   0.0688   0.0692   0.0740   0.0914   0.0920   0.0962   0.0990
  0.1037   0.1095   0.1144   0.1201   0.1399   0.1410   0.1449   0.1487
  0.1585   0.1645   0.1647   0.1724   0.1803   0.1842   0.1974   0.2002
  0.2049   0.2082   0.2145   0.2218   0.2231   0.2340   0.2453   0.2531
  0.2581   0.2637   0.2697   0.2717   0.2768   0.3026   0.3133   0.3477
  0.3570   0.3723   0.3747   0.3924   0.3996   0.4046   0.4112   0.4177
  0.4198   0.4230   0.4274   0.4283   0.4450   0.4495   0.4526   0.4633
  0.4730   0.4798   0.4939   0.5071   0.5110   0.5168   0.5201   0.5230
  0.5392   0.5400   0.5417   0.5578   0.5579   0.5693   0.5788   0.5960
  0.5971   0.6087   0.6101   0.6363   0.6452   0.6697   0.6817   0.6910
  0.6970   0.7027   0.7175   0.7295   0.7595   0.7597   0.7710   0.7939
  0.8060   0.8123   0.8236   0.8377   0.8409   0.8458   0.8570   0.8825
  0.9061   0.9195   0.9348   0.9442   0.9649   0.9883   1.0007   1.0099
  1.0655   1.0755   1.0899   1.1053   1.1535   1.1648   1.1719   1.2285
  1.2288   1.2359   1.2602   1.3188   1.3563   1.3743   1.3927   1.4119
  1.4364   1.4475   1.4624   1.4858   1.5425   1.5630   1.5701   1.5998
  1.7117   1.7272   1.7423   1.7555   1.8113   1.8136   1.8373   1.8419
  1.8876   2.0023   2.0035   2.0064   2.0278   2.0388   2.0639   2.1070
  2.1336   2.1659   2.1865   2.2125   2.2392   2.2475   2.2569   2.2805
  2.2905   2.3079   2.3149   2.3541   2.4294   2.4735   2.5658   2.5688
  2.6974   2.7161   2.8104   2.8271   2.8281   2.9445   3.0201   3.0324
  3.0616   3.0654   3.1554   3.1829   3.3803   3.4229   3.6335   3.7509
  3.7519   3.8154   3.8850   3.9521   3.9598   3.9811   3.9898   3.9900
  4.0011   4.0022   4.0348   4.0618   4.0632   4.0654   4.0705   4.0781
  4.1072   4.1341   4.2330   4.2518   4.2633   4.2713   4.3989   4.4031
  4.4085   4.5183   4.8123   4.8399   6.0172   6.1187   6.1397   6.2974
  6.4464   6.6613   6.7559   6.7666   6.7715   7.5439   7.5450   7.5625
  7.6600   7.6633   7.7034   7.7426   7.7524   7.7615   9.7691  23.2232
 23.7622  23.7698  23.9203  23.9309  24.0226  25.8178  26.2099  26.6297
 27.9092  28.3521  28.4117  28.4321  28.5240  28.5493  28.5507  28.6139
 28.7196  47.9600  48.0160  48.0210  66.7712 127.8904 127.9516 127.9637
151.6972 215.7611 289.7396 289.7409 289.7584 289.8561 289.8583 289.9047
289.9652 289.9736 289.98441020.76641020.83751020.84371901.8620
 --------------------------------------------------------------

          Ground-State Mulliken Net Atomic Charges

     Atom                 Charge (a.u.)
  ----------------------------------------
      1 C                    -0.831557
      2 C                     0.459925
      3 C                    -0.147751
      4 C                    -0.118164
      5 C                     0.006572
      6 C                     0.561203
      7 F                    -0.076720
      8 Br                   -0.119698
      9 Cl                    0.559002
     10 Br                   -0.249146
     11 I                     0.112604
     12 Br                   -0.156271
  ----------------------------------------
  Sum of atomic charges =     0.000000

 -----------------------------------------------------------------
                    Cartesian Multipole Moments
 -----------------------------------------------------------------
    Charge (ESU x 10^10)
                -0.0000
    Dipole Moment (Debye)
         X       0.7319      Y       0.0000      Z      -0.0321
       Tot       0.7326
    Quadrupole Moments (Debye-Ang)
        XX    -129.2855     XY       0.0000     YY    -135.4183
        XZ      -2.9517     YZ      -0.0000     ZZ    -131.3959
    Octopole Moments (Debye-Ang^2)
       XXX    -665.2388    XXY       0.0000    XYY    -238.9366
       YYY       0.0000    XXZ     -75.3154    XYZ      -0.0000
       YYZ     -76.1640    XZZ    -227.2848    YZZ       0.0000
       ZZZ    -231.1705
    Hexadecapole Moments (Debye-Ang^3)
      XXXX   -5758.4534   XXXY       0.0000   XXYY   -1072.0814
      XYYY      -0.0000   YYYY    -164.9528   XXXZ    -103.2639
      XXYZ      -0.0000   XYYZ     -12.7035   YYYZ       0.0000
      XXZZ   -1541.0612   XYZZ       0.0000   YYZZ    -658.1153
      XZZZ     -49.4399   YZZZ      -0.0000   ZZZZ   -3540.6214
 -----------------------------------------------------------------
Archival summary:
1\1\february\OPT\ProcedureUnspecified\BasisUnspecified\1r3l116\taweetha\SunDec123:29:222019SunDec123:29:222019\0\\#,OPT,ProcedureUnspecified,BasisUnspecified,\\0,1\I\C,1,2.12979\C,2,1.40285,1,119.518\C,3,1.39166,2,119.502,1,-180,0\F,4,1.33488,3,119.293,2,-180,0\C,4,1.3897,3,121.878,2,-0,0\C,6,1.39984,4,118.999,3,-0,0\C,7,1.40613,6,119.957,4,-0,0\Cl,7,1.73559,6,119.122,4,-180,0\Br,6,1.89401,4,118.181,3,-180,0\Br,3,1.8987,2,123.857,1,-0,0\Br,8,1.90205,7,118.61,6,-180,0\\\@

 Total job time:  307.86s(wall), 1725.11s(cpu) 
 Sun Dec  1 23:29:22 2019

        *************************************************************
        *                                                           *
        *  Thank you very much for using Q-Chem.  Have a nice day.  *
        *                                                           *
        *************************************************************


 
User input: 2 of 2 
 
                  Welcome to Q-Chem
     A Quantum Leap Into The Future Of Chemistry


 Q-Chem 5.2 (devel), Q-Chem, Inc., Pleasanton, CA (2019)

 Yihan Shao,  Zhengting Gan,  E. Epifanovsky,  A. T. B. Gilbert,  M. Wormit,  
 J. Kussmann,  A. W. Lange,  A. Behn,  Jia Deng,  Xintian Feng,  D. Ghosh,  
 M. Goldey,  P. R. Horn,  L. D. Jacobson,  I. Kaliman,  T. Kus,  A. Landau,  
 Jie Liu,  E. I. Proynov,  R. M. Richard,  R. P. Steele,  E. J. Sundstrom,  
 H. L. Woodcock III,  P. M. Zimmerman,  D. Zuev,  B. Albrecht,  E. Alguire,  
 S. A. Baeppler,  D. Barton,  Z. Benda,  Y. A. Bernard,  E. J. Berquist,  
 K. B. Bravaya,  H. Burton,  D. Casanova,  Chun-Min Chang,  Yunqing Chen,  
 A. Chien,  K. D. Closser,  M. P. Coons,  S. Coriani,  S. Dasgupta,  
 A. L. Dempwolff,  M. Diedenhofen,  Hainam Do,  R. G. Edgar,  Po-Tung Fang,  
 S. Faraji,  S. Fatehi,  Qingguo Feng,  K. D. Fenk,  J. Fosso-Tande,  
 J. Gayvert,  Qinghui Ge,  A. Ghysels,  G. Gidofalvi,  J. Gomes,  
 J. Gonthier,  A. Gunina,  D. Hait,  M. W. D. Hanson-Heine,  
 P. H. P. Harbach,  A. W. Hauser,  M. F. Herbst,  J. E. Herr,  
 E. G. Hohenstein,  Z. C. Holden,  Kerwin Hui,  B. C. Huynh,  T.-C. Jagau,  
 Hyunjun Ji,  B. Kaduk,  K. Khistyaev,  Jaehoon Kim,  P. Klunzinger,  K. Koh,  
 D. Kosenkov,  L. Koulias,  T. Kowalczyk,  C. M. Krauter,  A. Kunitsa,  
 Ka Un Lao,  A. Laurent,  K. V. Lawler,  Joonho Lee,  D. Lefrancois,  
 S. Lehtola,  D. S. Levine,  Yi-Pei Li,  You-Sheng Lin,  Fenglai Liu,  
 E. Livshits,  A. Luenser,  P. Manohar,  E. Mansoor,  S. F. Manzer,  
 Shan-Ping Mao,  Yuezhi Mao,  N. Mardirossian,  A. V. Marenich,  
 T. Markovich,  L. A. Martinez-Martinez,  S. A. Maurer,  N. J. Mayhall,  
 S. C. McKenzie,  J.-M. Mewes,  P. Morgante,  A. F. Morrison,  
 J. W. Mullinax,  K. Nanda,  T. S. Nguyen-Beck,  R. Olivares-Amaya,  
 J. A. Parkhill,  Zheng Pei,  T. M. Perrine,  F. Plasser,  P. Pokhilko,  
 S. Prager,  A. Prociuk,  E. Ramos,  D. R. Rehn,  F. Rob,  M. Scheurer,  
 M. Schneider,  N. Sergueev,  S. M. Sharada,  S. Sharma,  D. W. Small,  
 T. Stauch,  T. Stein,  Yu-Chuan Su,  A. J. W. Thom,  A. Tkatchenko,  
 T. Tsuchimochi,  N. M. Tubman,  L. Vogt,  M. L. Vidal,  O. Vydrov,  
 M. A. Watson,  J. Wenzel,  M. de Wergifosse,  T. A. Wesolowski,  A. White,  
 J. Witte,  A. Yamada,  Jun Yang,  K. Yao,  S. Yeganeh,  S. R. Yost,  
 Zhi-Qiang You,  A. Zech,  Igor Ying Zhang,  Xing Zhang,  Yan Zhao,  
 Ying Zhu,  B. R. Brooks,  G. K. L. Chan,  C. J. Cramer,  M. S. Gordon,  
 W. J. Hehre,  A. Klamt,  M. W. Schmidt,  C. D. Sherrill,  D. G. Truhlar,  
 A. Aspuru-Guzik,  R. Baer,  A. T. Bell,  N. A. Besley,  Jeng-Da Chai,  
 A. E. DePrince, III,  R. A. DiStasio Jr.,  A. Dreuw,  B. D. Dunietz,  
 T. R. Furlani,  Chao-Ping Hsu,  Yousung Jung,  Jing Kong,  D. S. Lambrecht,  
 WanZhen Liang,  C. Ochsenfeld,  V. A. Rassolov,  L. V. Slipchenko,  
 J. E. Subotnik,  T. Van Voorhis,  J. M. Herbert,  A. I. Krylov,  
 P. M. W. Gill,  M. Head-Gordon

 Contributors to earlier versions of Q-Chem not listed above: 
 R. D. Adamson,  B. Austin,  J. Baker,  G. J. O. Beran,  K. Brandhorst,  
 S. T. Brown,  E. F. C. Byrd,  A. K. Chakraborty,  C.-L. Cheng,  
 Siu Hung Chien,  D. M. Chipman,  D. L. Crittenden,  H. Dachsel,  
 R. J. Doerksen,  A. D. Dutoi,  L. Fusti-Molnar,  W. A. Goddard III,  
 A. Golubeva-Zadorozhnaya,  S. R. Gwaltney,  G. Hawkins,  A. Heyden,  
 S. Hirata,  G. Kedziora,  F. J. Keil,  C. Kelley,  Jihan Kim,  R. A. King,  
 R. Z. Khaliullin,  P. P. Korambath,  W. Kurlancheek,  A. M. Lee,  M. S. Lee,  
 S. V. Levchenko,  Ching Yeh Lin,  D. Liotard,  R. C. Lochan,  I. Lotan,  
 P. E. Maslen,  N. Nair,  D. P. O'Neill,  D. Neuhauser,  E. Neuscamman,  
 C. M. Oana,  R. Olson,  B. Peters,  R. Peverati,  P. A. Pieniazek,  
 Y. M. Rhee,  J. Ritchie,  M. A. Rohrdanz,  E. Rosta,  N. J. Russ,  
 H. F. Schaefer III,  N. E. Schultz,  N. Shenvi,  A. C. Simmonett,  A. Sodt,  
 D. Stuck,  K. S. Thanthiriwatte,  V. Vanovschi,  Tao Wang,  A. Warshel,  
 C. F. Williams,  Q. Wu,  X. Xu,  W. Zhang

 Please cite Q-Chem as follows:
 Y. Shao et al., Mol. Phys. 113, 184-215 (2015)
 DOI: 10.1080/00268976.2014.952696

 Q-Chem 5.2.1 for Intel X86 EM64T Linux

 Parts of Q-Chem use Armadillo 8.300.2 (Tropical Shenanigans).
 http://arma.sourceforge.net/

 Q-Chem begins on Sun Dec  1 23:29:22 2019  

Host: 
0

     Scratch files written to /scratch/taweetham/qchem27599//
NAlpha2: 220
NElect   220
Mult     1
The previous job contains 0 fragments, simply inherited here

Checking the input file for inconsistencies... 	...done.

--------------------------------------------------------------
User input:
--------------------------------------------------------------

$MOLECULE
READ
$END

$REM
   JOB_TYPE 	FREQUENCY
   BASIS 	6-311++G**
   METHOD	B3LYP	
$END


--------------------------------------------------------------
 ----------------------------------------------------------------
             Standard Nuclear Orientation (Angstroms)
    I     Atom           X                Y                Z
 ----------------------------------------------------------------
    1      C      -1.1951035184    -1.4105378844    -0.0000000000
    2      C      -2.0340737115    -0.3026554148     0.0000000000
    3      C      -1.4677191225     0.9774953847     0.0000000000
    4      C      -0.0695335409     1.1267142566     0.0000000000
    5      C       0.7667545594    -0.0038837035    -0.0000000000
    6      C       0.1907046897    -1.2830093988    -0.0000000000
    7      F      -1.7387930718    -2.6296824514    -0.0000000000
    8      Br     -3.9049991452    -0.5974753842     0.0000000000
    9      Cl     -2.5125447870     2.3633573899     0.0000000000
   10      Br      0.6589134064     2.8837434950     0.0000000000
   11      I       2.8875316332     0.1918925524    -0.0000000000
   12      Br      1.1940013483    -2.8949817760    -0.0000000000
 ----------------------------------------------------------------
 Molecular Point Group                 Cs    NOp =  2
 Largest Abelian Subgroup              Cs    NOp =  2
 Nuclear Repulsion Energy =        2836.16236989 hartrees
 There are      110 alpha and      110 beta electrons
 Requested basis set is 6-311++G(d,p)
 There are 136 shells and 390 basis functions

 Total QAlloc Memory Limit   2000 MB
 Mega-Array Size       188 MB
 MEM_STATIC part       192 MB

                       Distance Matrix (Angstroms)
             C (  1)   C (  2)   C (  3)   C (  4)   C (  5)   C (  6)
   C (  2)  1.389703
   C (  3)  2.403544  1.399837
   C (  4)  2.775708  2.429509  1.406126
   C (  5)  2.414035  2.816719  2.440487  1.406282
   C (  6)  1.391664  2.431200  2.803614  2.423735  1.402853
   F (  7)  1.334883  2.345687  3.617349  4.110589  3.629406  2.352975
   Br(  8)  2.829241  1.894012  2.901873  4.205190  4.709314  4.152679
   Cl(  9)  3.997241  2.708608  1.735590  2.738173  4.044457  4.539113
   Br( 10)  4.677417  4.171968  2.855932  1.902048  2.889640  4.192976
   I ( 11)  4.385851  4.946390  4.425537  3.101310  2.129794  3.073794
   Br( 12)  2.812720  4.140124  4.699025  4.215514  2.922497  1.898699
             F (  7)   Br(  8)   Cl(  9)   Br( 10)   I ( 11)
   Br(  8)  2.970238
   Cl(  9)  5.052637  3.271920
   Br( 10)  6.012226  5.740051  3.213868
   I ( 11)  5.418871  6.838244  5.820317  3.494682
   Br( 12)  2.944769  5.592704  6.433398  5.803446  3.520914

 A cutoff of  1.0D-11 yielded   5927 shell pairs
 There are     54481 function pairs (     60223 Cartesian)
 Smallest overlap matrix eigenvalue = 6.58E-07

 Q-Chem warning in module stvman/mkSTV.C, line 318:

 Overlap eigenvalue is smaller than square root of threshold
 Use THRESH >= 12 to get rid of this warning

 Linear dependence detected in AO basis
 Tighter screening thresholds may be required for diffuse basis sets
 Use S2THRESH > 14 and THRESH = 14 in case of SCF convergence issues
 Number of orthogonalized atomic orbitals = 389
 Maximum deviation from orthogonality = 1.706E-10
 Guess from superposition of atomic densities
 Warning:  Energy on first SCF cycle will be non-variational
 SAD guess density has 220.000000 electrons

 -----------------------------------------------------------------------
  General SCF calculation program by
  Eric Jon Sundstrom, Paul Horn, Yuezhi Mao, Dmitri Zuev, Alec White,
  David Stuck, Shaama M.S., Shane Yost, Joonho Lee, David Small,
  Daniel Levine, Susi Lehtola, Hugh Burton, Evgeny Epifanovsky,
  Bang C. Huynh
 -----------------------------------------------------------------------
 Exchange:     0.2000 Hartree-Fock + 0.0800 Slater + 0.7200 B88
 Correlation:  0.1900 VWN1RPA + 0.8100 LYP
 Using SG-1 standard quadrature grid
 using 6 threads for integral computing
 -------------------------------------------------------
 OpenMP Integral computing Module                
 Release: version 2.0, May 2017, Q-Chem Inc. Pleasanton 
 -------------------------------------------------------
 A restricted SCF calculation will be
 performed using DIIS
 SCF converges when DIIS error is below 1.0e-08
 ---------------------------------------
  Cycle       Energy         DIIS error
 ---------------------------------------
    1  -15433.0602100564      2.94e-02  
    2  -15430.6541090441      2.10e-03  
    3  -15430.6147467327      2.49e-03  
    4  -15430.6829974043      8.54e-04  
    5  -15430.6977215959      2.24e-04  
    6  -15430.6984015207      8.79e-05  
    7  -15430.6985197139      2.84e-05  
    8  -15430.6985334372      1.08e-05  
    9  -15430.6985351988      2.09e-06  
   10  -15430.6985352463      1.00e-06  
   11  -15430.6985352629      3.88e-07  
   12  -15430.6985352656      7.16e-08  
   13  -15430.6985352655      3.18e-08  
   14  -15430.6985352693      6.32e-09  Convergence criterion met
 ---------------------------------------
 SCF time:   CPU 269.27s  wall 48.00s 
 SCF   energy in the final basis set =   -15430.6985352693
 Total energy in the final basis set =   -15430.6985352693

 --------------------------------------------------------------
             Orbital Energies (a.u.) and Symmetries
 --------------------------------------------------------------

 Alpha MOs, Restricted
 -- Occupied --                  
******* -482.86 -482.86 -482.86 -176.32 -165.73 -165.72 -165.72
  1 A'    2 A'    3 A'    4 A'    5 A'    6 A'    1 A"    7 A'                 
-101.59  -62.51  -62.51  -62.51  -56.33  -56.33  -56.33  -56.33
  8 A'    9 A'   10 A'   11 A'   12 A'   13 A'   14 A'    2 A"                 
-56.330 -56.330 -56.329 -56.327 -56.327 -35.819 -31.313 -31.306
 15 A'    3 A"   16 A'    4 A"   17 A'   18 A'   19 A'    5 A"                 
-31.306 -24.730 -22.963 -22.962 -22.961 -22.957 -22.957 -10.315
 20 A'   21 A'   22 A'    6 A"   23 A'   24 A'    7 A"   25 A'                 
-10.291 -10.283 -10.280 -10.279 -10.276  -9.500  -8.723  -8.722
 26 A'   27 A'   28 A'   29 A'   30 A'   31 A'   32 A'   33 A'                 
 -8.719  -7.265  -7.255  -7.254  -6.555  -6.554  -6.552  -6.541
 34 A'   35 A'    8 A"   36 A'   37 A'   38 A'   39 A'    9 A"                 
 -6.540  -6.540  -6.539  -6.538  -6.537  -6.368  -4.782  -4.766
 40 A'   10 A"   41 A'   11 A"   42 A'   43 A'   44 A'   12 A"                 
 -4.765  -2.666  -2.665  -2.663  -2.662  -2.662  -2.661  -2.661
 45 A'   46 A'   47 A'   48 A'   13 A"   49 A'   14 A"   50 A'                 
 -2.659  -2.658  -2.650  -2.650  -2.649  -2.649  -2.647  -2.647
 15 A"   51 A'   52 A'   16 A"   53 A'   17 A"   18 A"   54 A'                 
 -2.047  -2.043  -2.042  -2.028  -2.028  -1.276  -0.955  -0.899
 55 A'   19 A"   56 A'   57 A'   20 A"   58 A'   59 A'   60 A'                 
 -0.866  -0.848  -0.808  -0.774  -0.753  -0.688  -0.650  -0.631
 61 A'   62 A'   63 A'   64 A'   65 A'   66 A'   67 A'   68 A'                 
 -0.572  -0.570  -0.519  -0.502  -0.476  -0.453  -0.451  -0.441
 69 A'   70 A'   21 A"   71 A'   72 A'   73 A'   22 A"   74 A'                 
 -0.423  -0.394  -0.390  -0.367  -0.358  -0.347  -0.334  -0.321
 75 A'   23 A"   76 A'   24 A"   77 A'   25 A"   78 A'   79 A'                 
 -0.315  -0.310  -0.305  -0.271  -0.269  -0.265
 26 A"   80 A'   27 A"   28 A"   81 A'   29 A"                                 
 -- Virtual --                   
 -0.099  -0.072  -0.061  -0.050  -0.029  -0.015  -0.007   0.014
 82 A'   30 A"   31 A"   83 A'   84 A'   85 A'   86 A'   87 A'                 
  0.021   0.024   0.037   0.042   0.048   0.056   0.057   0.060
 88 A'   89 A'   32 A"   90 A'   91 A'   33 A"   92 A'   34 A"                 
  0.063   0.069   0.069   0.074   0.091   0.092   0.096   0.099
 93 A'   94 A'   95 A'   35 A"   96 A'   36 A"   97 A'   37 A"                 
  0.104   0.109   0.114   0.120   0.140   0.141   0.145   0.149
 98 A'   38 A"   99 A'  100 A'  101 A'   39 A"  102 A'   40 A"                 
  0.159   0.164   0.165   0.173   0.180   0.185   0.197   0.200
103 A'   41 A"  104 A'  105 A'  106 A'  107 A'  108 A'  109 A'                 
  0.205   0.208   0.215   0.222   0.223   0.234   0.245   0.253
110 A'   42 A"  111 A'  112 A'  113 A'  114 A'  115 A'  116 A'                 
  0.258   0.264   0.270   0.272   0.277   0.303   0.313   0.348
117 A'   43 A"  118 A'  119 A'  120 A'  121 A'   44 A"  122 A'                 
  0.357   0.372   0.375   0.392   0.400   0.405   0.411   0.418
123 A'  124 A'  125 A'   45 A"  126 A'   46 A"  127 A'  128 A'                 
  0.420   0.423   0.427   0.428   0.445   0.449   0.453   0.463
 47 A"  129 A'   48 A"  130 A'  131 A'   49 A"   50 A"  132 A'                 
  0.473   0.480   0.494   0.507   0.511   0.517   0.520   0.523
133 A'  134 A'  135 A'   51 A"  136 A'  137 A'   52 A"   53 A"                 
  0.539   0.540   0.542   0.558   0.558   0.569   0.579   0.596
 54 A"  138 A'   55 A"   56 A"  139 A'   57 A"  140 A'   58 A"                 
  0.597   0.609   0.610   0.636   0.645   0.669   0.682   0.691
141 A'   59 A"  142 A'  143 A'  144 A'  145 A'   60 A"  146 A'                 
  0.697   0.702   0.718   0.730   0.759   0.760   0.771   0.794
 61 A"  147 A'  148 A'  149 A'   62 A"  150 A'  151 A'  152 A'                 
  0.806   0.812   0.824   0.838   0.841   0.846   0.857   0.882
153 A'  154 A'  155 A'  156 A'   63 A"  157 A'  158 A'  159 A'                 
  0.906   0.920   0.935   0.944   0.965   0.988   1.001   1.010
160 A'  161 A'   64 A"   65 A"  162 A'  163 A'  164 A'  165 A'                 
  1.066   1.076   1.090   1.105   1.153   1.165   1.172   1.229
166 A'  167 A'  168 A'   66 A"  169 A'   67 A"  170 A'  171 A'                 
  1.229   1.236   1.260   1.319   1.357   1.374   1.393   1.412
 68 A"   69 A"   70 A"  172 A'   71 A"  173 A'  174 A'   72 A"                 
  1.436   1.447   1.463   1.486   1.543   1.563   1.570   1.600
175 A'  176 A'  177 A'  178 A'  179 A'  180 A'  181 A'  182 A'                 
  1.712   1.727   1.742   1.755   1.811   1.813   1.837   1.842
 73 A"   74 A"  183 A'  184 A'  185 A'  186 A'   75 A"   76 A"                 
  1.888   2.002   2.004   2.006   2.028   2.039   2.064   2.107
 77 A"   78 A"   79 A"  187 A'  188 A'   80 A"  189 A'  190 A'                 
  2.133   2.165   2.186   2.212   2.239   2.247   2.257   2.280
191 A'  192 A'  193 A'  194 A'  195 A'   81 A"   82 A"  196 A'                 
  2.290   2.308   2.315   2.354   2.430   2.473   2.566   2.569
197 A'  198 A'  199 A'  200 A'  201 A'  202 A'  203 A'   83 A"                 
  2.697   2.716   2.810   2.827   2.828   2.945   3.020   3.032
 84 A"   85 A"   86 A"   87 A"  204 A'  205 A'  206 A'   88 A"                 
  3.062   3.065   3.155   3.183   3.380   3.423   3.634   3.751
207 A'  208 A'  209 A'  210 A'  211 A'  212 A'  213 A'  214 A'                 
  3.752   3.815   3.885   3.952   3.960   3.981   3.990   3.990
 89 A"  215 A'  216 A'   90 A"   91 A"   92 A"   93 A"   94 A"                 
  4.001   4.002   4.035   4.062   4.063   4.065   4.070   4.078
217 A'   95 A"  218 A'   96 A"  219 A'   97 A"  220 A'  221 A'                 
  4.107   4.134   4.233   4.252   4.263   4.272   4.399   4.403
 98 A"  222 A'  223 A'  224 A'  225 A'  226 A'  227 A'  228 A'                 
  4.408   4.518   4.812   4.840   6.017   6.118   6.140   6.297
229 A'  230 A'  231 A'  232 A'   99 A"  233 A'  234 A'  100 A"                 
  6.446   6.661   6.756   6.767   6.772   7.544   7.545   7.563
235 A'  236 A'  237 A'  238 A'  239 A'  101 A"  102 A"  103 A"                 
  7.660   7.662   7.703   7.743   7.753   7.761   9.769  23.223
240 A'  241 A'  242 A'  243 A'  244 A'  245 A'  246 A'  247 A'                 
 23.762  23.770  23.920  23.931  24.023  25.818  26.210  26.629
248 A'  249 A'  250 A'  251 A'  252 A'  104 A"  253 A'  254 A'                 
 27.909  28.352  28.412  28.432  28.524  28.549  28.551  28.614
255 A'  105 A"  256 A'  257 A'  106 A"  258 A'  107 A"  259 A'                 
 28.720  47.960  48.016  48.021  66.771 127.890 127.952 127.964
260 A'  261 A'  262 A'  263 A'  264 A'  108 A"  265 A'  266 A'                 
151.697 215.761 289.740 289.741 289.758 289.856 289.858 289.905
267 A'  268 A'  109 A"  110 A"  111 A"  269 A'  270 A'  271 A'                 
289.965 289.974 289.9841020.7661020.8381020.8441901.862
272 A'  273 A'  274 A'  275 A'  276 A'  277 A'  278 A'                         

 Beta MOs, Restricted
 -- Occupied --                  
******* -482.86 -482.86 -482.86 -176.32 -165.73 -165.72 -165.72
  1 A'    2 A'    3 A'    4 A'    5 A'    6 A'    1 A"    7 A'                 
-101.59  -62.51  -62.51  -62.51  -56.33  -56.33  -56.33  -56.33
  8 A'    9 A'   10 A'   11 A'   12 A'   13 A'   14 A'    2 A"                 
-56.330 -56.330 -56.329 -56.327 -56.327 -35.819 -31.313 -31.306
 15 A'    3 A"   16 A'    4 A"   17 A'   18 A'   19 A'    5 A"                 
-31.306 -24.730 -22.963 -22.962 -22.961 -22.957 -22.957 -10.315
 20 A'   21 A'   22 A'    6 A"   23 A'   24 A'    7 A"   25 A'                 
-10.291 -10.283 -10.280 -10.279 -10.276  -9.500  -8.723  -8.722
 26 A'   27 A'   28 A'   29 A'   30 A'   31 A'   32 A'   33 A'                 
 -8.719  -7.265  -7.255  -7.254  -6.555  -6.554  -6.552  -6.541
 34 A'   35 A'    8 A"   36 A'   37 A'   38 A'   39 A'    9 A"                 
 -6.540  -6.540  -6.539  -6.538  -6.537  -6.368  -4.782  -4.766
 40 A'   10 A"   41 A'   11 A"   42 A'   43 A'   44 A'   12 A"                 
 -4.765  -2.666  -2.665  -2.663  -2.662  -2.662  -2.661  -2.661
 45 A'   46 A'   47 A'   48 A'   13 A"   49 A'   14 A"   50 A'                 
 -2.659  -2.658  -2.650  -2.650  -2.649  -2.649  -2.647  -2.647
 15 A"   51 A'   52 A'   16 A"   53 A'   17 A"   18 A"   54 A'                 
 -2.047  -2.043  -2.042  -2.028  -2.028  -1.276  -0.955  -0.899
 55 A'   19 A"   56 A'   57 A'   20 A"   58 A'   59 A'   60 A'                 
 -0.866  -0.848  -0.808  -0.774  -0.753  -0.688  -0.650  -0.631
 61 A'   62 A'   63 A'   64 A'   65 A'   66 A'   67 A'   68 A'                 
 -0.572  -0.570  -0.519  -0.502  -0.476  -0.453  -0.451  -0.441
 69 A'   70 A'   21 A"   71 A'   72 A'   73 A'   22 A"   74 A'                 
 -0.423  -0.394  -0.390  -0.367  -0.358  -0.347  -0.334  -0.321
 75 A'   23 A"   76 A'   24 A"   77 A'   25 A"   78 A'   79 A'                 
 -0.315  -0.310  -0.305  -0.271  -0.269  -0.265
 26 A"   80 A'   27 A"   28 A"   81 A'   29 A"                                 
 -- Virtual --                   
 -0.099  -0.072  -0.061  -0.050  -0.029  -0.015  -0.007   0.014
 82 A'   30 A"   31 A"   83 A'   84 A'   85 A'   86 A'   87 A'                 
  0.021   0.024   0.037   0.042   0.048   0.056   0.057   0.060
 88 A'   89 A'   32 A"   90 A'   91 A'   33 A"   92 A'   34 A"                 
  0.063   0.069   0.069   0.074   0.091   0.092   0.096   0.099
 93 A'   94 A'   95 A'   35 A"   96 A'   36 A"   97 A'   37 A"                 
  0.104   0.109   0.114   0.120   0.140   0.141   0.145   0.149
 98 A'   38 A"   99 A'  100 A'  101 A'   39 A"  102 A'   40 A"                 
  0.159   0.164   0.165   0.173   0.180   0.185   0.197   0.200
103 A'   41 A"  104 A'  105 A'  106 A'  107 A'  108 A'  109 A'                 
  0.205   0.208   0.215   0.222   0.223   0.234   0.245   0.253
110 A'   42 A"  111 A'  112 A'  113 A'  114 A'  115 A'  116 A'                 
  0.258   0.264   0.270   0.272   0.277   0.303   0.313   0.348
117 A'   43 A"  118 A'  119 A'  120 A'  121 A'   44 A"  122 A'                 
  0.357   0.372   0.375   0.392   0.400   0.405   0.411   0.418
123 A'  124 A'  125 A'   45 A"  126 A'   46 A"  127 A'  128 A'                 
  0.420   0.423   0.427   0.428   0.445   0.449   0.453   0.463
 47 A"  129 A'   48 A"  130 A'  131 A'   49 A"   50 A"  132 A'                 
  0.473   0.480   0.494   0.507   0.511   0.517   0.520   0.523
133 A'  134 A'  135 A'   51 A"  136 A'  137 A'   52 A"   53 A"                 
  0.539   0.540   0.542   0.558   0.558   0.569   0.579   0.596
 54 A"  138 A'   55 A"   56 A"  139 A'   57 A"  140 A'   58 A"                 
  0.597   0.609   0.610   0.636   0.645   0.669   0.682   0.691
141 A'   59 A"  142 A'  143 A'  144 A'  145 A'   60 A"  146 A'                 
  0.697   0.702   0.718   0.730   0.759   0.760   0.771   0.794
 61 A"  147 A'  148 A'  149 A'   62 A"  150 A'  151 A'  152 A'                 
  0.806   0.812   0.824   0.838   0.841   0.846   0.857   0.882
153 A'  154 A'  155 A'  156 A'   63 A"  157 A'  158 A'  159 A'                 
  0.906   0.920   0.935   0.944   0.965   0.988   1.001   1.010
160 A'  161 A'   64 A"   65 A"  162 A'  163 A'  164 A'  165 A'                 
  1.066   1.076   1.090   1.105   1.153   1.165   1.172   1.229
166 A'  167 A'  168 A'   66 A"  169 A'   67 A"  170 A'  171 A'                 
  1.229   1.236   1.260   1.319   1.357   1.374   1.393   1.412
 68 A"   69 A"   70 A"  172 A'   71 A"  173 A'  174 A'   72 A"                 
  1.436   1.447   1.463   1.486   1.543   1.563   1.570   1.600
175 A'  176 A'  177 A'  178 A'  179 A'  180 A'  181 A'  182 A'                 
  1.712   1.727   1.742   1.755   1.811   1.813   1.837   1.842
 73 A"   74 A"  183 A'  184 A'  185 A'  186 A'   75 A"   76 A"                 
  1.888   2.002   2.004   2.006   2.028   2.039   2.064   2.107
 77 A"   78 A"   79 A"  187 A'  188 A'   80 A"  189 A'  190 A'                 
  2.133   2.165   2.186   2.212   2.239   2.247   2.257   2.280
191 A'  192 A'  193 A'  194 A'  195 A'   81 A"   82 A"  196 A'                 
  2.290   2.308   2.315   2.354   2.430   2.473   2.566   2.569
197 A'  198 A'  199 A'  200 A'  201 A'  202 A'  203 A'   83 A"                 
  2.697   2.716   2.810   2.827   2.828   2.945   3.020   3.032
 84 A"   85 A"   86 A"   87 A"  204 A'  205 A'  206 A'   88 A"                 
  3.062   3.065   3.155   3.183   3.380   3.423   3.634   3.751
207 A'  208 A'  209 A'  210 A'  211 A'  212 A'  213 A'  214 A'                 
  3.752   3.815   3.885   3.952   3.960   3.981   3.990   3.990
 89 A"  215 A'  216 A'   90 A"   91 A"   92 A"   93 A"   94 A"                 
  4.001   4.002   4.035   4.062   4.063   4.065   4.070   4.078
217 A'   95 A"  218 A'   96 A"  219 A'   97 A"  220 A'  221 A'                 
  4.107   4.134   4.233   4.252   4.263   4.272   4.399   4.403
 98 A"  222 A'  223 A'  224 A'  225 A'  226 A'  227 A'  228 A'                 
  4.408   4.518   4.812   4.840   6.017   6.118   6.140   6.297
229 A'  230 A'  231 A'  232 A'   99 A"  233 A'  234 A'  100 A"                 
  6.446   6.661   6.756   6.767   6.772   7.544   7.545   7.563
235 A'  236 A'  237 A'  238 A'  239 A'  101 A"  102 A"  103 A"                 
  7.660   7.662   7.703   7.743   7.753   7.761   9.769  23.223
240 A'  241 A'  242 A'  243 A'  244 A'  245 A'  246 A'  247 A'                 
 23.762  23.770  23.920  23.931  24.023  25.818  26.210  26.629
248 A'  249 A'  250 A'  251 A'  252 A'  104 A"  253 A'  254 A'                 
 27.909  28.352  28.412  28.432  28.524  28.549  28.551  28.614
255 A'  105 A"  256 A'  257 A'  106 A"  258 A'  107 A"  259 A'                 
 28.720  47.960  48.016  48.021  66.771 127.890 127.952 127.964
260 A'  261 A'  262 A'  263 A'  264 A'  108 A"  265 A'  266 A'                 
151.697 215.761 289.740 289.741 289.758 289.856 289.858 289.905
267 A'  268 A'  109 A"  110 A"  111 A"  269 A'  270 A'  271 A'                 
289.965 289.974 289.9841020.7661020.8381020.8441901.862
272 A'  273 A'  274 A'  275 A'  276 A'  277 A'  278 A'                         
 --------------------------------------------------------------

          Ground-State Mulliken Net Atomic Charges

     Atom                 Charge (a.u.)
  ----------------------------------------
      1 C                    -0.805712
      2 C                     0.428676
      3 C                    -0.127896
      4 C                    -0.127589
      5 C                    -0.006295
      6 C                     0.568964
      7 F                    -0.077103
      8 Br                   -0.118865
      9 Cl                    0.557576
     10 Br                   -0.248972
     11 I                     0.112623
     12 Br                   -0.155407
  ----------------------------------------
  Sum of atomic charges =     0.000000

 -----------------------------------------------------------------
                    Cartesian Multipole Moments
 -----------------------------------------------------------------
    Charge (ESU x 10^10)
                -0.0000
    Dipole Moment (Debye)
         X       0.6088      Y       0.4050      Z      -0.0000
       Tot       0.7312
    Quadrupole Moments (Debye-Ang)
        XX    -128.6771     XY      -1.2680     YY    -134.6210
        XZ      -0.0000     YZ       0.0000     ZZ    -135.4190
    Octopole Moments (Debye-Ang^2)
       XXX      56.2779    XXY      -4.3205    XYY      31.2460
       YYY      -4.9538    XXZ      -0.0000    XYZ      -0.0000
       YYZ      -0.0000    XZZ      15.6287    YZZ      -7.4590
       ZZZ      -0.0000
    Hexadecapole Moments (Debye-Ang^3)
      XXXX   -3962.2677   XXXY      74.3508   XXYY   -1164.2120
      XYYY       7.8606   YYYY   -2731.5233   XXXZ      -0.0000
      XXYZ       0.0000   XYYZ      -0.0000   YYYZ       0.0000
      XXZZ    -755.9452   XYZZ      21.2692   YYZZ    -512.0394
      XZZZ      -0.0000   YZZZ       0.0000   ZZZZ    -164.9729
 -----------------------------------------------------------------
 Calculating MO derivatives via CPSCF
    1     0    39    0.0281763  
    2     0    39    0.0084381  
    3     0    39    0.0015457  
    4     0    39    0.0001844  
    5    22    17    0.0000238  
    6    38     1    0.0000018  
    7    39     0    0.0000001  Converged
 Time for AOints: 295.2 s (CPU) 49.5 s (wall)
 ------------------------------------------------------------------------------
                     AOints        : Timing summary (seconds)
 ------------------------------------------------------------------------------
     job step          cpu (% of tot)      sys (% of tot)     wall (% of tot)
 ------------------------------------------------------------------------------
  AOints            0.2952E+03 ( 8.0)   0.1400E-04 ( 5.4)   0.4955E+02 ( 7.8)
 ------------------------------------------------------------------------------
   Grand Totals     0.3682E+04          0.2580E-03          0.6321E+03
 ------------------------------------------------------------------------------
 Polarizability Matrix (a.u.)
            1           2           3
    1-233.9287174   4.7112751  -0.0000000
    2   4.7112751-199.4908849   0.0000000
    3  -0.0000000   0.0000000 -95.6361928
 Calculating analytic Hessian of the SCF energy

 Direct stationary perturbation theory relativistic correction:

 rels  =     148.212020846121
 relv  =    -500.892630192409
 rel2e =      75.165519605433
 E_rel =    -277.515089740854

 Hessian of the SCF Energy
            1           2           3           4           5           6
    1   0.6644487  -0.0021495   0.0000000  -0.1821815   0.0706023   0.0000000
    2  -0.0021495   0.6711263  -0.0000000   0.1443783  -0.2302748  -0.0000000
    3   0.0000000  -0.0000000   0.1363340  -0.0000000   0.0000000  -0.0570748
    4  -0.1821815   0.1443783  -0.0000000   0.5131783  -0.0207282   0.0000000
    5   0.0706023  -0.2302748   0.0000000  -0.0207282   0.6279062  -0.0000000
    6   0.0000000  -0.0000000  -0.0570748   0.0000000  -0.0000000   0.0980960
    7   0.0663343  -0.0145111  -0.0000000  -0.1294725  -0.0489161  -0.0000000
    8   0.0412614  -0.0554536   0.0000000  -0.1042507  -0.2659868   0.0000000
    9  -0.0000000   0.0000000  -0.0009359  -0.0000000  -0.0000000  -0.0512013
   10  -0.0606489   0.0257910   0.0000000  -0.0141724  -0.0815453  -0.0000000
   11   0.0253234  -0.0125409  -0.0000000  -0.0275421   0.0178337  -0.0000000
   12  -0.0000000   0.0000000   0.0045183  -0.0000000  -0.0000000   0.0034684
   13  -0.0138077  -0.0297202  -0.0000000  -0.0008730   0.0078902  -0.0000000
   14  -0.0852001   0.0209246   0.0000000   0.0088846  -0.0644044   0.0000000
   15  -0.0000000   0.0000000  -0.0000608  -0.0000000   0.0000000   0.0043791
   16  -0.3074306  -0.0508484   0.0000000  -0.0371108   0.0712914  -0.0000000
   17   0.0240868  -0.0944823   0.0000000   0.0131896   0.0386435  -0.0000000
   18   0.0000000  -0.0000000  -0.0568127  -0.0000000   0.0000000   0.0054000
   19  -0.1111862  -0.0950852   0.0000000   0.0083183   0.0148941   0.0000000
   20  -0.0948125  -0.2835590   0.0000000  -0.0207766  -0.0582970  -0.0000000
   21  -0.0000000  -0.0000000  -0.0410199   0.0000000   0.0000000   0.0064811
   22  -0.0390899  -0.0057028   0.0000000  -0.1522869  -0.0167348   0.0000000
   23   0.0127939   0.0034172  -0.0000000  -0.0171016  -0.0324789  -0.0000000
   24  -0.0000000   0.0000000   0.0044363   0.0000000  -0.0000000  -0.0182118
   25  -0.0001780  -0.0019451  -0.0000000  -0.0007007   0.0047343  -0.0000000
   26  -0.0058251   0.0005260  -0.0000000   0.0252900  -0.0386795   0.0000000
   27  -0.0000000  -0.0000000   0.0040477  -0.0000000   0.0000000   0.0035586
   28   0.0001077   0.0002929   0.0000000  -0.0025014   0.0026149   0.0000000
   29   0.0004068   0.0004777  -0.0000000  -0.0002059   0.0026251   0.0000000
   30   0.0000000  -0.0000000  -0.0010626   0.0000000   0.0000000   0.0031280
   31   0.0034869  -0.0021292   0.0000000  -0.0007276   0.0002834   0.0000000
   32   0.0006332  -0.0021984  -0.0000000  -0.0000917  -0.0001936   0.0000000
   33  -0.0000000   0.0000000   0.0029512  -0.0000000  -0.0000000  -0.0009662
   34  -0.0198568   0.0316276  -0.0000000  -0.0014690  -0.0043866  -0.0000000
   35   0.0128780  -0.0179640  -0.0000000  -0.0010467   0.0033084  -0.0000000
   36  -0.0000000   0.0000000   0.0046792  -0.0000000   0.0000000   0.0029429
            7           8           9          10          11          12
    1   0.0663343   0.0412614  -0.0000000  -0.0606489   0.0253234  -0.0000000
    2  -0.0145111  -0.0554536   0.0000000   0.0257910  -0.0125409   0.0000000
    3  -0.0000000   0.0000000  -0.0009359   0.0000000  -0.0000000   0.0045183
    4  -0.1294725  -0.1042507  -0.0000000  -0.0141724  -0.0275421  -0.0000000
    5  -0.0489161  -0.2659868  -0.0000000  -0.0815453   0.0178337  -0.0000000
    6  -0.0000000   0.0000000  -0.0512013  -0.0000000  -0.0000000   0.0034684
    7   0.5481403   0.0411290   0.0000000  -0.2767014  -0.0497179  -0.0000000
    8   0.0411290   0.5441796  -0.0000000   0.0078692  -0.0933254  -0.0000000
    9   0.0000000  -0.0000000   0.1075044  -0.0000000   0.0000000  -0.0500056
   10  -0.2767014   0.0078692  -0.0000000   0.5518248  -0.0298030   0.0000000
   11  -0.0497179  -0.0933254   0.0000000  -0.0298030   0.4951289   0.0000000
   12  -0.0000000  -0.0000000  -0.0500056   0.0000000   0.0000000   0.0933417
   13  -0.0360738   0.0140330  -0.0000000  -0.1588052   0.1132301   0.0000000
   14   0.0693500   0.0376696  -0.0000000   0.0689693  -0.2118878  -0.0000000
   15  -0.0000000  -0.0000000   0.0003742   0.0000000  -0.0000000  -0.0435513
   16  -0.0461749  -0.0323777   0.0000000   0.0572398  -0.0143968  -0.0000000
   17  -0.0308353  -0.0216706  -0.0000000   0.0362590  -0.0532093   0.0000000
   18   0.0000000   0.0000000   0.0050529  -0.0000000  -0.0000000  -0.0003472
   19  -0.0052878   0.0006643  -0.0000000   0.0020915  -0.0009981   0.0000000
   20   0.0049851   0.0021605  -0.0000000  -0.0014692   0.0001662   0.0000000
   21   0.0000000  -0.0000000   0.0055010  -0.0000000   0.0000000  -0.0014158
   22  -0.0261641  -0.0057350  -0.0000000   0.0025690  -0.0012831  -0.0000000
   23  -0.0212300  -0.0027974   0.0000000   0.0009593  -0.0026395   0.0000000
   24  -0.0000000  -0.0000000   0.0022281  -0.0000000   0.0000000   0.0030061
   25  -0.0836682   0.0614162  -0.0000000  -0.0258315   0.0305180   0.0000000
   26   0.0609463  -0.1217235  -0.0000000   0.0116161  -0.0106648  -0.0000000
   27   0.0000000  -0.0000000  -0.0228990  -0.0000000  -0.0000000   0.0030416
   28  -0.0136336  -0.0272519   0.0000000  -0.0496087  -0.0448901   0.0000000
   29  -0.0112356  -0.0206451  -0.0000000  -0.0468934  -0.1301410  -0.0000000
   30  -0.0000000   0.0000000   0.0026209   0.0000000   0.0000000  -0.0165253
   31   0.0022294   0.0027360  -0.0000000  -0.0276274   0.0008258  -0.0000000
   32   0.0005072  -0.0015916   0.0000000   0.0112504   0.0014939   0.0000000
   33   0.0000000   0.0000000   0.0027960   0.0000000  -0.0000000   0.0010403
   34   0.0004729   0.0005084   0.0000000  -0.0003306  -0.0012683  -0.0000000
   35  -0.0004723  -0.0008155   0.0000000  -0.0030036  -0.0002176  -0.0000000
   36   0.0000000  -0.0000000  -0.0010356  -0.0000000  -0.0000000   0.0034288
           13          14          15          16          17          18
    1  -0.0138077  -0.0852001  -0.0000000  -0.3074306   0.0240868   0.0000000
    2  -0.0297202   0.0209246   0.0000000  -0.0508484  -0.0944823  -0.0000000
    3  -0.0000000   0.0000000  -0.0000608   0.0000000   0.0000000  -0.0568127
    4  -0.0008730   0.0088846  -0.0000000  -0.0371108   0.0131896  -0.0000000
    5   0.0078902  -0.0644044   0.0000000   0.0712914   0.0386435   0.0000000
    6  -0.0000000   0.0000000   0.0043791  -0.0000000  -0.0000000   0.0054000
    7  -0.0360738   0.0693500  -0.0000000  -0.0461749  -0.0308353   0.0000000
    8   0.0140330   0.0376696  -0.0000000  -0.0323777  -0.0216706   0.0000000
    9  -0.0000000  -0.0000000   0.0003742   0.0000000  -0.0000000   0.0050529
   10  -0.1588052   0.0689693   0.0000000   0.0572398   0.0362590  -0.0000000
   11   0.1132301  -0.2118878  -0.0000000  -0.0143968  -0.0532093  -0.0000000
   12   0.0000000  -0.0000000  -0.0435513  -0.0000000   0.0000000  -0.0003472
   13   0.3988635  -0.0136756   0.0000000  -0.1272651  -0.0961681  -0.0000000
   14  -0.0136756   0.5520875   0.0000000  -0.0535822  -0.2572756   0.0000000
   15   0.0000000   0.0000000   0.0909692  -0.0000000  -0.0000000  -0.0445381
   16  -0.1272651  -0.0535822  -0.0000000   0.5748709   0.0531757   0.0000000
   17  -0.0961681  -0.2572756  -0.0000000   0.0531757   0.5240903   0.0000000
   18  -0.0000000   0.0000000  -0.0445381   0.0000000   0.0000000   0.0962143
   19  -0.0042475   0.0050426  -0.0000000  -0.0253537  -0.0502518  -0.0000000
   20   0.0012413   0.0005795  -0.0000000  -0.0154278  -0.0233164   0.0000000
   21   0.0000000  -0.0000000   0.0052878   0.0000000  -0.0000000   0.0065274
   22  -0.0008843  -0.0009756   0.0000000   0.0039011   0.0036354  -0.0000000
   23  -0.0001763  -0.0000633  -0.0000000   0.0005090  -0.0020251   0.0000000
   24   0.0000000   0.0000000  -0.0009239  -0.0000000  -0.0000000   0.0029579
   25  -0.0022327  -0.0035204   0.0000000  -0.0002079   0.0000575  -0.0000000
   26  -0.0007802   0.0013702  -0.0000000   0.0011107   0.0001518   0.0000000
   27  -0.0000000   0.0000000   0.0037096  -0.0000000   0.0000000  -0.0012517
   28   0.0034944   0.0043889  -0.0000000  -0.0008939   0.0012061  -0.0000000
   29  -0.0101502  -0.0343479   0.0000000   0.0032246   0.0005744   0.0000000
   30  -0.0000000  -0.0000000   0.0010752  -0.0000000  -0.0000000   0.0035482
   31  -0.0599786  -0.0015699  -0.0000000  -0.0259889  -0.0064590   0.0000000
   32  -0.0015571  -0.0153848  -0.0000000  -0.0170469  -0.0023191  -0.0000000
   33   0.0000000   0.0000000  -0.0175829   0.0000000  -0.0000000   0.0013656
   34   0.0018127   0.0018895  -0.0000000  -0.0655866   0.0521055   0.0000000
   35   0.0158353  -0.0292657   0.0000000   0.0543686  -0.1091607   0.0000000
   36  -0.0000000  -0.0000000   0.0008620   0.0000000   0.0000000  -0.0181166
           19          20          21          22          23          24
    1  -0.1111862  -0.0948125  -0.0000000  -0.0390899   0.0127939  -0.0000000
    2  -0.0950852  -0.2835590  -0.0000000  -0.0057028   0.0034172   0.0000000
    3   0.0000000   0.0000000  -0.0410199   0.0000000  -0.0000000   0.0044363
    4   0.0083183  -0.0207766   0.0000000  -0.1522869  -0.0171016   0.0000000
    5   0.0148941  -0.0582970   0.0000000  -0.0167348  -0.0324789  -0.0000000
    6   0.0000000  -0.0000000   0.0064811   0.0000000  -0.0000000  -0.0182118
    7  -0.0052878   0.0049851   0.0000000  -0.0261641  -0.0212300  -0.0000000
    8   0.0006643   0.0021605  -0.0000000  -0.0057350  -0.0027974  -0.0000000
    9  -0.0000000  -0.0000000   0.0055010  -0.0000000   0.0000000   0.0022281
   10   0.0020915  -0.0014692  -0.0000000   0.0025690   0.0009593  -0.0000000
   11  -0.0009981   0.0001662   0.0000000  -0.0012831  -0.0026395   0.0000000
   12   0.0000000   0.0000000  -0.0014158  -0.0000000   0.0000000   0.0030061
   13  -0.0042475   0.0012413   0.0000000  -0.0008843  -0.0001763   0.0000000
   14   0.0050426   0.0005795  -0.0000000  -0.0009756  -0.0000633   0.0000000
   15  -0.0000000  -0.0000000   0.0052878   0.0000000  -0.0000000  -0.0009239
   16  -0.0253537  -0.0154278   0.0000000   0.0039011   0.0005090  -0.0000000
   17  -0.0502518  -0.0233164  -0.0000000   0.0036354  -0.0020251  -0.0000000
   18  -0.0000000   0.0000000   0.0065274  -0.0000000   0.0000000   0.0029579
   19   0.1409063   0.1235437  -0.0000000   0.0000659   0.0061887   0.0000000
   20   0.1235437   0.3639091   0.0000000   0.0007810  -0.0005205  -0.0000000
   21  -0.0000000   0.0000000   0.0224303  -0.0000000   0.0000000  -0.0021185
   22   0.0000659   0.0007810  -0.0000000   0.2142050   0.0262469   0.0000000
   23   0.0061887  -0.0005205   0.0000000   0.0262469   0.0441370  -0.0000000
   24   0.0000000  -0.0000000  -0.0021185   0.0000000  -0.0000000   0.0090882
   25   0.0005656   0.0001212  -0.0000000   0.0000639  -0.0077882   0.0000000
   26   0.0008962  -0.0022931   0.0000000  -0.0003236  -0.0065560   0.0000000
   27  -0.0000000   0.0000000   0.0001674   0.0000000  -0.0000000  -0.0007137
   28  -0.0002579  -0.0010089  -0.0000000  -0.0005904  -0.0010144  -0.0000000
   29  -0.0010711  -0.0021896  -0.0000000  -0.0002544  -0.0003050  -0.0000000
   30   0.0000000   0.0000000  -0.0000141  -0.0000000   0.0000000   0.0001900
   31  -0.0009038  -0.0002206  -0.0000000  -0.0006354  -0.0001079   0.0000000
   32  -0.0011832  -0.0002720   0.0000000  -0.0000630   0.0000099   0.0000000
   33  -0.0000000  -0.0000000   0.0001437  -0.0000000   0.0000000   0.0000026
   34  -0.0047107   0.0030432  -0.0000000  -0.0011540   0.0007206  -0.0000000
   35  -0.0026403   0.0036321  -0.0000000   0.0004093  -0.0001783  -0.0000000
   36  -0.0000000  -0.0000000  -0.0019705  -0.0000000   0.0000000   0.0000588
           25          26          27          28          29          30
    1  -0.0001780  -0.0058251  -0.0000000   0.0001077   0.0004068   0.0000000
    2  -0.0019451   0.0005260  -0.0000000   0.0002929   0.0004777  -0.0000000
    3  -0.0000000  -0.0000000   0.0040477   0.0000000  -0.0000000  -0.0010626
    4  -0.0007007   0.0252900  -0.0000000  -0.0025014  -0.0002059   0.0000000
    5   0.0047343  -0.0386795   0.0000000   0.0026149   0.0026251   0.0000000
    6  -0.0000000   0.0000000   0.0035586   0.0000000   0.0000000   0.0031280
    7  -0.0836682   0.0609463   0.0000000  -0.0136336  -0.0112356  -0.0000000
    8   0.0614162  -0.1217235  -0.0000000  -0.0272519  -0.0206451   0.0000000
    9  -0.0000000  -0.0000000  -0.0228990   0.0000000  -0.0000000   0.0026209
   10  -0.0258315   0.0116161  -0.0000000  -0.0496087  -0.0468934   0.0000000
   11   0.0305180  -0.0106648  -0.0000000  -0.0448901  -0.1301410   0.0000000
   12   0.0000000  -0.0000000   0.0030416   0.0000000  -0.0000000  -0.0165253
   13  -0.0022327  -0.0007802  -0.0000000   0.0034944  -0.0101502  -0.0000000
   14  -0.0035204   0.0013702   0.0000000   0.0043889  -0.0343479  -0.0000000
   15   0.0000000  -0.0000000   0.0037096  -0.0000000   0.0000000   0.0010752
   16  -0.0002079   0.0011107  -0.0000000  -0.0008939   0.0032246  -0.0000000
   17   0.0000575   0.0001518   0.0000000   0.0012061   0.0005744  -0.0000000
   18  -0.0000000   0.0000000  -0.0012517  -0.0000000   0.0000000   0.0035482
   19   0.0005656   0.0008962  -0.0000000  -0.0002579  -0.0010711   0.0000000
   20   0.0001212  -0.0022931   0.0000000  -0.0010089  -0.0021896   0.0000000
   21  -0.0000000   0.0000000   0.0001674  -0.0000000  -0.0000000  -0.0000141
   22   0.0000639  -0.0003236   0.0000000  -0.0005904  -0.0002544  -0.0000000
   23  -0.0077882  -0.0065560  -0.0000000  -0.0010144  -0.0003050   0.0000000
   24   0.0000000   0.0000000  -0.0007137  -0.0000000  -0.0000000   0.0001900
   25   0.1239050  -0.0870281   0.0000000  -0.0105766   0.0017871   0.0000000
   26  -0.0870281   0.1767766   0.0000000  -0.0065649   0.0020585  -0.0000000
   27   0.0000000   0.0000000   0.0105502   0.0000000   0.0000000  -0.0003420
   28  -0.0105766  -0.0065649   0.0000000   0.0786711   0.0616987   0.0000000
   29   0.0017871   0.0020585   0.0000000   0.0616987   0.1890503  -0.0000000
   30   0.0000000  -0.0000000  -0.0003420   0.0000000  -0.0000000   0.0069733
   31  -0.0007296   0.0000159   0.0000000  -0.0044235   0.0030136  -0.0000000
   32   0.0008472  -0.0000303   0.0000000   0.0100292  -0.0063066  -0.0000000
   33   0.0000000  -0.0000000   0.0001465  -0.0000000   0.0000000   0.0001763
   34  -0.0004095   0.0006466  -0.0000000   0.0002130  -0.0003204  -0.0000000
   35   0.0008005  -0.0009360  -0.0000000   0.0004995  -0.0008504   0.0000000
   36  -0.0000000   0.0000000  -0.0000152  -0.0000000   0.0000000   0.0002321
           31          32          33          34          35          36
    1   0.0034869   0.0006332  -0.0000000  -0.0198568   0.0128780  -0.0000000
    2  -0.0021292  -0.0021984   0.0000000   0.0316276  -0.0179640   0.0000000
    3   0.0000000  -0.0000000   0.0029512  -0.0000000  -0.0000000   0.0046792
    4  -0.0007276  -0.0000917  -0.0000000  -0.0014690  -0.0010467  -0.0000000
    5   0.0002834  -0.0001936  -0.0000000  -0.0043866   0.0033084   0.0000000
    6   0.0000000   0.0000000  -0.0009662  -0.0000000  -0.0000000   0.0029429
    7   0.0022294   0.0005072   0.0000000   0.0004729  -0.0004723   0.0000000
    8   0.0027360  -0.0015916   0.0000000   0.0005084  -0.0008155  -0.0000000
    9  -0.0000000   0.0000000   0.0027960   0.0000000   0.0000000  -0.0010356
   10  -0.0276274   0.0112504   0.0000000  -0.0003306  -0.0030036  -0.0000000
   11   0.0008258   0.0014939  -0.0000000  -0.0012683  -0.0002176  -0.0000000
   12  -0.0000000   0.0000000   0.0010403  -0.0000000  -0.0000000   0.0034288
   13  -0.0599786  -0.0015571   0.0000000   0.0018127   0.0158353  -0.0000000
   14  -0.0015699  -0.0153848   0.0000000   0.0018895  -0.0292657  -0.0000000
   15  -0.0000000  -0.0000000  -0.0175829  -0.0000000   0.0000000   0.0008620
   16  -0.0259889  -0.0170469   0.0000000  -0.0655866   0.0543686   0.0000000
   17  -0.0064590  -0.0023191  -0.0000000   0.0521055  -0.1091607   0.0000000
   18   0.0000000  -0.0000000   0.0013656   0.0000000   0.0000000  -0.0181166
   19  -0.0009038  -0.0011832  -0.0000000  -0.0047107  -0.0026403  -0.0000000
   20  -0.0002206  -0.0002720  -0.0000000   0.0030432   0.0036321  -0.0000000
   21  -0.0000000   0.0000000   0.0001437  -0.0000000  -0.0000000  -0.0019705
   22  -0.0006354  -0.0000630  -0.0000000  -0.0011540   0.0004093  -0.0000000
   23  -0.0001079   0.0000099   0.0000000   0.0007206  -0.0001783   0.0000000
   24   0.0000000   0.0000000   0.0000026  -0.0000000  -0.0000000   0.0000588
   25  -0.0007296   0.0008472   0.0000000  -0.0004095   0.0008005  -0.0000000
   26   0.0000159  -0.0000303  -0.0000000   0.0006466  -0.0009360   0.0000000
   27   0.0000000   0.0000000   0.0001465  -0.0000000  -0.0000000  -0.0000152
   28  -0.0044235   0.0100292  -0.0000000   0.0002130   0.0004995  -0.0000000
   29   0.0030136  -0.0063066   0.0000000  -0.0003204  -0.0008504   0.0000000
   30  -0.0000000  -0.0000000   0.0001763  -0.0000000   0.0000000   0.0002321
   31   0.1170727   0.0053342  -0.0000000  -0.0017743  -0.0017217   0.0000000
   32   0.0053342   0.0342777  -0.0000000  -0.0086595  -0.0074853  -0.0000000
   33  -0.0000000  -0.0000000   0.0098460  -0.0000000   0.0000000   0.0000810
   34  -0.0017743  -0.0086595  -0.0000000   0.0927929  -0.0759067   0.0000000
   35  -0.0017217  -0.0074853   0.0000000  -0.0759067   0.1599329  -0.0000000
   36   0.0000000  -0.0000000   0.0000810   0.0000000  -0.0000000   0.0088531
 **********************************************************************
 **                                                                  **
 **                       VIBRATIONAL ANALYSIS                       **
 **                       --------------------                       **
 **                                                                  **
 **        VIBRATIONAL FREQUENCIES (CM**-1) AND NORMAL MODES         **
 **     FORCE CONSTANTS (mDYN/ANGSTROM) AND REDUCED MASSES (AMU)     **
 **                  INFRARED INTENSITIES (KM/MOL)                   **
 **                                                                  **
 **********************************************************************


 Mode:                 1                      2                      3
 Frequency:        38.65                  54.11                  87.01
 Force Cnst:      0.0759                 0.0655                 0.0940
 Red. Mass:      86.2387                37.9621                21.0759
 IR Active:          YES                    YES                    YES
 IR Intens:        0.004                  0.001                  0.150
 Raman Active:       YES                    YES                    YES
               X      Y      Z        X      Y      Z        X      Y      Z
 C         -0.000  0.000 -0.079    0.000  0.000 -0.116   -0.000  0.000  0.436
 C         -0.000 -0.000  0.068    0.000  0.000  0.014   -0.000 -0.000  0.233
 C          0.000 -0.000 -0.029   -0.000  0.000  0.241    0.000 -0.000  0.148
 C          0.000 -0.000 -0.108   -0.000 -0.000  0.061    0.000 -0.000  0.122
 C          0.000 -0.000 -0.003   -0.000  0.000  0.016    0.000 -0.000  0.113
 C         -0.000  0.000 -0.141    0.000  0.000  0.002   -0.000 -0.000  0.223
 F          0.000 -0.000 -0.148    0.000  0.000 -0.319   -0.000  0.000  0.759
 Br        -0.000  0.000  0.366    0.000 -0.000 -0.200   -0.000 -0.000 -0.205
 Cl         0.000 -0.000 -0.053   -0.000  0.000  0.823    0.000 -0.000  0.085
 Br         0.000 -0.000 -0.526   -0.000 -0.000 -0.287   -0.000  0.000 -0.042
 I          0.000  0.000  0.493   -0.000 -0.000  0.011    0.000  0.000  0.002
 Br         0.000  0.000 -0.528    0.000  0.000  0.148   -0.000 -0.000 -0.171
 TransDip  -0.000  0.000  0.002   -0.000 -0.000  0.001    0.000  0.000 -0.012

 Mode:                 4                      5                      6
 Frequency:       114.67                 130.00                 137.64
 Force Cnst:      0.5482                 0.6247                 0.7732
 Red. Mass:      70.7546                62.7425                69.2790
 IR Active:          YES                    YES                    YES
 IR Intens:        0.368                  0.128                  0.168
 Raman Active:       YES                    YES                    YES
               X      Y      Z        X      Y      Z        X      Y      Z
 C         -0.038 -0.158 -0.000   -0.072 -0.217  0.000   -0.072  0.135  0.000
 C          0.003 -0.117 -0.000   -0.063 -0.158  0.000   -0.063  0.137  0.000
 C          0.062 -0.151 -0.000   -0.044 -0.166  0.000   -0.077  0.182  0.000
 C          0.048 -0.254 -0.000   -0.074 -0.183  0.000   -0.056  0.135  0.000
 C          0.026 -0.263 -0.000   -0.111 -0.169  0.000   -0.141  0.102  0.000
 C         -0.004 -0.257 -0.000   -0.045 -0.182  0.000   -0.104  0.121  0.000
 F         -0.125 -0.123 -0.000   -0.064 -0.222  0.000   -0.064  0.134  0.000
 Br        -0.036  0.131  0.000   -0.173  0.419 -0.000    0.011 -0.447 -0.000
 Cl         0.198 -0.062  0.000    0.043 -0.108 -0.000    0.005  0.247 -0.000
 Br         0.187 -0.338 -0.000    0.033 -0.280 -0.000    0.606 -0.125 -0.000
 I         -0.018  0.532 -0.000   -0.235 -0.035 -0.000   -0.328  0.035 -0.000
 Br        -0.194 -0.409  0.000    0.577  0.182 -0.000    0.002  0.251 -0.000
 TransDip  -0.003  0.019  0.000    0.006  0.010 -0.000    0.011 -0.007 -0.000

 Mode:                 7                      8                      9
 Frequency:       168.88                 169.78                 207.04
 Force Cnst:      0.2353                 1.1142                 0.9670
 Red. Mass:      14.0015                65.6081                38.2884
 IR Active:          YES                    YES                    YES
 IR Intens:        0.014                  0.025                  0.006
 Raman Active:       YES                    YES                    YES
               X      Y      Z        X      Y      Z        X      Y      Z
 C          0.000 -0.000  0.187   -0.229  0.044  0.000   -0.073  0.043  0.000
 C          0.000  0.000  0.323   -0.339 -0.024  0.000   -0.088  0.074  0.000
 C          0.000  0.000  0.383   -0.220 -0.048  0.000    0.033  0.029  0.000
 C          0.000  0.000  0.458   -0.159 -0.074  0.000    0.032 -0.125 -0.000
 C          0.000 -0.000  0.462   -0.057  0.016  0.000    0.019 -0.097 -0.000
 C          0.000 -0.000  0.356   -0.181  0.099  0.000   -0.047 -0.065 -0.000
 F          0.000  0.000 -0.363   -0.142 -0.001 -0.000   -0.156  0.076 -0.000
 Br         0.000  0.000 -0.023   -0.495 -0.098 -0.000   -0.105 -0.174 -0.000
 Cl         0.000  0.000 -0.163   -0.204 -0.012 -0.000    0.715  0.537 -0.000
 Br        -0.000  0.000 -0.052    0.115 -0.271 -0.000   -0.248 -0.066  0.000
 I         -0.000 -0.000 -0.043    0.447  0.038 -0.000    0.000  0.002  0.000
 Br         0.000 -0.000 -0.027   -0.034  0.311 -0.000    0.092  0.002  0.000
 TransDip  -0.000  0.000 -0.004    0.004 -0.003 -0.000    0.002  0.001  0.000

 Mode:                10                     11                     12
 Frequency:       240.51                 261.57                 300.52
 Force Cnst:      2.4832                 1.0611                 1.1709
 Red. Mass:      72.8606                26.3210                22.0042
 IR Active:          YES                    YES                    YES
 IR Intens:        0.001                  0.349                  0.165
 Raman Active:       YES                    YES                    YES
               X      Y      Z        X      Y      Z        X      Y      Z
 C         -0.043 -0.045  0.000    0.095 -0.161  0.000    0.230  0.182 -0.000
 C         -0.143 -0.011  0.000   -0.005 -0.251  0.000   -0.018  0.069  0.000
 C         -0.023  0.037  0.000    0.144 -0.266  0.000   -0.172  0.165  0.000
 C          0.053  0.165 -0.000    0.110 -0.022 -0.000   -0.146  0.071  0.000
 C         -0.027 -0.004 -0.000    0.118  0.039 -0.000    0.043  0.178 -0.000
 C          0.049 -0.142  0.000    0.056  0.101 -0.000    0.211  0.161 -0.000
 F         -0.089 -0.029 -0.000    0.580 -0.382 -0.000    0.727 -0.016  0.000
 Br        -0.498 -0.089 -0.000   -0.160  0.029 -0.000   -0.064  0.031 -0.000
 Cl        -0.048  0.049 -0.000    0.364 -0.242 -0.000   -0.198  0.334 -0.000
 Br         0.239  0.533  0.000    0.047  0.110  0.000   -0.030 -0.141 -0.000
 I          0.008  0.002 -0.000   -0.059 -0.001  0.000   -0.017 -0.023  0.000
 Br         0.310 -0.463  0.000   -0.171  0.146  0.000    0.012 -0.123  0.000
 TransDip   0.001 -0.000  0.000   -0.014  0.013  0.000   -0.011 -0.007 -0.000

 Mode:                13                     14                     15
 Frequency:       311.31                 347.48                 387.62
 Force Cnst:      0.7041                 0.8892                 1.6584
 Red. Mass:      12.3305                12.4996                18.7347
 IR Active:          YES                    YES                    YES
 IR Intens:        0.183                  0.527                  0.296
 Raman Active:       YES                    YES                    YES
               X      Y      Z        X      Y      Z        X      Y      Z
 C         -0.000  0.000  0.069   -0.000 -0.000 -0.444    0.208  0.405 -0.000
 C         -0.000  0.000  0.574    0.000 -0.000 -0.301    0.059  0.216 -0.000
 C          0.000 -0.000  0.439   -0.000 -0.000  0.267    0.211  0.048 -0.000
 C          0.000 -0.000 -0.051   -0.000 -0.000  0.595    0.202  0.000  0.000
 C          0.000 -0.000 -0.510   -0.000 -0.000  0.156    0.286  0.099  0.000
 C         -0.000 -0.000 -0.446   -0.000 -0.000 -0.456    0.229  0.168 -0.000
 F         -0.000  0.000 -0.046   -0.000 -0.000  0.227    0.014  0.594  0.000
 Br         0.000 -0.000 -0.033    0.000 -0.000  0.011   -0.117 -0.025  0.000
 Cl         0.000 -0.000 -0.076    0.000 -0.000 -0.040    0.087 -0.307  0.000
 Br         0.000  0.000  0.005    0.000  0.000 -0.031   -0.045 -0.085 -0.000
 I         -0.000  0.000  0.018    0.000  0.000 -0.005   -0.049 -0.008 -0.000
 Br         0.000  0.000  0.032   -0.000  0.000  0.019    0.016 -0.026  0.000
 TransDip  -0.000 -0.000  0.014   -0.000 -0.000 -0.023    0.017 -0.001 -0.000

 Mode:                16                     17                     18
 Frequency:       563.66                 567.93                 608.88
 Force Cnst:      2.2552                 2.7257                 2.6432
 Red. Mass:      12.0473                14.3425                12.1009
 IR Active:          YES                    YES                    YES
 IR Intens:        1.010                 22.498                  1.649
 Raman Active:       YES                    YES                    YES
               X      Y      Z        X      Y      Z        X      Y      Z
 C         -0.000  0.000 -0.115    0.057 -0.083 -0.000    0.000 -0.000 -0.385
 C          0.000  0.000  0.427    0.215  0.090 -0.000    0.000 -0.000 -0.145
 C          0.000  0.000 -0.258    0.393  0.087  0.000   -0.000 -0.000  0.638
 C          0.000 -0.000 -0.294    0.496 -0.251  0.000    0.000  0.000 -0.569
 C          0.000 -0.000  0.664    0.380 -0.400 -0.000    0.000  0.000  0.183
 C         -0.000 -0.000 -0.457    0.085 -0.259  0.000    0.000  0.000  0.239
 F          0.000 -0.000  0.034   -0.011 -0.098 -0.000   -0.000  0.000  0.089
 Br        -0.000 -0.000 -0.013   -0.062 -0.016  0.000   -0.000  0.000  0.001
 Cl        -0.000  0.000  0.022   -0.200  0.161 -0.000   -0.000  0.000 -0.038
 Br        -0.000  0.000  0.005   -0.023  0.016 -0.000   -0.000 -0.000  0.011
 I         -0.000  0.000 -0.009   -0.024  0.006  0.000   -0.000 -0.000 -0.001
 Br        -0.000  0.000  0.009   -0.032  0.066 -0.000   -0.000  0.000 -0.008
 TransDip   0.000 -0.000 -0.032    0.140 -0.058  0.000    0.000  0.000 -0.041

 Mode:                19                     20                     21
 Frequency:       635.73                 688.07                 688.33
 Force Cnst:      3.1418                 3.3679                 3.8176
 Red. Mass:      13.1940                12.0737                13.6755
 IR Active:          YES                    YES                    YES
 IR Intens:       24.151                  0.012                 53.304
 Raman Active:       YES                    YES                    YES
               X      Y      Z        X      Y      Z        X      Y      Z
 C          0.424 -0.261  0.000   -0.000 -0.000  0.678   -0.182 -0.087 -0.000
 C          0.247 -0.368  0.000    0.000  0.000 -0.475    0.167  0.244  0.000
 C         -0.087 -0.203 -0.000    0.000  0.000  0.275    0.322  0.284 -0.000
 C         -0.093  0.104 -0.000    0.000  0.000 -0.165    0.254  0.466  0.000
 C          0.218  0.331  0.000    0.000  0.000  0.184    0.035  0.366 -0.000
 C          0.448  0.140 -0.000   -0.000  0.000 -0.409   -0.146  0.331  0.000
 F         -0.306 -0.022 -0.000   -0.000 -0.000 -0.097   -0.107 -0.340  0.000
 Br        -0.042  0.010 -0.000   -0.000 -0.000  0.007   -0.027 -0.017 -0.000
 Cl        -0.030  0.107  0.000    0.000 -0.000 -0.008    0.005 -0.045  0.000
 Br         0.005 -0.016  0.000   -0.000 -0.000  0.000   -0.035 -0.079 -0.000
 I         -0.012 -0.007  0.000   -0.000  0.000 -0.000   -0.003 -0.000  0.000
 Br        -0.033  0.014 -0.000    0.000 -0.000  0.006    0.022 -0.046 -0.000
 TransDip   0.154 -0.031  0.000    0.000  0.000  0.004    0.067  0.224 -0.000

 Mode:                22                     23                     24
 Frequency:       792.36                 934.43                1095.39
 Force Cnst:      4.6169                 6.7274                 8.6792
 Red. Mass:      12.4811                13.0768                12.2770
 IR Active:          YES                    YES                    YES
 IR Intens:        0.153                 15.932                  4.534
 Raman Active:       YES                    YES                    YES
               X      Y      Z        X      Y      Z        X      Y      Z
 C         -0.249  0.114  0.000    0.060  0.122  0.000   -0.087 -0.242  0.000
 C         -0.483 -0.111 -0.000   -0.005  0.346  0.000    0.596 -0.054  0.000
 C         -0.030 -0.312  0.000   -0.380  0.497 -0.000   -0.078  0.085 -0.000
 C          0.103 -0.210  0.000   -0.269 -0.298 -0.000   -0.179 -0.387 -0.000
 C          0.566  0.134  0.000    0.352 -0.018  0.000    0.092 -0.012 -0.000
 C         -0.144  0.391 -0.000    0.264 -0.045  0.000   -0.437  0.393 -0.000
 F         -0.041 -0.053 -0.000   -0.109 -0.291 -0.000    0.064  0.147 -0.000
 Br         0.053  0.006  0.000   -0.000 -0.001 -0.000   -0.025 -0.003 -0.000
 Cl        -0.046  0.056  0.000    0.068 -0.105  0.000    0.003  0.002  0.000
 Br         0.010  0.011 -0.000    0.009  0.019  0.000    0.007  0.016  0.000
 I         -0.013 -0.000 -0.000   -0.005 -0.002  0.000    0.001  0.001  0.000
 Br         0.024 -0.031  0.000   -0.007  0.011 -0.000    0.013 -0.018 -0.000
 TransDip  -0.009  0.009 -0.000    0.026  0.125 -0.000    0.063  0.025  0.000

 Mode:                25                     26                     27
 Frequency:      1211.69                1248.63                1331.92
 Force Cnst:     10.7135                11.0240                12.5898
 Red. Mass:      12.3851                12.0011                12.0451
 IR Active:          YES                    YES                    YES
 IR Intens:        3.503                  1.632                122.569
 Raman Active:       YES                    YES                    YES
               X      Y      Z        X      Y      Z        X      Y      Z
 C         -0.162 -0.290 -0.000    0.315 -0.130  0.000    0.286 -0.110  0.000
 C          0.010 -0.211  0.000   -0.021  0.362 -0.000   -0.268 -0.298 -0.000
 C         -0.381  0.217 -0.000   -0.355 -0.215 -0.000   -0.230  0.409 -0.000
 C          0.089  0.491  0.000    0.435 -0.204  0.000    0.448 -0.070  0.000
 C          0.462 -0.081  0.000   -0.079  0.441  0.000   -0.257 -0.273  0.000
 C         -0.196 -0.313 -0.000   -0.295 -0.250 -0.000    0.001  0.420  0.000
 F          0.094  0.189  0.000    0.007 -0.007 -0.000   -0.040  0.012 -0.000
 Br         0.004  0.003  0.000   -0.001  0.000  0.000    0.008  0.004  0.000
 Cl         0.033 -0.027 -0.000   -0.000 -0.002  0.000    0.015 -0.026  0.000
 Br        -0.007 -0.017 -0.000    0.000  0.000  0.000   -0.006 -0.001  0.000
 I         -0.003  0.001 -0.000    0.000  0.001 -0.000    0.000  0.001 -0.000
 Br        -0.002  0.008  0.000   -0.001  0.001 -0.000    0.003 -0.007 -0.000
 TransDip   0.006  0.060 -0.000   -0.038  0.015  0.000   -0.268  0.232  0.000

 Mode:                28                     29                     30
 Frequency:      1388.86                1541.90                1550.45
 Force Cnst:     14.0133                16.8629                17.0087
 Red. Mass:      12.3303                12.0385                12.0090
 IR Active:          YES                    YES                    YES
 IR Intens:      228.855                 14.017                  2.794
 Raman Active:       YES                    YES                    YES
               X      Y      Z        X      Y      Z        X      Y      Z
 C          0.244  0.562 -0.000   -0.338 -0.319  0.000    0.502 -0.376  0.000
 C          0.300  0.005 -0.000    0.103  0.427 -0.000   -0.291  0.374 -0.000
 C         -0.288 -0.309  0.000   -0.300 -0.325 -0.000    0.228 -0.076  0.000
 C          0.051  0.307  0.000    0.161  0.113  0.000   -0.344  0.183 -0.000
 C          0.076 -0.369  0.000   -0.099 -0.273 -0.000    0.137 -0.279 -0.000
 C         -0.238  0.120 -0.000    0.434  0.279  0.000   -0.239  0.135  0.000
 F         -0.083 -0.196  0.000    0.037  0.062 -0.000   -0.011  0.032 -0.000
 Br        -0.009  0.001  0.000    0.001 -0.002  0.000    0.002 -0.001 -0.000
 Cl         0.005  0.010 -0.000    0.003  0.003  0.000   -0.002 -0.003  0.000
 Br        -0.001 -0.004 -0.000   -0.000  0.000  0.000    0.001 -0.000  0.000
 I         -0.000  0.001 -0.000   -0.001 -0.000 -0.000    0.001  0.001  0.000
 Br         0.006 -0.004  0.000   -0.003  0.000 -0.000   -0.000 -0.000 -0.000
 TransDip   0.230  0.426 -0.000   -0.061 -0.103  0.000    0.024 -0.048  0.000

 STANDARD THERMODYNAMIC QUANTITIES AT   298.15 K  AND     1.00 ATM

   This Molecule has  0 Imaginary Frequencies
   Zero point vibrational energy:       25.454 kcal/mol

   Atom    1 Element C  Has Mass   12.00000
   Atom    2 Element C  Has Mass   12.00000
   Atom    3 Element C  Has Mass   12.00000
   Atom    4 Element C  Has Mass   12.00000
   Atom    5 Element C  Has Mass   12.00000
   Atom    6 Element C  Has Mass   12.00000
   Atom    7 Element F  Has Mass   18.99840
   Atom    8 Element Br Has Mass   78.91830
   Atom    9 Element Cl Has Mass   34.96885
   Atom   10 Element Br Has Mass   78.91830
   Atom   11 Element I  Has Mass  126.90440
   Atom   12 Element Br Has Mass   78.91830
   Molecular Mass:   489.626550 amu
   Principal axes and moments of inertia in amu*Bohr^2:
                             1           2           3
    Eigenvalues --     6243.50081  9942.03155 16185.53236
          X               0.99986    -0.01686     0.00000
          Y               0.01686     0.99986     0.00000
          Z               0.00000    -0.00000     1.00000
   Rotational Symmetry Number is   1
   The Molecule is an Asymmetric Top
   Translational Enthalpy:        0.889 kcal/mol
   Rotational Enthalpy:           0.889 kcal/mol
   Vibrational Enthalpy:         31.633 kcal/mol
   gas constant (RT):             0.592 kcal/mol
   Translational Entropy:        44.453  cal/mol.K
   Rotational Entropy:           35.262  cal/mol.K
   Vibrational Entropy:          41.073  cal/mol.K

   Total Enthalpy:               34.003 kcal/mol
   Total Entropy:               120.787  cal/mol.K

 ======================================================================

 STANDARD THERMODYNAMIC QUANTITIES FOR ANHARMONIC VIBRATION -- TOSH

   Zero point vibrational energy: ************ kcal/mol

   Vibrational Enthalpy:       Infinity kcal/mol
   Vibrational Entropy:             NaN  cal/mol.K

   Total Enthalpy:             Infinity kcal/mol
   Total Entropy:                   NaN  cal/mol.K

 ======================================================================

 STANDARD THERMODYNAMIC QUANTITIES FOR ANHARMONIC VIBRATION -- VPT2

   Zero point vibrational energy: ************ kcal/mol

   Vibrational Enthalpy:       Infinity kcal/mol
   Vibrational Entropy:             NaN  cal/mol.K

   Total Enthalpy:             Infinity kcal/mol
   Total Entropy:                   NaN  cal/mol.K

 ======================================================================

Archival summary:
1\1\february\FREQ\ProcedureUnspecified\BasisUnspecified\1r3l116\taweetha\SunDec123:43:482019SunDec123:43:482019\0\\#,FREQ,ProcedureUnspecified,BasisUnspecified,\\0,1\I\C,1,2.12979\C,2,1.40285,1,119.518\C,3,1.39166,2,119.502,1,-180,0\F,4,1.33488,3,119.293,2,180,0\C,4,1.3897,3,121.878,2,-0,0\C,6,1.39984,4,118.999,3,0,0\C,7,1.40613,6,119.957,4,-0,0\Cl,7,1.73559,6,119.122,4,180,0\Br,6,1.89401,4,118.181,3,-180,0\Br,3,1.8987,2,123.857,1,0,0\Br,8,1.90205,7,118.61,6,-180,0\\\@

 Total job time:  865.61s(wall), 4976.13s(cpu) 
 Sun Dec  1 23:43:48 2019

        *************************************************************
        *                                                           *
        *  Thank you very much for using Q-Chem.  Have a nice day.  *
        *                                                           *
        *************************************************************
