# Supplementary material for: Geometric and energetic data from quantum chemical calculations of halobenzenes and xylenes
Source: Data Brief. 2020 Mar 5;30:105386. doi: 10.1016/j.dib.2020.105386 (PMC7114895; doi:10.1016/j.dib.2020.105386)
Supplement: Supplementary file 1 [file mmc1.zip › halobenzene/B3LYP/FBrClBrII.out]

                  Welcome to Q-Chem
     A Quantum Leap Into The Future Of Chemistry


 Q-Chem 5.2 (devel), Q-Chem, Inc., Pleasanton, CA (2019)

 Yihan Shao,  Zhengting Gan,  E. Epifanovsky,  A. T. B. Gilbert,  M. Wormit,  
 J. Kussmann,  A. W. Lange,  A. Behn,  Jia Deng,  Xintian Feng,  D. Ghosh,  
 M. Goldey,  P. R. Horn,  L. D. Jacobson,  I. Kaliman,  T. Kus,  A. Landau,  
 Jie Liu,  E. I. Proynov,  R. M. Richard,  R. P. Steele,  E. J. Sundstrom,  
 H. L. Woodcock III,  P. M. Zimmerman,  D. Zuev,  B. Albrecht,  E. Alguire,  
 S. A. Baeppler,  D. Barton,  Z. Benda,  Y. A. Bernard,  E. J. Berquist,  
 K. B. Bravaya,  H. Burton,  D. Casanova,  Chun-Min Chang,  Yunqing Chen,  
 A. Chien,  K. D. Closser,  M. P. Coons,  S. Coriani,  S. Dasgupta,  
 A. L. Dempwolff,  M. Diedenhofen,  Hainam Do,  R. G. Edgar,  Po-Tung Fang,  
 S. Faraji,  S. Fatehi,  Qingguo Feng,  K. D. Fenk,  J. Fosso-Tande,  
 J. Gayvert,  Qinghui Ge,  A. Ghysels,  G. Gidofalvi,  J. Gomes,  
 J. Gonthier,  A. Gunina,  D. Hait,  M. W. D. Hanson-Heine,  
 P. H. P. Harbach,  A. W. Hauser,  M. F. Herbst,  J. E. Herr,  
 E. G. Hohenstein,  Z. C. Holden,  Kerwin Hui,  B. C. Huynh,  T.-C. Jagau,  
 Hyunjun Ji,  B. Kaduk,  K. Khistyaev,  Jaehoon Kim,  P. Klunzinger,  K. Koh,  
 D. Kosenkov,  L. Koulias,  T. Kowalczyk,  C. M. Krauter,  A. Kunitsa,  
 Ka Un Lao,  A. Laurent,  K. V. Lawler,  Joonho Lee,  D. Lefrancois,  
 S. Lehtola,  D. S. Levine,  Yi-Pei Li,  You-Sheng Lin,  Fenglai Liu,  
 E. Livshits,  A. Luenser,  P. Manohar,  E. Mansoor,  S. F. Manzer,  
 Shan-Ping Mao,  Yuezhi Mao,  N. Mardirossian,  A. V. Marenich,  
 T. Markovich,  L. A. Martinez-Martinez,  S. A. Maurer,  N. J. Mayhall,  
 S. C. McKenzie,  J.-M. Mewes,  P. Morgante,  A. F. Morrison,  
 J. W. Mullinax,  K. Nanda,  T. S. Nguyen-Beck,  R. Olivares-Amaya,  
 J. A. Parkhill,  Zheng Pei,  T. M. Perrine,  F. Plasser,  P. Pokhilko,  
 S. Prager,  A. Prociuk,  E. Ramos,  D. R. Rehn,  F. Rob,  M. Scheurer,  
 M. Schneider,  N. Sergueev,  S. M. Sharada,  S. Sharma,  D. W. Small,  
 T. Stauch,  T. Stein,  Yu-Chuan Su,  A. J. W. Thom,  A. Tkatchenko,  
 T. Tsuchimochi,  N. M. Tubman,  L. Vogt,  M. L. Vidal,  O. Vydrov,  
 M. A. Watson,  J. Wenzel,  M. de Wergifosse,  T. A. Wesolowski,  A. White,  
 J. Witte,  A. Yamada,  Jun Yang,  K. Yao,  S. Yeganeh,  S. R. Yost,  
 Zhi-Qiang You,  A. Zech,  Igor Ying Zhang,  Xing Zhang,  Yan Zhao,  
 Ying Zhu,  B. R. Brooks,  G. K. L. Chan,  C. J. Cramer,  M. S. Gordon,  
 W. J. Hehre,  A. Klamt,  M. W. Schmidt,  C. D. Sherrill,  D. G. Truhlar,  
 A. Aspuru-Guzik,  R. Baer,  A. T. Bell,  N. A. Besley,  Jeng-Da Chai,  
 A. E. DePrince, III,  R. A. DiStasio Jr.,  A. Dreuw,  B. D. Dunietz,  
 T. R. Furlani,  Chao-Ping Hsu,  Yousung Jung,  Jing Kong,  D. S. Lambrecht,  
 WanZhen Liang,  C. Ochsenfeld,  V. A. Rassolov,  L. V. Slipchenko,  
 J. E. Subotnik,  T. Van Voorhis,  J. M. Herbert,  A. I. Krylov,  
 P. M. W. Gill,  M. Head-Gordon

 Contributors to earlier versions of Q-Chem not listed above: 
 R. D. Adamson,  B. Austin,  J. Baker,  G. J. O. Beran,  K. Brandhorst,  
 S. T. Brown,  E. F. C. Byrd,  A. K. Chakraborty,  C.-L. Cheng,  
 Siu Hung Chien,  D. M. Chipman,  D. L. Crittenden,  H. Dachsel,  
 R. J. Doerksen,  A. D. Dutoi,  L. Fusti-Molnar,  W. A. Goddard III,  
 A. Golubeva-Zadorozhnaya,  S. R. Gwaltney,  G. Hawkins,  A. Heyden,  
 S. Hirata,  G. Kedziora,  F. J. Keil,  C. Kelley,  Jihan Kim,  R. A. King,  
 R. Z. Khaliullin,  P. P. Korambath,  W. Kurlancheek,  A. M. Lee,  M. S. Lee,  
 S. V. Levchenko,  Ching Yeh Lin,  D. Liotard,  R. C. Lochan,  I. Lotan,  
 P. E. Maslen,  N. Nair,  D. P. O'Neill,  D. Neuhauser,  E. Neuscamman,  
 C. M. Oana,  R. Olson,  B. Peters,  R. Peverati,  P. A. Pieniazek,  
 Y. M. Rhee,  J. Ritchie,  M. A. Rohrdanz,  E. Rosta,  N. J. Russ,  
 H. F. Schaefer III,  N. E. Schultz,  N. Shenvi,  A. C. Simmonett,  A. Sodt,  
 D. Stuck,  K. S. Thanthiriwatte,  V. Vanovschi,  Tao Wang,  A. Warshel,  
 C. F. Williams,  Q. Wu,  X. Xu,  W. Zhang

 Please cite Q-Chem as follows:
 Y. Shao et al., Mol. Phys. 113, 184-215 (2015)
 DOI: 10.1080/00268976.2014.952696

 Q-Chem 5.2.1 for Intel X86 EM64T Linux

 Parts of Q-Chem use Armadillo 8.300.2 (Tropical Shenanigans).
 http://arma.sourceforge.net/

 Q-Chem begins on Sun Dec  1 23:43:48 2019  

Host: 
0

     Scratch files written to /scratch/taweetham/qchem27780//
NAlpha2: 238
NElect   238
Mult     1

Checking the input file for inconsistencies... 	...done.

--------------------------------------------------------------
User input:
--------------------------------------------------------------
$MOLECULE
0 1
C   
C	1	CC
C	2	CC	1	120.0		
C	3	CC	2	120.0	1	0.0
C	4	CC	3	120.0	2	0.0	
C	5 	CC	4	120.0	3	0.0
F	1	CF	2	120.0	3	180.0
Br	2	CBr	3	120.0	4	180.0
Cl	3	CCl	4	120.0	5	180.0
Br	4	CBr	5	120.0	6	180.0
I	5	CI	6	120.0	1	180.0
I	6	CI	1	120.0	2	180.0

CC=1.39483
CH=1.08673
CF=1.33960
CCl=1.72090
CBr=1.89068
CI=2.07886
$END

$REM
   JOB_TYPE	OPTIMIZATION
   BASIS	6-311++G**
   METHOD	B3LYP
   MEM_TOTAL	64000
   SYM_IGNORE	TRUE
$END

--------------------------------------------------------------
 ----------------------------------------------------------------
             Standard Nuclear Orientation (Angstroms)
    I     Atom           X                Y                Z
 ----------------------------------------------------------------
    1      C       0.0000000000     0.0000000000     0.0000000000
    2      C       0.0000000000     0.0000000000     1.3948300000
    3      C       1.2079582140     0.0000000000     2.0922450000
    4      C       2.4159164279     0.0000000000     1.3948300000
    5      C       2.4159164279     0.0000000000    -0.0000000000
    6      C       1.2079582140     0.0000000000    -0.6974150000
    7      F      -1.1601276309    -0.0000000000    -0.6698000000
    8      Br     -1.6373769104    -0.0000000000     2.3401700000
    9      Cl      1.2079582140    -0.0000000000     3.8131450000
   10      Br      4.0532933383    -0.0000000000     2.3401700000
   11      I       4.2162619988    -0.0000000000    -1.0394300000
   12      I       1.2079582140    -0.0000000000    -2.7762750000
 ----------------------------------------------------------------
 Nuclear Repulsion Energy =        3253.68565345 hartrees
 There are      119 alpha and      119 beta electrons
 Requested basis set is 6-311++G(d,p)
 There are 141 shells and 404 basis functions

 Total QAlloc Memory Limit  64000 MB
 Mega-Array Size       188 MB
 MEM_STATIC part       192 MB
 A cutoff of  1.0D-11 yielded   6200 shell pairs
 There are     56738 function pairs (     63017 Cartesian)
 Smallest overlap matrix eigenvalue = 6.41E-07

 Q-Chem warning in module stvman/mkSTV.C, line 318:

 Overlap eigenvalue is smaller than square root of threshold
 Use THRESH >= 12 to get rid of this warning

 Linear dependence detected in AO basis
 Tighter screening thresholds may be required for diffuse basis sets
 Use S2THRESH > 14 and THRESH = 14 in case of SCF convergence issues
 Number of orthogonalized atomic orbitals = 403
 Maximum deviation from orthogonality = 1.567E-10

 Scale SEOQF with 1.000000e-01/1.000000e-01/1.000000e-01

 Standard Electronic Orientation quadrupole field applied
 Nucleus-field energy     =    -0.0000000588 hartrees
 Guess from superposition of atomic densities
 Warning:  Energy on first SCF cycle will be non-variational
 SAD guess density has 238.000000 electrons

 -----------------------------------------------------------------------
  General SCF calculation program by
  Eric Jon Sundstrom, Paul Horn, Yuezhi Mao, Dmitri Zuev, Alec White,
  David Stuck, Shaama M.S., Shane Yost, Joonho Lee, David Small,
  Daniel Levine, Susi Lehtola, Hugh Burton, Evgeny Epifanovsky,
  Bang C. Huynh
 -----------------------------------------------------------------------
 Exchange:     0.2000 Hartree-Fock + 0.0800 Slater + 0.7200 B88
 Correlation:  0.1900 VWN1RPA + 0.8100 LYP
 Using SG-1 standard quadrature grid
 using 6 threads for integral computing
 -------------------------------------------------------
 OpenMP Integral computing Module                
 Release: version 2.0, May 2017, Q-Chem Inc. Pleasanton 
 -------------------------------------------------------
 A restricted SCF calculation will be
 performed using DIIS
 SCF converges when DIIS error is below 1.0e-08
 ---------------------------------------
  Cycle       Energy         DIIS error
 ---------------------------------------
    1  -19778.5489039170      2.94e-02  
    2  -19776.0148667287      2.04e-03  
    3  -19775.9456641536      2.67e-03  
    4  -19776.0492003803      8.88e-04  
    5  -19776.0664625974      2.16e-04  
    6  -19776.0670691136      8.95e-05  
    7  -19776.0672030881      2.98e-05  
    8  -19776.0672193206      1.08e-05  
    9  -19776.0672212478      2.01e-06  
   10  -19776.0672212947      8.48e-07  
   11  -19776.0672213056      4.33e-07  
   12  -19776.0672213093      7.00e-08  
   13  -19776.0672213106      3.56e-08  
   14  -19776.0672213120      5.50e-09  Convergence criterion met
 ---------------------------------------
 SCF time:   CPU 260.61s  wall 48.00s 
 SCF   energy in the final basis set =   -19776.0672213120
 Total energy in the final basis set =   -19776.0672213120

 --------------------------------------------------------------

                    Orbital Energies (a.u.)
 --------------------------------------------------------------

 Alpha MOs
 -- Occupied --
*****************-482.8592-482.8565-176.3215-176.3203-165.7253-165.7240
********-165.7230-165.7219-165.7217-101.5840 -62.5120 -62.5094 -56.3327
-56.3301 -56.3285 -56.3282 -56.3260 -56.3256 -35.8181 -35.8169 -31.3114
-31.3102 -31.3053 -31.3049 -31.3043 -31.3037 -24.7308 -22.9619 -22.9606
-22.9605 -22.9602 -22.9593 -22.9589 -22.9559 -22.9559 -22.9548 -22.9547
-10.3157 -10.2872 -10.2775 -10.2772 -10.2690 -10.2661  -9.4992  -8.7208
 -8.7185  -7.2640  -7.2541  -7.2532  -6.5532  -6.5506  -6.5392  -6.5382
 -6.5370  -6.5359  -6.3678  -6.3667  -4.7807  -4.7795  -4.7655  -4.7647
 -4.7647  -4.7636  -2.6638  -2.6613  -2.6602  -2.6594  -2.6578  -2.6570
 -2.6482  -2.6481  -2.6460  -2.6459  -2.0467  -2.0456  -2.0418  -2.0413
 -2.0410  -2.0402  -2.0282  -2.0280  -2.0273  -2.0271  -1.2736  -0.9568
 -0.8942  -0.8674  -0.8319  -0.7823  -0.7701  -0.7001  -0.6835  -0.6420
 -0.6171  -0.5723  -0.5680  -0.5163  -0.5001  -0.4689  -0.4527  -0.4463
 -0.4393  -0.4118  -0.3916  -0.3832  -0.3655  -0.3584  -0.3394  -0.3340
 -0.3116  -0.3055  -0.3011  -0.2993  -0.2651  -0.2619  -0.2517
 -- Virtual --
 -0.0968  -0.0700  -0.0605  -0.0442  -0.0357  -0.0099  -0.0046   0.0160
  0.0249   0.0280   0.0405   0.0494   0.0531   0.0591   0.0614   0.0663
  0.0735   0.0789   0.0824   0.0904   0.0936   0.0965   0.0991   0.1069
  0.1196   0.1239   0.1260   0.1350   0.1447   0.1481   0.1603   0.1610
  0.1699   0.1703   0.1794   0.1841   0.1934   0.2026   0.2049   0.2078
  0.2173   0.2229   0.2324   0.2332   0.2348   0.2475   0.2532   0.2657
  0.2688   0.2690   0.2890   0.3011   0.3118   0.3204   0.3435   0.3547
  0.3767   0.3827   0.3899   0.3909   0.3954   0.4072   0.4183   0.4203
  0.4252   0.4328   0.4360   0.4402   0.4462   0.4502   0.4716   0.4771
  0.4912   0.4932   0.5030   0.5039   0.5174   0.5240   0.5266   0.5340
  0.5476   0.5479   0.5653   0.5755   0.5845   0.5967   0.6021   0.6033
  0.6126   0.6279   0.6487   0.6605   0.6925   0.6987   0.7129   0.7197
  0.7244   0.7484   0.7514   0.7616   0.7689   0.7920   0.8087   0.8186
  0.8405   0.8446   0.8476   0.8613   0.8995   0.9029   0.9372   0.9397
  0.9479   0.9767   0.9903   0.9995   1.0386   1.0531   1.0881   1.0917
  1.1528   1.1553   1.1676   1.2089   1.2308   1.2391   1.2672   1.3200
  1.3316   1.3517   1.3719   1.3732   1.3938   1.4153   1.4307   1.4519
  1.4830   1.4995   1.5251   1.5379   1.5610   1.5812   1.6302   1.7174
  1.7306   1.7455   1.7697   1.8140   1.8227   1.8418   1.8480   1.8975
  2.0057   2.0203   2.0280   2.0322   2.0700   2.1348   2.1457   2.1895
  2.2033   2.2377   2.2562   2.2582   2.2853   2.2992   2.3237   2.3546
  2.4389   2.4760   2.5660   2.5687   2.7005   2.7043   2.8142   2.8263
  2.8301   2.8903   3.0025   3.0416   3.0672   3.0764   3.1605   3.1893
  3.3854   3.4163   3.6428   3.7516   3.7518   3.8195   3.8834   3.9390
  3.9563   3.9695   3.9739   3.9866   3.9898   3.9987   4.0354   4.0406
  4.0482   4.0655   4.0684   4.0740   4.1022   4.1164   4.1960   4.2496
  4.2601   4.2651   4.3081   4.4002   4.4078   4.4432   4.5877   4.8246
  4.8314   5.9912   6.0344   6.0581   6.1149   6.1725   6.2308   6.3009
  6.4358   6.6889   6.7506   6.7758   7.5464   7.5588   7.6692   7.6932
  7.7462   7.7507   9.7758  23.2176  23.7758  23.7838  23.9429  23.9511
 24.0370  25.8215  26.2235  26.6446  27.8650  27.9652  28.3337  28.3665
 28.3864  28.4049  28.4454  28.4715  28.5200  28.5310  28.5385  28.5436
 28.5659  28.5688  28.5988  28.6500  28.7018  28.7685  47.9813  48.0253
 66.7716 127.8771 127.9019 127.9216 127.9496 127.9814 128.0095 151.6599
151.7494 215.7687 289.7428 289.7555 289.8650 289.8935 289.9705 289.9734
********1020.84871901.82301901.9168
 --------------------------------------------------------------

          Ground-State Mulliken Net Atomic Charges

     Atom                 Charge (a.u.)
  ----------------------------------------
      1 C                    -0.730676
      2 C                     0.425215
      3 C                    -0.166699
      4 C                    -0.272229
      5 C                    -0.141926
      6 C                     0.635013
      7 F                    -0.096940
      8 Br                   -0.144808
      9 Cl                    0.550171
     10 Br                   -0.256292
     11 I                     0.108128
     12 I                     0.091043
  ----------------------------------------
  Sum of atomic charges =     0.000000

 -----------------------------------------------------------------
                    Cartesian Multipole Moments
 -----------------------------------------------------------------
    Charge (ESU x 10^10)
                -0.0000
    Dipole Moment (Debye)
         X       0.9264      Y       0.0000      Z      -0.3109
       Tot       0.9771
    Quadrupole Moments (Debye-Ang)
        XX    -139.6968     XY      -0.0000     YY    -145.4725
        XZ      -3.7481     YZ       0.0000     ZZ    -139.6636
    Octopole Moments (Debye-Ang^2)
       XXX    -704.4097    XXY      -0.0000    XYY    -251.5639
       YYY      -0.0000    XXZ     -46.0408    XYZ       0.0000
       YYZ     -45.6472    XZZ    -237.0897    YZZ       0.0000
       ZZZ    -151.7231
    Hexadecapole Moments (Debye-Ang^3)
      XXXX   -5808.4988   XXXY      -0.0000   XXYY   -1078.9138
      XYYY      -0.0000   YYYY    -182.4279   XXXZ      21.7586
      XXYZ       0.0000   XYYZ      26.6614   YYYZ       0.0000
      XXZZ   -1640.4797   XYZZ       0.0000   YYZZ    -755.1115
      XZZZ      37.7080   YZZZ       0.0000   ZZZZ   -4036.6466
 -----------------------------------------------------------------
 Calculating analytic gradient of the SCF energy
 Gradient of SCF Energy
            1           2           3           4           5           6
    1  -0.0049965   0.0073878  -0.0018969  -0.0029742   0.0011213   0.0049260
    2  -0.0000000  -0.0000000   0.0000000   0.0000000  -0.0000000   0.0000000
    3  -0.0027309   0.0013978   0.0003252  -0.0005489  -0.0043844   0.0000960
            7           8           9          10          11          12
    1  -0.0037785   0.0053293   0.0007070  -0.0024308  -0.0174305   0.0140361
    2   0.0000000   0.0000000   0.0000000  -0.0000000   0.0000000   0.0000000
    3  -0.0036251   0.0036343  -0.0076686  -0.0074410   0.0065088   0.0144366
 Max gradient component =       1.743E-02
 RMS gradient           =       5.497E-03
 Gradient time:  CPU 88.59 s  wall 14.88 s
 Geometry Optimization Parameters
   NAtoms,    NIC,     NZ,  NCons,   NDum,   NFix, NCnnct, MaxDiis
       12      78      12       0       0       0       0       0


** GEOMETRY OPTIMIZATION IN DELOCALIZED INTERNAL COORDINATES **
   Searching for a Minimum

   Optimization Cycle:   1

                       Coordinates (Angstroms)
     ATOM                X               Y               Z
      1  C         0.0000000000    0.0000000000    0.0000000000
      2  C         0.0000000000    0.0000000000    1.3948300000
      3  C         1.2079582140    0.0000000000    2.0922450000
      4  C         2.4159164279    0.0000000000    1.3948300000
      5  C         2.4159164279    0.0000000000    0.0000000000
      6  C         1.2079582140    0.0000000000   -0.6974150000
      7  F        -1.1601276309    0.0000000000   -0.6698000000
      8  Br       -1.6373769104    0.0000000000    2.3401700000
      9  Cl        1.2079582140    0.0000000000    3.8131450000
     10  Br        4.0532933383    0.0000000000    2.3401700000
     11  I         4.2162619988    0.0000000000   -1.0394300000
     12  I         1.2079582140    0.0000000000   -2.7762750000
   Point Group: c1    Number of degrees of freedom:    30


   Energy is -19776.067221312


 Attempting to generate delocalized internal coordinates
 Initial Hessian constructed with Jon Baker's OPTIMIZE code

 21 Hessian modes will be used to form the next step
  Hessian Eigenvalues:
     0.124424    0.124424    0.201019    0.201019    0.250000    0.250000
     0.250000    0.250000    0.250000    0.250000    0.250000    0.250000
     0.250000    0.334879    0.426727    0.426727    0.464882    0.464882
     0.464882    0.464882    0.572947

 Minimum search - taking simple RFO step
 Searching for Lamda that Minimizes Along All modes
 Value Taken    Lamda =  -0.01556288
 Step Taken.  Stepsize is  0.260432

                             Maximum     Tolerance    Cnvgd?
         Gradient           0.047171      0.000300      NO
         Displacement       0.168918      0.001200      NO
         Energy change     *********      0.000001      NO


 New Cartesian Coordinates Obtained by Inverse Iteration

 Displacement from previous Coordinates is:  0.604436
 ----------------------------------------------------------------
             Standard Nuclear Orientation (Angstroms)
    I     Atom           X                Y                Z
 ----------------------------------------------------------------
    1      C       0.0379019986     0.0000000000     0.0129360994
    2      C       0.0084450969     0.0000000000     1.3975801971
    3      C       1.2167632338     0.0000000000     2.1025941056
    4      C       2.4355831842     0.0000000000     1.4012851153
    5      C       2.4593946550     0.0000000000    -0.0145519024
    6      C       1.2237537921     0.0000000000    -0.7139121679
    7      F      -1.1235946399     0.0000000000    -0.6452643413
    8      Br     -1.6825823289     0.0000000000     2.2583892418
    9      Cl      1.2029664697     0.0000000000     3.8350163276
   10      Br      4.0407539637     0.0000000000     2.4270103522
   11      I       4.3488579820     0.0000000000    -1.0367099978
   12      I       0.9674731004     0.0000000000    -2.8319030297
 ----------------------------------------------------------------
 Nuclear Repulsion Energy =        3183.64236420 hartrees
 There are      119 alpha and      119 beta electrons
 Applying Cartesian multipole field
    Component          Value
    ---------          -----
     (2,0,0)        1.00000E-11
     (0,2,0)        2.00000E-11
     (0,0,2)       -3.00000E-11
 Nucleus-field energy     =    -0.0000000597 hartrees
 Requested basis set is 6-311++G(d,p)
 There are 141 shells and 404 basis functions
 A cutoff of  1.0D-11 yielded   6160 shell pairs
 There are     56394 function pairs (     62600 Cartesian)
 Smallest overlap matrix eigenvalue = 6.57E-07

 Q-Chem warning in module stvman/mkSTV.C, line 318:

 Overlap eigenvalue is smaller than square root of threshold
 Use THRESH >= 12 to get rid of this warning

 Linear dependence detected in AO basis
 Tighter screening thresholds may be required for diffuse basis sets
 Use S2THRESH > 14 and THRESH = 14 in case of SCF convergence issues
 Number of orthogonalized atomic orbitals = 403
 Maximum deviation from orthogonality = 1.837E-10
 Guess MOs from SCF MO coefficient file

 -----------------------------------------------------------------------
  General SCF calculation program by
  Eric Jon Sundstrom, Paul Horn, Yuezhi Mao, Dmitri Zuev, Alec White,
  David Stuck, Shaama M.S., Shane Yost, Joonho Lee, David Small,
  Daniel Levine, Susi Lehtola, Hugh Burton, Evgeny Epifanovsky,
  Bang C. Huynh
 -----------------------------------------------------------------------
 Exchange:     0.2000 Hartree-Fock + 0.0800 Slater + 0.7200 B88
 Correlation:  0.1900 VWN1RPA + 0.8100 LYP
 Using SG-1 standard quadrature grid
 using 6 threads for integral computing
 -------------------------------------------------------
 OpenMP Integral computing Module                
 Release: version 2.0, May 2017, Q-Chem Inc. Pleasanton 
 -------------------------------------------------------
 A restricted SCF calculation will be
 performed using DIIS
 SCF converges when DIIS error is below 1.0e-08
 ---------------------------------------
  Cycle       Energy         DIIS error
 ---------------------------------------
    1  -19776.0602119031      9.47e-04  
    2  -19776.0682308432      3.57e-04  
    3  -19776.0620684241      6.35e-04  
    4  -19776.0708700894      8.27e-05  
    5  -19776.0709854931      2.01e-05  
    6  -19776.0709913618      6.59e-06  
    7  -19776.0709920594      3.32e-06  
    8  -19776.0709922732      7.77e-07  
    9  -19776.0709922839      2.97e-07  
   10  -19776.0709922852      9.58e-08  
   11  -19776.0709922846      4.54e-08  
   12  -19776.0709922854      1.40e-08  
   13  -19776.0709922862      3.53e-09  Convergence criterion met
 ---------------------------------------
 SCF time:   CPU 239.95s  wall 44.00s 
 SCF   energy in the final basis set =   -19776.0709922862
 Total energy in the final basis set =   -19776.0709922862

 --------------------------------------------------------------

                    Orbital Energies (a.u.)
 --------------------------------------------------------------

 Alpha MOs
 -- Occupied --
*****************-482.8604-482.8567-176.3230-176.3227-165.7270-165.7266
********-165.7245-165.7243-165.7241-101.5850 -62.5132 -62.5095 -56.3340
-56.3303 -56.3297 -56.3294 -56.3261 -56.3258 -35.8194 -35.8191 -31.3130
-31.3126 -31.3066 -31.3062 -31.3062 -31.3058 -24.7295 -22.9634 -22.9630
-22.9620 -22.9617 -22.9616 -22.9613 -22.9571 -22.9571 -22.9568 -22.9568
-10.3135 -10.2907 -10.2827 -10.2795 -10.2779 -10.2717  -9.4998  -8.7219
 -8.7184  -7.2647  -7.2547  -7.2538  -6.5544  -6.5507  -6.5402  -6.5393
 -6.5368  -6.5359  -6.3687  -6.3683  -4.7819  -4.7814  -4.7661  -4.7659
 -4.7654  -4.7650  -2.6651  -2.6613  -2.6613  -2.6606  -2.6578  -2.6570
 -2.6492  -2.6492  -2.6460  -2.6458  -2.0475  -2.0469  -2.0428  -2.0424
 -2.0421  -2.0417  -2.0285  -2.0285  -2.0283  -2.0282  -1.2763  -0.9522
 -0.8891  -0.8646  -0.8293  -0.7774  -0.7679  -0.6983  -0.6761  -0.6413
 -0.6200  -0.5704  -0.5647  -0.5181  -0.4975  -0.4679  -0.4486  -0.4464
 -0.4377  -0.4088  -0.3857  -0.3817  -0.3647  -0.3582  -0.3378  -0.3283
 -0.3096  -0.3039  -0.2999  -0.2960  -0.2667  -0.2642  -0.2630
 -- Virtual --
 -0.1052  -0.0740  -0.0604  -0.0515  -0.0481  -0.0182  -0.0045   0.0136
  0.0246   0.0274   0.0408   0.0489   0.0532   0.0592   0.0615   0.0668
  0.0715   0.0790   0.0852   0.0891   0.0923   0.0958   0.0981   0.1062
  0.1187   0.1228   0.1259   0.1331   0.1453   0.1466   0.1546   0.1613
  0.1627   0.1671   0.1762   0.1814   0.1919   0.1981   0.2052   0.2061
  0.2191   0.2204   0.2288   0.2320   0.2326   0.2499   0.2539   0.2624
  0.2656   0.2688   0.2883   0.3005   0.3063   0.3177   0.3528   0.3614
  0.3680   0.3818   0.3891   0.4014   0.4028   0.4048   0.4093   0.4142
  0.4192   0.4288   0.4339   0.4441   0.4467   0.4508   0.4705   0.4720
  0.4892   0.4927   0.4968   0.5030   0.5099   0.5163   0.5235   0.5329
  0.5397   0.5490   0.5653   0.5656   0.5775   0.5911   0.5924   0.6010
  0.6027   0.6325   0.6421   0.6458   0.6820   0.6968   0.7044   0.7081
  0.7204   0.7451   0.7480   0.7512   0.7647   0.7858   0.8141   0.8143
  0.8404   0.8421   0.8483   0.8540   0.8936   0.9012   0.9327   0.9368
  0.9432   0.9755   0.9819   0.9961   1.0338   1.0489   1.0845   1.0911
  1.1285   1.1623   1.1624   1.1992   1.2280   1.2343   1.2612   1.3041
  1.3306   1.3373   1.3606   1.3607   1.4141   1.4145   1.4345   1.4532
  1.4584   1.4837   1.5246   1.5359   1.5455   1.5691   1.6213   1.7123
  1.7274   1.7413   1.7619   1.8056   1.8151   1.8309   1.8463   1.8921
  2.0044   2.0087   2.0166   2.0254   2.0581   2.1272   2.1318   2.1824
  2.2076   2.2274   2.2443   2.2568   2.2786   2.2914   2.3065   2.3397
  2.4332   2.4685   2.5611   2.5627   2.6956   2.7036   2.8091   2.8182
  2.8253   2.8872   2.9968   3.0314   3.0545   3.0663   3.1510   3.1778
  3.3706   3.4110   3.6226   3.7452   3.7520   3.8008   3.8877   3.9495
  3.9567   3.9608   3.9859   3.9890   3.9937   3.9988   4.0113   4.0316
  4.0514   4.0657   4.0711   4.0731   4.0958   4.1204   4.1681   4.2452
  4.2469   4.2503   4.3089   4.3913   4.4074   4.4149   4.5520   4.7931
  4.8376   5.9915   6.0243   6.0851   6.1054   6.1297   6.1840   6.2995
  6.4380   6.6858   6.7518   6.7704   7.5454   7.5575   7.6651   7.6877
  7.7389   7.7519   9.7712  23.2224  23.7457  23.7657  23.9059  23.9160
 24.0239  25.8188  26.2093  26.6249  27.8404  27.9427  28.3324  28.3580
 28.3949  28.4108  28.4233  28.4400  28.5230  28.5247  28.5396  28.5470
 28.5504  28.5619  28.5980  28.6270  28.6879  28.7567  47.9762  48.0212
 66.7688 127.8752 127.8948 127.9335 127.9466 127.9561 127.9850 151.6384
151.7270 215.7634 289.7415 289.7538 289.8602 289.8879 289.9621 289.9746
********1020.84361901.80071901.8929
 --------------------------------------------------------------

          Ground-State Mulliken Net Atomic Charges

     Atom                 Charge (a.u.)
  ----------------------------------------
      1 C                    -0.743297
      2 C                     0.227903
      3 C                    -0.101522
      4 C                    -0.174069
      5 C                    -0.041265
      6 C                     0.512236
      7 F                    -0.072554
      8 Br                   -0.130250
      9 Cl                    0.561403
     10 Br                   -0.248892
     11 I                     0.112026
     12 I                     0.098280
  ----------------------------------------
  Sum of atomic charges =     0.000000

 -----------------------------------------------------------------
                    Cartesian Multipole Moments
 -----------------------------------------------------------------
    Charge (ESU x 10^10)
                -0.0000
    Dipole Moment (Debye)
         X       0.6908      Y      -0.0000      Z      -0.2737
       Tot       0.7430
    Quadrupole Moments (Debye-Ang)
        XX    -139.4830     XY      -0.0000     YY    -145.8680
        XZ      -2.4872     YZ       0.0000     ZZ    -139.7182
    Octopole Moments (Debye-Ang^2)
       XXX    -692.7781    XXY      -0.0000    XYY    -249.3670
       YYY      -0.0000    XXZ     -42.8546    XYZ      -0.0000
       YYZ     -44.4499    XZZ    -237.8065    YZZ       0.0000
       ZZZ    -148.9856
    Hexadecapole Moments (Debye-Ang^3)
      XXXX   -5886.4890   XXXY      -0.0000   XXYY   -1101.9309
      XYYY      -0.0000   YYYY    -183.4372   XXXZ     -45.1499
      XXYZ      -0.0000   XYYZ       6.8522   YYYZ       0.0000
      XXZZ   -1679.8154   XYZZ      -0.0000   YYZZ    -768.3209
      XZZZ      14.9353   YZZZ       0.0000   ZZZZ   -4100.1546
 -----------------------------------------------------------------
 Calculating analytic gradient of the SCF energy
 Gradient of SCF Energy
            1           2           3           4           5           6
    1  -0.0017211   0.0010305  -0.0007969  -0.0009957   0.0075464  -0.0109785
    2  -0.0000000  -0.0000000  -0.0000000   0.0000000  -0.0000000   0.0000000
    3   0.0025783  -0.0055615   0.0022203   0.0054166  -0.0029263  -0.0034645
            7           8           9          10          11          12
    1   0.0029499  -0.0011200   0.0027940  -0.0010198   0.0077794  -0.0054682
    2   0.0000000   0.0000000   0.0000000  -0.0000000   0.0000000   0.0000000
    3   0.0001153  -0.0001139  -0.0012162   0.0020945   0.0022011  -0.0013437
 Max gradient component =       1.098E-02
 RMS gradient           =       3.322E-03
 Gradient time:  CPU 86.02 s  wall 14.45 s
 Geometry Optimization Parameters
   NAtoms,    NIC,     NZ,  NCons,   NDum,   NFix, NCnnct, MaxDiis
       12      78      12       0       0       0       0       0

 Cartesian Hessian Update
 Hessian updated using BFGS update


** GEOMETRY OPTIMIZATION IN DELOCALIZED INTERNAL COORDINATES **
   Searching for a Minimum

   Optimization Cycle:   2

                       Coordinates (Angstroms)
     ATOM                X               Y               Z
      1  C         0.0379019986    0.0000000000    0.0129360994
      2  C         0.0084450969    0.0000000000    1.3975801971
      3  C         1.2167632338    0.0000000000    2.1025941056
      4  C         2.4355831842    0.0000000000    1.4012851153
      5  C         2.4593946550    0.0000000000   -0.0145519024
      6  C         1.2237537921    0.0000000000   -0.7139121679
      7  F        -1.1235946399    0.0000000000   -0.6452643413
      8  Br       -1.6825823289    0.0000000000    2.2583892418
      9  Cl        1.2029664697    0.0000000000    3.8350163276
     10  Br        4.0407539637    0.0000000000    2.4270103522
     11  I         4.3488579820    0.0000000000   -1.0367099978
     12  I         0.9674731004    0.0000000000   -2.8319030297
   Point Group: c1    Number of degrees of freedom:    30


   Energy is -19776.070992286

 Hessian updated using BFGS update

 12 Hessian modes will be used to form the next step
  Hessian Eigenvalues:
     0.123687    0.128965    0.200338    0.201065    0.232647    0.320573
     0.333362    0.422665    0.446287    0.463302    0.536139    0.577883

 Minimum search - taking simple RFO step
 Searching for Lamda that Minimizes Along All modes
 Value Taken    Lamda =  -0.00230783
 Step Taken.  Stepsize is  0.074135

                             Maximum     Tolerance    Cnvgd?
         Gradient           0.028701      0.000300      NO
         Displacement       0.065039      0.001200      NO
         Energy change     -0.003771      0.000001      NO


 New Cartesian Coordinates Obtained by Inverse Iteration

 Displacement from previous Coordinates is:  0.203474
 ----------------------------------------------------------------
             Standard Nuclear Orientation (Angstroms)
    I     Atom           X                Y                Z
 ----------------------------------------------------------------
    1      C       0.0379182320     0.0000000000     0.0157500471
    2      C       0.0075693315     0.0000000000     1.4035298968
    3      C       1.2161215064     0.0000000000     2.1089524479
    4      C       2.4373763676     0.0000000000     1.4062039162
    5      C       2.4499062901     0.0000000000    -0.0049098638
    6      C       1.2289927604     0.0000000000    -0.7038595393
    7      F      -1.1258806681     0.0000000000    -0.6414562169
    8      Br     -1.6825944819     0.0000000000     2.2630999641
    9      Cl      1.1777721467     0.0000000000     3.8431368484
   10      Br      4.0563279890     0.0000000000     2.4109286234
   11      I       4.2946164400     0.0000000000    -1.0819127638
   12      I       1.0375905938     0.0000000000    -2.8269933600
 ----------------------------------------------------------------
 Nuclear Repulsion Energy =        3195.97048229 hartrees
 There are      119 alpha and      119 beta electrons
 Applying Cartesian multipole field
    Component          Value
    ---------          -----
     (2,0,0)        1.00000E-11
     (0,2,0)        2.00000E-11
     (0,0,2)       -3.00000E-11
 Nucleus-field energy     =    -0.0000000605 hartrees
 Requested basis set is 6-311++G(d,p)
 There are 141 shells and 404 basis functions
 A cutoff of  1.0D-11 yielded   6161 shell pairs
 There are     56398 function pairs (     62606 Cartesian)
 Smallest overlap matrix eigenvalue = 6.50E-07

 Q-Chem warning in module stvman/mkSTV.C, line 318:

 Overlap eigenvalue is smaller than square root of threshold
 Use THRESH >= 12 to get rid of this warning

 Linear dependence detected in AO basis
 Tighter screening thresholds may be required for diffuse basis sets
 Use S2THRESH > 14 and THRESH = 14 in case of SCF convergence issues
 Number of orthogonalized atomic orbitals = 403
 Maximum deviation from orthogonality = 3.878E-10
 Guess MOs from SCF MO coefficient file

 -----------------------------------------------------------------------
  General SCF calculation program by
  Eric Jon Sundstrom, Paul Horn, Yuezhi Mao, Dmitri Zuev, Alec White,
  David Stuck, Shaama M.S., Shane Yost, Joonho Lee, David Small,
  Daniel Levine, Susi Lehtola, Hugh Burton, Evgeny Epifanovsky,
  Bang C. Huynh
 -----------------------------------------------------------------------
 Exchange:     0.2000 Hartree-Fock + 0.0800 Slater + 0.7200 B88
 Correlation:  0.1900 VWN1RPA + 0.8100 LYP
 Using SG-1 standard quadrature grid
 using 6 threads for integral computing
 -------------------------------------------------------
 OpenMP Integral computing Module                
 Release: version 2.0, May 2017, Q-Chem Inc. Pleasanton 
 -------------------------------------------------------
 A restricted SCF calculation will be
 performed using DIIS
 SCF converges when DIIS error is below 1.0e-08
 ---------------------------------------
  Cycle       Energy         DIIS error
 ---------------------------------------
    1  -19776.0711861905      2.68e-04  
    2  -19776.0720438280      9.83e-05  
    3  -19776.0716454564      1.66e-04  
    4  -19776.0722422199      2.55e-05  
    5  -19776.0722560776      7.01e-06  
    6  -19776.0722569368      2.20e-06  
    7  -19776.0722570227      9.58e-07  
    8  -19776.0722570385      2.96e-07  
    9  -19776.0722570407      1.11e-07  
   10  -19776.0722570410      1.98e-08  
   11  -19776.0722570407      1.30e-08  
   12  -19776.0722570405      3.59e-09  Convergence criterion met
 ---------------------------------------
 SCF time:   CPU 219.27s  wall 40.00s 
 SCF   energy in the final basis set =   -19776.0722570405
 Total energy in the final basis set =   -19776.0722570405

 --------------------------------------------------------------

                    Orbital Energies (a.u.)
 --------------------------------------------------------------

 Alpha MOs
 -- Occupied --
*****************-482.8604-482.8571-176.3230-176.3221-165.7269-165.7260
********-165.7245-165.7237-165.7235-101.5851 -62.5131 -62.5099 -56.3340
-56.3307 -56.3297 -56.3294 -56.3265 -56.3262 -35.8194 -35.8185 -31.3130
-31.3120 -31.3066 -31.3062 -31.3057 -31.3052 -24.7292 -22.9634 -22.9624
-22.9619 -22.9617 -22.9610 -22.9607 -22.9572 -22.9571 -22.9563 -22.9562
-10.3139 -10.2912 -10.2829 -10.2779 -10.2771 -10.2703  -9.4999  -8.7219
 -8.7188  -7.2647  -7.2548  -7.2539  -6.5544  -6.5510  -6.5402  -6.5393
 -6.5372  -6.5362  -6.3687  -6.3679  -4.7819  -4.7809  -4.7662  -4.7655
 -4.7654  -4.7646  -2.6651  -2.6617  -2.6612  -2.6606  -2.6581  -2.6573
 -2.6492  -2.6492  -2.6463  -2.6461  -2.0475  -2.0464  -2.0428  -2.0421
 -2.0421  -2.0413  -2.0286  -2.0286  -2.0280  -2.0278  -1.2750  -0.9522
 -0.8900  -0.8645  -0.8300  -0.7786  -0.7679  -0.6972  -0.6783  -0.6416
 -0.6196  -0.5700  -0.5657  -0.5172  -0.4975  -0.4682  -0.4488  -0.4455
 -0.4385  -0.4096  -0.3873  -0.3811  -0.3642  -0.3574  -0.3383  -0.3290
 -0.3099  -0.3044  -0.2996  -0.2994  -0.2663  -0.2636  -0.2614
 -- Virtual --
 -0.1050  -0.0727  -0.0611  -0.0500  -0.0468  -0.0174  -0.0045   0.0134
  0.0246   0.0273   0.0408   0.0489   0.0529   0.0591   0.0612   0.0668
  0.0716   0.0790   0.0846   0.0894   0.0924   0.0962   0.0974   0.1065
  0.1190   0.1231   0.1263   0.1344   0.1449   0.1465   0.1583   0.1615
  0.1642   0.1687   0.1755   0.1806   0.1917   0.1972   0.2050   0.2067
  0.2184   0.2192   0.2301   0.2319   0.2327   0.2499   0.2539   0.2639
  0.2657   0.2692   0.2875   0.3000   0.3068   0.3202   0.3497   0.3592
  0.3707   0.3842   0.3890   0.3969   0.4015   0.4045   0.4105   0.4179
  0.4193   0.4287   0.4333   0.4393   0.4473   0.4507   0.4706   0.4724
  0.4894   0.4921   0.5010   0.5029   0.5110   0.5169   0.5231   0.5334
  0.5426   0.5491   0.5647   0.5660   0.5795   0.5926   0.5928   0.6022
  0.6078   0.6342   0.6456   0.6462   0.6791   0.6965   0.7074   0.7087
  0.7194   0.7449   0.7478   0.7553   0.7628   0.7882   0.8107   0.8154
  0.8408   0.8415   0.8488   0.8547   0.8946   0.8980   0.9340   0.9376
  0.9429   0.9800   0.9821   0.9973   1.0327   1.0483   1.0841   1.0905
  1.1342   1.1596   1.1648   1.1999   1.2283   1.2332   1.2607   1.3048
  1.3303   1.3410   1.3629   1.3677   1.4135   1.4148   1.4287   1.4542
  1.4681   1.4843   1.5228   1.5322   1.5485   1.5691   1.6223   1.7124
  1.7290   1.7451   1.7630   1.8065   1.8156   1.8363   1.8439   1.8933
  2.0042   2.0091   2.0195   2.0257   2.0609   2.1274   2.1367   2.1837
  2.2082   2.2279   2.2464   2.2571   2.2808   2.2917   2.3073   2.3409
  2.4363   2.4686   2.5603   2.5633   2.6963   2.7036   2.8099   2.8197
  2.8253   2.8880   2.9979   3.0335   3.0587   3.0639   3.1538   3.1774
  3.3744   3.4101   3.6264   3.7457   3.7524   3.8084   3.8842   3.9468
  3.9581   3.9616   3.9856   3.9890   3.9915   3.9936   4.0194   4.0327
  4.0494   4.0657   4.0695   4.0717   4.0966   4.1184   4.1730   4.2445
  4.2512   4.2513   4.3075   4.3940   4.4075   4.4185   4.5567   4.8001
  4.8358   5.9910   6.0263   6.0758   6.1011   6.1432   6.1925   6.2999
  6.4366   6.6846   6.7511   6.7701   7.5453   7.5578   7.6638   7.6926
  7.7389   7.7517   9.7700  23.2208  23.7580  23.7649  23.9132  23.9243
 24.0218  25.8181  26.2064  26.6219  27.8433  27.9463  28.3323  28.3595
 28.3949  28.4028  28.4291  28.4482  28.5220  28.5262  28.5401  28.5433
 28.5539  28.5627  28.5969  28.6305  28.6911  28.7576  47.9759  48.0209
 66.7690 127.8753 127.8960 127.9304 127.9436 127.9632 127.9890 151.6410
151.7305 215.7621 289.7412 289.7539 289.8587 289.8925 289.9617 289.9747
********1020.84321901.80331901.8967
 --------------------------------------------------------------

          Ground-State Mulliken Net Atomic Charges

     Atom                 Charge (a.u.)
  ----------------------------------------
      1 C                    -0.754051
      2 C                     0.229736
      3 C                    -0.059786
      4 C                    -0.170728
      5 C                    -0.066971
      6 C                     0.508801
      7 F                    -0.078538
      8 Br                   -0.132004
      9 Cl                    0.559543
     10 Br                   -0.246753
     11 I                     0.110262
     12 I                     0.100489
  ----------------------------------------
  Sum of atomic charges =     0.000000

 -----------------------------------------------------------------
                    Cartesian Multipole Moments
 -----------------------------------------------------------------
    Charge (ESU x 10^10)
                -0.0000
    Dipole Moment (Debye)
         X       0.7129      Y       0.0000      Z      -0.3361
       Tot       0.7882
    Quadrupole Moments (Debye-Ang)
        XX    -139.8133     XY       0.0000     YY    -145.8244
        XZ      -3.1015     YZ      -0.0000     ZZ    -139.5150
    Octopole Moments (Debye-Ang^2)
       XXX    -697.4350    XXY       0.0000    XYY    -249.6326
       YYY       0.0000    XXZ     -43.2165    XYZ      -0.0000
       YYZ     -43.5177    XZZ    -236.3670    YZZ      -0.0000
       ZZZ    -147.5327
    Hexadecapole Moments (Debye-Ang^3)
      XXXX   -5868.6033   XXXY       0.0000   XXYY   -1093.7593
      XYYY       0.0000   YYYY    -183.3356   XXXZ     -14.4359
      XXYZ      -0.0000   XYYZ      17.4708   YYYZ      -0.0000
      XXZZ   -1667.7994   XYZZ      -0.0000   YYZZ    -770.1227
      XZZZ      31.8745   YZZZ      -0.0000   ZZZZ   -4110.4045
 -----------------------------------------------------------------
 Calculating analytic gradient of the SCF energy
 Gradient of SCF Energy
            1           2           3           4           5           6
    1  -0.0002032   0.0002420  -0.0013123   0.0006337   0.0016912  -0.0012754
    2  -0.0000000   0.0000000  -0.0000000   0.0000000  -0.0000000  -0.0000000
    3   0.0013134  -0.0018440   0.0019940   0.0012299  -0.0019457  -0.0000070
            7           8           9          10          11          12
    1   0.0005886  -0.0005127  -0.0007253   0.0007620   0.0009845  -0.0008731
    2  -0.0000000  -0.0000000  -0.0000000   0.0000000   0.0000000  -0.0000000
    3   0.0007356   0.0000817  -0.0001589   0.0012905  -0.0011422  -0.0015472
 Max gradient component =       1.994E-03
 RMS gradient           =       9.204E-04
 Gradient time:  CPU 86.36 s  wall 14.51 s
 Geometry Optimization Parameters
   NAtoms,    NIC,     NZ,  NCons,   NDum,   NFix, NCnnct, MaxDiis
       12      78      12       0       0       0       0       0

 Cartesian Hessian Update
 Hessian updated using BFGS update


** GEOMETRY OPTIMIZATION IN DELOCALIZED INTERNAL COORDINATES **
   Searching for a Minimum

   Optimization Cycle:   3

                       Coordinates (Angstroms)
     ATOM                X               Y               Z
      1  C         0.0379182320    0.0000000000    0.0157500471
      2  C         0.0075693315    0.0000000000    1.4035298968
      3  C         1.2161215064    0.0000000000    2.1089524479
      4  C         2.4373763676    0.0000000000    1.4062039162
      5  C         2.4499062901    0.0000000000   -0.0049098638
      6  C         1.2289927604    0.0000000000   -0.7038595393
      7  F        -1.1258806681    0.0000000000   -0.6414562169
      8  Br       -1.6825944819    0.0000000000    2.2630999641
      9  Cl        1.1777721467    0.0000000000    3.8431368484
     10  Br        4.0563279890    0.0000000000    2.4109286234
     11  I         4.2946164400    0.0000000000   -1.0819127638
     12  I         1.0375905938    0.0000000000   -2.8269933600
   Point Group: c1    Number of degrees of freedom:    30


   Energy is -19776.072257041

 Hessian updated using BFGS update

 14 Hessian modes will be used to form the next step
  Hessian Eigenvalues:
     0.124035    0.126294    0.200276    0.201050    0.238709    0.246974
     0.332865    0.338705    0.405266    0.435692    0.461166    0.464790
     0.513984    0.572706

 Minimum search - taking simple RFO step
 Searching for Lamda that Minimizes Along All modes
 Value Taken    Lamda =  -0.00022352
 Step Taken.  Stepsize is  0.030653

                             Maximum     Tolerance    Cnvgd?
         Gradient           0.005244      0.000300      NO
         Displacement       0.018042      0.001200      NO
         Energy change     -0.001265      0.000001      NO


 New Cartesian Coordinates Obtained by Inverse Iteration

 Displacement from previous Coordinates is:  0.068680
 ----------------------------------------------------------------
             Standard Nuclear Orientation (Angstroms)
    I     Atom           X                Y                Z
 ----------------------------------------------------------------
    1      C       0.0335387594     0.0000000000     0.0135070231
    2      C       0.0050069700     0.0000000000     1.4040413532
    3      C       1.2157389701     0.0000000000     2.1064993836
    4      C       2.4327218062     0.0000000000     1.4032609601
    5      C       2.4428138873     0.0000000000    -0.0018938422
    6      C       1.2268549487     0.0000000000    -0.7024965719
    7      F      -1.1292053212     0.0000000000    -0.6473815127
    8      Br     -1.6810488005     0.0000000000     2.2685574241
    9      Cl      1.1902440165     0.0000000000     3.8411204186
   10      Br      4.0556658572     0.0000000000     2.3942680414
   11      I       4.2872415868     0.0000000000    -1.0668868671
   12      I       1.0561438270     0.0000000000    -2.8201258101
 ----------------------------------------------------------------
 Nuclear Repulsion Energy =        3204.00206337 hartrees
 There are      119 alpha and      119 beta electrons
 Applying Cartesian multipole field
    Component          Value
    ---------          -----
     (2,0,0)        1.00000E-11
     (0,2,0)        2.00000E-11
     (0,0,2)       -3.00000E-11
 Nucleus-field energy     =    -0.0000000599 hartrees
 Requested basis set is 6-311++G(d,p)
 There are 141 shells and 404 basis functions
 A cutoff of  1.0D-11 yielded   6166 shell pairs
 There are     56465 function pairs (     62687 Cartesian)
 Smallest overlap matrix eigenvalue = 6.39E-07

 Q-Chem warning in module stvman/mkSTV.C, line 318:

 Overlap eigenvalue is smaller than square root of threshold
 Use THRESH >= 12 to get rid of this warning

 Linear dependence detected in AO basis
 Tighter screening thresholds may be required for diffuse basis sets
 Use S2THRESH > 14 and THRESH = 14 in case of SCF convergence issues
 Number of orthogonalized atomic orbitals = 403
 Maximum deviation from orthogonality = 4.615E-10
 Guess MOs from SCF MO coefficient file

 -----------------------------------------------------------------------
  General SCF calculation program by
  Eric Jon Sundstrom, Paul Horn, Yuezhi Mao, Dmitri Zuev, Alec White,
  David Stuck, Shaama M.S., Shane Yost, Joonho Lee, David Small,
  Daniel Levine, Susi Lehtola, Hugh Burton, Evgeny Epifanovsky,
  Bang C. Huynh
 -----------------------------------------------------------------------
 Exchange:     0.2000 Hartree-Fock + 0.0800 Slater + 0.7200 B88
 Correlation:  0.1900 VWN1RPA + 0.8100 LYP
 Using SG-1 standard quadrature grid
 using 6 threads for integral computing
 -------------------------------------------------------
 OpenMP Integral computing Module                
 Release: version 2.0, May 2017, Q-Chem Inc. Pleasanton 
 -------------------------------------------------------
 A restricted SCF calculation will be
 performed using DIIS
 SCF converges when DIIS error is below 1.0e-08
 ---------------------------------------
  Cycle       Energy         DIIS error
 ---------------------------------------
    1  -19776.0721213407      1.51e-04  
    2  -19776.0722749286      5.07e-05  
    3  -19776.0721153401      9.83e-05  
    4  -19776.0723297667      7.61e-06  
    5  -19776.0723305774      2.12e-06  
    6  -19776.0723306291      1.03e-06  
    7  -19776.0723306474      3.99e-07  
    8  -19776.0723306515      8.30e-08  
    9  -19776.0723306514      2.38e-08  
   10  -19776.0723306505      9.29e-09  Convergence criterion met
 ---------------------------------------
 SCF time:   CPU 187.55s  wall 34.00s 
 SCF   energy in the final basis set =   -19776.0723306505
 Total energy in the final basis set =   -19776.0723306505

 --------------------------------------------------------------

                    Orbital Energies (a.u.)
 --------------------------------------------------------------

 Alpha MOs
 -- Occupied --
*****************-482.8605-482.8570-176.3229-176.3216-165.7268-165.7255
********-165.7243-165.7233-165.7231-101.5849 -62.5132 -62.5098 -56.3340
-56.3306 -56.3298 -56.3295 -56.3264 -56.3260 -35.8193 -35.8181 -31.3129
-31.3116 -31.3065 -31.3060 -31.3053 -31.3048 -24.7294 -22.9632 -22.9620
-22.9618 -22.9615 -22.9606 -22.9602 -22.9570 -22.9570 -22.9558 -22.9558
-10.3142 -10.2908 -10.2816 -10.2782 -10.2756 -10.2695  -9.4997  -8.7220
 -8.7187  -7.2645  -7.2546  -7.2537  -6.5545  -6.5510  -6.5403  -6.5394
 -6.5371  -6.5362  -6.3686  -6.3675  -4.7818  -4.7805  -4.7661  -4.7653
 -4.7652  -4.7642  -2.6652  -2.6616  -2.6613  -2.6607  -2.6581  -2.6573
 -2.6493  -2.6493  -2.6462  -2.6461  -2.0474  -2.0461  -2.0427  -2.0420
 -2.0417  -2.0409  -2.0286  -2.0286  -2.0277  -2.0275  -1.2746  -0.9529
 -0.8904  -0.8653  -0.8305  -0.7791  -0.7684  -0.6976  -0.6789  -0.6418
 -0.6193  -0.5703  -0.5662  -0.5170  -0.4979  -0.4683  -0.4495  -0.4455
 -0.4390  -0.4099  -0.3878  -0.3812  -0.3646  -0.3574  -0.3386  -0.3298
 -0.3104  -0.3044  -0.2995  -0.2994  -0.2662  -0.2634  -0.2602
 -- Virtual --
 -0.1040  -0.0723  -0.0608  -0.0492  -0.0453  -0.0160  -0.0046   0.0135
  0.0247   0.0273   0.0407   0.0490   0.0530   0.0591   0.0612   0.0668
  0.0720   0.0790   0.0843   0.0895   0.0925   0.0961   0.0976   0.1066
  0.1191   0.1232   0.1261   0.1345   0.1449   0.1467   0.1588   0.1614
  0.1653   0.1690   0.1760   0.1806   0.1918   0.1984   0.2057   0.2065
  0.2182   0.2194   0.2304   0.2317   0.2331   0.2507   0.2531   0.2647
  0.2661   0.2690   0.2880   0.3001   0.3073   0.3207   0.3493   0.3584
  0.3717   0.3855   0.3885   0.3962   0.4008   0.4052   0.4109   0.4188
  0.4193   0.4296   0.4334   0.4405   0.4462   0.4507   0.4710   0.4729
  0.4896   0.4923   0.5012   0.5028   0.5129   0.5172   0.5234   0.5334
  0.5435   0.5489   0.5646   0.5678   0.5803   0.5931   0.5944   0.6025
  0.6081   0.6337   0.6468   0.6478   0.6820   0.6965   0.7081   0.7114
  0.7190   0.7457   0.7485   0.7564   0.7639   0.7881   0.8116   0.8156
  0.8410   0.8421   0.8486   0.8556   0.8944   0.8988   0.9352   0.9378
  0.9430   0.9804   0.9840   0.9978   1.0345   1.0478   1.0843   1.0907
  1.1357   1.1602   1.1656   1.2009   1.2287   1.2342   1.2612   1.3059
  1.3308   1.3442   1.3641   1.3702   1.4144   1.4150   1.4288   1.4547
  1.4710   1.4846   1.5228   1.5324   1.5502   1.5698   1.6235   1.7134
  1.7296   1.7466   1.7648   1.8078   1.8166   1.8382   1.8447   1.8944
  2.0043   2.0103   2.0216   2.0262   2.0624   2.1280   2.1388   2.1853
  2.2078   2.2301   2.2490   2.2571   2.2818   2.2939   2.3092   2.3428
  2.4376   2.4701   2.5611   2.5639   2.6968   2.7039   2.8105   2.8217
  2.8257   2.8890   2.9991   3.0353   3.0627   3.0640   3.1560   3.1788
  3.3766   3.4115   3.6301   3.7465   3.7523   3.8105   3.8850   3.9463
  3.9576   3.9621   3.9857   3.9890   3.9898   3.9945   4.0209   4.0337
  4.0500   4.0660   4.0684   4.0713   4.0977   4.1185   4.1751   4.2455
  4.2528   4.2530   4.3081   4.3950   4.4075   4.4210   4.5615   4.8049
  4.8349   5.9913   6.0274   6.0751   6.1026   6.1463   6.1965   6.3000
  6.4366   6.6850   6.7510   6.7713   7.5453   7.5580   7.6640   7.6937
  7.7408   7.7518   9.7700  23.2201  23.7618  23.7702  23.9221  23.9314
 24.0222  25.8182  26.2072  26.6236  27.8454  27.9492  28.3327  28.3605
 28.3959  28.4027  28.4311  28.4508  28.5220  28.5267  28.5406  28.5430
 28.5550  28.5636  28.5975  28.6322  28.6926  28.7592  47.9768  48.0217
 66.7691 127.8757 127.8969 127.9304 127.9444 127.9652 127.9910 151.6429
151.7333 215.7621 289.7413 289.7543 289.8590 289.8938 289.9636 289.9750
********1020.84421901.80531901.8997
 --------------------------------------------------------------

          Ground-State Mulliken Net Atomic Charges

     Atom                 Charge (a.u.)
  ----------------------------------------
      1 C                    -0.754250
      2 C                     0.270035
      3 C                    -0.062050
      4 C                    -0.197767
      5 C                    -0.085919
      6 C                     0.524606
      7 F                    -0.079947
      8 Br                   -0.132389
      9 Cl                    0.557775
     10 Br                   -0.248998
     11 I                     0.109173
     12 I                     0.099731
  ----------------------------------------
  Sum of atomic charges =     0.000000

 -----------------------------------------------------------------
                    Cartesian Multipole Moments
 -----------------------------------------------------------------
    Charge (ESU x 10^10)
                -0.0000
    Dipole Moment (Debye)
         X       0.7279      Y       0.0000      Z      -0.3273
       Tot       0.7981
    Quadrupole Moments (Debye-Ang)
        XX    -139.7561     XY      -0.0000     YY    -145.7718
        XZ      -3.0987     YZ      -0.0000     ZZ    -139.6220
    Octopole Moments (Debye-Ang^2)
       XXX    -698.0650    XXY       0.0000    XYY    -249.8543
       YYY      -0.0000    XXZ     -43.1809    XYZ      -0.0000
       YYZ     -43.8688    XZZ    -236.7363    YZZ      -0.0000
       ZZZ    -148.6513
    Hexadecapole Moments (Debye-Ang^3)
      XXXX   -5861.2017   XXXY       0.0000   XXYY   -1092.4871
      XYYY      -0.0000   YYYY    -183.2067   XXXZ     -11.5585
      XXYZ       0.0000   XYYZ      17.5712   YYYZ      -0.0000
      XXZZ   -1665.2040   XYZZ      -0.0000   YYZZ    -766.6939
      XZZZ      30.3246   YZZZ      -0.0000   ZZZZ   -4093.4178
 -----------------------------------------------------------------
 Calculating analytic gradient of the SCF energy
 Gradient of SCF Energy
            1           2           3           4           5           6
    1  -0.0001819   0.0001540   0.0003847  -0.0002860  -0.0001727   0.0011364
    2   0.0000000   0.0000000  -0.0000000   0.0000000  -0.0000000  -0.0000000
    3  -0.0003565   0.0000373   0.0004876  -0.0005738   0.0001640   0.0007051
            7           8           9          10          11          12
    1  -0.0002111  -0.0001444   0.0002693  -0.0001967  -0.0007520   0.0000003
    2  -0.0000000  -0.0000000  -0.0000000   0.0000000  -0.0000000   0.0000000
    3  -0.0002723   0.0000227  -0.0002439  -0.0008217   0.0008648  -0.0000134
 Max gradient component =       1.136E-03
 RMS gradient           =       3.774E-04
 Gradient time:  CPU 86.91 s  wall 14.60 s
 Geometry Optimization Parameters
   NAtoms,    NIC,     NZ,  NCons,   NDum,   NFix, NCnnct, MaxDiis
       12      78      12       0       0       0       0       0

 Cartesian Hessian Update
 Hessian updated using BFGS update


** GEOMETRY OPTIMIZATION IN DELOCALIZED INTERNAL COORDINATES **
   Searching for a Minimum

   Optimization Cycle:   4

                       Coordinates (Angstroms)
     ATOM                X               Y               Z
      1  C         0.0335387594    0.0000000000    0.0135070231
      2  C         0.0050069700    0.0000000000    1.4040413532
      3  C         1.2157389701    0.0000000000    2.1064993836
      4  C         2.4327218062    0.0000000000    1.4032609601
      5  C         2.4428138873    0.0000000000   -0.0018938422
      6  C         1.2268549487    0.0000000000   -0.7024965719
      7  F        -1.1292053212    0.0000000000   -0.6473815127
      8  Br       -1.6810488005    0.0000000000    2.2685574241
      9  Cl        1.1902440165    0.0000000000    3.8411204186
     10  Br        4.0556658572    0.0000000000    2.3942680414
     11  I         4.2872415868    0.0000000000   -1.0668868671
     12  I         1.0561438270    0.0000000000   -2.8201258101
   Point Group: c1    Number of degrees of freedom:    30


   Energy is -19776.072330650

 Hessian updated using BFGS update

 16 Hessian modes will be used to form the next step
  Hessian Eigenvalues:
     0.119456    0.134548    0.199708    0.202980    0.235558    0.246334
     0.273560    0.331420    0.337723    0.435023    0.454638    0.462782
     0.464810    0.500878    0.517876    0.574849

 Minimum search - taking simple RFO step
 Searching for Lamda that Minimizes Along All modes
 Value Taken    Lamda =  -0.00002929
 Step Taken.  Stepsize is  0.009553

                             Maximum     Tolerance    Cnvgd?
         Gradient           0.002161      0.000300      NO
         Displacement       0.005002      0.001200      NO
         Energy change     -0.000074      0.000001      NO


 New Cartesian Coordinates Obtained by Inverse Iteration

 Displacement from previous Coordinates is:  0.020471
 ----------------------------------------------------------------
             Standard Nuclear Orientation (Angstroms)
    I     Atom           X                Y                Z
 ----------------------------------------------------------------
    1      C       0.0339519448     0.0000000000     0.0138066809
    2      C       0.0053703108     0.0000000000     1.4038364983
    3      C       1.2158493533     0.0000000000     2.1058588024
    4      C       2.4338716567     0.0000000000     1.4037630357
    5      C       2.4441330283     0.0000000000    -0.0027521015
    6      C       1.2267084009     0.0000000000    -0.7029399737
    7      F      -1.1291124350     0.0000000000    -0.6460972198
    8      Br     -1.6801132259     0.0000000000     2.2688133269
    9      Cl      1.1877862873     0.0000000000     3.8407398957
   10      Br      4.0540823722     0.0000000000     2.4012584660
   11      I       4.2889459675     0.0000000000    -1.0736357939
   12      I       1.0542428466     0.0000000000    -2.8201816171
 ----------------------------------------------------------------
 Nuclear Repulsion Energy =        3202.28303084 hartrees
 There are      119 alpha and      119 beta electrons
 Applying Cartesian multipole field
    Component          Value
    ---------          -----
     (2,0,0)        1.00000E-11
     (0,2,0)        2.00000E-11
     (0,0,2)       -3.00000E-11
 Nucleus-field energy     =    -0.0000000602 hartrees
 Requested basis set is 6-311++G(d,p)
 There are 141 shells and 404 basis functions
 A cutoff of  1.0D-11 yielded   6162 shell pairs
 There are     56427 function pairs (     62645 Cartesian)
 Smallest overlap matrix eigenvalue = 6.41E-07

 Q-Chem warning in module stvman/mkSTV.C, line 318:

 Overlap eigenvalue is smaller than square root of threshold
 Use THRESH >= 12 to get rid of this warning

 Linear dependence detected in AO basis
 Tighter screening thresholds may be required for diffuse basis sets
 Use S2THRESH > 14 and THRESH = 14 in case of SCF convergence issues
 Number of orthogonalized atomic orbitals = 403
 Maximum deviation from orthogonality = 2.894E-10
 Guess MOs from SCF MO coefficient file

 -----------------------------------------------------------------------
  General SCF calculation program by
  Eric Jon Sundstrom, Paul Horn, Yuezhi Mao, Dmitri Zuev, Alec White,
  David Stuck, Shaama M.S., Shane Yost, Joonho Lee, David Small,
  Daniel Levine, Susi Lehtola, Hugh Burton, Evgeny Epifanovsky,
  Bang C. Huynh
 -----------------------------------------------------------------------
 Exchange:     0.2000 Hartree-Fock + 0.0800 Slater + 0.7200 B88
 Correlation:  0.1900 VWN1RPA + 0.8100 LYP
 Using SG-1 standard quadrature grid
 using 6 threads for integral computing
 -------------------------------------------------------
 OpenMP Integral computing Module                
 Release: version 2.0, May 2017, Q-Chem Inc. Pleasanton 
 -------------------------------------------------------
 A restricted SCF calculation will be
 performed using DIIS
 SCF converges when DIIS error is below 1.0e-08
 ---------------------------------------
  Cycle       Energy         DIIS error
 ---------------------------------------
    1  -19776.0723275326      3.80e-05  
    2  -19776.0723393770      1.48e-05  
    3  -19776.0723287534      2.64e-05  
    4  -19776.0723439701      2.46e-06  
    5  -19776.0723440821      7.54e-07  
    6  -19776.0723440904      2.99e-07  
    7  -19776.0723440924      1.32e-07  
    8  -19776.0723440929      2.84e-08  
    9  -19776.0723440913      9.19e-09  Convergence criterion met
 ---------------------------------------
 SCF time:   CPU 168.46s  wall 30.00s 
 SCF   energy in the final basis set =   -19776.0723440913
 Total energy in the final basis set =   -19776.0723440913

 --------------------------------------------------------------

                    Orbital Energies (a.u.)
 --------------------------------------------------------------

 Alpha MOs
 -- Occupied --
*****************-482.8605-482.8570-176.3229-176.3217-165.7268-165.7256
********-165.7244-165.7234-165.7232-101.5848 -62.5132 -62.5099 -56.3341
-56.3306 -56.3298 -56.3295 -56.3264 -56.3261 -35.8194 -35.8182 -31.3129
-31.3117 -31.3065 -31.3061 -31.3054 -31.3049 -24.7294 -22.9633 -22.9621
-22.9618 -22.9616 -22.9607 -22.9604 -22.9571 -22.9571 -22.9559 -22.9559
-10.3142 -10.2908 -10.2819 -10.2781 -10.2760 -10.2697  -9.4996  -8.7220
 -8.7187  -7.2645  -7.2545  -7.2536  -6.5545  -6.5510  -6.5403  -6.5394
 -6.5371  -6.5362  -6.3687  -6.3676  -4.7818  -4.7806  -4.7662  -4.7654
 -4.7653  -4.7643  -2.6652  -2.6616  -2.6614  -2.6607  -2.6581  -2.6573
 -2.6493  -2.6493  -2.6462  -2.6461  -2.0475  -2.0461  -2.0427  -2.0421
 -2.0418  -2.0410  -2.0286  -2.0286  -2.0278  -2.0276  -1.2748  -0.9528
 -0.8902  -0.8652  -0.8304  -0.7790  -0.7683  -0.6975  -0.6788  -0.6417
 -0.6194  -0.5703  -0.5661  -0.5171  -0.4978  -0.4682  -0.4494  -0.4455
 -0.4389  -0.4099  -0.3877  -0.3812  -0.3645  -0.3575  -0.3385  -0.3294
 -0.3102  -0.3044  -0.2996  -0.2994  -0.2663  -0.2635  -0.2605
 -- Virtual --
 -0.1043  -0.0724  -0.0609  -0.0494  -0.0455  -0.0165  -0.0046   0.0135
  0.0246   0.0273   0.0407   0.0490   0.0530   0.0591   0.0612   0.0668
  0.0719   0.0790   0.0844   0.0895   0.0924   0.0962   0.0976   0.1066
  0.1192   0.1232   0.1261   0.1346   0.1449   0.1466   0.1587   0.1614
  0.1652   0.1690   0.1759   0.1806   0.1919   0.1980   0.2054   0.2066
  0.2182   0.2195   0.2303   0.2318   0.2329   0.2504   0.2532   0.2644
  0.2661   0.2690   0.2880   0.3001   0.3072   0.3208   0.3493   0.3585
  0.3714   0.3853   0.3886   0.3963   0.4009   0.4050   0.4111   0.4186
  0.4193   0.4294   0.4334   0.4400   0.4465   0.4507   0.4709   0.4729
  0.4897   0.4922   0.5015   0.5028   0.5126   0.5172   0.5233   0.5334
  0.5433   0.5489   0.5646   0.5672   0.5801   0.5930   0.5941   0.6024
  0.6080   0.6336   0.6467   0.6474   0.6812   0.6966   0.7081   0.7108
  0.7192   0.7457   0.7485   0.7560   0.7634   0.7881   0.8114   0.8155
  0.8410   0.8420   0.8487   0.8555   0.8946   0.8989   0.9349   0.9377
  0.9431   0.9805   0.9833   0.9977   1.0343   1.0479   1.0842   1.0906
  1.1357   1.1603   1.1653   1.2007   1.2285   1.2338   1.2613   1.3056
  1.3306   1.3435   1.3638   1.3694   1.4138   1.4149   1.4285   1.4545
  1.4707   1.4847   1.5227   1.5323   1.5498   1.5697   1.6232   1.7133
  1.7293   1.7461   1.7648   1.8076   1.8166   1.8380   1.8445   1.8942
  2.0043   2.0101   2.0212   2.0261   2.0623   2.1280   2.1381   2.1851
  2.2084   2.2297   2.2485   2.2572   2.2818   2.2934   2.3085   2.3423
  2.4375   2.4700   2.5608   2.5638   2.6967   2.7038   2.8105   2.8214
  2.8255   2.8888   2.9989   3.0350   3.0620   3.0641   3.1555   3.1785
  3.3764   3.4109   3.6294   3.7464   3.7523   3.8099   3.8849   3.9464
  3.9577   3.9621   3.9856   3.9891   3.9900   3.9942   4.0209   4.0336
  4.0495   4.0660   4.0686   4.0717   4.0975   4.1181   4.1750   4.2456
  4.2522   4.2526   4.3079   4.3950   4.4076   4.4206   4.5602   4.8040
  4.8351   5.9912   6.0271   6.0747   6.1020   6.1460   6.1959   6.3000
  6.4365   6.6849   6.7511   6.7710   7.5453   7.5579   7.6642   7.6934
  7.7404   7.7520   9.7699  23.2203  23.7610  23.7694  23.9212  23.9294
 24.0221  25.8184  26.2077  26.6227  27.8450  27.9485  28.3326  28.3602
 28.3955  28.4024  28.4308  28.4505  28.5219  28.5266  28.5405  28.5429
 28.5549  28.5634  28.5972  28.6319  28.6922  28.7589  47.9766  48.0215
 66.7691 127.8756 127.8967 127.9301 127.9440 127.9650 127.9907 151.6425
151.7327 215.7620 289.7413 289.7542 289.8592 289.8934 289.9632 289.9752
********1020.84401901.80491901.8990
 --------------------------------------------------------------

          Ground-State Mulliken Net Atomic Charges

     Atom                 Charge (a.u.)
  ----------------------------------------
      1 C                    -0.755961
      2 C                     0.262012
      3 C                    -0.067130
      4 C                    -0.187215
      5 C                    -0.077012
      6 C                     0.519363
      7 F                    -0.079723
      8 Br                   -0.132576
      9 Cl                    0.557567
     10 Br                   -0.248580
     11 I                     0.109362
     12 I                     0.099893
  ----------------------------------------
  Sum of atomic charges =     0.000000

 -----------------------------------------------------------------
                    Cartesian Multipole Moments
 -----------------------------------------------------------------
    Charge (ESU x 10^10)
                -0.0000
    Dipole Moment (Debye)
         X       0.7206      Y      -0.0000      Z      -0.3329
       Tot       0.7938
    Quadrupole Moments (Debye-Ang)
        XX    -139.8042     XY      -0.0000     YY    -145.7825
        XZ      -3.1245     YZ      -0.0000     ZZ    -139.5782
    Octopole Moments (Debye-Ang^2)
       XXX    -698.3436    XXY      -0.0000    XYY    -249.8704
       YYY      -0.0000    XXZ     -43.2596    XYZ      -0.0000
       YYZ     -43.8069    XZZ    -236.5440    YZZ      -0.0000
       ZZZ    -148.4185
    Hexadecapole Moments (Debye-Ang^3)
      XXXX   -5863.9159   XXXY      -0.0000   XXYY   -1092.6489
      XYYY      -0.0000   YYYY    -183.2329   XXXZ     -11.4442
      XXYZ      -0.0000   XYYZ      17.9176   YYYZ      -0.0000
      XXZZ   -1665.0026   XYZZ      -0.0000   YYZZ    -767.7084
      XZZZ      31.6399   YZZZ       0.0000   ZZZZ   -4098.6842
 -----------------------------------------------------------------
 Calculating analytic gradient of the SCF energy
 Gradient of SCF Energy
            1           2           3           4           5           6
    1  -0.0001290   0.0001315   0.0000960  -0.0002644  -0.0000050   0.0002813
    2   0.0000000  -0.0000000   0.0000000   0.0000000  -0.0000000   0.0000000
    3  -0.0001131  -0.0000825   0.0002319   0.0000845  -0.0001950   0.0003041
            7           8           9          10          11          12
    1  -0.0000453   0.0000156   0.0001257  -0.0001082  -0.0001013   0.0000031
    2  -0.0000000   0.0000000  -0.0000000  -0.0000000  -0.0000000   0.0000000
    3  -0.0000380   0.0000381  -0.0002106   0.0001129  -0.0001609   0.0000286
 Max gradient component =       3.041E-04
 RMS gradient           =       1.213E-04
 Gradient time:  CPU 86.49 s  wall 14.53 s
 Geometry Optimization Parameters
   NAtoms,    NIC,     NZ,  NCons,   NDum,   NFix, NCnnct, MaxDiis
       12      78      12       0       0       0       0       0

 Cartesian Hessian Update
 Hessian updated using BFGS update


** GEOMETRY OPTIMIZATION IN DELOCALIZED INTERNAL COORDINATES **
   Searching for a Minimum

   Optimization Cycle:   5

                       Coordinates (Angstroms)
     ATOM                X               Y               Z
      1  C         0.0339519448    0.0000000000    0.0138066809
      2  C         0.0053703108    0.0000000000    1.4038364983
      3  C         1.2158493533    0.0000000000    2.1058588024
      4  C         2.4338716567    0.0000000000    1.4037630357
      5  C         2.4441330283    0.0000000000   -0.0027521015
      6  C         1.2267084009    0.0000000000   -0.7029399737
      7  F        -1.1291124350    0.0000000000   -0.6460972198
      8  Br       -1.6801132259    0.0000000000    2.2688133269
      9  Cl        1.1877862873    0.0000000000    3.8407398957
     10  Br        4.0540823722    0.0000000000    2.4012584660
     11  I         4.2889459675    0.0000000000   -1.0736357939
     12  I         1.0542428466    0.0000000000   -2.8201816171
   Point Group: c1    Number of degrees of freedom:    30


   Energy is -19776.072344091

 Hessian updated using BFGS update

 17 Hessian modes will be used to form the next step
  Hessian Eigenvalues:
     0.119801    0.129839    0.199586    0.200180    0.234546    0.240617
     0.247063    0.303405    0.329270    0.348686    0.434860    0.441254
     0.459300    0.463958    0.499044    0.559006    0.573636

 Minimum search - taking simple RFO step
 Searching for Lamda that Minimizes Along All modes
 Value Taken    Lamda =  -0.00000248
 Step Taken.  Stepsize is  0.002918

                             Maximum     Tolerance    Cnvgd?
         Gradient           0.000451      0.000300      NO
         Displacement       0.001583      0.001200      NO
         Energy change     -0.000013      0.000001      NO


 New Cartesian Coordinates Obtained by Inverse Iteration

 Displacement from previous Coordinates is:  0.006619
 ----------------------------------------------------------------
             Standard Nuclear Orientation (Angstroms)
    I     Atom           X                Y                Z
 ----------------------------------------------------------------
    1      C       0.0340456724     0.0000000000     0.0139920100
    2      C       0.0053688095     0.0000000000     1.4039316441
    3      C       1.2158303099     0.0000000000     2.1059053983
    4      C       2.4341963419     0.0000000000     1.4037011033
    5      C       2.4440846942     0.0000000000    -0.0028302294
    6      C       1.2264260584     0.0000000000    -0.7033787765
    7      F      -1.1292259222     0.0000000000    -0.6453993120
    8      Br     -1.6802537145     0.0000000000     2.2685875238
    9      Cl      1.1862013940     0.0000000000     3.8410981095
   10      Br      4.0555212428     0.0000000000     2.3998020724
   11      I       4.2901177103     0.0000000000    -1.0722067777
   12      I       1.0534039108     0.0000000000    -2.8207327656
 ----------------------------------------------------------------
 Nuclear Repulsion Energy =        3201.95447630 hartrees
 There are      119 alpha and      119 beta electrons
 Applying Cartesian multipole field
    Component          Value
    ---------          -----
     (2,0,0)        1.00000E-11
     (0,2,0)        2.00000E-11
     (0,0,2)       -3.00000E-11
 Nucleus-field energy     =    -0.0000000601 hartrees
 Requested basis set is 6-311++G(d,p)
 There are 141 shells and 404 basis functions
 A cutoff of  1.0D-11 yielded   6163 shell pairs
 There are     56430 function pairs (     62648 Cartesian)
 Smallest overlap matrix eigenvalue = 6.41E-07

 Q-Chem warning in module stvman/mkSTV.C, line 318:

 Overlap eigenvalue is smaller than square root of threshold
 Use THRESH >= 12 to get rid of this warning

 Linear dependence detected in AO basis
 Tighter screening thresholds may be required for diffuse basis sets
 Use S2THRESH > 14 and THRESH = 14 in case of SCF convergence issues
 Number of orthogonalized atomic orbitals = 403
 Maximum deviation from orthogonality = 2.663E-10
 Guess MOs from SCF MO coefficient file

 -----------------------------------------------------------------------
  General SCF calculation program by
  Eric Jon Sundstrom, Paul Horn, Yuezhi Mao, Dmitri Zuev, Alec White,
  David Stuck, Shaama M.S., Shane Yost, Joonho Lee, David Small,
  Daniel Levine, Susi Lehtola, Hugh Burton, Evgeny Epifanovsky,
  Bang C. Huynh
 -----------------------------------------------------------------------
 Exchange:     0.2000 Hartree-Fock + 0.0800 Slater + 0.7200 B88
 Correlation:  0.1900 VWN1RPA + 0.8100 LYP
 Using SG-1 standard quadrature grid
 using 6 threads for integral computing
 -------------------------------------------------------
 OpenMP Integral computing Module                
 Release: version 2.0, May 2017, Q-Chem Inc. Pleasanton 
 -------------------------------------------------------
 A restricted SCF calculation will be
 performed using DIIS
 SCF converges when DIIS error is below 1.0e-08
 ---------------------------------------
  Cycle       Energy         DIIS error
 ---------------------------------------
    1  -19776.0723427264      1.39e-05  
    2  -19776.0723445888      3.26e-06  
    3  -19776.0723442396      5.20e-06  
    4  -19776.0723447646      1.22e-06  
    5  -19776.0723447958      3.07e-07  
    6  -19776.0723447978      8.32e-08  
    7  -19776.0723447967      3.56e-08  
    8  -19776.0723447959      1.37e-08  
    9  -19776.0723447933      2.84e-09  Convergence criterion met
 ---------------------------------------
 SCF time:   CPU 162.95s  wall 30.00s 
 SCF   energy in the final basis set =   -19776.0723447933
 Total energy in the final basis set =   -19776.0723447933

 --------------------------------------------------------------

                    Orbital Energies (a.u.)
 --------------------------------------------------------------

 Alpha MOs
 -- Occupied --
*****************-482.8605-482.8570-176.3230-176.3217-165.7269-165.7256
********-165.7244-165.7234-165.7232-101.5848 -62.5133 -62.5099 -56.3341
-56.3306 -56.3298 -56.3295 -56.3265 -56.3261 -35.8194 -35.8182 -31.3129
-31.3117 -31.3065 -31.3061 -31.3054 -31.3049 -24.7293 -22.9633 -22.9621
-22.9619 -22.9616 -22.9607 -22.9603 -22.9571 -22.9571 -22.9559 -22.9559
-10.3142 -10.2909 -10.2820 -10.2781 -10.2761 -10.2697  -9.4996  -8.7220
 -8.7187  -7.2644  -7.2545  -7.2536  -6.5545  -6.5510  -6.5403  -6.5394
 -6.5372  -6.5362  -6.3687  -6.3676  -4.7818  -4.7806  -4.7662  -4.7654
 -4.7652  -4.7643  -2.6652  -2.6617  -2.6614  -2.6607  -2.6581  -2.6573
 -2.6493  -2.6493  -2.6463  -2.6461  -2.0475  -2.0461  -2.0428  -2.0421
 -2.0418  -2.0410  -2.0286  -2.0286  -2.0277  -2.0275  -1.2748  -0.9527
 -0.8902  -0.8651  -0.8304  -0.7790  -0.7683  -0.6975  -0.6788  -0.6417
 -0.6194  -0.5703  -0.5660  -0.5171  -0.4978  -0.4682  -0.4493  -0.4455
 -0.4389  -0.4099  -0.3876  -0.3812  -0.3645  -0.3574  -0.3385  -0.3295
 -0.3102  -0.3044  -0.2996  -0.2994  -0.2663  -0.2635  -0.2605
 -- Virtual --
 -0.1043  -0.0724  -0.0609  -0.0494  -0.0456  -0.0165  -0.0046   0.0135
  0.0246   0.0273   0.0407   0.0490   0.0529   0.0591   0.0612   0.0668
  0.0719   0.0790   0.0844   0.0895   0.0924   0.0961   0.0976   0.1066
  0.1192   0.1232   0.1261   0.1345   0.1449   0.1466   0.1587   0.1614
  0.1651   0.1689   0.1759   0.1806   0.1919   0.1981   0.2054   0.2066
  0.2182   0.2195   0.2303   0.2318   0.2329   0.2504   0.2532   0.2644
  0.2660   0.2690   0.2880   0.3002   0.3072   0.3208   0.3494   0.3585
  0.3713   0.3853   0.3886   0.3964   0.4008   0.4050   0.4110   0.4186
  0.4193   0.4294   0.4334   0.4400   0.4466   0.4507   0.4709   0.4729
  0.4896   0.4922   0.5013   0.5028   0.5124   0.5171   0.5233   0.5335
  0.5432   0.5489   0.5646   0.5672   0.5800   0.5929   0.5941   0.6024
  0.6081   0.6337   0.6467   0.6473   0.6811   0.6965   0.7080   0.7108
  0.7192   0.7456   0.7485   0.7559   0.7635   0.7882   0.8113   0.8155
  0.8411   0.8419   0.8488   0.8555   0.8946   0.8986   0.9349   0.9378
  0.9430   0.9805   0.9833   0.9977   1.0343   1.0478   1.0842   1.0905
  1.1358   1.1599   1.1654   1.2005   1.2284   1.2337   1.2612   1.3052
  1.3306   1.3438   1.3637   1.3694   1.4139   1.4150   1.4285   1.4546
  1.4704   1.4846   1.5226   1.5324   1.5497   1.5696   1.6232   1.7132
  1.7292   1.7461   1.7646   1.8075   1.8165   1.8379   1.8445   1.8941
  2.0043   2.0099   2.0211   2.0261   2.0621   2.1278   2.1382   2.1851
  2.2083   2.2296   2.2483   2.2572   2.2819   2.2933   2.3082   2.3419
  2.4373   2.4699   2.5607   2.5637   2.6967   2.7038   2.8105   2.8213
  2.8255   2.8888   2.9989   3.0349   3.0618   3.0640   3.1554   3.1783
  3.3761   3.4109   3.6291   3.7464   3.7523   3.8097   3.8849   3.9464
  3.9578   3.9620   3.9856   3.9890   3.9901   3.9942   4.0207   4.0335
  4.0496   4.0659   4.0688   4.0715   4.0975   4.1182   4.1748   4.2454
  4.2524   4.2525   4.3079   4.3949   4.4076   4.4204   4.5601   4.8037
  4.8351   5.9912   6.0271   6.0750   6.1020   6.1456   6.1956   6.3000
  6.4365   6.6849   6.7511   6.7709   7.5452   7.5579   7.6641   7.6935
  7.7404   7.7520   9.7698  23.2204  23.7607  23.7691  23.9207  23.9291
 24.0219  25.8183  26.2072  26.6221  27.8449  27.9484  28.3326  28.3602
 28.3955  28.4025  28.4307  28.4502  28.5219  28.5266  28.5405  28.5430
 28.5548  28.5634  28.5972  28.6318  28.6921  28.7588  47.9766  48.0214
 66.7690 127.8756 127.8966 127.9303 127.9440 127.9648 127.9905 151.6424
151.7326 215.7619 289.7413 289.7542 289.8591 289.8935 289.9631 289.9752
********1020.84391901.80481901.8989
 --------------------------------------------------------------

          Ground-State Mulliken Net Atomic Charges

     Atom                 Charge (a.u.)
  ----------------------------------------
      1 C                    -0.757758
      2 C                     0.258209
      3 C                    -0.064104
      4 C                    -0.183718
      5 C                    -0.077136
      6 C                     0.518166
      7 F                    -0.079613
      8 Br                   -0.132453
      9 Cl                    0.557600
     10 Br                   -0.248534
     11 I                     0.109321
     12 I                     0.100018
  ----------------------------------------
  Sum of atomic charges =     0.000000

 -----------------------------------------------------------------
                    Cartesian Multipole Moments
 -----------------------------------------------------------------
    Charge (ESU x 10^10)
                -0.0000
    Dipole Moment (Debye)
         X       0.7201      Y       0.0000      Z      -0.3340
       Tot       0.7938
    Quadrupole Moments (Debye-Ang)
        XX    -139.7868     XY       0.0000     YY    -145.7853
        XZ      -3.1197     YZ      -0.0000     ZZ    -139.5923
    Octopole Moments (Debye-Ang^2)
       XXX    -698.2106    XXY       0.0000    XYY    -249.8915
       YYY       0.0000    XXZ     -43.2078    XYZ       0.0000
       YYZ     -43.8102    XZZ    -236.6749    YZZ       0.0000
       ZZZ    -148.4986
    Hexadecapole Moments (Debye-Ang^3)
      XXXX   -5864.9263   XXXY       0.0000   XXYY   -1093.0796
      XYYY       0.0000   YYYY    -183.2390   XXXZ     -11.3369
      XXYZ       0.0000   XYYZ      17.8465   YYYZ      -0.0000
      XXZZ   -1665.7150   XYZZ       0.0000   YYZZ    -767.6143
      XZZZ      31.2217   YZZZ      -0.0000   ZZZZ   -4098.2611
 -----------------------------------------------------------------
 Calculating analytic gradient of the SCF energy
 Gradient of SCF Energy
            1           2           3           4           5           6
    1  -0.0000954   0.0000166  -0.0000453  -0.0000458   0.0000762   0.0000158
    2   0.0000000  -0.0000000  -0.0000000   0.0000000   0.0000000   0.0000000
    3   0.0000353  -0.0001076   0.0001457   0.0000042  -0.0000966   0.0000716
            7           8           9          10          11          12
    1   0.0000271   0.0000216  -0.0001014   0.0001343   0.0000599  -0.0000637
    2  -0.0000000   0.0000000  -0.0000000   0.0000000  -0.0000000  -0.0000000
    3   0.0000675   0.0000337  -0.0000606  -0.0000401   0.0000150  -0.0000680
 Max gradient component =       1.457E-04
 RMS gradient           =       5.800E-05
 Gradient time:  CPU 86.62 s  wall 14.55 s
 Geometry Optimization Parameters
   NAtoms,    NIC,     NZ,  NCons,   NDum,   NFix, NCnnct, MaxDiis
       12      78      12       0       0       0       0       0

 Cartesian Hessian Update
 Hessian updated using BFGS update


** GEOMETRY OPTIMIZATION IN DELOCALIZED INTERNAL COORDINATES **
   Searching for a Minimum

   Optimization Cycle:   6

                       Coordinates (Angstroms)
     ATOM                X               Y               Z
      1  C         0.0340456724    0.0000000000    0.0139920100
      2  C         0.0053688095    0.0000000000    1.4039316441
      3  C         1.2158303099    0.0000000000    2.1059053983
      4  C         2.4341963419    0.0000000000    1.4037011033
      5  C         2.4440846942    0.0000000000   -0.0028302294
      6  C         1.2264260584    0.0000000000   -0.7033787765
      7  F        -1.1292259222    0.0000000000   -0.6453993120
      8  Br       -1.6802537145    0.0000000000    2.2685875238
      9  Cl        1.1862013940    0.0000000000    3.8410981095
     10  Br        4.0555212428    0.0000000000    2.3998020724
     11  I         4.2901177103    0.0000000000   -1.0722067777
     12  I         1.0534039108    0.0000000000   -2.8207327656
   Point Group: c1    Number of degrees of freedom:    30


   Energy is -19776.072344793

 Hessian updated using BFGS update

 18 Hessian modes will be used to form the next step
  Hessian Eigenvalues:
     0.119546    0.133196    0.199534    0.204352    0.213731    0.238781
     0.249177    0.264906    0.322857    0.327718    0.411293    0.434868
     0.454222    0.462346    0.480392    0.512765    0.561823    0.583607

 Minimum search - taking simple RFO step
 Searching for Lamda that Minimizes Along All modes
 Value Taken    Lamda =   0.00000000
 Step Taken.  Stepsize is  0.001271

                             Maximum     Tolerance    Cnvgd?
         Gradient           0.000399      0.000300      NO
         Displacement       0.000911      0.001200     YES
         Energy change     -0.000001      0.000001     YES


 New Cartesian Coordinates Obtained by Inverse Iteration

 Displacement from previous Coordinates is:  0.002746
 ----------------------------------------------------------------
             Standard Nuclear Orientation (Angstroms)
    I     Atom           X                Y                Z
 ----------------------------------------------------------------
    1      C       0.0339972731     0.0000000000     0.0139659749
    2      C       0.0052850184     0.0000000000     1.4040050119
    3      C       1.2158739977     0.0000000000     2.1058302653
    4      C       2.4341182124     0.0000000000     1.4036448810
    5      C       2.4438855001     0.0000000000    -0.0027734567
    6      C       1.2263373806     0.0000000000    -0.7034007501
    7      F      -1.1292207430     0.0000000000    -0.6455906682
    8      Br     -1.6804212607     0.0000000000     2.2684912809
    9      Cl      1.1871938291     0.0000000000     3.8411440890
   10      Br      4.0550254687     0.0000000000     2.4000880365
   11      I       4.2896372628     0.0000000000    -1.0723593016
   12      I       1.0540045683     0.0000000000    -2.8205753629
 ----------------------------------------------------------------
 Nuclear Repulsion Energy =        3202.13116171 hartrees
 There are      119 alpha and      119 beta electrons
 Applying Cartesian multipole field
    Component          Value
    ---------          -----
     (2,0,0)        1.00000E-11
     (0,2,0)        2.00000E-11
     (0,0,2)       -3.00000E-11
 Nucleus-field energy     =    -0.0000000601 hartrees
 Requested basis set is 6-311++G(d,p)
 There are 141 shells and 404 basis functions
 A cutoff of  1.0D-11 yielded   6162 shell pairs
 There are     56427 function pairs (     62645 Cartesian)
 Smallest overlap matrix eigenvalue = 6.40E-07

 Q-Chem warning in module stvman/mkSTV.C, line 318:

 Overlap eigenvalue is smaller than square root of threshold
 Use THRESH >= 12 to get rid of this warning

 Linear dependence detected in AO basis
 Tighter screening thresholds may be required for diffuse basis sets
 Use S2THRESH > 14 and THRESH = 14 in case of SCF convergence issues
 Number of orthogonalized atomic orbitals = 403
 Maximum deviation from orthogonality = 1.046E-10
 Guess MOs from SCF MO coefficient file

 -----------------------------------------------------------------------
  General SCF calculation program by
  Eric Jon Sundstrom, Paul Horn, Yuezhi Mao, Dmitri Zuev, Alec White,
  David Stuck, Shaama M.S., Shane Yost, Joonho Lee, David Small,
  Daniel Levine, Susi Lehtola, Hugh Burton, Evgeny Epifanovsky,
  Bang C. Huynh
 -----------------------------------------------------------------------
 Exchange:     0.2000 Hartree-Fock + 0.0800 Slater + 0.7200 B88
 Correlation:  0.1900 VWN1RPA + 0.8100 LYP
 Using SG-1 standard quadrature grid
 using 6 threads for integral computing
 -------------------------------------------------------
 OpenMP Integral computing Module                
 Release: version 2.0, May 2017, Q-Chem Inc. Pleasanton 
 -------------------------------------------------------
 A restricted SCF calculation will be
 performed using DIIS
 SCF converges when DIIS error is below 1.0e-08
 ---------------------------------------
  Cycle       Energy         DIIS error
 ---------------------------------------
    1  -19776.0723447460      5.46e-06  
    2  -19776.0723450793      1.45e-06  
    3  -19776.0723449484      2.85e-06  
    4  -19776.0723451231      3.14e-07  
    5  -19776.0723451249      9.47e-08  
    6  -19776.0723451247      3.88e-08  
    7  -19776.0723451243      1.44e-08  
    8  -19776.0723451237      4.46e-09  Convergence criterion met
 ---------------------------------------
 SCF time:   CPU 145.87s  wall 26.00s 
 SCF   energy in the final basis set =   -19776.0723451237
 Total energy in the final basis set =   -19776.0723451237

 --------------------------------------------------------------

                    Orbital Energies (a.u.)
 --------------------------------------------------------------

 Alpha MOs
 -- Occupied --
*****************-482.8605-482.8570-176.3230-176.3217-165.7269-165.7256
********-165.7244-165.7234-165.7232-101.5848 -62.5133 -62.5099 -56.3341
-56.3306 -56.3298 -56.3295 -56.3265 -56.3261 -35.8194 -35.8182 -31.3129
-31.3117 -31.3065 -31.3061 -31.3054 -31.3049 -24.7293 -22.9633 -22.9621
-22.9619 -22.9616 -22.9607 -22.9603 -22.9571 -22.9571 -22.9559 -22.9559
-10.3142 -10.2908 -10.2819 -10.2781 -10.2760 -10.2697  -9.4996  -8.7221
 -8.7187  -7.2644  -7.2545  -7.2536  -6.5545  -6.5510  -6.5404  -6.5394
 -6.5372  -6.5362  -6.3687  -6.3676  -4.7818  -4.7806  -4.7662  -4.7654
 -4.7652  -4.7643  -2.6652  -2.6617  -2.6614  -2.6607  -2.6581  -2.6573
 -2.6493  -2.6493  -2.6463  -2.6461  -2.0475  -2.0461  -2.0428  -2.0421
 -2.0418  -2.0410  -2.0286  -2.0286  -2.0277  -2.0275  -1.2748  -0.9527
 -0.8901  -0.8652  -0.8304  -0.7790  -0.7683  -0.6975  -0.6788  -0.6417
 -0.6194  -0.5703  -0.5660  -0.5171  -0.4978  -0.4682  -0.4493  -0.4455
 -0.4389  -0.4099  -0.3876  -0.3812  -0.3645  -0.3574  -0.3385  -0.3295
 -0.3103  -0.3044  -0.2996  -0.2994  -0.2663  -0.2635  -0.2605
 -- Virtual --
 -0.1043  -0.0724  -0.0609  -0.0494  -0.0455  -0.0165  -0.0046   0.0135
  0.0246   0.0273   0.0407   0.0490   0.0529   0.0591   0.0612   0.0668
  0.0719   0.0790   0.0844   0.0895   0.0924   0.0961   0.0976   0.1066
  0.1192   0.1232   0.1261   0.1345   0.1449   0.1466   0.1587   0.1614
  0.1652   0.1689   0.1759   0.1806   0.1919   0.1981   0.2054   0.2066
  0.2182   0.2195   0.2303   0.2317   0.2329   0.2504   0.2532   0.2645
  0.2660   0.2690   0.2880   0.3002   0.3072   0.3208   0.3494   0.3585
  0.3713   0.3853   0.3886   0.3963   0.4008   0.4050   0.4110   0.4186
  0.4193   0.4294   0.4334   0.4400   0.4465   0.4507   0.4709   0.4729
  0.4896   0.4922   0.5014   0.5028   0.5125   0.5172   0.5233   0.5334
  0.5433   0.5489   0.5646   0.5672   0.5800   0.5930   0.5942   0.6025
  0.6080   0.6337   0.6467   0.6474   0.6812   0.6965   0.7080   0.7108
  0.7192   0.7456   0.7486   0.7559   0.7635   0.7881   0.8114   0.8155
  0.8411   0.8419   0.8487   0.8555   0.8945   0.8987   0.9349   0.9378
  0.9430   0.9806   0.9833   0.9977   1.0343   1.0477   1.0842   1.0905
  1.1358   1.1601   1.1654   1.2005   1.2284   1.2337   1.2612   1.3051
  1.3306   1.3440   1.3638   1.3694   1.4139   1.4150   1.4285   1.4545
  1.4706   1.4846   1.5226   1.5324   1.5497   1.5696   1.6232   1.7133
  1.7292   1.7461   1.7647   1.8075   1.8165   1.8379   1.8445   1.8941
  2.0043   2.0099   2.0211   2.0261   2.0622   2.1278   2.1381   2.1852
  2.2084   2.2296   2.2484   2.2572   2.2819   2.2934   2.3081   2.3419
  2.4374   2.4699   2.5606   2.5637   2.6967   2.7038   2.8105   2.8214
  2.8255   2.8888   2.9989   3.0349   3.0619   3.0641   3.1555   3.1783
  3.3762   3.4109   3.6292   3.7464   3.7523   3.8098   3.8849   3.9464
  3.9577   3.9620   3.9856   3.9890   3.9900   3.9942   4.0208   4.0335
  4.0496   4.0660   4.0687   4.0715   4.0975   4.1182   4.1748   4.2454
  4.2524   4.2526   4.3079   4.3949   4.4076   4.4205   4.5602   4.8037
  4.8351   5.9912   6.0271   6.0748   6.1020   6.1458   6.1958   6.3000
  6.4365   6.6849   6.7511   6.7710   7.5452   7.5579   7.6641   7.6935
  7.7404   7.7521   9.7698  23.2204  23.7608  23.7692  23.9210  23.9292
 24.0219  25.8183  26.2073  26.6220  27.8449  27.9485  28.3326  28.3602
 28.3955  28.4025  28.4307  28.4503  28.5219  28.5266  28.5405  28.5429
 28.5548  28.5634  28.5972  28.6319  28.6922  28.7588  47.9766  48.0215
 66.7690 127.8756 127.8967 127.9302 127.9441 127.9649 127.9906 151.6425
151.7326 215.7619 289.7413 289.7542 289.8591 289.8935 289.9632 289.9752
********1020.84401901.80481901.8990
 --------------------------------------------------------------

          Ground-State Mulliken Net Atomic Charges

     Atom                 Charge (a.u.)
  ----------------------------------------
      1 C                    -0.757877
      2 C                     0.259718
      3 C                    -0.064367
      4 C                    -0.184465
      5 C                    -0.077560
      6 C                     0.518341
      7 F                    -0.079628
      8 Br                   -0.132441
      9 Cl                    0.557540
     10 Br                   -0.248578
     11 I                     0.109288
     12 I                     0.100031
  ----------------------------------------
  Sum of atomic charges =     0.000000

 -----------------------------------------------------------------
                    Cartesian Multipole Moments
 -----------------------------------------------------------------
    Charge (ESU x 10^10)
                -0.0000
    Dipole Moment (Debye)
         X       0.7201      Y      -0.0000      Z      -0.3346
       Tot       0.7941
    Quadrupole Moments (Debye-Ang)
        XX    -139.7912     XY      -0.0000     YY    -145.7841
        XZ      -3.1196     YZ      -0.0000     ZZ    -139.5900
    Octopole Moments (Debye-Ang^2)
       XXX    -698.2773    XXY      -0.0000    XYY    -249.8894
       YYY      -0.0000    XXZ     -43.2030    XYZ      -0.0000
       YYZ     -43.8146    XZZ    -236.6277    YZZ      -0.0000
       ZZZ    -148.5142
    Hexadecapole Moments (Debye-Ang^3)
      XXXX   -5864.6451   XXXY      -0.0000   XXYY   -1092.9475
      XYYY      -0.0000   YYYY    -183.2358   XXXZ     -11.3144
      XXYZ      -0.0000   XYYZ      17.8508   YYYZ       0.0000
      XXZZ   -1665.4618   XYZZ      -0.0000   YYZZ    -767.6156
      XZZZ      31.3074   YZZZ      -0.0000   ZZZZ   -4098.2753
 -----------------------------------------------------------------
 Calculating analytic gradient of the SCF energy
 Gradient of SCF Energy
            1           2           3           4           5           6
    1  -0.0000514  -0.0000081   0.0000370  -0.0000380   0.0000096   0.0000283
    2   0.0000000   0.0000000  -0.0000000   0.0000000  -0.0000000  -0.0000000
    3  -0.0000020  -0.0000515   0.0000658   0.0000028  -0.0000406   0.0000432
            7           8           9          10          11          12
    1   0.0000174  -0.0000067   0.0000180   0.0000241  -0.0000102  -0.0000201
    2  -0.0000000  -0.0000000   0.0000000   0.0000000   0.0000000   0.0000000
    3   0.0000313   0.0000110  -0.0000221  -0.0000107  -0.0000035  -0.0000237
 Max gradient component =       6.581E-05
 RMS gradient           =       2.413E-05
 Gradient time:  CPU 86.51 s  wall 14.53 s
 Geometry Optimization Parameters
   NAtoms,    NIC,     NZ,  NCons,   NDum,   NFix, NCnnct, MaxDiis
       12      78      12       0       0       0       0       0

 Cartesian Hessian Update
 Hessian updated using BFGS update


** GEOMETRY OPTIMIZATION IN DELOCALIZED INTERNAL COORDINATES **
   Searching for a Minimum

   Optimization Cycle:   7

                       Coordinates (Angstroms)
     ATOM                X               Y               Z
      1  C         0.0339972731    0.0000000000    0.0139659749
      2  C         0.0052850184    0.0000000000    1.4040050119
      3  C         1.2158739977    0.0000000000    2.1058302653
      4  C         2.4341182124    0.0000000000    1.4036448810
      5  C         2.4438855001    0.0000000000   -0.0027734567
      6  C         1.2263373806    0.0000000000   -0.7034007501
      7  F        -1.1292207430    0.0000000000   -0.6455906682
      8  Br       -1.6804212607    0.0000000000    2.2684912809
      9  Cl        1.1871938291    0.0000000000    3.8411440890
     10  Br        4.0550254687    0.0000000000    2.4000880365
     11  I         4.2896372628    0.0000000000   -1.0723593016
     12  I         1.0540045683    0.0000000000   -2.8205753629
   Point Group: c1    Number of degrees of freedom:    30


   Energy is -19776.072345124

 Hessian updated using BFGS update

 19 Hessian modes will be used to form the next step
  Hessian Eigenvalues:
     0.114570    0.133429    0.194429    0.202147    0.208273    0.237530
     0.249118    0.249433    0.272250    0.321050    0.331684    0.395520
     0.434756    0.455747    0.458821    0.488159    0.526612    0.568378
     0.578871

 Minimum search - taking simple RFO step
 Searching for Lamda that Minimizes Along All modes
 Value Taken    Lamda =   0.00000000
 Step Taken.  Stepsize is  0.000425

                             Maximum     Tolerance    Cnvgd?
         Gradient           0.000053      0.000300     YES
         Displacement       0.000309      0.001200     YES
         Energy change     -0.000000      0.000001     YES


                       Distance Matrix (Angstroms)
             C (  1)   C (  2)   C (  3)   C (  4)   C (  5)   C (  6)
   C (  2)  1.390336
   C (  3)  2.402650  1.399316
   C (  4)  2.773407  2.428833  1.406123
   C (  5)  2.409946  2.815279  2.440127  1.406452
   C (  6)  1.391506  2.435596  2.809251  2.428657  1.404743
   F (  7)  1.337195  2.342637  3.615216  4.110566  3.630469  2.356267
   Br(  8)  2.832334  1.894450  2.900859  4.204449  4.708349  4.157089
   Cl(  9)  3.997143  2.708608  1.735551  2.737923  4.044129  4.544713
   Br( 10)  4.675708  4.170441  2.854360  1.902693  2.893011  4.199181
   I ( 11)  4.392104  4.948541  4.421415  3.094115  2.133264  3.085439
   I ( 12)  3.012481  4.352803  4.929064  4.443957  3.141938  2.124177
             F (  7)   Br(  8)   Cl(  9)   Br( 10)   I ( 11)
   Br(  8)  2.965754
   Cl(  9)  5.049412  3.270543
   Br( 10)  6.012701  5.736956  3.209533
   I ( 11)  5.435637  6.841263  5.810996  3.480364
   I ( 12)  3.081725  5.777169  6.663051  6.021748  3.677714

 Final energy is   -19776.072345123728     


 ******************************
 **  OPTIMIZATION CONVERGED  **
 ******************************

                       Coordinates (Angstroms)
     ATOM                X               Y               Z
      1  C         0.0339972731    0.0000000000    0.0139659749
      2  C         0.0052850184    0.0000000000    1.4040050119
      3  C         1.2158739977    0.0000000000    2.1058302653
      4  C         2.4341182124    0.0000000000    1.4036448810
      5  C         2.4438855001    0.0000000000   -0.0027734567
      6  C         1.2263373806    0.0000000000   -0.7034007501
      7  F        -1.1292207430    0.0000000000   -0.6455906682
      8  Br       -1.6804212607    0.0000000000    2.2684912809
      9  Cl        1.1871938291    0.0000000000    3.8411440890
     10  Br        4.0550254687    0.0000000000    2.4000880365
     11  I         4.2896372628    0.0000000000   -1.0723593016
     12  I         1.0540045683    0.0000000000   -2.8205753629

Z-matrix Print:
$molecule
0 1
I 
C  1 2.133264
C  2 1.404743 1 119.990449
C  3 1.391506 2 119.049053 1 -180.000000 0
F  4 1.337195 3 119.413262 2 -180.000000 0
C  4 1.390336 3 122.216371 2 -0.000000 0
C  6 1.399316 4 118.919211 3 -0.000000 0
C  7 1.406123 6 119.938697 4 -0.000000 0
Cl 7 1.735551 6 119.155666 4 -180.000000 0
Br 6 1.894450 4 118.333578 3 -180.000000 0
Br 8 1.902693 7 118.460349 6 -180.000000 0
I  3 2.124177 2 124.571370 1 -0.000000 0
$end


 --------------------------------------------------------------

                    Orbital Energies (a.u.)
 --------------------------------------------------------------

 Alpha MOs
 -- Occupied --
*****************-482.8605-482.8570-176.3230-176.3217-165.7269-165.7256
********-165.7244-165.7234-165.7232-101.5848 -62.5133 -62.5099 -56.3341
-56.3306 -56.3298 -56.3295 -56.3265 -56.3261 -35.8194 -35.8182 -31.3129
-31.3117 -31.3065 -31.3061 -31.3054 -31.3049 -24.7293 -22.9633 -22.9621
-22.9619 -22.9616 -22.9607 -22.9603 -22.9571 -22.9571 -22.9559 -22.9559
-10.3142 -10.2908 -10.2819 -10.2781 -10.2760 -10.2697  -9.4996  -8.7221
 -8.7187  -7.2644  -7.2545  -7.2536  -6.5545  -6.5510  -6.5404  -6.5394
 -6.5372  -6.5362  -6.3687  -6.3676  -4.7818  -4.7806  -4.7662  -4.7654
 -4.7652  -4.7643  -2.6652  -2.6617  -2.6614  -2.6607  -2.6581  -2.6573
 -2.6493  -2.6493  -2.6463  -2.6461  -2.0475  -2.0461  -2.0428  -2.0421
 -2.0418  -2.0410  -2.0286  -2.0286  -2.0277  -2.0275  -1.2748  -0.9527
 -0.8901  -0.8652  -0.8304  -0.7790  -0.7683  -0.6975  -0.6788  -0.6417
 -0.6194  -0.5703  -0.5660  -0.5171  -0.4978  -0.4682  -0.4493  -0.4455
 -0.4389  -0.4099  -0.3876  -0.3812  -0.3645  -0.3574  -0.3385  -0.3295
 -0.3103  -0.3044  -0.2996  -0.2994  -0.2663  -0.2635  -0.2605
 -- Virtual --
 -0.1043  -0.0724  -0.0609  -0.0494  -0.0455  -0.0165  -0.0046   0.0135
  0.0246   0.0273   0.0407   0.0490   0.0529   0.0591   0.0612   0.0668
  0.0719   0.0790   0.0844   0.0895   0.0924   0.0961   0.0976   0.1066
  0.1192   0.1232   0.1261   0.1345   0.1449   0.1466   0.1587   0.1614
  0.1652   0.1689   0.1759   0.1806   0.1919   0.1981   0.2054   0.2066
  0.2182   0.2195   0.2303   0.2317   0.2329   0.2504   0.2532   0.2645
  0.2660   0.2690   0.2880   0.3002   0.3072   0.3208   0.3494   0.3585
  0.3713   0.3853   0.3886   0.3963   0.4008   0.4050   0.4110   0.4186
  0.4193   0.4294   0.4334   0.4400   0.4465   0.4507   0.4709   0.4729
  0.4896   0.4922   0.5014   0.5028   0.5125   0.5172   0.5233   0.5334
  0.5433   0.5489   0.5646   0.5672   0.5800   0.5930   0.5942   0.6025
  0.6080   0.6337   0.6467   0.6474   0.6812   0.6965   0.7080   0.7108
  0.7192   0.7456   0.7486   0.7559   0.7635   0.7881   0.8114   0.8155
  0.8411   0.8419   0.8487   0.8555   0.8945   0.8987   0.9349   0.9378
  0.9430   0.9806   0.9833   0.9977   1.0343   1.0477   1.0842   1.0905
  1.1358   1.1601   1.1654   1.2005   1.2284   1.2337   1.2612   1.3051
  1.3306   1.3440   1.3638   1.3694   1.4139   1.4150   1.4285   1.4545
  1.4706   1.4846   1.5226   1.5324   1.5497   1.5696   1.6232   1.7133
  1.7292   1.7461   1.7647   1.8075   1.8165   1.8379   1.8445   1.8941
  2.0043   2.0099   2.0211   2.0261   2.0622   2.1278   2.1381   2.1852
  2.2084   2.2296   2.2484   2.2572   2.2819   2.2934   2.3081   2.3419
  2.4374   2.4699   2.5606   2.5637   2.6967   2.7038   2.8105   2.8214
  2.8255   2.8888   2.9989   3.0349   3.0619   3.0641   3.1555   3.1783
  3.3762   3.4109   3.6292   3.7464   3.7523   3.8098   3.8849   3.9464
  3.9577   3.9620   3.9856   3.9890   3.9900   3.9942   4.0208   4.0335
  4.0496   4.0660   4.0687   4.0715   4.0975   4.1182   4.1748   4.2454
  4.2524   4.2526   4.3079   4.3949   4.4076   4.4205   4.5602   4.8037
  4.8351   5.9912   6.0271   6.0748   6.1020   6.1458   6.1958   6.3000
  6.4365   6.6849   6.7511   6.7710   7.5452   7.5579   7.6641   7.6935
  7.7404   7.7521   9.7698  23.2204  23.7608  23.7692  23.9210  23.9292
 24.0219  25.8183  26.2073  26.6220  27.8449  27.9485  28.3326  28.3602
 28.3955  28.4025  28.4307  28.4503  28.5219  28.5266  28.5405  28.5429
 28.5548  28.5634  28.5972  28.6319  28.6922  28.7588  47.9766  48.0215
 66.7690 127.8756 127.8967 127.9302 127.9441 127.9649 127.9906 151.6425
151.7326 215.7619 289.7413 289.7542 289.8591 289.8935 289.9632 289.9752
********1020.84401901.80481901.8990
 --------------------------------------------------------------

          Ground-State Mulliken Net Atomic Charges

     Atom                 Charge (a.u.)
  ----------------------------------------
      1 C                    -0.757877
      2 C                     0.259718
      3 C                    -0.064367
      4 C                    -0.184465
      5 C                    -0.077560
      6 C                     0.518341
      7 F                    -0.079628
      8 Br                   -0.132441
      9 Cl                    0.557540
     10 Br                   -0.248578
     11 I                     0.109288
     12 I                     0.100031
  ----------------------------------------
  Sum of atomic charges =     0.000000

 -----------------------------------------------------------------
                    Cartesian Multipole Moments
 -----------------------------------------------------------------
    Charge (ESU x 10^10)
                -0.0000
    Dipole Moment (Debye)
         X       0.7201      Y      -0.0000      Z      -0.3346
       Tot       0.7941
    Quadrupole Moments (Debye-Ang)
        XX    -139.7912     XY      -0.0000     YY    -145.7841
        XZ      -3.1196     YZ      -0.0000     ZZ    -139.5900
    Octopole Moments (Debye-Ang^2)
       XXX    -698.2773    XXY      -0.0000    XYY    -249.8894
       YYY      -0.0000    XXZ     -43.2030    XYZ      -0.0000
       YYZ     -43.8146    XZZ    -236.6277    YZZ      -0.0000
       ZZZ    -148.5142
    Hexadecapole Moments (Debye-Ang^3)
      XXXX   -5864.6451   XXXY      -0.0000   XXYY   -1092.9475
      XYYY      -0.0000   YYYY    -183.2358   XXXZ     -11.3144
      XXYZ      -0.0000   XYYZ      17.8508   YYYZ       0.0000
      XXZZ   -1665.4618   XYZZ      -0.0000   YYZZ    -767.6156
      XZZZ      31.3074   YZZZ      -0.0000   ZZZZ   -4098.2753
 -----------------------------------------------------------------
Archival summary:
1\1\february\OPT\ProcedureUnspecified\BasisUnspecified\2r2l116\taweetha\SunDec123:49:472019SunDec123:49:472019\0\\#,OPT,ProcedureUnspecified,BasisUnspecified,\\0,1\I\C,1,2.13326\C,2,1.40474,1,119.99\C,3,1.39151,2,119.049,1,-180,0\F,4,1.3372,3,119.413,2,-180,0\C,4,1.39034,3,122.216,2,-0,0\C,6,1.39932,4,118.919,3,-0,0\C,7,1.40612,6,119.939,4,-0,0\Cl,7,1.73555,6,119.156,4,-180,0\Br,6,1.89445,4,118.334,3,-180,0\Br,8,1.90269,7,118.46,6,-180,0\I,3,2.12418,2,124.571,1,-0,0\\\@

 Total job time:  359.26s(wall), 1997.73s(cpu) 
 Sun Dec  1 23:49:47 2019

        *************************************************************
        *                                                           *
        *  Thank you very much for using Q-Chem.  Have a nice day.  *
        *                                                           *
        *************************************************************


 
User input: 2 of 2 
 
                  Welcome to Q-Chem
     A Quantum Leap Into The Future Of Chemistry


 Q-Chem 5.2 (devel), Q-Chem, Inc., Pleasanton, CA (2019)

 Yihan Shao,  Zhengting Gan,  E. Epifanovsky,  A. T. B. Gilbert,  M. Wormit,  
 J. Kussmann,  A. W. Lange,  A. Behn,  Jia Deng,  Xintian Feng,  D. Ghosh,  
 M. Goldey,  P. R. Horn,  L. D. Jacobson,  I. Kaliman,  T. Kus,  A. Landau,  
 Jie Liu,  E. I. Proynov,  R. M. Richard,  R. P. Steele,  E. J. Sundstrom,  
 H. L. Woodcock III,  P. M. Zimmerman,  D. Zuev,  B. Albrecht,  E. Alguire,  
 S. A. Baeppler,  D. Barton,  Z. Benda,  Y. A. Bernard,  E. J. Berquist,  
 K. B. Bravaya,  H. Burton,  D. Casanova,  Chun-Min Chang,  Yunqing Chen,  
 A. Chien,  K. D. Closser,  M. P. Coons,  S. Coriani,  S. Dasgupta,  
 A. L. Dempwolff,  M. Diedenhofen,  Hainam Do,  R. G. Edgar,  Po-Tung Fang,  
 S. Faraji,  S. Fatehi,  Qingguo Feng,  K. D. Fenk,  J. Fosso-Tande,  
 J. Gayvert,  Qinghui Ge,  A. Ghysels,  G. Gidofalvi,  J. Gomes,  
 J. Gonthier,  A. Gunina,  D. Hait,  M. W. D. Hanson-Heine,  
 P. H. P. Harbach,  A. W. Hauser,  M. F. Herbst,  J. E. Herr,  
 E. G. Hohenstein,  Z. C. Holden,  Kerwin Hui,  B. C. Huynh,  T.-C. Jagau,  
 Hyunjun Ji,  B. Kaduk,  K. Khistyaev,  Jaehoon Kim,  P. Klunzinger,  K. Koh,  
 D. Kosenkov,  L. Koulias,  T. Kowalczyk,  C. M. Krauter,  A. Kunitsa,  
 Ka Un Lao,  A. Laurent,  K. V. Lawler,  Joonho Lee,  D. Lefrancois,  
 S. Lehtola,  D. S. Levine,  Yi-Pei Li,  You-Sheng Lin,  Fenglai Liu,  
 E. Livshits,  A. Luenser,  P. Manohar,  E. Mansoor,  S. F. Manzer,  
 Shan-Ping Mao,  Yuezhi Mao,  N. Mardirossian,  A. V. Marenich,  
 T. Markovich,  L. A. Martinez-Martinez,  S. A. Maurer,  N. J. Mayhall,  
 S. C. McKenzie,  J.-M. Mewes,  P. Morgante,  A. F. Morrison,  
 J. W. Mullinax,  K. Nanda,  T. S. Nguyen-Beck,  R. Olivares-Amaya,  
 J. A. Parkhill,  Zheng Pei,  T. M. Perrine,  F. Plasser,  P. Pokhilko,  
 S. Prager,  A. Prociuk,  E. Ramos,  D. R. Rehn,  F. Rob,  M. Scheurer,  
 M. Schneider,  N. Sergueev,  S. M. Sharada,  S. Sharma,  D. W. Small,  
 T. Stauch,  T. Stein,  Yu-Chuan Su,  A. J. W. Thom,  A. Tkatchenko,  
 T. Tsuchimochi,  N. M. Tubman,  L. Vogt,  M. L. Vidal,  O. Vydrov,  
 M. A. Watson,  J. Wenzel,  M. de Wergifosse,  T. A. Wesolowski,  A. White,  
 J. Witte,  A. Yamada,  Jun Yang,  K. Yao,  S. Yeganeh,  S. R. Yost,  
 Zhi-Qiang You,  A. Zech,  Igor Ying Zhang,  Xing Zhang,  Yan Zhao,  
 Ying Zhu,  B. R. Brooks,  G. K. L. Chan,  C. J. Cramer,  M. S. Gordon,  
 W. J. Hehre,  A. Klamt,  M. W. Schmidt,  C. D. Sherrill,  D. G. Truhlar,  
 A. Aspuru-Guzik,  R. Baer,  A. T. Bell,  N. A. Besley,  Jeng-Da Chai,  
 A. E. DePrince, III,  R. A. DiStasio Jr.,  A. Dreuw,  B. D. Dunietz,  
 T. R. Furlani,  Chao-Ping Hsu,  Yousung Jung,  Jing Kong,  D. S. Lambrecht,  
 WanZhen Liang,  C. Ochsenfeld,  V. A. Rassolov,  L. V. Slipchenko,  
 J. E. Subotnik,  T. Van Voorhis,  J. M. Herbert,  A. I. Krylov,  
 P. M. W. Gill,  M. Head-Gordon

 Contributors to earlier versions of Q-Chem not listed above: 
 R. D. Adamson,  B. Austin,  J. Baker,  G. J. O. Beran,  K. Brandhorst,  
 S. T. Brown,  E. F. C. Byrd,  A. K. Chakraborty,  C.-L. Cheng,  
 Siu Hung Chien,  D. M. Chipman,  D. L. Crittenden,  H. Dachsel,  
 R. J. Doerksen,  A. D. Dutoi,  L. Fusti-Molnar,  W. A. Goddard III,  
 A. Golubeva-Zadorozhnaya,  S. R. Gwaltney,  G. Hawkins,  A. Heyden,  
 S. Hirata,  G. Kedziora,  F. J. Keil,  C. Kelley,  Jihan Kim,  R. A. King,  
 R. Z. Khaliullin,  P. P. Korambath,  W. Kurlancheek,  A. M. Lee,  M. S. Lee,  
 S. V. Levchenko,  Ching Yeh Lin,  D. Liotard,  R. C. Lochan,  I. Lotan,  
 P. E. Maslen,  N. Nair,  D. P. O'Neill,  D. Neuhauser,  E. Neuscamman,  
 C. M. Oana,  R. Olson,  B. Peters,  R. Peverati,  P. A. Pieniazek,  
 Y. M. Rhee,  J. Ritchie,  M. A. Rohrdanz,  E. Rosta,  N. J. Russ,  
 H. F. Schaefer III,  N. E. Schultz,  N. Shenvi,  A. C. Simmonett,  A. Sodt,  
 D. Stuck,  K. S. Thanthiriwatte,  V. Vanovschi,  Tao Wang,  A. Warshel,  
 C. F. Williams,  Q. Wu,  X. Xu,  W. Zhang

 Please cite Q-Chem as follows:
 Y. Shao et al., Mol. Phys. 113, 184-215 (2015)
 DOI: 10.1080/00268976.2014.952696

 Q-Chem 5.2.1 for Intel X86 EM64T Linux

 Parts of Q-Chem use Armadillo 8.300.2 (Tropical Shenanigans).
 http://arma.sourceforge.net/

 Q-Chem begins on Sun Dec  1 23:49:47 2019  

Host: 
0

     Scratch files written to /scratch/taweetham/qchem27780//
NAlpha2: 238
NElect   238
Mult     1
The previous job contains 0 fragments, simply inherited here

Checking the input file for inconsistencies... 	...done.

--------------------------------------------------------------
User input:
--------------------------------------------------------------

$MOLECULE
READ
$END

$REM
   JOB_TYPE 	FREQUENCY
   BASIS 	6-311++G**
   METHOD	B3LYP	
$END


--------------------------------------------------------------
 ----------------------------------------------------------------
             Standard Nuclear Orientation (Angstroms)
    I     Atom           X                Y                Z
 ----------------------------------------------------------------
    1      C      -0.9436125721    -1.4623578064    -0.0000000000
    2      C      -2.0540981557    -0.6257846257     0.0000000000
    3      C      -1.8575865543     0.7596638771     0.0000000000
    4      C      -0.5526207544     1.2833503689     0.0000000000
    5      C       0.5590315892     0.4217605550    -0.0000000000
    6      C       0.3572769947    -0.9684182505    -0.0000000000
    7      F      -1.1440737539    -2.7844419312    -0.0000000000
    8      Br     -3.7755774532    -1.4166393513     0.0000000000
    9      Cl     -3.2394801809     1.8096670310     0.0000000000
   10      Br     -0.3341082468     3.1734539586     0.0000000000
   11      I       2.5406637035     1.2116641014    -0.0000000000
   12      I       1.9151189960    -2.4124595375    -0.0000000000
 ----------------------------------------------------------------
 Molecular Point Group                 Cs    NOp =  2
 Largest Abelian Subgroup              Cs    NOp =  2
 Nuclear Repulsion Energy =        3202.13116171 hartrees
 There are      119 alpha and      119 beta electrons
 Requested basis set is 6-311++G(d,p)
 There are 141 shells and 404 basis functions

 Total QAlloc Memory Limit   2000 MB
 Mega-Array Size       188 MB
 MEM_STATIC part       192 MB

                       Distance Matrix (Angstroms)
             C (  1)   C (  2)   C (  3)   C (  4)   C (  5)   C (  6)
   C (  2)  1.390336
   C (  3)  2.402650  1.399316
   C (  4)  2.773407  2.428833  1.406123
   C (  5)  2.409946  2.815279  2.440127  1.406452
   C (  6)  1.391506  2.435596  2.809251  2.428657  1.404743
   F (  7)  1.337195  2.342637  3.615216  4.110566  3.630469  2.356267
   Br(  8)  2.832334  1.894450  2.900859  4.204449  4.708349  4.157089
   Cl(  9)  3.997143  2.708608  1.735551  2.737923  4.044129  4.544713
   Br( 10)  4.675708  4.170441  2.854360  1.902693  2.893011  4.199181
   I ( 11)  4.392104  4.948541  4.421415  3.094115  2.133264  3.085439
   I ( 12)  3.012481  4.352803  4.929064  4.443957  3.141938  2.124177
             F (  7)   Br(  8)   Cl(  9)   Br( 10)   I ( 11)
   Br(  8)  2.965754
   Cl(  9)  5.049412  3.270543
   Br( 10)  6.012701  5.736956  3.209533
   I ( 11)  5.435637  6.841263  5.810996  3.480364
   I ( 12)  3.081725  5.777169  6.663051  6.021748  3.677714

 A cutoff of  1.0D-11 yielded   6162 shell pairs
 There are     56427 function pairs (     62645 Cartesian)
 Smallest overlap matrix eigenvalue = 6.40E-07

 Q-Chem warning in module stvman/mkSTV.C, line 318:

 Overlap eigenvalue is smaller than square root of threshold
 Use THRESH >= 12 to get rid of this warning

 Linear dependence detected in AO basis
 Tighter screening thresholds may be required for diffuse basis sets
 Use S2THRESH > 14 and THRESH = 14 in case of SCF convergence issues
 Number of orthogonalized atomic orbitals = 403
 Maximum deviation from orthogonality = 3.952E-10
 Guess from superposition of atomic densities
 Warning:  Energy on first SCF cycle will be non-variational
 SAD guess density has 238.000000 electrons

 -----------------------------------------------------------------------
  General SCF calculation program by
  Eric Jon Sundstrom, Paul Horn, Yuezhi Mao, Dmitri Zuev, Alec White,
  David Stuck, Shaama M.S., Shane Yost, Joonho Lee, David Small,
  Daniel Levine, Susi Lehtola, Hugh Burton, Evgeny Epifanovsky,
  Bang C. Huynh
 -----------------------------------------------------------------------
 Exchange:     0.2000 Hartree-Fock + 0.0800 Slater + 0.7200 B88
 Correlation:  0.1900 VWN1RPA + 0.8100 LYP
 Using SG-1 standard quadrature grid
 using 6 threads for integral computing
 -------------------------------------------------------
 OpenMP Integral computing Module                
 Release: version 2.0, May 2017, Q-Chem Inc. Pleasanton 
 -------------------------------------------------------
 A restricted SCF calculation will be
 performed using DIIS
 SCF converges when DIIS error is below 1.0e-08
 ---------------------------------------
  Cycle       Energy         DIIS error
 ---------------------------------------
    1  -19778.3770133220      2.86e-02  
    2  -19776.0242733587      1.98e-03  
    3  -19775.9705072574      2.48e-03  
    4  -19776.0536494376      8.73e-04  
    5  -19776.0705353526      2.23e-04  
    6  -19776.0712089762      9.15e-05  
    7  -19776.0713524271      3.07e-05  
    8  -19776.0713697244      1.05e-05  
    9  -19776.0713714956      2.06e-06  
   10  -19776.0713715439      9.40e-07  
   11  -19776.0713715577      4.23e-07  
   12  -19776.0713715614      7.24e-08  
   13  -19776.0713715628      3.59e-08  
   14  -19776.0713715665      5.76e-09  Convergence criterion met
 ---------------------------------------
 SCF time:   CPU 267.53s  wall 48.00s 
 SCF   energy in the final basis set =   -19776.0713715665
 Total energy in the final basis set =   -19776.0713715665

 --------------------------------------------------------------
             Orbital Energies (a.u.) and Symmetries
 --------------------------------------------------------------

 Alpha MOs, Restricted
 -- Occupied --                  
*******-1165.89 -482.86 -482.86 -176.32 -176.32 -165.73 -165.73
  1 A'    2 A'    3 A'    4 A'    5 A'    6 A'    7 A'    8 A'                 
-165.72 -165.72 -165.72 -165.72 -101.58  -62.51  -62.51  -56.33
  1 A"    9 A'    2 A"   10 A'   11 A'   12 A'   13 A'   14 A'                 
-56.331 -56.330 -56.329 -56.326 -56.326 -35.820 -35.818 -31.313
 15 A'    3 A"   16 A'    4 A"   17 A'   18 A'   19 A'   20 A'                 
-31.312 -31.307 -31.306 -31.305 -31.305 -24.729 -22.963 -22.962
 21 A'    5 A"   22 A'    6 A"   23 A'   24 A'   25 A'   26 A'                 
-22.962 -22.962 -22.961 -22.960 -22.957 -22.957 -22.956 -22.956
  7 A"   27 A'    8 A"   28 A'   29 A'    9 A"   30 A'   10 A"                 
-10.314 -10.291 -10.282 -10.278 -10.276 -10.270  -9.500  -8.722
 31 A'   32 A'   33 A'   34 A'   35 A'   36 A'   37 A'   38 A'                 
 -8.719  -7.265  -7.254  -7.253  -6.555  -6.551  -6.540  -6.539
 39 A'   40 A'   11 A"   41 A'   42 A'   43 A'   12 A"   44 A'                 
 -6.537  -6.536  -6.369  -6.368  -4.782  -4.781  -4.766  -4.766
 13 A"   45 A'   46 A'   47 A'   48 A'   49 A'   14 A"   50 A'                 
 -4.765  -4.764  -2.665  -2.662  -2.661  -2.661  -2.658  -2.657
 15 A"   51 A'   52 A'   53 A'   16 A"   54 A'   17 A"   55 A'                 
 -2.649  -2.649  -2.646  -2.646  -2.048  -2.046  -2.043  -2.042
 18 A"   56 A'   57 A'   19 A"   58 A'   59 A'   20 A"   60 A'                 
 -2.041  -2.041  -2.029  -2.029  -2.028  -2.028  -1.275  -0.953
 21 A"   61 A'   22 A"   62 A'   23 A"   63 A'   64 A'   65 A'                 
 -0.890  -0.865  -0.830  -0.779  -0.768  -0.697  -0.679  -0.642
 66 A'   67 A'   68 A'   69 A'   70 A'   71 A'   72 A'   73 A'                 
 -0.619  -0.570  -0.566  -0.517  -0.498  -0.468  -0.449  -0.446
 74 A'   75 A'   76 A'   24 A"   77 A'   78 A'   25 A"   79 A'                 
 -0.439  -0.410  -0.388  -0.381  -0.365  -0.357  -0.338  -0.330
 80 A'   81 A'   26 A"   82 A'   27 A"   83 A'   28 A"   84 A'                 
 -0.310  -0.304  -0.300  -0.299  -0.266  -0.263  -0.260
 85 A'   29 A"   86 A'   30 A"   31 A"   32 A"   87 A'                         
 -- Virtual --                   
 -0.104  -0.072  -0.061  -0.049  -0.046  -0.016  -0.005   0.013
 88 A'   33 A"   34 A"   89 A'   90 A'   91 A'   92 A'   93 A'                 
  0.025   0.027   0.041   0.049   0.053   0.059   0.061   0.067
 94 A'   95 A'   35 A"   96 A'   97 A'   36 A"   98 A'   99 A'                 
  0.072   0.079   0.084   0.090   0.092   0.096   0.098   0.107
 37 A"   38 A"  100 A'  101 A'  102 A'   39 A"  103 A'   40 A"                 
  0.119   0.123   0.126   0.135   0.145   0.147   0.159   0.161
104 A'   41 A"  105 A'  106 A'  107 A'   42 A"  108 A'   43 A"                 
  0.165   0.169   0.176   0.181   0.192   0.198   0.206   0.206
109 A'  110 A'  111 A'  112 A'  113 A'  114 A'  115 A'   44 A"                 
  0.218   0.219   0.230   0.232   0.233   0.251   0.253   0.264
116 A'  117 A'  118 A'  119 A'   45 A"  120 A'  121 A'   46 A"                 
  0.266   0.269   0.288   0.300   0.307   0.321   0.349   0.358
122 A'  123 A'  124 A'  125 A'   47 A"  126 A'  127 A'  128 A'                 
  0.371   0.385   0.389   0.396   0.401   0.405   0.411   0.419
129 A'  130 A'   48 A"   49 A"  131 A'  132 A'  133 A'   50 A"                 
  0.419   0.429   0.433   0.440   0.446   0.451   0.471   0.473
 51 A"  134 A'   52 A"  135 A'  136 A'   53 A"  137 A'   54 A"                 
  0.490   0.493   0.501   0.503   0.513   0.517   0.523   0.533
138 A'  139 A'  140 A'   55 A"  141 A'  142 A'   56 A"   57 A"                 
  0.544   0.549   0.564   0.567   0.580   0.593   0.594   0.602
143 A'   58 A"   59 A"  144 A'  145 A'   60 A"  146 A'   61 A"                 
  0.608   0.634   0.647   0.648   0.681   0.696   0.708   0.711
147 A'  148 A'   62 A"  149 A'  150 A'   63 A"  151 A'  152 A'                 
  0.719   0.746   0.748   0.756   0.763   0.788   0.811   0.815
153 A'  154 A'   64 A"  155 A'  156 A'  157 A'  158 A'  159 A'                 
  0.841   0.842   0.849   0.855   0.895   0.899   0.935   0.938
 65 A"  160 A'  161 A'  162 A'  163 A'  164 A'   66 A"   67 A"                 
  0.943   0.981   0.983   0.998   1.034   1.048   1.084   1.091
165 A'  166 A'  167 A'  168 A'  169 A'  170 A'   68 A"  171 A'                 
  1.136   1.160   1.165   1.201   1.229   1.234   1.261   1.305
172 A'  173 A'   69 A"   70 A"  174 A'   71 A"   72 A"  175 A'                 
  1.331   1.344   1.364   1.369   1.414   1.415   1.429   1.455
 73 A"  176 A'   74 A"  177 A'  178 A'   75 A"  179 A'  180 A'                 
  1.471   1.485   1.523   1.533   1.550   1.570   1.623   1.713
181 A'  182 A'  183 A'  184 A'  185 A'  186 A'  187 A'   76 A"                 
  1.729   1.746   1.765   1.807   1.816   1.838   1.845   1.894
 77 A"  188 A'  189 A'  190 A'  191 A'   78 A"   79 A"   80 A"                 
  2.005   2.010   2.021   2.026   2.062   2.127   2.138   2.185
 81 A"  192 A'  193 A'   82 A"  194 A'  195 A'  196 A'  197 A'                 
  2.208   2.229   2.248   2.257   2.282   2.293   2.308   2.342
198 A'  199 A'   83 A"   84 A"  200 A'  201 A'  202 A'  203 A'                 
  2.438   2.470   2.561   2.564   2.697   2.704   2.810   2.821
204 A'  205 A'  206 A'   85 A"   86 A"   87 A"   88 A"  207 A'                 
  2.826   2.889   2.999   3.035   3.062   3.064   3.155   3.178
 89 A"  208 A'  209 A'   90 A"  210 A'  211 A'  212 A'  213 A'                 
  3.376   3.411   3.629   3.746   3.752   3.810   3.885   3.947
214 A'  215 A'  216 A'  217 A'   91 A"  218 A'  219 A'   92 A"                 
  3.958   3.962   3.986   3.989   3.990   3.994   4.021   4.033
 93 A"   94 A"   95 A"   96 A"  220 A'   97 A"  221 A'   98 A"                 
  4.049   4.066   4.069   4.071   4.097   4.118   4.174   4.245
222 A'   99 A"  223 A'  224 A'  100 A"  225 A'  226 A'  227 A'                 
  4.252   4.253   4.308   4.395   4.408   4.420   4.560   4.804
228 A'  229 A'  230 A'  231 A'  232 A'  233 A'  234 A'  235 A'                 
  4.835   5.991   6.026   6.074   6.102   6.145   6.196   6.300
236 A'  101 A"  102 A"  237 A'  238 A'  239 A'  240 A'  103 A"                 
  6.436   6.685   6.751   6.771   7.546   7.558   7.664   7.693
241 A'  242 A'  243 A'  244 A'  104 A"  105 A"  245 A'  246 A'                 
  7.741   7.752   9.770  23.220  23.761  23.769  23.921  23.929
247 A'  248 A'  249 A'  250 A'  251 A'  252 A'  253 A'  254 A'                 
 24.022  25.818  26.207  26.622  27.845  27.948  28.332  28.360
255 A'  106 A"  256 A'  257 A'  258 A'  259 A'  107 A"  108 A"                 
 28.396  28.402  28.431  28.450  28.522  28.527  28.541  28.543
260 A'  261 A'  262 A'  263 A'  109 A"  110 A"  111 A"  264 A'                 
 28.555  28.563  28.597  28.632  28.692  28.759  47.977  48.021
265 A'  112 A"  266 A'  267 A'  268 A'  269 A'  270 A'  271 A'                 
 66.769 127.875 127.897 127.930 127.944 127.965 127.990 151.642
272 A'  113 A"  114 A"  273 A'  274 A'  275 A'  276 A'  277 A'                 
151.732 215.762 289.741 289.754 289.859 289.894 289.963 289.975
278 A'  279 A'  115 A"  116 A"  280 A'  281 A'  282 A'  283 A'                 
*******1020.8441901.8051901.899
284 A'  285 A'  286 A'  287 A'                                                 

 Beta MOs, Restricted
 -- Occupied --                  
*******-1165.89 -482.86 -482.86 -176.32 -176.32 -165.73 -165.73
  1 A'    2 A'    3 A'    4 A'    5 A'    6 A'    7 A'    8 A'                 
-165.72 -165.72 -165.72 -165.72 -101.58  -62.51  -62.51  -56.33
  1 A"    9 A'    2 A"   10 A'   11 A'   12 A'   13 A'   14 A'                 
-56.331 -56.330 -56.329 -56.326 -56.326 -35.820 -35.818 -31.313
 15 A'    3 A"   16 A'    4 A"   17 A'   18 A'   19 A'   20 A'                 
-31.312 -31.307 -31.306 -31.305 -31.305 -24.729 -22.963 -22.962
 21 A'    5 A"   22 A'    6 A"   23 A'   24 A'   25 A'   26 A'                 
-22.962 -22.962 -22.961 -22.960 -22.957 -22.957 -22.956 -22.956
  7 A"   27 A'    8 A"   28 A'   29 A'    9 A"   30 A'   10 A"                 
-10.314 -10.291 -10.282 -10.278 -10.276 -10.270  -9.500  -8.722
 31 A'   32 A'   33 A'   34 A'   35 A'   36 A'   37 A'   38 A'                 
 -8.719  -7.265  -7.254  -7.253  -6.555  -6.551  -6.540  -6.539
 39 A'   40 A'   11 A"   41 A'   42 A'   43 A'   12 A"   44 A'                 
 -6.537  -6.536  -6.369  -6.368  -4.782  -4.781  -4.766  -4.766
 13 A"   45 A'   46 A'   47 A'   48 A'   49 A'   14 A"   50 A'                 
 -4.765  -4.764  -2.665  -2.662  -2.661  -2.661  -2.658  -2.657
 15 A"   51 A'   52 A'   53 A'   16 A"   54 A'   17 A"   55 A'                 
 -2.649  -2.649  -2.646  -2.646  -2.048  -2.046  -2.043  -2.042
 18 A"   56 A'   57 A'   19 A"   58 A'   59 A'   20 A"   60 A'                 
 -2.041  -2.041  -2.029  -2.029  -2.028  -2.028  -1.275  -0.953
 21 A"   61 A'   22 A"   62 A'   23 A"   63 A'   64 A'   65 A'                 
 -0.890  -0.865  -0.830  -0.779  -0.768  -0.697  -0.679  -0.642
 66 A'   67 A'   68 A'   69 A'   70 A'   71 A'   72 A'   73 A'                 
 -0.619  -0.570  -0.566  -0.517  -0.498  -0.468  -0.449  -0.446
 74 A'   75 A'   76 A'   24 A"   77 A'   78 A'   25 A"   79 A'                 
 -0.439  -0.410  -0.388  -0.381  -0.365  -0.357  -0.338  -0.330
 80 A'   81 A'   26 A"   82 A'   27 A"   83 A'   28 A"   84 A'                 
 -0.310  -0.304  -0.300  -0.299  -0.266  -0.263  -0.260
 85 A'   29 A"   86 A'   30 A"   31 A"   32 A"   87 A'                         
 -- Virtual --                   
 -0.104  -0.072  -0.061  -0.049  -0.046  -0.016  -0.005   0.013
 88 A'   33 A"   34 A"   89 A'   90 A'   91 A'   92 A'   93 A'                 
  0.025   0.027   0.041   0.049   0.053   0.059   0.061   0.067
 94 A'   95 A'   35 A"   96 A'   97 A'   36 A"   98 A'   99 A'                 
  0.072   0.079   0.084   0.090   0.092   0.096   0.098   0.107
 37 A"   38 A"  100 A'  101 A'  102 A'   39 A"  103 A'   40 A"                 
  0.119   0.123   0.126   0.135   0.145   0.147   0.159   0.161
104 A'   41 A"  105 A'  106 A'  107 A'   42 A"  108 A'   43 A"                 
  0.165   0.169   0.176   0.181   0.192   0.198   0.206   0.206
109 A'  110 A'  111 A'  112 A'  113 A'  114 A'  115 A'   44 A"                 
  0.218   0.219   0.230   0.232   0.233   0.251   0.253   0.264
116 A'  117 A'  118 A'  119 A'   45 A"  120 A'  121 A'   46 A"                 
  0.266   0.269   0.288   0.300   0.307   0.321   0.349   0.358
122 A'  123 A'  124 A'  125 A'   47 A"  126 A'  127 A'  128 A'                 
  0.371   0.385   0.389   0.396   0.401   0.405   0.411   0.419
129 A'  130 A'   48 A"   49 A"  131 A'  132 A'  133 A'   50 A"                 
  0.419   0.429   0.433   0.440   0.446   0.451   0.471   0.473
 51 A"  134 A'   52 A"  135 A'  136 A'   53 A"  137 A'   54 A"                 
  0.490   0.493   0.501   0.503   0.513   0.517   0.523   0.533
138 A'  139 A'  140 A'   55 A"  141 A'  142 A'   56 A"   57 A"                 
  0.544   0.549   0.564   0.567   0.580   0.593   0.594   0.602
143 A'   58 A"   59 A"  144 A'  145 A'   60 A"  146 A'   61 A"                 
  0.608   0.634   0.647   0.648   0.681   0.696   0.708   0.711
147 A'  148 A'   62 A"  149 A'  150 A'   63 A"  151 A'  152 A'                 
  0.719   0.746   0.748   0.756   0.763   0.788   0.811   0.815
153 A'  154 A'   64 A"  155 A'  156 A'  157 A'  158 A'  159 A'                 
  0.841   0.842   0.849   0.855   0.895   0.899   0.935   0.938
 65 A"  160 A'  161 A'  162 A'  163 A'  164 A'   66 A"   67 A"                 
  0.943   0.981   0.983   0.998   1.034   1.048   1.084   1.091
165 A'  166 A'  167 A'  168 A'  169 A'  170 A'   68 A"  171 A'                 
  1.136   1.160   1.165   1.201   1.229   1.234   1.261   1.305
172 A'  173 A'   69 A"   70 A"  174 A'   71 A"   72 A"  175 A'                 
  1.331   1.344   1.364   1.369   1.414   1.415   1.429   1.455
 73 A"  176 A'   74 A"  177 A'  178 A'   75 A"  179 A'  180 A'                 
  1.471   1.485   1.523   1.533   1.550   1.570   1.623   1.713
181 A'  182 A'  183 A'  184 A'  185 A'  186 A'  187 A'   76 A"                 
  1.729   1.746   1.765   1.807   1.816   1.838   1.845   1.894
 77 A"  188 A'  189 A'  190 A'  191 A'   78 A"   79 A"   80 A"                 
  2.005   2.010   2.021   2.026   2.062   2.127   2.138   2.185
 81 A"  192 A'  193 A'   82 A"  194 A'  195 A'  196 A'  197 A'                 
  2.208   2.229   2.248   2.257   2.282   2.293   2.308   2.342
198 A'  199 A'   83 A"   84 A"  200 A'  201 A'  202 A'  203 A'                 
  2.438   2.470   2.561   2.564   2.697   2.704   2.810   2.821
204 A'  205 A'  206 A'   85 A"   86 A"   87 A"   88 A"  207 A'                 
  2.826   2.889   2.999   3.035   3.062   3.064   3.155   3.178
 89 A"  208 A'  209 A'   90 A"  210 A'  211 A'  212 A'  213 A'                 
  3.376   3.411   3.629   3.746   3.752   3.810   3.885   3.947
214 A'  215 A'  216 A'  217 A'   91 A"  218 A'  219 A'   92 A"                 
  3.958   3.962   3.986   3.989   3.990   3.994   4.021   4.033
 93 A"   94 A"   95 A"   96 A"  220 A'   97 A"  221 A'   98 A"                 
  4.049   4.066   4.069   4.071   4.097   4.118   4.174   4.245
222 A'   99 A"  223 A'  224 A'  100 A"  225 A'  226 A'  227 A'                 
  4.252   4.253   4.308   4.395   4.408   4.420   4.560   4.804
228 A'  229 A'  230 A'  231 A'  232 A'  233 A'  234 A'  235 A'                 
  4.835   5.991   6.026   6.074   6.102   6.145   6.196   6.300
236 A'  101 A"  102 A"  237 A'  238 A'  239 A'  240 A'  103 A"                 
  6.436   6.685   6.751   6.771   7.546   7.558   7.664   7.693
241 A'  242 A'  243 A'  244 A'  104 A"  105 A"  245 A'  246 A'                 
  7.741   7.752   9.770  23.220  23.761  23.769  23.921  23.929
247 A'  248 A'  249 A'  250 A'  251 A'  252 A'  253 A'  254 A'                 
 24.022  25.818  26.207  26.622  27.845  27.948  28.332  28.360
255 A'  106 A"  256 A'  257 A'  258 A'  259 A'  107 A"  108 A"                 
 28.396  28.402  28.431  28.450  28.522  28.527  28.541  28.543
260 A'  261 A'  262 A'  263 A'  109 A"  110 A"  111 A"  264 A'                 
 28.555  28.563  28.597  28.632  28.692  28.759  47.977  48.021
265 A'  112 A"  266 A'  267 A'  268 A'  269 A'  270 A'  271 A'                 
 66.769 127.875 127.897 127.930 127.944 127.965 127.990 151.642
272 A'  113 A"  114 A"  273 A'  274 A'  275 A'  276 A'  277 A'                 
151.732 215.762 289.741 289.754 289.859 289.894 289.963 289.975
278 A'  279 A'  115 A"  116 A"  280 A'  281 A'  282 A'  283 A'                 
*******1020.8441901.8051901.899
284 A'  285 A'  286 A'  287 A'                                                 
 --------------------------------------------------------------

          Ground-State Mulliken Net Atomic Charges

     Atom                 Charge (a.u.)
  ----------------------------------------
      1 C                    -0.778151
      2 C                     0.246171
      3 C                    -0.034707
      4 C                    -0.204671
      5 C                    -0.083331
      6 C                     0.552310
      7 F                    -0.078669
      8 Br                   -0.132507
      9 Cl                    0.555855
     10 Br                   -0.248406
     11 I                     0.109173
     12 I                     0.096934
  ----------------------------------------
  Sum of atomic charges =     0.000000

 -----------------------------------------------------------------
                    Cartesian Multipole Moments
 -----------------------------------------------------------------
    Charge (ESU x 10^10)
                -0.0000
    Dipole Moment (Debye)
         X       0.7055      Y       0.3656      Z       0.0000
       Tot       0.7946
    Quadrupole Moments (Debye-Ang)
        XX    -137.9936     XY      -0.7597     YY    -143.8314
        XZ       0.0000     YZ      -0.0000     ZZ    -145.7830
    Octopole Moments (Debye-Ang^2)
       XXX      67.8236    XXY     -10.6229    XYY      34.6088
       YYY       6.9609    XXZ       0.0000    XYZ       0.0000
       YYZ      -0.0000    XZZ      19.0186    YZZ      -5.1808
       ZZZ       0.0000
    Hexadecapole Moments (Debye-Ang^3)
      XXXX   -4317.7321   XXXY     104.7734   XXYY   -1242.1939
      XYYY       5.9597   YYYY   -3297.3763   XXXZ       0.0000
      XXYZ       0.0000   XYYZ       0.0000   YYYZ      -0.0000
      XXZZ    -812.9527   XYZZ      22.3852   YYZZ    -608.7934
      XZZZ       0.0000   YZZZ      -0.0000   ZZZZ    -183.2285
 -----------------------------------------------------------------
 Calculating MO derivatives via CPSCF
    1     0    39    0.0267732  
    2     0    39    0.0072535  
    3     0    39    0.0015539  
    4     0    39    0.0002128  
    5    23    16    0.0000269  
    6    37     2    0.0000019  
    7    39     0    0.0000001  Converged
 Time for AOints: 319.3 s (CPU) 53.6 s (wall)
 ------------------------------------------------------------------------------
                     AOints        : Timing summary (seconds)
 ------------------------------------------------------------------------------
     job step          cpu (% of tot)      sys (% of tot)     wall (% of tot)
 ------------------------------------------------------------------------------
  AOints            0.3193E+03 ( 8.3)   0.1900E-04 ( 6.3)   0.5363E+02 ( 8.1)
 ------------------------------------------------------------------------------
   Grand Totals     0.3846E+04          0.3000E-03          0.6620E+03
 ------------------------------------------------------------------------------
 Polarizability Matrix (a.u.)
            1           2           3
    1-245.8593136   2.4721995   0.0000000
    2   2.4721995-215.8739264   0.0000000
    3   0.0000000   0.0000000-103.2225894
 Calculating analytic Hessian of the SCF energy

 Direct stationary perturbation theory relativistic correction:

 rels  =     228.370300958268
 relv  =    -767.662735985791
 rel2e =     110.160985439178
 E_rel =    -429.131449588346

 Hessian of the SCF Energy
            1           2           3           4           5           6
    1   0.6580716  -0.0038639   0.0000000  -0.2395343   0.0666232   0.0000000
    2  -0.0038639   0.6573073  -0.0000000   0.1405682  -0.1679604   0.0000000
    3   0.0000000  -0.0000000   0.1367726  -0.0000000   0.0000000  -0.0567442
    4  -0.2395343   0.1405682  -0.0000000   0.5305927  -0.0429742   0.0000000
    5   0.0666232  -0.1679604   0.0000000  -0.0429742   0.6128649   0.0000000
    6   0.0000000   0.0000000  -0.0567442   0.0000000   0.0000000   0.0953773
    7   0.0501416   0.0148913  -0.0000000  -0.0991119  -0.0023221  -0.0000000
    8   0.0714620  -0.0399624  -0.0000000  -0.0578488  -0.2968290  -0.0000000
    9  -0.0000000   0.0000000  -0.0018227  -0.0000000  -0.0000000  -0.0498826
   10  -0.0703291   0.0099321   0.0000000   0.0168278  -0.0817305  -0.0000000
   11   0.0091535  -0.0030493  -0.0000000  -0.0280887  -0.0130371  -0.0000000
   12  -0.0000000  -0.0000000   0.0056157  -0.0000000  -0.0000000   0.0023620
   13   0.0184362  -0.0306069   0.0000000  -0.0101820   0.0235343   0.0000000
   14  -0.0849567  -0.0115976   0.0000000   0.0243918  -0.0551864  -0.0000000
   15  -0.0000000  -0.0000000  -0.0028191  -0.0000000  -0.0000000   0.0054847
   16  -0.2857942  -0.0985772  -0.0000000  -0.0531659   0.0440730   0.0000000
   17  -0.0306243  -0.1161300  -0.0000000  -0.0135295   0.0535731   0.0000000
   18  -0.0000000  -0.0000000  -0.0542630   0.0000000  -0.0000000   0.0054089
   19  -0.0727449  -0.0372752  -0.0000000   0.0043153   0.0323860   0.0000000
   20  -0.0346172  -0.3123246  -0.0000000  -0.0031612  -0.0561244  -0.0000000
   21  -0.0000000  -0.0000000  -0.0409424   0.0000000   0.0000000   0.0068276
   22  -0.0377050  -0.0169507  -0.0000000  -0.1350024  -0.0486810   0.0000000
   23   0.0010291   0.0019843  -0.0000000  -0.0489058  -0.0539788  -0.0000000
   24  -0.0000000   0.0000000   0.0042826   0.0000000  -0.0000000  -0.0168954
   25   0.0020870  -0.0014471  -0.0000000  -0.0113672   0.0123585  -0.0000000
   26  -0.0054936  -0.0016248  -0.0000000   0.0330574  -0.0279892   0.0000000
   27  -0.0000000   0.0000000   0.0041252  -0.0000000  -0.0000000   0.0034817
   28  -0.0001088   0.0001312  -0.0000000  -0.0027338   0.0010929   0.0000000
   29   0.0004070   0.0005710   0.0000000  -0.0017319   0.0029161  -0.0000000
   30   0.0000000   0.0000000  -0.0010669  -0.0000000   0.0000000   0.0031865
   31   0.0031730  -0.0005817   0.0000000  -0.0007051   0.0001339   0.0000000
   32   0.0018254  -0.0020971  -0.0000000  -0.0002633  -0.0001707   0.0000000
   33   0.0000000  -0.0000000   0.0032394  -0.0000000  -0.0000000  -0.0010106
   34  -0.0256917   0.0237812   0.0000000   0.0000658  -0.0044950  -0.0000000
   35   0.0090526  -0.0051185   0.0000000  -0.0015152   0.0019190  -0.0000000
   36   0.0000000   0.0000000   0.0036229   0.0000000   0.0000000   0.0024042
            7           8           9          10          11          12
    1   0.0501416   0.0714620  -0.0000000  -0.0703291   0.0091535  -0.0000000
    2   0.0148913  -0.0399624   0.0000000   0.0099321  -0.0030493  -0.0000000
    3  -0.0000000  -0.0000000  -0.0018227   0.0000000  -0.0000000   0.0056157
    4  -0.0991119  -0.0578488  -0.0000000   0.0168278  -0.0280887  -0.0000000
    5  -0.0023221  -0.2968290  -0.0000000  -0.0817305  -0.0130371  -0.0000000
    6  -0.0000000  -0.0000000  -0.0498826  -0.0000000  -0.0000000   0.0023620
    7   0.5266948   0.0369533   0.0000000  -0.2523114  -0.0949752   0.0000000
    8   0.0369533   0.5668100   0.0000000  -0.0372224  -0.1181247   0.0000000
    9   0.0000000   0.0000000   0.1067733  -0.0000000  -0.0000000  -0.0491009
   10  -0.2523114  -0.0372224  -0.0000000   0.5611146  -0.0134013  -0.0000000
   11  -0.0949752  -0.1181247  -0.0000000  -0.0134013   0.4768616   0.0000000
   12   0.0000000   0.0000000  -0.0491009  -0.0000000   0.0000000   0.0932858
   13  -0.0527696  -0.0119236   0.0000000  -0.2082491   0.1142063  -0.0000000
   14   0.0441395   0.0537955  -0.0000000   0.0689660  -0.1595916  -0.0000000
   15   0.0000000   0.0000000  -0.0010039   0.0000000   0.0000000  -0.0414922
   16  -0.0270337  -0.0335212   0.0000000   0.0420611   0.0120446  -0.0000000
   17  -0.0321849  -0.0393997   0.0000000   0.0626251  -0.0395279   0.0000000
   18   0.0000000   0.0000000   0.0058591   0.0000000   0.0000000  -0.0013390
   19  -0.0061779  -0.0017651   0.0000000   0.0026048  -0.0004040  -0.0000000
   20   0.0029685   0.0032505   0.0000000  -0.0010250  -0.0002612   0.0000000
   21  -0.0000000   0.0000000   0.0054251   0.0000000  -0.0000000  -0.0013774
   22  -0.0176062  -0.0098732  -0.0000000   0.0023171   0.0001484  -0.0000000
   23  -0.0254327  -0.0115727   0.0000000   0.0023562  -0.0023041   0.0000000
   24   0.0000000  -0.0000000   0.0021300   0.0000000   0.0000000   0.0030939
   25  -0.1186976   0.0621561   0.0000000  -0.0358930   0.0235282  -0.0000000
   26   0.0613902  -0.0864110   0.0000000   0.0047651  -0.0008620  -0.0000000
   27  -0.0000000   0.0000000  -0.0229929   0.0000000  -0.0000000   0.0030778
   28  -0.0041259  -0.0225865   0.0000000  -0.0301660  -0.0133548  -0.0000000
   29  -0.0064936  -0.0302803  -0.0000000  -0.0155063  -0.1410762   0.0000000
   30  -0.0000000  -0.0000000   0.0025751  -0.0000000  -0.0000000  -0.0180780
   31   0.0010044   0.0035685  -0.0000000  -0.0292594  -0.0081280  -0.0000000
   32   0.0012300  -0.0004350   0.0000000   0.0025724   0.0021562   0.0000000
   33   0.0000000   0.0000000   0.0028848   0.0000000   0.0000000   0.0010689
   34  -0.0000049   0.0006006  -0.0000000   0.0012827  -0.0007283  -0.0000000
   35  -0.0001567  -0.0008332   0.0000000  -0.0023287  -0.0011845  -0.0000000
   36  -0.0000000  -0.0000000  -0.0008445  -0.0000000   0.0000000   0.0028834
           13          14          15          16          17          18
    1   0.0184362  -0.0849567  -0.0000000  -0.2857942  -0.0306243  -0.0000000
    2  -0.0306069  -0.0115976  -0.0000000  -0.0985772  -0.1161300  -0.0000000
    3   0.0000000   0.0000000  -0.0028191  -0.0000000  -0.0000000  -0.0542630
    4  -0.0101820   0.0243918  -0.0000000  -0.0531659  -0.0135295   0.0000000
    5   0.0235343  -0.0551864  -0.0000000   0.0440730   0.0535731  -0.0000000
    6   0.0000000  -0.0000000   0.0054847   0.0000000   0.0000000   0.0054089
    7  -0.0527696   0.0441395   0.0000000  -0.0270337  -0.0321849   0.0000000
    8  -0.0119236   0.0537955   0.0000000  -0.0335212  -0.0393997   0.0000000
    9   0.0000000  -0.0000000  -0.0010039   0.0000000   0.0000000   0.0058591
   10  -0.2082491   0.0689660   0.0000000   0.0420611   0.0626251   0.0000000
   11   0.1142063  -0.1595916   0.0000000   0.0120446  -0.0395279   0.0000000
   12  -0.0000000  -0.0000000  -0.0414922  -0.0000000   0.0000000  -0.0013390
   13   0.4024572  -0.0614273  -0.0000000  -0.0940783  -0.0462392  -0.0000000
   14  -0.0614273   0.5218667  -0.0000000  -0.0091004  -0.2822588   0.0000000
   15  -0.0000000  -0.0000000   0.0806494  -0.0000000   0.0000000  -0.0402596
   16  -0.0940783  -0.0091004  -0.0000000   0.4740430   0.0958142  -0.0000000
   17  -0.0462392  -0.2822588   0.0000000   0.0958142   0.5147016  -0.0000000
   18  -0.0000000   0.0000000  -0.0402596  -0.0000000  -0.0000000   0.0832528
   19  -0.0053016   0.0032628   0.0000000  -0.0079426  -0.0464376  -0.0000000
   20  -0.0006144   0.0014905   0.0000000  -0.0128399  -0.0391343   0.0000000
   21  -0.0000000  -0.0000000   0.0056146  -0.0000000   0.0000000   0.0055940
   22  -0.0005162  -0.0010329   0.0000000   0.0018493   0.0048537  -0.0000000
   23  -0.0003199  -0.0004280   0.0000000   0.0017933  -0.0004041   0.0000000
   24  -0.0000000  -0.0000000  -0.0009132  -0.0000000   0.0000000   0.0029489
   25  -0.0008815  -0.0041834   0.0000000  -0.0007273   0.0001062  -0.0000000
   26  -0.0014066   0.0000131  -0.0000000   0.0011528   0.0002476  -0.0000000
   27  -0.0000000  -0.0000000   0.0037553   0.0000000   0.0000000  -0.0012435
   28   0.0021856   0.0145200   0.0000000  -0.0018581   0.0005749   0.0000000
   29   0.0001985  -0.0327502   0.0000000   0.0025798   0.0013084  -0.0000000
   30   0.0000000  -0.0000000   0.0008886   0.0000000   0.0000000   0.0036567
   31  -0.0464282  -0.0026744   0.0000000  -0.0171274  -0.0113823   0.0000000
   32  -0.0034592  -0.0166218  -0.0000000  -0.0215985  -0.0110805  -0.0000000
   33  -0.0000000   0.0000000  -0.0099573  -0.0000000   0.0000000   0.0005872
   34  -0.0046754   0.0080945   0.0000000  -0.0302246   0.0164226  -0.0000000
   35   0.0180544  -0.0187339  -0.0000000   0.0181775  -0.0418948   0.0000000
   36   0.0000000  -0.0000000   0.0000526   0.0000000  -0.0000000  -0.0102025
           19          20          21          22          23          24
    1  -0.0727449  -0.0346172  -0.0000000  -0.0377050   0.0010291  -0.0000000
    2  -0.0372752  -0.3123246  -0.0000000  -0.0169507   0.0019843   0.0000000
    3  -0.0000000  -0.0000000  -0.0409424  -0.0000000  -0.0000000   0.0042826
    4   0.0043153  -0.0031612   0.0000000  -0.1350024  -0.0489058   0.0000000
    5   0.0323860  -0.0561244   0.0000000  -0.0486810  -0.0539788  -0.0000000
    6   0.0000000  -0.0000000   0.0068276   0.0000000  -0.0000000  -0.0168954
    7  -0.0061779   0.0029685  -0.0000000  -0.0176062  -0.0254327   0.0000000
    8  -0.0017651   0.0032505   0.0000000  -0.0098732  -0.0115727  -0.0000000
    9   0.0000000   0.0000000   0.0054251  -0.0000000   0.0000000   0.0021300
   10   0.0026048  -0.0010250   0.0000000   0.0023171   0.0023562   0.0000000
   11  -0.0004040  -0.0002612  -0.0000000   0.0001484  -0.0023041   0.0000000
   12  -0.0000000   0.0000000  -0.0013774  -0.0000000   0.0000000   0.0030939
   13  -0.0053016  -0.0006144  -0.0000000  -0.0005162  -0.0003199  -0.0000000
   14   0.0032628   0.0014905  -0.0000000  -0.0010329  -0.0004280  -0.0000000
   15   0.0000000   0.0000000   0.0056146   0.0000000   0.0000000  -0.0009132
   16  -0.0079426  -0.0128399  -0.0000000   0.0018493   0.0017933  -0.0000000
   17  -0.0464376  -0.0391343   0.0000000   0.0048537  -0.0004041   0.0000000
   18  -0.0000000   0.0000000   0.0055940  -0.0000000   0.0000000   0.0029489
   19   0.0924888   0.0474137   0.0000000  -0.0018568   0.0060261   0.0000000
   20   0.0474137   0.4038052   0.0000000   0.0001538   0.0024192  -0.0000000
   21   0.0000000   0.0000000   0.0221930   0.0000000   0.0000000  -0.0019376
   22  -0.0018568   0.0001538   0.0000000   0.1883176   0.0699395   0.0000000
   23   0.0060261   0.0024192   0.0000000   0.0699395   0.0732081  -0.0000000
   24   0.0000000  -0.0000000  -0.0019376   0.0000000  -0.0000000   0.0077098
   25   0.0000998   0.0007620   0.0000000   0.0020356  -0.0055784   0.0000000
   26   0.0015760  -0.0018176   0.0000000   0.0019531  -0.0081793   0.0000000
   27   0.0000000  -0.0000000   0.0001337   0.0000000   0.0000000  -0.0006482
   28   0.0001652  -0.0003541   0.0000000  -0.0002346  -0.0009970   0.0000000
   29  -0.0004306  -0.0025523  -0.0000000  -0.0002397  -0.0006621  -0.0000000
   30  -0.0000000   0.0000000  -0.0000547  -0.0000000  -0.0000000   0.0001892
   31  -0.0004373  -0.0001768   0.0000000  -0.0005402  -0.0002588   0.0000000
   32  -0.0011849  -0.0005804  -0.0000000  -0.0002225  -0.0000792   0.0000000
   33   0.0000000   0.0000000   0.0001536  -0.0000000  -0.0000000  -0.0000249
   34  -0.0052128   0.0014905   0.0000000  -0.0010581   0.0003489  -0.0000000
   35  -0.0031676   0.0018293   0.0000000  -0.0000483  -0.0000030  -0.0000000
   36  -0.0000000  -0.0000000  -0.0016296   0.0000000  -0.0000000   0.0000649
           25          26          27          28          29          30
    1   0.0020870  -0.0054936  -0.0000000  -0.0001088   0.0004070   0.0000000
    2  -0.0014471  -0.0016248   0.0000000   0.0001312   0.0005710   0.0000000
    3  -0.0000000  -0.0000000   0.0041252  -0.0000000   0.0000000  -0.0010669
    4  -0.0113672   0.0330574  -0.0000000  -0.0027338  -0.0017319  -0.0000000
    5   0.0123585  -0.0279892  -0.0000000   0.0010929   0.0029161   0.0000000
    6  -0.0000000   0.0000000   0.0034817   0.0000000  -0.0000000   0.0031865
    7  -0.1186976   0.0613902  -0.0000000  -0.0041259  -0.0064936  -0.0000000
    8   0.0621561  -0.0864110   0.0000000  -0.0225865  -0.0302803  -0.0000000
    9   0.0000000   0.0000000  -0.0229929   0.0000000  -0.0000000   0.0025751
   10  -0.0358930   0.0047651   0.0000000  -0.0301660  -0.0155063  -0.0000000
   11   0.0235282  -0.0008620  -0.0000000  -0.0133548  -0.1410762  -0.0000000
   12  -0.0000000  -0.0000000   0.0030778  -0.0000000   0.0000000  -0.0180780
   13  -0.0008815  -0.0014066  -0.0000000   0.0021856   0.0001985   0.0000000
   14  -0.0041834   0.0000131  -0.0000000   0.0145200  -0.0327502  -0.0000000
   15   0.0000000  -0.0000000   0.0037553   0.0000000   0.0000000   0.0008886
   16  -0.0007273   0.0011528   0.0000000  -0.0018581   0.0025798   0.0000000
   17   0.0001062   0.0002476   0.0000000   0.0005749   0.0013084   0.0000000
   18  -0.0000000  -0.0000000  -0.0012435   0.0000000  -0.0000000   0.0036567
   19   0.0000998   0.0015760   0.0000000   0.0001652  -0.0004306  -0.0000000
   20   0.0007620  -0.0018176  -0.0000000  -0.0003541  -0.0025523   0.0000000
   21   0.0000000   0.0000000   0.0001337   0.0000000  -0.0000000  -0.0000547
   22   0.0020356   0.0019531   0.0000000  -0.0002346  -0.0002397  -0.0000000
   23  -0.0055784  -0.0081793   0.0000000  -0.0009970  -0.0006621  -0.0000000
   24   0.0000000   0.0000000  -0.0006482   0.0000000  -0.0000000   0.0001892
   25   0.1734772  -0.0877248   0.0000000  -0.0087150  -0.0010820   0.0000000
   26  -0.0877248   0.1271838   0.0000000  -0.0094221  -0.0004259   0.0000000
   27   0.0000000   0.0000000   0.0105553  -0.0000000   0.0000000  -0.0003553
   28  -0.0087150  -0.0094221  -0.0000000   0.0539539   0.0197902  -0.0000000
   29  -0.0010820  -0.0004259   0.0000000   0.0197902   0.2061938   0.0000000
   30   0.0000000   0.0000000  -0.0003553  -0.0000000   0.0000000   0.0085042
   31  -0.0009343  -0.0002098  -0.0000000  -0.0084200   0.0027700  -0.0000000
   32   0.0005943   0.0001675   0.0000000   0.0099403  -0.0027556   0.0000000
   33   0.0000000   0.0000000   0.0001355  -0.0000000  -0.0000000   0.0003478
   34  -0.0004836   0.0003623   0.0000000   0.0000576  -0.0002611  -0.0000000
   35   0.0005105  -0.0003026   0.0000000   0.0006649  -0.0004868  -0.0000000
   36  -0.0000000  -0.0000000  -0.0000245  -0.0000000   0.0000000   0.0002069
           31          32          33          34          35          36
    1   0.0031730   0.0018254   0.0000000  -0.0256917   0.0090526   0.0000000
    2  -0.0005817  -0.0020971  -0.0000000   0.0237812  -0.0051185   0.0000000
    3   0.0000000  -0.0000000   0.0032394   0.0000000   0.0000000   0.0036229
    4  -0.0007051  -0.0002633  -0.0000000   0.0000658  -0.0015152   0.0000000
    5   0.0001339  -0.0001707  -0.0000000  -0.0044950   0.0019190   0.0000000
    6   0.0000000   0.0000000  -0.0010106  -0.0000000  -0.0000000   0.0024042
    7   0.0010044   0.0012300   0.0000000  -0.0000049  -0.0001567  -0.0000000
    8   0.0035685  -0.0004350   0.0000000   0.0006006  -0.0008332  -0.0000000
    9  -0.0000000   0.0000000   0.0028848  -0.0000000   0.0000000  -0.0008445
   10  -0.0292594   0.0025724   0.0000000   0.0012827  -0.0023287  -0.0000000
   11  -0.0081280   0.0021562   0.0000000  -0.0007283  -0.0011845   0.0000000
   12  -0.0000000   0.0000000   0.0010689  -0.0000000  -0.0000000   0.0028834
   13  -0.0464282  -0.0034592  -0.0000000  -0.0046754   0.0180544   0.0000000
   14  -0.0026744  -0.0166218   0.0000000   0.0080945  -0.0187339  -0.0000000
   15   0.0000000  -0.0000000  -0.0099573   0.0000000  -0.0000000   0.0000526
   16  -0.0171274  -0.0215985  -0.0000000  -0.0302246   0.0181775   0.0000000
   17  -0.0113823  -0.0110805   0.0000000   0.0164226  -0.0418948  -0.0000000
   18   0.0000000  -0.0000000   0.0005872  -0.0000000   0.0000000  -0.0102025
   19  -0.0004373  -0.0011849   0.0000000  -0.0052128  -0.0031676  -0.0000000
   20  -0.0001768  -0.0005804   0.0000000   0.0014905   0.0018293  -0.0000000
   21   0.0000000  -0.0000000   0.0001536   0.0000000   0.0000000  -0.0016296
   22  -0.0005402  -0.0002225  -0.0000000  -0.0010581  -0.0000483   0.0000000
   23  -0.0002588  -0.0000792  -0.0000000   0.0003489  -0.0000030  -0.0000000
   24   0.0000000   0.0000000  -0.0000249  -0.0000000  -0.0000000   0.0000649
   25  -0.0009343   0.0005943   0.0000000  -0.0004836   0.0005105  -0.0000000
   26  -0.0002098   0.0001675   0.0000000   0.0003623  -0.0003026  -0.0000000
   27  -0.0000000   0.0000000   0.0001355   0.0000000   0.0000000  -0.0000245
   28  -0.0084200   0.0099403  -0.0000000   0.0000576   0.0006649  -0.0000000
   29   0.0027700  -0.0027556  -0.0000000  -0.0002611  -0.0004868   0.0000000
   30  -0.0000000   0.0000000   0.0003478  -0.0000000  -0.0000000   0.0002069
   31   0.0990504   0.0160289   0.0000000   0.0006237   0.0009099  -0.0000000
   32   0.0160289   0.0422794  -0.0000000  -0.0054627  -0.0107826   0.0000000
   33   0.0000000  -0.0000000   0.0021471   0.0000000   0.0000000   0.0004286
   34   0.0006237  -0.0054627   0.0000000   0.0653212  -0.0401534  -0.0000000
   35   0.0009099  -0.0107826   0.0000000  -0.0401534   0.0755915  -0.0000000
   36  -0.0000000   0.0000000   0.0004286  -0.0000000  -0.0000000   0.0030376
 **********************************************************************
 **                                                                  **
 **                       VIBRATIONAL ANALYSIS                       **
 **                       --------------------                       **
 **                                                                  **
 **        VIBRATIONAL FREQUENCIES (CM**-1) AND NORMAL MODES         **
 **     FORCE CONSTANTS (mDYN/ANGSTROM) AND REDUCED MASSES (AMU)     **
 **                  INFRARED INTENSITIES (KM/MOL)                   **
 **                                                                  **
 **********************************************************************


 Mode:                 1                      2                      3
 Frequency:        21.81                  53.18                  73.92
 Force Cnst:      0.0259                 0.0575                 0.0664
 Red. Mass:      92.6327                34.5335                20.6395
 IR Active:          YES                    YES                    YES
 IR Intens:        0.003                  0.022                  0.239
 Raman Active:       YES                    YES                    YES
               X      Y      Z        X      Y      Z        X      Y      Z
 C         -0.000 -0.000  0.007    0.000 -0.000 -0.225   -0.000  0.000  0.443
 C         -0.000 -0.000  0.062    0.000  0.000 -0.038   -0.000 -0.000  0.251
 C          0.000 -0.000 -0.125   -0.000  0.000  0.178    0.000 -0.000  0.195
 C          0.000  0.000 -0.195    0.000  0.000 -0.011    0.000  0.000  0.165
 C          0.000 -0.000 -0.057   -0.000  0.000 -0.068   -0.000 -0.000  0.200
 C         -0.000 -0.000 -0.070   -0.000  0.000 -0.123    0.000  0.000  0.326
 F         -0.000 -0.000  0.055    0.000 -0.000 -0.449   -0.000 -0.000  0.661
 Br        -0.000  0.000  0.413    0.000  0.000 -0.116   -0.000 -0.000 -0.223
 Cl         0.000 -0.000 -0.239   -0.000 -0.000  0.767    0.000 -0.000  0.156
 Br        -0.000  0.000 -0.520   -0.000  0.000 -0.289    0.000  0.000 -0.091
 I          0.000 -0.000  0.539    0.000 -0.000  0.047   -0.000  0.000  0.004
 I          0.000  0.000 -0.379   -0.000  0.000  0.088    0.000 -0.000 -0.099
 TransDip  -0.000  0.000  0.002    0.000  0.000  0.005   -0.000 -0.000 -0.016

 Mode:                 4                      5                      6
 Frequency:        98.01                 115.76                 134.56
 Force Cnst:      0.5343                 0.5565                 0.8648
 Red. Mass:      94.3990                70.4809                81.0652
 IR Active:          YES                    YES                    YES
 IR Intens:        0.217                  0.371                  0.101
 Raman Active:       YES                    YES                    YES
               X      Y      Z        X      Y      Z        X      Y      Z
 C          0.169  0.118 -0.000   -0.038 -0.217 -0.000   -0.103 -0.002 -0.000
 C          0.152  0.045 -0.000   -0.016 -0.131 -0.000   -0.088  0.012 -0.000
 C          0.111  0.042 -0.000    0.047 -0.151 -0.000   -0.073  0.042 -0.000
 C          0.109  0.066  0.000    0.045 -0.236 -0.000   -0.039 -0.036 -0.000
 C          0.164  0.106  0.000    0.013 -0.258 -0.000   -0.112 -0.072 -0.000
 C          0.175  0.091  0.000    0.021 -0.269 -0.000   -0.106 -0.040 -0.000
 F          0.173  0.114 -0.000   -0.126 -0.207 -0.000   -0.112 -0.001  0.000
 Br         0.303 -0.224  0.000   -0.276  0.385 -0.000    0.072 -0.373  0.000
 Cl         0.056 -0.037 -0.000    0.153 -0.021  0.000    0.039  0.177  0.000
 Br        -0.034  0.098 -0.000    0.092 -0.271 -0.000    0.749 -0.136  0.000
 I          0.148  0.466  0.000   -0.195  0.361  0.000   -0.348  0.108  0.000
 I         -0.439 -0.439 -0.000    0.279 -0.276  0.000   -0.106  0.169  0.000
 TransDip  -0.013 -0.007 -0.000   -0.007  0.018  0.000    0.009  0.005  0.000

 Mode:                 7                      8                      9
 Frequency:       154.21                 155.02                 196.03
 Force Cnst:      0.9861                 0.2029                 0.9757
 Red. Mass:      70.3773                14.3326                43.0915
 IR Active:          YES                    YES                    YES
 IR Intens:        0.018                  0.059                  0.157
 Raman Active:       YES                    YES                    YES
               X      Y      Z        X      Y      Z        X      Y      Z
 C         -0.157 -0.155 -0.000    0.000  0.000 -0.141    0.237 -0.140  0.000
 C         -0.201 -0.216 -0.000    0.000  0.000 -0.267    0.301 -0.138  0.000
 C         -0.075 -0.228 -0.000    0.000  0.000 -0.331    0.230 -0.175  0.000
 C         -0.038 -0.249 -0.000    0.000  0.000 -0.423    0.139 -0.121  0.000
 C          0.010 -0.146 -0.000   -0.000  0.000 -0.500    0.133 -0.061 -0.000
 C         -0.124 -0.098 -0.000    0.000  0.000 -0.379    0.167 -0.042 -0.000
 F         -0.090 -0.175  0.000    0.000  0.000  0.445    0.343 -0.160 -0.000
 Br        -0.378 -0.065 -0.000    0.000  0.000 -0.003    0.271  0.336 -0.000
 Cl        -0.044 -0.191  0.000    0.000  0.000  0.151    0.125 -0.405 -0.000
 Br         0.087 -0.370  0.000   -0.000  0.000  0.064   -0.028 -0.212  0.000
 I          0.437  0.181  0.000   -0.000 -0.000  0.033   -0.143 -0.036 -0.000
 I         -0.176  0.272  0.000    0.000 -0.000  0.014   -0.209  0.159 -0.000
 TransDip  -0.003  0.003  0.000   -0.000  0.000  0.008   -0.009  0.009  0.000

 Mode:                10                     11                     12
 Frequency:       207.61                 254.45                 292.84
 Force Cnst:      0.9984                 1.1733                 1.0789
 Red. Mass:      39.3162                30.7588                21.3541
 IR Active:          YES                    YES                    YES
 IR Intens:        0.033                  0.307                  0.248
 Raman Active:       YES                    YES                    YES
               X      Y      Z        X      Y      Z        X      Y      Z
 C         -0.026 -0.011 -0.000   -0.138  0.151 -0.000    0.166  0.245 -0.000
 C         -0.015  0.021 -0.000   -0.033  0.259 -0.000   -0.039  0.051 -0.000
 C          0.102 -0.007 -0.000   -0.206  0.212 -0.000   -0.189  0.091 -0.000
 C          0.117 -0.155 -0.000   -0.123 -0.035  0.000   -0.153  0.028 -0.000
 C          0.090 -0.113 -0.000   -0.114 -0.050  0.000    0.003  0.215  0.000
 C          0.003 -0.088 -0.000   -0.082 -0.051  0.000    0.130  0.265  0.000
 F         -0.097 -0.005 -0.000   -0.597  0.228  0.000    0.723  0.184  0.000
 Br         0.072 -0.107 -0.000    0.297  0.077  0.000   -0.067  0.016  0.000
 Cl         0.616  0.630  0.000   -0.413  0.103  0.000   -0.230  0.235  0.000
 Br        -0.246 -0.227 -0.000   -0.028 -0.267 -0.000    0.011 -0.187 -0.000
 I         -0.039  0.000  0.000    0.053  0.015 -0.000   -0.007 -0.028 -0.000
 I         -0.034  0.068  0.000    0.048 -0.006 -0.000    0.005 -0.042 -0.000
 TransDip  -0.001  0.006  0.000    0.015 -0.009 -0.000   -0.012 -0.011 -0.000

 Mode:                13                     14                     15
 Frequency:       295.94                 342.29                 382.44
 Force Cnst:      0.6376                 0.8634                 1.6250
 Red. Mass:      12.3573                12.5082                18.8571
 IR Active:          YES                    YES                    YES
 IR Intens:        0.338                  0.307                  0.470
 Raman Active:       YES                    YES                    YES
               X      Y      Z        X      Y      Z        X      Y      Z
 C          0.000  0.000  0.065    0.000 -0.000 -0.424    0.079  0.432 -0.000
 C         -0.000  0.000  0.581    0.000 -0.000 -0.338   -0.007  0.214  0.000
 C         -0.000  0.000  0.478   -0.000 -0.000  0.227    0.197  0.095  0.000
 C         -0.000  0.000  0.051    0.000 -0.000  0.590    0.200  0.060  0.000
 C         -0.000  0.000 -0.450    0.000 -0.000  0.245    0.260  0.186 -0.000
 C          0.000  0.000 -0.462    0.000 -0.000 -0.434    0.160  0.229 -0.000
 F          0.000  0.000 -0.032   -0.000 -0.000  0.232   -0.191  0.563  0.000
 Br        -0.000  0.000 -0.038   -0.000 -0.000  0.013   -0.107 -0.059 -0.000
 Cl        -0.000  0.000 -0.093    0.000 -0.000 -0.034    0.175 -0.282 -0.000
 Br         0.000 -0.000 -0.000    0.000  0.000 -0.036   -0.018 -0.094 -0.000
 I         -0.000 -0.000  0.014   -0.000  0.000 -0.004   -0.040 -0.017  0.000
 I          0.000 -0.000  0.016   -0.000  0.000  0.006    0.013 -0.010  0.000
 TransDip  -0.000 -0.000  0.019    0.000  0.000 -0.018    0.021  0.006  0.000

 Mode:                16                     17                     18
 Frequency:       536.65                 543.74                 606.05
 Force Cnst:      2.4971                 2.0961                 2.6173
 Red. Mass:      14.7169                12.0334                12.0946
 IR Active:          YES                    YES                    YES
 IR Intens:       27.009                  0.198                  1.601
 Raman Active:       YES                    YES                    YES
               X      Y      Z        X      Y      Z        X      Y      Z
 C          0.237 -0.048  0.000   -0.000 -0.000 -0.023    0.000 -0.000 -0.363
 C          0.234  0.060 -0.000    0.000  0.000  0.388    0.000 -0.000 -0.149
 C          0.243  0.114  0.000    0.000  0.000 -0.261   -0.000 -0.000  0.651
 C          0.428 -0.154  0.000    0.000  0.000 -0.328   -0.000  0.000 -0.582
 C          0.439 -0.274 -0.000    0.000 -0.000  0.665   -0.000  0.000  0.187
 C          0.384 -0.300  0.000    0.000 -0.000 -0.480    0.000  0.000  0.199
 F         -0.060 -0.031 -0.000    0.000 -0.000  0.020   -0.000 -0.000  0.084
 Br        -0.075 -0.031  0.000   -0.000 -0.000 -0.011   -0.000  0.000  0.001
 Cl        -0.257  0.138 -0.000   -0.000  0.000  0.024    0.000  0.000 -0.038
 Br        -0.020  0.030  0.000   -0.000 -0.000  0.006    0.000 -0.000  0.012
 I         -0.025 -0.002  0.000   -0.000 -0.000 -0.006    0.000 -0.000 -0.001
 I         -0.022  0.026 -0.000   -0.000  0.000  0.004   -0.000 -0.000 -0.003
 TransDip   0.158 -0.053  0.000    0.000  0.000 -0.014    0.000 -0.000 -0.041

 Mode:                19                     20                     21
 Frequency:       616.16                 658.90                 676.62
 Force Cnst:      2.8529                 3.5105                 3.2595
 Red. Mass:      12.7539                13.7239                12.0841
 IR Active:          YES                    YES                    YES
 IR Intens:        9.726                 50.765                  0.620
 Raman Active:       YES                    YES                    YES
               X      Y      Z        X      Y      Z        X      Y      Z
 C          0.460 -0.085  0.000    0.045  0.183  0.000   -0.000 -0.000  0.713
 C          0.254 -0.323  0.000   -0.151 -0.136 -0.000    0.000  0.000 -0.501
 C         -0.186 -0.282 -0.000   -0.288 -0.224  0.000    0.000  0.000  0.269
 C         -0.298  0.016  0.000   -0.211 -0.431 -0.000    0.000  0.000 -0.125
 C         -0.047  0.333 -0.000   -0.156 -0.432  0.000    0.000  0.000  0.110
 C          0.418  0.193 -0.000    0.184 -0.380 -0.000   -0.000  0.000 -0.358
 F         -0.277 -0.010 -0.000    0.094  0.389 -0.000   -0.000 -0.000 -0.105
 Br        -0.028  0.009 -0.000    0.027  0.024 -0.000   -0.000 -0.000  0.008
 Cl         0.006  0.070  0.000    0.051 -0.013 -0.000   -0.000 -0.000 -0.008
 Br         0.017  0.002 -0.000    0.010  0.079  0.000   -0.000 -0.000 -0.001
 I          0.000 -0.009  0.000    0.009  0.003  0.000   -0.000 -0.000  0.001
 I         -0.011 -0.001  0.000   -0.006  0.013  0.000    0.000 -0.000  0.002
 TransDip   0.095 -0.032  0.000   -0.076 -0.215  0.000    0.000  0.000  0.025

 Mode:                22                     23                     24
 Frequency:       765.09                 924.28                1062.17
 Force Cnst:      4.3152                 6.6244                 8.1186
 Red. Mass:      12.5121                13.1611                12.2136
 IR Active:          YES                    YES                    YES
 IR Intens:        2.005                 18.320                  7.195
 Raman Active:       YES                    YES                    YES
               X      Y      Z        X      Y      Z        X      Y      Z
 C         -0.183  0.041  0.000    0.018 -0.149  0.000    0.065 -0.221  0.000
 C         -0.365 -0.304 -0.000    0.167 -0.335 -0.000    0.616  0.127  0.000
 C          0.013 -0.391  0.000    0.487 -0.378  0.000   -0.136  0.113 -0.000
 C          0.139 -0.322  0.000    0.181  0.310  0.000   -0.074 -0.457 -0.000
 C          0.541  0.184 -0.000   -0.339 -0.112  0.000    0.081 -0.062 -0.000
 C         -0.209  0.279  0.000   -0.277 -0.012  0.000   -0.461  0.252  0.000
 F         -0.034  0.016 -0.000    0.023  0.328  0.000    0.012  0.133 -0.000
 Br         0.049  0.025  0.000   -0.004  0.000  0.000   -0.027 -0.011 -0.000
 Cl        -0.075  0.059 -0.000   -0.097  0.086  0.000    0.008 -0.002 -0.000
 Br         0.009  0.032 -0.000   -0.003 -0.016 -0.000    0.001  0.020  0.000
 I         -0.010 -0.001  0.000    0.003  0.003 -0.000    0.001  0.001  0.000
 I          0.006 -0.004  0.000    0.002 -0.002 -0.000    0.002 -0.003 -0.000
 TransDip   0.012 -0.044  0.000    0.031 -0.134 -0.000    0.067  0.054  0.000

 Mode:                25                     26                     27
 Frequency:      1199.87                1246.10                1319.33
 Force Cnst:     10.5299                10.9801                12.3581
 Red. Mass:      12.4138                12.0019                12.0501
 IR Active:          YES                    YES                    YES
 IR Intens:        5.992                  1.653                116.974
 Raman Active:       YES                    YES                    YES
               X      Y      Z        X      Y      Z        X      Y      Z
 C         -0.092 -0.348  0.000    0.344 -0.031  0.000    0.335  0.025  0.000
 C          0.090 -0.159 -0.000   -0.116  0.353  0.000   -0.176 -0.346 -0.000
 C         -0.413  0.075 -0.000   -0.252 -0.298 -0.000   -0.387  0.278 -0.000
 C         -0.060  0.465 -0.000    0.468 -0.117 -0.000    0.438  0.142  0.000
 C          0.455  0.111 -0.000   -0.224  0.408 -0.000   -0.107 -0.379  0.000
 C         -0.133 -0.391  0.000   -0.218 -0.306  0.000   -0.110  0.356 -0.000
 F          0.047  0.220 -0.000    0.008 -0.011 -0.000   -0.044 -0.018  0.000
 Br         0.002  0.003 -0.000   -0.002 -0.000 -0.000    0.007  0.007  0.000
 Cl         0.038 -0.016  0.000   -0.002 -0.001  0.000    0.025 -0.021  0.000
 Br        -0.001 -0.017  0.000    0.000  0.002  0.000   -0.005 -0.004 -0.000
 I         -0.002  0.001  0.000    0.001  0.000  0.000   -0.001  0.001 -0.000
 I         -0.001  0.003 -0.000   -0.001  0.000 -0.000    0.000 -0.001  0.000
 TransDip  -0.007  0.078  0.000   -0.041 -0.003  0.000   -0.296  0.180  0.000

 Mode:                28                     29                     30
 Frequency:      1377.82                1533.25                1541.72
 Force Cnst:     13.7869                16.6594                16.8216
 Red. Mass:      12.3263                12.0277                12.0118
 IR Active:          YES                    YES                    YES
 IR Intens:      203.309                  9.191                  4.664
 Raman Active:       YES                    YES                    YES
               X      Y      Z        X      Y      Z        X      Y      Z
 C          0.079  0.621 -0.000   -0.296 -0.348  0.000    0.553 -0.268  0.000
 C          0.296  0.114  0.000    0.037  0.425  0.000   -0.386  0.330  0.000
 C         -0.149 -0.397 -0.000   -0.233 -0.416 -0.000    0.230 -0.051 -0.000
 C         -0.097  0.306 -0.000    0.158  0.153 -0.000   -0.379  0.099  0.000
 C          0.201 -0.277 -0.000   -0.025 -0.268 -0.000    0.207 -0.249 -0.000
 C         -0.245 -0.044 -0.000    0.344  0.373 -0.000   -0.208  0.078 -0.000
 F         -0.024 -0.211 -0.000    0.021  0.058 -0.000   -0.016  0.036 -0.000
 Br        -0.010 -0.002 -0.000    0.000 -0.002 -0.000    0.002 -0.001 -0.000
 Cl         0.000  0.012 -0.000    0.002  0.005 -0.000   -0.001 -0.003 -0.000
 Br         0.001 -0.004  0.000   -0.000  0.000  0.000    0.001  0.000  0.000
 I         -0.001  0.001  0.000   -0.001 -0.001  0.000    0.001  0.001  0.000
 I          0.002  0.000  0.000   -0.001 -0.000  0.000   -0.002  0.001  0.000
 TransDip   0.167  0.425  0.000   -0.043 -0.087  0.000    0.038 -0.058  0.000

 STANDARD THERMODYNAMIC QUANTITIES AT   298.15 K  AND     1.00 ATM

   This Molecule has  0 Imaginary Frequencies
   Zero point vibrational energy:       24.854 kcal/mol

   Atom    1 Element C  Has Mass   12.00000
   Atom    2 Element C  Has Mass   12.00000
   Atom    3 Element C  Has Mass   12.00000
   Atom    4 Element C  Has Mass   12.00000
   Atom    5 Element C  Has Mass   12.00000
   Atom    6 Element C  Has Mass   12.00000
   Atom    7 Element F  Has Mass   18.99840
   Atom    8 Element Br Has Mass   78.91830
   Atom    9 Element Cl Has Mass   34.96885
   Atom   10 Element Br Has Mass   78.91830
   Atom   11 Element I  Has Mass  126.90440
   Atom   12 Element I  Has Mass  126.90440
   Molecular Mass:   537.612650 amu
   Principal axes and moments of inertia in amu*Bohr^2:
                             1           2           3
    Eigenvalues --     7892.27728 10416.31456 18308.59184
          X               0.99998    -0.00641     0.00000
          Y               0.00641     0.99998     0.00000
          Z               0.00000    -0.00000     1.00000
   Rotational Symmetry Number is   1
   The Molecule is an Asymmetric Top
   Translational Enthalpy:        0.889 kcal/mol
   Rotational Enthalpy:           0.889 kcal/mol
   Vibrational Enthalpy:         31.267 kcal/mol
   gas constant (RT):             0.592 kcal/mol
   Translational Entropy:        44.731  cal/mol.K
   Rotational Entropy:           35.663  cal/mol.K
   Vibrational Entropy:          44.302  cal/mol.K

   Total Enthalpy:               33.637 kcal/mol
   Total Entropy:               124.697  cal/mol.K

 ======================================================================

 STANDARD THERMODYNAMIC QUANTITIES FOR ANHARMONIC VIBRATION -- TOSH

   Zero point vibrational energy: ************ kcal/mol

   Vibrational Enthalpy:       Infinity kcal/mol
   Vibrational Entropy:             NaN  cal/mol.K

   Total Enthalpy:             Infinity kcal/mol
   Total Entropy:                   NaN  cal/mol.K

 ======================================================================

 STANDARD THERMODYNAMIC QUANTITIES FOR ANHARMONIC VIBRATION -- VPT2

   Zero point vibrational energy: ************ kcal/mol

   Vibrational Enthalpy:       Infinity kcal/mol
   Vibrational Entropy:             NaN  cal/mol.K

   Total Enthalpy:             Infinity kcal/mol
   Total Entropy:                   NaN  cal/mol.K

 ======================================================================

Archival summary:
1\1\february\FREQ\ProcedureUnspecified\BasisUnspecified\2r2l116\taweetha\MonDec200:04:472019MonDec200:04:472019\0\\#,FREQ,ProcedureUnspecified,BasisUnspecified,\\0,1\I\C,1,2.13326\C,2,1.40474,1,119.99\C,3,1.39151,2,119.049,1,180,0\F,4,1.3372,3,119.413,2,180,0\C,4,1.39034,3,122.216,2,0,0\C,6,1.39932,4,118.919,3,-0,0\C,7,1.40612,6,119.939,4,0,0\Cl,7,1.73555,6,119.156,4,-180,0\Br,6,1.89445,4,118.334,3,180,0\Br,8,1.90269,7,118.46,6,180,0\I,3,2.12418,2,124.571,1,0,0\\\@

 Total job time:  900.22s(wall), 5156.53s(cpu) 
 Mon Dec  2 00:04:47 2019

        *************************************************************
        *                                                           *
        *  Thank you very much for using Q-Chem.  Have a nice day.  *
        *                                                           *
        *************************************************************
