# Supplementary material for: Geometric and energetic data from quantum chemical calculations of halobenzenes and xylenes
Source: Data Brief. 2020 Mar 5;30:105386. doi: 10.1016/j.dib.2020.105386 (PMC7114895; doi:10.1016/j.dib.2020.105386)
Supplement: Supplementary file 1 [file mmc1.zip › halobenzene/B3LYP/FBrClClBrBr.out]

                  Welcome to Q-Chem
     A Quantum Leap Into The Future Of Chemistry


 Q-Chem 5.2 (devel), Q-Chem, Inc., Pleasanton, CA (2019)

 Yihan Shao,  Zhengting Gan,  E. Epifanovsky,  A. T. B. Gilbert,  M. Wormit,  
 J. Kussmann,  A. W. Lange,  A. Behn,  Jia Deng,  Xintian Feng,  D. Ghosh,  
 M. Goldey,  P. R. Horn,  L. D. Jacobson,  I. Kaliman,  T. Kus,  A. Landau,  
 Jie Liu,  E. I. Proynov,  R. M. Richard,  R. P. Steele,  E. J. Sundstrom,  
 H. L. Woodcock III,  P. M. Zimmerman,  D. Zuev,  B. Albrecht,  E. Alguire,  
 S. A. Baeppler,  D. Barton,  Z. Benda,  Y. A. Bernard,  E. J. Berquist,  
 K. B. Bravaya,  H. Burton,  D. Casanova,  Chun-Min Chang,  Yunqing Chen,  
 A. Chien,  K. D. Closser,  M. P. Coons,  S. Coriani,  S. Dasgupta,  
 A. L. Dempwolff,  M. Diedenhofen,  Hainam Do,  R. G. Edgar,  Po-Tung Fang,  
 S. Faraji,  S. Fatehi,  Qingguo Feng,  K. D. Fenk,  J. Fosso-Tande,  
 J. Gayvert,  Qinghui Ge,  A. Ghysels,  G. Gidofalvi,  J. Gomes,  
 J. Gonthier,  A. Gunina,  D. Hait,  M. W. D. Hanson-Heine,  
 P. H. P. Harbach,  A. W. Hauser,  M. F. Herbst,  J. E. Herr,  
 E. G. Hohenstein,  Z. C. Holden,  Kerwin Hui,  B. C. Huynh,  T.-C. Jagau,  
 Hyunjun Ji,  B. Kaduk,  K. Khistyaev,  Jaehoon Kim,  P. Klunzinger,  K. Koh,  
 D. Kosenkov,  L. Koulias,  T. Kowalczyk,  C. M. Krauter,  A. Kunitsa,  
 Ka Un Lao,  A. Laurent,  K. V. Lawler,  Joonho Lee,  D. Lefrancois,  
 S. Lehtola,  D. S. Levine,  Yi-Pei Li,  You-Sheng Lin,  Fenglai Liu,  
 E. Livshits,  A. Luenser,  P. Manohar,  E. Mansoor,  S. F. Manzer,  
 Shan-Ping Mao,  Yuezhi Mao,  N. Mardirossian,  A. V. Marenich,  
 T. Markovich,  L. A. Martinez-Martinez,  S. A. Maurer,  N. J. Mayhall,  
 S. C. McKenzie,  J.-M. Mewes,  P. Morgante,  A. F. Morrison,  
 J. W. Mullinax,  K. Nanda,  T. S. Nguyen-Beck,  R. Olivares-Amaya,  
 J. A. Parkhill,  Zheng Pei,  T. M. Perrine,  F. Plasser,  P. Pokhilko,  
 S. Prager,  A. Prociuk,  E. Ramos,  D. R. Rehn,  F. Rob,  M. Scheurer,  
 M. Schneider,  N. Sergueev,  S. M. Sharada,  S. Sharma,  D. W. Small,  
 T. Stauch,  T. Stein,  Yu-Chuan Su,  A. J. W. Thom,  A. Tkatchenko,  
 T. Tsuchimochi,  N. M. Tubman,  L. Vogt,  M. L. Vidal,  O. Vydrov,  
 M. A. Watson,  J. Wenzel,  M. de Wergifosse,  T. A. Wesolowski,  A. White,  
 J. Witte,  A. Yamada,  Jun Yang,  K. Yao,  S. Yeganeh,  S. R. Yost,  
 Zhi-Qiang You,  A. Zech,  Igor Ying Zhang,  Xing Zhang,  Yan Zhao,  
 Ying Zhu,  B. R. Brooks,  G. K. L. Chan,  C. J. Cramer,  M. S. Gordon,  
 W. J. Hehre,  A. Klamt,  M. W. Schmidt,  C. D. Sherrill,  D. G. Truhlar,  
 A. Aspuru-Guzik,  R. Baer,  A. T. Bell,  N. A. Besley,  Jeng-Da Chai,  
 A. E. DePrince, III,  R. A. DiStasio Jr.,  A. Dreuw,  B. D. Dunietz,  
 T. R. Furlani,  Chao-Ping Hsu,  Yousung Jung,  Jing Kong,  D. S. Lambrecht,  
 WanZhen Liang,  C. Ochsenfeld,  V. A. Rassolov,  L. V. Slipchenko,  
 J. E. Subotnik,  T. Van Voorhis,  J. M. Herbert,  A. I. Krylov,  
 P. M. W. Gill,  M. Head-Gordon

 Contributors to earlier versions of Q-Chem not listed above: 
 R. D. Adamson,  B. Austin,  J. Baker,  G. J. O. Beran,  K. Brandhorst,  
 S. T. Brown,  E. F. C. Byrd,  A. K. Chakraborty,  C.-L. Cheng,  
 Siu Hung Chien,  D. M. Chipman,  D. L. Crittenden,  H. Dachsel,  
 R. J. Doerksen,  A. D. Dutoi,  L. Fusti-Molnar,  W. A. Goddard III,  
 A. Golubeva-Zadorozhnaya,  S. R. Gwaltney,  G. Hawkins,  A. Heyden,  
 S. Hirata,  G. Kedziora,  F. J. Keil,  C. Kelley,  Jihan Kim,  R. A. King,  
 R. Z. Khaliullin,  P. P. Korambath,  W. Kurlancheek,  A. M. Lee,  M. S. Lee,  
 S. V. Levchenko,  Ching Yeh Lin,  D. Liotard,  R. C. Lochan,  I. Lotan,  
 P. E. Maslen,  N. Nair,  D. P. O'Neill,  D. Neuhauser,  E. Neuscamman,  
 C. M. Oana,  R. Olson,  B. Peters,  R. Peverati,  P. A. Pieniazek,  
 Y. M. Rhee,  J. Ritchie,  M. A. Rohrdanz,  E. Rosta,  N. J. Russ,  
 H. F. Schaefer III,  N. E. Schultz,  N. Shenvi,  A. C. Simmonett,  A. Sodt,  
 D. Stuck,  K. S. Thanthiriwatte,  V. Vanovschi,  Tao Wang,  A. Warshel,  
 C. F. Williams,  Q. Wu,  X. Xu,  W. Zhang

 Please cite Q-Chem as follows:
 Y. Shao et al., Mol. Phys. 113, 184-215 (2015)
 DOI: 10.1080/00268976.2014.952696

 Q-Chem 5.2.1 for Intel X86 EM64T Linux

 Parts of Q-Chem use Armadillo 8.300.2 (Tropical Shenanigans).
 http://arma.sourceforge.net/

 Q-Chem begins on Mon Dec  2 00:04:48 2019  

Host: 
0

     Scratch files written to /scratch/taweetham/qchem27985//
NAlpha2: 184
NElect   184
Mult     1

Checking the input file for inconsistencies... 	...done.

--------------------------------------------------------------
User input:
--------------------------------------------------------------
$MOLECULE
0 1
C   
C	1	CC
C	2	CC	1	120.0		
C	3	CC	2	120.0	1	0.0
C	4	CC	3	120.0	2	0.0	
C	5 	CC	4	120.0	3	0.0
F	1	CF	2	120.0	3	180.0
Br	2	CBr	3	120.0	4	180.0
Cl	3	CCl	4	120.0	5	180.0
Cl	4	CCl	5	120.0	6	180.0
Br	5	CBr	6	120.0	1	180.0
Br	6	CBr	1	120.0	2	180.0

CC=1.39483
CH=1.08673
CF=1.33960
CCl=1.72090
CBr=1.89068
CI=2.07886
$END

$REM
   JOB_TYPE	OPTIMIZATION
   BASIS	6-311++G**
   METHOD	B3LYP
   MEM_TOTAL	64000
   SYM_IGNORE	TRUE
$END

--------------------------------------------------------------
 ----------------------------------------------------------------
             Standard Nuclear Orientation (Angstroms)
    I     Atom           X                Y                Z
 ----------------------------------------------------------------
    1      C       0.0000000000     0.0000000000     0.0000000000
    2      C       0.0000000000     0.0000000000     1.3948300000
    3      C       1.2079582140     0.0000000000     2.0922450000
    4      C       2.4159164279     0.0000000000     1.3948300000
    5      C       2.4159164279     0.0000000000    -0.0000000000
    6      C       1.2079582140     0.0000000000    -0.6974150000
    7      F      -1.1601276309    -0.0000000000    -0.6698000000
    8      Br     -1.6373769104    -0.0000000000     2.3401700000
    9      Cl      1.2079582140    -0.0000000000     3.8131450000
   10      Cl      3.9062595453    -0.0000000000     2.2552800000
   11      Br      4.0532933383    -0.0000000000    -0.9453400000
   12      Br      1.2079582140    -0.0000000000    -2.5880950000
 ----------------------------------------------------------------
 Nuclear Repulsion Energy =        2125.74085225 hartrees
 There are       92 alpha and       92 beta electrons
 Requested basis set is 6-311++G(d,p)
 There are 125 shells and 358 basis functions

 Total QAlloc Memory Limit  64000 MB
 Mega-Array Size       188 MB
 MEM_STATIC part       192 MB
 A cutoff of  1.0D-11 yielded   5331 shell pairs
 There are     49090 function pairs (     53806 Cartesian)
 Smallest overlap matrix eigenvalue = 4.69E-07

 Q-Chem warning in module stvman/mkSTV.C, line 318:

 Overlap eigenvalue is smaller than square root of threshold
 Use THRESH >= 12 to get rid of this warning

 Linear dependence detected in AO basis
 Tighter screening thresholds may be required for diffuse basis sets
 Use S2THRESH > 14 and THRESH = 14 in case of SCF convergence issues
 Number of orthogonalized atomic orbitals = 356
 Maximum deviation from orthogonality = 8.513E-11

 Scale SEOQF with 1.000000e-01/1.000000e-01/1.000000e-01

 Standard Electronic Orientation quadrupole field applied
 Nucleus-field energy     =    -0.0000000514 hartrees
 Guess from superposition of atomic densities
 Warning:  Energy on first SCF cycle will be non-variational
 SAD guess density has 184.000000 electrons

 -----------------------------------------------------------------------
  General SCF calculation program by
  Eric Jon Sundstrom, Paul Horn, Yuezhi Mao, Dmitri Zuev, Alec White,
  David Stuck, Shaama M.S., Shane Yost, Joonho Lee, David Small,
  Daniel Levine, Susi Lehtola, Hugh Burton, Evgeny Epifanovsky,
  Bang C. Huynh
 -----------------------------------------------------------------------
 Exchange:     0.2000 Hartree-Fock + 0.0800 Slater + 0.7200 B88
 Correlation:  0.1900 VWN1RPA + 0.8100 LYP
 Using SG-1 standard quadrature grid
 using 6 threads for integral computing
 -------------------------------------------------------
 OpenMP Integral computing Module                
 Release: version 2.0, May 2017, Q-Chem Inc. Pleasanton 
 -------------------------------------------------------
 A restricted SCF calculation will be
 performed using DIIS
 SCF converges when DIIS error is below 1.0e-08
 ---------------------------------------
  Cycle       Energy         DIIS error
 ---------------------------------------
    1   -8973.9709186445      3.16e-02  
    2   -8971.3656769121      2.22e-03  
    3   -8971.3459231043      2.44e-03  
    4   -8971.3977229676      7.32e-04  
    5   -8971.4061569970      2.20e-04  
    6   -8971.4067442148      7.75e-05  
    7   -8971.4068117876      2.22e-05  
    8   -8971.4068180294      1.00e-05  
    9   -8971.4068194954      2.25e-06  
   10   -8971.4068195473      6.18e-07  
   11   -8971.4068195501      3.65e-07  
   12   -8971.4068195522      7.39e-08  
   13   -8971.4068195523      2.87e-08  
   14   -8971.4068195539      4.49e-09  Convergence criterion met
 ---------------------------------------
 SCF time:   CPU 224.16s  wall 40.00s 
 SCF   energy in the final basis set =    -8971.4068195539
 Total energy in the final basis set =    -8971.4068195539

 --------------------------------------------------------------

                    Orbital Energies (a.u.)
 --------------------------------------------------------------

 Alpha MOs
 -- Occupied --
********-482.8606-482.8601-101.5867-101.5846 -62.5143 -62.5134 -62.5130
-56.3351 -56.3342 -56.3338 -56.3308 -56.3305 -56.3299 -56.3296 -56.3296
-56.3292 -24.7325 -10.3182 -10.2890 -10.2864 -10.2824 -10.2799 -10.2799
 -9.5018  -9.4998  -8.7231  -8.7223  -8.7220  -7.2666  -7.2647  -7.2567
 -7.2558  -7.2546  -7.2536  -6.5555  -6.5547  -6.5543  -6.5414  -6.5406
 -6.5405  -6.5405  -6.5397  -6.5393  -2.6661  -2.6654  -2.6650  -2.6625
 -2.6617  -2.6615  -2.6614  -2.6609  -2.6605  -2.6505  -2.6503  -2.6496
 -2.6495  -2.6494  -2.6493  -1.2750  -0.9698  -0.9098  -0.9017  -0.8585
 -0.8312  -0.8172  -0.7630  -0.7450  -0.6555  -0.6464  -0.5804  -0.5774
 -0.5187  -0.5177  -0.4811  -0.4618  -0.4606  -0.4541  -0.4451  -0.4080
 -0.4030  -0.3844  -0.3643  -0.3528  -0.3520  -0.3347  -0.3336  -0.3174
 -0.3122  -0.2928  -0.2734  -0.2704
 -- Virtual --
 -0.0840  -0.0706  -0.0608  -0.0379  -0.0195  -0.0080   0.0085   0.0157
  0.0226   0.0263   0.0373   0.0390   0.0538   0.0541   0.0595   0.0628
  0.0663   0.0681   0.0732   0.0778   0.0813   0.0903   0.0929   0.0940
  0.1027   0.1076   0.1122   0.1178   0.1288   0.1313   0.1406   0.1427
  0.1497   0.1574   0.1620   0.1664   0.1721   0.1809   0.1819   0.1872
  0.2024   0.2090   0.2217   0.2242   0.2267   0.2274   0.2353   0.2422
  0.2528   0.2586   0.2679   0.2710   0.2793   0.2867   0.2919   0.3204
  0.3534   0.3574   0.3675   0.4005   0.4023   0.4064   0.4147   0.4156
  0.4186   0.4262   0.4339   0.4367   0.4384   0.4493   0.4593   0.4657
  0.4849   0.4962   0.4963   0.4993   0.5052   0.5146   0.5281   0.5414
  0.5454   0.5486   0.5564   0.5632   0.5665   0.5777   0.5815   0.6079
  0.6098   0.6167   0.6229   0.6479   0.6506   0.6854   0.6881   0.6943
  0.7122   0.7312   0.7601   0.7672   0.7734   0.7808   0.8021   0.8076
  0.8202   0.8284   0.8394   0.8426   0.8432   0.8525   0.8732   0.8845
  0.8890   0.9146   0.9330   0.9364   0.9366   0.9684   0.9861   0.9964
  1.0304   1.0503   1.0578   1.0844   1.1054   1.1176   1.1725   1.1971
  1.2034   1.2286   1.2345   1.2657   1.2673   1.2775   1.3354   1.3986
  1.4117   1.4399   1.4440   1.4691   1.5279   1.5537   1.5915   1.6369
  1.7222   1.7290   1.7450   1.7564   1.8135   1.8219   1.8364   1.8440
  1.8982   1.9860   2.0073   2.0155   2.0497   2.0502   2.0516   2.1068
  2.1265   2.1669   2.2013   2.2213   2.2277   2.2467   2.2524   2.2585
  2.2770   2.2805   2.3061   2.3449   2.3526   2.4192   2.4422   2.4611
  2.5506   2.5690   2.6088   2.7084   2.7186   2.8197   2.8311   2.8934
  2.9890   3.0371   3.0697   3.0702   3.0861   3.1843   3.1997   3.4130
  3.4412   3.6686   3.7504   3.7638   3.8319   3.8985   3.9550   3.9758
  3.9887   3.9923   4.0225   4.0445   4.0615   4.0671   4.0705   4.0801
  4.1065   4.2018   4.2491   4.2872   4.3706   4.4061   4.4464   4.8256
  4.8332   6.2974   6.4429   6.6397   6.7347   6.7667   6.8254   7.5336
  7.5453   7.5688   7.6506   7.6632   7.6727   7.7117   7.7522   7.7995
  9.7415   9.8079  23.2209  23.7712  23.7855  23.9315  23.9465  24.0277
 25.7762  25.8575  26.1384  26.1762  26.5165  26.8072  47.9369  48.0159
 48.0666  66.7711 215.7296 215.8072 289.7291 289.7415 289.7654 289.8472
289.8610 289.8715 289.9343 289.9749 290.02151020.73811020.83761020.9004
 --------------------------------------------------------------

          Ground-State Mulliken Net Atomic Charges

     Atom                 Charge (a.u.)
  ----------------------------------------
      1 C                    -0.649380
      2 C                     0.070076
      3 C                     0.040650
      4 C                    -0.380107
      5 C                    -0.130769
      6 C                     0.351345
      7 F                    -0.095370
      8 Br                   -0.095019
      9 Cl                    0.604382
     10 Cl                    0.573154
     11 Br                   -0.146683
     12 Br                   -0.142279
  ----------------------------------------
  Sum of atomic charges =     0.000000

 -----------------------------------------------------------------
                    Cartesian Multipole Moments
 -----------------------------------------------------------------
    Charge (ESU x 10^10)
                 0.0000
    Dipole Moment (Debye)
         X       0.4746      Y       0.0000      Z       0.0939
       Tot       0.4838
    Quadrupole Moments (Debye-Ang)
        XX    -116.9957     XY      -0.0000     YY    -119.0105
        XZ      -3.1290     YZ      -0.0000     ZZ    -115.7905
    Octopole Moments (Debye-Ang^2)
       XXX    -481.5242    XXY      -0.0000    XYY    -167.1574
       YYY      -0.0000    XXZ     -74.3898    XYZ      -0.0000
       YYZ     -74.9936    XZZ    -162.8586    YZZ      -0.0000
       ZZZ    -227.3604
    Hexadecapole Moments (Debye-Ang^3)
      XXXX   -3979.8626   XXXY      -0.0000   XXYY    -730.7169
      XYYY       0.0000   YYYY    -138.0027   XXXZ     -66.0892
      XXYZ      -0.0000   XYYZ      -1.9863   YYYZ      -0.0000
      XXZZ   -1195.2850   XYZZ      -0.0000   YYZZ    -591.4723
      XZZZ     -39.4552   YZZZ      -0.0000   ZZZZ   -3179.2011
 -----------------------------------------------------------------
 Calculating analytic gradient of the SCF energy
 Gradient of SCF Energy
            1           2           3           4           5           6
    1  -0.0026705   0.0063649   0.0006859  -0.0018129  -0.0012888   0.0024062
    2  -0.0000000   0.0000000  -0.0000000  -0.0000000   0.0000000  -0.0000000
    3  -0.0013463   0.0013439   0.0011758   0.0014400   0.0015705   0.0044657
            7           8           9          10          11          12
    1  -0.0051306   0.0049588  -0.0011832  -0.0066523  -0.0038260   0.0081486
    2  -0.0000000   0.0000000  -0.0000000  -0.0000000   0.0000000   0.0000000
    3  -0.0032557   0.0039773  -0.0071340  -0.0059671   0.0002795   0.0034503
 Max gradient component =       8.149E-03
 RMS gradient           =       3.295E-03
 Gradient time:  CPU 75.12 s  wall 12.61 s
 Geometry Optimization Parameters
   NAtoms,    NIC,     NZ,  NCons,   NDum,   NFix, NCnnct, MaxDiis
       12      78      12       0       0       0       0       0


** GEOMETRY OPTIMIZATION IN DELOCALIZED INTERNAL COORDINATES **
   Searching for a Minimum

   Optimization Cycle:   1

                       Coordinates (Angstroms)
     ATOM                X               Y               Z
      1  C         0.0000000000    0.0000000000    0.0000000000
      2  C         0.0000000000    0.0000000000    1.3948300000
      3  C         1.2079582140    0.0000000000    2.0922450000
      4  C         2.4159164279    0.0000000000    1.3948300000
      5  C         2.4159164279    0.0000000000    0.0000000000
      6  C         1.2079582140    0.0000000000   -0.6974150000
      7  F        -1.1601276309    0.0000000000   -0.6698000000
      8  Br       -1.6373769104    0.0000000000    2.3401700000
      9  Cl        1.2079582140    0.0000000000    3.8131450000
     10  Cl        3.9062595453    0.0000000000    2.2552800000
     11  Br        4.0532933383    0.0000000000   -0.9453400000
     12  Br        1.2079582140    0.0000000000   -2.5880950000
   Point Group: c1    Number of degrees of freedom:    30


   Energy is  -8971.406819554


 Attempting to generate delocalized internal coordinates
 Initial Hessian constructed with Jon Baker's OPTIMIZE code

 21 Hessian modes will be used to form the next step
  Hessian Eigenvalues:
     0.201019    0.201019    0.201019    0.250000    0.250000    0.250000
     0.250000    0.250000    0.250000    0.250000    0.250000    0.250000
     0.334879    0.334879    0.426727    0.426727    0.464882    0.464882
     0.464882    0.464882    0.572947

 Minimum search - taking simple RFO step
 Searching for Lamda that Minimizes Along All modes
 Value Taken    Lamda =  -0.00481139
 Step Taken.  Stepsize is  0.129970

                             Maximum     Tolerance    Cnvgd?
         Gradient           0.029622      0.000300      NO
         Displacement       0.098980      0.001200      NO
         Energy change     *********      0.000001      NO


 New Cartesian Coordinates Obtained by Inverse Iteration

 Displacement from previous Coordinates is:  0.327405
 ----------------------------------------------------------------
             Standard Nuclear Orientation (Angstroms)
    I     Atom           X                Y                Z
 ----------------------------------------------------------------
    1      C       0.0244580634     0.0000000000     0.0106657605
    2      C       0.0013810180     0.0000000000     1.3986711078
    3      C       1.2138641768     0.0000000000     2.1039240796
    4      C       2.4309367666     0.0000000000     1.3995936341
    5      C       2.4356121015     0.0000000000    -0.0076767347
    6      C       1.2152689928     0.0000000000    -0.7051242694
    7      F      -1.1319552810     0.0000000000    -0.6544428838
    8      Br     -1.6878897937     0.0000000000     2.2609267138
    9      Cl      1.2247543268     0.0000000000     3.8359030616
   10      Cl      3.9216225958     0.0000000000     2.2863990207
   11      Br      4.0913662364     0.0000000000    -0.9386975520
   12      Br      1.0862948504     0.0000000000    -2.6002919381
 ----------------------------------------------------------------
 Nuclear Repulsion Energy =        2111.05555049 hartrees
 There are       92 alpha and       92 beta electrons
 Applying Cartesian multipole field
    Component          Value
    ---------          -----
     (2,0,0)        1.00000E-11
     (0,2,0)        2.00000E-11
     (0,0,2)       -3.00000E-11
 Nucleus-field energy     =    -0.0000000505 hartrees
 Requested basis set is 6-311++G(d,p)
 There are 125 shells and 358 basis functions
 A cutoff of  1.0D-11 yielded   5312 shell pairs
 There are     48987 function pairs (     53687 Cartesian)
 Smallest overlap matrix eigenvalue = 4.58E-07

 Q-Chem warning in module stvman/mkSTV.C, line 318:

 Overlap eigenvalue is smaller than square root of threshold
 Use THRESH >= 12 to get rid of this warning

 Linear dependence detected in AO basis
 Tighter screening thresholds may be required for diffuse basis sets
 Use S2THRESH > 14 and THRESH = 14 in case of SCF convergence issues
 Number of orthogonalized atomic orbitals = 356
 Maximum deviation from orthogonality = 2.017E-10
 Guess MOs from SCF MO coefficient file

 -----------------------------------------------------------------------
  General SCF calculation program by
  Eric Jon Sundstrom, Paul Horn, Yuezhi Mao, Dmitri Zuev, Alec White,
  David Stuck, Shaama M.S., Shane Yost, Joonho Lee, David Small,
  Daniel Levine, Susi Lehtola, Hugh Burton, Evgeny Epifanovsky,
  Bang C. Huynh
 -----------------------------------------------------------------------
 Exchange:     0.2000 Hartree-Fock + 0.0800 Slater + 0.7200 B88
 Correlation:  0.1900 VWN1RPA + 0.8100 LYP
 Using SG-1 standard quadrature grid
 using 6 threads for integral computing
 -------------------------------------------------------
 OpenMP Integral computing Module                
 Release: version 2.0, May 2017, Q-Chem Inc. Pleasanton 
 -------------------------------------------------------
 A restricted SCF calculation will be
 performed using DIIS
 SCF converges when DIIS error is below 1.0e-08
 ---------------------------------------
  Cycle       Energy         DIIS error
 ---------------------------------------
    1   -8971.4046101417      5.95e-04  
    2   -8971.4082141910      1.75e-04  
    3   -8971.4076775198      2.59e-04  
    4   -8971.4085866256      4.57e-05  
    5   -8971.4086169456      1.24e-05  
    6   -8971.4086188087      3.65e-06  
    7   -8971.4086189694      1.93e-06  
    8   -8971.4086190270      3.63e-07  
    9   -8971.4086190289      1.44e-07  
   10   -8971.4086190291      4.12e-08  
   11   -8971.4086190293      2.13e-08  
   12   -8971.4086190276      5.46e-09  Convergence criterion met
 ---------------------------------------
 SCF time:   CPU 194.84s  wall 35.00s 
 SCF   energy in the final basis set =    -8971.4086190276
 Total energy in the final basis set =    -8971.4086190276

 --------------------------------------------------------------

                    Orbital Energies (a.u.)
 --------------------------------------------------------------

 Alpha MOs
 -- Occupied --
********-482.8617-482.8612-101.5874-101.5851 -62.5151 -62.5144 -62.5140
-56.3359 -56.3352 -56.3348 -56.3316 -56.3313 -56.3310 -56.3306 -56.3306
-56.3302 -24.7315 -10.3159 -10.2924 -10.2899 -10.2868 -10.2812 -10.2805
 -9.5021  -9.4999  -8.7238  -8.7232  -8.7228  -7.2669  -7.2649  -7.2569
 -7.2561  -7.2547  -7.2537  -6.5563  -6.5557  -6.5552  -6.5421  -6.5414
 -6.5412  -6.5412  -6.5405  -6.5401  -2.6670  -2.6663  -2.6658  -2.6631
 -2.6625  -2.6625  -2.6622  -2.6618  -2.6614  -2.6511  -2.6510  -2.6504
 -2.6504  -2.6502  -2.6501  -1.2776  -0.9652  -0.9055  -0.8991  -0.8577
 -0.8322  -0.8151  -0.7618  -0.7456  -0.6541  -0.6480  -0.5783  -0.5761
 -0.5203  -0.5153  -0.4801  -0.4606  -0.4585  -0.4541  -0.4446  -0.4081
 -0.4003  -0.3830  -0.3637  -0.3528  -0.3486  -0.3360  -0.3293  -0.3169
 -0.3157  -0.2979  -0.2737  -0.2707
 -- Virtual --
 -0.0857  -0.0730  -0.0609  -0.0406  -0.0228  -0.0079   0.0047   0.0141
  0.0212   0.0260   0.0373   0.0388   0.0534   0.0536   0.0592   0.0629
  0.0643   0.0682   0.0733   0.0767   0.0809   0.0869   0.0934   0.0938
  0.0998   0.1066   0.1124   0.1178   0.1280   0.1302   0.1385   0.1425
  0.1480   0.1564   0.1600   0.1688   0.1717   0.1800   0.1823   0.1848
  0.2016   0.2075   0.2190   0.2226   0.2258   0.2284   0.2367   0.2425
  0.2511   0.2576   0.2663   0.2705   0.2802   0.2881   0.2938   0.3181
  0.3491   0.3566   0.3660   0.3992   0.4060   0.4066   0.4139   0.4167
  0.4193   0.4292   0.4332   0.4348   0.4375   0.4502   0.4602   0.4667
  0.4886   0.4914   0.4976   0.5032   0.5066   0.5193   0.5288   0.5413
  0.5416   0.5482   0.5540   0.5612   0.5625   0.5758   0.5791   0.6034
  0.6072   0.6210   0.6222   0.6445   0.6468   0.6731   0.6866   0.6935
  0.7137   0.7265   0.7551   0.7647   0.7730   0.7829   0.8033   0.8099
  0.8155   0.8250   0.8396   0.8421   0.8446   0.8507   0.8646   0.8797
  0.8878   0.9115   0.9308   0.9347   0.9372   0.9655   0.9886   0.9892
  1.0260   1.0510   1.0522   1.0786   1.1067   1.1154   1.1660   1.1897
  1.2037   1.2269   1.2299   1.2608   1.2617   1.2712   1.3297   1.3923
  1.4117   1.4367   1.4494   1.4776   1.5248   1.5568   1.5792   1.6340
  1.7182   1.7258   1.7379   1.7549   1.8067   1.8160   1.8335   1.8387
  1.8919   1.9828   2.0069   2.0071   2.0464   2.0481   2.0485   2.0974
  2.1252   2.1689   2.1838   2.2167   2.2272   2.2444   2.2450   2.2485
  2.2729   2.2788   2.2971   2.3275   2.3465   2.4143   2.4369   2.4501
  2.5463   2.5671   2.6029   2.7047   2.7178   2.8158   2.8303   2.8836
  2.9873   3.0314   3.0557   3.0738   3.0770   3.1700   3.1924   3.4059
  3.4359   3.6555   3.7510   3.7607   3.8214   3.9034   3.9597   3.9768
  3.9877   3.9896   4.0254   4.0429   4.0584   4.0656   4.0737   4.0810
  4.1034   4.1993   4.2500   4.2792   4.3643   4.4062   4.4500   4.8098
  4.8400   6.2966   6.4449   6.6378   6.7424   6.7668   6.8107   7.5314
  7.5449   7.5683   7.6432   7.6560   7.6640   7.7185   7.7517   7.7926
  9.7350   9.8029  23.2248  23.7544  23.7751  23.9099  23.9225  24.0208
 25.7738  25.8548  26.1342  26.1559  26.5078  26.7866  47.9359  48.0154
 48.0530  66.7702 215.7222 215.8014 289.7261 289.7408 289.7646 289.8397
289.8558 289.8637 289.9349 289.9740 290.01451020.73741020.83731020.8831
 --------------------------------------------------------------

          Ground-State Mulliken Net Atomic Charges

     Atom                 Charge (a.u.)
  ----------------------------------------
      1 C                    -0.722294
      2 C                     0.012274
      3 C                     0.128816
      4 C                    -0.396669
      5 C                    -0.099866
      6 C                     0.310570
      7 F                    -0.075499
      8 Br                   -0.082569
      9 Cl                    0.612923
     10 Cl                    0.577611
     11 Br                   -0.139324
     12 Br                   -0.125972
  ----------------------------------------
  Sum of atomic charges =     0.000000

 -----------------------------------------------------------------
                    Cartesian Multipole Moments
 -----------------------------------------------------------------
    Charge (ESU x 10^10)
                -0.0000
    Dipole Moment (Debye)
         X       0.3647      Y      -0.0000      Z       0.0285
       Tot       0.3658
    Quadrupole Moments (Debye-Ang)
        XX    -116.8314     XY      -0.0000     YY    -119.1574
        XZ      -2.6826     YZ      -0.0000     ZZ    -116.1503
    Octopole Moments (Debye-Ang^2)
       XXX    -477.9393    XXY       0.0000    XYY    -166.0263
       YYY       0.0000    XXZ     -72.6867    XYZ      -0.0000
       YYZ     -74.4643    XZZ    -162.3666    YZZ       0.0000
       ZZZ    -227.1183
    Hexadecapole Moments (Debye-Ang^3)
      XXXX   -4007.0717   XXXY      -0.0000   XXYY    -738.1820
      XYYY      -0.0000   YYYY    -138.3190   XXXZ     -93.1087
      XXYZ       0.0000   XYYZ     -11.0303   YYYZ       0.0000
      XXZZ   -1205.3747   XYZZ      -0.0000   YYZZ    -590.7473
      XZZZ     -50.8913   YZZZ       0.0000   ZZZZ   -3176.8038
 -----------------------------------------------------------------
 Calculating analytic gradient of the SCF energy
 Gradient of SCF Energy
            1           2           3           4           5           6
    1   0.0000684  -0.0004635   0.0001455   0.0025890   0.0017781  -0.0049365
    2  -0.0000000   0.0000000  -0.0000000  -0.0000000   0.0000000   0.0000000
    3   0.0002835  -0.0045075   0.0031201   0.0026261  -0.0007641   0.0010698
            7           8           9          10          11          12
    1   0.0007335  -0.0014611   0.0021736  -0.0014731   0.0028904  -0.0020442
    2   0.0000000  -0.0000000  -0.0000000   0.0000000   0.0000000  -0.0000000
    3   0.0001110  -0.0004847  -0.0007957  -0.0002511   0.0010460  -0.0014535
 Max gradient component =       4.937E-03
 RMS gradient           =       1.662E-03
 Gradient time:  CPU 74.01 s  wall 12.43 s
 Geometry Optimization Parameters
   NAtoms,    NIC,     NZ,  NCons,   NDum,   NFix, NCnnct, MaxDiis
       12      78      12       0       0       0       0       0

 Cartesian Hessian Update
 Hessian updated using BFGS update


** GEOMETRY OPTIMIZATION IN DELOCALIZED INTERNAL COORDINATES **
   Searching for a Minimum

   Optimization Cycle:   2

                       Coordinates (Angstroms)
     ATOM                X               Y               Z
      1  C         0.0244580634    0.0000000000    0.0106657605
      2  C         0.0013810180    0.0000000000    1.3986711078
      3  C         1.2138641768    0.0000000000    2.1039240796
      4  C         2.4309367666    0.0000000000    1.3995936341
      5  C         2.4356121015    0.0000000000   -0.0076767347
      6  C         1.2152689928    0.0000000000   -0.7051242694
      7  F        -1.1319552810    0.0000000000   -0.6544428838
      8  Br       -1.6878897937    0.0000000000    2.2609267138
      9  Cl        1.2247543268    0.0000000000    3.8359030616
     10  Cl        3.9216225958    0.0000000000    2.2863990207
     11  Br        4.0913662364    0.0000000000   -0.9386975520
     12  Br        1.0862948504    0.0000000000   -2.6002919381
   Point Group: c1    Number of degrees of freedom:    30


   Energy is  -8971.408619028

 Hessian updated using BFGS update

 11 Hessian modes will be used to form the next step
  Hessian Eigenvalues:
     0.200978    0.202780    0.227619    0.308260    0.326304    0.334947
     0.424953    0.433640    0.462614    0.519234    0.574924

 Minimum search - taking simple RFO step
 Searching for Lamda that Minimizes Along All modes
 Value Taken    Lamda =  -0.00041336
 Step Taken.  Stepsize is  0.033196

                             Maximum     Tolerance    Cnvgd?
         Gradient           0.008991      0.000300      NO
         Displacement       0.024271      0.001200      NO
         Energy change     -0.001799      0.000001      NO


 New Cartesian Coordinates Obtained by Inverse Iteration

 Displacement from previous Coordinates is:  0.079226
 ----------------------------------------------------------------
             Standard Nuclear Orientation (Angstroms)
    I     Atom           X                Y                Z
 ----------------------------------------------------------------
    1      C       0.0257120149     0.0000000000     0.0116813081
    2      C       0.0022212772     0.0000000000     1.4014615469
    3      C       1.2130488895     0.0000000000     2.1037049728
    4      C       2.4307501990     0.0000000000     1.3993314759
    5      C       2.4334681581     0.0000000000    -0.0067160549
    6      C       1.2187265556     0.0000000000    -0.7038217920
    7      F      -1.1312289144     0.0000000000    -0.6530388602
    8      Br     -1.6811313359     0.0000000000     2.2708033337
    9      Cl      1.2051233167     0.0000000000     3.8372341899
   10      Cl      3.9259949833     0.0000000000     2.2832383778
   11      Br      4.0738866590     0.0000000000    -0.9567999149
   12      Br      1.1091422512     0.0000000000    -2.5972285832
 ----------------------------------------------------------------
 Nuclear Repulsion Energy =        2113.88430884 hartrees
 There are       92 alpha and       92 beta electrons
 Applying Cartesian multipole field
    Component          Value
    ---------          -----
     (2,0,0)        1.00000E-11
     (0,2,0)        2.00000E-11
     (0,0,2)       -3.00000E-11
 Nucleus-field energy     =    -0.0000000508 hartrees
 Requested basis set is 6-311++G(d,p)
 There are 125 shells and 358 basis functions
 A cutoff of  1.0D-11 yielded   5311 shell pairs
 There are     48945 function pairs (     53634 Cartesian)
 Smallest overlap matrix eigenvalue = 4.57E-07

 Q-Chem warning in module stvman/mkSTV.C, line 318:

 Overlap eigenvalue is smaller than square root of threshold
 Use THRESH >= 12 to get rid of this warning

 Linear dependence detected in AO basis
 Tighter screening thresholds may be required for diffuse basis sets
 Use S2THRESH > 14 and THRESH = 14 in case of SCF convergence issues
 Number of orthogonalized atomic orbitals = 356
 Maximum deviation from orthogonality = 1.747E-10
 Guess MOs from SCF MO coefficient file

 -----------------------------------------------------------------------
  General SCF calculation program by
  Eric Jon Sundstrom, Paul Horn, Yuezhi Mao, Dmitri Zuev, Alec White,
  David Stuck, Shaama M.S., Shane Yost, Joonho Lee, David Small,
  Daniel Levine, Susi Lehtola, Hugh Burton, Evgeny Epifanovsky,
  Bang C. Huynh
 -----------------------------------------------------------------------
 Exchange:     0.2000 Hartree-Fock + 0.0800 Slater + 0.7200 B88
 Correlation:  0.1900 VWN1RPA + 0.8100 LYP
 Using SG-1 standard quadrature grid
 using 6 threads for integral computing
 -------------------------------------------------------
 OpenMP Integral computing Module                
 Release: version 2.0, May 2017, Q-Chem Inc. Pleasanton 
 -------------------------------------------------------
 A restricted SCF calculation will be
 performed using DIIS
 SCF converges when DIIS error is below 1.0e-08
 ---------------------------------------
  Cycle       Energy         DIIS error
 ---------------------------------------
    1   -8971.4085854726      1.34e-04  
    2   -8971.4088001271      3.53e-05  
    3   -8971.4087704848      5.57e-05  
    4   -8971.4088184973      9.69e-06  
    5   -8971.4088198759      3.44e-06  
    6   -8971.4088200423      9.35e-07  
    7   -8971.4088200533      4.82e-07  
    8   -8971.4088200569      8.79e-08  
    9   -8971.4088200571      3.01e-08  
   10   -8971.4088200575      8.13e-09  Convergence criterion met
 ---------------------------------------
 SCF time:   CPU 164.07s  wall 29.00s 
 SCF   energy in the final basis set =    -8971.4088200575
 Total energy in the final basis set =    -8971.4088200575

 --------------------------------------------------------------

                    Orbital Energies (a.u.)
 --------------------------------------------------------------

 Alpha MOs
 -- Occupied --
********-482.8617-482.8611-101.5872-101.5851 -62.5151 -62.5144 -62.5139
-56.3359 -56.3353 -56.3347 -56.3316 -56.3313 -56.3310 -56.3307 -56.3305
-56.3301 -24.7315 -10.3162 -10.2923 -10.2900 -10.2859 -10.2806 -10.2801
 -9.5019  -9.4998  -8.7239  -8.7232  -8.7227  -7.2668  -7.2649  -7.2567
 -7.2559  -7.2546  -7.2537  -6.5564  -6.5557  -6.5551  -6.5421  -6.5415
 -6.5412  -6.5412  -6.5406  -6.5401  -2.6670  -2.6664  -2.6657  -2.6632
 -2.6626  -2.6625  -2.6622  -2.6618  -2.6613  -2.6511  -2.6511  -2.6505
 -2.6505  -2.6501  -2.6500  -1.2773  -0.9652  -0.9063  -0.8987  -0.8580
 -0.8322  -0.8158  -0.7616  -0.7460  -0.6547  -0.6474  -0.5784  -0.5763
 -0.5201  -0.5152  -0.4799  -0.4608  -0.4586  -0.4543  -0.4447  -0.4080
 -0.4010  -0.3828  -0.3631  -0.3527  -0.3494  -0.3358  -0.3309  -0.3172
 -0.3149  -0.2971  -0.2734  -0.2709
 -- Virtual --
 -0.0855  -0.0723  -0.0613  -0.0401  -0.0222  -0.0079   0.0052   0.0140
  0.0212   0.0259   0.0373   0.0389   0.0534   0.0536   0.0593   0.0631
  0.0643   0.0682   0.0732   0.0767   0.0811   0.0873   0.0933   0.0939
  0.1005   0.1068   0.1124   0.1174   0.1285   0.1305   0.1389   0.1425
  0.1483   0.1559   0.1602   0.1687   0.1720   0.1802   0.1819   0.1852
  0.2017   0.2077   0.2192   0.2222   0.2260   0.2291   0.2367   0.2424
  0.2518   0.2577   0.2671   0.2708   0.2802   0.2877   0.2935   0.3180
  0.3493   0.3567   0.3661   0.3990   0.4054   0.4066   0.4138   0.4165
  0.4198   0.4290   0.4332   0.4353   0.4376   0.4498   0.4586   0.4667
  0.4887   0.4921   0.4971   0.5013   0.5060   0.5166   0.5286   0.5412
  0.5414   0.5487   0.5547   0.5615   0.5649   0.5771   0.5789   0.6040
  0.6073   0.6197   0.6226   0.6464   0.6478   0.6769   0.6867   0.6940
  0.7136   0.7277   0.7561   0.7649   0.7733   0.7825   0.8032   0.8094
  0.8174   0.8252   0.8399   0.8418   0.8451   0.8500   0.8670   0.8791
  0.8880   0.9119   0.9299   0.9347   0.9366   0.9651   0.9898   0.9899
  1.0264   1.0513   1.0540   1.0787   1.1069   1.1155   1.1662   1.1903
  1.2043   1.2276   1.2277   1.2602   1.2616   1.2708   1.3296   1.3928
  1.4118   1.4376   1.4514   1.4776   1.5263   1.5564   1.5809   1.6331
  1.7174   1.7271   1.7402   1.7544   1.8078   1.8161   1.8354   1.8381
  1.8928   1.9836   2.0070   2.0073   2.0472   2.0484   2.0484   2.1006
  2.1206   2.1690   2.1872   2.2187   2.2267   2.2456   2.2458   2.2491
  2.2745   2.2792   2.2967   2.3313   2.3467   2.4142   2.4365   2.4510
  2.5451   2.5673   2.6023   2.7049   2.7179   2.8160   2.8307   2.8858
  2.9883   3.0323   3.0582   3.0734   3.0775   3.1715   3.1929   3.4070
  3.4358   3.6568   3.7510   3.7605   3.8258   3.9011   3.9595   3.9763
  3.9886   3.9892   4.0240   4.0434   4.0621   4.0660   4.0729   4.0805
  4.1043   4.2012   4.2501   4.2805   4.3663   4.4064   4.4488   4.8112
  4.8394   6.2966   6.4448   6.6377   6.7418   6.7666   6.8151   7.5320
  7.5448   7.5683   7.6456   7.6553   7.6650   7.7181   7.7523   7.7944
  9.7368   9.8003  23.2243  23.7604  23.7734  23.9098  23.9312  24.0210
 25.7730  25.8554  26.1280  26.1610  26.5068  26.7847  47.9356  48.0152
 48.0568  66.7700 215.7244 215.7984 289.7268 289.7407 289.7646 289.8425
289.8547 289.8640 289.9360 289.9747 290.01651020.73701020.83701020.8879
 --------------------------------------------------------------

          Ground-State Mulliken Net Atomic Charges

     Atom                 Charge (a.u.)
  ----------------------------------------
      1 C                    -0.730541
      2 C                     0.005205
      3 C                     0.124329
      4 C                    -0.344958
      5 C                    -0.115740
      6 C                     0.306053
      7 F                    -0.077245
      8 Br                   -0.084281
      9 Cl                    0.612534
     10 Cl                    0.573880
     11 Br                   -0.140716
     12 Br                   -0.128520
  ----------------------------------------
  Sum of atomic charges =     0.000000

 -----------------------------------------------------------------
                    Cartesian Multipole Moments
 -----------------------------------------------------------------
    Charge (ESU x 10^10)
                -0.0000
    Dipole Moment (Debye)
         X       0.3556      Y      -0.0000      Z       0.0010
       Tot       0.3556
    Quadrupole Moments (Debye-Ang)
        XX    -116.9744     XY      -0.0000     YY    -119.1364
        XZ      -2.9460     YZ      -0.0000     ZZ    -116.0774
    Octopole Moments (Debye-Ang^2)
       XXX    -478.9928    XXY      -0.0000    XYY    -166.0483
       YYY      -0.0000    XXZ     -73.3036    XYZ      -0.0000
       YYZ     -74.4234    XZZ    -162.4122    YZZ      -0.0000
       ZZZ    -227.1755
    Hexadecapole Moments (Debye-Ang^3)
      XXXX   -4001.1862   XXXY      -0.0000   XXYY    -735.8100
      XYYY      -0.0000   YYYY    -138.2644   XXXZ     -85.8144
      XXYZ      -0.0000   XYYZ      -8.1319   YYYZ      -0.0000
      XXZZ   -1203.2114   XYZZ      -0.0000   YYZZ    -591.8377
      XZZZ     -47.2717   YZZZ      -0.0000   ZZZZ   -3182.9203
 -----------------------------------------------------------------
 Calculating analytic gradient of the SCF energy
 Gradient of SCF Energy
            1           2           3           4           5           6
    1   0.0000581   0.0002839  -0.0011895   0.0016882  -0.0000669  -0.0003200
    2   0.0000000  -0.0000000   0.0000000  -0.0000000   0.0000000   0.0000000
    3   0.0001760  -0.0010259   0.0014731   0.0006826  -0.0014381   0.0005809
            7           8           9          10          11          12
    1   0.0003562  -0.0002843  -0.0003332  -0.0001279  -0.0000916   0.0000271
    2  -0.0000000   0.0000000   0.0000000   0.0000000  -0.0000000   0.0000000
    3   0.0002683   0.0001215  -0.0002756  -0.0000324  -0.0002284  -0.0003019
 Max gradient component =       1.688E-03
 RMS gradient           =       5.586E-04
 Gradient time:  CPU 74.34 s  wall 12.48 s
 Geometry Optimization Parameters
   NAtoms,    NIC,     NZ,  NCons,   NDum,   NFix, NCnnct, MaxDiis
       12      78      12       0       0       0       0       0

 Cartesian Hessian Update
 Hessian updated using BFGS update


** GEOMETRY OPTIMIZATION IN DELOCALIZED INTERNAL COORDINATES **
   Searching for a Minimum

   Optimization Cycle:   3

                       Coordinates (Angstroms)
     ATOM                X               Y               Z
      1  C         0.0257120149    0.0000000000    0.0116813081
      2  C         0.0022212772    0.0000000000    1.4014615469
      3  C         1.2130488895    0.0000000000    2.1037049728
      4  C         2.4307501990    0.0000000000    1.3993314759
      5  C         2.4334681581    0.0000000000   -0.0067160549
      6  C         1.2187265556    0.0000000000   -0.7038217920
      7  F        -1.1312289144    0.0000000000   -0.6530388602
      8  Br       -1.6811313359    0.0000000000    2.2708033337
      9  Cl        1.2051233167    0.0000000000    3.8372341899
     10  Cl        3.9259949833    0.0000000000    2.2832383778
     11  Br        4.0738866590    0.0000000000   -0.9567999149
     12  Br        1.1091422512    0.0000000000   -2.5972285832
   Point Group: c1    Number of degrees of freedom:    30


   Energy is  -8971.408820057

 Hessian updated using BFGS update

 14 Hessian modes will be used to form the next step
  Hessian Eigenvalues:
     0.199279    0.201016    0.201462    0.232538    0.249153    0.320545
     0.328414    0.336438    0.409820    0.429410    0.462422    0.464852
     0.536195    0.572134

 Minimum search - taking simple RFO step
 Searching for Lamda that Minimizes Along All modes
 Value Taken    Lamda =  -0.00002203
 Step Taken.  Stepsize is  0.007633

                             Maximum     Tolerance    Cnvgd?
         Gradient           0.001406      0.000300      NO
         Displacement       0.004077      0.001200      NO
         Energy change     -0.000201      0.000001      NO


 New Cartesian Coordinates Obtained by Inverse Iteration

 Displacement from previous Coordinates is:  0.016095
 ----------------------------------------------------------------
             Standard Nuclear Orientation (Angstroms)
    I     Atom           X                Y                Z
 ----------------------------------------------------------------
    1      C       0.0245363620     0.0000000000     0.0110137427
    2      C       0.0014640432     0.0000000000     1.4017150941
    3      C       1.2130828632     0.0000000000     2.1020493682
    4      C       2.4286227750     0.0000000000     1.3981155542
    5      C       2.4324496599     0.0000000000    -0.0059670403
    6      C       1.2184960134     0.0000000000    -0.7042445431
    7      F      -1.1325149982     0.0000000000    -0.6543819603
    8      Br     -1.6799878848     0.0000000000     2.2727990737
    9      Cl      1.2095590647     0.0000000000     3.8360166665
   10      Cl      3.9241664991     0.0000000000     2.2819493069
   11      Br      4.0746865651     0.0000000000    -0.9523537924
   12      Br      1.1111530914     0.0000000000    -2.5968614701
 ----------------------------------------------------------------
 Nuclear Repulsion Energy =        2114.32901066 hartrees
 There are       92 alpha and       92 beta electrons
 Applying Cartesian multipole field
    Component          Value
    ---------          -----
     (2,0,0)        1.00000E-11
     (0,2,0)        2.00000E-11
     (0,0,2)       -3.00000E-11
 Nucleus-field energy     =    -0.0000000508 hartrees
 Requested basis set is 6-311++G(d,p)
 There are 125 shells and 358 basis functions
 A cutoff of  1.0D-11 yielded   5311 shell pairs
 There are     48945 function pairs (     53634 Cartesian)
 Smallest overlap matrix eigenvalue = 4.55E-07

 Q-Chem warning in module stvman/mkSTV.C, line 318:

 Overlap eigenvalue is smaller than square root of threshold
 Use THRESH >= 12 to get rid of this warning

 Linear dependence detected in AO basis
 Tighter screening thresholds may be required for diffuse basis sets
 Use S2THRESH > 14 and THRESH = 14 in case of SCF convergence issues
 Number of orthogonalized atomic orbitals = 356
 Maximum deviation from orthogonality = 1.905E-10
 Guess MOs from SCF MO coefficient file

 -----------------------------------------------------------------------
  General SCF calculation program by
  Eric Jon Sundstrom, Paul Horn, Yuezhi Mao, Dmitri Zuev, Alec White,
  David Stuck, Shaama M.S., Shane Yost, Joonho Lee, David Small,
  Daniel Levine, Susi Lehtola, Hugh Burton, Evgeny Epifanovsky,
  Bang C. Huynh
 -----------------------------------------------------------------------
 Exchange:     0.2000 Hartree-Fock + 0.0800 Slater + 0.7200 B88
 Correlation:  0.1900 VWN1RPA + 0.8100 LYP
 Using SG-1 standard quadrature grid
 using 6 threads for integral computing
 -------------------------------------------------------
 OpenMP Integral computing Module                
 Release: version 2.0, May 2017, Q-Chem Inc. Pleasanton 
 -------------------------------------------------------
 A restricted SCF calculation will be
 performed using DIIS
 SCF converges when DIIS error is below 1.0e-08
 ---------------------------------------
  Cycle       Energy         DIIS error
 ---------------------------------------
    1   -8971.4088079450      4.75e-05  
    2   -8971.4088276390      1.26e-05  
    3   -8971.4088211163      2.33e-05  
    4   -8971.4088302424      1.81e-06  
    5   -8971.4088302803      6.43e-07  
    6   -8971.4088302849      2.16e-07  
    7   -8971.4088302857      1.08e-07  
    8   -8971.4088302855      2.98e-08  
    9   -8971.4088302853      6.08e-09  Convergence criterion met
 ---------------------------------------
 SCF time:   CPU 145.80s  wall 26.00s 
 SCF   energy in the final basis set =    -8971.4088302853
 Total energy in the final basis set =    -8971.4088302853

 --------------------------------------------------------------

                    Orbital Energies (a.u.)
 --------------------------------------------------------------

 Alpha MOs
 -- Occupied --
********-482.8617-482.8610-101.5871-101.5849 -62.5152 -62.5145 -62.5138
-56.3360 -56.3353 -56.3346 -56.3317 -56.3314 -56.3310 -56.3307 -56.3304
-56.3300 -24.7315 -10.3163 -10.2920 -10.2896 -10.2857 -10.2806 -10.2802
 -9.5017  -9.4996  -8.7240  -8.7233  -8.7227  -7.2666  -7.2647  -7.2566
 -7.2558  -7.2545  -7.2535  -6.5564  -6.5558  -6.5550  -6.5422  -6.5416
 -6.5413  -6.5411  -6.5406  -6.5400  -2.6671  -2.6665  -2.6657  -2.6633
 -2.6626  -2.6626  -2.6621  -2.6619  -2.6612  -2.6512  -2.6512  -2.6506
 -2.6505  -2.6501  -2.6500  -1.2771  -0.9655  -0.9063  -0.8987  -0.8579
 -0.8323  -0.8160  -0.7618  -0.7461  -0.6547  -0.6475  -0.5786  -0.5763
 -0.5200  -0.5153  -0.4798  -0.4608  -0.4588  -0.4545  -0.4446  -0.4080
 -0.4010  -0.3827  -0.3633  -0.3527  -0.3493  -0.3359  -0.3308  -0.3172
 -0.3150  -0.2970  -0.2735  -0.2709
 -- Virtual --
 -0.0855  -0.0723  -0.0611  -0.0400  -0.0222  -0.0079   0.0053   0.0141
  0.0212   0.0259   0.0373   0.0389   0.0534   0.0536   0.0593   0.0631
  0.0644   0.0682   0.0732   0.0769   0.0811   0.0874   0.0933   0.0938
  0.1005   0.1068   0.1125   0.1175   0.1284   0.1305   0.1389   0.1425
  0.1483   0.1562   0.1602   0.1687   0.1719   0.1803   0.1820   0.1854
  0.2017   0.2077   0.2192   0.2223   0.2260   0.2290   0.2366   0.2425
  0.2518   0.2576   0.2670   0.2709   0.2802   0.2878   0.2936   0.3181
  0.3497   0.3568   0.3662   0.3991   0.4054   0.4066   0.4139   0.4164
  0.4198   0.4289   0.4331   0.4355   0.4375   0.4498   0.4590   0.4668
  0.4887   0.4923   0.4971   0.5016   0.5060   0.5167   0.5286   0.5412
  0.5414   0.5487   0.5546   0.5615   0.5646   0.5776   0.5787   0.6049
  0.6075   0.6196   0.6224   0.6463   0.6478   0.6770   0.6866   0.6940
  0.7135   0.7278   0.7563   0.7652   0.7734   0.7829   0.8030   0.8092
  0.8173   0.8255   0.8401   0.8420   0.8452   0.8502   0.8670   0.8796
  0.8880   0.9120   0.9299   0.9348   0.9371   0.9654   0.9899   0.9901
  1.0266   1.0515   1.0540   1.0790   1.1067   1.1156   1.1665   1.1908
  1.2042   1.2276   1.2282   1.2606   1.2621   1.2710   1.3300   1.3932
  1.4118   1.4377   1.4513   1.4776   1.5263   1.5562   1.5812   1.6333
  1.7176   1.7273   1.7405   1.7548   1.8083   1.8167   1.8357   1.8386
  1.8933   1.9837   2.0069   2.0076   2.0476   2.0485   2.0486   2.1007
  2.1213   2.1692   2.1875   2.2190   2.2270   2.2459   2.2465   2.2499
  2.2752   2.2793   2.2970   2.3314   2.3468   2.4147   2.4370   2.4518
  2.5455   2.5675   2.6025   2.7049   2.7180   2.8162   2.8308   2.8866
  2.9887   3.0328   3.0595   3.0730   3.0777   3.1722   3.1936   3.4074
  3.4359   3.6578   3.7510   3.7605   3.8260   3.9014   3.9591   3.9763
  3.9886   3.9892   4.0241   4.0435   4.0620   4.0661   4.0725   4.0800
  4.1044   4.2013   4.2501   4.2809   4.3664   4.4064   4.4490   4.8123
  4.8389   6.2966   6.4447   6.6378   6.7413   6.7667   6.8153   7.5320
  7.5448   7.5683   7.6458   7.6558   7.6653   7.7183   7.7526   7.7947
  9.7364   9.8009  23.2241  23.7614  23.7753  23.9140  23.9319  24.0202
 25.7734  25.8555  26.1299  26.1607  26.5074  26.7853  47.9358  48.0153
 48.0569  66.7699 215.7239 215.7990 289.7268 289.7407 289.7647 289.8427
289.8551 289.8644 289.9362 289.9749 290.01671020.73731020.83711020.8881
 --------------------------------------------------------------

          Ground-State Mulliken Net Atomic Charges

     Atom                 Charge (a.u.)
  ----------------------------------------
      1 C                    -0.730643
      2 C                     0.005349
      3 C                     0.123988
      4 C                    -0.349186
      5 C                    -0.115202
      6 C                     0.311231
      7 F                    -0.077637
      8 Br                   -0.084137
      9 Cl                    0.612248
     10 Cl                    0.573592
     11 Br                   -0.141185
     12 Br                   -0.128420
  ----------------------------------------
  Sum of atomic charges =     0.000000

 -----------------------------------------------------------------
                    Cartesian Multipole Moments
 -----------------------------------------------------------------
    Charge (ESU x 10^10)
                 0.0000
    Dipole Moment (Debye)
         X       0.3520      Y      -0.0000      Z      -0.0016
       Tot       0.3520
    Quadrupole Moments (Debye-Ang)
        XX    -116.9774     XY      -0.0000     YY    -119.1280
        XZ      -2.9557     YZ       0.0000     ZZ    -116.0982
    Octopole Moments (Debye-Ang^2)
       XXX    -479.1535    XXY       0.0000    XYY    -166.1050
       YYY      -0.0000    XXZ     -73.3416    XYZ       0.0000
       YYZ     -74.4906    XZZ    -162.5319    YZZ      -0.0000
       ZZZ    -227.4390
    Hexadecapole Moments (Debye-Ang^3)
      XXXX   -4000.8425   XXXY       0.0000   XXYY    -735.7789
      XYYY      -0.0000   YYYY    -138.2437   XXXZ     -86.5475
      XXYZ      -0.0000   XYYZ      -8.4029   YYYZ       0.0000
      XXZZ   -1203.1588   XYZZ      -0.0000   YYZZ    -591.5690
      XZZZ     -48.0089   YZZZ       0.0000   ZZZZ   -3181.7653
 -----------------------------------------------------------------
 Calculating analytic gradient of the SCF energy
 Gradient of SCF Energy
            1           2           3           4           5           6
    1  -0.0001870   0.0002628  -0.0002118   0.0002855  -0.0001201   0.0002502
    2  -0.0000000   0.0000000   0.0000000  -0.0000000   0.0000000   0.0000000
    3  -0.0000700  -0.0000685   0.0003297   0.0000482  -0.0001872   0.0001545
            7           8           9          10          11          12
    1  -0.0000106  -0.0000326   0.0000570  -0.0002635  -0.0001148   0.0000848
    2   0.0000000  -0.0000000   0.0000000   0.0000000  -0.0000000  -0.0000000
    3  -0.0000334   0.0000474  -0.0002523  -0.0001493   0.0001634   0.0000173
 Max gradient component =       3.297E-04
 RMS gradient           =       1.392E-04
 Gradient time:  CPU 74.35 s  wall 12.49 s
 Geometry Optimization Parameters
   NAtoms,    NIC,     NZ,  NCons,   NDum,   NFix, NCnnct, MaxDiis
       12      78      12       0       0       0       0       0

 Cartesian Hessian Update
 Hessian updated using BFGS update


** GEOMETRY OPTIMIZATION IN DELOCALIZED INTERNAL COORDINATES **
   Searching for a Minimum

   Optimization Cycle:   4

                       Coordinates (Angstroms)
     ATOM                X               Y               Z
      1  C         0.0245363620    0.0000000000    0.0110137427
      2  C         0.0014640432    0.0000000000    1.4017150941
      3  C         1.2130828632    0.0000000000    2.1020493682
      4  C         2.4286227750    0.0000000000    1.3981155542
      5  C         2.4324496599    0.0000000000   -0.0059670403
      6  C         1.2184960134    0.0000000000   -0.7042445431
      7  F        -1.1325149982    0.0000000000   -0.6543819603
      8  Br       -1.6799878848    0.0000000000    2.2727990737
      9  Cl        1.2095590647    0.0000000000    3.8360166665
     10  Cl        3.9241664991    0.0000000000    2.2819493069
     11  Br        4.0746865651    0.0000000000   -0.9523537924
     12  Br        1.1111530914    0.0000000000   -2.5968614701
   Point Group: c1    Number of degrees of freedom:    30


   Energy is  -8971.408830285

 Hessian updated using BFGS update

 16 Hessian modes will be used to form the next step
  Hessian Eigenvalues:
     0.193120    0.201015    0.202660    0.236187    0.248588    0.254461
     0.307696    0.326676    0.336394    0.427334    0.455513    0.464136
     0.464851    0.486703    0.514825    0.573210

 Minimum search - taking simple RFO step
 Searching for Lamda that Minimizes Along All modes
 Value Taken    Lamda =  -0.00000136
 Step Taken.  Stepsize is  0.002153

                             Maximum     Tolerance    Cnvgd?
         Gradient           0.000373      0.000300      NO
         Displacement       0.001039      0.001200     YES
         Energy change     -0.000010      0.000001      NO


 New Cartesian Coordinates Obtained by Inverse Iteration

 Displacement from previous Coordinates is:  0.003489
 ----------------------------------------------------------------
             Standard Nuclear Orientation (Angstroms)
    I     Atom           X                Y                Z
 ----------------------------------------------------------------
    1      C       0.0248100371     0.0000000000     0.0111742783
    2      C       0.0013922219     0.0000000000     1.4018146128
    3      C       1.2131873155     0.0000000000     2.1019618278
    4      C       2.4287518730     0.0000000000     1.3982016796
    5      C       2.4327616072     0.0000000000    -0.0059349644
    6      C       1.2185594969     0.0000000000    -0.7042884355
    7      F      -1.1322419923     0.0000000000    -0.6542134069
    8      Br     -1.6802001617     0.0000000000     2.2722339085
    9      Cl      1.2089588866     0.0000000000     3.8363480174
   10      Cl      3.9245564877     0.0000000000     2.2825626328
   11      Br      4.0749849826     0.0000000000    -0.9531717055
   12      Br      1.1101932996     0.0000000000    -2.5968384450
 ----------------------------------------------------------------
 Nuclear Repulsion Energy =        2114.16514681 hartrees
 There are       92 alpha and       92 beta electrons
 Applying Cartesian multipole field
    Component          Value
    ---------          -----
     (2,0,0)        1.00000E-11
     (0,2,0)        2.00000E-11
     (0,0,2)       -3.00000E-11
 Nucleus-field energy     =    -0.0000000508 hartrees
 Requested basis set is 6-311++G(d,p)
 There are 125 shells and 358 basis functions
 A cutoff of  1.0D-11 yielded   5311 shell pairs
 There are     48945 function pairs (     53634 Cartesian)
 Smallest overlap matrix eigenvalue = 4.55E-07

 Q-Chem warning in module stvman/mkSTV.C, line 318:

 Overlap eigenvalue is smaller than square root of threshold
 Use THRESH >= 12 to get rid of this warning

 Linear dependence detected in AO basis
 Tighter screening thresholds may be required for diffuse basis sets
 Use S2THRESH > 14 and THRESH = 14 in case of SCF convergence issues
 Number of orthogonalized atomic orbitals = 356
 Maximum deviation from orthogonality = 2.222E-10
 Guess MOs from SCF MO coefficient file

 -----------------------------------------------------------------------
  General SCF calculation program by
  Eric Jon Sundstrom, Paul Horn, Yuezhi Mao, Dmitri Zuev, Alec White,
  David Stuck, Shaama M.S., Shane Yost, Joonho Lee, David Small,
  Daniel Levine, Susi Lehtola, Hugh Burton, Evgeny Epifanovsky,
  Bang C. Huynh
 -----------------------------------------------------------------------
 Exchange:     0.2000 Hartree-Fock + 0.0800 Slater + 0.7200 B88
 Correlation:  0.1900 VWN1RPA + 0.8100 LYP
 Using SG-1 standard quadrature grid
 using 6 threads for integral computing
 -------------------------------------------------------
 OpenMP Integral computing Module                
 Release: version 2.0, May 2017, Q-Chem Inc. Pleasanton 
 -------------------------------------------------------
 A restricted SCF calculation will be
 performed using DIIS
 SCF converges when DIIS error is below 1.0e-08
 ---------------------------------------
  Cycle       Energy         DIIS error
 ---------------------------------------
    1   -8971.4088303998      7.56e-06  
    2   -8971.4088310057      2.50e-06  
    3   -8971.4088308784      3.82e-06  
    4   -8971.4088310839      6.29e-07  
    5   -8971.4088310895      1.43e-07  
    6   -8971.4088310900      4.42e-08  
    7   -8971.4088310896      2.70e-08  
    8   -8971.4088310890      4.43e-09  Convergence criterion met
 ---------------------------------------
 SCF time:   CPU 128.69s  wall 23.00s 
 SCF   energy in the final basis set =    -8971.4088310890
 Total energy in the final basis set =    -8971.4088310890

 --------------------------------------------------------------

                    Orbital Energies (a.u.)
 --------------------------------------------------------------

 Alpha MOs
 -- Occupied --
********-482.8618-482.8610-101.5870-101.5849 -62.5152 -62.5145 -62.5138
-56.3360 -56.3353 -56.3346 -56.3318 -56.3314 -56.3311 -56.3307 -56.3304
-56.3300 -24.7315 -10.3163 -10.2921 -10.2897 -10.2858 -10.2807 -10.2802
 -9.5017  -9.4996  -8.7240  -8.7233  -8.7227  -7.2666  -7.2647  -7.2566
 -7.2557  -7.2544  -7.2535  -6.5565  -6.5558  -6.5550  -6.5423  -6.5416
 -6.5413  -6.5411  -6.5407  -6.5400  -2.6671  -2.6665  -2.6657  -2.6633
 -2.6627  -2.6626  -2.6621  -2.6619  -2.6612  -2.6512  -2.6512  -2.6506
 -2.6506  -2.6501  -2.6500  -1.2771  -0.9654  -0.9062  -0.8986  -0.8579
 -0.8323  -0.8160  -0.7618  -0.7461  -0.6547  -0.6475  -0.5786  -0.5762
 -0.5200  -0.5153  -0.4797  -0.4608  -0.4588  -0.4545  -0.4446  -0.4080
 -0.4010  -0.3827  -0.3633  -0.3527  -0.3493  -0.3359  -0.3308  -0.3173
 -0.3150  -0.2971  -0.2736  -0.2709
 -- Virtual --
 -0.0855  -0.0723  -0.0611  -0.0400  -0.0222  -0.0079   0.0052   0.0141
  0.0212   0.0259   0.0373   0.0389   0.0534   0.0536   0.0593   0.0631
  0.0644   0.0682   0.0732   0.0769   0.0811   0.0874   0.0933   0.0938
  0.1005   0.1068   0.1124   0.1175   0.1284   0.1305   0.1389   0.1425
  0.1483   0.1561   0.1602   0.1687   0.1719   0.1803   0.1820   0.1853
  0.2017   0.2077   0.2192   0.2223   0.2260   0.2290   0.2366   0.2425
  0.2518   0.2576   0.2670   0.2709   0.2802   0.2878   0.2936   0.3180
  0.3497   0.3568   0.3662   0.3990   0.4055   0.4066   0.4138   0.4164
  0.4198   0.4289   0.4331   0.4354   0.4376   0.4498   0.4590   0.4668
  0.4887   0.4923   0.4971   0.5015   0.5060   0.5167   0.5287   0.5412
  0.5413   0.5487   0.5545   0.5615   0.5646   0.5775   0.5787   0.6048
  0.6074   0.6196   0.6224   0.6462   0.6478   0.6769   0.6866   0.6940
  0.7135   0.7278   0.7563   0.7652   0.7733   0.7830   0.8030   0.8092
  0.8173   0.8254   0.8401   0.8419   0.8452   0.8502   0.8670   0.8795
  0.8880   0.9120   0.9298   0.9347   0.9371   0.9652   0.9899   0.9900
  1.0265   1.0514   1.0539   1.0789   1.1068   1.1156   1.1664   1.1907
  1.2041   1.2275   1.2282   1.2604   1.2620   1.2708   1.3298   1.3932
  1.4118   1.4377   1.4514   1.4777   1.5262   1.5562   1.5810   1.6331
  1.7175   1.7272   1.7404   1.7549   1.8083   1.8166   1.8356   1.8386
  1.8932   1.9836   2.0069   2.0075   2.0475   2.0485   2.0485   2.1007
  2.1212   2.1693   2.1874   2.2189   2.2269   2.2457   2.2464   2.2498
  2.2752   2.2793   2.2968   2.3312   2.3467   2.4145   2.4369   2.4518
  2.5454   2.5674   2.6023   2.7049   2.7180   2.8161   2.8308   2.8866
  2.9886   3.0327   3.0595   3.0730   3.0775   3.1720   3.1934   3.4073
  3.4357   3.6576   3.7510   3.7604   3.8258   3.9015   3.9591   3.9763
  3.9886   3.9891   4.0241   4.0434   4.0619   4.0661   4.0726   4.0801
  4.1044   4.2012   4.2502   4.2807   4.3663   4.4064   4.4490   4.8121
  4.8389   6.2966   6.4447   6.6378   6.7414   6.7667   6.8151   7.5319
  7.5448   7.5683   7.6457   7.6557   7.6653   7.7183   7.7526   7.7946
  9.7363   9.8006  23.2241  23.7612  23.7753  23.9142  23.9315  24.0201
 25.7733  25.8555  26.1296  26.1605  26.5072  26.7847  47.9358  48.0153
 48.0568  66.7699 215.7238 215.7988 289.7268 289.7407 289.7647 289.8426
289.8550 289.8644 289.9361 289.9750 290.01661020.73721020.83711020.8879
 --------------------------------------------------------------

          Ground-State Mulliken Net Atomic Charges

     Atom                 Charge (a.u.)
  ----------------------------------------
      1 C                    -0.732217
      2 C                     0.004302
      3 C                     0.125380
      4 C                    -0.346936
      5 C                    -0.115707
      6 C                     0.310280
      7 F                    -0.077478
      8 Br                   -0.084012
      9 Cl                    0.612314
     10 Cl                    0.573504
     11 Br                   -0.141147
     12 Br                   -0.128284
  ----------------------------------------
  Sum of atomic charges =     0.000000

 -----------------------------------------------------------------
                    Cartesian Multipole Moments
 -----------------------------------------------------------------
    Charge (ESU x 10^10)
                 0.0000
    Dipole Moment (Debye)
         X       0.3485      Y       0.0000      Z      -0.0041
       Tot       0.3485
    Quadrupole Moments (Debye-Ang)
        XX    -116.9842     XY      -0.0000     YY    -119.1301
        XZ      -2.9651     YZ       0.0000     ZZ    -116.1033
    Octopole Moments (Debye-Ang^2)
       XXX    -479.1774    XXY      -0.0000    XYY    -166.1022
       YYY      -0.0000    XXZ     -73.3552    XYZ       0.0000
       YYZ     -74.4840    XZZ    -162.5487    YZZ      -0.0000
       ZZZ    -227.4563
    Hexadecapole Moments (Debye-Ang^3)
      XXXX   -4001.3437   XXXY      -0.0000   XXYY    -735.8557
      XYYY      -0.0000   YYYY    -138.2476   XXXZ     -86.7201
      XXYZ       0.0000   XYYZ      -8.4252   YYYZ       0.0000
      XXZZ   -1203.2798   XYZZ      -0.0000   YYZZ    -591.6291
      XZZZ     -48.1029   YZZZ      -0.0000   ZZZZ   -3182.1706
 -----------------------------------------------------------------
 Calculating analytic gradient of the SCF energy
 Gradient of SCF Energy
            1           2           3           4           5           6
    1  -0.0000885   0.0000874  -0.0000783   0.0000858  -0.0000575   0.0000733
    2  -0.0000000  -0.0000000   0.0000000   0.0000000  -0.0000000  -0.0000000
    3  -0.0000258  -0.0000310   0.0001068   0.0000276  -0.0000313   0.0000391
            7           8           9          10          11          12
    1   0.0000251  -0.0000077  -0.0000044  -0.0000812   0.0000264   0.0000195
    2   0.0000000   0.0000000  -0.0000000  -0.0000000   0.0000000  -0.0000000
    3  -0.0000097  -0.0000070  -0.0000828  -0.0000112   0.0000174   0.0000077
 Max gradient component =       1.068E-04
 RMS gradient           =       4.404E-05
 Gradient time:  CPU 74.34 s  wall 12.48 s
 Geometry Optimization Parameters
   NAtoms,    NIC,     NZ,  NCons,   NDum,   NFix, NCnnct, MaxDiis
       12      78      12       0       0       0       0       0

 Cartesian Hessian Update
 Hessian updated using BFGS update


** GEOMETRY OPTIMIZATION IN DELOCALIZED INTERNAL COORDINATES **
   Searching for a Minimum

   Optimization Cycle:   5

                       Coordinates (Angstroms)
     ATOM                X               Y               Z
      1  C         0.0248100371    0.0000000000    0.0111742783
      2  C         0.0013922219    0.0000000000    1.4018146128
      3  C         1.2131873155    0.0000000000    2.1019618278
      4  C         2.4287518730    0.0000000000    1.3982016796
      5  C         2.4327616072    0.0000000000   -0.0059349644
      6  C         1.2185594969    0.0000000000   -0.7042884355
      7  F        -1.1322419923    0.0000000000   -0.6542134069
      8  Br       -1.6802001617    0.0000000000    2.2722339085
      9  Cl        1.2089588866    0.0000000000    3.8363480174
     10  Cl        3.9245564877    0.0000000000    2.2825626328
     11  Br        4.0749849826    0.0000000000   -0.9531717055
     12  Br        1.1101932996    0.0000000000   -2.5968384450
   Point Group: c1    Number of degrees of freedom:    30


   Energy is  -8971.408831089

 Hessian updated using BFGS update

 17 Hessian modes will be used to form the next step
  Hessian Eigenvalues:
     0.177201    0.200903    0.206450    0.209214    0.248538    0.249878
     0.265368    0.295027    0.327170    0.336569    0.427745    0.455060
     0.464171    0.464844    0.480840    0.508887    0.575700

 Minimum search - taking simple RFO step
 Searching for Lamda that Minimizes Along All modes
 Value Taken    Lamda =   0.00000000
 Step Taken.  Stepsize is  0.000754

                             Maximum     Tolerance    Cnvgd?
         Gradient           0.000075      0.000300     YES
         Displacement       0.000321      0.001200     YES
         Energy change     -0.000001      0.000001     YES


                       Distance Matrix (Angstroms)
             C (  1)   C (  2)   C (  3)   C (  4)   C (  5)   C (  6)
   C (  2)  1.390837
   C (  3)  2.404919  1.399519
   C (  4)  2.775389  2.427362  1.404591
   C (  5)  2.408012  2.809505  2.435280  1.404142
   C (  6)  1.391734  2.432523  2.806255  2.425908  1.400709
   F (  7)  1.334732  2.347845  3.619052  4.110120  3.623467  2.351335
   Br(  8)  2.831863  1.893511  2.898393  4.200883  4.701756  4.154816
   Cl(  9)  4.004268  2.717567  1.734391  2.726252  4.032472  4.540647
   Cl( 10)  4.513006  4.020813  2.717377  1.737678  2.731789  4.030347
   Br( 11)  4.163398  4.705329  4.186135  2.870373  1.895826  2.867248
   Br( 12)  2.824852  4.149538  4.699929  4.207011  2.908946  1.895650
             F (  7)   Br(  8)   Cl(  9)   Cl( 10)   Br( 11)
   Br(  8)  2.977306
   Cl(  9)  5.064224  3.285376
   Cl( 10)  5.847723  5.604766  3.128693
   Br( 11)  5.215802  6.597378  5.581541  3.239229
   Br( 12)  2.966868  5.611966  6.433945  5.632867  3.389931

 Final energy is   -8971.4088310889711     


 ******************************
 **  OPTIMIZATION CONVERGED  **
 ******************************

                       Coordinates (Angstroms)
     ATOM                X               Y               Z
      1  C         0.0248100371    0.0000000000    0.0111742783
      2  C         0.0013922219    0.0000000000    1.4018146128
      3  C         1.2131873155    0.0000000000    2.1019618278
      4  C         2.4287518730    0.0000000000    1.3982016796
      5  C         2.4327616072    0.0000000000   -0.0059349644
      6  C         1.2185594969    0.0000000000   -0.7042884355
      7  F        -1.1322419923    0.0000000000   -0.6542134069
      8  Br       -1.6802001617    0.0000000000    2.2722339085
      9  Cl        1.2089588866    0.0000000000    3.8363480174
     10  Cl        3.9245564877    0.0000000000    2.2825626328
     11  Br        4.0749849826    0.0000000000   -0.9531717055
     12  Br        1.1101932996    0.0000000000   -2.5968384450

Z-matrix Print:
$molecule
0 1
Br
C  1 1.895826
C  2 1.400709 1 120.118049
C  3 1.391734 2 119.158483 1 -180.000000 0
F  4 1.334732 3 119.162043 2 -180.000000 0
C  4 1.390837 3 121.900722 2 -0.000000 0
C  6 1.399519 4 119.053583 3 -0.000000 0
C  2 1.404142 1 120.140025 3 -180.000000 0
Cl 7 1.734391 6 119.878643 4 -180.000000 0
Cl 8 1.737678 2 120.429134 1 -0.000000 0
Br 6 1.893511 4 118.331558 3 -180.000000 0
Br 3 1.895650 2 123.182683 1 -0.000000 0
$end


 --------------------------------------------------------------

                    Orbital Energies (a.u.)
 --------------------------------------------------------------

 Alpha MOs
 -- Occupied --
********-482.8618-482.8610-101.5870-101.5849 -62.5152 -62.5145 -62.5138
-56.3360 -56.3353 -56.3346 -56.3318 -56.3314 -56.3311 -56.3307 -56.3304
-56.3300 -24.7315 -10.3163 -10.2921 -10.2897 -10.2858 -10.2807 -10.2802
 -9.5017  -9.4996  -8.7240  -8.7233  -8.7227  -7.2666  -7.2647  -7.2566
 -7.2557  -7.2544  -7.2535  -6.5565  -6.5558  -6.5550  -6.5423  -6.5416
 -6.5413  -6.5411  -6.5407  -6.5400  -2.6671  -2.6665  -2.6657  -2.6633
 -2.6627  -2.6626  -2.6621  -2.6619  -2.6612  -2.6512  -2.6512  -2.6506
 -2.6506  -2.6501  -2.6500  -1.2771  -0.9654  -0.9062  -0.8986  -0.8579
 -0.8323  -0.8160  -0.7618  -0.7461  -0.6547  -0.6475  -0.5786  -0.5762
 -0.5200  -0.5153  -0.4797  -0.4608  -0.4588  -0.4545  -0.4446  -0.4080
 -0.4010  -0.3827  -0.3633  -0.3527  -0.3493  -0.3359  -0.3308  -0.3173
 -0.3150  -0.2971  -0.2736  -0.2709
 -- Virtual --
 -0.0855  -0.0723  -0.0611  -0.0400  -0.0222  -0.0079   0.0052   0.0141
  0.0212   0.0259   0.0373   0.0389   0.0534   0.0536   0.0593   0.0631
  0.0644   0.0682   0.0732   0.0769   0.0811   0.0874   0.0933   0.0938
  0.1005   0.1068   0.1124   0.1175   0.1284   0.1305   0.1389   0.1425
  0.1483   0.1561   0.1602   0.1687   0.1719   0.1803   0.1820   0.1853
  0.2017   0.2077   0.2192   0.2223   0.2260   0.2290   0.2366   0.2425
  0.2518   0.2576   0.2670   0.2709   0.2802   0.2878   0.2936   0.3180
  0.3497   0.3568   0.3662   0.3990   0.4055   0.4066   0.4138   0.4164
  0.4198   0.4289   0.4331   0.4354   0.4376   0.4498   0.4590   0.4668
  0.4887   0.4923   0.4971   0.5015   0.5060   0.5167   0.5287   0.5412
  0.5413   0.5487   0.5545   0.5615   0.5646   0.5775   0.5787   0.6048
  0.6074   0.6196   0.6224   0.6462   0.6478   0.6769   0.6866   0.6940
  0.7135   0.7278   0.7563   0.7652   0.7733   0.7830   0.8030   0.8092
  0.8173   0.8254   0.8401   0.8419   0.8452   0.8502   0.8670   0.8795
  0.8880   0.9120   0.9298   0.9347   0.9371   0.9652   0.9899   0.9900
  1.0265   1.0514   1.0539   1.0789   1.1068   1.1156   1.1664   1.1907
  1.2041   1.2275   1.2282   1.2604   1.2620   1.2708   1.3298   1.3932
  1.4118   1.4377   1.4514   1.4777   1.5262   1.5562   1.5810   1.6331
  1.7175   1.7272   1.7404   1.7549   1.8083   1.8166   1.8356   1.8386
  1.8932   1.9836   2.0069   2.0075   2.0475   2.0485   2.0485   2.1007
  2.1212   2.1693   2.1874   2.2189   2.2269   2.2457   2.2464   2.2498
  2.2752   2.2793   2.2968   2.3312   2.3467   2.4145   2.4369   2.4518
  2.5454   2.5674   2.6023   2.7049   2.7180   2.8161   2.8308   2.8866
  2.9886   3.0327   3.0595   3.0730   3.0775   3.1720   3.1934   3.4073
  3.4357   3.6576   3.7510   3.7604   3.8258   3.9015   3.9591   3.9763
  3.9886   3.9891   4.0241   4.0434   4.0619   4.0661   4.0726   4.0801
  4.1044   4.2012   4.2502   4.2807   4.3663   4.4064   4.4490   4.8121
  4.8389   6.2966   6.4447   6.6378   6.7414   6.7667   6.8151   7.5319
  7.5448   7.5683   7.6457   7.6557   7.6653   7.7183   7.7526   7.7946
  9.7363   9.8006  23.2241  23.7612  23.7753  23.9142  23.9315  24.0201
 25.7733  25.8555  26.1296  26.1605  26.5072  26.7847  47.9358  48.0153
 48.0568  66.7699 215.7238 215.7988 289.7268 289.7407 289.7647 289.8426
289.8550 289.8644 289.9361 289.9750 290.01661020.73721020.83711020.8879
 --------------------------------------------------------------

          Ground-State Mulliken Net Atomic Charges

     Atom                 Charge (a.u.)
  ----------------------------------------
      1 C                    -0.732217
      2 C                     0.004302
      3 C                     0.125380
      4 C                    -0.346936
      5 C                    -0.115707
      6 C                     0.310280
      7 F                    -0.077478
      8 Br                   -0.084012
      9 Cl                    0.612314
     10 Cl                    0.573504
     11 Br                   -0.141147
     12 Br                   -0.128284
  ----------------------------------------
  Sum of atomic charges =     0.000000

 -----------------------------------------------------------------
                    Cartesian Multipole Moments
 -----------------------------------------------------------------
    Charge (ESU x 10^10)
                 0.0000
    Dipole Moment (Debye)
         X       0.3485      Y       0.0000      Z      -0.0041
       Tot       0.3485
    Quadrupole Moments (Debye-Ang)
        XX    -116.9842     XY      -0.0000     YY    -119.1301
        XZ      -2.9651     YZ       0.0000     ZZ    -116.1033
    Octopole Moments (Debye-Ang^2)
       XXX    -479.1774    XXY      -0.0000    XYY    -166.1022
       YYY      -0.0000    XXZ     -73.3552    XYZ       0.0000
       YYZ     -74.4840    XZZ    -162.5487    YZZ      -0.0000
       ZZZ    -227.4563
    Hexadecapole Moments (Debye-Ang^3)
      XXXX   -4001.3437   XXXY      -0.0000   XXYY    -735.8557
      XYYY      -0.0000   YYYY    -138.2476   XXXZ     -86.7201
      XXYZ       0.0000   XYYZ      -8.4252   YYYZ       0.0000
      XXZZ   -1203.2798   XYZZ      -0.0000   YYZZ    -591.6291
      XZZZ     -48.1029   YZZZ      -0.0000   ZZZZ   -3182.1706
 -----------------------------------------------------------------
Archival summary:
1\1\february\OPT\ProcedureUnspecified\BasisUnspecified\r3l216\taweetha\MonDec200:08:262019MonDec200:08:262019\0\\#,OPT,ProcedureUnspecified,BasisUnspecified,\\0,1\Br\C,1,1.89583\C,2,1.40071,1,120.118\C,3,1.39173,2,119.158,1,-180,0\F,4,1.33473,3,119.162,2,-180,0\C,4,1.39084,3,121.901,2,-0,0\C,6,1.39952,4,119.054,3,-0,0\C,2,1.40414,1,120.14,3,-180,0\Cl,7,1.73439,6,119.879,4,-180,0\Cl,8,1.73768,2,120.429,1,-0,0\Br,6,1.89351,4,118.332,3,-180,0\Br,3,1.89565,2,123.183,1,-0,0\\\@

 Total job time:  218.51s(wall), 1232.90s(cpu) 
 Mon Dec  2 00:08:26 2019

        *************************************************************
        *                                                           *
        *  Thank you very much for using Q-Chem.  Have a nice day.  *
        *                                                           *
        *************************************************************


 
User input: 2 of 2 
 
                  Welcome to Q-Chem
     A Quantum Leap Into The Future Of Chemistry


 Q-Chem 5.2 (devel), Q-Chem, Inc., Pleasanton, CA (2019)

 Yihan Shao,  Zhengting Gan,  E. Epifanovsky,  A. T. B. Gilbert,  M. Wormit,  
 J. Kussmann,  A. W. Lange,  A. Behn,  Jia Deng,  Xintian Feng,  D. Ghosh,  
 M. Goldey,  P. R. Horn,  L. D. Jacobson,  I. Kaliman,  T. Kus,  A. Landau,  
 Jie Liu,  E. I. Proynov,  R. M. Richard,  R. P. Steele,  E. J. Sundstrom,  
 H. L. Woodcock III,  P. M. Zimmerman,  D. Zuev,  B. Albrecht,  E. Alguire,  
 S. A. Baeppler,  D. Barton,  Z. Benda,  Y. A. Bernard,  E. J. Berquist,  
 K. B. Bravaya,  H. Burton,  D. Casanova,  Chun-Min Chang,  Yunqing Chen,  
 A. Chien,  K. D. Closser,  M. P. Coons,  S. Coriani,  S. Dasgupta,  
 A. L. Dempwolff,  M. Diedenhofen,  Hainam Do,  R. G. Edgar,  Po-Tung Fang,  
 S. Faraji,  S. Fatehi,  Qingguo Feng,  K. D. Fenk,  J. Fosso-Tande,  
 J. Gayvert,  Qinghui Ge,  A. Ghysels,  G. Gidofalvi,  J. Gomes,  
 J. Gonthier,  A. Gunina,  D. Hait,  M. W. D. Hanson-Heine,  
 P. H. P. Harbach,  A. W. Hauser,  M. F. Herbst,  J. E. Herr,  
 E. G. Hohenstein,  Z. C. Holden,  Kerwin Hui,  B. C. Huynh,  T.-C. Jagau,  
 Hyunjun Ji,  B. Kaduk,  K. Khistyaev,  Jaehoon Kim,  P. Klunzinger,  K. Koh,  
 D. Kosenkov,  L. Koulias,  T. Kowalczyk,  C. M. Krauter,  A. Kunitsa,  
 Ka Un Lao,  A. Laurent,  K. V. Lawler,  Joonho Lee,  D. Lefrancois,  
 S. Lehtola,  D. S. Levine,  Yi-Pei Li,  You-Sheng Lin,  Fenglai Liu,  
 E. Livshits,  A. Luenser,  P. Manohar,  E. Mansoor,  S. F. Manzer,  
 Shan-Ping Mao,  Yuezhi Mao,  N. Mardirossian,  A. V. Marenich,  
 T. Markovich,  L. A. Martinez-Martinez,  S. A. Maurer,  N. J. Mayhall,  
 S. C. McKenzie,  J.-M. Mewes,  P. Morgante,  A. F. Morrison,  
 J. W. Mullinax,  K. Nanda,  T. S. Nguyen-Beck,  R. Olivares-Amaya,  
 J. A. Parkhill,  Zheng Pei,  T. M. Perrine,  F. Plasser,  P. Pokhilko,  
 S. Prager,  A. Prociuk,  E. Ramos,  D. R. Rehn,  F. Rob,  M. Scheurer,  
 M. Schneider,  N. Sergueev,  S. M. Sharada,  S. Sharma,  D. W. Small,  
 T. Stauch,  T. Stein,  Yu-Chuan Su,  A. J. W. Thom,  A. Tkatchenko,  
 T. Tsuchimochi,  N. M. Tubman,  L. Vogt,  M. L. Vidal,  O. Vydrov,  
 M. A. Watson,  J. Wenzel,  M. de Wergifosse,  T. A. Wesolowski,  A. White,  
 J. Witte,  A. Yamada,  Jun Yang,  K. Yao,  S. Yeganeh,  S. R. Yost,  
 Zhi-Qiang You,  A. Zech,  Igor Ying Zhang,  Xing Zhang,  Yan Zhao,  
 Ying Zhu,  B. R. Brooks,  G. K. L. Chan,  C. J. Cramer,  M. S. Gordon,  
 W. J. Hehre,  A. Klamt,  M. W. Schmidt,  C. D. Sherrill,  D. G. Truhlar,  
 A. Aspuru-Guzik,  R. Baer,  A. T. Bell,  N. A. Besley,  Jeng-Da Chai,  
 A. E. DePrince, III,  R. A. DiStasio Jr.,  A. Dreuw,  B. D. Dunietz,  
 T. R. Furlani,  Chao-Ping Hsu,  Yousung Jung,  Jing Kong,  D. S. Lambrecht,  
 WanZhen Liang,  C. Ochsenfeld,  V. A. Rassolov,  L. V. Slipchenko,  
 J. E. Subotnik,  T. Van Voorhis,  J. M. Herbert,  A. I. Krylov,  
 P. M. W. Gill,  M. Head-Gordon

 Contributors to earlier versions of Q-Chem not listed above: 
 R. D. Adamson,  B. Austin,  J. Baker,  G. J. O. Beran,  K. Brandhorst,  
 S. T. Brown,  E. F. C. Byrd,  A. K. Chakraborty,  C.-L. Cheng,  
 Siu Hung Chien,  D. M. Chipman,  D. L. Crittenden,  H. Dachsel,  
 R. J. Doerksen,  A. D. Dutoi,  L. Fusti-Molnar,  W. A. Goddard III,  
 A. Golubeva-Zadorozhnaya,  S. R. Gwaltney,  G. Hawkins,  A. Heyden,  
 S. Hirata,  G. Kedziora,  F. J. Keil,  C. Kelley,  Jihan Kim,  R. A. King,  
 R. Z. Khaliullin,  P. P. Korambath,  W. Kurlancheek,  A. M. Lee,  M. S. Lee,  
 S. V. Levchenko,  Ching Yeh Lin,  D. Liotard,  R. C. Lochan,  I. Lotan,  
 P. E. Maslen,  N. Nair,  D. P. O'Neill,  D. Neuhauser,  E. Neuscamman,  
 C. M. Oana,  R. Olson,  B. Peters,  R. Peverati,  P. A. Pieniazek,  
 Y. M. Rhee,  J. Ritchie,  M. A. Rohrdanz,  E. Rosta,  N. J. Russ,  
 H. F. Schaefer III,  N. E. Schultz,  N. Shenvi,  A. C. Simmonett,  A. Sodt,  
 D. Stuck,  K. S. Thanthiriwatte,  V. Vanovschi,  Tao Wang,  A. Warshel,  
 C. F. Williams,  Q. Wu,  X. Xu,  W. Zhang

 Please cite Q-Chem as follows:
 Y. Shao et al., Mol. Phys. 113, 184-215 (2015)
 DOI: 10.1080/00268976.2014.952696

 Q-Chem 5.2.1 for Intel X86 EM64T Linux

 Parts of Q-Chem use Armadillo 8.300.2 (Tropical Shenanigans).
 http://arma.sourceforge.net/

 Q-Chem begins on Mon Dec  2 00:08:26 2019  

Host: 
0

     Scratch files written to /scratch/taweetham/qchem27985//
NAlpha2: 184
NElect   184
Mult     1
The previous job contains 0 fragments, simply inherited here

Checking the input file for inconsistencies... 	...done.

--------------------------------------------------------------
User input:
--------------------------------------------------------------

$MOLECULE
READ
$END

$REM
   JOB_TYPE 	FREQUENCY
   BASIS 	6-311++G**
   METHOD	B3LYP	
$END


--------------------------------------------------------------
 ----------------------------------------------------------------
             Standard Nuclear Orientation (Angstroms)
    I     Atom           X                Y                Z
 ----------------------------------------------------------------
    1      C      -0.5902381408    -1.2302321828    -0.0000000000
    2      C      -1.6169258237    -0.2919671159     0.0000000000
    3      C      -1.2933066200     1.0696216923     0.0000000000
    4      C       0.0531444419     1.4695530336     0.0000000000
    5      C       1.0763079727     0.5079126735    -0.0000000000
    6      C       0.7497317555    -0.8541931628    -0.0000000000
    7      F      -0.9015125934    -2.5281606806    -0.0000000000
    8      Br     -3.4046228681    -0.9160840701     0.0000000000
    9      Cl     -2.5566181334     2.2579639638     0.0000000000
   10      Cl      0.4379893329     3.1640795606     0.0000000000
   11      Br      2.8927854593     1.0506507310    -0.0000000000
   12      Br      2.0506380212    -2.2330084728    -0.0000000000
 ----------------------------------------------------------------
 Molecular Point Group                 Cs    NOp =  2
 Largest Abelian Subgroup              Cs    NOp =  2
 Nuclear Repulsion Energy =        2114.16514681 hartrees
 There are       92 alpha and       92 beta electrons
 Requested basis set is 6-311++G(d,p)
 There are 125 shells and 358 basis functions

 Total QAlloc Memory Limit   2000 MB
 Mega-Array Size       188 MB
 MEM_STATIC part       192 MB

                       Distance Matrix (Angstroms)
             C (  1)   C (  2)   C (  3)   C (  4)   C (  5)   C (  6)
   C (  2)  1.390837
   C (  3)  2.404919  1.399519
   C (  4)  2.775389  2.427362  1.404591
   C (  5)  2.408012  2.809505  2.435280  1.404142
   C (  6)  1.391734  2.432523  2.806255  2.425908  1.400709
   F (  7)  1.334732  2.347845  3.619052  4.110120  3.623467  2.351335
   Br(  8)  2.831863  1.893511  2.898393  4.200883  4.701756  4.154816
   Cl(  9)  4.004268  2.717567  1.734391  2.726252  4.032472  4.540647
   Cl( 10)  4.513006  4.020813  2.717377  1.737678  2.731789  4.030347
   Br( 11)  4.163398  4.705329  4.186135  2.870373  1.895826  2.867248
   Br( 12)  2.824852  4.149538  4.699929  4.207011  2.908946  1.895650
             F (  7)   Br(  8)   Cl(  9)   Cl( 10)   Br( 11)
   Br(  8)  2.977306
   Cl(  9)  5.064224  3.285376
   Cl( 10)  5.847723  5.604766  3.128693
   Br( 11)  5.215802  6.597378  5.581541  3.239229
   Br( 12)  2.966868  5.611966  6.433945  5.632867  3.389931

 A cutoff of  1.0D-11 yielded   5311 shell pairs
 There are     48945 function pairs (     53634 Cartesian)
 Smallest overlap matrix eigenvalue = 4.55E-07

 Q-Chem warning in module stvman/mkSTV.C, line 318:

 Overlap eigenvalue is smaller than square root of threshold
 Use THRESH >= 12 to get rid of this warning

 Linear dependence detected in AO basis
 Tighter screening thresholds may be required for diffuse basis sets
 Use S2THRESH > 14 and THRESH = 14 in case of SCF convergence issues
 Number of orthogonalized atomic orbitals = 356
 Maximum deviation from orthogonality = 1.117E-10
 Guess from superposition of atomic densities
 Warning:  Energy on first SCF cycle will be non-variational
 SAD guess density has 184.000000 electrons

 -----------------------------------------------------------------------
  General SCF calculation program by
  Eric Jon Sundstrom, Paul Horn, Yuezhi Mao, Dmitri Zuev, Alec White,
  David Stuck, Shaama M.S., Shane Yost, Joonho Lee, David Small,
  Daniel Levine, Susi Lehtola, Hugh Burton, Evgeny Epifanovsky,
  Bang C. Huynh
 -----------------------------------------------------------------------
 Exchange:     0.2000 Hartree-Fock + 0.0800 Slater + 0.7200 B88
 Correlation:  0.1900 VWN1RPA + 0.8100 LYP
 Using SG-1 standard quadrature grid
 using 6 threads for integral computing
 -------------------------------------------------------
 OpenMP Integral computing Module                
 Release: version 2.0, May 2017, Q-Chem Inc. Pleasanton 
 -------------------------------------------------------
 A restricted SCF calculation will be
 performed using DIIS
 SCF converges when DIIS error is below 1.0e-08
 ---------------------------------------
  Cycle       Energy         DIIS error
 ---------------------------------------
    1   -8973.8958492791      3.13e-02  
    2   -8971.3695900301      2.19e-03  
    3   -8971.3556181584      2.34e-03  
    4   -8971.4008446137      6.81e-04  
    5   -8971.4080095179      2.22e-04  
    6   -8971.4086406370      7.66e-05  
    7   -8971.4087059269      2.21e-05  
    8   -8971.4087120757      9.92e-06  
    9   -8971.4087135242      2.28e-06  
   10   -8971.4087135784      6.16e-07  
   11   -8971.4087135815      3.66e-07  
   12   -8971.4087135833      7.46e-08  
   13   -8971.4087135835      2.91e-08  
   14   -8971.4087135846      4.54e-09  Convergence criterion met
 ---------------------------------------
 SCF time:   CPU 231.71s  wall 42.00s 
 SCF   energy in the final basis set =    -8971.4087135846
 Total energy in the final basis set =    -8971.4087135846

 --------------------------------------------------------------
             Orbital Energies (a.u.) and Symmetries
 --------------------------------------------------------------

 Alpha MOs, Restricted
 -- Occupied --                  
-482.86 -482.86 -482.86 -101.59 -101.58  -62.52  -62.51  -62.51
  1 A'    2 A'    3 A'    4 A'    5 A'    6 A'    7 A'    8 A'                 
-56.336 -56.335 -56.335 -56.332 -56.331 -56.331 -56.331 -56.330
  9 A'   10 A'   11 A'    1 A"   12 A'    2 A"   13 A'    3 A"                 
-56.330 -24.731 -10.316 -10.292 -10.290 -10.286 -10.281 -10.280
 14 A'   15 A'   16 A'   17 A'   18 A'   19 A'   20 A'   21 A'                 
 -9.502  -9.500  -8.724  -8.723  -8.723  -7.267  -7.265  -7.257
 22 A'   23 A'   24 A'   25 A'   26 A'   27 A'   28 A'    4 A"                 
 -7.256  -7.254  -7.254  -6.557  -6.556  -6.555  -6.542  -6.541
 29 A'    5 A"   30 A'   31 A'   32 A'   33 A'    6 A"    7 A"                 
 -6.541  -6.541  -6.541  -6.540  -2.667  -2.667  -2.666  -2.663
 34 A'    8 A"   35 A'   36 A'   37 A'   38 A'   39 A'    9 A"                 
 -2.662  -2.662  -2.662  -2.662  -2.661  -2.651  -2.651  -2.651
 40 A'   10 A"   11 A"   41 A'   42 A'   12 A"   43 A'   13 A"                 
 -2.651  -2.650  -2.650  -1.277  -0.965  -0.906  -0.899  -0.858
 44 A'   14 A"   45 A'   46 A'   47 A'   48 A'   49 A'   50 A'                 
 -0.832  -0.816  -0.762  -0.746  -0.655  -0.648  -0.579  -0.576
 51 A'   52 A'   53 A'   54 A'   55 A'   56 A'   57 A'   58 A'                 
 -0.520  -0.515  -0.480  -0.461  -0.459  -0.455  -0.445  -0.408
 15 A"   59 A'   60 A'   61 A'   16 A"   62 A'   63 A'   64 A'                 
 -0.401  -0.383  -0.363  -0.353  -0.349  -0.336  -0.331  -0.317
 17 A"   18 A"   65 A'   19 A"   66 A'   20 A"   67 A'   21 A"                 
 -0.315  -0.297  -0.274  -0.271
 68 A'   69 A'   22 A"   23 A"                                                 
 -- Virtual --                   
 -0.086  -0.072  -0.061  -0.040  -0.022  -0.008   0.005   0.014
 70 A'   24 A"   25 A"   71 A'   72 A'   73 A'   74 A'   75 A'                 
  0.021   0.026   0.037   0.039   0.053   0.054   0.059   0.063
 76 A'   77 A'   26 A"   78 A'   79 A'   27 A"   28 A"   80 A'                 
  0.064   0.068   0.073   0.077   0.081   0.087   0.093   0.094
 81 A'   82 A'   83 A'   29 A"   30 A"   84 A'   31 A"   85 A'                 
  0.100   0.107   0.112   0.117   0.128   0.130   0.139   0.143
 86 A'   32 A"   87 A'   88 A'   89 A'   33 A"   90 A'   34 A"                 
  0.148   0.156   0.160   0.169   0.172   0.180   0.182   0.186
 91 A'   92 A'   35 A"   93 A'   94 A'   95 A'   36 A"   96 A'                 
  0.202   0.208   0.219   0.222   0.226   0.229   0.236   0.243
 97 A'   98 A'   99 A'  100 A'  101 A'   37 A"  102 A'  103 A'                 
  0.252   0.258   0.267   0.271   0.280   0.288   0.293   0.318
104 A'  105 A'  106 A'  107 A'  108 A'  109 A'  110 A'   38 A"                 
  0.350   0.357   0.366   0.399   0.406   0.407   0.414   0.416
111 A'  112 A'  113 A'  114 A'  115 A'   39 A"  116 A'   40 A"                 
  0.420   0.428   0.433   0.436   0.438   0.450   0.459   0.467
117 A'  118 A'   41 A"  119 A'   42 A"  120 A'  121 A'   43 A"                 
  0.489   0.492   0.497   0.502   0.506   0.517   0.529   0.541
122 A'  123 A'   44 A"  124 A'   45 A"  125 A'   46 A"   47 A"                 
  0.541   0.549   0.554   0.561   0.565   0.578   0.579   0.605
126 A'   48 A"   49 A"   50 A"  127 A'  128 A'   51 A"  129 A'                 
  0.607   0.620   0.622   0.646   0.648   0.677   0.687   0.694
 52 A"  130 A'  131 A'  132 A'   53 A"  133 A'   54 A"  134 A'                 
  0.714   0.728   0.756   0.765   0.773   0.783   0.803   0.810
135 A'  136 A'  137 A'   55 A"  138 A'   56 A"  139 A'  140 A'                 
  0.817   0.825   0.840   0.842   0.845   0.850   0.867   0.879
141 A'  142 A'   57 A"  143 A'   58 A"  144 A'  145 A'  146 A'                 
  0.888   0.912   0.930   0.935   0.937   0.965   0.990   0.990
147 A'  148 A'  149 A'   59 A"  150 A'  151 A'   60 A"  152 A'                 
  1.027   1.051   1.054   1.079   1.107   1.116   1.166   1.191
153 A'  154 A'  155 A'  156 A'  157 A'   61 A"  158 A'  159 A'                 
  1.204   1.227   1.228   1.260   1.262   1.271   1.330   1.393
 62 A"   63 A"  160 A'  161 A'   64 A"   65 A"  162 A'  163 A'                 
  1.412   1.438   1.452   1.478   1.526   1.556   1.581   1.633
 66 A"  164 A'  165 A'  166 A'  167 A'  168 A'  169 A'  170 A'                 
  1.718   1.727   1.740   1.755   1.808   1.817   1.836   1.839
 67 A"   68 A"  171 A'  172 A'  173 A'  174 A'   69 A"   70 A"                 
  1.893   1.984   2.007   2.008   2.048   2.048   2.049   2.101
 71 A"   72 A"   73 A"  175 A'  176 A'  177 A'   74 A"  178 A'                 
  2.121   2.169   2.187   2.219   2.227   2.246   2.246   2.250
179 A'  180 A'  181 A'  182 A'   75 A"  183 A'   76 A"  184 A'                 
  2.275   2.279   2.297   2.331   2.347   2.415   2.437   2.452
185 A'   77 A"  186 A'  187 A'  188 A'  189 A'  190 A'  191 A'                 
  2.545   2.567   2.602   2.705   2.718   2.816   2.831   2.887
192 A'   78 A"  193 A'   79 A"   80 A"   81 A"   82 A"  194 A'                 
  2.989   3.033   3.059   3.073   3.078   3.172   3.193   3.407
195 A'   83 A"  196 A'  197 A'  198 A'  199 A'  200 A'  201 A'                 
  3.436   3.658   3.751   3.760   3.826   3.902   3.959   3.976
202 A'  203 A'   84 A"  204 A'  205 A'  206 A'   85 A"   86 A"                 
  3.989   3.989   4.024   4.043   4.062   4.066   4.073   4.080
 87 A"   88 A"  207 A'   89 A"  208 A'   90 A"  209 A'  210 A'                 
  4.104   4.201   4.250   4.281   4.367   4.407   4.449   4.812
 91 A"  211 A'  212 A'  213 A'  214 A'  215 A'  216 A'  217 A'                 
  4.839   6.297   6.445   6.638   6.741   6.767   6.815   7.532
218 A'   92 A"  219 A'  220 A'  221 A'  222 A'  223 A'   93 A"                 
  7.545   7.568   7.646   7.656   7.665   7.719   7.753   7.795
 94 A"   95 A"  224 A'  225 A'  226 A'  227 A'  228 A'  229 A'                 
  9.736   9.801  23.224  23.761  23.775  23.914  23.931  24.020
230 A'  231 A'  232 A'  233 A'  234 A'  235 A'  236 A'  237 A'                 
 25.774  25.856  26.130  26.161  26.507  26.785  47.936  48.015
 96 A"   97 A"  238 A'  239 A'  240 A'  241 A'  242 A'  243 A'                 
 48.057  66.770 215.724 215.799 289.727 289.741 289.765 289.843
244 A'  245 A'  246 A'  247 A'   98 A"   99 A"  100 A"  248 A'                 
289.855 289.864 289.936 289.975 290.0171020.7371020.8371020.888
249 A'  250 A'  251 A'  252 A'  253 A'  254 A'  255 A'  256 A'                 

 Beta MOs, Restricted
 -- Occupied --                  
-482.86 -482.86 -482.86 -101.59 -101.58  -62.52  -62.51  -62.51
  1 A'    2 A'    3 A'    4 A'    5 A'    6 A'    7 A'    8 A'                 
-56.336 -56.335 -56.335 -56.332 -56.331 -56.331 -56.331 -56.330
  9 A'   10 A'   11 A'    1 A"   12 A'    2 A"   13 A'    3 A"                 
-56.330 -24.731 -10.316 -10.292 -10.290 -10.286 -10.281 -10.280
 14 A'   15 A'   16 A'   17 A'   18 A'   19 A'   20 A'   21 A'                 
 -9.502  -9.500  -8.724  -8.723  -8.723  -7.267  -7.265  -7.257
 22 A'   23 A'   24 A'   25 A'   26 A'   27 A'   28 A'    4 A"                 
 -7.256  -7.254  -7.254  -6.557  -6.556  -6.555  -6.542  -6.541
 29 A'    5 A"   30 A'   31 A'   32 A'   33 A'    6 A"    7 A"                 
 -6.541  -6.541  -6.541  -6.540  -2.667  -2.667  -2.666  -2.663
 34 A'    8 A"   35 A'   36 A'   37 A'   38 A'   39 A'    9 A"                 
 -2.662  -2.662  -2.662  -2.662  -2.661  -2.651  -2.651  -2.651
 40 A'   10 A"   11 A"   41 A'   42 A'   12 A"   43 A'   13 A"                 
 -2.651  -2.650  -2.650  -1.277  -0.965  -0.906  -0.899  -0.858
 44 A'   14 A"   45 A'   46 A'   47 A'   48 A'   49 A'   50 A'                 
 -0.832  -0.816  -0.762  -0.746  -0.655  -0.648  -0.579  -0.576
 51 A'   52 A'   53 A'   54 A'   55 A'   56 A'   57 A'   58 A'                 
 -0.520  -0.515  -0.480  -0.461  -0.459  -0.455  -0.445  -0.408
 15 A"   59 A'   60 A'   61 A'   16 A"   62 A'   63 A'   64 A'                 
 -0.401  -0.383  -0.363  -0.353  -0.349  -0.336  -0.331  -0.317
 17 A"   18 A"   65 A'   19 A"   66 A'   20 A"   67 A'   21 A"                 
 -0.315  -0.297  -0.274  -0.271
 68 A'   69 A'   22 A"   23 A"                                                 
 -- Virtual --                   
 -0.086  -0.072  -0.061  -0.040  -0.022  -0.008   0.005   0.014
 70 A'   24 A"   25 A"   71 A'   72 A'   73 A'   74 A'   75 A'                 
  0.021   0.026   0.037   0.039   0.053   0.054   0.059   0.063
 76 A'   77 A'   26 A"   78 A'   79 A'   27 A"   28 A"   80 A'                 
  0.064   0.068   0.073   0.077   0.081   0.087   0.093   0.094
 81 A'   82 A'   83 A'   29 A"   30 A"   84 A'   31 A"   85 A'                 
  0.100   0.107   0.112   0.117   0.128   0.130   0.139   0.143
 86 A'   32 A"   87 A'   88 A'   89 A'   33 A"   90 A'   34 A"                 
  0.148   0.156   0.160   0.169   0.172   0.180   0.182   0.186
 91 A'   92 A'   35 A"   93 A'   94 A'   95 A'   36 A"   96 A'                 
  0.202   0.208   0.219   0.222   0.226   0.229   0.236   0.243
 97 A'   98 A'   99 A'  100 A'  101 A'   37 A"  102 A'  103 A'                 
  0.252   0.258   0.267   0.271   0.280   0.288   0.293   0.318
104 A'  105 A'  106 A'  107 A'  108 A'  109 A'  110 A'   38 A"                 
  0.350   0.357   0.366   0.399   0.406   0.407   0.414   0.416
111 A'  112 A'  113 A'  114 A'  115 A'   39 A"  116 A'   40 A"                 
  0.420   0.428   0.433   0.436   0.438   0.450   0.459   0.467
117 A'  118 A'   41 A"  119 A'   42 A"  120 A'  121 A'   43 A"                 
  0.489   0.492   0.497   0.502   0.506   0.517   0.529   0.541
122 A'  123 A'   44 A"  124 A'   45 A"  125 A'   46 A"   47 A"                 
  0.541   0.549   0.554   0.561   0.565   0.578   0.579   0.605
126 A'   48 A"   49 A"   50 A"  127 A'  128 A'   51 A"  129 A'                 
  0.607   0.620   0.622   0.646   0.648   0.677   0.687   0.694
 52 A"  130 A'  131 A'  132 A'   53 A"  133 A'   54 A"  134 A'                 
  0.714   0.728   0.756   0.765   0.773   0.783   0.803   0.810
135 A'  136 A'  137 A'   55 A"  138 A'   56 A"  139 A'  140 A'                 
  0.817   0.825   0.840   0.842   0.845   0.850   0.867   0.879
141 A'  142 A'   57 A"  143 A'   58 A"  144 A'  145 A'  146 A'                 
  0.888   0.912   0.930   0.935   0.937   0.965   0.990   0.990
147 A'  148 A'  149 A'   59 A"  150 A'  151 A'   60 A"  152 A'                 
  1.027   1.051   1.054   1.079   1.107   1.116   1.166   1.191
153 A'  154 A'  155 A'  156 A'  157 A'   61 A"  158 A'  159 A'                 
  1.204   1.227   1.228   1.260   1.262   1.271   1.330   1.393
 62 A"   63 A"  160 A'  161 A'   64 A"   65 A"  162 A'  163 A'                 
  1.412   1.438   1.452   1.478   1.526   1.556   1.581   1.633
 66 A"  164 A'  165 A'  166 A'  167 A'  168 A'  169 A'  170 A'                 
  1.718   1.727   1.740   1.755   1.808   1.817   1.836   1.839
 67 A"   68 A"  171 A'  172 A'  173 A'  174 A'   69 A"   70 A"                 
  1.893   1.984   2.007   2.008   2.048   2.048   2.049   2.101
 71 A"   72 A"   73 A"  175 A'  176 A'  177 A'   74 A"  178 A'                 
  2.121   2.169   2.187   2.219   2.227   2.246   2.246   2.250
179 A'  180 A'  181 A'  182 A'   75 A"  183 A'   76 A"  184 A'                 
  2.275   2.279   2.297   2.331   2.347   2.415   2.437   2.452
185 A'   77 A"  186 A'  187 A'  188 A'  189 A'  190 A'  191 A'                 
  2.545   2.567   2.602   2.705   2.718   2.816   2.831   2.887
192 A'   78 A"  193 A'   79 A"   80 A"   81 A"   82 A"  194 A'                 
  2.989   3.033   3.059   3.073   3.078   3.172   3.193   3.407
195 A'   83 A"  196 A'  197 A'  198 A'  199 A'  200 A'  201 A'                 
  3.436   3.658   3.751   3.760   3.826   3.902   3.959   3.976
202 A'  203 A'   84 A"  204 A'  205 A'  206 A'   85 A"   86 A"                 
  3.989   3.989   4.024   4.043   4.062   4.066   4.073   4.080
 87 A"   88 A"  207 A'   89 A"  208 A'   90 A"  209 A'  210 A'                 
  4.104   4.201   4.250   4.281   4.367   4.407   4.449   4.812
 91 A"  211 A'  212 A'  213 A'  214 A'  215 A'  216 A'  217 A'                 
  4.839   6.297   6.445   6.638   6.741   6.767   6.815   7.532
218 A'   92 A"  219 A'  220 A'  221 A'  222 A'  223 A'   93 A"                 
  7.545   7.568   7.646   7.656   7.665   7.719   7.753   7.795
 94 A"   95 A"  224 A'  225 A'  226 A'  227 A'  228 A'  229 A'                 
  9.736   9.801  23.224  23.761  23.775  23.914  23.931  24.020
230 A'  231 A'  232 A'  233 A'  234 A'  235 A'  236 A'  237 A'                 
 25.774  25.856  26.130  26.161  26.507  26.785  47.936  48.015
 96 A"   97 A"  238 A'  239 A'  240 A'  241 A'  242 A'  243 A'                 
 48.057  66.770 215.724 215.799 289.727 289.741 289.765 289.843
244 A'  245 A'  246 A'  247 A'   98 A"   99 A"  100 A"  248 A'                 
289.855 289.864 289.936 289.975 290.0171020.7371020.8371020.888
249 A'  250 A'  251 A'  252 A'  253 A'  254 A'  255 A'  256 A'                 
 --------------------------------------------------------------

          Ground-State Mulliken Net Atomic Charges

     Atom                 Charge (a.u.)
  ----------------------------------------
      1 C                    -0.735055
      2 C                     0.006128
      3 C                     0.126507
      4 C                    -0.345488
      5 C                    -0.118959
      6 C                     0.314761
      7 F                    -0.077049
      8 Br                   -0.084781
      9 Cl                    0.612990
     10 Cl                    0.572211
     11 Br                   -0.142114
     12 Br                   -0.129152
  ----------------------------------------
  Sum of atomic charges =     0.000000

 -----------------------------------------------------------------
                    Cartesian Multipole Moments
 -----------------------------------------------------------------
    Charge (ESU x 10^10)
                 0.0000
    Dipole Moment (Debye)
         X       0.2427      Y       0.2493      Z       0.0000
       Tot       0.3479
    Quadrupole Moments (Debye-Ang)
        XX    -113.8487     XY      -0.7329     YY    -120.1579
        XZ      -0.0000     YZ      -0.0000     ZZ    -119.1306
    Octopole Moments (Debye-Ang^2)
       XXX      34.9121    XXY     -24.8827    XYY      20.3180
       YYY     -53.1706    XXZ       0.0000    XYZ      -0.0000
       YYZ      -0.0000    XZZ      11.4100    YZZ     -22.2585
       ZZZ       0.0000
    Hexadecapole Moments (Debye-Ang^3)
      XXXX   -3283.9827   XXXY      76.2438   XXYY    -929.6822
      XYYY       9.4097   YYYY   -2358.3928   XXXZ       0.0000
      XXYZ       0.0000   XYYZ      -0.0000   YYYZ      -0.0000
      XXZZ    -622.1840   XYZZ      17.1232   YYZZ    -432.3882
      XZZZ      -0.0000   YZZZ      -0.0000   ZZZZ    -138.2510
 -----------------------------------------------------------------
 Calculating MO derivatives via CPSCF
    1     0    39    0.0211506  
    2     0    39    0.0096021  
    3     0    39    0.0011714  
    4     0    39    0.0001043  
    5    24    15    0.0000074  
    6    39     0    0.0000008  Converged
 Time for AOints: 232.7 s (CPU) 39.2 s (wall)
 ------------------------------------------------------------------------------
                     AOints        : Timing summary (seconds)
 ------------------------------------------------------------------------------
     job step          cpu (% of tot)      sys (% of tot)     wall (% of tot)
 ------------------------------------------------------------------------------
  AOints            0.2327E+03 ( 8.5)   0.9000E-05 ( 4.5)   0.3924E+02 ( 8.3)
 ------------------------------------------------------------------------------
   Grand Totals     0.2751E+04          0.2000E-03          0.4712E+03
 ------------------------------------------------------------------------------
 Polarizability Matrix (a.u.)
            1           2           3
    1-210.3699621   3.3579327   0.0000000
    2   3.3579327-177.5793634  -0.0000000
    3   0.0000000  -0.0000000 -83.2005776
 Calculating analytic Hessian of the SCF energy

 Direct stationary perturbation theory relativistic correction:

 rels  =      52.036300403426
 relv  =    -179.253636722673
 rel2e =      31.006254300325
 E_rel =     -96.211082018922

 Hessian of the SCF Energy
            1           2           3           4           5           6
    1   0.6633583  -0.0000920   0.0000000  -0.2204562   0.0704952   0.0000000
    2  -0.0000920   0.6721090   0.0000000   0.1442410  -0.1902872  -0.0000000
    3   0.0000000   0.0000000   0.1363845   0.0000000   0.0000000  -0.0567467
    4  -0.2204562   0.1442410   0.0000000   0.5325391  -0.0344621   0.0000000
    5   0.0704952  -0.1902872   0.0000000  -0.0344621   0.6162872   0.0000000
    6   0.0000000  -0.0000000  -0.0567467   0.0000000   0.0000000   0.0955519
    7   0.0577344   0.0057172  -0.0000000  -0.1086776  -0.0205397  -0.0000000
    8   0.0618949  -0.0469344  -0.0000000  -0.0753758  -0.2904093  -0.0000000
    9  -0.0000000  -0.0000000  -0.0019068  -0.0000000  -0.0000000  -0.0501207
   10  -0.0689569   0.0158625   0.0000000   0.0075970  -0.0840792   0.0000000
   11   0.0156355  -0.0053716   0.0000000  -0.0303187  -0.0018078  -0.0000000
   12   0.0000000   0.0000000   0.0055595  -0.0000000  -0.0000000   0.0018844
   13   0.0087069  -0.0329834   0.0000000  -0.0064112   0.0191549  -0.0000000
   14  -0.0891002   0.0007343  -0.0000000   0.0202117  -0.0606097   0.0000000
   15  -0.0000000  -0.0000000  -0.0007755   0.0000000   0.0000000   0.0046117
   16  -0.2973179  -0.0880411  -0.0000000  -0.0495067   0.0545992  -0.0000000
   17  -0.0139737  -0.1091434   0.0000000  -0.0036030   0.0515618  -0.0000000
   18  -0.0000000   0.0000000  -0.0570260  -0.0000000  -0.0000000   0.0053844
   19  -0.0819763  -0.0581197  -0.0000000   0.0072618   0.0271245  -0.0000000
   20  -0.0577953  -0.3126234  -0.0000000  -0.0084381  -0.0563179  -0.0000000
   21  -0.0000000  -0.0000000  -0.0405113   0.0000000  -0.0000000   0.0061803
   22  -0.0388556  -0.0133909  -0.0000000  -0.1517931  -0.0392457  -0.0000000
   23   0.0050889   0.0032928  -0.0000000  -0.0393910  -0.0417199   0.0000000
   24  -0.0000000  -0.0000000   0.0044210  -0.0000000   0.0000000  -0.0155565
   25   0.0010385  -0.0018261  -0.0000000  -0.0063439   0.0096764  -0.0000000
   26  -0.0055089  -0.0008110  -0.0000000   0.0300570  -0.0317904   0.0000000
   27  -0.0000000  -0.0000000   0.0041307  -0.0000000  -0.0000000   0.0031805
   28   0.0003617   0.0001878  -0.0000000  -0.0032160   0.0021035  -0.0000000
   29   0.0003008   0.0010322  -0.0000000  -0.0007866   0.0028493   0.0000000
   30   0.0000000   0.0000000  -0.0014845   0.0000000   0.0000000   0.0038306
   31   0.0036206  -0.0006125  -0.0000000  -0.0006736   0.0001166  -0.0000000
   32   0.0025275  -0.0028579   0.0000000  -0.0003391   0.0001910   0.0000000
   33   0.0000000  -0.0000000   0.0034222   0.0000000   0.0000000  -0.0011218
   34  -0.0272575   0.0290572   0.0000000  -0.0003195  -0.0049439   0.0000000
   35   0.0105270  -0.0091396  -0.0000000  -0.0017950   0.0020512  -0.0000000
   36  -0.0000000   0.0000000   0.0045327  -0.0000000  -0.0000000   0.0029219
            7           8           9          10          11          12
    1   0.0577344   0.0618949  -0.0000000  -0.0689569   0.0156355   0.0000000
    2   0.0057172  -0.0469344  -0.0000000   0.0158625  -0.0053716   0.0000000
    3  -0.0000000  -0.0000000  -0.0019068   0.0000000   0.0000000   0.0055595
    4  -0.1086776  -0.0753758  -0.0000000   0.0075970  -0.0303187  -0.0000000
    5  -0.0205397  -0.2904093  -0.0000000  -0.0840792  -0.0018078  -0.0000000
    6  -0.0000000  -0.0000000  -0.0501207   0.0000000  -0.0000000   0.0018844
    7   0.5392036   0.0454227   0.0000000  -0.2686213  -0.0843303   0.0000000
    8   0.0454227   0.5641243   0.0000000  -0.0214378  -0.1098774  -0.0000000
    9   0.0000000   0.0000000   0.1046448  -0.0000000  -0.0000000  -0.0510711
   10  -0.2686213  -0.0214378  -0.0000000   0.5821369  -0.0197003  -0.0000000
   11  -0.0843303  -0.1098774  -0.0000000  -0.0197003   0.5115152   0.0000000
   12   0.0000000  -0.0000000  -0.0510711  -0.0000000   0.0000000   0.1040112
   13  -0.0495359  -0.0026490   0.0000000  -0.1960679   0.1243423   0.0000000
   14   0.0544690   0.0523597  -0.0000000   0.0680609  -0.1842121  -0.0000000
   15  -0.0000000  -0.0000000   0.0012527   0.0000000  -0.0000000  -0.0510786
   16  -0.0342052  -0.0342994   0.0000000   0.0515536   0.0039601   0.0000000
   17  -0.0329837  -0.0339647   0.0000000   0.0561881  -0.0457428  -0.0000000
   18   0.0000000   0.0000000   0.0050606  -0.0000000  -0.0000000   0.0018726
   19  -0.0061415  -0.0009008   0.0000000   0.0026039  -0.0004990  -0.0000000
   20   0.0033495   0.0028542   0.0000000  -0.0007231   0.0005149   0.0000000
   21  -0.0000000   0.0000000   0.0057791   0.0000000  -0.0000000  -0.0019359
   22  -0.0207867  -0.0090730   0.0000000   0.0025816  -0.0000832  -0.0000000
   23  -0.0247670  -0.0083549   0.0000000   0.0021357  -0.0024614  -0.0000000
   24   0.0000000  -0.0000000   0.0022109  -0.0000000  -0.0000000   0.0030452
   25  -0.1029589   0.0620769   0.0000000  -0.0328951   0.0276827  -0.0000000
   26   0.0625479  -0.0970234  -0.0000000   0.0077621  -0.0050057   0.0000000
   27  -0.0000000   0.0000000  -0.0208738  -0.0000000  -0.0000000   0.0032105
   28  -0.0085348  -0.0301374   0.0000000  -0.0448407  -0.0275182  -0.0000000
   29  -0.0097465  -0.0305555  -0.0000000  -0.0284366  -0.1597802   0.0000000
   30  -0.0000000  -0.0000000   0.0029842   0.0000000   0.0000000  -0.0215068
   31   0.0021785   0.0038022   0.0000000  -0.0356071  -0.0077161  -0.0000000
   32   0.0010007  -0.0015963  -0.0000000   0.0077490   0.0029598   0.0000000
   33  -0.0000000  -0.0000000   0.0031411   0.0000000  -0.0000000   0.0028956
   34   0.0003457   0.0006762  -0.0000000   0.0005158  -0.0014547  -0.0000000
   35  -0.0001404  -0.0006205   0.0000000  -0.0033821  -0.0007303   0.0000000
   36  -0.0000000   0.0000000  -0.0011011  -0.0000000   0.0000000   0.0031134
           13          14          15          16          17          18
    1   0.0087069  -0.0891002  -0.0000000  -0.2973179  -0.0139737  -0.0000000
    2  -0.0329834   0.0007343  -0.0000000  -0.0880411  -0.1091434   0.0000000
    3   0.0000000  -0.0000000  -0.0007755  -0.0000000   0.0000000  -0.0570260
    4  -0.0064112   0.0202117   0.0000000  -0.0495067  -0.0036030  -0.0000000
    5   0.0191549  -0.0606097   0.0000000   0.0545992   0.0515618  -0.0000000
    6  -0.0000000   0.0000000   0.0046117  -0.0000000  -0.0000000   0.0053844
    7  -0.0495359   0.0544690  -0.0000000  -0.0342052  -0.0329837   0.0000000
    8  -0.0026490   0.0523597  -0.0000000  -0.0342994  -0.0339647   0.0000000
    9   0.0000000  -0.0000000   0.0012527   0.0000000   0.0000000   0.0050606
   10  -0.1960679   0.0680609   0.0000000   0.0515536   0.0561881  -0.0000000
   11   0.1243423  -0.1842121  -0.0000000   0.0039601  -0.0457428  -0.0000000
   12   0.0000000  -0.0000000  -0.0510786   0.0000000  -0.0000000   0.0018726
   13   0.5034047  -0.0204564  -0.0000000  -0.1063494  -0.0705653  -0.0000000
   14  -0.0204564   0.5816518   0.0000000  -0.0216917  -0.2879131  -0.0000000
   15  -0.0000000   0.0000000   0.0996436   0.0000000  -0.0000000  -0.0488805
   16  -0.1063494  -0.0216917   0.0000000   0.5656138   0.0523501   0.0000000
   17  -0.0705653  -0.2879131  -0.0000000   0.0523501   0.5686834   0.0000000
   18  -0.0000000  -0.0000000  -0.0488805   0.0000000   0.0000000   0.0961050
   19  -0.0052389   0.0045191   0.0000000  -0.0133213  -0.0481998   0.0000000
   20   0.0005768   0.0017116  -0.0000000  -0.0134161  -0.0357941  -0.0000000
   21   0.0000000   0.0000000   0.0056322  -0.0000000   0.0000000   0.0060612
   22  -0.0003716  -0.0009346  -0.0000000   0.0028574   0.0044602   0.0000000
   23  -0.0001958  -0.0002071   0.0000000   0.0013735  -0.0011636  -0.0000000
   24  -0.0000000   0.0000000  -0.0010786   0.0000000  -0.0000000   0.0029390
   25  -0.0007864  -0.0046547   0.0000000  -0.0002236   0.0001444  -0.0000000
   26  -0.0015851   0.0006116   0.0000000   0.0008729   0.0002665   0.0000000
   27   0.0000000   0.0000000   0.0038268   0.0000000   0.0000000  -0.0014367
   28   0.0037256   0.0139916  -0.0000000  -0.0025238   0.0006069   0.0000000
   29  -0.0056819  -0.0404161   0.0000000   0.0030703   0.0016549  -0.0000000
   30   0.0000000   0.0000000   0.0027805  -0.0000000  -0.0000000   0.0037420
   31  -0.1474697  -0.0312612  -0.0000000  -0.0238185  -0.0106323   0.0000000
   32  -0.0318970  -0.0387388   0.0000000  -0.0259997  -0.0083902  -0.0000000
   33   0.0000000   0.0000000  -0.0176073  -0.0000000  -0.0000000   0.0023342
   34  -0.0036059   0.0068465   0.0000000  -0.0927586   0.0662084  -0.0000000
   35   0.0219418  -0.0249724  -0.0000000   0.0672214  -0.1000549   0.0000000
   36   0.0000000  -0.0000000   0.0016728   0.0000000   0.0000000  -0.0161558
           19          20          21          22          23          24
    1  -0.0819763  -0.0577953  -0.0000000  -0.0388556   0.0050889  -0.0000000
    2  -0.0581197  -0.3126234  -0.0000000  -0.0133909   0.0032928  -0.0000000
    3  -0.0000000  -0.0000000  -0.0405113  -0.0000000  -0.0000000   0.0044210
    4   0.0072618  -0.0084381   0.0000000  -0.1517931  -0.0393910  -0.0000000
    5   0.0271245  -0.0563179  -0.0000000  -0.0392457  -0.0417199   0.0000000
    6  -0.0000000  -0.0000000   0.0061803  -0.0000000   0.0000000  -0.0155565
    7  -0.0061415   0.0033495  -0.0000000  -0.0207867  -0.0247670   0.0000000
    8  -0.0009008   0.0028542   0.0000000  -0.0090730  -0.0083549  -0.0000000
    9   0.0000000   0.0000000   0.0057791   0.0000000   0.0000000   0.0022109
   10   0.0026039  -0.0007231   0.0000000   0.0025816   0.0021357  -0.0000000
   11  -0.0004990   0.0005149  -0.0000000  -0.0000832  -0.0024614  -0.0000000
   12  -0.0000000   0.0000000  -0.0019359  -0.0000000  -0.0000000   0.0030452
   13  -0.0052389   0.0005768   0.0000000  -0.0003716  -0.0001958  -0.0000000
   14   0.0045191   0.0017116   0.0000000  -0.0009346  -0.0002071   0.0000000
   15   0.0000000  -0.0000000   0.0056322  -0.0000000   0.0000000  -0.0010786
   16  -0.0133213  -0.0134161  -0.0000000   0.0028574   0.0013735   0.0000000
   17  -0.0481998  -0.0357941   0.0000000   0.0044602  -0.0011636  -0.0000000
   18   0.0000000  -0.0000000   0.0060612   0.0000000  -0.0000000   0.0029390
   19   0.1013086   0.0746018   0.0000000  -0.0006278   0.0062752   0.0000000
   20   0.0746018   0.3998521   0.0000000   0.0009692   0.0017311  -0.0000000
   21   0.0000000   0.0000000   0.0225709  -0.0000000  -0.0000000  -0.0021354
   22  -0.0006278   0.0009692  -0.0000000   0.2079138   0.0568775   0.0000000
   23   0.0062752   0.0017311  -0.0000000   0.0568775   0.0562190   0.0000000
   24   0.0000000  -0.0000000  -0.0021354   0.0000000   0.0000000   0.0066250
   25   0.0003124   0.0005521   0.0000000   0.0017972  -0.0063667   0.0000000
   26   0.0013295  -0.0019981   0.0000000   0.0009834  -0.0065926   0.0000000
   27   0.0000000  -0.0000000   0.0001639  -0.0000000   0.0000000  -0.0008189
   28   0.0000171  -0.0008098   0.0000000  -0.0004410  -0.0011598   0.0000000
   29  -0.0008477  -0.0033546  -0.0000000  -0.0004279  -0.0006663  -0.0000000
   30  -0.0000000   0.0000000   0.0001084   0.0000000  -0.0000000   0.0002193
   31  -0.0007859  -0.0007230  -0.0000000  -0.0009825  -0.0003672   0.0000000
   32  -0.0015773  -0.0006527  -0.0000000  -0.0003047  -0.0000622  -0.0000000
   33   0.0000000  -0.0000000   0.0001802   0.0000000  -0.0000000   0.0000572
   34  -0.0034120   0.0018560   0.0000000  -0.0012916   0.0004968   0.0000000
   35  -0.0037058   0.0040768  -0.0000000   0.0001696  -0.0000148  -0.0000000
   36   0.0000000  -0.0000000  -0.0020936   0.0000000  -0.0000000   0.0000720
           25          26          27          28          29          30
    1   0.0010385  -0.0055089  -0.0000000   0.0003617   0.0003008   0.0000000
    2  -0.0018261  -0.0008110  -0.0000000   0.0001878   0.0010322   0.0000000
    3  -0.0000000  -0.0000000   0.0041307  -0.0000000  -0.0000000  -0.0014845
    4  -0.0063439   0.0300570  -0.0000000  -0.0032160  -0.0007866   0.0000000
    5   0.0096764  -0.0317904  -0.0000000   0.0021035   0.0028493   0.0000000
    6  -0.0000000   0.0000000   0.0031805  -0.0000000   0.0000000   0.0038306
    7  -0.1029589   0.0625479  -0.0000000  -0.0085348  -0.0097465  -0.0000000
    8   0.0620769  -0.0970234   0.0000000  -0.0301374  -0.0305555  -0.0000000
    9   0.0000000  -0.0000000  -0.0208738   0.0000000  -0.0000000   0.0029842
   10  -0.0328951   0.0077621  -0.0000000  -0.0448407  -0.0284366   0.0000000
   11   0.0276827  -0.0050057  -0.0000000  -0.0275182  -0.1597802   0.0000000
   12  -0.0000000   0.0000000   0.0032105  -0.0000000   0.0000000  -0.0215068
   13  -0.0007864  -0.0015851   0.0000000   0.0037256  -0.0056819   0.0000000
   14  -0.0046547   0.0006116   0.0000000   0.0139916  -0.0404161   0.0000000
   15   0.0000000   0.0000000   0.0038268  -0.0000000   0.0000000   0.0027805
   16  -0.0002236   0.0008729   0.0000000  -0.0025238   0.0030703  -0.0000000
   17   0.0001444   0.0002665   0.0000000   0.0006069   0.0016549  -0.0000000
   18  -0.0000000   0.0000000  -0.0014367   0.0000000  -0.0000000   0.0037420
   19   0.0003124   0.0013295   0.0000000   0.0000171  -0.0008477  -0.0000000
   20   0.0005521  -0.0019981  -0.0000000  -0.0008098  -0.0033546   0.0000000
   21   0.0000000   0.0000000   0.0001639   0.0000000  -0.0000000   0.0001084
   22   0.0017972   0.0009834  -0.0000000  -0.0004410  -0.0004279   0.0000000
   23  -0.0063667  -0.0065926   0.0000000  -0.0011598  -0.0006663  -0.0000000
   24   0.0000000   0.0000000  -0.0008189   0.0000000  -0.0000000   0.0002193
   25   0.1501141  -0.0894219   0.0000000  -0.0080342   0.0005839  -0.0000000
   26  -0.0894219   0.1408967   0.0000000  -0.0077706   0.0019775  -0.0000000
   27   0.0000000   0.0000000   0.0091775   0.0000000   0.0000000  -0.0007423
   28  -0.0080342  -0.0077706   0.0000000   0.0682008   0.0400493  -0.0000000
   29   0.0005839   0.0019775   0.0000000   0.0400493   0.2313785  -0.0000000
   30  -0.0000000  -0.0000000  -0.0007423  -0.0000000  -0.0000000   0.0104553
   31  -0.0013241   0.0000220   0.0000000  -0.0048828   0.0019170  -0.0000000
   32   0.0007320   0.0001709  -0.0000000   0.0097241  -0.0029688   0.0000000
   33  -0.0000000  -0.0000000   0.0001214  -0.0000000   0.0000000  -0.0006459
   34  -0.0006959   0.0007117   0.0000000   0.0001682   0.0000060   0.0000000
   35   0.0008212  -0.0007021  -0.0000000   0.0007326  -0.0011510  -0.0000000
   36   0.0000000  -0.0000000   0.0000604   0.0000000  -0.0000000   0.0002594
           31          32          33          34          35          36
    1   0.0036206   0.0025275   0.0000000  -0.0272575   0.0105270  -0.0000000
    2  -0.0006125  -0.0028579  -0.0000000   0.0290572  -0.0091396   0.0000000
    3  -0.0000000   0.0000000   0.0034222   0.0000000  -0.0000000   0.0045327
    4  -0.0006736  -0.0003391   0.0000000  -0.0003195  -0.0017950  -0.0000000
    5   0.0001166   0.0001910   0.0000000  -0.0049439   0.0020512  -0.0000000
    6  -0.0000000   0.0000000  -0.0011218   0.0000000  -0.0000000   0.0029219
    7   0.0021785   0.0010007  -0.0000000   0.0003457  -0.0001404  -0.0000000
    8   0.0038022  -0.0015963  -0.0000000   0.0006762  -0.0006205   0.0000000
    9   0.0000000  -0.0000000   0.0031411  -0.0000000   0.0000000  -0.0011011
   10  -0.0356071   0.0077490   0.0000000   0.0005158  -0.0033821  -0.0000000
   11  -0.0077161   0.0029598  -0.0000000  -0.0014547  -0.0007303   0.0000000
   12  -0.0000000   0.0000000   0.0028956  -0.0000000   0.0000000   0.0031134
   13  -0.1474697  -0.0318970   0.0000000  -0.0036059   0.0219418   0.0000000
   14  -0.0312612  -0.0387388   0.0000000   0.0068465  -0.0249724  -0.0000000
   15  -0.0000000   0.0000000  -0.0176073   0.0000000  -0.0000000   0.0016728
   16  -0.0238185  -0.0259997  -0.0000000  -0.0927586   0.0672214   0.0000000
   17  -0.0106323  -0.0083902  -0.0000000   0.0662084  -0.1000549   0.0000000
   18   0.0000000  -0.0000000   0.0023342  -0.0000000   0.0000000  -0.0161558
   19  -0.0007859  -0.0015773   0.0000000  -0.0034120  -0.0037058   0.0000000
   20  -0.0007230  -0.0006527  -0.0000000   0.0018560   0.0040768  -0.0000000
   21  -0.0000000  -0.0000000   0.0001802   0.0000000  -0.0000000  -0.0020936
   22  -0.0009825  -0.0003047   0.0000000  -0.0012916   0.0001696   0.0000000
   23  -0.0003672  -0.0000622  -0.0000000   0.0004968  -0.0000148  -0.0000000
   24   0.0000000  -0.0000000   0.0000572   0.0000000  -0.0000000   0.0000720
   25  -0.0013241   0.0007320  -0.0000000  -0.0006959   0.0008212   0.0000000
   26   0.0000220   0.0001709  -0.0000000   0.0007117  -0.0007021  -0.0000000
   27   0.0000000  -0.0000000   0.0001214   0.0000000  -0.0000000   0.0000604
   28  -0.0048828   0.0097241  -0.0000000   0.0001682   0.0007326   0.0000000
   29   0.0019170  -0.0029688   0.0000000   0.0000060  -0.0011510  -0.0000000
   30  -0.0000000   0.0000000  -0.0006459   0.0000000  -0.0000000   0.0002594
   31   0.2086602   0.0444586  -0.0000000   0.0010850   0.0009958   0.0000000
   32   0.0444586   0.0597717   0.0000000  -0.0060740  -0.0078266  -0.0000000
   33  -0.0000000   0.0000000   0.0076904   0.0000000   0.0000000  -0.0004673
   34   0.0010850  -0.0060740   0.0000000   0.1272265  -0.0933861  -0.0000000
   35   0.0009958  -0.0078266   0.0000000  -0.0933861   0.1390841   0.0000000
   36   0.0000000  -0.0000000  -0.0004673  -0.0000000   0.0000000   0.0071852
 **********************************************************************
 **                                                                  **
 **                       VIBRATIONAL ANALYSIS                       **
 **                       --------------------                       **
 **                                                                  **
 **        VIBRATIONAL FREQUENCIES (CM**-1) AND NORMAL MODES         **
 **     FORCE CONSTANTS (mDYN/ANGSTROM) AND REDUCED MASSES (AMU)     **
 **                  INFRARED INTENSITIES (KM/MOL)                   **
 **                                                                  **
 **********************************************************************


 Mode:                 1                      2                      3
 Frequency:        41.49                  65.28                  83.78
 Force Cnst:      0.0561                 0.0766                 0.0927
 Red. Mass:      55.3113                30.5253                22.4240
 IR Active:          YES                    YES                    YES
 IR Intens:        0.004                  0.029                  0.095
 Raman Active:       YES                    YES                    YES
               X      Y      Z        X      Y      Z        X      Y      Z
 C         -0.000  0.000 -0.060   -0.000 -0.000  0.241    0.000 -0.000  0.431
 C         -0.000 -0.000 -0.033   -0.000 -0.000  0.091    0.000 -0.000  0.266
 C          0.000  0.000 -0.220   -0.000  0.000 -0.015    0.000  0.000  0.169
 C         -0.000  0.000 -0.166   -0.000 -0.000  0.190   -0.000  0.000  0.086
 C         -0.000 -0.000 -0.004   -0.000 -0.000  0.116   -0.000 -0.000  0.132
 C         -0.000  0.000 -0.102   -0.000 -0.000  0.129    0.000 -0.000  0.247
 F         -0.000  0.000 -0.029   -0.000 -0.000  0.417   -0.000 -0.000  0.685
 Br        -0.000 -0.000  0.366   -0.000 -0.000  0.009   -0.000  0.000 -0.199
 Cl         0.000  0.000 -0.549    0.000  0.000 -0.560   -0.000 -0.000  0.155
 Cl         0.000  0.000 -0.309    0.000 -0.000  0.591   -0.000  0.000 -0.240
 Br         0.000 -0.000  0.486   -0.000  0.000 -0.158   -0.000  0.000  0.058
 Br        -0.000  0.000 -0.375    0.000  0.000 -0.080    0.000 -0.000 -0.189
 TransDip  -0.000  0.000  0.002   -0.000 -0.000 -0.005    0.000 -0.000 -0.010

 Mode:                 4                      5                      6
 Frequency:       128.95                 145.00                 166.25
 Force Cnst:      0.5462                 0.6195                 0.2359
 Red. Mass:      55.7525                50.0132                14.4851
 IR Active:          YES                    YES                    YES
 IR Intens:        0.123                  0.305                  0.022
 Raman Active:       YES                    YES                    YES
               X      Y      Z        X      Y      Z        X      Y      Z
 C         -0.066 -0.236 -0.000    0.100 -0.209 -0.000   -0.000 -0.000 -0.174
 C         -0.070 -0.186 -0.000    0.093 -0.197 -0.000    0.000  0.000 -0.337
 C         -0.047 -0.189 -0.000    0.093 -0.218 -0.000   -0.000  0.000 -0.385
 C         -0.070 -0.170 -0.000    0.052 -0.215 -0.000   -0.000  0.000 -0.400
 C         -0.102 -0.171 -0.000    0.094 -0.172 -0.000   -0.000  0.000 -0.439
 C         -0.054 -0.173 -0.000    0.142 -0.216 -0.000    0.000  0.000 -0.355
 F         -0.051 -0.244 -0.000    0.077 -0.210  0.000   -0.000  0.000  0.429
 Br        -0.281  0.348  0.000   -0.078  0.340  0.000    0.000 -0.000  0.012
 Cl        -0.027 -0.173  0.000    0.098 -0.241 -0.000   -0.000  0.000  0.140
 Cl        -0.067 -0.190  0.000   -0.105 -0.191  0.000    0.000  0.000  0.147
 Br        -0.099 -0.266  0.000   -0.078  0.485  0.000   -0.000 -0.000  0.057
 Br         0.497  0.309  0.000    0.053 -0.397  0.000   -0.000 -0.000  0.019
 TransDip   0.004  0.010  0.000   -0.011  0.014  0.000    0.000 -0.000 -0.005

 Mode:                 7                      8                      9
 Frequency:       180.13                 216.34                 228.86
 Force Cnst:      0.7457                 1.5607                 1.1441
 Red. Mass:      39.0084                56.5995                37.0744
 IR Active:          YES                    YES                    YES
 IR Intens:        0.147                  0.064                  0.000
 Raman Active:       YES                    YES                    YES
               X      Y      Z        X      Y      Z        X      Y      Z
 C         -0.141 -0.051  0.000    0.050 -0.009  0.000   -0.027  0.004 -0.000
 C         -0.127  0.014 -0.000    0.239  0.160 -0.000   -0.008 -0.021 -0.000
 C         -0.031  0.023 -0.000   -0.024  0.183 -0.000    0.003 -0.006 -0.000
 C          0.007 -0.133 -0.000   -0.076  0.124  0.000    0.034  0.026  0.000
 C         -0.094 -0.171  0.000   -0.253 -0.056  0.000    0.018  0.016  0.000
 C         -0.097 -0.152  0.000    0.000 -0.110  0.000   -0.045  0.063 -0.000
 F         -0.244 -0.032 -0.000   -0.212  0.060 -0.000    0.038 -0.010  0.000
 Br        -0.117 -0.226 -0.000    0.534  0.170  0.000   -0.063  0.025 -0.000
 Cl         0.365  0.437  0.000   -0.270 -0.049 -0.000   -0.428 -0.468  0.000
 Cl         0.491 -0.253 -0.000    0.158  0.083 -0.000    0.718 -0.132  0.000
 Br        -0.257  0.180 -0.000   -0.520 -0.138 -0.000    0.061  0.095 -0.000
 Br         0.126  0.044  0.000    0.097 -0.107 -0.000   -0.133  0.137 -0.000
 TransDip   0.010  0.006  0.000    0.008 -0.001  0.000   -0.000  0.000 -0.000

 Mode:                10                     11                     12
 Frequency:       262.87                 292.25                 305.90
 Force Cnst:      1.3817                 1.2005                 0.6811
 Red. Mass:      33.9386                23.8563                12.3537
 IR Active:          YES                    YES                    YES
 IR Intens:        0.343                  0.227                  0.021
 Raman Active:       YES                    YES                    YES
               X      Y      Z        X      Y      Z        X      Y      Z
 C         -0.060  0.208  0.000    0.189  0.078  0.000   -0.000  0.000  0.036
 C         -0.097  0.242 -0.000    0.005 -0.036  0.000   -0.000  0.000  0.555
 C         -0.158  0.261 -0.000   -0.049  0.057  0.000   -0.000 -0.000  0.452
 C         -0.047  0.120 -0.000   -0.057  0.172 -0.000   -0.000 -0.000 -0.028
 C          0.006  0.035  0.000   -0.042  0.159 -0.000   -0.000 -0.000 -0.485
 C          0.076 -0.054  0.000    0.145  0.149 -0.000   -0.000 -0.000 -0.491
 F         -0.456  0.311 -0.000    0.823 -0.058 -0.000   -0.000  0.000 -0.024
 Br        -0.125 -0.082  0.000   -0.164 -0.011 -0.000    0.000 -0.000 -0.033
 Cl        -0.452  0.139  0.000   -0.062  0.120 -0.000    0.000 -0.000 -0.078
 Cl         0.060  0.159  0.000    0.153  0.225  0.000   -0.000 -0.000  0.007
 Br         0.146  0.021 -0.000   -0.144 -0.080  0.000    0.000  0.000  0.032
 Br         0.305 -0.269 -0.000    0.040 -0.136  0.000    0.000  0.000  0.032
 TransDip   0.011 -0.015  0.000   -0.014 -0.005  0.000    0.000 -0.000  0.005

 Mode:                13                     14                     15
 Frequency:       335.70                 353.84                 422.74
 Force Cnst:      1.9236                 0.9280                 2.0585
 Red. Mass:      28.9716                12.5806                19.5497
 IR Active:          YES                    YES                    YES
 IR Intens:        0.004                  0.322                  0.056
 Raman Active:       YES                    YES                    YES
               X      Y      Z        X      Y      Z        X      Y      Z
 C         -0.053 -0.073  0.000    0.000  0.000 -0.446    0.142  0.485  0.000
 C          0.059 -0.013  0.000    0.000  0.000 -0.325   -0.019  0.211  0.000
 C          0.306 -0.053 -0.000    0.000 -0.000  0.270    0.086  0.057 -0.000
 C          0.221  0.252 -0.000    0.000  0.000  0.586    0.071 -0.069 -0.000
 C          0.018  0.054 -0.000    0.000  0.000  0.222    0.130  0.087 -0.000
 C         -0.043 -0.010  0.000    0.000  0.000 -0.413    0.185  0.182  0.000
 F         -0.359  0.000 -0.000   -0.000  0.000  0.226    0.062  0.641 -0.000
 Br        -0.112 -0.065 -0.000   -0.000 -0.000  0.010   -0.057 -0.018 -0.000
 Cl         0.346 -0.398  0.000    0.000 -0.000 -0.033    0.150 -0.232  0.000
 Cl         0.083  0.577  0.000    0.000  0.000 -0.086   -0.074 -0.275  0.000
 Br        -0.098 -0.011  0.000   -0.000 -0.000 -0.010   -0.099 -0.041  0.000
 Br         0.029 -0.027 -0.000    0.000 -0.000  0.014    0.017 -0.016 -0.000
 TransDip   0.001  0.002  0.000    0.000  0.000 -0.018    0.004  0.006  0.000

 Mode:                16                     17                     18
 Frequency:       576.70                 611.45                 623.37
 Force Cnst:      2.3618                 3.0367                 2.7735
 Red. Mass:      12.0529                13.7854                12.1140
 IR Active:          YES                    YES                    YES
 IR Intens:        0.000                 24.510                  0.602
 Raman Active:       YES                    YES                    YES
               X      Y      Z        X      Y      Z        X      Y      Z
 C         -0.000  0.000 -0.026    0.052 -0.030  0.000   -0.000 -0.000  0.444
 C         -0.000  0.000  0.477    0.206  0.188 -0.000    0.000  0.000 -0.044
 C          0.000  0.000 -0.493    0.430  0.189  0.000    0.000  0.000 -0.468
 C          0.000 -0.000 -0.066    0.548 -0.125  0.000    0.000  0.000  0.643
 C          0.000 -0.000  0.551    0.351 -0.354 -0.000   -0.000  0.000 -0.380
 C         -0.000 -0.000 -0.469    0.103 -0.256  0.000    0.000  0.000 -0.112
 F          0.000 -0.000  0.007    0.041 -0.045 -0.000   -0.000 -0.000 -0.098
 Br        -0.000 -0.000 -0.011   -0.057 -0.027  0.000   -0.000 -0.000  0.003
 Cl        -0.000  0.000  0.033   -0.170  0.081 -0.000    0.000 -0.000  0.024
 Cl        -0.000  0.000  0.004   -0.077  0.015 -0.000   -0.000 -0.000 -0.035
 Br        -0.000  0.000 -0.013   -0.062  0.002  0.000   -0.000 -0.000  0.007
 Br        -0.000  0.000  0.010   -0.038  0.052 -0.000    0.000 -0.000  0.005
 TransDip   0.000 -0.000 -0.000    0.154 -0.036  0.000   -0.000  0.000  0.025

 Mode:                19                     20                     21
 Frequency:       651.46                 688.65                 731.64
 Force Cnst:      3.3173                 3.3700                 4.5122
 Red. Mass:      13.2665                12.0607                14.3068
 IR Active:          YES                    YES                    YES
 IR Intens:       30.344                  0.938                 74.540
 Raman Active:       YES                    YES                    YES
               X      Y      Z        X      Y      Z        X      Y      Z
 C          0.532 -0.148 -0.000   -0.000 -0.000  0.649   -0.067 -0.097 -0.000
 C          0.356 -0.319  0.000    0.000  0.000 -0.439    0.183  0.272  0.000
 C         -0.017 -0.220 -0.000    0.000  0.000  0.271    0.234  0.338  0.000
 C         -0.071  0.032  0.000   -0.000  0.000 -0.224    0.117  0.468 -0.000
 C          0.121  0.252  0.000   -0.000  0.000  0.259   -0.042  0.416  0.000
 C          0.472  0.148 -0.000   -0.000  0.000 -0.433   -0.112  0.343  0.000
 F         -0.260  0.009 -0.000   -0.000 -0.000 -0.088   -0.068 -0.329  0.000
 Br        -0.053 -0.000  0.000   -0.000 -0.000  0.006   -0.031 -0.021 -0.000
 Cl        -0.058  0.101  0.000    0.000 -0.000 -0.006    0.017 -0.040 -0.000
 Cl         0.019 -0.016 -0.000   -0.000 -0.000  0.003   -0.051 -0.225  0.000
 Br        -0.034 -0.022 -0.000   -0.000 -0.000 -0.002   -0.010 -0.008 -0.000
 Br        -0.045  0.022  0.000    0.000 -0.000  0.006    0.025 -0.039  0.000
 TransDip   0.173 -0.033 -0.000   -0.000  0.000  0.031    0.051  0.272 -0.000

 Mode:                22                     23                     24
 Frequency:       843.64                 956.19                1113.52
 Force Cnst:      5.2983                 7.0537                 8.9842
 Red. Mass:      12.6350                13.0941                12.2979
 IR Active:          YES                    YES                    YES
 IR Intens:        0.686                 15.327                  1.329
 Raman Active:       YES                    YES                    YES
               X      Y      Z        X      Y      Z        X      Y      Z
 C         -0.211  0.053  0.000    0.033  0.170 -0.000   -0.051 -0.257 -0.000
 C         -0.392 -0.257 -0.000   -0.181  0.272  0.000    0.579  0.047  0.000
 C          0.199 -0.394 -0.000   -0.409  0.321  0.000   -0.126  0.082  0.000
 C          0.245 -0.093  0.000   -0.113 -0.387 -0.000   -0.097 -0.416 -0.000
 C          0.444  0.248 -0.000    0.459  0.078 -0.000    0.150  0.018 -0.000
 C         -0.197  0.391  0.000    0.287  0.106  0.000   -0.495  0.305  0.000
 F         -0.033 -0.007 -0.000   -0.071 -0.318  0.000    0.035  0.150  0.000
 Br         0.041  0.013  0.000    0.008  0.002 -0.000   -0.024 -0.007 -0.000
 Cl        -0.081  0.071  0.000    0.060 -0.070  0.000    0.005  0.000  0.000
 Cl         0.010  0.008  0.000    0.014  0.058  0.000    0.010  0.046  0.000
 Br        -0.043 -0.011  0.000   -0.028 -0.011  0.000   -0.002  0.001  0.000
 Br         0.028 -0.027 -0.000   -0.007  0.006 -0.000    0.017 -0.017 -0.000
 TransDip   0.022 -0.015  0.000    0.010  0.125 -0.000    0.026  0.026 -0.000

 Mode:                25                     26                     27
 Frequency:      1245.78                1259.79                1355.76
 Force Cnst:     11.3291                11.2260                13.0455
 Red. Mass:      12.3898                12.0054                12.0461
 IR Active:          YES                    YES                    YES
 IR Intens:       13.168                  1.921                115.802
 Raman Active:       YES                    YES                    YES
               X      Y      Z        X      Y      Z        X      Y      Z
 C         -0.046 -0.336 -0.000    0.366 -0.043  0.000    0.315 -0.037  0.000
 C         -0.037 -0.217 -0.000   -0.093  0.385  0.000   -0.228 -0.335 -0.000
 C         -0.460  0.185  0.000   -0.269 -0.301 -0.000   -0.197  0.372  0.000
 C          0.143  0.461  0.000    0.446 -0.154 -0.000    0.426 -0.062 -0.000
 C          0.462  0.048  0.000   -0.202  0.392  0.000   -0.301 -0.306 -0.000
 C         -0.113 -0.294 -0.000   -0.244 -0.260 -0.000   -0.081  0.422  0.000
 F          0.047  0.189  0.000    0.002 -0.023 -0.000   -0.042 -0.004  0.000
 Br         0.006  0.004  0.000   -0.002 -0.000 -0.000    0.008  0.005 -0.000
 Cl         0.035 -0.024 -0.000   -0.004  0.000  0.000    0.013 -0.019 -0.000
 Cl        -0.010 -0.047 -0.000    0.001  0.005  0.000   -0.013  0.001 -0.000
 Br        -0.016 -0.002 -0.000    0.002  0.001  0.000    0.007  0.004  0.000
 Br        -0.004  0.007  0.000   -0.001 -0.000 -0.000    0.005 -0.008  0.000
 TransDip  -0.007  0.116 -0.000   -0.044  0.004  0.000   -0.318  0.132 -0.000

 Mode:                28                     29                     30
 Frequency:      1402.29                1554.57                1559.36
 Force Cnst:     14.2610                17.1299                17.2024
 Red. Mass:      12.3090                12.0305                12.0073
 IR Active:          YES                    YES                    YES
 IR Intens:      235.832                 11.513                  2.006
 Raman Active:       YES                    YES                    YES
               X      Y      Z        X      Y      Z        X      Y      Z
 C          0.131  0.605  0.000   -0.248 -0.355  0.000    0.549 -0.250  0.000
 C          0.299 -0.012 -0.000    0.025  0.424  0.000   -0.336  0.295  0.000
 C         -0.254 -0.302 -0.000   -0.246 -0.371 -0.000    0.238 -0.034  0.000
 C          0.029  0.327  0.000    0.147  0.158 -0.000   -0.394  0.139  0.000
 C          0.151 -0.349 -0.000   -0.061 -0.331  0.000    0.220 -0.266 -0.000
 C         -0.270  0.066 -0.000    0.355  0.379  0.000   -0.275  0.089 -0.000
 F         -0.045 -0.200 -0.000    0.021  0.061 -0.000   -0.017  0.024 -0.000
 Br        -0.009 -0.000 -0.000    0.001 -0.002 -0.000    0.002 -0.001 -0.000
 Cl         0.005  0.008  0.000    0.002  0.003  0.000   -0.001 -0.003 -0.000
 Cl        -0.002 -0.012  0.000   -0.001  0.000  0.000    0.004 -0.001  0.000
 Br        -0.002  0.003  0.000   -0.000  0.001  0.000   -0.000  0.001  0.000
 Br         0.007 -0.003 -0.000   -0.002 -0.001 -0.000    0.001 -0.001  0.000
 TransDip   0.135  0.473  0.000   -0.039 -0.101 -0.000    0.029 -0.035  0.000

 STANDARD THERMODYNAMIC QUANTITIES AT   298.15 K  AND     1.00 ATM

   This Molecule has  0 Imaginary Frequencies
   Zero point vibrational energy:       26.309 kcal/mol

   Atom    1 Element C  Has Mass   12.00000
   Atom    2 Element C  Has Mass   12.00000
   Atom    3 Element C  Has Mass   12.00000
   Atom    4 Element C  Has Mass   12.00000
   Atom    5 Element C  Has Mass   12.00000
   Atom    6 Element C  Has Mass   12.00000
   Atom    7 Element F  Has Mass   18.99840
   Atom    8 Element Br Has Mass   78.91830
   Atom    9 Element Cl Has Mass   34.96885
   Atom   10 Element Cl Has Mass   34.96885
   Atom   11 Element Br Has Mass   78.91830
   Atom   12 Element Br Has Mass   78.91830
   Molecular Mass:   397.691000 amu
   Principal axes and moments of inertia in amu*Bohr^2:
                             1           2           3
    Eigenvalues --     4522.87585  7977.52958 12500.40544
          X               0.99992    -0.01297     0.00000
          Y               0.01297     0.99992    -0.00000
          Z              -0.00000     0.00000     1.00000
   Rotational Symmetry Number is   1
   The Molecule is an Asymmetric Top
   Translational Enthalpy:        0.889 kcal/mol
   Rotational Enthalpy:           0.889 kcal/mol
   Vibrational Enthalpy:         32.183 kcal/mol
   gas constant (RT):             0.592 kcal/mol
   Translational Entropy:        43.833  cal/mol.K
   Rotational Entropy:           34.466  cal/mol.K
   Vibrational Entropy:          38.173  cal/mol.K

   Total Enthalpy:               34.553 kcal/mol
   Total Entropy:               116.471  cal/mol.K

 ======================================================================

 STANDARD THERMODYNAMIC QUANTITIES FOR ANHARMONIC VIBRATION -- TOSH

   Zero point vibrational energy: ************ kcal/mol

   Vibrational Enthalpy:       Infinity kcal/mol
   Vibrational Entropy:             NaN  cal/mol.K

   Total Enthalpy:             Infinity kcal/mol
   Total Entropy:                   NaN  cal/mol.K

 ======================================================================

 STANDARD THERMODYNAMIC QUANTITIES FOR ANHARMONIC VIBRATION -- VPT2

   Zero point vibrational energy: ************ kcal/mol

   Vibrational Enthalpy:       Infinity kcal/mol
   Vibrational Entropy:             NaN  cal/mol.K

   Total Enthalpy:             Infinity kcal/mol
   Total Entropy:                   NaN  cal/mol.K

 ======================================================================

Archival summary:
1\1\february\FREQ\ProcedureUnspecified\BasisUnspecified\r3l216\taweetha\MonDec200:19:342019MonDec200:19:342019\0\\#,FREQ,ProcedureUnspecified,BasisUnspecified,\\0,1\Br\C,1,1.89583\C,2,1.40071,1,120.118\C,3,1.39173,2,119.158,1,-180,0\F,4,1.33473,3,119.162,2,-180,0\C,4,1.39084,3,121.901,2,-0,0\C,6,1.39952,4,119.054,3,0,0\C,2,1.40414,1,120.14,3,180,0\Cl,7,1.73439,6,119.879,4,-180,0\Cl,8,1.73768,2,120.429,1,0,0\Br,6,1.89351,4,118.332,3,180,0\Br,3,1.89565,2,123.183,1,-0,0\\\@

 Total job time:  668.01s(wall), 3849.27s(cpu) 
 Mon Dec  2 00:19:34 2019

        *************************************************************
        *                                                           *
        *  Thank you very much for using Q-Chem.  Have a nice day.  *
        *                                                           *
        *************************************************************
