# Supplementary material for: Geometric and energetic data from quantum chemical calculations of halobenzenes and xylenes
Source: Data Brief. 2020 Mar 5;30:105386. doi: 10.1016/j.dib.2020.105386 (PMC7114895; doi:10.1016/j.dib.2020.105386)
Supplement: Supplementary file 1 [file mmc1.zip › halobenzene/B3LYP/FBrClClBrI.out]

                  Welcome to Q-Chem
     A Quantum Leap Into The Future Of Chemistry


 Q-Chem 5.2 (devel), Q-Chem, Inc., Pleasanton, CA (2019)

 Yihan Shao,  Zhengting Gan,  E. Epifanovsky,  A. T. B. Gilbert,  M. Wormit,  
 J. Kussmann,  A. W. Lange,  A. Behn,  Jia Deng,  Xintian Feng,  D. Ghosh,  
 M. Goldey,  P. R. Horn,  L. D. Jacobson,  I. Kaliman,  T. Kus,  A. Landau,  
 Jie Liu,  E. I. Proynov,  R. M. Richard,  R. P. Steele,  E. J. Sundstrom,  
 H. L. Woodcock III,  P. M. Zimmerman,  D. Zuev,  B. Albrecht,  E. Alguire,  
 S. A. Baeppler,  D. Barton,  Z. Benda,  Y. A. Bernard,  E. J. Berquist,  
 K. B. Bravaya,  H. Burton,  D. Casanova,  Chun-Min Chang,  Yunqing Chen,  
 A. Chien,  K. D. Closser,  M. P. Coons,  S. Coriani,  S. Dasgupta,  
 A. L. Dempwolff,  M. Diedenhofen,  Hainam Do,  R. G. Edgar,  Po-Tung Fang,  
 S. Faraji,  S. Fatehi,  Qingguo Feng,  K. D. Fenk,  J. Fosso-Tande,  
 J. Gayvert,  Qinghui Ge,  A. Ghysels,  G. Gidofalvi,  J. Gomes,  
 J. Gonthier,  A. Gunina,  D. Hait,  M. W. D. Hanson-Heine,  
 P. H. P. Harbach,  A. W. Hauser,  M. F. Herbst,  J. E. Herr,  
 E. G. Hohenstein,  Z. C. Holden,  Kerwin Hui,  B. C. Huynh,  T.-C. Jagau,  
 Hyunjun Ji,  B. Kaduk,  K. Khistyaev,  Jaehoon Kim,  P. Klunzinger,  K. Koh,  
 D. Kosenkov,  L. Koulias,  T. Kowalczyk,  C. M. Krauter,  A. Kunitsa,  
 Ka Un Lao,  A. Laurent,  K. V. Lawler,  Joonho Lee,  D. Lefrancois,  
 S. Lehtola,  D. S. Levine,  Yi-Pei Li,  You-Sheng Lin,  Fenglai Liu,  
 E. Livshits,  A. Luenser,  P. Manohar,  E. Mansoor,  S. F. Manzer,  
 Shan-Ping Mao,  Yuezhi Mao,  N. Mardirossian,  A. V. Marenich,  
 T. Markovich,  L. A. Martinez-Martinez,  S. A. Maurer,  N. J. Mayhall,  
 S. C. McKenzie,  J.-M. Mewes,  P. Morgante,  A. F. Morrison,  
 J. W. Mullinax,  K. Nanda,  T. S. Nguyen-Beck,  R. Olivares-Amaya,  
 J. A. Parkhill,  Zheng Pei,  T. M. Perrine,  F. Plasser,  P. Pokhilko,  
 S. Prager,  A. Prociuk,  E. Ramos,  D. R. Rehn,  F. Rob,  M. Scheurer,  
 M. Schneider,  N. Sergueev,  S. M. Sharada,  S. Sharma,  D. W. Small,  
 T. Stauch,  T. Stein,  Yu-Chuan Su,  A. J. W. Thom,  A. Tkatchenko,  
 T. Tsuchimochi,  N. M. Tubman,  L. Vogt,  M. L. Vidal,  O. Vydrov,  
 M. A. Watson,  J. Wenzel,  M. de Wergifosse,  T. A. Wesolowski,  A. White,  
 J. Witte,  A. Yamada,  Jun Yang,  K. Yao,  S. Yeganeh,  S. R. Yost,  
 Zhi-Qiang You,  A. Zech,  Igor Ying Zhang,  Xing Zhang,  Yan Zhao,  
 Ying Zhu,  B. R. Brooks,  G. K. L. Chan,  C. J. Cramer,  M. S. Gordon,  
 W. J. Hehre,  A. Klamt,  M. W. Schmidt,  C. D. Sherrill,  D. G. Truhlar,  
 A. Aspuru-Guzik,  R. Baer,  A. T. Bell,  N. A. Besley,  Jeng-Da Chai,  
 A. E. DePrince, III,  R. A. DiStasio Jr.,  A. Dreuw,  B. D. Dunietz,  
 T. R. Furlani,  Chao-Ping Hsu,  Yousung Jung,  Jing Kong,  D. S. Lambrecht,  
 WanZhen Liang,  C. Ochsenfeld,  V. A. Rassolov,  L. V. Slipchenko,  
 J. E. Subotnik,  T. Van Voorhis,  J. M. Herbert,  A. I. Krylov,  
 P. M. W. Gill,  M. Head-Gordon

 Contributors to earlier versions of Q-Chem not listed above: 
 R. D. Adamson,  B. Austin,  J. Baker,  G. J. O. Beran,  K. Brandhorst,  
 S. T. Brown,  E. F. C. Byrd,  A. K. Chakraborty,  C.-L. Cheng,  
 Siu Hung Chien,  D. M. Chipman,  D. L. Crittenden,  H. Dachsel,  
 R. J. Doerksen,  A. D. Dutoi,  L. Fusti-Molnar,  W. A. Goddard III,  
 A. Golubeva-Zadorozhnaya,  S. R. Gwaltney,  G. Hawkins,  A. Heyden,  
 S. Hirata,  G. Kedziora,  F. J. Keil,  C. Kelley,  Jihan Kim,  R. A. King,  
 R. Z. Khaliullin,  P. P. Korambath,  W. Kurlancheek,  A. M. Lee,  M. S. Lee,  
 S. V. Levchenko,  Ching Yeh Lin,  D. Liotard,  R. C. Lochan,  I. Lotan,  
 P. E. Maslen,  N. Nair,  D. P. O'Neill,  D. Neuhauser,  E. Neuscamman,  
 C. M. Oana,  R. Olson,  B. Peters,  R. Peverati,  P. A. Pieniazek,  
 Y. M. Rhee,  J. Ritchie,  M. A. Rohrdanz,  E. Rosta,  N. J. Russ,  
 H. F. Schaefer III,  N. E. Schultz,  N. Shenvi,  A. C. Simmonett,  A. Sodt,  
 D. Stuck,  K. S. Thanthiriwatte,  V. Vanovschi,  Tao Wang,  A. Warshel,  
 C. F. Williams,  Q. Wu,  X. Xu,  W. Zhang

 Please cite Q-Chem as follows:
 Y. Shao et al., Mol. Phys. 113, 184-215 (2015)
 DOI: 10.1080/00268976.2014.952696

 Q-Chem 5.2.1 for Intel X86 EM64T Linux

 Parts of Q-Chem use Armadillo 8.300.2 (Tropical Shenanigans).
 http://arma.sourceforge.net/

 Q-Chem begins on Mon Dec  2 00:19:34 2019  

Host: 
0

     Scratch files written to /scratch/taweetham/qchem28169//
NAlpha2: 202
NElect   202
Mult     1

Checking the input file for inconsistencies... 	...done.

--------------------------------------------------------------
User input:
--------------------------------------------------------------
$MOLECULE
0 1
C   
C	1	CC
C	2	CC	1	120.0		
C	3	CC	2	120.0	1	0.0
C	4	CC	3	120.0	2	0.0	
C	5 	CC	4	120.0	3	0.0
F	1	CF	2	120.0	3	180.0
Br	2	CBr	3	120.0	4	180.0
Cl	3	CCl	4	120.0	5	180.0
Cl	4	CCl	5	120.0	6	180.0
Br	5	CBr	6	120.0	1	180.0
I	6	CI	1	120.0	2	180.0

CC=1.39483
CH=1.08673
CF=1.33960
CCl=1.72090
CBr=1.89068
CI=2.07886
$END

$REM
   JOB_TYPE	OPTIMIZATION
   BASIS	6-311++G**
   METHOD	B3LYP
   MEM_TOTAL	64000
   SYM_IGNORE	TRUE
$END

--------------------------------------------------------------
 ----------------------------------------------------------------
             Standard Nuclear Orientation (Angstroms)
    I     Atom           X                Y                Z
 ----------------------------------------------------------------
    1      C       0.0000000000     0.0000000000     0.0000000000
    2      C       0.0000000000     0.0000000000     1.3948300000
    3      C       1.2079582140     0.0000000000     2.0922450000
    4      C       2.4159164279     0.0000000000     1.3948300000
    5      C       2.4159164279     0.0000000000    -0.0000000000
    6      C       1.2079582140     0.0000000000    -0.6974150000
    7      F      -1.1601276309    -0.0000000000    -0.6698000000
    8      Br     -1.6373769104    -0.0000000000     2.3401700000
    9      Cl      1.2079582140    -0.0000000000     3.8131450000
   10      Cl      3.9062595453    -0.0000000000     2.2552800000
   11      Br      4.0532933383    -0.0000000000    -0.9453400000
   12      I       1.2079582140    -0.0000000000    -2.7762750000
 ----------------------------------------------------------------
 Nuclear Repulsion Energy =        2437.58833616 hartrees
 There are      101 alpha and      101 beta electrons
 Requested basis set is 6-311++G(d,p)
 There are 130 shells and 372 basis functions

 Total QAlloc Memory Limit  64000 MB
 Mega-Array Size       188 MB
 MEM_STATIC part       192 MB
 A cutoff of  1.0D-11 yielded   5580 shell pairs
 There are     51195 function pairs (     56408 Cartesian)
 Smallest overlap matrix eigenvalue = 5.29E-07

 Q-Chem warning in module stvman/mkSTV.C, line 318:

 Overlap eigenvalue is smaller than square root of threshold
 Use THRESH >= 12 to get rid of this warning

 Linear dependence detected in AO basis
 Tighter screening thresholds may be required for diffuse basis sets
 Use S2THRESH > 14 and THRESH = 14 in case of SCF convergence issues
 Number of orthogonalized atomic orbitals = 370
 Maximum deviation from orthogonality = 1.499E-10

 Scale SEOQF with 1.000000e-01/1.000000e-01/1.000000e-01

 Standard Electronic Orientation quadrupole field applied
 Nucleus-field energy     =    -0.0000000691 hartrees
 Guess from superposition of atomic densities
 Warning:  Energy on first SCF cycle will be non-variational
 SAD guess density has 202.000000 electrons

 -----------------------------------------------------------------------
  General SCF calculation program by
  Eric Jon Sundstrom, Paul Horn, Yuezhi Mao, Dmitri Zuev, Alec White,
  David Stuck, Shaama M.S., Shane Yost, Joonho Lee, David Small,
  Daniel Levine, Susi Lehtola, Hugh Burton, Evgeny Epifanovsky,
  Bang C. Huynh
 -----------------------------------------------------------------------
 Exchange:     0.2000 Hartree-Fock + 0.0800 Slater + 0.7200 B88
 Correlation:  0.1900 VWN1RPA + 0.8100 LYP
 Using SG-1 standard quadrature grid
 using 6 threads for integral computing
 -------------------------------------------------------
 OpenMP Integral computing Module                
 Release: version 2.0, May 2017, Q-Chem Inc. Pleasanton 
 -------------------------------------------------------
 A restricted SCF calculation will be
 performed using DIIS
 SCF converges when DIIS error is below 1.0e-08
 ---------------------------------------
  Cycle       Energy         DIIS error
 ---------------------------------------
    1  -13319.3315687542      3.08e-02  
    2  -13316.7358022447      2.09e-03  
    3  -13316.7041290286      2.44e-03  
    4  -13316.7693114491      7.64e-04  
    5  -13316.7795950708      2.23e-04  
    6  -13316.7802106015      8.25e-05  
    7  -13316.7802983496      2.73e-05  
    8  -13316.7803095871      1.03e-05  
    9  -13316.7803111924      2.18e-06  
   10  -13316.7803112421      5.66e-07  
   11  -13316.7803112448      3.51e-07  
   12  -13316.7803112474      8.45e-08  
   13  -13316.7803112482      3.35e-08  
   14  -13316.7803112493      6.26e-09  Convergence criterion met
 ---------------------------------------
 SCF time:   CPU 224.59s  wall 41.00s 
 SCF   energy in the final basis set =   -13316.7803112493
 Total energy in the final basis set =   -13316.7803112493

 --------------------------------------------------------------

                    Orbital Energies (a.u.)
 --------------------------------------------------------------

 Alpha MOs
 -- Occupied --
********-482.8602-482.8598-176.3224-165.7262-165.7240-165.7238-101.5861
******** -62.5130 -62.5128 -56.3338 -56.3335 -56.3296 -56.3294 -56.3293
-56.3290 -35.8189 -31.3124 -31.3062 -31.3057 -24.7319 -22.9628 -22.9614
-22.9611 -22.9567 -22.9567 -10.3168 -10.2882 -10.2852 -10.2814 -10.2786
-10.2676  -9.5011  -9.4988  -8.7219  -8.7218  -7.2659  -7.2637  -7.2560
 -7.2551  -7.2536  -7.2526  -6.5543  -6.5540  -6.5403  -6.5402  -6.5393
 -6.5392  -6.3686  -4.7816  -4.7663  -4.7653  -2.6649  -2.6647  -2.6613
 -2.6612  -2.6605  -2.6603  -2.6493  -2.6493  -2.6492  -2.6491  -2.0476
 -2.0427  -2.0421  -2.0288  -2.0286  -1.2746  -0.9678  -0.9063  -0.8956
 -0.8532  -0.8232  -0.7830  -0.7521  -0.6938  -0.6520  -0.6280  -0.5789
 -0.5740  -0.5176  -0.5137  -0.4753  -0.4605  -0.4593  -0.4512  -0.4306
 -0.3993  -0.3956  -0.3803  -0.3632  -0.3507  -0.3506  -0.3261  -0.3250
 -0.3090  -0.3061  -0.2725  -0.2709  -0.2644
 -- Virtual --
 -0.0881  -0.0705  -0.0602  -0.0409  -0.0275  -0.0057   0.0067   0.0164
  0.0260   0.0289   0.0400   0.0456   0.0534   0.0543   0.0657   0.0688
  0.0690   0.0732   0.0770   0.0858   0.0897   0.0939   0.1033   0.1038
  0.1070   0.1168   0.1200   0.1296   0.1337   0.1423   0.1557   0.1588
  0.1590   0.1674   0.1694   0.1767   0.1796   0.1868   0.1971   0.2066
  0.2151   0.2210   0.2220   0.2327   0.2387   0.2461   0.2528   0.2572
  0.2601   0.2706   0.2770   0.2893   0.2915   0.3160   0.3272   0.3513
  0.3685   0.3813   0.3919   0.3926   0.4044   0.4088   0.4132   0.4217
  0.4260   0.4350   0.4350   0.4492   0.4549   0.4581   0.4671   0.4688
  0.4872   0.5004   0.5014   0.5088   0.5250   0.5355   0.5358   0.5463
  0.5500   0.5596   0.5602   0.5699   0.5880   0.6009   0.6087   0.6173
  0.6357   0.6370   0.6578   0.6653   0.6961   0.7096   0.7198   0.7307
  0.7487   0.7683   0.7717   0.7814   0.8072   0.8178   0.8261   0.8372
  0.8395   0.8436   0.8516   0.8750   0.8855   0.8916   0.9176   0.9320
  0.9377   0.9491   0.9644   0.9802   1.0259   1.0329   1.0481   1.0576
  1.0780   1.0986   1.1723   1.1800   1.1992   1.2157   1.2224   1.2654
  1.2680   1.2766   1.3334   1.3498   1.3842   1.4151   1.4220   1.4344
  1.4487   1.4639   1.4863   1.5266   1.5718   1.5994   1.6373   1.7232
  1.7303   1.7467   1.7582   1.8140   1.8274   1.8385   1.8453   1.9027
  2.0027   2.0230   2.0258   2.0430   2.0723   2.1111   2.1595   2.1810
  2.2224   2.2282   2.2505   2.2536   2.2592   2.2762   2.2808   2.3237
  2.3530   2.4204   2.4354   2.4589   2.5463   2.5665   2.6020   2.7027
  2.7144   2.8210   2.8259   2.8682   2.9377   3.0391   3.0654   3.0730
  3.0865   3.1841   3.1984   3.4078   3.4302   3.6608   3.7506   3.7603
  3.8287   3.8997   3.9515   3.9557   3.9848   3.9906   3.9993   4.0151
  4.0453   4.0637   4.0665   4.0769   4.0929   4.1511   4.2347   4.2666
  4.2875   4.3964   4.4054   4.5243   4.8204   4.8314   6.0109   6.1130
  6.1641   6.3000   6.4338   6.6820   6.7339   6.7824   7.5430   7.5570
  7.6548   7.6772   7.7353   7.7509   9.7422   9.8083  23.2202  23.7728
 23.7866  23.9329  23.9478  24.0288  25.7768  25.8586  26.1359  26.1701
 26.5156  26.8011  27.9185  28.3484  28.4248  28.4278  28.5241  28.5494
 28.5555  28.6221  28.7336  47.9642  48.0284  66.7706 127.8878 127.9485
127.9776 151.7051 215.7305 215.8076 289.7397 289.7534 289.8520 289.8755
289.9585 289.97521020.77221020.85271901.8704
 --------------------------------------------------------------

          Ground-State Mulliken Net Atomic Charges

     Atom                 Charge (a.u.)
  ----------------------------------------
      1 C                    -0.843375
      2 C                     0.019760
      3 C                     0.142448
      4 C                    -0.471018
      5 C                    -0.079018
      6 C                     0.383593
      7 F                    -0.093423
      8 Br                   -0.108847
      9 Cl                    0.600134
     10 Cl                    0.564477
     11 Br                   -0.207135
     12 I                     0.092406
  ----------------------------------------
  Sum of atomic charges =     0.000000

 -----------------------------------------------------------------
                    Cartesian Multipole Moments
 -----------------------------------------------------------------
    Charge (ESU x 10^10)
                -0.0000
    Dipole Moment (Debye)
         X       0.5253      Y       0.0000      Z      -0.2272
       Tot       0.5723
    Quadrupole Moments (Debye-Ang)
        XX    -127.3302     XY      -0.0000     YY    -129.3047
        XZ      -3.6349     YZ      -0.0000     ZZ    -124.2302
    Octopole Moments (Debye-Ang^2)
       XXX    -519.0453    XXY       0.0000    XYY    -179.5393
       YYY       0.0000    XXZ     -43.8015    XYZ      -0.0000
       YYZ     -43.0536    XZZ    -172.4186    YZZ      -0.0000
       ZZZ    -144.5995
    Hexadecapole Moments (Debye-Ang^3)
      XXXX   -4092.3748   XXXY       0.0000   XXYY    -751.7976
      XYYY      -0.0000   YYYY    -156.1798   XXXZ      46.1341
      XXYZ      -0.0000   XYYZ      36.4874   YYYZ      -0.0000
      XXZZ   -1310.4840   XYZZ      -0.0000   YYZZ    -694.7764
      XZZZ      59.2683   YZZZ      -0.0000   ZZZZ   -3710.0917
 -----------------------------------------------------------------
 Calculating analytic gradient of the SCF energy
 Gradient of SCF Energy
            1           2           3           4           5           6
    1  -0.0052232   0.0072592   0.0006595  -0.0026397  -0.0001778   0.0032781
    2   0.0000000   0.0000000  -0.0000000  -0.0000000   0.0000000  -0.0000000
    3  -0.0035975   0.0015909   0.0013317   0.0015547  -0.0003330   0.0013348
            7           8           9          10          11          12
    1  -0.0041335   0.0051857  -0.0011990  -0.0068869  -0.0060287   0.0099062
    2  -0.0000000  -0.0000000  -0.0000000   0.0000000   0.0000000   0.0000000
    3  -0.0034603   0.0036487  -0.0070803  -0.0063168  -0.0019622   0.0132894
 Max gradient component =       1.329E-02
 RMS gradient           =       4.226E-03
 Gradient time:  CPU 75.49 s  wall 12.68 s
 Geometry Optimization Parameters
   NAtoms,    NIC,     NZ,  NCons,   NDum,   NFix, NCnnct, MaxDiis
       12      78      12       0       0       0       0       0


** GEOMETRY OPTIMIZATION IN DELOCALIZED INTERNAL COORDINATES **
   Searching for a Minimum

   Optimization Cycle:   1

                       Coordinates (Angstroms)
     ATOM                X               Y               Z
      1  C         0.0000000000    0.0000000000    0.0000000000
      2  C         0.0000000000    0.0000000000    1.3948300000
      3  C         1.2079582140    0.0000000000    2.0922450000
      4  C         2.4159164279    0.0000000000    1.3948300000
      5  C         2.4159164279    0.0000000000    0.0000000000
      6  C         1.2079582140    0.0000000000   -0.6974150000
      7  F        -1.1601276309    0.0000000000   -0.6698000000
      8  Br       -1.6373769104    0.0000000000    2.3401700000
      9  Cl        1.2079582140    0.0000000000    3.8131450000
     10  Cl        3.9062595453    0.0000000000    2.2552800000
     11  Br        4.0532933383    0.0000000000   -0.9453400000
     12  I         1.2079582140    0.0000000000   -2.7762750000
   Point Group: c1    Number of degrees of freedom:    30


   Energy is -13316.780311249


 Attempting to generate delocalized internal coordinates
 Initial Hessian constructed with Jon Baker's OPTIMIZE code

 21 Hessian modes will be used to form the next step
  Hessian Eigenvalues:
     0.124424    0.201019    0.201019    0.250000    0.250000    0.250000
     0.250000    0.250000    0.250000    0.250000    0.250000    0.250000
     0.334879    0.334879    0.426727    0.426727    0.464882    0.464882
     0.464882    0.464882    0.572947

 Minimum search - taking simple RFO step
 Searching for Lamda that Minimizes Along All modes
 Value Taken    Lamda =  -0.00857055
 Step Taken.  Stepsize is  0.188954

                             Maximum     Tolerance    Cnvgd?
         Gradient           0.039838      0.000300      NO
         Displacement       0.139656      0.001200      NO
         Energy change     *********      0.000001      NO


 New Cartesian Coordinates Obtained by Inverse Iteration

 Displacement from previous Coordinates is:  0.447156
 ----------------------------------------------------------------
             Standard Nuclear Orientation (Angstroms)
    I     Atom           X                Y                Z
 ----------------------------------------------------------------
    1      C       0.0319717980     0.0000000000     0.0107228453
    2      C       0.0045856262     0.0000000000     1.3982884298
    3      C       1.2145563126     0.0000000000     2.1050533556
    4      C       2.4308098059     0.0000000000     1.4014825102
    5      C       2.4398819221     0.0000000000    -0.0062013647
    6      C       1.2192287876     0.0000000000    -0.7145648537
    7      F      -1.1286005476     0.0000000000    -0.6485783262
    8      Br     -1.6859843818     0.0000000000     2.2597682903
    9      Cl      1.2237016167     0.0000000000     3.8368380468
   10      Cl      3.9195241533     0.0000000000     2.2924372822
   11      Br      4.1206326155     0.0000000000    -0.8952131855
   12      I       1.0354063456     0.0000000000    -2.8383630301
 ----------------------------------------------------------------
 Nuclear Repulsion Energy =        2405.42724789 hartrees
 There are      101 alpha and      101 beta electrons
 Applying Cartesian multipole field
    Component          Value
    ---------          -----
     (2,0,0)        1.00000E-11
     (0,2,0)        2.00000E-11
     (0,0,2)       -3.00000E-11
 Nucleus-field energy     =    -0.0000000698 hartrees
 Requested basis set is 6-311++G(d,p)
 There are 130 shells and 372 basis functions
 A cutoff of  1.0D-11 yielded   5552 shell pairs
 There are     51005 function pairs (     56181 Cartesian)
 Smallest overlap matrix eigenvalue = 5.44E-07

 Q-Chem warning in module stvman/mkSTV.C, line 318:

 Overlap eigenvalue is smaller than square root of threshold
 Use THRESH >= 12 to get rid of this warning

 Linear dependence detected in AO basis
 Tighter screening thresholds may be required for diffuse basis sets
 Use S2THRESH > 14 and THRESH = 14 in case of SCF convergence issues
 Number of orthogonalized atomic orbitals = 370
 Maximum deviation from orthogonality = 6.584E-11
 Guess MOs from SCF MO coefficient file

 -----------------------------------------------------------------------
  General SCF calculation program by
  Eric Jon Sundstrom, Paul Horn, Yuezhi Mao, Dmitri Zuev, Alec White,
  David Stuck, Shaama M.S., Shane Yost, Joonho Lee, David Small,
  Daniel Levine, Susi Lehtola, Hugh Burton, Evgeny Epifanovsky,
  Bang C. Huynh
 -----------------------------------------------------------------------
 Exchange:     0.2000 Hartree-Fock + 0.0800 Slater + 0.7200 B88
 Correlation:  0.1900 VWN1RPA + 0.8100 LYP
 Using SG-1 standard quadrature grid
 using 6 threads for integral computing
 -------------------------------------------------------
 OpenMP Integral computing Module                
 Release: version 2.0, May 2017, Q-Chem Inc. Pleasanton 
 -------------------------------------------------------
 A restricted SCF calculation will be
 performed using DIIS
 SCF converges when DIIS error is below 1.0e-08
 ---------------------------------------
  Cycle       Energy         DIIS error
 ---------------------------------------
    1  -13316.7767111843      6.37e-04  
    2  -13316.7816474453      2.30e-04  
    3  -13316.7804676292      3.42e-04  
    4  -13316.7824647663      6.97e-05  
    5  -13316.7825397246      1.68e-05  
    6  -13316.7825433668      5.75e-06  
    7  -13316.7825438243      3.07e-06  
    8  -13316.7825439801      4.34e-07  
    9  -13316.7825439826      2.17e-07  
   10  -13316.7825439833      6.64e-08  
   11  -13316.7825439827      3.49e-08  
   12  -13316.7825439835      7.59e-09  Convergence criterion met
 ---------------------------------------
 SCF time:   CPU 196.16s  wall 36.00s 
 SCF   energy in the final basis set =   -13316.7825439835
 Total energy in the final basis set =   -13316.7825439835

 --------------------------------------------------------------

                    Orbital Energies (a.u.)
 --------------------------------------------------------------

 Alpha MOs
 -- Occupied --
********-482.8613-482.8601-176.3247-165.7286-165.7263-165.7262-101.5868
******** -62.5140 -62.5129 -56.3349 -56.3337 -56.3306 -56.3303 -56.3295
-56.3292 -35.8211 -31.3147 -31.3082 -31.3078 -24.7305 -22.9651 -22.9636
-22.9634 -22.9588 -22.9588 -10.3151 -10.2917 -10.2884 -10.2869 -10.2791
-10.2719  -9.5016  -9.4987  -8.7228  -8.7218  -7.2664  -7.2637  -7.2564
 -7.2556  -7.2535  -7.2525  -6.5553  -6.5541  -6.5411  -6.5402  -6.5402
 -6.5392  -6.3703  -4.7836  -4.7677  -4.7669  -2.6660  -2.6647  -2.6621
 -2.6615  -2.6611  -2.6603  -2.6501  -2.6500  -2.6492  -2.6491  -2.0492
 -2.0444  -2.0437  -2.0300  -2.0300  -1.2770  -0.9631  -0.9016  -0.8928
 -0.8512  -0.8221  -0.7806  -0.7515  -0.6903  -0.6507  -0.6302  -0.5769
 -0.5716  -0.5190  -0.5111  -0.4742  -0.4588  -0.4570  -0.4505  -0.4293
 -0.3958  -0.3951  -0.3782  -0.3629  -0.3503  -0.3478  -0.3262  -0.3185
 -0.3107  -0.3053  -0.2801  -0.2713  -0.2660
 -- Virtual --
 -0.0942  -0.0735  -0.0599  -0.0468  -0.0334  -0.0060   0.0034   0.0146
  0.0249   0.0284   0.0402   0.0446   0.0531   0.0549   0.0652   0.0675
  0.0693   0.0732   0.0754   0.0865   0.0902   0.0942   0.1012   0.1028
  0.1061   0.1161   0.1207   0.1286   0.1322   0.1407   0.1496   0.1570
  0.1582   0.1677   0.1718   0.1767   0.1782   0.1864   0.1882   0.2067
  0.2146   0.2193   0.2227   0.2338   0.2346   0.2458   0.2484   0.2557
  0.2607   0.2706   0.2781   0.2870   0.2946   0.3107   0.3189   0.3506
  0.3746   0.3840   0.3972   0.3991   0.4040   0.4101   0.4102   0.4195
  0.4243   0.4315   0.4358   0.4491   0.4558   0.4624   0.4677   0.4723
  0.4836   0.4986   0.5006   0.5087   0.5240   0.5258   0.5326   0.5460
  0.5515   0.5532   0.5602   0.5690   0.5827   0.5979   0.6061   0.6179
  0.6304   0.6344   0.6433   0.6678   0.6772   0.7092   0.7168   0.7271
  0.7454   0.7595   0.7730   0.7836   0.8095   0.8140   0.8227   0.8374
  0.8396   0.8444   0.8484   0.8731   0.8804   0.8860   0.9159   0.9328
  0.9359   0.9464   0.9615   0.9785   1.0129   1.0310   1.0463   1.0579
  1.0765   1.0965   1.1615   1.1766   1.1961   1.2100   1.2233   1.2595
  1.2627   1.2696   1.3198   1.3429   1.3797   1.4147   1.4175   1.4365
  1.4553   1.4594   1.4782   1.5322   1.5596   1.5857   1.6385   1.7183
  1.7275   1.7396   1.7566   1.8060   1.8213   1.8322   1.8427   1.8967
  2.0022   2.0093   2.0233   2.0362   2.0673   2.1082   2.1583   2.1667
  2.2173   2.2277   2.2322   2.2446   2.2583   2.2701   2.2790   2.3077
  2.3437   2.4124   2.4296   2.4510   2.5419   2.5643   2.5953   2.6987
  2.7134   2.8160   2.8257   2.8554   2.9377   3.0321   3.0561   3.0698
  3.0769   3.1679   3.1912   3.4010   3.4223   3.6451   3.7513   3.7540
  3.8148   3.9056   3.9519   3.9597   3.9824   3.9888   4.0049   4.0113
  4.0366   4.0642   4.0692   4.0787   4.0883   4.1529   4.2277   4.2590
  4.2795   4.3958   4.4045   4.4970   4.7974   4.8369   6.0059   6.1015
  6.1499   6.2988   6.4357   6.6749   6.7369   6.7776   7.5425   7.5556
  7.6537   7.6724   7.7300   7.7476   9.7358   9.8036  23.2252  23.7517
 23.7749  23.9113  23.9162  24.0179  25.7750  25.8562  26.1330  26.1507
 26.5088  26.7784  27.8994  28.3435  28.4130  28.4201  28.5220  28.5467
 28.5506  28.6163  28.7268  47.9585  48.0243  66.7680 127.8832 127.9409
127.9685 151.6874 215.7230 215.8023 289.7387 289.7514 289.8495 289.8689
289.9532 289.97121020.76531020.84761901.8518
 --------------------------------------------------------------

          Ground-State Mulliken Net Atomic Charges

     Atom                 Charge (a.u.)
  ----------------------------------------
      1 C                    -0.812329
      2 C                    -0.002654
      3 C                     0.198988
      4 C                    -0.494155
      5 C                    -0.177582
      6 C                     0.378575
      7 F                    -0.073843
      8 Br                   -0.097332
      9 Cl                    0.603030
     10 Cl                    0.569457
     11 Br                   -0.194550
     12 I                     0.102394
  ----------------------------------------
  Sum of atomic charges =     0.000000

 -----------------------------------------------------------------
                    Cartesian Multipole Moments
 -----------------------------------------------------------------
    Charge (ESU x 10^10)
                 0.0000
    Dipole Moment (Debye)
         X       0.3212      Y      -0.0000      Z      -0.2825
       Tot       0.4278
    Quadrupole Moments (Debye-Ang)
        XX    -127.3580     XY      -0.0000     YY    -129.5485
        XZ      -2.6436     YZ      -0.0000     ZZ    -124.3399
    Octopole Moments (Debye-Ang^2)
       XXX    -509.0758    XXY      -0.0000    XYY    -176.5483
       YYY      -0.0000    XXZ     -39.5354    XYZ      -0.0000
       YYZ     -41.6526    XZZ    -172.2166    YZZ      -0.0000
       ZZZ    -143.6088
    Hexadecapole Moments (Debye-Ang^3)
      XXXX   -4101.1508   XXXY      -0.0000   XXYY    -757.9745
      XYYY      -0.0000   YYYY    -156.7639   XXXZ      -2.4161
      XXYZ      -0.0000   XYYZ      18.5005   YYYZ       0.0000
      XXZZ   -1333.8060   XYZZ      -0.0000   YYZZ    -702.0315
      XZZZ      29.4321   YZZZ      -0.0000   ZZZZ   -3742.2295
 -----------------------------------------------------------------
 Calculating analytic gradient of the SCF energy
 Gradient of SCF Energy
            1           2           3           4           5           6
    1  -0.0018280  -0.0000320   0.0003252   0.0021281   0.0041252  -0.0063222
    2   0.0000000  -0.0000000   0.0000000   0.0000000  -0.0000000  -0.0000000
    3   0.0020273  -0.0048963   0.0026848   0.0027381   0.0004137  -0.0016230
            7           8           9          10          11          12
    1   0.0022576  -0.0014914   0.0022365  -0.0014443   0.0041967  -0.0041513
    2  -0.0000000  -0.0000000   0.0000000  -0.0000000   0.0000000  -0.0000000
    3   0.0006065  -0.0003975  -0.0008069  -0.0011547   0.0036991  -0.0032909
 Max gradient component =       6.322E-03
 RMS gradient           =       2.278E-03
 Gradient time:  CPU 74.13 s  wall 12.46 s
 Geometry Optimization Parameters
   NAtoms,    NIC,     NZ,  NCons,   NDum,   NFix, NCnnct, MaxDiis
       12      78      12       0       0       0       0       0

 Cartesian Hessian Update
 Hessian updated using BFGS update


** GEOMETRY OPTIMIZATION IN DELOCALIZED INTERNAL COORDINATES **
   Searching for a Minimum

   Optimization Cycle:   2

                       Coordinates (Angstroms)
     ATOM                X               Y               Z
      1  C         0.0319717980    0.0000000000    0.0107228453
      2  C         0.0045856262    0.0000000000    1.3982884298
      3  C         1.2145563126    0.0000000000    2.1050533556
      4  C         2.4308098059    0.0000000000    1.4014825102
      5  C         2.4398819221    0.0000000000   -0.0062013647
      6  C         1.2192287876    0.0000000000   -0.7145648537
      7  F        -1.1286005476    0.0000000000   -0.6485783262
      8  Br       -1.6859843818    0.0000000000    2.2597682903
      9  Cl        1.2237016167    0.0000000000    3.8368380468
     10  Cl        3.9195241533    0.0000000000    2.2924372822
     11  Br        4.1206326155    0.0000000000   -0.8952131855
     12  I         1.0354063456    0.0000000000   -2.8383630301
   Point Group: c1    Number of degrees of freedom:    30


   Energy is -13316.782543983

 Hessian updated using BFGS update

 12 Hessian modes will be used to form the next step
  Hessian Eigenvalues:
     0.126654    0.201017    0.201533    0.231946    0.327920    0.331128
     0.335459    0.421678    0.436595    0.462975    0.522231    0.578178

 Minimum search - taking simple RFO step
 Searching for Lamda that Minimizes Along All modes
 Value Taken    Lamda =  -0.00121263
 Step Taken.  Stepsize is  0.054792

                             Maximum     Tolerance    Cnvgd?
         Gradient           0.015756      0.000300      NO
         Displacement       0.033727      0.001200      NO
         Energy change     -0.002233      0.000001      NO


 New Cartesian Coordinates Obtained by Inverse Iteration

 Displacement from previous Coordinates is:  0.143995
 ----------------------------------------------------------------
             Standard Nuclear Orientation (Angstroms)
    I     Atom           X                Y                Z
 ----------------------------------------------------------------
    1      C       0.0316756239     0.0000000000     0.0122014279
    2      C       0.0042107964     0.0000000000     1.4019301716
    3      C       1.2137085681     0.0000000000     2.1060853379
    4      C       2.4319296596     0.0000000000     1.4029789106
    5      C       2.4354195245     0.0000000000    -0.0044340867
    6      C       1.2221555448     0.0000000000    -0.7083180483
    7      F      -1.1303670156     0.0000000000    -0.6471158499
    8      Br     -1.6811510880     0.0000000000     2.2695818692
    9      Cl      1.2057420621     0.0000000000     3.8394071357
   10      Cl      3.9229682970     0.0000000000     2.2957216344
   11      Br      4.0877335903     0.0000000000    -0.9387746030
   12      I       1.0816884907     0.0000000000    -2.8275938994
 ----------------------------------------------------------------
 Nuclear Repulsion Energy =        2412.09909387 hartrees
 There are      101 alpha and      101 beta electrons
 Applying Cartesian multipole field
    Component          Value
    ---------          -----
     (2,0,0)        1.00000E-11
     (0,2,0)        2.00000E-11
     (0,0,2)       -3.00000E-11
 Nucleus-field energy     =    -0.0000000701 hartrees
 Requested basis set is 6-311++G(d,p)
 There are 130 shells and 372 basis functions
 A cutoff of  1.0D-11 yielded   5550 shell pairs
 There are     50997 function pairs (     56174 Cartesian)
 Smallest overlap matrix eigenvalue = 5.42E-07

 Q-Chem warning in module stvman/mkSTV.C, line 318:

 Overlap eigenvalue is smaller than square root of threshold
 Use THRESH >= 12 to get rid of this warning

 Linear dependence detected in AO basis
 Tighter screening thresholds may be required for diffuse basis sets
 Use S2THRESH > 14 and THRESH = 14 in case of SCF convergence issues
 Number of orthogonalized atomic orbitals = 370
 Maximum deviation from orthogonality = 1.367E-10
 Guess MOs from SCF MO coefficient file

 -----------------------------------------------------------------------
  General SCF calculation program by
  Eric Jon Sundstrom, Paul Horn, Yuezhi Mao, Dmitri Zuev, Alec White,
  David Stuck, Shaama M.S., Shane Yost, Joonho Lee, David Small,
  Daniel Levine, Susi Lehtola, Hugh Burton, Evgeny Epifanovsky,
  Bang C. Huynh
 -----------------------------------------------------------------------
 Exchange:     0.2000 Hartree-Fock + 0.0800 Slater + 0.7200 B88
 Correlation:  0.1900 VWN1RPA + 0.8100 LYP
 Using SG-1 standard quadrature grid
 using 6 threads for integral computing
 -------------------------------------------------------
 OpenMP Integral computing Module                
 Release: version 2.0, May 2017, Q-Chem Inc. Pleasanton 
 -------------------------------------------------------
 A restricted SCF calculation will be
 performed using DIIS
 SCF converges when DIIS error is below 1.0e-08
 ---------------------------------------
  Cycle       Energy         DIIS error
 ---------------------------------------
    1  -13316.7826058028      1.90e-04  
    2  -13316.7831253318      6.46e-05  
    3  -13316.7830110150      1.02e-04  
    4  -13316.7831946586      1.83e-05  
    5  -13316.7832003908      5.40e-06  
    6  -13316.7832008293      1.54e-06  
    7  -13316.7832008644      7.03e-07  
    8  -13316.7832008727      1.75e-07  
    9  -13316.7832008727      4.59e-08  
   10  -13316.7832008728      1.90e-08  
   11  -13316.7832008728      8.27e-09  Convergence criterion met
 ---------------------------------------
 SCF time:   CPU 177.73s  wall 33.00s 
 SCF   energy in the final basis set =   -13316.7832008728
 Total energy in the final basis set =   -13316.7832008728

 --------------------------------------------------------------

                    Orbital Energies (a.u.)
 --------------------------------------------------------------

 Alpha MOs
 -- Occupied --
********-482.8613-482.8602-176.3244-165.7283-165.7260-165.7259-101.5867
******** -62.5141 -62.5130 -56.3349 -56.3338 -56.3306 -56.3303 -56.3296
-56.3292 -35.8208 -31.3144 -31.3080 -31.3075 -24.7303 -22.9648 -22.9633
-22.9631 -22.9585 -22.9585 -10.3153 -10.2918 -10.2891 -10.2859 -10.2790
-10.2706  -9.5014  -9.4989  -8.7229  -8.7219  -7.2663  -7.2640  -7.2563
 -7.2554  -7.2537  -7.2527  -6.5554  -6.5541  -6.5411  -6.5403  -6.5402
 -6.5393  -6.3701  -4.7833  -4.7676  -4.7667  -2.6660  -2.6648  -2.6622
 -2.6615  -2.6612  -2.6604  -2.6501  -2.6501  -2.6493  -2.6492  -2.0490
 -2.0442  -2.0435  -2.0299  -2.0299  -1.2761  -0.9630  -0.9019  -0.8929
 -0.8521  -0.8224  -0.7809  -0.7517  -0.6909  -0.6512  -0.6298  -0.5767
 -0.5722  -0.5185  -0.5109  -0.4741  -0.4590  -0.4570  -0.4505  -0.4296
 -0.3966  -0.3950  -0.3783  -0.3623  -0.3505  -0.3479  -0.3260  -0.3211
 -0.3112  -0.3055  -0.2783  -0.2711  -0.2662
 -- Virtual --
 -0.0937  -0.0726  -0.0606  -0.0462  -0.0322  -0.0059   0.0035   0.0144
  0.0249   0.0283   0.0402   0.0449   0.0531   0.0545   0.0647   0.0680
  0.0693   0.0732   0.0755   0.0863   0.0897   0.0942   0.1007   0.1031
  0.1065   0.1162   0.1204   0.1293   0.1326   0.1413   0.1515   0.1571
  0.1571   0.1684   0.1708   0.1773   0.1787   0.1855   0.1890   0.2066
  0.2150   0.2186   0.2231   0.2340   0.2355   0.2452   0.2500   0.2561
  0.2613   0.2706   0.2783   0.2878   0.2937   0.3113   0.3201   0.3508
  0.3725   0.3835   0.3949   0.3966   0.4049   0.4111   0.4115   0.4199
  0.4237   0.4319   0.4358   0.4474   0.4554   0.4612   0.4678   0.4680
  0.4837   0.4985   0.5005   0.5095   0.5257   0.5258   0.5336   0.5457
  0.5517   0.5554   0.5591   0.5692   0.5844   0.5966   0.6058   0.6185
  0.6327   0.6366   0.6457   0.6672   0.6824   0.7100   0.7169   0.7272
  0.7450   0.7602   0.7724   0.7833   0.8083   0.8153   0.8231   0.8365
  0.8398   0.8451   0.8487   0.8738   0.8798   0.8869   0.9144   0.9315
  0.9358   0.9455   0.9610   0.9803   1.0169   1.0332   1.0458   1.0569
  1.0755   1.0965   1.1631   1.1736   1.1967   1.2111   1.2226   1.2593
  1.2621   1.2690   1.3212   1.3444   1.3815   1.4150   1.4241   1.4348
  1.4547   1.4627   1.4779   1.5300   1.5616   1.5886   1.6365   1.7183
  1.7283   1.7420   1.7565   1.8071   1.8215   1.8356   1.8409   1.8975
  2.0022   2.0104   2.0235   2.0375   2.0671   2.1089   2.1542   2.1695
  2.2194   2.2272   2.2341   2.2464   2.2572   2.2715   2.2792   2.3093
  2.3445   2.4135   2.4294   2.4507   2.5407   2.5647   2.5947   2.6991
  2.7136   2.8165   2.8256   2.8576   2.9379   3.0332   3.0589   3.0677
  3.0776   3.1695   3.1913   3.4025   3.4220   3.6468   3.7515   3.7548
  3.8199   3.9021   3.9517   3.9588   3.9828   3.9888   4.0029   4.0118
  4.0386   4.0646   4.0694   4.0771   4.0892   4.1524   4.2282   4.2600
  4.2822   4.3960   4.4046   4.5021   4.8006   4.8357   6.0070   6.1037
  6.1521   6.2991   6.4353   6.6758   6.7363   6.7786   7.5424   7.5559
  7.6528   7.6716   7.7303   7.7486   9.7367   9.8011  23.2235  23.7593
 23.7728  23.9090  23.9284  24.0193  25.7739  25.8562  26.1276  26.1513
 26.5070  26.7765  27.9026  28.3446  28.4148  28.4213  28.5222  28.5465
 28.5514  28.6174  28.7286  47.9592  48.0253  66.7683 127.8841 127.9421
127.9700 151.6903 215.7242 215.7993 289.7387 289.7518 289.8490 289.8686
289.9536 289.97231020.76611020.84891901.8548
 --------------------------------------------------------------

          Ground-State Mulliken Net Atomic Charges

     Atom                 Charge (a.u.)
  ----------------------------------------
      1 C                    -0.842585
      2 C                    -0.020005
      3 C                     0.188482
      4 C                    -0.429137
      5 C                    -0.168698
      6 C                     0.374104
      7 F                    -0.077184
      8 Br                   -0.099200
      9 Cl                    0.603240
     10 Cl                    0.566319
     11 Br                   -0.196758
     12 I                     0.101420
  ----------------------------------------
  Sum of atomic charges =     0.000000

 -----------------------------------------------------------------
                    Cartesian Multipole Moments
 -----------------------------------------------------------------
    Charge (ESU x 10^10)
                 0.0000
    Dipole Moment (Debye)
         X       0.3402      Y      -0.0000      Z      -0.3101
       Tot       0.4603
    Quadrupole Moments (Debye-Ang)
        XX    -127.5271     XY      -0.0000     YY    -129.5182
        XZ      -3.0978     YZ      -0.0000     ZZ    -124.2309
    Octopole Moments (Debye-Ang^2)
       XXX    -512.6431    XXY      -0.0000    XYY    -177.1065
       YYY      -0.0000    XXZ     -40.7066    XYZ      -0.0000
       YYZ     -41.5783    XZZ    -171.6579    YZZ      -0.0000
       ZZZ    -143.2934
    Hexadecapole Moments (Debye-Ang^3)
      XXXX   -4100.6760   XXXY      -0.0000   XXYY    -755.1907
      XYYY      -0.0000   YYYY    -156.6833   XXXZ      13.2508
      XXYZ      -0.0000   XYYZ      24.9669   YYYZ      -0.0000
      XXZZ   -1327.3393   XYZZ      -0.0000   YYZZ    -702.9975
      XZZZ      40.9491   YZZZ      -0.0000   ZZZZ   -3748.4851
 -----------------------------------------------------------------
 Calculating analytic gradient of the SCF energy
 Gradient of SCF Energy
            1           2           3           4           5           6
    1  -0.0004300   0.0002979  -0.0009355   0.0016084   0.0003451   0.0000645
    2   0.0000000   0.0000000  -0.0000000  -0.0000000   0.0000000  -0.0000000
    3   0.0007484  -0.0014941   0.0016873   0.0012034  -0.0015114   0.0004234
            7           8           9          10          11          12
    1   0.0006752  -0.0005193   0.0000534  -0.0003050   0.0000844  -0.0009391
    2  -0.0000000   0.0000000  -0.0000000  -0.0000000   0.0000000   0.0000000
    3   0.0005970   0.0001074  -0.0002627   0.0005355  -0.0005630  -0.0014710
 Max gradient component =       1.687E-03
 RMS gradient           =       7.135E-04
 Gradient time:  CPU 74.28 s  wall 12.48 s
 Geometry Optimization Parameters
   NAtoms,    NIC,     NZ,  NCons,   NDum,   NFix, NCnnct, MaxDiis
       12      78      12       0       0       0       0       0

 Cartesian Hessian Update
 Hessian updated using BFGS update


** GEOMETRY OPTIMIZATION IN DELOCALIZED INTERNAL COORDINATES **
   Searching for a Minimum

   Optimization Cycle:   3

                       Coordinates (Angstroms)
     ATOM                X               Y               Z
      1  C         0.0316756239    0.0000000000    0.0122014279
      2  C         0.0042107964    0.0000000000    1.4019301716
      3  C         1.2137085681    0.0000000000    2.1060853379
      4  C         2.4319296596    0.0000000000    1.4029789106
      5  C         2.4354195245    0.0000000000   -0.0044340867
      6  C         1.2221555448    0.0000000000   -0.7083180483
      7  F        -1.1303670156    0.0000000000   -0.6471158499
      8  Br       -1.6811510880    0.0000000000    2.2695818692
      9  Cl        1.2057420621    0.0000000000    3.8394071357
     10  Cl        3.9229682970    0.0000000000    2.2957216344
     11  Br        4.0877335903    0.0000000000   -0.9387746030
     12  I         1.0816884907    0.0000000000   -2.8275938994
   Point Group: c1    Number of degrees of freedom:    30


   Energy is -13316.783200873

 Hessian updated using BFGS update

 14 Hessian modes will be used to form the next step
  Hessian Eigenvalues:
     0.123071    0.200595    0.201134    0.236939    0.245514    0.327272
     0.329757    0.338055    0.415539    0.431780    0.461799    0.464603
     0.524733    0.572224

 Minimum search - taking simple RFO step
 Searching for Lamda that Minimizes Along All modes
 Value Taken    Lamda =  -0.00010302
 Step Taken.  Stepsize is  0.021525

                             Maximum     Tolerance    Cnvgd?
         Gradient           0.003345      0.000300      NO
         Displacement       0.012444      0.001200      NO
         Energy change     -0.000657      0.000001      NO


 New Cartesian Coordinates Obtained by Inverse Iteration

 Displacement from previous Coordinates is:  0.046531
 ----------------------------------------------------------------
             Standard Nuclear Orientation (Angstroms)
    I     Atom           X                Y                Z
 ----------------------------------------------------------------
    1      C       0.0278467713     0.0000000000     0.0109173018
    2      C       0.0022197866     0.0000000000     1.4023857048
    3      C       1.2130020121     0.0000000000     2.1038180180
    4      C       2.4287027235     0.0000000000     1.4004290386
    5      C       2.4313908959     0.0000000000    -0.0030991158
    6      C       1.2199927911     0.0000000000    -0.7073207553
    7      F      -1.1343793085     0.0000000000    -0.6498983724
    8      Br     -1.6785353818     0.0000000000     2.2757482652
    9      Cl      1.2082945563     0.0000000000     3.8375420631
   10      Cl      3.9248770457     0.0000000000     2.2843589819
   11      Br      4.0852758097     0.0000000000    -0.9325592996
   12      I       1.0970263519     0.0000000000    -2.8206518304
 ----------------------------------------------------------------
 Nuclear Repulsion Energy =        2415.11607134 hartrees
 There are      101 alpha and      101 beta electrons
 Applying Cartesian multipole field
    Component          Value
    ---------          -----
     (2,0,0)        1.00000E-11
     (0,2,0)        2.00000E-11
     (0,0,2)       -3.00000E-11
 Nucleus-field energy     =    -0.0000000698 hartrees
 Requested basis set is 6-311++G(d,p)
 There are 130 shells and 372 basis functions
 A cutoff of  1.0D-11 yielded   5551 shell pairs
 There are     51006 function pairs (     56183 Cartesian)
 Smallest overlap matrix eigenvalue = 5.37E-07

 Q-Chem warning in module stvman/mkSTV.C, line 318:

 Overlap eigenvalue is smaller than square root of threshold
 Use THRESH >= 12 to get rid of this warning

 Linear dependence detected in AO basis
 Tighter screening thresholds may be required for diffuse basis sets
 Use S2THRESH > 14 and THRESH = 14 in case of SCF convergence issues
 Number of orthogonalized atomic orbitals = 370
 Maximum deviation from orthogonality = 1.116E-10
 Guess MOs from SCF MO coefficient file

 -----------------------------------------------------------------------
  General SCF calculation program by
  Eric Jon Sundstrom, Paul Horn, Yuezhi Mao, Dmitri Zuev, Alec White,
  David Stuck, Shaama M.S., Shane Yost, Joonho Lee, David Small,
  Daniel Levine, Susi Lehtola, Hugh Burton, Evgeny Epifanovsky,
  Bang C. Huynh
 -----------------------------------------------------------------------
 Exchange:     0.2000 Hartree-Fock + 0.0800 Slater + 0.7200 B88
 Correlation:  0.1900 VWN1RPA + 0.8100 LYP
 Using SG-1 standard quadrature grid
 using 6 threads for integral computing
 -------------------------------------------------------
 OpenMP Integral computing Module                
 Release: version 2.0, May 2017, Q-Chem Inc. Pleasanton 
 -------------------------------------------------------
 A restricted SCF calculation will be
 performed using DIIS
 SCF converges when DIIS error is below 1.0e-08
 ---------------------------------------
  Cycle       Energy         DIIS error
 ---------------------------------------
    1  -13316.7831491005      8.19e-05  
    2  -13316.7832258093      2.80e-05  
    3  -13316.7831978123      4.80e-05  
    4  -13316.7832394758      6.16e-06  
    5  -13316.7832399957      1.65e-06  
    6  -13316.7832400275      7.28e-07  
    7  -13316.7832400351      2.95e-07  
    8  -13316.7832400368      5.08e-08  
    9  -13316.7832400373      2.60e-08  
   10  -13316.7832400356      8.83e-09  Convergence criterion met
 ---------------------------------------
 SCF time:   CPU 162.23s  wall 29.00s 
 SCF   energy in the final basis set =   -13316.7832400356
 Total energy in the final basis set =   -13316.7832400356

 --------------------------------------------------------------

                    Orbital Energies (a.u.)
 --------------------------------------------------------------

 Alpha MOs
 -- Occupied --
********-482.8614-482.8600-176.3243-165.7282-165.7259-165.7257-101.5866
******** -62.5142 -62.5129 -56.3350 -56.3336 -56.3307 -56.3304 -56.3295
-56.3291 -35.8207 -31.3143 -31.3078 -31.3074 -24.7304 -22.9647 -22.9632
-22.9629 -22.9584 -22.9584 -10.3156 -10.2915 -10.2884 -10.2851 -10.2792
-10.2702  -9.5013  -9.4987  -8.7230  -8.7217  -7.2661  -7.2638  -7.2561
 -7.2553  -7.2535  -7.2525  -6.5554  -6.5540  -6.5412  -6.5403  -6.5402
 -6.5391  -6.3700  -4.7832  -4.7675  -4.7667  -2.6661  -2.6647  -2.6623
 -2.6616  -2.6611  -2.6603  -2.6502  -2.6502  -2.6492  -2.6491  -2.0489
 -2.0441  -2.0435  -2.0299  -2.0298  -1.2757  -0.9635  -0.9023  -0.8929
 -0.8521  -0.8226  -0.7814  -0.7518  -0.6914  -0.6513  -0.6297  -0.5769
 -0.5724  -0.5183  -0.5112  -0.4740  -0.4590  -0.4575  -0.4506  -0.4297
 -0.3969  -0.3952  -0.3784  -0.3624  -0.3505  -0.3484  -0.3261  -0.3210
 -0.3112  -0.3058  -0.2777  -0.2712  -0.2660
 -- Virtual --
 -0.0930  -0.0724  -0.0605  -0.0455  -0.0317  -0.0059   0.0039   0.0145
  0.0249   0.0283   0.0402   0.0450   0.0532   0.0544   0.0649   0.0680
  0.0692   0.0732   0.0757   0.0863   0.0897   0.0941   0.1010   0.1031
  0.1065   0.1162   0.1204   0.1292   0.1327   0.1414   0.1522   0.1573
  0.1573   0.1683   0.1706   0.1774   0.1789   0.1854   0.1900   0.2066
  0.2151   0.2189   0.2229   0.2337   0.2356   0.2456   0.2504   0.2562
  0.2613   0.2707   0.2782   0.2881   0.2935   0.3118   0.3213   0.3509
  0.3722   0.3836   0.3948   0.3960   0.4052   0.4107   0.4117   0.4200
  0.4244   0.4319   0.4357   0.4475   0.4555   0.4612   0.4678   0.4682
  0.4841   0.4986   0.5004   0.5096   0.5256   0.5268   0.5338   0.5456
  0.5517   0.5556   0.5591   0.5692   0.5850   0.5973   0.6062   0.6181
  0.6330   0.6366   0.6475   0.6672   0.6848   0.7100   0.7170   0.7278
  0.7458   0.7613   0.7725   0.7834   0.8085   0.8153   0.8237   0.8363
  0.8400   0.8451   0.8493   0.8739   0.8804   0.8872   0.9146   0.9315
  0.9360   0.9455   0.9612   0.9808   1.0182   1.0333   1.0460   1.0566
  1.0760   1.0966   1.1648   1.1749   1.1970   1.2113   1.2219   1.2597
  1.2626   1.2694   1.3227   1.3451   1.3824   1.4151   1.4251   1.4352
  1.4552   1.4626   1.4785   1.5293   1.5622   1.5900   1.6363   1.7190
  1.7284   1.7433   1.7567   1.8082   1.8224   1.8366   1.8413   1.8983
  2.0023   2.0116   2.0237   2.0383   2.0678   2.1093   2.1556   2.1704
  2.2198   2.2273   2.2354   2.2477   2.2575   2.2725   2.2795   2.3105
  2.3455   2.4148   2.4302   2.4518   2.5410   2.5649   2.5952   2.6993
  2.7137   2.8170   2.8257   2.8595   2.9381   3.0343   3.0613   3.0670
  3.0784   3.1712   3.1922   3.4035   3.4223   3.6488   3.7514   3.7551
  3.8212   3.9021   3.9517   3.9580   3.9829   3.9890   4.0029   4.0123
  4.0392   4.0648   4.0694   4.0760   4.0898   4.1523   4.2292   4.2608
  4.2830   4.3962   4.4046   4.5055   4.8034   4.8348   6.0075   6.1052
  6.1540   6.2993   6.4352   6.6762   6.7357   6.7791   7.5425   7.5560
  7.6532   7.6724   7.7311   7.7490   9.7372   9.8010  23.2228  23.7617
 23.7755  23.9153  23.9314  24.0193  25.7740  25.8567  26.1270  26.1551
 26.5075  26.7781  27.9048  28.3450  28.4161  28.4224  28.5223  28.5466
 28.5519  28.6180  28.7295  47.9598  48.0257  66.7683 127.8846 127.9430
127.9711 151.6923 215.7249 215.7992 289.7388 289.7520 289.8494 289.8696
289.9545 289.97281020.76681020.84941901.8569
 --------------------------------------------------------------

          Ground-State Mulliken Net Atomic Charges

     Atom                 Charge (a.u.)
  ----------------------------------------
      1 C                    -0.849193
      2 C                    -0.019549
      3 C                     0.193340
      4 C                    -0.438075
      5 C                    -0.155542
      6 C                     0.376828
      7 F                    -0.078691
      8 Br                   -0.099172
      9 Cl                    0.602819
     10 Cl                    0.565165
     11 Br                   -0.198762
     12 I                     0.100832
  ----------------------------------------
  Sum of atomic charges =     0.000000

 -----------------------------------------------------------------
                    Cartesian Multipole Moments
 -----------------------------------------------------------------
    Charge (ESU x 10^10)
                 0.0000
    Dipole Moment (Debye)
         X       0.3492      Y      -0.0000      Z      -0.3099
       Tot       0.4669
    Quadrupole Moments (Debye-Ang)
        XX    -127.4899     XY      -0.0000     YY    -129.4899
        XZ      -3.1858     YZ      -0.0000     ZZ    -124.2961
    Octopole Moments (Debye-Ang^2)
       XXX    -513.4158    XXY      -0.0000    XYY    -177.4445
       YYY      -0.0000    XXZ     -41.0240    XYZ       0.0000
       YYZ     -41.8204    XZZ    -172.0384    YZZ      -0.0000
       ZZZ    -143.9347
    Hexadecapole Moments (Debye-Ang^3)
      XXXX   -4101.6796   XXXY      -0.0000   XXYY    -755.5396
      XYYY      -0.0000   YYYY    -156.6110   XXXZ      16.5137
      XXYZ       0.0000   XYYZ      25.9676   YYYZ      -0.0000
      XXZZ   -1326.3406   XYZZ       0.0000   YYZZ    -701.2038
      XZZZ      41.7326   YZZZ      -0.0000   ZZZZ   -3740.0985
 -----------------------------------------------------------------
 Calculating analytic gradient of the SCF energy
 Gradient of SCF Energy
            1           2           3           4           5           6
    1  -0.0004114   0.0002916  -0.0000960   0.0001504  -0.0003521   0.0010074
    2  -0.0000000  -0.0000000   0.0000000  -0.0000000  -0.0000000   0.0000000
    3  -0.0002396   0.0000494   0.0003677  -0.0002678  -0.0001001   0.0005788
            7           8           9          10          11          12
    1  -0.0001935   0.0000603  -0.0000296   0.0000187  -0.0004076  -0.0000381
    2  -0.0000000   0.0000000   0.0000000  -0.0000000   0.0000000   0.0000000
    3  -0.0000260   0.0001988  -0.0002706  -0.0006701   0.0002148   0.0001647
 Max gradient component =       1.007E-03
 RMS gradient           =       2.830E-04
 Gradient time:  CPU 74.47 s  wall 12.51 s
 Geometry Optimization Parameters
   NAtoms,    NIC,     NZ,  NCons,   NDum,   NFix, NCnnct, MaxDiis
       12      78      12       0       0       0       0       0

 Cartesian Hessian Update
 Hessian updated using BFGS update


** GEOMETRY OPTIMIZATION IN DELOCALIZED INTERNAL COORDINATES **
   Searching for a Minimum

   Optimization Cycle:   4

                       Coordinates (Angstroms)
     ATOM                X               Y               Z
      1  C         0.0278467713    0.0000000000    0.0109173018
      2  C         0.0022197866    0.0000000000    1.4023857048
      3  C         1.2130020121    0.0000000000    2.1038180180
      4  C         2.4287027235    0.0000000000    1.4004290386
      5  C         2.4313908959    0.0000000000   -0.0030991158
      6  C         1.2199927911    0.0000000000   -0.7073207553
      7  F        -1.1343793085    0.0000000000   -0.6498983724
      8  Br       -1.6785353818    0.0000000000    2.2757482652
      9  Cl        1.2082945563    0.0000000000    3.8375420631
     10  Cl        3.9248770457    0.0000000000    2.2843589819
     11  Br        4.0852758097    0.0000000000   -0.9325592996
     12  I         1.0970263519    0.0000000000   -2.8206518304
   Point Group: c1    Number of degrees of freedom:    30


   Energy is -13316.783240036

 Hessian updated using BFGS update

 16 Hessian modes will be used to form the next step
  Hessian Eigenvalues:
     0.120811    0.198836    0.202717    0.234460    0.243815    0.283498
     0.323737    0.329742    0.337725    0.428162    0.448092    0.460724
     0.464647    0.501518    0.525364    0.575391

 Minimum search - taking simple RFO step
 Searching for Lamda that Minimizes Along All modes
 Value Taken    Lamda =  -0.00001007
 Step Taken.  Stepsize is  0.005158

                             Maximum     Tolerance    Cnvgd?
         Gradient           0.001093      0.000300      NO
         Displacement       0.003243      0.001200      NO
         Energy change     -0.000039      0.000001      NO


 New Cartesian Coordinates Obtained by Inverse Iteration

 Displacement from previous Coordinates is:  0.011311
 ----------------------------------------------------------------
             Standard Nuclear Orientation (Angstroms)
    I     Atom           X                Y                Z
 ----------------------------------------------------------------
    1      C       0.0282842937     0.0000000000     0.0111202389
    2      C       0.0023134446     0.0000000000     1.4024055171
    3      C       1.2132445545     0.0000000000     2.1035202982
    4      C       2.4289216382     0.0000000000     1.4005071960
    5      C       2.4319964759     0.0000000000    -0.0036890390
    6      C       1.2196632493     0.0000000000    -0.7080468784
    7      F      -1.1340786501     0.0000000000    -0.6492352100
    8      Br     -1.6787794928     0.0000000000     2.2748337105
    9      Cl      1.2097424301     0.0000000000     3.8376149210
   10      Cl      3.9231096814     0.0000000000     2.2886248660
   11      Br      4.0862665004     0.0000000000    -0.9343747090
   12      I       1.0950299289     0.0000000000    -2.8216109113
 ----------------------------------------------------------------
 Nuclear Repulsion Energy =        2414.54267258 hartrees
 There are      101 alpha and      101 beta electrons
 Applying Cartesian multipole field
    Component          Value
    ---------          -----
     (2,0,0)        1.00000E-11
     (0,2,0)        2.00000E-11
     (0,0,2)       -3.00000E-11
 Nucleus-field energy     =    -0.0000000699 hartrees
 Requested basis set is 6-311++G(d,p)
 There are 130 shells and 372 basis functions
 A cutoff of  1.0D-11 yielded   5550 shell pairs
 There are     50997 function pairs (     56174 Cartesian)
 Smallest overlap matrix eigenvalue = 5.38E-07

 Q-Chem warning in module stvman/mkSTV.C, line 318:

 Overlap eigenvalue is smaller than square root of threshold
 Use THRESH >= 12 to get rid of this warning

 Linear dependence detected in AO basis
 Tighter screening thresholds may be required for diffuse basis sets
 Use S2THRESH > 14 and THRESH = 14 in case of SCF convergence issues
 Number of orthogonalized atomic orbitals = 370
 Maximum deviation from orthogonality = 1.209E-10
 Guess MOs from SCF MO coefficient file

 -----------------------------------------------------------------------
  General SCF calculation program by
  Eric Jon Sundstrom, Paul Horn, Yuezhi Mao, Dmitri Zuev, Alec White,
  David Stuck, Shaama M.S., Shane Yost, Joonho Lee, David Small,
  Daniel Levine, Susi Lehtola, Hugh Burton, Evgeny Epifanovsky,
  Bang C. Huynh
 -----------------------------------------------------------------------
 Exchange:     0.2000 Hartree-Fock + 0.0800 Slater + 0.7200 B88
 Correlation:  0.1900 VWN1RPA + 0.8100 LYP
 Using SG-1 standard quadrature grid
 using 6 threads for integral computing
 -------------------------------------------------------
 OpenMP Integral computing Module                
 Release: version 2.0, May 2017, Q-Chem Inc. Pleasanton 
 -------------------------------------------------------
 A restricted SCF calculation will be
 performed using DIIS
 SCF converges when DIIS error is below 1.0e-08
 ---------------------------------------
  Cycle       Energy         DIIS error
 ---------------------------------------
    1  -13316.7832376757      2.17e-05  
    2  -13316.7832440508      6.98e-06  
    3  -13316.7832422956      1.21e-05  
    4  -13316.7832448315      1.65e-06  
    5  -13316.7832448714      4.31e-07  
    6  -13316.7832448738      1.33e-07  
    7  -13316.7832448737      7.49e-08  
    8  -13316.7832448745      1.40e-08  
    9  -13316.7832448746      4.90e-09  Convergence criterion met
 ---------------------------------------
 SCF time:   CPU 144.18s  wall 26.00s 
 SCF   energy in the final basis set =   -13316.7832448746
 Total energy in the final basis set =   -13316.7832448746

 --------------------------------------------------------------

                    Orbital Energies (a.u.)
 --------------------------------------------------------------

 Alpha MOs
 -- Occupied --
********-482.8615-482.8601-176.3243-165.7282-165.7260-165.7258-101.5865
******** -62.5142 -62.5129 -56.3350 -56.3336 -56.3308 -56.3304 -56.3295
-56.3291 -35.8208 -31.3144 -31.3079 -31.3075 -24.7304 -22.9647 -22.9633
-22.9630 -22.9585 -22.9585 -10.3156 -10.2915 -10.2885 -10.2853 -10.2792
-10.2703  -9.5012  -9.4987  -8.7230  -8.7218  -7.2661  -7.2637  -7.2561
 -7.2552  -7.2535  -7.2525  -6.5555  -6.5540  -6.5413  -6.5403  -6.5402
 -6.5392  -6.3701  -4.7833  -4.7676  -4.7667  -2.6661  -2.6647  -2.6623
 -2.6617  -2.6611  -2.6603  -2.6503  -2.6502  -2.6492  -2.6491  -2.0490
 -2.0442  -2.0435  -2.0300  -2.0299  -1.2757  -0.9634  -0.9020  -0.8929
 -0.8520  -0.8225  -0.7814  -0.7518  -0.6914  -0.6513  -0.6298  -0.5769
 -0.5723  -0.5183  -0.5111  -0.4740  -0.4590  -0.4574  -0.4506  -0.4297
 -0.3967  -0.3953  -0.3784  -0.3625  -0.3505  -0.3481  -0.3261  -0.3211
 -0.3112  -0.3058  -0.2779  -0.2712  -0.2660
 -- Virtual --
 -0.0931  -0.0725  -0.0605  -0.0456  -0.0319  -0.0059   0.0037   0.0145
  0.0249   0.0283   0.0402   0.0450   0.0532   0.0544   0.0649   0.0679
  0.0692   0.0732   0.0757   0.0863   0.0897   0.0941   0.1009   0.1031
  0.1065   0.1162   0.1204   0.1293   0.1327   0.1414   0.1521   0.1573
  0.1573   0.1684   0.1707   0.1774   0.1789   0.1853   0.1898   0.2066
  0.2151   0.2188   0.2229   0.2338   0.2356   0.2456   0.2504   0.2562
  0.2613   0.2707   0.2782   0.2881   0.2936   0.3117   0.3212   0.3510
  0.3723   0.3836   0.3948   0.3962   0.4053   0.4107   0.4117   0.4199
  0.4244   0.4318   0.4357   0.4477   0.4555   0.4612   0.4679   0.4681
  0.4840   0.4985   0.5004   0.5095   0.5257   0.5265   0.5338   0.5456
  0.5515   0.5556   0.5592   0.5691   0.5850   0.5975   0.6061   0.6181
  0.6329   0.6365   0.6471   0.6672   0.6844   0.7099   0.7171   0.7276
  0.7457   0.7612   0.7724   0.7837   0.8084   0.8153   0.8233   0.8367
  0.8401   0.8451   0.8491   0.8738   0.8802   0.8872   0.9145   0.9318
  0.9360   0.9454   0.9612   0.9807   1.0180   1.0332   1.0459   1.0566
  1.0758   1.0966   1.1645   1.1744   1.1969   1.2111   1.2223   1.2597
  1.2626   1.2691   1.3224   1.3450   1.3825   1.4151   1.4248   1.4350
  1.4552   1.4626   1.4784   1.5293   1.5620   1.5897   1.6362   1.7188
  1.7283   1.7428   1.7568   1.8079   1.8224   1.8364   1.8414   1.8981
  2.0022   2.0114   2.0237   2.0381   2.0676   2.1093   2.1552   2.1701
  2.2196   2.2274   2.2350   2.2475   2.2575   2.2726   2.2794   2.3100
  2.3451   2.4143   2.4302   2.4518   2.5410   2.5648   2.5950   2.6992
  2.7137   2.8169   2.8257   2.8593   2.9379   3.0341   3.0608   3.0671
  3.0781   3.1707   3.1920   3.4034   3.4219   3.6484   3.7515   3.7551
  3.8206   3.9023   3.9517   3.9581   3.9829   3.9889   4.0028   4.0122
  4.0391   4.0647   4.0693   4.0763   4.0896   4.1523   4.2289   4.2606
  4.2829   4.3961   4.4046   4.5053   4.8028   4.8349   6.0075   6.1050
  6.1539   6.2993   6.4352   6.6761   6.7357   6.7789   7.5424   7.5559
  7.6531   7.6723   7.7309   7.7490   9.7366   9.8013  23.2229  23.7608
 23.7757  23.9152  23.9300  24.0191  25.7741  25.8565  26.1283  26.1530
 26.5074  26.7774  27.9046  28.3450  28.4160  28.4223  28.5222  28.5466
 28.5518  28.6179  28.7294  47.9596  48.0255  66.7683 127.8845 127.9429
127.9710 151.6921 215.7242 215.7995 289.7387 289.7519 289.8493 289.8695
289.9542 289.97281020.76661020.84921901.8567
 --------------------------------------------------------------

          Ground-State Mulliken Net Atomic Charges

     Atom                 Charge (a.u.)
  ----------------------------------------
      1 C                    -0.847614
      2 C                    -0.018844
      3 C                     0.191574
      4 C                    -0.437296
      5 C                    -0.158353
      6 C                     0.377058
      7 F                    -0.078431
      8 Br                   -0.099008
      9 Cl                    0.602827
     10 Cl                    0.565370
     11 Br                   -0.198317
     12 I                     0.101035
  ----------------------------------------
  Sum of atomic charges =     0.000000

 -----------------------------------------------------------------
                    Cartesian Multipole Moments
 -----------------------------------------------------------------
    Charge (ESU x 10^10)
                 0.0000
    Dipole Moment (Debye)
         X       0.3444      Y       0.0000      Z      -0.3137
       Tot       0.4659
    Quadrupole Moments (Debye-Ang)
        XX    -127.5103     XY       0.0000     YY    -129.4950
        XZ      -3.1828     YZ       0.0000     ZZ    -124.2827
    Octopole Moments (Debye-Ang^2)
       XXX    -513.4854    XXY       0.0000    XYY    -177.4247
       YYY       0.0000    XXZ     -40.9988    XYZ       0.0000
       YYZ     -41.7966    XZZ    -171.9393    YZZ       0.0000
       ZZZ    -143.9010
    Hexadecapole Moments (Debye-Ang^3)
      XXXX   -4102.2609   XXXY       0.0000   XXYY    -755.5213
      XYYY       0.0000   YYYY    -156.6214   XXXZ      15.6508
      XXYZ       0.0000   XYYZ      25.7422   YYYZ       0.0000
      XXZZ   -1326.3378   XYZZ      -0.0000   YYZZ    -701.6018
      XZZZ      41.5785   YZZZ       0.0000   ZZZZ   -3742.1045
 -----------------------------------------------------------------
 Calculating analytic gradient of the SCF energy
 Gradient of SCF Energy
            1           2           3           4           5           6
    1  -0.0002526   0.0001310   0.0000928  -0.0000081  -0.0001710   0.0002547
    2   0.0000000   0.0000000  -0.0000000  -0.0000000   0.0000000  -0.0000000
    3  -0.0000708  -0.0000627   0.0001527   0.0001015  -0.0001686   0.0002001
            7           8           9          10          11          12
    1  -0.0000297   0.0000372   0.0002128  -0.0001004  -0.0000509  -0.0001158
    2   0.0000000  -0.0000000  -0.0000000   0.0000000  -0.0000000   0.0000000
    3   0.0000901   0.0001057  -0.0001491  -0.0000685  -0.0001582   0.0000276
 Max gradient component =       2.547E-04
 RMS gradient           =       1.106E-04
 Gradient time:  CPU 74.45 s  wall 12.51 s
 Geometry Optimization Parameters
   NAtoms,    NIC,     NZ,  NCons,   NDum,   NFix, NCnnct, MaxDiis
       12      78      12       0       0       0       0       0

 Cartesian Hessian Update
 Hessian updated using BFGS update


** GEOMETRY OPTIMIZATION IN DELOCALIZED INTERNAL COORDINATES **
   Searching for a Minimum

   Optimization Cycle:   5

                       Coordinates (Angstroms)
     ATOM                X               Y               Z
      1  C         0.0282842937    0.0000000000    0.0111202389
      2  C         0.0023134446    0.0000000000    1.4024055171
      3  C         1.2132445545    0.0000000000    2.1035202982
      4  C         2.4289216382    0.0000000000    1.4005071960
      5  C         2.4319964759    0.0000000000   -0.0036890390
      6  C         1.2196632493    0.0000000000   -0.7080468784
      7  F        -1.1340786501    0.0000000000   -0.6492352100
      8  Br       -1.6787794928    0.0000000000    2.2748337105
      9  Cl        1.2097424301    0.0000000000    3.8376149210
     10  Cl        3.9231096814    0.0000000000    2.2886248660
     11  Br        4.0862665004    0.0000000000   -0.9343747090
     12  I         1.0950299289    0.0000000000   -2.8216109113
   Point Group: c1    Number of degrees of freedom:    30


   Energy is -13316.783244875

 Hessian updated using BFGS update

 17 Hessian modes will be used to form the next step
  Hessian Eigenvalues:
     0.120616    0.197066    0.202367    0.226489    0.235647    0.248155
     0.316670    0.318042    0.332831    0.346878    0.423191    0.432954
     0.460977    0.461171    0.505782    0.543187    0.580335

 Minimum search - taking simple RFO step
 Searching for Lamda that Minimizes Along All modes
 Value Taken    Lamda =   0.00000000
 Step Taken.  Stepsize is  0.001802

                             Maximum     Tolerance    Cnvgd?
         Gradient           0.000400      0.000300      NO
         Displacement       0.001093      0.001200     YES
         Energy change     -0.000005      0.000001      NO


 New Cartesian Coordinates Obtained by Inverse Iteration

 Displacement from previous Coordinates is:  0.003303
 ----------------------------------------------------------------
             Standard Nuclear Orientation (Angstroms)
    I     Atom           X                Y                Z
 ----------------------------------------------------------------
    1      C       0.0285367291     0.0000000000     0.0113084427
    2      C       0.0023469041     0.0000000000     1.4025549708
    3      C       1.2132610707     0.0000000000     2.1035869895
    4      C       2.4291237275     0.0000000000     1.4004623074
    5      C       2.4320873439     0.0000000000    -0.0037648539
    6      C       1.2195268577     0.0000000000    -0.7083158215
    7      F      -1.1339113978     0.0000000000    -0.6489057001
    8      Br     -1.6788218903     0.0000000000     2.2747174537
    9      Cl      1.2086165752     0.0000000000     3.8379473090
   10      Cl      3.9238303463     0.0000000000     2.2881766003
   11      Br      4.0865549119     0.0000000000    -0.9340977710
   12      I       1.0945628756     0.0000000000    -2.8219999267
 ----------------------------------------------------------------
 Nuclear Repulsion Energy =        2414.39019894 hartrees
 There are      101 alpha and      101 beta electrons
 Applying Cartesian multipole field
    Component          Value
    ---------          -----
     (2,0,0)        1.00000E-11
     (0,2,0)        2.00000E-11
     (0,0,2)       -3.00000E-11
 Nucleus-field energy     =    -0.0000000699 hartrees
 Requested basis set is 6-311++G(d,p)
 There are 130 shells and 372 basis functions
 A cutoff of  1.0D-11 yielded   5551 shell pairs
 There are     51006 function pairs (     56183 Cartesian)
 Smallest overlap matrix eigenvalue = 5.39E-07

 Q-Chem warning in module stvman/mkSTV.C, line 318:

 Overlap eigenvalue is smaller than square root of threshold
 Use THRESH >= 12 to get rid of this warning

 Linear dependence detected in AO basis
 Tighter screening thresholds may be required for diffuse basis sets
 Use S2THRESH > 14 and THRESH = 14 in case of SCF convergence issues
 Number of orthogonalized atomic orbitals = 370
 Maximum deviation from orthogonality = 5.789E-11
 Guess MOs from SCF MO coefficient file

 -----------------------------------------------------------------------
  General SCF calculation program by
  Eric Jon Sundstrom, Paul Horn, Yuezhi Mao, Dmitri Zuev, Alec White,
  David Stuck, Shaama M.S., Shane Yost, Joonho Lee, David Small,
  Daniel Levine, Susi Lehtola, Hugh Burton, Evgeny Epifanovsky,
  Bang C. Huynh
 -----------------------------------------------------------------------
 Exchange:     0.2000 Hartree-Fock + 0.0800 Slater + 0.7200 B88
 Correlation:  0.1900 VWN1RPA + 0.8100 LYP
 Using SG-1 standard quadrature grid
 using 6 threads for integral computing
 -------------------------------------------------------
 OpenMP Integral computing Module                
 Release: version 2.0, May 2017, Q-Chem Inc. Pleasanton 
 -------------------------------------------------------
 A restricted SCF calculation will be
 performed using DIIS
 SCF converges when DIIS error is below 1.0e-08
 ---------------------------------------
  Cycle       Energy         DIIS error
 ---------------------------------------
    1  -13316.7832444275      8.17e-06  
    2  -13316.7832452057      2.32e-06  
    3  -13316.7832451055      3.43e-06  
    4  -13316.7832452742      6.29e-07  
    5  -13316.7832452801      1.76e-07  
    6  -13316.7832452813      4.59e-08  
    7  -13316.7832452808      2.68e-08  
    8  -13316.7832452801      5.97e-09  Convergence criterion met
 ---------------------------------------
 SCF time:   CPU 128.99s  wall 24.00s 
 SCF   energy in the final basis set =   -13316.7832452801
 Total energy in the final basis set =   -13316.7832452801

 --------------------------------------------------------------

                    Orbital Energies (a.u.)
 --------------------------------------------------------------

 Alpha MOs
 -- Occupied --
********-482.8615-482.8601-176.3244-165.7283-165.7260-165.7258-101.5865
******** -62.5142 -62.5129 -56.3350 -56.3336 -56.3308 -56.3304 -56.3295
-56.3291 -35.8208 -31.3144 -31.3079 -31.3075 -24.7304 -22.9648 -22.9633
-22.9630 -22.9585 -22.9585 -10.3156 -10.2915 -10.2886 -10.2854 -10.2792
-10.2703  -9.5012  -9.4987  -8.7230  -8.7218  -7.2661  -7.2637  -7.2561
 -7.2552  -7.2535  -7.2525  -6.5555  -6.5540  -6.5413  -6.5404  -6.5402
 -6.5392  -6.3701  -4.7833  -4.7676  -4.7667  -2.6661  -2.6647  -2.6623
 -2.6617  -2.6611  -2.6603  -2.6503  -2.6502  -2.6492  -2.6491  -2.0490
 -2.0442  -2.0435  -2.0300  -2.0299  -1.2757  -0.9633  -0.9020  -0.8928
 -0.8520  -0.8225  -0.7814  -0.7518  -0.6914  -0.6513  -0.6298  -0.5768
 -0.5722  -0.5183  -0.5111  -0.4739  -0.4590  -0.4573  -0.4506  -0.4296
 -0.3967  -0.3953  -0.3783  -0.3624  -0.3504  -0.3481  -0.3261  -0.3211
 -0.3112  -0.3058  -0.2779  -0.2712  -0.2661
 -- Virtual --
 -0.0931  -0.0725  -0.0604  -0.0456  -0.0319  -0.0059   0.0037   0.0145
  0.0249   0.0282   0.0402   0.0450   0.0532   0.0544   0.0649   0.0679
  0.0692   0.0732   0.0757   0.0863   0.0897   0.0941   0.1009   0.1031
  0.1065   0.1162   0.1204   0.1293   0.1327   0.1414   0.1521   0.1573
  0.1573   0.1684   0.1707   0.1774   0.1788   0.1853   0.1898   0.2066
  0.2151   0.2188   0.2229   0.2338   0.2355   0.2456   0.2504   0.2562
  0.2613   0.2707   0.2782   0.2881   0.2936   0.3117   0.3212   0.3509
  0.3723   0.3836   0.3949   0.3961   0.4053   0.4107   0.4116   0.4199
  0.4243   0.4318   0.4357   0.4476   0.4555   0.4612   0.4679   0.4681
  0.4840   0.4985   0.5004   0.5095   0.5257   0.5265   0.5338   0.5456
  0.5515   0.5555   0.5591   0.5691   0.5850   0.5973   0.6061   0.6182
  0.6329   0.6365   0.6471   0.6672   0.6843   0.7100   0.7170   0.7276
  0.7457   0.7611   0.7724   0.7837   0.8084   0.8153   0.8234   0.8365
  0.8401   0.8451   0.8491   0.8738   0.8802   0.8871   0.9144   0.9317
  0.9359   0.9453   0.9611   0.9808   1.0180   1.0332   1.0458   1.0566
  1.0758   1.0966   1.1644   1.1745   1.1969   1.2111   1.2221   1.2595
  1.2625   1.2690   1.3222   1.3450   1.3826   1.4151   1.4248   1.4350
  1.4553   1.4627   1.4784   1.5293   1.5620   1.5897   1.6362   1.7187
  1.7282   1.7428   1.7567   1.8078   1.8224   1.8363   1.8414   1.8980
  2.0022   2.0113   2.0236   2.0380   2.0676   2.1092   2.1553   2.1699
  2.2195   2.2273   2.2348   2.2474   2.2575   2.2725   2.2794   2.3099
  2.3450   2.4143   2.4300   2.4517   2.5409   2.5648   2.5949   2.6991
  2.7137   2.8169   2.8257   2.8592   2.9379   3.0340   3.0607   3.0671
  3.0780   3.1706   3.1919   3.4034   3.4218   3.6482   3.7515   3.7550
  3.8205   3.9024   3.9516   3.9581   3.9829   3.9889   4.0028   4.0122
  4.0391   4.0647   4.0693   4.0764   4.0896   4.1523   4.2289   4.2606
  4.2829   4.3960   4.4046   4.5052   4.8025   4.8349   6.0074   6.1049
  6.1539   6.2993   6.4352   6.6761   6.7357   6.7789   7.5424   7.5559
  7.6531   7.6723   7.7308   7.7490   9.7367   9.8010  23.2229  23.7606
 23.7755  23.9150  23.9297  24.0190  25.7740  25.8565  26.1277  26.1534
 26.5073  26.7770  27.9045  28.3449  28.4159  28.4222  28.5222  28.5465
 28.5518  28.6179  28.7294  47.9596  48.0255  66.7683 127.8845 127.9428
127.9709 151.6920 215.7243 215.7992 289.7387 289.7519 289.8493 289.8694
289.9541 289.97281020.76661020.84911901.8566
 --------------------------------------------------------------

          Ground-State Mulliken Net Atomic Charges

     Atom                 Charge (a.u.)
  ----------------------------------------
      1 C                    -0.848249
      2 C                    -0.019008
      3 C                     0.192612
      4 C                    -0.436211
      5 C                    -0.159486
      6 C                     0.376756
      7 F                    -0.078389
      8 Br                   -0.098961
      9 Cl                    0.602806
     10 Cl                    0.565297
     11 Br                   -0.198312
     12 I                     0.101145
  ----------------------------------------
  Sum of atomic charges =     0.000000

 -----------------------------------------------------------------
                    Cartesian Multipole Moments
 -----------------------------------------------------------------
    Charge (ESU x 10^10)
                 0.0000
    Dipole Moment (Debye)
         X       0.3431      Y      -0.0000      Z      -0.3154
       Tot       0.4661
    Quadrupole Moments (Debye-Ang)
        XX    -127.5098     XY      -0.0000     YY    -129.4965
        XZ      -3.1889     YZ      -0.0000     ZZ    -124.2840
    Octopole Moments (Debye-Ang^2)
       XXX    -513.4389    XXY      -0.0000    XYY    -177.4191
       YYY      -0.0000    XXZ     -40.9952    XYZ      -0.0000
       YYZ     -41.7920    XZZ    -171.9774    YZZ       0.0000
       ZZZ    -143.9259
    Hexadecapole Moments (Debye-Ang^3)
      XXXX   -4102.3730   XXXY      -0.0000   XXYY    -755.5900
      XYYY      -0.0000   YYYY    -156.6239   XXXZ      15.6817
      XXYZ      -0.0000   XYYZ      25.7427   YYYZ      -0.0000
      XXZZ   -1326.5858   XYZZ       0.0000   YYZZ    -701.6620
      XZZZ      41.4404   YZZZ      -0.0000   ZZZZ   -3742.4104
 -----------------------------------------------------------------
 Calculating analytic gradient of the SCF energy
 Gradient of SCF Energy
            1           2           3           4           5           6
    1  -0.0001216   0.0000461   0.0000158   0.0000627  -0.0000515   0.0000023
    2  -0.0000000  -0.0000000   0.0000000   0.0000000  -0.0000000   0.0000000
    3   0.0000459  -0.0000372   0.0000736   0.0000246  -0.0001122   0.0000438
            7           8           9          10          11          12
    1   0.0000206   0.0000507   0.0000648   0.0000642  -0.0000153  -0.0001388
    2   0.0000000  -0.0000000  -0.0000000  -0.0000000   0.0000000   0.0000000
    3   0.0001201   0.0001067  -0.0000248  -0.0000948  -0.0001013  -0.0000446
 Max gradient component =       1.388E-04
 RMS gradient           =       5.922E-05
 Gradient time:  CPU 74.22 s  wall 12.47 s
 Geometry Optimization Parameters
   NAtoms,    NIC,     NZ,  NCons,   NDum,   NFix, NCnnct, MaxDiis
       12      78      12       0       0       0       0       0

 Cartesian Hessian Update
 Hessian updated using BFGS update


** GEOMETRY OPTIMIZATION IN DELOCALIZED INTERNAL COORDINATES **
   Searching for a Minimum

   Optimization Cycle:   6

                       Coordinates (Angstroms)
     ATOM                X               Y               Z
      1  C         0.0285367291    0.0000000000    0.0113084427
      2  C         0.0023469041    0.0000000000    1.4025549708
      3  C         1.2132610707    0.0000000000    2.1035869895
      4  C         2.4291237275    0.0000000000    1.4004623074
      5  C         2.4320873439    0.0000000000   -0.0037648539
      6  C         1.2195268577    0.0000000000   -0.7083158215
      7  F        -1.1339113978    0.0000000000   -0.6489057001
      8  Br       -1.6788218903    0.0000000000    2.2747174537
      9  Cl        1.2086165752    0.0000000000    3.8379473090
     10  Cl        3.9238303463    0.0000000000    2.2881766003
     11  Br        4.0865549119    0.0000000000   -0.9340977710
     12  I         1.0945628756    0.0000000000   -2.8219999267
   Point Group: c1    Number of degrees of freedom:    30


   Energy is -13316.783245280

 Hessian updated using BFGS update

 18 Hessian modes will be used to form the next step
  Hessian Eigenvalues:
     0.122246    0.188189    0.201342    0.206064    0.241616    0.249563
     0.260566    0.311212    0.319811    0.335632    0.386945    0.432073
     0.447048    0.456358    0.484042    0.504547    0.532662    0.587493

 Minimum search - taking simple RFO step
 Searching for Lamda that Minimizes Along All modes
 Value Taken    Lamda =   0.00000000
 Step Taken.  Stepsize is  0.000687

                             Maximum     Tolerance    Cnvgd?
         Gradient           0.000108      0.000300     YES
         Displacement       0.000253      0.001200     YES
         Energy change     -0.000000      0.000001     YES


                       Distance Matrix (Angstroms)
             C (  1)   C (  2)   C (  3)   C (  4)   C (  5)   C (  6)
   C (  2)  1.391493
   C (  3)  2.404413  1.399199
   C (  4)  2.773548  2.426778  1.404531
   C (  5)  2.403598  2.807379  2.434434  1.404230
   C (  6)  1.391516  2.436658  2.811910  2.431064  1.402389
   F (  7)  1.336850  2.345117  3.617380  4.110368  3.623887  2.354188
   Br(  8)  2.835153  1.893937  2.897142  4.199945  4.700112  4.159196
   Cl(  9)  4.004467  2.717761  1.734367  2.725981  4.031828  4.546276
   Cl( 10)  4.511922  4.020244  2.716847  1.738443  2.734647  4.036363
   Br( 11)  4.166690  4.705391  4.181309  2.863084  1.898100  2.875905
   I ( 12)  3.027218  4.363462  4.927017  4.428345  3.119523  2.117375
             F (  7)   Br(  8)   Cl(  9)   Cl( 10)   Br( 11)
   Br(  8)  2.973970
   Cl(  9)  5.061550  3.283442
   Cl( 10)  5.848693  5.602668  3.126368
   Br( 11)  5.228250  6.598186  5.572696  3.226381
   I ( 12)  3.112625  5.802430  6.660924  5.841118  3.537823

 Final energy is   -13316.783245280070     


 ******************************
 **  OPTIMIZATION CONVERGED  **
 ******************************

                       Coordinates (Angstroms)
     ATOM                X               Y               Z
      1  C         0.0285367291    0.0000000000    0.0113084427
      2  C         0.0023469041    0.0000000000    1.4025549708
      3  C         1.2132610707    0.0000000000    2.1035869895
      4  C         2.4291237275    0.0000000000    1.4004623074
      5  C         2.4320873439    0.0000000000   -0.0037648539
      6  C         1.2195268577    0.0000000000   -0.7083158215
      7  F        -1.1339113978    0.0000000000   -0.6489057001
      8  Br       -1.6788218903    0.0000000000    2.2747174537
      9  Cl        1.2086165752    0.0000000000    3.8379473090
     10  Cl        3.9238303463    0.0000000000    2.2881766003
     11  Br        4.0865549119    0.0000000000   -0.9340977710
     12  I         1.0945628756    0.0000000000   -2.8219999267

Z-matrix Print:
$molecule
0 1
I 
C  1 2.117375
C  2 1.391516 1 117.757891
F  3 1.336850 2 119.264167 1 -0.000000 0
C  3 1.391493 2 122.219809 1 -180.000000 0
C  5 1.399199 3 118.989299 2 -0.000000 0
C  2 1.402389 1 123.541940 3 -180.000000 0
C  7 1.404230 2 120.037549 1 -180.000000 0
Cl 6 1.734367 5 119.914314 3 -180.000000 0
Cl 8 1.738443 7 120.585382 2 -180.000000 0
Br 5 1.893937 3 118.497985 2 -180.000000 0
Br 7 1.898100 2 120.491802 1 -0.000000 0
$end


 --------------------------------------------------------------

                    Orbital Energies (a.u.)
 --------------------------------------------------------------

 Alpha MOs
 -- Occupied --
********-482.8615-482.8601-176.3244-165.7283-165.7260-165.7258-101.5865
******** -62.5142 -62.5129 -56.3350 -56.3336 -56.3308 -56.3304 -56.3295
-56.3291 -35.8208 -31.3144 -31.3079 -31.3075 -24.7304 -22.9648 -22.9633
-22.9630 -22.9585 -22.9585 -10.3156 -10.2915 -10.2886 -10.2854 -10.2792
-10.2703  -9.5012  -9.4987  -8.7230  -8.7218  -7.2661  -7.2637  -7.2561
 -7.2552  -7.2535  -7.2525  -6.5555  -6.5540  -6.5413  -6.5404  -6.5402
 -6.5392  -6.3701  -4.7833  -4.7676  -4.7667  -2.6661  -2.6647  -2.6623
 -2.6617  -2.6611  -2.6603  -2.6503  -2.6502  -2.6492  -2.6491  -2.0490
 -2.0442  -2.0435  -2.0300  -2.0299  -1.2757  -0.9633  -0.9020  -0.8928
 -0.8520  -0.8225  -0.7814  -0.7518  -0.6914  -0.6513  -0.6298  -0.5768
 -0.5722  -0.5183  -0.5111  -0.4739  -0.4590  -0.4573  -0.4506  -0.4296
 -0.3967  -0.3953  -0.3783  -0.3624  -0.3504  -0.3481  -0.3261  -0.3211
 -0.3112  -0.3058  -0.2779  -0.2712  -0.2661
 -- Virtual --
 -0.0931  -0.0725  -0.0604  -0.0456  -0.0319  -0.0059   0.0037   0.0145
  0.0249   0.0282   0.0402   0.0450   0.0532   0.0544   0.0649   0.0679
  0.0692   0.0732   0.0757   0.0863   0.0897   0.0941   0.1009   0.1031
  0.1065   0.1162   0.1204   0.1293   0.1327   0.1414   0.1521   0.1573
  0.1573   0.1684   0.1707   0.1774   0.1788   0.1853   0.1898   0.2066
  0.2151   0.2188   0.2229   0.2338   0.2355   0.2456   0.2504   0.2562
  0.2613   0.2707   0.2782   0.2881   0.2936   0.3117   0.3212   0.3509
  0.3723   0.3836   0.3949   0.3961   0.4053   0.4107   0.4116   0.4199
  0.4243   0.4318   0.4357   0.4476   0.4555   0.4612   0.4679   0.4681
  0.4840   0.4985   0.5004   0.5095   0.5257   0.5265   0.5338   0.5456
  0.5515   0.5555   0.5591   0.5691   0.5850   0.5973   0.6061   0.6182
  0.6329   0.6365   0.6471   0.6672   0.6843   0.7100   0.7170   0.7276
  0.7457   0.7611   0.7724   0.7837   0.8084   0.8153   0.8234   0.8365
  0.8401   0.8451   0.8491   0.8738   0.8802   0.8871   0.9144   0.9317
  0.9359   0.9453   0.9611   0.9808   1.0180   1.0332   1.0458   1.0566
  1.0758   1.0966   1.1644   1.1745   1.1969   1.2111   1.2221   1.2595
  1.2625   1.2690   1.3222   1.3450   1.3826   1.4151   1.4248   1.4350
  1.4553   1.4627   1.4784   1.5293   1.5620   1.5897   1.6362   1.7187
  1.7282   1.7428   1.7567   1.8078   1.8224   1.8363   1.8414   1.8980
  2.0022   2.0113   2.0236   2.0380   2.0676   2.1092   2.1553   2.1699
  2.2195   2.2273   2.2348   2.2474   2.2575   2.2725   2.2794   2.3099
  2.3450   2.4143   2.4300   2.4517   2.5409   2.5648   2.5949   2.6991
  2.7137   2.8169   2.8257   2.8592   2.9379   3.0340   3.0607   3.0671
  3.0780   3.1706   3.1919   3.4034   3.4218   3.6482   3.7515   3.7550
  3.8205   3.9024   3.9516   3.9581   3.9829   3.9889   4.0028   4.0122
  4.0391   4.0647   4.0693   4.0764   4.0896   4.1523   4.2289   4.2606
  4.2829   4.3960   4.4046   4.5052   4.8025   4.8349   6.0074   6.1049
  6.1539   6.2993   6.4352   6.6761   6.7357   6.7789   7.5424   7.5559
  7.6531   7.6723   7.7308   7.7490   9.7367   9.8010  23.2229  23.7606
 23.7755  23.9150  23.9297  24.0190  25.7740  25.8565  26.1277  26.1534
 26.5073  26.7770  27.9045  28.3449  28.4159  28.4222  28.5222  28.5465
 28.5518  28.6179  28.7294  47.9596  48.0255  66.7683 127.8845 127.9428
127.9709 151.6920 215.7243 215.7992 289.7387 289.7519 289.8493 289.8694
289.9541 289.97281020.76661020.84911901.8566
 --------------------------------------------------------------

          Ground-State Mulliken Net Atomic Charges

     Atom                 Charge (a.u.)
  ----------------------------------------
      1 C                    -0.848249
      2 C                    -0.019008
      3 C                     0.192612
      4 C                    -0.436211
      5 C                    -0.159486
      6 C                     0.376756
      7 F                    -0.078389
      8 Br                   -0.098961
      9 Cl                    0.602806
     10 Cl                    0.565297
     11 Br                   -0.198312
     12 I                     0.101145
  ----------------------------------------
  Sum of atomic charges =     0.000000

 -----------------------------------------------------------------
                    Cartesian Multipole Moments
 -----------------------------------------------------------------
    Charge (ESU x 10^10)
                 0.0000
    Dipole Moment (Debye)
         X       0.3431      Y      -0.0000      Z      -0.3154
       Tot       0.4661
    Quadrupole Moments (Debye-Ang)
        XX    -127.5098     XY      -0.0000     YY    -129.4965
        XZ      -3.1889     YZ      -0.0000     ZZ    -124.2840
    Octopole Moments (Debye-Ang^2)
       XXX    -513.4389    XXY      -0.0000    XYY    -177.4191
       YYY      -0.0000    XXZ     -40.9952    XYZ      -0.0000
       YYZ     -41.7920    XZZ    -171.9774    YZZ       0.0000
       ZZZ    -143.9259
    Hexadecapole Moments (Debye-Ang^3)
      XXXX   -4102.3730   XXXY      -0.0000   XXYY    -755.5900
      XYYY      -0.0000   YYYY    -156.6239   XXXZ      15.6817
      XXYZ      -0.0000   XYYZ      25.7427   YYYZ      -0.0000
      XXZZ   -1326.5858   XYZZ       0.0000   YYZZ    -701.6620
      XZZZ      41.4404   YZZZ      -0.0000   ZZZZ   -3742.4104
 -----------------------------------------------------------------
Archival summary:
1\1\february\OPT\ProcedureUnspecified\BasisUnspecified\1r2l216\taweetha\MonDec200:23:592019MonDec200:23:592019\0\\#,OPT,ProcedureUnspecified,BasisUnspecified,\\0,1\I\C,1,2.11737\C,2,1.39152,1,117.758\F,3,1.33685,2,119.264,1,-0,0\C,3,1.39149,2,122.22,1,-180,0\C,5,1.3992,3,118.989,2,-0,0\C,2,1.40239,1,123.542,3,-180,0\C,7,1.40423,2,120.038,1,-180,0\Cl,6,1.73437,5,119.914,3,-180,0\Cl,8,1.73844,7,120.585,2,-180,0\Br,5,1.89394,3,118.498,2,-180,0\Br,7,1.8981,2,120.492,1,-0,0\\\@

 Total job time:  265.25s(wall), 1485.00s(cpu) 
 Mon Dec  2 00:23:59 2019

        *************************************************************
        *                                                           *
        *  Thank you very much for using Q-Chem.  Have a nice day.  *
        *                                                           *
        *************************************************************


 
User input: 2 of 2 
 
                  Welcome to Q-Chem
     A Quantum Leap Into The Future Of Chemistry


 Q-Chem 5.2 (devel), Q-Chem, Inc., Pleasanton, CA (2019)

 Yihan Shao,  Zhengting Gan,  E. Epifanovsky,  A. T. B. Gilbert,  M. Wormit,  
 J. Kussmann,  A. W. Lange,  A. Behn,  Jia Deng,  Xintian Feng,  D. Ghosh,  
 M. Goldey,  P. R. Horn,  L. D. Jacobson,  I. Kaliman,  T. Kus,  A. Landau,  
 Jie Liu,  E. I. Proynov,  R. M. Richard,  R. P. Steele,  E. J. Sundstrom,  
 H. L. Woodcock III,  P. M. Zimmerman,  D. Zuev,  B. Albrecht,  E. Alguire,  
 S. A. Baeppler,  D. Barton,  Z. Benda,  Y. A. Bernard,  E. J. Berquist,  
 K. B. Bravaya,  H. Burton,  D. Casanova,  Chun-Min Chang,  Yunqing Chen,  
 A. Chien,  K. D. Closser,  M. P. Coons,  S. Coriani,  S. Dasgupta,  
 A. L. Dempwolff,  M. Diedenhofen,  Hainam Do,  R. G. Edgar,  Po-Tung Fang,  
 S. Faraji,  S. Fatehi,  Qingguo Feng,  K. D. Fenk,  J. Fosso-Tande,  
 J. Gayvert,  Qinghui Ge,  A. Ghysels,  G. Gidofalvi,  J. Gomes,  
 J. Gonthier,  A. Gunina,  D. Hait,  M. W. D. Hanson-Heine,  
 P. H. P. Harbach,  A. W. Hauser,  M. F. Herbst,  J. E. Herr,  
 E. G. Hohenstein,  Z. C. Holden,  Kerwin Hui,  B. C. Huynh,  T.-C. Jagau,  
 Hyunjun Ji,  B. Kaduk,  K. Khistyaev,  Jaehoon Kim,  P. Klunzinger,  K. Koh,  
 D. Kosenkov,  L. Koulias,  T. Kowalczyk,  C. M. Krauter,  A. Kunitsa,  
 Ka Un Lao,  A. Laurent,  K. V. Lawler,  Joonho Lee,  D. Lefrancois,  
 S. Lehtola,  D. S. Levine,  Yi-Pei Li,  You-Sheng Lin,  Fenglai Liu,  
 E. Livshits,  A. Luenser,  P. Manohar,  E. Mansoor,  S. F. Manzer,  
 Shan-Ping Mao,  Yuezhi Mao,  N. Mardirossian,  A. V. Marenich,  
 T. Markovich,  L. A. Martinez-Martinez,  S. A. Maurer,  N. J. Mayhall,  
 S. C. McKenzie,  J.-M. Mewes,  P. Morgante,  A. F. Morrison,  
 J. W. Mullinax,  K. Nanda,  T. S. Nguyen-Beck,  R. Olivares-Amaya,  
 J. A. Parkhill,  Zheng Pei,  T. M. Perrine,  F. Plasser,  P. Pokhilko,  
 S. Prager,  A. Prociuk,  E. Ramos,  D. R. Rehn,  F. Rob,  M. Scheurer,  
 M. Schneider,  N. Sergueev,  S. M. Sharada,  S. Sharma,  D. W. Small,  
 T. Stauch,  T. Stein,  Yu-Chuan Su,  A. J. W. Thom,  A. Tkatchenko,  
 T. Tsuchimochi,  N. M. Tubman,  L. Vogt,  M. L. Vidal,  O. Vydrov,  
 M. A. Watson,  J. Wenzel,  M. de Wergifosse,  T. A. Wesolowski,  A. White,  
 J. Witte,  A. Yamada,  Jun Yang,  K. Yao,  S. Yeganeh,  S. R. Yost,  
 Zhi-Qiang You,  A. Zech,  Igor Ying Zhang,  Xing Zhang,  Yan Zhao,  
 Ying Zhu,  B. R. Brooks,  G. K. L. Chan,  C. J. Cramer,  M. S. Gordon,  
 W. J. Hehre,  A. Klamt,  M. W. Schmidt,  C. D. Sherrill,  D. G. Truhlar,  
 A. Aspuru-Guzik,  R. Baer,  A. T. Bell,  N. A. Besley,  Jeng-Da Chai,  
 A. E. DePrince, III,  R. A. DiStasio Jr.,  A. Dreuw,  B. D. Dunietz,  
 T. R. Furlani,  Chao-Ping Hsu,  Yousung Jung,  Jing Kong,  D. S. Lambrecht,  
 WanZhen Liang,  C. Ochsenfeld,  V. A. Rassolov,  L. V. Slipchenko,  
 J. E. Subotnik,  T. Van Voorhis,  J. M. Herbert,  A. I. Krylov,  
 P. M. W. Gill,  M. Head-Gordon

 Contributors to earlier versions of Q-Chem not listed above: 
 R. D. Adamson,  B. Austin,  J. Baker,  G. J. O. Beran,  K. Brandhorst,  
 S. T. Brown,  E. F. C. Byrd,  A. K. Chakraborty,  C.-L. Cheng,  
 Siu Hung Chien,  D. M. Chipman,  D. L. Crittenden,  H. Dachsel,  
 R. J. Doerksen,  A. D. Dutoi,  L. Fusti-Molnar,  W. A. Goddard III,  
 A. Golubeva-Zadorozhnaya,  S. R. Gwaltney,  G. Hawkins,  A. Heyden,  
 S. Hirata,  G. Kedziora,  F. J. Keil,  C. Kelley,  Jihan Kim,  R. A. King,  
 R. Z. Khaliullin,  P. P. Korambath,  W. Kurlancheek,  A. M. Lee,  M. S. Lee,  
 S. V. Levchenko,  Ching Yeh Lin,  D. Liotard,  R. C. Lochan,  I. Lotan,  
 P. E. Maslen,  N. Nair,  D. P. O'Neill,  D. Neuhauser,  E. Neuscamman,  
 C. M. Oana,  R. Olson,  B. Peters,  R. Peverati,  P. A. Pieniazek,  
 Y. M. Rhee,  J. Ritchie,  M. A. Rohrdanz,  E. Rosta,  N. J. Russ,  
 H. F. Schaefer III,  N. E. Schultz,  N. Shenvi,  A. C. Simmonett,  A. Sodt,  
 D. Stuck,  K. S. Thanthiriwatte,  V. Vanovschi,  Tao Wang,  A. Warshel,  
 C. F. Williams,  Q. Wu,  X. Xu,  W. Zhang

 Please cite Q-Chem as follows:
 Y. Shao et al., Mol. Phys. 113, 184-215 (2015)
 DOI: 10.1080/00268976.2014.952696

 Q-Chem 5.2.1 for Intel X86 EM64T Linux

 Parts of Q-Chem use Armadillo 8.300.2 (Tropical Shenanigans).
 http://arma.sourceforge.net/

 Q-Chem begins on Mon Dec  2 00:23:59 2019  

Host: 
0

     Scratch files written to /scratch/taweetham/qchem28169//
NAlpha2: 202
NElect   202
Mult     1
The previous job contains 0 fragments, simply inherited here

Checking the input file for inconsistencies... 	...done.

--------------------------------------------------------------
User input:
--------------------------------------------------------------

$MOLECULE
READ
$END

$REM
   JOB_TYPE 	FREQUENCY
   BASIS 	6-311++G**
   METHOD	B3LYP	
$END


--------------------------------------------------------------
 ----------------------------------------------------------------
             Standard Nuclear Orientation (Angstroms)
    I     Atom           X                Y                Z
 ----------------------------------------------------------------
    1      C      -0.5367348559    -1.1599876049    -0.0000000000
    2      C      -1.7666542174    -0.5091795126     0.0000000000
    3      C      -1.7936099915     0.8897602275     0.0000000000
    4      C      -0.5896372537     1.6130554407     0.0000000000
    5      C       0.6403917149     0.9356401765     0.0000000000
    6      C       0.6696290628    -0.4664440492    -0.0000000000
    7      F      -0.5220216061    -2.4967568006    -0.0000000000
    8      Br     -3.3438506067    -1.5577249152     0.0000000000
    9      Cl     -3.3132947783     1.7255744640     0.0000000000
   10      Cl     -0.6424973057     3.3506947465     0.0000000000
   11      Br      2.2555526044     1.9326545049    -0.0000000000
   12      I       2.4584298718    -1.5993465864    -0.0000000000
 ----------------------------------------------------------------
 Molecular Point Group                 Cs    NOp =  2
 Largest Abelian Subgroup              Cs    NOp =  2
 Nuclear Repulsion Energy =        2414.39019894 hartrees
 There are      101 alpha and      101 beta electrons
 Requested basis set is 6-311++G(d,p)
 There are 130 shells and 372 basis functions

 Total QAlloc Memory Limit   2000 MB
 Mega-Array Size       188 MB
 MEM_STATIC part       192 MB

                       Distance Matrix (Angstroms)
             C (  1)   C (  2)   C (  3)   C (  4)   C (  5)   C (  6)
   C (  2)  1.391493
   C (  3)  2.404413  1.399199
   C (  4)  2.773548  2.426778  1.404531
   C (  5)  2.403598  2.807379  2.434434  1.404230
   C (  6)  1.391516  2.436658  2.811910  2.431064  1.402389
   F (  7)  1.336850  2.345117  3.617380  4.110368  3.623887  2.354188
   Br(  8)  2.835153  1.893937  2.897142  4.199945  4.700112  4.159196
   Cl(  9)  4.004467  2.717761  1.734367  2.725981  4.031828  4.546276
   Cl( 10)  4.511922  4.020244  2.716847  1.738443  2.734647  4.036363
   Br( 11)  4.166690  4.705391  4.181309  2.863084  1.898100  2.875905
   I ( 12)  3.027218  4.363462  4.927017  4.428345  3.119523  2.117375
             F (  7)   Br(  8)   Cl(  9)   Cl( 10)   Br( 11)
   Br(  8)  2.973970
   Cl(  9)  5.061550  3.283442
   Cl( 10)  5.848693  5.602668  3.126368
   Br( 11)  5.228250  6.598186  5.572696  3.226381
   I ( 12)  3.112625  5.802430  6.660924  5.841118  3.537823

 A cutoff of  1.0D-11 yielded   5551 shell pairs
 There are     51006 function pairs (     56183 Cartesian)
 Smallest overlap matrix eigenvalue = 5.39E-07

 Q-Chem warning in module stvman/mkSTV.C, line 318:

 Overlap eigenvalue is smaller than square root of threshold
 Use THRESH >= 12 to get rid of this warning

 Linear dependence detected in AO basis
 Tighter screening thresholds may be required for diffuse basis sets
 Use S2THRESH > 14 and THRESH = 14 in case of SCF convergence issues
 Number of orthogonalized atomic orbitals = 370
 Maximum deviation from orthogonality = 1.100E-10
 Guess from superposition of atomic densities
 Warning:  Energy on first SCF cycle will be non-variational
 SAD guess density has 202.000000 electrons

 -----------------------------------------------------------------------
  General SCF calculation program by
  Eric Jon Sundstrom, Paul Horn, Yuezhi Mao, Dmitri Zuev, Alec White,
  David Stuck, Shaama M.S., Shane Yost, Joonho Lee, David Small,
  Daniel Levine, Susi Lehtola, Hugh Burton, Evgeny Epifanovsky,
  Bang C. Huynh
 -----------------------------------------------------------------------
 Exchange:     0.2000 Hartree-Fock + 0.0800 Slater + 0.7200 B88
 Correlation:  0.1900 VWN1RPA + 0.8100 LYP
 Using SG-1 standard quadrature grid
 using 6 threads for integral computing
 -------------------------------------------------------
 OpenMP Integral computing Module                
 Release: version 2.0, May 2017, Q-Chem Inc. Pleasanton 
 -------------------------------------------------------
 A restricted SCF calculation will be
 performed using DIIS
 SCF converges when DIIS error is below 1.0e-08
 ---------------------------------------
  Cycle       Energy         DIIS error
 ---------------------------------------
    1  -13319.2158320519      3.02e-02  
    2  -13316.7417890424      2.04e-03  
    3  -13316.7171655066      2.32e-03  
    4  -13316.7732385357      7.35e-04  
    5  -13316.7827451571      2.27e-04  
    6  -13316.7834147101      8.33e-05  
    7  -13316.7835044795      2.76e-05  
    8  -13316.7835161146      1.03e-05  
    9  -13316.7835176876      2.20e-06  
   10  -13316.7835177378      5.41e-07  
   11  -13316.7835177402      3.30e-07  
   12  -13316.7835177419      8.71e-08  
   13  -13316.7835177432      3.35e-08  
   14  -13316.7835177455      6.42e-09  Convergence criterion met
 ---------------------------------------
 SCF time:   CPU 231.83s  wall 41.00s 
 SCF   energy in the final basis set =   -13316.7835177455
 Total energy in the final basis set =   -13316.7835177455

 --------------------------------------------------------------
             Orbital Energies (a.u.) and Symmetries
 --------------------------------------------------------------

 Alpha MOs, Restricted
 -- Occupied --                  
******* -482.86 -482.86 -176.32 -165.73 -165.73 -165.73 -101.59
  1 A'    2 A'    3 A'    4 A'    5 A'    1 A"    6 A'    7 A'                 
-101.58  -62.51  -62.51  -56.34  -56.33  -56.33  -56.33  -56.33
  8 A'    9 A'   10 A'   11 A'   12 A'    2 A"   13 A'    3 A"                 
-56.329 -35.821 -31.314 -31.308 -31.307 -24.730 -22.965 -22.963
 14 A'   15 A'   16 A'    4 A"   17 A'   18 A'   19 A'    5 A"                 
-22.963 -22.958 -22.958 -10.316 -10.292 -10.289 -10.285 -10.279
 20 A'   21 A'    6 A"   22 A'   23 A'   24 A'   25 A'   26 A'                 
-10.270  -9.501  -9.499  -8.723  -8.722  -7.266  -7.264  -7.256
 27 A'   28 A'   29 A'   30 A'   31 A'   32 A'   33 A'    7 A"                 
 -7.255  -7.253  -7.253  -6.555  -6.554  -6.541  -6.540  -6.540
 34 A'    8 A"   35 A'   36 A'   37 A'    9 A"   38 A'   10 A"                 
 -6.539  -6.370  -4.783  -4.768  -4.767  -2.666  -2.665  -2.662
 39 A'   40 A'   41 A'   11 A"   42 A'   43 A'   44 A'   12 A"                 
 -2.662  -2.661  -2.660  -2.650  -2.650  -2.649  -2.649  -2.049
 45 A'   13 A"   46 A'   47 A'   14 A"   48 A'   15 A"   49 A'                 
 -2.044  -2.044  -2.030  -2.030  -1.276  -0.963  -0.902  -0.893
 16 A"   50 A'   51 A'   17 A"   52 A'   53 A'   54 A'   55 A'                 
 -0.852  -0.823  -0.781  -0.752  -0.691  -0.651  -0.630  -0.577
 56 A'   57 A'   58 A'   59 A'   60 A'   61 A'   62 A'   63 A'                 
 -0.572  -0.518  -0.511  -0.474  -0.459  -0.457  -0.451  -0.430
 64 A'   18 A"   65 A'   66 A'   67 A'   19 A"   68 A'   69 A'                 
 -0.397  -0.395  -0.378  -0.362  -0.350  -0.348  -0.326  -0.321
 20 A"   70 A'   21 A"   71 A'   22 A"   72 A'   23 A"   73 A'                 
 -0.311  -0.306  -0.278  -0.271  -0.266
 74 A'   24 A"   75 A'   25 A"   26 A"                                         
 -- Virtual --                   
 -0.093  -0.073  -0.060  -0.046  -0.032  -0.006   0.004   0.014
 76 A'   27 A"   28 A"   77 A'   78 A'   79 A'   80 A'   81 A'                 
  0.025   0.028   0.040   0.045   0.053   0.054   0.065   0.068
 82 A'   83 A'   29 A"   84 A'   30 A"   85 A'   86 A'   87 A'                 
  0.069   0.073   0.076   0.086   0.090   0.094   0.101   0.103
 88 A'   31 A"   32 A"   33 A"   89 A'   90 A'   91 A'   34 A"                 
  0.106   0.116   0.121   0.129   0.133   0.141   0.152   0.157
 92 A'   93 A'   35 A"   94 A'   36 A"   95 A'   96 A'   37 A"                 
  0.157   0.168   0.171   0.178   0.179   0.185   0.190   0.207
 97 A'   98 A'   38 A"   99 A'  100 A'  101 A'  102 A'  103 A'                 
  0.215   0.219   0.223   0.234   0.236   0.246   0.250   0.256
104 A'  105 A'   39 A"  106 A'  107 A'  108 A'   40 A"  109 A'                 
  0.261   0.271   0.278   0.287   0.294   0.312   0.321   0.351
110 A'  111 A'  112 A'  113 A'  114 A'   41 A"  115 A'  116 A'                 
  0.372   0.384   0.395   0.396   0.406   0.411   0.412   0.420
117 A'  118 A'   42 A"  119 A'  120 A'  121 A'   43 A"   44 A"                 
  0.424   0.432   0.436   0.448   0.456   0.461   0.468   0.468
122 A'  123 A'   45 A"  124 A'   46 A"  125 A'   47 A"  126 A'                 
  0.484   0.499   0.500   0.510   0.526   0.526   0.534   0.546
127 A'  128 A'   48 A"  129 A'   49 A"  130 A'   50 A"   51 A"                 
  0.551   0.556   0.559   0.569   0.585   0.597   0.606   0.618
131 A'  132 A'   52 A"   53 A"  133 A'  134 A'   54 A"  135 A'                 
  0.633   0.636   0.647   0.667   0.684   0.710   0.717   0.727
136 A'   55 A"  137 A'   56 A"  138 A'  139 A'  140 A'  141 A'                 
  0.746   0.761   0.772   0.784   0.808   0.815   0.823   0.837
 57 A"  142 A'  143 A'   58 A"  144 A'  145 A'  146 A'  147 A'                 
  0.840   0.845   0.849   0.874   0.880   0.887   0.914   0.932
 59 A"   60 A"  148 A'  149 A'  150 A'  151 A'  152 A'  153 A'                 
  0.936   0.945   0.961   0.981   1.018   1.033   1.046   1.057
 61 A"  154 A'  155 A'   62 A"  156 A'  157 A'  158 A'  159 A'                 
  1.076   1.097   1.164   1.175   1.197   1.211   1.222   1.260
160 A'   63 A"  161 A'  162 A'   64 A"   65 A"  163 A'  164 A'                 
  1.263   1.269   1.322   1.345   1.383   1.415   1.425   1.436
 66 A"   67 A"  165 A'   68 A"  166 A'   69 A"  167 A'  168 A'                 
  1.456   1.463   1.478   1.529   1.562   1.590   1.636   1.719
169 A'  170 A'  171 A'  172 A'  173 A'  174 A'  175 A'   70 A"                 
  1.728   1.743   1.757   1.808   1.822   1.836   1.841   1.898
 71 A"  176 A'  177 A'  178 A'  179 A'   72 A"   73 A"   74 A"                 
  2.002   2.011   2.024   2.038   2.068   2.109   2.155   2.170
 75 A"  180 A'   76 A"  181 A'  182 A'  183 A'  184 A'  185 A'                 
  2.220   2.227   2.235   2.247   2.257   2.273   2.279   2.310
186 A'   77 A"  187 A'   78 A"  188 A'  189 A'   79 A"  190 A'                 
  2.345   2.414   2.430   2.452   2.541   2.565   2.595   2.699
191 A'  192 A'  193 A'  194 A'  195 A'   80 A"  196 A'   81 A"                 
  2.714   2.817   2.826   2.859   2.938   3.034   3.061   3.067
 82 A"   83 A"   84 A"  197 A'  198 A'   85 A"  199 A'  200 A'                 
  3.078   3.171   3.192   3.403   3.422   3.648   3.752   3.755
201 A'  202 A'  203 A'  204 A'  205 A'  206 A'   86 A"  207 A'                 
  3.821   3.902   3.951   3.958   3.983   3.989   4.003   4.012
208 A'  209 A'   87 A"   88 A"   89 A"   90 A"  210 A'   91 A"                 
  4.039   4.065   4.069   4.076   4.090   4.153   4.229   4.261
211 A'   92 A"  212 A'  213 A'   93 A"  214 A'  215 A'  216 A'                 
  4.283   4.396   4.404   4.505   4.803   4.835   6.008   6.105
217 A'  218 A'  219 A'  220 A'  221 A'  222 A'   94 A"  223 A'                 
  6.154   6.299   6.435   6.676   6.736   6.779   7.542   7.556
224 A'   95 A"  225 A'  226 A'  227 A'  228 A'   96 A"   97 A"                 
  7.652   7.672   7.731   7.749   9.737   9.801  23.223  23.761
229 A'  230 A'  231 A'  232 A'  233 A'  234 A'  235 A'  236 A'                 
 23.775  23.915  23.930  24.019  25.774  25.857  26.128  26.153
237 A'  238 A'  239 A'  240 A'   98 A"   99 A"  241 A'  242 A'                 
 26.507  26.777  27.905  28.345  28.416  28.422  28.522  28.547
243 A'  244 A'  245 A'  100 A"  246 A'  247 A'  101 A"  248 A'                 
 28.552  28.618  28.730  47.960  48.025  66.768 127.885 127.943
102 A"  249 A'  250 A'  251 A'  252 A'  253 A'  103 A"  254 A'                 
127.971 151.692 215.724 215.799 289.739 289.752 289.849 289.869
255 A'  256 A'  257 A'  258 A'  104 A"  105 A"  259 A'  260 A'                 
289.954 289.9731020.7671020.8491901.857
261 A'  262 A'  263 A'  264 A'  265 A'                                         

 Beta MOs, Restricted
 -- Occupied --                  
******* -482.86 -482.86 -176.32 -165.73 -165.73 -165.73 -101.59
  1 A'    2 A'    3 A'    4 A'    5 A'    1 A"    6 A'    7 A'                 
-101.58  -62.51  -62.51  -56.34  -56.33  -56.33  -56.33  -56.33
  8 A'    9 A'   10 A'   11 A'   12 A'    2 A"   13 A'    3 A"                 
-56.329 -35.821 -31.314 -31.308 -31.307 -24.730 -22.965 -22.963
 14 A'   15 A'   16 A'    4 A"   17 A'   18 A'   19 A'    5 A"                 
-22.963 -22.958 -22.958 -10.316 -10.292 -10.289 -10.285 -10.279
 20 A'   21 A'    6 A"   22 A'   23 A'   24 A'   25 A'   26 A'                 
-10.270  -9.501  -9.499  -8.723  -8.722  -7.266  -7.264  -7.256
 27 A'   28 A'   29 A'   30 A'   31 A'   32 A'   33 A'    7 A"                 
 -7.255  -7.253  -7.253  -6.555  -6.554  -6.541  -6.540  -6.540
 34 A'    8 A"   35 A'   36 A'   37 A'    9 A"   38 A'   10 A"                 
 -6.539  -6.370  -4.783  -4.768  -4.767  -2.666  -2.665  -2.662
 39 A'   40 A'   41 A'   11 A"   42 A'   43 A'   44 A'   12 A"                 
 -2.662  -2.661  -2.660  -2.650  -2.650  -2.649  -2.649  -2.049
 45 A'   13 A"   46 A'   47 A'   14 A"   48 A'   15 A"   49 A'                 
 -2.044  -2.044  -2.030  -2.030  -1.276  -0.963  -0.902  -0.893
 16 A"   50 A'   51 A'   17 A"   52 A'   53 A'   54 A'   55 A'                 
 -0.852  -0.823  -0.781  -0.752  -0.691  -0.651  -0.630  -0.577
 56 A'   57 A'   58 A'   59 A'   60 A'   61 A'   62 A'   63 A'                 
 -0.572  -0.518  -0.511  -0.474  -0.459  -0.457  -0.451  -0.430
 64 A'   18 A"   65 A'   66 A'   67 A'   19 A"   68 A'   69 A'                 
 -0.397  -0.395  -0.378  -0.362  -0.350  -0.348  -0.326  -0.321
 20 A"   70 A'   21 A"   71 A'   22 A"   72 A'   23 A"   73 A'                 
 -0.311  -0.306  -0.278  -0.271  -0.266
 74 A'   24 A"   75 A'   25 A"   26 A"                                         
 -- Virtual --                   
 -0.093  -0.073  -0.060  -0.046  -0.032  -0.006   0.004   0.014
 76 A'   27 A"   28 A"   77 A'   78 A'   79 A'   80 A'   81 A'                 
  0.025   0.028   0.040   0.045   0.053   0.054   0.065   0.068
 82 A'   83 A'   29 A"   84 A'   30 A"   85 A'   86 A'   87 A'                 
  0.069   0.073   0.076   0.086   0.090   0.094   0.101   0.103
 88 A'   31 A"   32 A"   33 A"   89 A'   90 A'   91 A'   34 A"                 
  0.106   0.116   0.121   0.129   0.133   0.141   0.152   0.157
 92 A'   93 A'   35 A"   94 A'   36 A"   95 A'   96 A'   37 A"                 
  0.157   0.168   0.171   0.178   0.179   0.185   0.190   0.207
 97 A'   98 A'   38 A"   99 A'  100 A'  101 A'  102 A'  103 A'                 
  0.215   0.219   0.223   0.234   0.236   0.246   0.250   0.256
104 A'  105 A'   39 A"  106 A'  107 A'  108 A'   40 A"  109 A'                 
  0.261   0.271   0.278   0.287   0.294   0.312   0.321   0.351
110 A'  111 A'  112 A'  113 A'  114 A'   41 A"  115 A'  116 A'                 
  0.372   0.384   0.395   0.396   0.406   0.411   0.412   0.420
117 A'  118 A'   42 A"  119 A'  120 A'  121 A'   43 A"   44 A"                 
  0.424   0.432   0.436   0.448   0.456   0.461   0.468   0.468
122 A'  123 A'   45 A"  124 A'   46 A"  125 A'   47 A"  126 A'                 
  0.484   0.499   0.500   0.510   0.526   0.526   0.534   0.546
127 A'  128 A'   48 A"  129 A'   49 A"  130 A'   50 A"   51 A"                 
  0.551   0.556   0.559   0.569   0.585   0.597   0.606   0.618
131 A'  132 A'   52 A"   53 A"  133 A'  134 A'   54 A"  135 A'                 
  0.633   0.636   0.647   0.667   0.684   0.710   0.717   0.727
136 A'   55 A"  137 A'   56 A"  138 A'  139 A'  140 A'  141 A'                 
  0.746   0.761   0.772   0.784   0.808   0.815   0.823   0.837
 57 A"  142 A'  143 A'   58 A"  144 A'  145 A'  146 A'  147 A'                 
  0.840   0.845   0.849   0.874   0.880   0.887   0.914   0.932
 59 A"   60 A"  148 A'  149 A'  150 A'  151 A'  152 A'  153 A'                 
  0.936   0.945   0.961   0.981   1.018   1.033   1.046   1.057
 61 A"  154 A'  155 A'   62 A"  156 A'  157 A'  158 A'  159 A'                 
  1.076   1.097   1.164   1.175   1.197   1.211   1.222   1.260
160 A'   63 A"  161 A'  162 A'   64 A"   65 A"  163 A'  164 A'                 
  1.263   1.269   1.322   1.345   1.383   1.415   1.425   1.436
 66 A"   67 A"  165 A'   68 A"  166 A'   69 A"  167 A'  168 A'                 
  1.456   1.463   1.478   1.529   1.562   1.590   1.636   1.719
169 A'  170 A'  171 A'  172 A'  173 A'  174 A'  175 A'   70 A"                 
  1.728   1.743   1.757   1.808   1.822   1.836   1.841   1.898
 71 A"  176 A'  177 A'  178 A'  179 A'   72 A"   73 A"   74 A"                 
  2.002   2.011   2.024   2.038   2.068   2.109   2.155   2.170
 75 A"  180 A'   76 A"  181 A'  182 A'  183 A'  184 A'  185 A'                 
  2.220   2.227   2.235   2.247   2.257   2.273   2.279   2.310
186 A'   77 A"  187 A'   78 A"  188 A'  189 A'   79 A"  190 A'                 
  2.345   2.414   2.430   2.452   2.541   2.565   2.595   2.699
191 A'  192 A'  193 A'  194 A'  195 A'   80 A"  196 A'   81 A"                 
  2.714   2.817   2.826   2.859   2.938   3.034   3.061   3.067
 82 A"   83 A"   84 A"  197 A'  198 A'   85 A"  199 A'  200 A'                 
  3.078   3.171   3.192   3.403   3.422   3.648   3.752   3.755
201 A'  202 A'  203 A'  204 A'  205 A'  206 A'   86 A"  207 A'                 
  3.821   3.902   3.951   3.958   3.983   3.989   4.003   4.012
208 A'  209 A'   87 A"   88 A"   89 A"   90 A"  210 A'   91 A"                 
  4.039   4.065   4.069   4.076   4.090   4.153   4.229   4.261
211 A'   92 A"  212 A'  213 A'   93 A"  214 A'  215 A'  216 A'                 
  4.283   4.396   4.404   4.505   4.803   4.835   6.008   6.105
217 A'  218 A'  219 A'  220 A'  221 A'  222 A'   94 A"  223 A'                 
  6.154   6.299   6.435   6.676   6.736   6.779   7.542   7.556
224 A'   95 A"  225 A'  226 A'  227 A'  228 A'   96 A"   97 A"                 
  7.652   7.672   7.731   7.749   9.737   9.801  23.223  23.761
229 A'  230 A'  231 A'  232 A'  233 A'  234 A'  235 A'  236 A'                 
 23.775  23.915  23.930  24.019  25.774  25.857  26.128  26.153
237 A'  238 A'  239 A'  240 A'   98 A"   99 A"  241 A'  242 A'                 
 26.507  26.777  27.905  28.345  28.416  28.422  28.522  28.547
243 A'  244 A'  245 A'  100 A"  246 A'  247 A'  101 A"  248 A'                 
 28.552  28.618  28.730  47.960  48.025  66.768 127.885 127.943
102 A"  249 A'  250 A'  251 A'  252 A'  253 A'  103 A"  254 A'                 
127.971 151.692 215.724 215.799 289.739 289.752 289.849 289.869
255 A'  256 A'  257 A'  258 A'  104 A"  105 A"  259 A'  260 A'                 
289.954 289.9731020.7671020.8491901.857
261 A'  262 A'  263 A'  264 A'  265 A'                                         
 --------------------------------------------------------------

          Ground-State Mulliken Net Atomic Charges

     Atom                 Charge (a.u.)
  ----------------------------------------
      1 C                    -0.858461
      2 C                    -0.034065
      3 C                     0.201385
      4 C                    -0.443947
      5 C                    -0.163331
      6 C                     0.408311
      7 F                    -0.078404
      8 Br                   -0.098130
      9 Cl                    0.602418
     10 Cl                    0.565198
     11 Br                   -0.199415
     12 I                     0.098442
  ----------------------------------------
  Sum of atomic charges =     0.000000

 -----------------------------------------------------------------
                    Cartesian Multipole Moments
 -----------------------------------------------------------------
    Charge (ESU x 10^10)
                 0.0000
    Dipole Moment (Debye)
         X       0.4388      Y       0.1444      Z       0.0000
       Tot       0.4619
    Quadrupole Moments (Debye-Ang)
        XX    -122.8219     XY      -0.2804     YY    -129.8050
        XZ       0.0000     YZ       0.0000     ZZ    -129.4943
    Octopole Moments (Debye-Ang^2)
       XXX      70.7765    XXY     -31.7083    XYY      27.8082
       YYY     -48.7390    XXZ      -0.0000    XYZ       0.0000
       YYZ       0.0000    XZZ      20.6621    YZZ     -21.3154
       ZZZ       0.0000
    Hexadecapole Moments (Debye-Ang^3)
      XXXX   -3845.5693   XXXY     105.3095   XXYY   -1037.1721
      XYYY      93.5666   YYYY   -2667.1063   XXXZ       0.0000
      XXYZ      -0.0000   XYYZ       0.0000   YYYZ       0.0000
      XXZZ    -720.5960   XYZZ      33.7575   YYZZ    -486.8834
      XZZZ       0.0000   YZZZ       0.0000   ZZZZ    -156.6044
 -----------------------------------------------------------------
 Calculating MO derivatives via CPSCF
    1     0    39    0.0170976  
    2     0    39    0.0076812  
    3     0    39    0.0013099  
    4     0    39    0.0001561  
    5    22    17    0.0000208  
    6    38     1    0.0000013  
    7    39     0    0.0000001  Converged
 Time for AOints: 255.3 s (CPU) 42.9 s (wall)
 ------------------------------------------------------------------------------
                     AOints        : Timing summary (seconds)
 ------------------------------------------------------------------------------
     job step          cpu (% of tot)      sys (% of tot)     wall (% of tot)
 ------------------------------------------------------------------------------
  AOints            0.2553E+03 ( 8.0)   0.1500E-04 ( 5.9)   0.4286E+02 ( 7.8)
 ------------------------------------------------------------------------------
   Grand Totals     0.3211E+04          0.2540E-03          0.5517E+03
 ------------------------------------------------------------------------------
 Polarizability Matrix (a.u.)
            1           2           3
    1-226.1948338   2.3195299   0.0000000
    2   2.3195299-190.0849343   0.0000000
    3   0.0000000   0.0000000 -91.1473275
 Calculating analytic Hessian of the SCF energy

 Direct stationary perturbation theory relativistic correction:

 rels  =     132.194836683450
 relv  =    -445.224146648112
 rel2e =      65.201926902607
 E_rel =    -247.827383062055

 Hessian of the SCF Energy
            1           2           3           4           5           6
    1   0.6581852  -0.0010730   0.0000000  -0.2682532   0.0484253   0.0000000
    2  -0.0010730   0.6593550  -0.0000000   0.1224332  -0.1375829   0.0000000
    3   0.0000000  -0.0000000   0.1365888  -0.0000000  -0.0000000  -0.0570400
    4  -0.2682532   0.1224332  -0.0000000   0.5431700  -0.0554985   0.0000000
    5   0.0484253  -0.1375829  -0.0000000  -0.0554985   0.5922113  -0.0000000
    6   0.0000000   0.0000000  -0.0570400   0.0000000  -0.0000000   0.0972285
    7   0.0346294   0.0263463  -0.0000000  -0.0964700   0.0293993  -0.0000000
    8   0.0833073  -0.0243874   0.0000000  -0.0253164  -0.3030474   0.0000000
    9  -0.0000000   0.0000000  -0.0016500   0.0000000   0.0000000  -0.0501387
   10  -0.0725727  -0.0008637   0.0000000   0.0346883  -0.0745298  -0.0000000
   11  -0.0014153  -0.0018094  -0.0000000  -0.0211451  -0.0289428   0.0000000
   12   0.0000000  -0.0000000   0.0052533  -0.0000000   0.0000000   0.0023733
   13   0.0372502  -0.0238663  -0.0000000  -0.0197374   0.0299295   0.0000000
   14  -0.0787299  -0.0284000   0.0000000   0.0308509  -0.0474427  -0.0000000
   15  -0.0000000  -0.0000000  -0.0012594   0.0000000  -0.0000000   0.0038795
   16  -0.2627561  -0.1211870   0.0000000  -0.0549407   0.0263484   0.0000000
   17  -0.0540704  -0.1430593   0.0000000  -0.0313565   0.0557560  -0.0000000
   18   0.0000000   0.0000000  -0.0556445   0.0000000  -0.0000000   0.0070226
   19  -0.0687509   0.0024168  -0.0000000  -0.0016201   0.0416763   0.0000000
   20   0.0045686  -0.3195324  -0.0000000   0.0058861  -0.0489870   0.0000000
   21  -0.0000000   0.0000000  -0.0404577   0.0000000  -0.0000000   0.0063718
   22  -0.0338691  -0.0226547  -0.0000000  -0.1163828  -0.0551568   0.0000000
   23  -0.0044887  -0.0012662   0.0000000  -0.0549871  -0.0654090  -0.0000000
   24  -0.0000000   0.0000000   0.0042999   0.0000000  -0.0000000  -0.0179101
   25   0.0027897  -0.0008531   0.0000000  -0.0179628   0.0135304   0.0000000
   26  -0.0046072  -0.0025289  -0.0000000   0.0337720  -0.0203503   0.0000000
   27  -0.0000000   0.0000000   0.0041541  -0.0000000   0.0000000   0.0031926
   28   0.0002138  -0.0000357  -0.0000000  -0.0031107   0.0005261   0.0000000
   29   0.0002626   0.0010463   0.0000000  -0.0023819   0.0028595   0.0000000
   30   0.0000000  -0.0000000  -0.0014018   0.0000000  -0.0000000   0.0038210
   31   0.0025388   0.0006741  -0.0000000  -0.0005080  -0.0000921  -0.0000000
   32   0.0034960  -0.0020210   0.0000000  -0.0005647   0.0000753  -0.0000000
   33  -0.0000000   0.0000000   0.0035682   0.0000000  -0.0000000  -0.0010447
   34  -0.0294047   0.0186629  -0.0000000   0.0011278  -0.0045584   0.0000000
   35   0.0043247   0.0001859  -0.0000000  -0.0016924   0.0008600   0.0000000
   36  -0.0000000  -0.0000000   0.0035891   0.0000000  -0.0000000   0.0022441
            7           8           9          10          11          12
    1   0.0346294   0.0833073  -0.0000000  -0.0725727  -0.0014153   0.0000000
    2   0.0263463  -0.0243874   0.0000000  -0.0008637  -0.0018094  -0.0000000
    3  -0.0000000   0.0000000  -0.0016500   0.0000000  -0.0000000   0.0052533
    4  -0.0964700  -0.0253164   0.0000000   0.0346883  -0.0211451  -0.0000000
    5   0.0293993  -0.3030474   0.0000000  -0.0745298  -0.0289428   0.0000000
    6  -0.0000000   0.0000000  -0.0501387  -0.0000000   0.0000000   0.0023733
    7   0.5250333   0.0314160   0.0000000  -0.2332681  -0.1164222  -0.0000000
    8   0.0314160   0.5869822  -0.0000000  -0.0532518  -0.1448362  -0.0000000
    9   0.0000000  -0.0000000   0.1068694   0.0000000  -0.0000000  -0.0515015
   10  -0.2332681  -0.0532518   0.0000000   0.5862594   0.0006120   0.0000000
   11  -0.1164222  -0.1448362  -0.0000000   0.0006120   0.5025323  -0.0000000
   12  -0.0000000  -0.0000000  -0.0515015   0.0000000  -0.0000000   0.1032032
   13  -0.0561068  -0.0308888  -0.0000000  -0.2403549   0.1098171  -0.0000000
   14   0.0269529   0.0581929   0.0000000   0.0527644  -0.1369822   0.0000000
   15  -0.0000000   0.0000000   0.0018976  -0.0000000   0.0000000  -0.0510671
   16  -0.0171458  -0.0297298   0.0000000   0.0297922   0.0227082  -0.0000000
   17  -0.0285785  -0.0493979  -0.0000000   0.0745942  -0.0254738   0.0000000
   18   0.0000000  -0.0000000   0.0040547  -0.0000000   0.0000000   0.0028992
   19  -0.0062102  -0.0033288  -0.0000000   0.0028655   0.0000052  -0.0000000
   20   0.0012332   0.0030451   0.0000000  -0.0003483   0.0003349  -0.0000000
   21   0.0000000  -0.0000000   0.0057410  -0.0000000   0.0000000  -0.0018696
   22  -0.0118865  -0.0099467  -0.0000000   0.0018016   0.0010342  -0.0000000
   23  -0.0256537  -0.0173212  -0.0000000   0.0032332  -0.0016180  -0.0000000
   24   0.0000000   0.0000000   0.0021936   0.0000000   0.0000000   0.0030757
   25  -0.1387493   0.0550119  -0.0000000  -0.0397730   0.0189276  -0.0000000
   26   0.0556072  -0.0698413  -0.0000000  -0.0008536   0.0017948   0.0000000
   27   0.0000000  -0.0000000  -0.0228665  -0.0000000   0.0000000   0.0033518
   28  -0.0003712  -0.0224724  -0.0000000  -0.0375938   0.0038705  -0.0000000
   29  -0.0018642  -0.0386075  -0.0000000   0.0027731  -0.1634949   0.0000000
   30  -0.0000000   0.0000000   0.0030320   0.0000000  -0.0000000  -0.0212597
   31   0.0007092   0.0045350  -0.0000000  -0.0338173  -0.0175615   0.0000000
   32   0.0015563  -0.0001463   0.0000000  -0.0018721   0.0001225  -0.0000000
   33  -0.0000000   0.0000000   0.0031438   0.0000000  -0.0000000   0.0030281
   34  -0.0001645   0.0006649  -0.0000000   0.0019726  -0.0004310  -0.0000000
   35   0.0000079  -0.0006346  -0.0000000  -0.0022578  -0.0016275   0.0000000
   36  -0.0000000   0.0000000  -0.0007753   0.0000000  -0.0000000   0.0025134
           13          14          15          16          17          18
    1   0.0372502  -0.0787299  -0.0000000  -0.2627561  -0.0540704   0.0000000
    2  -0.0238663  -0.0284000  -0.0000000  -0.1211870  -0.1430593   0.0000000
    3  -0.0000000   0.0000000  -0.0012594   0.0000000   0.0000000  -0.0556445
    4  -0.0197374   0.0308509   0.0000000  -0.0549407  -0.0313565   0.0000000
    5   0.0299295  -0.0474427  -0.0000000   0.0263484   0.0557560  -0.0000000
    6   0.0000000  -0.0000000   0.0038795   0.0000000  -0.0000000   0.0070226
    7  -0.0561068   0.0269529  -0.0000000  -0.0171458  -0.0285785   0.0000000
    8  -0.0308888   0.0581929   0.0000000  -0.0297298  -0.0493979  -0.0000000
    9  -0.0000000   0.0000000   0.0018976   0.0000000  -0.0000000   0.0040547
   10  -0.2403549   0.0527644  -0.0000000   0.0297922   0.0745942  -0.0000000
   11   0.1098171  -0.1369822   0.0000000   0.0227082  -0.0254738   0.0000000
   12  -0.0000000   0.0000000  -0.0510671  -0.0000000   0.0000000   0.0028992
   13   0.5021431  -0.0402930   0.0000000  -0.0940032  -0.0149617  -0.0000000
   14  -0.0402930   0.5581275  -0.0000000   0.0270605  -0.2941980   0.0000000
   15   0.0000000  -0.0000000   0.1008412  -0.0000000   0.0000000  -0.0475950
   16  -0.0940032   0.0270605  -0.0000000   0.4843163   0.0769455   0.0000000
   17  -0.0149617  -0.2941980   0.0000000   0.0769455   0.5604677  -0.0000000
   18  -0.0000000   0.0000000  -0.0475950   0.0000000  -0.0000000   0.1020724
   19  -0.0058757   0.0025000   0.0000000   0.0006849  -0.0408358   0.0000000
   20  -0.0014445   0.0020723   0.0000000  -0.0066068  -0.0468574  -0.0000000
   21   0.0000000  -0.0000000   0.0058722   0.0000000   0.0000000   0.0054099
   22  -0.0001026  -0.0008475   0.0000000   0.0007014   0.0049426  -0.0000000
   23  -0.0001946  -0.0004760  -0.0000000   0.0019140   0.0005757   0.0000000
   24   0.0000000  -0.0000000  -0.0009697  -0.0000000   0.0000000   0.0028545
   25   0.0007643  -0.0046827   0.0000000  -0.0008050   0.0001967  -0.0000000
   26  -0.0015370  -0.0008894   0.0000000   0.0009083   0.0003566  -0.0000000
   27   0.0000000  -0.0000000   0.0037360   0.0000000   0.0000000  -0.0012753
   28  -0.0013610   0.0240512   0.0000000  -0.0030575  -0.0003451  -0.0000000
   29   0.0044907  -0.0352441  -0.0000000   0.0020027   0.0019496   0.0000000
   30   0.0000000   0.0000000   0.0027398  -0.0000000   0.0000000   0.0037730
   31  -0.1122819  -0.0493893   0.0000000  -0.0127441  -0.0124741  -0.0000000
   32  -0.0511821  -0.0607791  -0.0000000  -0.0268133  -0.0195134   0.0000000
   33   0.0000000  -0.0000000  -0.0191178  -0.0000000   0.0000000   0.0017268
   34  -0.0103341   0.0097621   0.0000000  -0.0700425   0.0259434   0.0000000
   35   0.0201304  -0.0139812  -0.0000000   0.0264497  -0.0406056   0.0000000
   36  -0.0000000   0.0000000   0.0010426   0.0000000  -0.0000000  -0.0252983
           19          20          21          22          23          24
    1  -0.0687509   0.0045686  -0.0000000  -0.0338691  -0.0044887  -0.0000000
    2   0.0024168  -0.3195324   0.0000000  -0.0226547  -0.0012662   0.0000000
    3  -0.0000000  -0.0000000  -0.0404577  -0.0000000   0.0000000   0.0042999
    4  -0.0016201   0.0058861   0.0000000  -0.1163828  -0.0549871   0.0000000
    5   0.0416763  -0.0489870  -0.0000000  -0.0551568  -0.0654090  -0.0000000
    6   0.0000000   0.0000000   0.0063718   0.0000000  -0.0000000  -0.0179101
    7  -0.0062102   0.0012332   0.0000000  -0.0118865  -0.0256537   0.0000000
    8  -0.0033288   0.0030451  -0.0000000  -0.0099467  -0.0173212   0.0000000
    9  -0.0000000   0.0000000   0.0057410  -0.0000000  -0.0000000   0.0021936
   10   0.0028655  -0.0003483  -0.0000000   0.0018016   0.0032332   0.0000000
   11   0.0000052   0.0003349   0.0000000   0.0010342  -0.0016180   0.0000000
   12  -0.0000000  -0.0000000  -0.0018696  -0.0000000  -0.0000000   0.0030757
   13  -0.0058757  -0.0014445   0.0000000  -0.0001026  -0.0001946   0.0000000
   14   0.0025000   0.0020723  -0.0000000  -0.0008475  -0.0004760  -0.0000000
   15   0.0000000   0.0000000   0.0058722   0.0000000  -0.0000000  -0.0009697
   16   0.0006849  -0.0066068   0.0000000   0.0007014   0.0019140  -0.0000000
   17  -0.0408358  -0.0468574   0.0000000   0.0049426   0.0005757   0.0000000
   18   0.0000000  -0.0000000   0.0054099  -0.0000000   0.0000000   0.0028545
   19   0.0851095  -0.0035041  -0.0000000  -0.0023356   0.0051302   0.0000000
   20  -0.0035041   0.4125538  -0.0000000  -0.0001252   0.0022469   0.0000000
   21  -0.0000000  -0.0000000   0.0223562   0.0000000  -0.0000000  -0.0021058
   22  -0.0023356  -0.0001252   0.0000000   0.1618131   0.0803143  -0.0000000
   23   0.0051302   0.0022469  -0.0000000   0.0803143   0.0923310   0.0000000
   24   0.0000000   0.0000000  -0.0021058  -0.0000000   0.0000000   0.0089995
   25  -0.0003087   0.0009812  -0.0000000   0.0020901  -0.0039028  -0.0000000
   26   0.0017782  -0.0014250  -0.0000000   0.0034306  -0.0077522  -0.0000000
   27   0.0000000   0.0000000   0.0001316   0.0000000  -0.0000000  -0.0007545
   28   0.0002238   0.0000985  -0.0000000  -0.0000701  -0.0010075  -0.0000000
   29   0.0000527  -0.0034947  -0.0000000  -0.0002660  -0.0010240   0.0000000
   30  -0.0000000  -0.0000000   0.0000518  -0.0000000   0.0000000   0.0002191
   31  -0.0001814  -0.0005619  -0.0000000  -0.0007495  -0.0005418  -0.0000000
   32  -0.0013856  -0.0010915  -0.0000000  -0.0004821  -0.0002766   0.0000000
   33   0.0000000   0.0000000   0.0001957  -0.0000000   0.0000000   0.0000143
   34  -0.0036011  -0.0001769   0.0000000  -0.0010100   0.0001845   0.0000000
   35  -0.0045054   0.0011349  -0.0000000  -0.0002427  -0.0000104   0.0000000
   36   0.0000000   0.0000000  -0.0016971  -0.0000000  -0.0000000   0.0000835
           25          26          27          28          29          30
    1   0.0027897  -0.0046072  -0.0000000   0.0002138   0.0002626   0.0000000
    2  -0.0008531  -0.0025289   0.0000000  -0.0000357   0.0010463  -0.0000000
    3   0.0000000  -0.0000000   0.0041541  -0.0000000   0.0000000  -0.0014018
    4  -0.0179628   0.0337720  -0.0000000  -0.0031107  -0.0023819   0.0000000
    5   0.0135304  -0.0203503   0.0000000   0.0005261   0.0028595  -0.0000000
    6   0.0000000   0.0000000   0.0031926   0.0000000   0.0000000   0.0038210
    7  -0.1387493   0.0556072   0.0000000  -0.0003712  -0.0018642  -0.0000000
    8   0.0550119  -0.0698413  -0.0000000  -0.0224724  -0.0386075   0.0000000
    9  -0.0000000  -0.0000000  -0.0228665  -0.0000000  -0.0000000   0.0030320
   10  -0.0397730  -0.0008536  -0.0000000  -0.0375938   0.0027731   0.0000000
   11   0.0189276   0.0017948   0.0000000   0.0038705  -0.1634949  -0.0000000
   12  -0.0000000   0.0000000   0.0033518  -0.0000000   0.0000000  -0.0212597
   13   0.0007643  -0.0015370   0.0000000  -0.0013610   0.0044907   0.0000000
   14  -0.0046827  -0.0008894  -0.0000000   0.0240512  -0.0352441   0.0000000
   15   0.0000000   0.0000000   0.0037360   0.0000000  -0.0000000   0.0027398
   16  -0.0008050   0.0009083   0.0000000  -0.0030575   0.0020027  -0.0000000
   17   0.0001967   0.0003566   0.0000000  -0.0003451   0.0019496   0.0000000
   18  -0.0000000  -0.0000000  -0.0012753  -0.0000000   0.0000000   0.0037730
   19  -0.0003087   0.0017782   0.0000000   0.0002238   0.0000527  -0.0000000
   20   0.0009812  -0.0014250   0.0000000   0.0000985  -0.0034947  -0.0000000
   21  -0.0000000  -0.0000000   0.0001316  -0.0000000  -0.0000000   0.0000518
   22   0.0020901   0.0034306   0.0000000  -0.0000701  -0.0002660  -0.0000000
   23  -0.0039028  -0.0077522  -0.0000000  -0.0010075  -0.0010240   0.0000000
   24  -0.0000000  -0.0000000  -0.0007545  -0.0000000   0.0000000   0.0002191
   25   0.2000708  -0.0785448   0.0000000  -0.0060724  -0.0013983   0.0000000
   26  -0.0785448   0.1006630   0.0000000  -0.0098926  -0.0001022   0.0000000
   27   0.0000000   0.0000000   0.0109219   0.0000000   0.0000000  -0.0007260
   28  -0.0060724  -0.0098926   0.0000000   0.0590103  -0.0042792   0.0000000
   29  -0.0013983  -0.0001022   0.0000000  -0.0042792   0.2362324   0.0000000
   30   0.0000000   0.0000000  -0.0007260   0.0000000   0.0000000   0.0099925
   31  -0.0014362  -0.0003962  -0.0000000  -0.0077455   0.0006463   0.0000000
   32   0.0003070   0.0002747   0.0000000   0.0086667   0.0005199  -0.0000000
   33   0.0000000  -0.0000000   0.0001148   0.0000000   0.0000000  -0.0004700
   34  -0.0006076   0.0003350   0.0000000  -0.0000659  -0.0000383   0.0000000
   35   0.0004268  -0.0001997   0.0000000   0.0008196  -0.0006405   0.0000000
   36  -0.0000000  -0.0000000   0.0000196  -0.0000000   0.0000000   0.0002283
           31          32          33          34          35          36
    1   0.0025388   0.0034960  -0.0000000  -0.0294047   0.0043247  -0.0000000
    2   0.0006741  -0.0020210   0.0000000   0.0186629   0.0001859  -0.0000000
    3  -0.0000000   0.0000000   0.0035682  -0.0000000  -0.0000000   0.0035891
    4  -0.0005080  -0.0005647   0.0000000   0.0011278  -0.0016924   0.0000000
    5  -0.0000921   0.0000753  -0.0000000  -0.0045584   0.0008600  -0.0000000
    6  -0.0000000  -0.0000000  -0.0010447   0.0000000   0.0000000   0.0022441
    7   0.0007092   0.0015563  -0.0000000  -0.0001645   0.0000079  -0.0000000
    8   0.0045350  -0.0001463   0.0000000   0.0006649  -0.0006346   0.0000000
    9  -0.0000000   0.0000000   0.0031438  -0.0000000  -0.0000000  -0.0007753
   10  -0.0338173  -0.0018721   0.0000000   0.0019726  -0.0022578   0.0000000
   11  -0.0175615   0.0001225  -0.0000000  -0.0004310  -0.0016275  -0.0000000
   12   0.0000000  -0.0000000   0.0030281  -0.0000000   0.0000000   0.0025134
   13  -0.1122819  -0.0511821   0.0000000  -0.0103341   0.0201304  -0.0000000
   14  -0.0493893  -0.0607791  -0.0000000   0.0097621  -0.0139812   0.0000000
   15   0.0000000  -0.0000000  -0.0191178   0.0000000  -0.0000000   0.0010426
   16  -0.0127441  -0.0268133  -0.0000000  -0.0700425   0.0264497   0.0000000
   17  -0.0124741  -0.0195134   0.0000000   0.0259434  -0.0406056  -0.0000000
   18  -0.0000000   0.0000000   0.0017268   0.0000000   0.0000000  -0.0252983
   19  -0.0001814  -0.0013856   0.0000000  -0.0036011  -0.0045054   0.0000000
   20  -0.0005619  -0.0010915   0.0000000  -0.0001769   0.0011349   0.0000000
   21  -0.0000000  -0.0000000   0.0001957   0.0000000  -0.0000000  -0.0016971
   22  -0.0007495  -0.0004821  -0.0000000  -0.0010100  -0.0002427  -0.0000000
   23  -0.0005418  -0.0002766   0.0000000   0.0001845  -0.0000104  -0.0000000
   24  -0.0000000   0.0000000   0.0000143   0.0000000   0.0000000   0.0000835
   25  -0.0014362   0.0003070   0.0000000  -0.0006076   0.0004268  -0.0000000
   26  -0.0003962   0.0002747  -0.0000000   0.0003350  -0.0001997  -0.0000000
   27  -0.0000000   0.0000000   0.0001148   0.0000000   0.0000000   0.0000196
   28  -0.0077455   0.0086667   0.0000000  -0.0000659   0.0008196  -0.0000000
   29   0.0006463   0.0005199   0.0000000  -0.0000383  -0.0006405   0.0000000
   30   0.0000000  -0.0000000  -0.0004700   0.0000000   0.0000000   0.0002283
   31   0.1650901   0.0709715   0.0000000   0.0011256   0.0041899  -0.0000000
   32   0.0709715   0.0923293  -0.0000000  -0.0026977  -0.0094938  -0.0000000
   33   0.0000000  -0.0000000   0.0089046   0.0000000   0.0000000  -0.0000637
   34   0.0011256  -0.0026977   0.0000000   0.1110043  -0.0476506  -0.0000000
   35   0.0041899  -0.0094938   0.0000000  -0.0476506   0.0650124   0.0000000
   36  -0.0000000  -0.0000000  -0.0000637  -0.0000000   0.0000000   0.0181138
 **********************************************************************
 **                                                                  **
 **                       VIBRATIONAL ANALYSIS                       **
 **                       --------------------                       **
 **                                                                  **
 **        VIBRATIONAL FREQUENCIES (CM**-1) AND NORMAL MODES         **
 **     FORCE CONSTANTS (mDYN/ANGSTROM) AND REDUCED MASSES (AMU)     **
 **                  INFRARED INTENSITIES (KM/MOL)                   **
 **                                                                  **
 **********************************************************************


 Mode:                 1                      2                      3
 Frequency:        44.87                  68.45                  93.44
 Force Cnst:      0.0663                 0.0917                 0.1091
 Red. Mass:      55.8791                33.2043                21.2161
 IR Active:          YES                    YES                    YES
 IR Intens:        0.002                  0.015                  0.166
 Raman Active:       YES                    YES                    YES
               X      Y      Z        X      Y      Z        X      Y      Z
 C         -0.000  0.000 -0.042   -0.000 -0.000 -0.144   -0.000  0.000  0.420
 C         -0.000 -0.000 -0.020   -0.000  0.000 -0.010   -0.000  0.000  0.211
 C          0.000 -0.000 -0.225   -0.000  0.000  0.107    0.000 -0.000  0.108
 C          0.000 -0.000 -0.198    0.000 -0.000 -0.128    0.000 -0.000  0.055
 C         -0.000  0.000  0.006    0.000 -0.000 -0.056    0.000 -0.000  0.079
 C         -0.000 -0.000 -0.074   -0.000 -0.000 -0.045   -0.000 -0.000  0.191
 F         -0.000  0.000 -0.001   -0.000 -0.000 -0.326   -0.000  0.000  0.803
 Br        -0.000 -0.000  0.355   -0.000 -0.000 -0.081   -0.000 -0.000 -0.190
 Cl         0.000  0.000 -0.504   -0.000  0.000  0.641    0.000  0.000  0.080
 Cl         0.000 -0.000 -0.430    0.000 -0.000 -0.636    0.000 -0.000 -0.136
 Br        -0.000  0.000  0.529   -0.000 -0.000  0.126    0.000 -0.000  0.048
 I         -0.000  0.000 -0.240    0.000  0.000  0.045    0.000  0.000 -0.117
 TransDip   0.000 -0.000  0.002   -0.000  0.000  0.004    0.000  0.000 -0.013

 Mode:                 4                      5                      6
 Frequency:       112.12                 135.50                 178.69
 Force Cnst:      0.4602                 0.7846                 0.7417
 Red. Mass:      62.1370                72.5216                39.4245
 IR Active:          YES                    YES                    YES
 IR Intens:        0.287                  0.087                  0.220
 Raman Active:       YES                    YES                    YES
               X      Y      Z        X      Y      Z        X      Y      Z
 C         -0.128 -0.233 -0.000    0.106 -0.144  0.000   -0.145 -0.036  0.000
 C         -0.120 -0.151  0.000    0.079 -0.127  0.000   -0.138  0.035  0.000
 C         -0.050 -0.144  0.000    0.063 -0.148  0.000   -0.057  0.068  0.000
 C         -0.036 -0.187 -0.000    0.023 -0.157  0.000    0.027 -0.088  0.000
 C         -0.089 -0.246 -0.000    0.057 -0.111  0.000   -0.056 -0.164  0.000
 C         -0.100 -0.233 -0.000    0.158 -0.145  0.000   -0.068 -0.149  0.000
 F         -0.166 -0.233 -0.000    0.068 -0.148  0.000   -0.275 -0.040 -0.000
 Br        -0.388  0.193  0.000   -0.263  0.390 -0.000   -0.006 -0.271 -0.000
 Cl         0.004 -0.042 -0.000    0.065 -0.158  0.000    0.204  0.547 -0.000
 Cl         0.078 -0.197  0.000   -0.165 -0.170 -0.000    0.525 -0.078 -0.000
 Br        -0.016 -0.412 -0.000   -0.294  0.450  0.000   -0.305  0.109 -0.000
 I          0.303  0.350  0.000    0.318 -0.331 -0.000    0.075  0.009 -0.000
 TransDip   0.009  0.014  0.000   -0.008  0.005 -0.000    0.013  0.007  0.000

 Mode:                 7                      8                      9
 Frequency:       180.77                 202.74                 218.62
 Force Cnst:      0.2714                 0.8831                 1.4519
 Red. Mass:      14.0981                36.4680                51.5574
 IR Active:          YES                    YES                    YES
 IR Intens:        0.000                  0.461                  0.067
 Raman Active:       YES                    YES                    YES
               X      Y      Z        X      Y      Z        X      Y      Z
 C          0.000  0.000  0.219   -0.077  0.201 -0.000   -0.098  0.120  0.000
 C          0.000 -0.000  0.373   -0.057  0.275 -0.000   -0.240 -0.035  0.000
 C          0.000 -0.000  0.413   -0.207  0.262  0.000   -0.071 -0.000  0.000
 C         -0.000  0.000  0.430   -0.183  0.216  0.000   -0.007  0.016 -0.000
 C          0.000  0.000  0.439   -0.199  0.091 -0.000    0.116  0.157 -0.000
 C          0.000  0.000  0.334   -0.038  0.073 -0.000   -0.020  0.118  0.000
 F          0.000  0.000 -0.321   -0.271  0.211  0.000   -0.006  0.121 -0.000
 Br         0.000  0.000 -0.030    0.211  0.018  0.000   -0.378 -0.321 -0.000
 Cl        -0.000 -0.000 -0.160   -0.281  0.250 -0.000    0.125  0.422 -0.000
 Cl        -0.000  0.000 -0.141   -0.326  0.262 -0.000   -0.461  0.027  0.000
 Br         0.000 -0.000 -0.055   -0.129 -0.251  0.000    0.396  0.138 -0.000
 I         -0.000 -0.000 -0.025    0.229 -0.133 -0.000    0.113 -0.063  0.000
 TransDip  -0.000 -0.000  0.000    0.017 -0.014 -0.000   -0.000 -0.008  0.000

 Mode:                10                     11                     12
 Frequency:       239.09                 286.86                 317.16
 Force Cnst:      1.1382                 1.0957                 0.7298
 Red. Mass:      33.7939                22.5991                12.3146
 IR Active:          YES                    YES                    YES
 IR Intens:        0.205                  0.332                  0.130
 Raman Active:       YES                    YES                    YES
               X      Y      Z        X      Y      Z        X      Y      Z
 C          0.104 -0.158  0.000    0.169  0.075 -0.000    0.000  0.000  0.064
 C          0.133 -0.124 -0.000    0.043 -0.077 -0.000   -0.000  0.000  0.569
 C          0.158 -0.150 -0.000   -0.002 -0.004 -0.000   -0.000  0.000  0.407
 C          0.067 -0.149 -0.000   -0.078  0.142  0.000   -0.000 -0.000 -0.098
 C          0.027 -0.107  0.000   -0.081  0.150  0.000    0.000 -0.000 -0.524
 C          0.037 -0.096  0.000    0.057  0.204  0.000    0.000  0.000 -0.461
 F          0.188 -0.167 -0.000    0.850  0.091  0.000    0.000  0.000 -0.042
 Br         0.152  0.106 -0.000   -0.142 -0.040  0.000    0.000  0.000 -0.031
 Cl         0.512  0.360  0.000    0.029  0.065  0.000   -0.000  0.000 -0.066
 Cl        -0.512 -0.217 -0.000    0.105  0.231 -0.000   -0.000 -0.000  0.023
 Br        -0.131 -0.092 -0.000   -0.135 -0.125 -0.000   -0.000 -0.000  0.033
 I         -0.091  0.051 -0.000   -0.002 -0.039 -0.000   -0.000 -0.000  0.021
 TransDip  -0.009  0.012 -0.000   -0.018 -0.005 -0.000   -0.000 -0.000  0.012

 Mode:                13                     14                     15
 Frequency:       334.93                 359.63                 422.30
 Force Cnst:      1.8569                 0.9550                 2.0505
 Red. Mass:      28.0940                12.5323                19.5148
 IR Active:          YES                    YES                    YES
 IR Intens:        0.041                  0.122                  0.067
 Raman Active:       YES                    YES                    YES
               X      Y      Z        X      Y      Z        X      Y      Z
 C         -0.044 -0.101  0.000    0.000 -0.000 -0.459    0.018  0.502 -0.000
 C          0.066 -0.002  0.000    0.000 -0.000 -0.285   -0.065  0.199 -0.000
 C          0.322  0.013  0.000   -0.000 -0.000  0.294    0.081  0.076  0.000
 C          0.163  0.278 -0.000   -0.000  0.000  0.573    0.095 -0.045  0.000
 C          0.016  0.045 -0.000   -0.000 -0.000  0.141    0.113  0.124  0.000
 C         -0.057 -0.030 -0.000    0.000 -0.000 -0.467    0.127  0.229 -0.000
 F         -0.381 -0.106 -0.000   -0.000 -0.000  0.219   -0.100  0.632  0.000
 Br        -0.077 -0.082 -0.000    0.000  0.000  0.011   -0.050 -0.034  0.000
 Cl         0.445 -0.303 -0.000   -0.000  0.000 -0.035    0.204 -0.189 -0.000
 Cl        -0.068  0.546  0.000   -0.000  0.000 -0.077   -0.005 -0.286 -0.000
 Br        -0.086 -0.028  0.000    0.000  0.000 -0.006   -0.082 -0.065 -0.000
 I          0.010 -0.002  0.000   -0.000  0.000  0.014    0.008 -0.005  0.000
 TransDip   0.005  0.005  0.000    0.000  0.000 -0.011    0.006  0.006 -0.000

 Mode:                16                     17                     18
 Frequency:       577.09                 580.66                 624.30
 Force Cnst:      2.3664                 2.8205                 2.7829
 Red. Mass:      12.0600                14.1980                12.1188
 IR Active:          YES                    YES                    YES
 IR Intens:        0.114                 33.194                  0.800
 Raman Active:       YES                    YES                    YES
               X      Y      Z        X      Y      Z        X      Y      Z
 C         -0.000 -0.000 -0.028    0.248  0.010 -0.000    0.000  0.000  0.462
 C         -0.000 -0.000  0.468    0.264  0.154  0.000    0.000 -0.000 -0.057
 C         -0.000 -0.000 -0.491    0.281  0.199 -0.000   -0.000 -0.000 -0.467
 C         -0.000  0.000 -0.064    0.463 -0.030 -0.000   -0.000  0.000  0.629
 C         -0.000  0.000  0.548    0.413 -0.231  0.000   -0.000  0.000 -0.379
 C         -0.000  0.000 -0.482    0.402 -0.236 -0.000    0.000  0.000 -0.119
 F          0.000 -0.000  0.009   -0.032  0.002  0.000   -0.000  0.000 -0.100
 Br         0.000  0.000 -0.011   -0.067 -0.043 -0.000   -0.000 -0.000  0.004
 Cl         0.000 -0.000  0.037   -0.214  0.068  0.000   -0.000  0.000  0.027
 Cl         0.000 -0.000  0.005   -0.075  0.042  0.000    0.000 -0.000 -0.034
 Br         0.000  0.000 -0.014   -0.061 -0.020 -0.000    0.000 -0.000  0.008
 I          0.000 -0.000  0.007   -0.032  0.021  0.000   -0.000  0.000  0.003
 TransDip  -0.000 -0.000  0.011    0.183 -0.021  0.000    0.000 -0.000  0.029

 Mode:                19                     20                     21
 Frequency:       638.65                 692.41                 711.44
 Force Cnst:      3.0682                 3.4058                 4.2462
 Red. Mass:      12.7674                12.0570                14.2388
 IR Active:          YES                    YES                    YES
 IR Intens:       10.821                  1.685                 69.809
 Raman Active:       YES                    YES                    YES
               X      Y      Z        X      Y      Z        X      Y      Z
 C          0.502  0.002 -0.000   -0.000  0.000  0.630    0.020 -0.127  0.000
 C          0.341 -0.268 -0.000   -0.000 -0.000 -0.445    0.180  0.262 -0.000
 C         -0.114 -0.292  0.000   -0.000 -0.000  0.288    0.233  0.339  0.000
 C         -0.266 -0.016 -0.000   -0.000 -0.000 -0.236    0.103  0.449 -0.000
 C         -0.102  0.290  0.000   -0.000 -0.000  0.261   -0.030  0.406  0.000
 C          0.390  0.259  0.000    0.000 -0.000 -0.438   -0.192  0.355 -0.000
 F         -0.259 -0.022  0.000    0.000  0.000 -0.085   -0.020 -0.342 -0.000
 Br        -0.034 -0.000 -0.000    0.000  0.000  0.007   -0.029 -0.030  0.000
 Cl        -0.016  0.067 -0.000    0.000 -0.000 -0.006   -0.020 -0.013 -0.000
 Cl         0.042  0.008  0.000   -0.000  0.000  0.005    0.002 -0.229 -0.000
 Br        -0.004 -0.023  0.000    0.000  0.000 -0.002   -0.022 -0.018  0.000
 I         -0.016 -0.001 -0.000   -0.000  0.000  0.004    0.010 -0.012  0.000
 TransDip   0.105 -0.011 -0.000   -0.000 -0.000  0.042    0.035  0.265  0.000

 Mode:                22                     23                     24
 Frequency:       820.04                 952.11                1083.14
 Force Cnst:      5.0284                 7.0204                 8.4684
 Red. Mass:      12.6915                13.1443                12.2514
 IR Active:          YES                    YES                    YES
 IR Intens:        4.298                 18.029                  1.910
 Raman Active:       YES                    YES                    YES
               X      Y      Z        X      Y      Z        X      Y      Z
 C         -0.146  0.004  0.000    0.025 -0.181 -0.000    0.058 -0.220  0.000
 C         -0.254 -0.379 -0.000    0.269 -0.227  0.000    0.564  0.205 -0.000
 C          0.269 -0.366  0.000    0.478 -0.219  0.000   -0.169  0.063 -0.000
 C          0.290 -0.126  0.000    0.039  0.373 -0.000    0.004 -0.469  0.000
 C          0.438  0.293  0.000   -0.401 -0.204 -0.000    0.135 -0.022  0.000
 C         -0.252  0.314 -0.000   -0.267 -0.159  0.000   -0.514  0.174 -0.000
 F         -0.049  0.015 -0.000   -0.013  0.335  0.000   -0.006  0.135  0.000
 Br         0.032  0.022  0.000   -0.008 -0.003 -0.000   -0.022 -0.013  0.000
 Cl        -0.113  0.060 -0.000   -0.084  0.058 -0.000    0.009 -0.001 -0.000
 Cl         0.005  0.040 -0.000    0.000 -0.053  0.000   -0.003  0.056 -0.000
 Br        -0.041 -0.022 -0.000    0.021  0.017  0.000   -0.000  0.001 -0.000
 I          0.010 -0.005  0.000    0.003 -0.002  0.000    0.006 -0.003  0.000
 TransDip   0.052 -0.041  0.000    0.042 -0.129 -0.000    0.031  0.031  0.000

 Mode:                25                     26                     27
 Frequency:      1237.31                1257.58                1343.45
 Force Cnst:     11.1975                11.1851                12.8110
 Red. Mass:      12.4142                12.0038                12.0473
 IR Active:          YES                    YES                    YES
 IR Intens:       17.704                  1.948                103.023
 Raman Active:       YES                    YES                    YES
               X      Y      Z        X      Y      Z        X      Y      Z
 C         -0.003  0.369 -0.000    0.361  0.035  0.000    0.342  0.062  0.000
 C         -0.048  0.178 -0.000   -0.184  0.349 -0.000   -0.138 -0.376  0.000
 C          0.463 -0.051  0.000   -0.182 -0.350  0.000   -0.344  0.279 -0.000
 C          0.029 -0.452  0.000    0.469 -0.048  0.000    0.417  0.129  0.000
 C         -0.447 -0.214 -0.000   -0.291  0.343 -0.000   -0.144 -0.400  0.000
 C          0.049  0.335 -0.000   -0.176 -0.319  0.000   -0.172  0.344 -0.000
 F         -0.005 -0.207  0.000    0.009 -0.016  0.000   -0.042 -0.018 -0.000
 Br        -0.004 -0.004  0.000   -0.001 -0.001 -0.000    0.005  0.007  0.000
 Cl        -0.041  0.014 -0.000   -0.003 -0.001 -0.000    0.023 -0.017  0.000
 Cl        -0.003  0.047 -0.000    0.000  0.006 -0.000   -0.013 -0.008  0.000
 Br         0.014  0.007 -0.000    0.001  0.001 -0.000    0.004  0.006 -0.000
 I          0.002 -0.002  0.000   -0.000 -0.000  0.000    0.001 -0.002 -0.000
 TransDip   0.035 -0.130  0.000   -0.042 -0.015 -0.000   -0.317  0.070  0.000

 Mode:                28                     29                     30
 Frequency:      1390.12                1546.29                1551.73
 Force Cnst:     14.0075                16.9430                17.0328
 Red. Mass:      12.3029                12.0270                12.0062
 IR Active:          YES                    YES                    YES
 IR Intens:      216.241                 10.276                  3.124
 Raman Active:       YES                    YES                    YES
               X      Y      Z        X      Y      Z        X      Y      Z
 C         -0.026  0.624 -0.000   -0.101 -0.397 -0.000    0.602 -0.074  0.000
 C          0.287  0.082  0.000   -0.116  0.447 -0.000   -0.392  0.170  0.000
 C         -0.150 -0.376  0.000   -0.123 -0.436  0.000    0.265  0.065 -0.000
 C         -0.092  0.329 -0.000    0.056  0.200  0.000   -0.435  0.014 -0.000
 C          0.252 -0.256  0.000    0.064 -0.349  0.000    0.272 -0.160  0.000
 C         -0.252 -0.073  0.000    0.220  0.439 -0.000   -0.288 -0.043 -0.000
 F          0.007 -0.204  0.000    0.005  0.061  0.000   -0.023  0.015 -0.000
 Br        -0.008 -0.002 -0.000    0.001 -0.001  0.000    0.002 -0.000  0.000
 Cl         0.003  0.010  0.000    0.001  0.004 -0.000   -0.001 -0.003  0.000
 Cl         0.003 -0.012 -0.000   -0.000 -0.000 -0.000    0.004  0.000  0.000
 Br        -0.003  0.002 -0.000   -0.001  0.001 -0.000   -0.000  0.001 -0.000
 I          0.002  0.000  0.000   -0.001 -0.000  0.000   -0.001  0.001 -0.000
 TransDip   0.070  0.466 -0.000   -0.017 -0.101 -0.000    0.051 -0.024  0.000

 STANDARD THERMODYNAMIC QUANTITIES AT   298.15 K  AND     1.00 ATM

   This Molecule has  0 Imaginary Frequencies
   Zero point vibrational energy:       26.020 kcal/mol

   Atom    1 Element C  Has Mass   12.00000
   Atom    2 Element C  Has Mass   12.00000
   Atom    3 Element C  Has Mass   12.00000
   Atom    4 Element C  Has Mass   12.00000
   Atom    5 Element C  Has Mass   12.00000
   Atom    6 Element C  Has Mass   12.00000
   Atom    7 Element F  Has Mass   18.99840
   Atom    8 Element Br Has Mass   78.91830
   Atom    9 Element Cl Has Mass   34.96885
   Atom   10 Element Cl Has Mass   34.96885
   Atom   11 Element Br Has Mass   78.91830
   Atom   12 Element I  Has Mass  126.90440
   Molecular Mass:   445.677100 amu
   Principal axes and moments of inertia in amu*Bohr^2:
                             1           2           3
    Eigenvalues --     5347.36081  9089.30502 14436.66584
          X               1.00000     0.00083     0.00000
          Y              -0.00083     1.00000     0.00000
          Z               0.00000    -0.00000     1.00000
   Rotational Symmetry Number is   1
   The Molecule is an Asymmetric Top
   Translational Enthalpy:        0.889 kcal/mol
   Rotational Enthalpy:           0.889 kcal/mol
   Vibrational Enthalpy:         31.951 kcal/mol
   gas constant (RT):             0.592 kcal/mol
   Translational Entropy:        44.172  cal/mol.K
   Rotational Entropy:           34.905  cal/mol.K
   Vibrational Entropy:          38.406  cal/mol.K

   Total Enthalpy:               34.321 kcal/mol
   Total Entropy:               117.483  cal/mol.K

 ======================================================================

 STANDARD THERMODYNAMIC QUANTITIES FOR ANHARMONIC VIBRATION -- TOSH

   Zero point vibrational energy: ************ kcal/mol

   Vibrational Enthalpy:       Infinity kcal/mol
   Vibrational Entropy:             NaN  cal/mol.K

   Total Enthalpy:             Infinity kcal/mol
   Total Entropy:                   NaN  cal/mol.K

 ======================================================================

 STANDARD THERMODYNAMIC QUANTITIES FOR ANHARMONIC VIBRATION -- VPT2

   Zero point vibrational energy: ************ kcal/mol

   Vibrational Enthalpy:       Infinity kcal/mol
   Vibrational Entropy:             NaN  cal/mol.K

   Total Enthalpy:             Infinity kcal/mol
   Total Entropy:                   NaN  cal/mol.K

 ======================================================================

Archival summary:
1\1\february\FREQ\ProcedureUnspecified\BasisUnspecified\1r2l216\taweetha\MonDec200:36:352019MonDec200:36:352019\0\\#,FREQ,ProcedureUnspecified,BasisUnspecified,\\0,1\I\C,1,2.11737\C,2,1.39152,1,117.758\F,3,1.33685,2,119.264,1,0,0\C,3,1.39149,2,122.22,1,-180,0\C,5,1.3992,3,118.989,2,-0,0\C,2,1.40239,1,123.542,3,-180,0\C,7,1.40423,2,120.038,1,-180,0\Cl,6,1.73437,5,119.914,3,180,0\Cl,8,1.73844,7,120.585,2,-180,0\Br,5,1.89394,3,118.498,2,-180,0\Br,7,1.8981,2,120.492,1,-0,0\\\@

 Total job time:  755.20s(wall), 4338.77s(cpu) 
 Mon Dec  2 00:36:35 2019

        *************************************************************
        *                                                           *
        *  Thank you very much for using Q-Chem.  Have a nice day.  *
        *                                                           *
        *************************************************************
