# Supplementary material for: Geometric and energetic data from quantum chemical calculations of halobenzenes and xylenes
Source: Data Brief. 2020 Mar 5;30:105386. doi: 10.1016/j.dib.2020.105386 (PMC7114895; doi:10.1016/j.dib.2020.105386)
Supplement: Supplementary file 1 [file mmc1.zip › halobenzene/B3LYP/FBrClClClBr.out]

                  Welcome to Q-Chem
     A Quantum Leap Into The Future Of Chemistry


 Q-Chem 5.2 (devel), Q-Chem, Inc., Pleasanton, CA (2019)

 Yihan Shao,  Zhengting Gan,  E. Epifanovsky,  A. T. B. Gilbert,  M. Wormit,  
 J. Kussmann,  A. W. Lange,  A. Behn,  Jia Deng,  Xintian Feng,  D. Ghosh,  
 M. Goldey,  P. R. Horn,  L. D. Jacobson,  I. Kaliman,  T. Kus,  A. Landau,  
 Jie Liu,  E. I. Proynov,  R. M. Richard,  R. P. Steele,  E. J. Sundstrom,  
 H. L. Woodcock III,  P. M. Zimmerman,  D. Zuev,  B. Albrecht,  E. Alguire,  
 S. A. Baeppler,  D. Barton,  Z. Benda,  Y. A. Bernard,  E. J. Berquist,  
 K. B. Bravaya,  H. Burton,  D. Casanova,  Chun-Min Chang,  Yunqing Chen,  
 A. Chien,  K. D. Closser,  M. P. Coons,  S. Coriani,  S. Dasgupta,  
 A. L. Dempwolff,  M. Diedenhofen,  Hainam Do,  R. G. Edgar,  Po-Tung Fang,  
 S. Faraji,  S. Fatehi,  Qingguo Feng,  K. D. Fenk,  J. Fosso-Tande,  
 J. Gayvert,  Qinghui Ge,  A. Ghysels,  G. Gidofalvi,  J. Gomes,  
 J. Gonthier,  A. Gunina,  D. Hait,  M. W. D. Hanson-Heine,  
 P. H. P. Harbach,  A. W. Hauser,  M. F. Herbst,  J. E. Herr,  
 E. G. Hohenstein,  Z. C. Holden,  Kerwin Hui,  B. C. Huynh,  T.-C. Jagau,  
 Hyunjun Ji,  B. Kaduk,  K. Khistyaev,  Jaehoon Kim,  P. Klunzinger,  K. Koh,  
 D. Kosenkov,  L. Koulias,  T. Kowalczyk,  C. M. Krauter,  A. Kunitsa,  
 Ka Un Lao,  A. Laurent,  K. V. Lawler,  Joonho Lee,  D. Lefrancois,  
 S. Lehtola,  D. S. Levine,  Yi-Pei Li,  You-Sheng Lin,  Fenglai Liu,  
 E. Livshits,  A. Luenser,  P. Manohar,  E. Mansoor,  S. F. Manzer,  
 Shan-Ping Mao,  Yuezhi Mao,  N. Mardirossian,  A. V. Marenich,  
 T. Markovich,  L. A. Martinez-Martinez,  S. A. Maurer,  N. J. Mayhall,  
 S. C. McKenzie,  J.-M. Mewes,  P. Morgante,  A. F. Morrison,  
 J. W. Mullinax,  K. Nanda,  T. S. Nguyen-Beck,  R. Olivares-Amaya,  
 J. A. Parkhill,  Zheng Pei,  T. M. Perrine,  F. Plasser,  P. Pokhilko,  
 S. Prager,  A. Prociuk,  E. Ramos,  D. R. Rehn,  F. Rob,  M. Scheurer,  
 M. Schneider,  N. Sergueev,  S. M. Sharada,  S. Sharma,  D. W. Small,  
 T. Stauch,  T. Stein,  Yu-Chuan Su,  A. J. W. Thom,  A. Tkatchenko,  
 T. Tsuchimochi,  N. M. Tubman,  L. Vogt,  M. L. Vidal,  O. Vydrov,  
 M. A. Watson,  J. Wenzel,  M. de Wergifosse,  T. A. Wesolowski,  A. White,  
 J. Witte,  A. Yamada,  Jun Yang,  K. Yao,  S. Yeganeh,  S. R. Yost,  
 Zhi-Qiang You,  A. Zech,  Igor Ying Zhang,  Xing Zhang,  Yan Zhao,  
 Ying Zhu,  B. R. Brooks,  G. K. L. Chan,  C. J. Cramer,  M. S. Gordon,  
 W. J. Hehre,  A. Klamt,  M. W. Schmidt,  C. D. Sherrill,  D. G. Truhlar,  
 A. Aspuru-Guzik,  R. Baer,  A. T. Bell,  N. A. Besley,  Jeng-Da Chai,  
 A. E. DePrince, III,  R. A. DiStasio Jr.,  A. Dreuw,  B. D. Dunietz,  
 T. R. Furlani,  Chao-Ping Hsu,  Yousung Jung,  Jing Kong,  D. S. Lambrecht,  
 WanZhen Liang,  C. Ochsenfeld,  V. A. Rassolov,  L. V. Slipchenko,  
 J. E. Subotnik,  T. Van Voorhis,  J. M. Herbert,  A. I. Krylov,  
 P. M. W. Gill,  M. Head-Gordon

 Contributors to earlier versions of Q-Chem not listed above: 
 R. D. Adamson,  B. Austin,  J. Baker,  G. J. O. Beran,  K. Brandhorst,  
 S. T. Brown,  E. F. C. Byrd,  A. K. Chakraborty,  C.-L. Cheng,  
 Siu Hung Chien,  D. M. Chipman,  D. L. Crittenden,  H. Dachsel,  
 R. J. Doerksen,  A. D. Dutoi,  L. Fusti-Molnar,  W. A. Goddard III,  
 A. Golubeva-Zadorozhnaya,  S. R. Gwaltney,  G. Hawkins,  A. Heyden,  
 S. Hirata,  G. Kedziora,  F. J. Keil,  C. Kelley,  Jihan Kim,  R. A. King,  
 R. Z. Khaliullin,  P. P. Korambath,  W. Kurlancheek,  A. M. Lee,  M. S. Lee,  
 S. V. Levchenko,  Ching Yeh Lin,  D. Liotard,  R. C. Lochan,  I. Lotan,  
 P. E. Maslen,  N. Nair,  D. P. O'Neill,  D. Neuhauser,  E. Neuscamman,  
 C. M. Oana,  R. Olson,  B. Peters,  R. Peverati,  P. A. Pieniazek,  
 Y. M. Rhee,  J. Ritchie,  M. A. Rohrdanz,  E. Rosta,  N. J. Russ,  
 H. F. Schaefer III,  N. E. Schultz,  N. Shenvi,  A. C. Simmonett,  A. Sodt,  
 D. Stuck,  K. S. Thanthiriwatte,  V. Vanovschi,  Tao Wang,  A. Warshel,  
 C. F. Williams,  Q. Wu,  X. Xu,  W. Zhang

 Please cite Q-Chem as follows:
 Y. Shao et al., Mol. Phys. 113, 184-215 (2015)
 DOI: 10.1080/00268976.2014.952696

 Q-Chem 5.2.1 for Intel X86 EM64T Linux

 Parts of Q-Chem use Armadillo 8.300.2 (Tropical Shenanigans).
 http://arma.sourceforge.net/

 Q-Chem begins on Mon Dec  2 00:36:35 2019  

Host: 
0

     Scratch files written to /scratch/taweetham/qchem28351//
NAlpha2: 166
NElect   166
Mult     1

Checking the input file for inconsistencies... 	...done.

--------------------------------------------------------------
User input:
--------------------------------------------------------------
$MOLECULE
0 1
C   
C	1	CC
C	2	CC	1	120.0		
C	3	CC	2	120.0	1	0.0
C	4	CC	3	120.0	2	0.0	
C	5 	CC	4	120.0	3	0.0
F	1	CF	2	120.0	3	180.0
Br	2	CBr	3	120.0	4	180.0
Cl	3	CCl	4	120.0	5	180.0
Cl	4	CCl	5	120.0	6	180.0
Cl	5	CCl	6	120.0	1	180.0
Br	6	CBr	1	120.0	2	180.0

CC=1.39483
CH=1.08673
CF=1.33960
CCl=1.72090
CBr=1.89068
CI=2.07886
$END

$REM
   JOB_TYPE	OPTIMIZATION
   BASIS	6-311++G**
   METHOD	B3LYP
   MEM_TOTAL	64000
   SYM_IGNORE	TRUE
$END

--------------------------------------------------------------
 ----------------------------------------------------------------
             Standard Nuclear Orientation (Angstroms)
    I     Atom           X                Y                Z
 ----------------------------------------------------------------
    1      C       0.0000000000     0.0000000000     0.0000000000
    2      C       0.0000000000     0.0000000000     1.3948300000
    3      C       1.2079582140     0.0000000000     2.0922450000
    4      C       2.4159164279     0.0000000000     1.3948300000
    5      C       2.4159164279     0.0000000000    -0.0000000000
    6      C       1.2079582140     0.0000000000    -0.6974150000
    7      F      -1.1601276309    -0.0000000000    -0.6698000000
    8      Br     -1.6373769104    -0.0000000000     2.3401700000
    9      Cl      1.2079582140    -0.0000000000     3.8131450000
   10      Cl      3.9062595453    -0.0000000000     2.2552800000
   11      Cl      3.9062595453    -0.0000000000    -0.8604500000
   12      Br      1.2079582140    -0.0000000000    -2.5880950000
 ----------------------------------------------------------------
 Nuclear Repulsion Energy =        1780.16445742 hartrees
 There are       83 alpha and       83 beta electrons
 Requested basis set is 6-311++G(d,p)
 There are 119 shells and 340 basis functions

 Total QAlloc Memory Limit  64000 MB
 Mega-Array Size       188 MB
 MEM_STATIC part       192 MB
 A cutoff of  1.0D-11 yielded   4972 shell pairs
 There are     45653 function pairs (     49821 Cartesian)
 Smallest overlap matrix eigenvalue = 4.97E-07

 Q-Chem warning in module stvman/mkSTV.C, line 318:

 Overlap eigenvalue is smaller than square root of threshold
 Use THRESH >= 12 to get rid of this warning

 Linear dependence detected in AO basis
 Tighter screening thresholds may be required for diffuse basis sets
 Use S2THRESH > 14 and THRESH = 14 in case of SCF convergence issues
 Number of orthogonalized atomic orbitals = 338
 Maximum deviation from orthogonality = 3.238E-10

 Scale SEOQF with 1.000000e-01/1.000000e-01/1.000000e-01

 Standard Electronic Orientation quadrupole field applied
 Nucleus-field energy     =    -0.0000000607 hartrees
 Guess from superposition of atomic densities
 Warning:  Energy on first SCF cycle will be non-variational
 SAD guess density has 166.000000 electrons

 -----------------------------------------------------------------------
  General SCF calculation program by
  Eric Jon Sundstrom, Paul Horn, Yuezhi Mao, Dmitri Zuev, Alec White,
  David Stuck, Shaama M.S., Shane Yost, Joonho Lee, David Small,
  Daniel Levine, Susi Lehtola, Hugh Burton, Evgeny Epifanovsky,
  Bang C. Huynh
 -----------------------------------------------------------------------
 Exchange:     0.2000 Hartree-Fock + 0.0800 Slater + 0.7200 B88
 Correlation:  0.1900 VWN1RPA + 0.8100 LYP
 Using SG-1 standard quadrature grid
 using 6 threads for integral computing
 -------------------------------------------------------
 OpenMP Integral computing Module                
 Release: version 2.0, May 2017, Q-Chem Inc. Pleasanton 
 -------------------------------------------------------
 A restricted SCF calculation will be
 performed using DIIS
 SCF converges when DIIS error is below 1.0e-08
 ---------------------------------------
  Cycle       Energy         DIIS error
 ---------------------------------------
    1   -6860.1232398510      3.24e-02  
    2   -6857.4522463574      2.13e-03  
    3   -6857.4423656295      2.25e-03  
    4   -6857.4835177263      6.58e-04  
    5   -6857.4893888917      2.12e-04  
    6   -6857.4898895262      7.35e-05  
    7   -6857.4899441359      1.69e-05  
    8   -6857.4899470484      7.65e-06  
    9   -6857.4899478508      2.60e-06  
   10   -6857.4899479194      4.40e-07  
   11   -6857.4899479205      1.40e-07  
   12   -6857.4899479215      5.40e-08  
   13   -6857.4899479219      6.62e-09  Convergence criterion met
 ---------------------------------------
 SCF time:   CPU 179.92s  wall 32.00s 
 SCF   energy in the final basis set =    -6857.4899479219
 Total energy in the final basis set =    -6857.4899479219

 --------------------------------------------------------------

                    Orbital Energies (a.u.)
 --------------------------------------------------------------

 Alpha MOs
 -- Occupied --
********-482.8615-101.5873-101.5872-101.5857 -62.5143 -62.5143 -56.3351
-56.3351 -56.3309 -56.3309 -56.3305 -56.3305 -24.7331 -10.3188 -10.2895
-10.2895 -10.2862 -10.2799 -10.2798  -9.5024  -9.5023  -9.5007  -8.7232
 -8.7231  -7.2674  -7.2671  -7.2657  -7.2573  -7.2572  -7.2563  -7.2562
 -7.2556  -7.2546  -6.5556  -6.5556  -6.5415  -6.5414  -6.5405  -6.5405
 -2.6663  -2.6662  -2.6626  -2.6624  -2.6618  -2.6618  -2.6505  -2.6505
 -2.6504  -2.6504  -1.2755  -0.9754  -0.9257  -0.9024  -0.8744  -0.8514
 -0.8190  -0.7653  -0.7487  -0.6572  -0.6483  -0.5832  -0.5802  -0.5202
 -0.5194  -0.4839  -0.4795  -0.4656  -0.4557  -0.4476  -0.4142  -0.4124
 -0.3849  -0.3655  -0.3623  -0.3585  -0.3493  -0.3386  -0.3194  -0.3155
 -0.3046  -0.2743  -0.2719
 -- Virtual --
 -0.0788  -0.0700  -0.0610  -0.0315  -0.0144  -0.0074   0.0154   0.0195
  0.0232   0.0275   0.0374   0.0402   0.0550   0.0571   0.0614   0.0663
  0.0695   0.0744   0.0746   0.0783   0.0878   0.0934   0.0944   0.1011
  0.1081   0.1083   0.1183   0.1209   0.1335   0.1364   0.1447   0.1492
  0.1523   0.1594   0.1623   0.1705   0.1719   0.1865   0.1910   0.1973
  0.1987   0.2119   0.2225   0.2271   0.2300   0.2305   0.2341   0.2515
  0.2524   0.2634   0.2701   0.2751   0.2830   0.2850   0.2894   0.3202
  0.3503   0.3507   0.3707   0.4041   0.4110   0.4147   0.4163   0.4186
  0.4278   0.4286   0.4339   0.4441   0.4503   0.4611   0.4712   0.4729
  0.4785   0.4984   0.4987   0.5012   0.5183   0.5348   0.5395   0.5474
  0.5556   0.5693   0.5759   0.5776   0.5814   0.5815   0.6103   0.6195
  0.6205   0.6415   0.6632   0.6822   0.6972   0.7062   0.7126   0.7503
  0.7702   0.7705   0.7830   0.8112   0.8123   0.8216   0.8307   0.8314
  0.8367   0.8480   0.8481   0.8521   0.8629   0.8906   0.8977   0.9100
  0.9131   0.9283   0.9352   0.9374   0.9402   0.9807   1.0040   1.0075
  1.0535   1.0737   1.0910   1.1123   1.1178   1.1322   1.2005   1.2334
  1.2338   1.2404   1.2680   1.2715   1.2754   1.2834   1.3396   1.3991
  1.4111   1.4378   1.4657   1.4679   1.5393   1.5586   1.6146   1.6487
  1.7240   1.7334   1.7491   1.7603   1.8185   1.8227   1.8356   1.8424
  1.9051   2.0018   2.0160   2.0298   2.0648   2.0693   2.1357   2.1562
  2.1766   2.2176   2.2187   2.2449   2.2510   2.2621   2.2791   2.2923
  2.2985   2.3174   2.3396   2.3733   2.4283   2.4535   2.4661   2.5080
  2.5684   2.5984   2.6166   2.7094   2.7209   2.8198   2.8319   2.9249
  3.0178   3.0359   3.0686   3.0711   3.1201   3.1975   3.2058   3.4353
  3.4457   3.6759   3.7499   3.7653   3.8523   3.9014   3.9545   3.9810
  3.9891   4.0430   4.0611   4.0614   4.0727   4.0853   4.2479   4.2489
  4.4037   4.4110   4.8181   4.8328   6.2966   6.4439   6.6696   6.7550
  6.7701   7.5432   7.5559   7.6635   7.6657   7.7488   7.7511   9.7162
  9.7921   9.8086  23.2249  23.7732  23.7804  23.9290  23.9404  24.0202
 25.7598  25.8085  25.8761  26.1158  26.1232  26.2204  26.4444  26.6646
 26.8687  47.9784  48.0196  66.7702 215.7010 215.7889 215.8080 289.7390
289.7516 289.8604 289.8630 289.9727 289.97371020.79011020.8424
 --------------------------------------------------------------

          Ground-State Mulliken Net Atomic Charges

     Atom                 Charge (a.u.)
  ----------------------------------------
      1 C                    -1.024906
      2 C                     0.120295
      3 C                     0.002720
      4 C                    -0.698112
      5 C                     0.014738
      6 C                     0.113450
      7 F                    -0.089197
      8 Br                   -0.108276
      9 Cl                    0.556081
     10 Cl                    0.664799
     11 Cl                    0.556436
     12 Br                   -0.108028
  ----------------------------------------
  Sum of atomic charges =     0.000000

 -----------------------------------------------------------------
                    Cartesian Multipole Moments
 -----------------------------------------------------------------
    Charge (ESU x 10^10)
                 0.0000
    Dipole Moment (Debye)
         X       0.3180      Y       0.0000      Z       0.1841
       Tot       0.3674
    Quadrupole Moments (Debye-Ang)
        XX    -112.8163     XY       0.0000     YY    -113.1204
        XZ      -2.2863     YZ       0.0000     ZZ    -110.1844
    Octopole Moments (Debye-Ang^2)
       XXX    -417.9433    XXY       0.0000    XYY    -141.4062
       YYY      -0.0000    XXZ     -75.5882    XYZ       0.0000
       YYZ     -81.6332    XZZ    -139.2978    YZZ       0.0000
       ZZZ    -246.1432
    Hexadecapole Moments (Debye-Ang^3)
      XXXX   -3399.0647   XXXY       0.0000   XXYY    -616.6723
      XYYY       0.0000   YYYY    -129.8765   XXXZ    -116.3501
      XXYZ       0.0000   XYYZ     -30.2972   YYYZ       0.0000
      XXZZ   -1087.4138   XYZZ       0.0000   YYZZ    -581.6916
      XZZZ    -117.7318   YZZZ       0.0000   ZZZZ   -3128.8480
 -----------------------------------------------------------------
 Calculating analytic gradient of the SCF energy
 Gradient of SCF Energy
            1           2           3           4           5           6
    1  -0.0029196   0.0064669   0.0007181  -0.0007355   0.0015041   0.0043627
    2   0.0000000  -0.0000000  -0.0000000   0.0000000   0.0000000  -0.0000000
    3  -0.0016309   0.0012946   0.0015727  -0.0001993  -0.0002862   0.0042601
            7           8           9          10          11          12
    1  -0.0053841   0.0050591  -0.0012855  -0.0071831  -0.0068971   0.0062939
    2   0.0000000   0.0000000  -0.0000000   0.0000000   0.0000000  -0.0000000
    3  -0.0032396   0.0039131  -0.0069177  -0.0042432   0.0025577   0.0029188
 Max gradient component =       7.183E-03
 RMS gradient           =       3.331E-03
 Gradient time:  CPU 63.53 s  wall 10.68 s
 Geometry Optimization Parameters
   NAtoms,    NIC,     NZ,  NCons,   NDum,   NFix, NCnnct, MaxDiis
       12      78      12       0       0       0       0       0


** GEOMETRY OPTIMIZATION IN DELOCALIZED INTERNAL COORDINATES **
   Searching for a Minimum

   Optimization Cycle:   1

                       Coordinates (Angstroms)
     ATOM                X               Y               Z
      1  C         0.0000000000    0.0000000000    0.0000000000
      2  C         0.0000000000    0.0000000000    1.3948300000
      3  C         1.2079582140    0.0000000000    2.0922450000
      4  C         2.4159164279    0.0000000000    1.3948300000
      5  C         2.4159164279    0.0000000000    0.0000000000
      6  C         1.2079582140    0.0000000000   -0.6974150000
      7  F        -1.1601276309    0.0000000000   -0.6698000000
      8  Br       -1.6373769104    0.0000000000    2.3401700000
      9  Cl        1.2079582140    0.0000000000    3.8131450000
     10  Cl        3.9062595453    0.0000000000    2.2552800000
     11  Cl        3.9062595453    0.0000000000   -0.8604500000
     12  Br        1.2079582140    0.0000000000   -2.5880950000
   Point Group: c1    Number of degrees of freedom:    30


   Energy is  -6857.489947922


 Attempting to generate delocalized internal coordinates
 Initial Hessian constructed with Jon Baker's OPTIMIZE code

 21 Hessian modes will be used to form the next step
  Hessian Eigenvalues:
     0.201019    0.201019    0.250000    0.250000    0.250000    0.250000
     0.250000    0.250000    0.250000    0.250000    0.250000    0.334879
     0.334879    0.334879    0.426727    0.426727    0.464882    0.464882
     0.464882    0.464882    0.572947

 Minimum search - taking simple RFO step
 Searching for Lamda that Minimizes Along All modes
 Value Taken    Lamda =  -0.00396387
 Step Taken.  Stepsize is  0.116442

                             Maximum     Tolerance    Cnvgd?
         Gradient           0.029459      0.000300      NO
         Displacement       0.099656      0.001200      NO
         Energy change     *********      0.000001      NO


 New Cartesian Coordinates Obtained by Inverse Iteration

 Displacement from previous Coordinates is:  0.289339
 ----------------------------------------------------------------
             Standard Nuclear Orientation (Angstroms)
    I     Atom           X                Y                Z
 ----------------------------------------------------------------
    1      C       0.0213767976     0.0000000000     0.0122431265
    2      C      -0.0017051761     0.0000000000     1.4007667350
    3      C       1.2114637841     0.0000000000     2.1063849559
    4      C       2.4282188046     0.0000000000     1.4015783607
    5      C       2.4314207992     0.0000000000    -0.0045264590
    6      C       1.2127538304     0.0000000000    -0.7017442255
    7      F      -1.1338522646     0.0000000000    -0.6545158740
    8      Br     -1.6915782831     0.0000000000     2.2625705057
    9      Cl      1.2235001384     0.0000000000     3.8380461869
   10      Cl      3.9286759978     0.0000000000     2.2705639644
   11      Cl      3.9379897263     0.0000000000    -0.8594278780
   12      Br      1.1104161063     0.0000000000    -2.5971993986
 ----------------------------------------------------------------
 Nuclear Repulsion Energy =        1771.39032855 hartrees
 There are       83 alpha and       83 beta electrons
 Applying Cartesian multipole field
    Component          Value
    ---------          -----
     (2,0,0)        1.00000E-11
     (0,2,0)        2.00000E-11
     (0,0,2)       -3.00000E-11
 Nucleus-field energy     =    -0.0000000598 hartrees
 Requested basis set is 6-311++G(d,p)
 There are 119 shells and 340 basis functions
 A cutoff of  1.0D-11 yielded   4944 shell pairs
 There are     45497 function pairs (     49629 Cartesian)
 Smallest overlap matrix eigenvalue = 4.94E-07

 Q-Chem warning in module stvman/mkSTV.C, line 318:

 Overlap eigenvalue is smaller than square root of threshold
 Use THRESH >= 12 to get rid of this warning

 Linear dependence detected in AO basis
 Tighter screening thresholds may be required for diffuse basis sets
 Use S2THRESH > 14 and THRESH = 14 in case of SCF convergence issues
 Number of orthogonalized atomic orbitals = 338
 Maximum deviation from orthogonality = 2.009E-10
 Guess MOs from SCF MO coefficient file

 -----------------------------------------------------------------------
  General SCF calculation program by
  Eric Jon Sundstrom, Paul Horn, Yuezhi Mao, Dmitri Zuev, Alec White,
  David Stuck, Shaama M.S., Shane Yost, Joonho Lee, David Small,
  Daniel Levine, Susi Lehtola, Hugh Burton, Evgeny Epifanovsky,
  Bang C. Huynh
 -----------------------------------------------------------------------
 Exchange:     0.2000 Hartree-Fock + 0.0800 Slater + 0.7200 B88
 Correlation:  0.1900 VWN1RPA + 0.8100 LYP
 Using SG-1 standard quadrature grid
 using 6 threads for integral computing
 -------------------------------------------------------
 OpenMP Integral computing Module                
 Release: version 2.0, May 2017, Q-Chem Inc. Pleasanton 
 -------------------------------------------------------
 A restricted SCF calculation will be
 performed using DIIS
 SCF converges when DIIS error is below 1.0e-08
 ---------------------------------------
  Cycle       Energy         DIIS error
 ---------------------------------------
    1   -6857.4884152115      4.98e-04  
    2   -6857.4912083130      1.65e-04  
    3   -6857.4908437537      2.33e-04  
    4   -6857.4915190908      3.97e-05  
    5   -6857.4915394615      1.08e-05  
    6   -6857.4915407740      2.92e-06  
    7   -6857.4915408823      1.04e-06  
    8   -6857.4915408954      3.23e-07  
    9   -6857.4915408969      8.87e-08  
   10   -6857.4915408971      3.58e-08  
   11   -6857.4915408973      1.34e-08  
   12   -6857.4915408973      6.26e-09  Convergence criterion met
 ---------------------------------------
 SCF time:   CPU 165.67s  wall 30.00s 
 SCF   energy in the final basis set =    -6857.4915408973
 Total energy in the final basis set =    -6857.4915408973

 --------------------------------------------------------------

                    Orbital Energies (a.u.)
 --------------------------------------------------------------

 Alpha MOs
 -- Occupied --
********-482.8625-101.5882-101.5880-101.5861 -62.5153 -62.5152 -56.3361
-56.3361 -56.3319 -56.3318 -56.3315 -56.3315 -24.7322 -10.3167 -10.2934
-10.2932 -10.2896 -10.2809 -10.2807  -9.5029  -9.5027  -9.5008  -8.7241
 -8.7240  -7.2679  -7.2676  -7.2659  -7.2577  -7.2576  -7.2568  -7.2567
 -7.2556  -7.2546  -6.5566  -6.5565  -6.5423  -6.5422  -6.5414  -6.5413
 -2.6672  -2.6672  -2.6634  -2.6633  -2.6628  -2.6626  -2.6513  -2.6513
 -2.6512  -2.6512  -1.2782  -0.9707  -0.9212  -0.9000  -0.8731  -0.8519
 -0.8177  -0.7644  -0.7494  -0.6559  -0.6500  -0.5811  -0.5792  -0.5211
 -0.5178  -0.4832  -0.4787  -0.4623  -0.4557  -0.4471  -0.4143  -0.4098
 -0.3836  -0.3647  -0.3596  -0.3584  -0.3501  -0.3358  -0.3192  -0.3190
 -0.3078  -0.2746  -0.2724
 -- Virtual --
 -0.0809  -0.0724  -0.0611  -0.0347  -0.0170  -0.0074   0.0135   0.0165
  0.0218   0.0273   0.0374   0.0401   0.0544   0.0573   0.0607   0.0665
  0.0676   0.0738   0.0746   0.0771   0.0874   0.0903   0.0948   0.1011
  0.1057   0.1072   0.1186   0.1194   0.1327   0.1356   0.1446   0.1464
  0.1499   0.1601   0.1605   0.1712   0.1717   0.1867   0.1888   0.1961
  0.2000   0.2098   0.2224   0.2241   0.2312   0.2317   0.2333   0.2496
  0.2535   0.2645   0.2684   0.2753   0.2820   0.2890   0.2907   0.3180
  0.3467   0.3499   0.3698   0.4020   0.4129   0.4157   0.4168   0.4192
  0.4252   0.4311   0.4330   0.4375   0.4519   0.4591   0.4727   0.4737
  0.4815   0.4922   0.4992   0.5010   0.5182   0.5354   0.5374   0.5453
  0.5544   0.5709   0.5744   0.5750   0.5793   0.5834   0.6088   0.6156
  0.6207   0.6418   0.6560   0.6823   0.6993   0.7057   0.7087   0.7417
  0.7686   0.7722   0.7934   0.8114   0.8123   0.8226   0.8271   0.8309
  0.8318   0.8480   0.8497   0.8536   0.8566   0.8861   0.8931   0.9055
  0.9100   0.9284   0.9354   0.9367   0.9401   0.9781   0.9972   1.0104
  1.0542   1.0689   1.0868   1.1073   1.1163   1.1247   1.1893   1.2263
  1.2324   1.2445   1.2612   1.2676   1.2696   1.2764   1.3335   1.3940
  1.4110   1.4350   1.4751   1.4753   1.5404   1.5606   1.5977   1.6451
  1.7196   1.7302   1.7497   1.7536   1.8137   1.8150   1.8325   1.8378
  1.8980   2.0008   2.0081   2.0275   2.0638   2.0639   2.1191   2.1533
  2.1804   2.2081   2.2178   2.2430   2.2444   2.2589   2.2723   2.2906
  2.2918   2.2980   2.3326   2.3702   2.4197   2.4445   2.4565   2.5009
  2.5665   2.5936   2.6110   2.7054   2.7202   2.8160   2.8308   2.9156
  3.0155   3.0305   3.0554   3.0750   3.1066   3.1907   3.1914   3.4252
  3.4456   3.6630   3.7504   3.7626   3.8414   3.9062   3.9593   3.9794
  3.9887   4.0366   4.0595   4.0675   4.0817   4.0834   4.2416   4.2482
  4.4021   4.4128   4.8028   4.8393   6.2957   6.4459   6.6673   6.7584
  6.7683   7.5425   7.5548   7.6540   7.6613   7.7469   7.7520   9.7126
  9.7858   9.8028  23.2288  23.7556  23.7716  23.9057  23.9183  24.0176
 25.7568  25.8051  25.8741  26.1059  26.1075  26.2051  26.4372  26.6483
 26.8455  47.9723  48.0173  66.7692 215.6969 215.7813 215.8012 289.7379
289.7501 289.8527 289.8566 289.9696 289.97521020.78261020.8397
 --------------------------------------------------------------

          Ground-State Mulliken Net Atomic Charges

     Atom                 Charge (a.u.)
  ----------------------------------------
      1 C                    -1.204396
      2 C                     0.055883
      3 C                     0.145540
      4 C                    -0.739372
      5 C                     0.166157
      6 C                     0.036893
      7 F                    -0.070474
      8 Br                   -0.093840
      9 Cl                    0.566192
     10 Cl                    0.664609
     11 Cl                    0.566416
     12 Br                   -0.093607
  ----------------------------------------
  Sum of atomic charges =     0.000000

 -----------------------------------------------------------------
                    Cartesian Multipole Moments
 -----------------------------------------------------------------
    Charge (ESU x 10^10)
                -0.0000
    Dipole Moment (Debye)
         X       0.1908      Y      -0.0000      Z       0.1155
       Tot       0.2230
    Quadrupole Moments (Debye-Ang)
        XX    -112.7818     XY       0.0000     YY    -113.2593
        XZ      -1.9646     YZ       0.0000     ZZ    -110.5087
    Octopole Moments (Debye-Ang^2)
       XXX    -415.4672    XXY       0.0000    XYY    -140.3084
       YYY      -0.0000    XXZ     -73.9387    XYZ       0.0000
       YYZ     -81.0055    XZZ    -138.5139    YZZ      -0.0000
       ZZZ    -245.8917
    Hexadecapole Moments (Debye-Ang^3)
      XXXX   -3426.6149   XXXY       0.0000   XXYY    -623.2279
      XYYY       0.0000   YYYY    -130.1688   XXXZ    -137.1359
      XXYZ       0.0000   XYYZ     -37.4148   YYYZ       0.0000
      XXZZ   -1095.4474   XYZZ       0.0000   YYZZ    -580.3249
      XZZZ    -126.8365   YZZZ       0.0000   ZZZZ   -3123.2297
 -----------------------------------------------------------------
 Calculating analytic gradient of the SCF energy
 Gradient of SCF Energy
            1           2           3           4           5           6
    1  -0.0000648  -0.0006729   0.0000021   0.0027409   0.0030798  -0.0040533
    2   0.0000000   0.0000000  -0.0000000   0.0000000   0.0000000  -0.0000000
    3   0.0001065  -0.0043579   0.0035003   0.0017561  -0.0017601   0.0016214
            7           8           9          10          11          12
    1   0.0005900  -0.0015885   0.0017626  -0.0011548   0.0006042  -0.0012452
    2  -0.0000000  -0.0000000  -0.0000000   0.0000000   0.0000000   0.0000000
    3   0.0002514  -0.0004939  -0.0006455  -0.0005386   0.0019191  -0.0013590
 Max gradient component =       4.358E-03
 RMS gradient           =       1.579E-03
 Gradient time:  CPU 62.83 s  wall 10.57 s
 Geometry Optimization Parameters
   NAtoms,    NIC,     NZ,  NCons,   NDum,   NFix, NCnnct, MaxDiis
       12      78      12       0       0       0       0       0

 Cartesian Hessian Update
 Hessian updated using BFGS update


** GEOMETRY OPTIMIZATION IN DELOCALIZED INTERNAL COORDINATES **
   Searching for a Minimum

   Optimization Cycle:   2

                       Coordinates (Angstroms)
     ATOM                X               Y               Z
      1  C         0.0213767976    0.0000000000    0.0122431265
      2  C        -0.0017051761    0.0000000000    1.4007667350
      3  C         1.2114637841    0.0000000000    2.1063849559
      4  C         2.4282188046    0.0000000000    1.4015783607
      5  C         2.4314207992    0.0000000000   -0.0045264590
      6  C         1.2127538304    0.0000000000   -0.7017442255
      7  F        -1.1338522646    0.0000000000   -0.6545158740
      8  Br       -1.6915782831    0.0000000000    2.2625705057
      9  Cl        1.2235001384    0.0000000000    3.8380461869
     10  Cl        3.9286759978    0.0000000000    2.2705639644
     11  Cl        3.9379897263    0.0000000000   -0.8594278780
     12  Br        1.1104161063    0.0000000000   -2.5971993986
   Point Group: c1    Number of degrees of freedom:    30


   Energy is  -6857.491540897

 Hessian updated using BFGS update

 11 Hessian modes will be used to form the next step
  Hessian Eigenvalues:
     0.201019    0.202165    0.228464    0.297210    0.323823    0.335159
     0.426661    0.432898    0.463143    0.516774    0.575351

 Minimum search - taking simple RFO step
 Searching for Lamda that Minimizes Along All modes
 Value Taken    Lamda =  -0.00026549
 Step Taken.  Stepsize is  0.027025

                             Maximum     Tolerance    Cnvgd?
         Gradient           0.006399      0.000300      NO
         Displacement       0.020385      0.001200      NO
         Energy change     -0.001593      0.000001      NO


 New Cartesian Coordinates Obtained by Inverse Iteration

 Displacement from previous Coordinates is:  0.060864
 ----------------------------------------------------------------
             Standard Nuclear Orientation (Angstroms)
    I     Atom           X                Y                Z
 ----------------------------------------------------------------
    1      C       0.0224602549     0.0000000000     0.0128869303
    2      C      -0.0006780749     0.0000000000     1.4030907162
    3      C       1.2106335862     0.0000000000     2.1050454910
    4      C       2.4273242294     0.0000000000     1.4010649178
    5      C       2.4295131762     0.0000000000    -0.0043371724
    6      C       1.2152589007     0.0000000000    -0.7016996095
    7      F      -1.1330227829     0.0000000000    -0.6539535787
    8      Br     -1.6834980255     0.0000000000     2.2734029415
    9      Cl      1.2066541502     0.0000000000     3.8380488760
   10      Cl      3.9300679325     0.0000000000     2.2705973313
   11      Cl      3.9285383379     0.0000000000    -0.8744797672
   12      Br      1.1254285763     0.0000000000    -2.5949270762
 ----------------------------------------------------------------
 Nuclear Repulsion Energy =        1772.55266538 hartrees
 There are       83 alpha and       83 beta electrons
 Applying Cartesian multipole field
    Component          Value
    ---------          -----
     (2,0,0)        1.00000E-11
     (0,2,0)        2.00000E-11
     (0,0,2)       -3.00000E-11
 Nucleus-field energy     =    -0.0000000600 hartrees
 Requested basis set is 6-311++G(d,p)
 There are 119 shells and 340 basis functions
 A cutoff of  1.0D-11 yielded   4948 shell pairs
 There are     45497 function pairs (     49631 Cartesian)
 Smallest overlap matrix eigenvalue = 4.93E-07

 Q-Chem warning in module stvman/mkSTV.C, line 318:

 Overlap eigenvalue is smaller than square root of threshold
 Use THRESH >= 12 to get rid of this warning

 Linear dependence detected in AO basis
 Tighter screening thresholds may be required for diffuse basis sets
 Use S2THRESH > 14 and THRESH = 14 in case of SCF convergence issues
 Number of orthogonalized atomic orbitals = 338
 Maximum deviation from orthogonality = 1.449E-10
 Guess MOs from SCF MO coefficient file

 -----------------------------------------------------------------------
  General SCF calculation program by
  Eric Jon Sundstrom, Paul Horn, Yuezhi Mao, Dmitri Zuev, Alec White,
  David Stuck, Shaama M.S., Shane Yost, Joonho Lee, David Small,
  Daniel Levine, Susi Lehtola, Hugh Burton, Evgeny Epifanovsky,
  Bang C. Huynh
 -----------------------------------------------------------------------
 Exchange:     0.2000 Hartree-Fock + 0.0800 Slater + 0.7200 B88
 Correlation:  0.1900 VWN1RPA + 0.8100 LYP
 Using SG-1 standard quadrature grid
 using 6 threads for integral computing
 -------------------------------------------------------
 OpenMP Integral computing Module                
 Release: version 2.0, May 2017, Q-Chem Inc. Pleasanton 
 -------------------------------------------------------
 A restricted SCF calculation will be
 performed using DIIS
 SCF converges when DIIS error is below 1.0e-08
 ---------------------------------------
  Cycle       Energy         DIIS error
 ---------------------------------------
    1   -6857.4914883774      1.09e-04  
    2   -6857.4916612958      2.47e-05  
    3   -6857.4916523576      3.58e-05  
    4   -6857.4916699169      5.64e-06  
    5   -6857.4916702725      2.51e-06  
    6   -6857.4916703501      5.43e-07  
    7   -6857.4916703533      2.81e-07  
    8   -6857.4916703544      8.00e-08  
    9   -6857.4916703548      2.02e-08  
   10   -6857.4916703549      5.83e-09  Convergence criterion met
 ---------------------------------------
 SCF time:   CPU 138.93s  wall 25.00s 
 SCF   energy in the final basis set =    -6857.4916703549
 Total energy in the final basis set =    -6857.4916703549

 --------------------------------------------------------------

                    Orbital Energies (a.u.)
 --------------------------------------------------------------

 Alpha MOs
 -- Occupied --
********-482.8626-101.5880-101.5879-101.5861 -62.5154 -62.5153 -56.3362
-56.3361 -56.3320 -56.3319 -56.3316 -56.3315 -24.7322 -10.3169 -10.2930
-10.2929 -10.2899 -10.2805 -10.2804  -9.5027  -9.5025  -9.5007  -8.7242
 -8.7241  -7.2677  -7.2674  -7.2658  -7.2575  -7.2574  -7.2566  -7.2565
 -7.2556  -7.2546  -6.5567  -6.5566  -6.5424  -6.5424  -6.5415  -6.5414
 -2.6673  -2.6673  -2.6635  -2.6634  -2.6629  -2.6627  -2.6514  -2.6514
 -2.6514  -2.6513  -1.2780  -0.9708  -0.9216  -0.8997  -0.8728  -0.8520
 -0.8183  -0.7642  -0.7499  -0.6564  -0.6496  -0.5814  -0.5793  -0.5210
 -0.5177  -0.4829  -0.4787  -0.4624  -0.4558  -0.4472  -0.4143  -0.4102
 -0.3834  -0.3643  -0.3600  -0.3582  -0.3500  -0.3370  -0.3195  -0.3184
 -0.3074  -0.2745  -0.2727
 -- Virtual --
 -0.0809  -0.0719  -0.0614  -0.0345  -0.0170  -0.0075   0.0139   0.0163
  0.0218   0.0272   0.0374   0.0402   0.0544   0.0572   0.0609   0.0665
  0.0678   0.0736   0.0746   0.0772   0.0875   0.0904   0.0947   0.1011
  0.1063   0.1073   0.1182   0.1197   0.1330   0.1357   0.1446   0.1469
  0.1504   0.1598   0.1607   0.1712   0.1716   0.1864   0.1887   0.1962
  0.1998   0.2098   0.2223   0.2242   0.2317   0.2322   0.2329   0.2500
  0.2533   0.2644   0.2688   0.2759   0.2821   0.2888   0.2912   0.3180
  0.3470   0.3499   0.3699   0.4016   0.4121   0.4157   0.4166   0.4191
  0.4264   0.4307   0.4329   0.4377   0.4517   0.4584   0.4723   0.4736
  0.4802   0.4936   0.4988   0.5008   0.5184   0.5354   0.5366   0.5452
  0.5543   0.5729   0.5745   0.5749   0.5789   0.5844   0.6093   0.6160
  0.6207   0.6418   0.6568   0.6822   0.7003   0.7062   0.7097   0.7438
  0.7687   0.7721   0.7912   0.8114   0.8121   0.8227   0.8302   0.8307
  0.8319   0.8480   0.8484   0.8539   0.8579   0.8881   0.8909   0.9059
  0.9102   0.9275   0.9354   0.9359   0.9391   0.9776   0.9976   1.0113
  1.0543   1.0680   1.0889   1.1087   1.1164   1.1257   1.1901   1.2268
  1.2319   1.2428   1.2618   1.2665   1.2688   1.2771   1.3328   1.3946
  1.4110   1.4359   1.4755   1.4762   1.5412   1.5602   1.5987   1.6439
  1.7185   1.7316   1.7523   1.7529   1.8146   1.8153   1.8344   1.8372
  1.8988   2.0009   2.0082   2.0279   2.0636   2.0644   2.1215   2.1518
  2.1801   2.2117   2.2175   2.2435   2.2451   2.2587   2.2741   2.2908
  2.2911   2.2997   2.3318   2.3715   2.4189   2.4463   2.4577   2.5010
  2.5667   2.5922   2.6110   2.7056   2.7201   2.8162   2.8311   2.9179
  3.0160   3.0314   3.0577   3.0744   3.1072   3.1917   3.1922   3.4264
  3.4445   3.6639   3.7504   3.7624   3.8450   3.9045   3.9591   3.9794
  3.9885   4.0369   4.0598   4.0673   4.0812   4.0840   4.2434   4.2485
  4.4021   4.4135   4.8043   4.8387   6.2957   6.4457   6.6678   6.7586
  6.7685   7.5424   7.5549   7.6555   7.6621   7.7475   7.7529   9.7144
  9.7856   9.8005  23.2282  23.7620  23.7700  23.9068  23.9257  24.0172
 25.7561  25.8054  25.8749  26.1049  26.1061  26.2081  26.4380  26.6448
 26.8455  47.9733  48.0175  66.7690 215.6991 215.7812 215.7986 289.7379
289.7503 289.8543 289.8572 289.9701 289.97631020.78401020.8400
 --------------------------------------------------------------

          Ground-State Mulliken Net Atomic Charges

     Atom                 Charge (a.u.)
  ----------------------------------------
      1 C                    -1.207174
      2 C                     0.051235
      3 C                     0.121463
      4 C                    -0.670395
      5 C                     0.140005
      6 C                     0.035202
      7 F                    -0.071926
      8 Br                   -0.095379
      9 Cl                    0.567598
     10 Cl                    0.656626
     11 Cl                    0.567904
     12 Br                   -0.095160
  ----------------------------------------
  Sum of atomic charges =     0.000000

 -----------------------------------------------------------------
                    Cartesian Multipole Moments
 -----------------------------------------------------------------
    Charge (ESU x 10^10)
                -0.0000
    Dipole Moment (Debye)
         X       0.1737      Y      -0.0000      Z       0.1037
       Tot       0.2023
    Quadrupole Moments (Debye-Ang)
        XX    -112.9149     XY       0.0000     YY    -113.2460
        XZ      -2.1439     YZ      -0.0000     ZZ    -110.4455
    Octopole Moments (Debye-Ang^2)
       XXX    -416.4197    XXY      -0.0000    XYY    -140.4441
       YYY      -0.0000    XXZ     -74.4108    XYZ      -0.0000
       YYZ     -81.0820    XZZ    -138.8090    YZZ      -0.0000
       ZZZ    -246.1565
    Hexadecapole Moments (Debye-Ang^3)
      XXXX   -3424.0726   XXXY       0.0000   XXYY    -622.0452
      XYYY       0.0000   YYYY    -130.1322   XXXZ    -131.9119
      XXYZ      -0.0000   XYYZ     -35.4057   YYYZ      -0.0000
      XXZZ   -1094.7665   XYZZ      -0.0000   YYZZ    -581.2963
      XZZZ    -124.5390   YZZZ      -0.0000   ZZZZ   -3128.5550
 -----------------------------------------------------------------
 Calculating analytic gradient of the SCF energy
 Gradient of SCF Energy
            1           2           3           4           5           6
    1  -0.0000056   0.0003490  -0.0010611   0.0011356   0.0006621  -0.0004295
    2   0.0000000   0.0000000  -0.0000000  -0.0000000   0.0000000  -0.0000000
    3   0.0000085  -0.0008663   0.0014353   0.0007069  -0.0016025   0.0007386
            7           8           9          10          11          12
    1   0.0003843  -0.0002567  -0.0003381  -0.0001653  -0.0003769   0.0001021
    2  -0.0000000  -0.0000000   0.0000000   0.0000000  -0.0000000   0.0000000
    3   0.0001750   0.0001112  -0.0003348  -0.0000447  -0.0000637  -0.0002636
 Max gradient component =       1.603E-03
 RMS gradient           =       5.355E-04
 Gradient time:  CPU 62.92 s  wall 10.58 s
 Geometry Optimization Parameters
   NAtoms,    NIC,     NZ,  NCons,   NDum,   NFix, NCnnct, MaxDiis
       12      78      12       0       0       0       0       0

 Cartesian Hessian Update
 Hessian updated using BFGS update


** GEOMETRY OPTIMIZATION IN DELOCALIZED INTERNAL COORDINATES **
   Searching for a Minimum

   Optimization Cycle:   3

                       Coordinates (Angstroms)
     ATOM                X               Y               Z
      1  C         0.0224602549    0.0000000000    0.0128869303
      2  C        -0.0006780749    0.0000000000    1.4030907162
      3  C         1.2106335862    0.0000000000    2.1050454910
      4  C         2.4273242294    0.0000000000    1.4010649178
      5  C         2.4295131762    0.0000000000   -0.0043371724
      6  C         1.2152589007    0.0000000000   -0.7016996095
      7  F        -1.1330227829    0.0000000000   -0.6539535787
      8  Br       -1.6834980255    0.0000000000    2.2734029415
      9  Cl        1.2066541502    0.0000000000    3.8380488760
     10  Cl        3.9300679325    0.0000000000    2.2705973313
     11  Cl        3.9285383379    0.0000000000   -0.8744797672
     12  Br        1.1254285763    0.0000000000   -2.5949270762
   Point Group: c1    Number of degrees of freedom:    30


   Energy is  -6857.491670355

 Hessian updated using BFGS update

 14 Hessian modes will be used to form the next step
  Hessian Eigenvalues:
     0.197556    0.201030    0.231552    0.248431    0.310583    0.328450
     0.334871    0.339485    0.405437    0.426842    0.462047    0.464871
     0.540928    0.572052

 Minimum search - taking simple RFO step
 Searching for Lamda that Minimizes Along All modes
 Value Taken    Lamda =  -0.00001834
 Step Taken.  Stepsize is  0.007048

                             Maximum     Tolerance    Cnvgd?
         Gradient           0.001807      0.000300      NO
         Displacement       0.004124      0.001200      NO
         Energy change     -0.000129      0.000001      NO


 New Cartesian Coordinates Obtained by Inverse Iteration

 Displacement from previous Coordinates is:  0.013159
 ----------------------------------------------------------------
             Standard Nuclear Orientation (Angstroms)
    I     Atom           X                Y                Z
 ----------------------------------------------------------------
    1      C       0.0215302259     0.0000000000     0.0123074272
    2      C      -0.0012592471     0.0000000000     1.4032573989
    3      C       1.2107803872     0.0000000000     2.1034919239
    4      C       2.4257317402     0.0000000000     1.4001174047
    5      C       2.4282631987     0.0000000000    -0.0034644723
    6      C       1.2150710428     0.0000000000    -0.7023563893
    7      F      -1.1342984761     0.0000000000    -0.6547541325
    8      Br     -1.6825023229     0.0000000000     2.2747234498
    9      Cl      1.2102611241     0.0000000000     3.8370590556
   10      Cl      3.9287321686     0.0000000000     2.2699037350
   11      Cl      3.9295052558     0.0000000000    -0.8707392141
   12      Br      1.1268651637     0.0000000000    -2.5948061869
 ----------------------------------------------------------------
 Nuclear Repulsion Energy =        1772.76856151 hartrees
 There are       83 alpha and       83 beta electrons
 Applying Cartesian multipole field
    Component          Value
    ---------          -----
     (2,0,0)        1.00000E-11
     (0,2,0)        2.00000E-11
     (0,0,2)       -3.00000E-11
 Nucleus-field energy     =    -0.0000000600 hartrees
 Requested basis set is 6-311++G(d,p)
 There are 119 shells and 340 basis functions
 A cutoff of  1.0D-11 yielded   4947 shell pairs
 There are     45485 function pairs (     49619 Cartesian)
 Smallest overlap matrix eigenvalue = 4.91E-07

 Q-Chem warning in module stvman/mkSTV.C, line 318:

 Overlap eigenvalue is smaller than square root of threshold
 Use THRESH >= 12 to get rid of this warning

 Linear dependence detected in AO basis
 Tighter screening thresholds may be required for diffuse basis sets
 Use S2THRESH > 14 and THRESH = 14 in case of SCF convergence issues
 Number of orthogonalized atomic orbitals = 338
 Maximum deviation from orthogonality = 1.429E-10
 Guess MOs from SCF MO coefficient file

 -----------------------------------------------------------------------
  General SCF calculation program by
  Eric Jon Sundstrom, Paul Horn, Yuezhi Mao, Dmitri Zuev, Alec White,
  David Stuck, Shaama M.S., Shane Yost, Joonho Lee, David Small,
  Daniel Levine, Susi Lehtola, Hugh Burton, Evgeny Epifanovsky,
  Bang C. Huynh
 -----------------------------------------------------------------------
 Exchange:     0.2000 Hartree-Fock + 0.0800 Slater + 0.7200 B88
 Correlation:  0.1900 VWN1RPA + 0.8100 LYP
 Using SG-1 standard quadrature grid
 using 6 threads for integral computing
 -------------------------------------------------------
 OpenMP Integral computing Module                
 Release: version 2.0, May 2017, Q-Chem Inc. Pleasanton 
 -------------------------------------------------------
 A restricted SCF calculation will be
 performed using DIIS
 SCF converges when DIIS error is below 1.0e-08
 ---------------------------------------
  Cycle       Energy         DIIS error
 ---------------------------------------
    1   -6857.4916610127      4.20e-05  
    2   -6857.4916776524      1.08e-05  
    3   -6857.4916734526      1.98e-05  
    4   -6857.4916794008      1.49e-06  
    5   -6857.4916794251      5.63e-07  
    6   -6857.4916794286      1.78e-07  
    7   -6857.4916794291      6.98e-08  
    8   -6857.4916794291      2.59e-08  
    9   -6857.4916794290      3.43e-09  Convergence criterion met
 ---------------------------------------
 SCF time:   CPU 124.39s  wall 22.00s 
 SCF   energy in the final basis set =    -6857.4916794290
 Total energy in the final basis set =    -6857.4916794290

 --------------------------------------------------------------

                    Orbital Energies (a.u.)
 --------------------------------------------------------------

 Alpha MOs
 -- Occupied --
********-482.8627-101.5879-101.5877-101.5860 -62.5155 -62.5154 -56.3363
-56.3362 -56.3320 -56.3320 -56.3317 -56.3316 -24.7322 -10.3171 -10.2928
-10.2927 -10.2895 -10.2806 -10.2805  -9.5025  -9.5024  -9.5006  -8.7243
 -8.7242  -7.2676  -7.2673  -7.2657  -7.2574  -7.2573  -7.2564  -7.2564
 -7.2554  -7.2545  -6.5568  -6.5567  -6.5425  -6.5425  -6.5416  -6.5415
 -2.6674  -2.6674  -2.6636  -2.6635  -2.6629  -2.6628  -2.6515  -2.6515
 -2.6515  -2.6514  -1.2779  -0.9710  -0.9215  -0.8997  -0.8726  -0.8521
 -0.8185  -0.7644  -0.7500  -0.6565  -0.6496  -0.5816  -0.5792  -0.5209
 -0.5178  -0.4828  -0.4786  -0.4627  -0.4560  -0.4473  -0.4143  -0.4101
 -0.3834  -0.3646  -0.3599  -0.3581  -0.3500  -0.3367  -0.3196  -0.3184
 -0.3073  -0.2746  -0.2728
 -- Virtual --
 -0.0809  -0.0718  -0.0613  -0.0344  -0.0170  -0.0075   0.0139   0.0164
  0.0218   0.0272   0.0374   0.0402   0.0543   0.0572   0.0609   0.0664
  0.0679   0.0737   0.0746   0.0773   0.0875   0.0905   0.0947   0.1011
  0.1063   0.1073   0.1182   0.1197   0.1330   0.1358   0.1446   0.1469
  0.1504   0.1600   0.1607   0.1712   0.1715   0.1864   0.1890   0.1964
  0.1997   0.2096   0.2222   0.2243   0.2318   0.2322   0.2328   0.2501
  0.2533   0.2643   0.2688   0.2760   0.2821   0.2888   0.2913   0.3180
  0.3471   0.3499   0.3701   0.4018   0.4122   0.4157   0.4166   0.4193
  0.4263   0.4307   0.4328   0.4379   0.4517   0.4587   0.4723   0.4737
  0.4806   0.4936   0.4988   0.5008   0.5184   0.5354   0.5365   0.5451
  0.5542   0.5730   0.5745   0.5754   0.5788   0.5838   0.6101   0.6161
  0.6203   0.6417   0.6569   0.6820   0.7004   0.7060   0.7098   0.7439
  0.7691   0.7720   0.7912   0.8113   0.8126   0.8225   0.8300   0.8307
  0.8320   0.8483   0.8485   0.8541   0.8580   0.8880   0.8919   0.9059
  0.9104   0.9276   0.9354   0.9359   0.9392   0.9779   0.9977   1.0113
  1.0545   1.0681   1.0888   1.1088   1.1164   1.1254   1.1907   1.2266
  1.2319   1.2433   1.2621   1.2668   1.2688   1.2773   1.3328   1.3951
  1.4110   1.4360   1.4757   1.4760   1.5410   1.5600   1.5989   1.6440
  1.7186   1.7317   1.7528   1.7532   1.8151   1.8158   1.8347   1.8377
  1.8992   2.0008   2.0084   2.0279   2.0638   2.0646   2.1218   2.1520
  2.1806   2.2121   2.2177   2.2439   2.2455   2.2593   2.2751   2.2910
  2.2912   2.2995   2.3318   2.3709   2.4195   2.4469   2.4582   2.5010
  2.5668   2.5927   2.6108   2.7056   2.7203   2.8163   2.8312   2.9189
  3.0162   3.0318   3.0589   3.0738   3.1073   3.1923   3.1928   3.4264
  3.4446   3.6646   3.7503   3.7623   3.8452   3.9047   3.9587   3.9793
  3.9884   4.0369   4.0599   4.0670   4.0805   4.0841   4.2436   4.2486
  4.4020   4.4136   4.8052   4.8383   6.2957   6.4456   6.6676   6.7584
  6.7686   7.5424   7.5549   7.6558   7.6622   7.7477   7.7532   9.7137
  9.7857   9.8010  23.2280  23.7627  23.7717  23.9112  23.9261  24.0163
 25.7564  25.8055  25.8748  26.1059  26.1071  26.2078  26.4379  26.6460
 26.8451  47.9735  48.0176  66.7689 215.6984 215.7813 215.7991 289.7378
289.7503 289.8546 289.8573 289.9703 289.97661020.78421020.8401
 --------------------------------------------------------------

          Ground-State Mulliken Net Atomic Charges

     Atom                 Charge (a.u.)
  ----------------------------------------
      1 C                    -1.205177
      2 C                     0.054457
      3 C                     0.121896
      4 C                    -0.679459
      5 C                     0.140543
      6 C                     0.038547
      7 F                    -0.072148
      8 Br                   -0.095301
      9 Cl                    0.566449
     10 Cl                    0.658499
     11 Cl                    0.566757
     12 Br                   -0.095063
  ----------------------------------------
  Sum of atomic charges =     0.000000

 -----------------------------------------------------------------
                    Cartesian Multipole Moments
 -----------------------------------------------------------------
    Charge (ESU x 10^10)
                -0.0000
    Dipole Moment (Debye)
         X       0.1671      Y       0.0000      Z       0.0998
       Tot       0.1947
    Quadrupole Moments (Debye-Ang)
        XX    -112.9347     XY      -0.0000     YY    -113.2397
        XZ      -2.1508     YZ      -0.0000     ZZ    -110.4576
    Octopole Moments (Debye-Ang^2)
       XXX    -416.6465    XXY      -0.0000    XYY    -140.4949
       YYY      -0.0000    XXZ     -74.4012    XYZ      -0.0000
       YYZ     -81.1135    XZZ    -138.8889    YZZ      -0.0000
       ZZZ    -246.3495
    Hexadecapole Moments (Debye-Ang^3)
      XXXX   -3424.3003   XXXY      -0.0000   XXYY    -622.0448
      XYYY      -0.0000   YYYY    -130.1156   XXXZ    -132.3264
      XXYZ      -0.0000   XYYZ     -35.5834   YYYZ      -0.0000
      XXZZ   -1094.6687   XYZZ      -0.0000   YYZZ    -581.1293
      XZZZ    -125.0505   YZZZ      -0.0000   ZZZZ   -3127.9247
 -----------------------------------------------------------------
 Calculating analytic gradient of the SCF energy
 Gradient of SCF Energy
            1           2           3           4           5           6
    1  -0.0001784   0.0002528  -0.0001908   0.0000431   0.0001361   0.0001804
    2   0.0000000   0.0000000   0.0000000  -0.0000000   0.0000000   0.0000000
    3  -0.0001216  -0.0000268   0.0002844   0.0000593  -0.0002741   0.0002155
            7           8           9          10          11          12
    1   0.0000273  -0.0000169  -0.0000201  -0.0001918  -0.0001578   0.0001162
    2  -0.0000000  -0.0000000   0.0000000  -0.0000000  -0.0000000  -0.0000000
    3  -0.0000445   0.0000032  -0.0002466  -0.0000473   0.0002003  -0.0000019
 Max gradient component =       2.844E-04
 RMS gradient           =       1.278E-04
 Gradient time:  CPU 62.95 s  wall 10.59 s
 Geometry Optimization Parameters
   NAtoms,    NIC,     NZ,  NCons,   NDum,   NFix, NCnnct, MaxDiis
       12      78      12       0       0       0       0       0

 Cartesian Hessian Update
 Hessian updated using BFGS update


** GEOMETRY OPTIMIZATION IN DELOCALIZED INTERNAL COORDINATES **
   Searching for a Minimum

   Optimization Cycle:   4

                       Coordinates (Angstroms)
     ATOM                X               Y               Z
      1  C         0.0215302259    0.0000000000    0.0123074272
      2  C        -0.0012592471    0.0000000000    1.4032573989
      3  C         1.2107803872    0.0000000000    2.1034919239
      4  C         2.4257317402    0.0000000000    1.4001174047
      5  C         2.4282631987    0.0000000000   -0.0034644723
      6  C         1.2150710428    0.0000000000   -0.7023563893
      7  F        -1.1342984761    0.0000000000   -0.6547541325
      8  Br       -1.6825023229    0.0000000000    2.2747234498
      9  Cl        1.2102611241    0.0000000000    3.8370590556
     10  Cl        3.9287321686    0.0000000000    2.2699037350
     11  Cl        3.9295052558    0.0000000000   -0.8707392141
     12  Br        1.1268651637    0.0000000000   -2.5948061869
   Point Group: c1    Number of degrees of freedom:    30


   Energy is  -6857.491679429

 Hessian updated using BFGS update

 16 Hessian modes will be used to form the next step
  Hessian Eigenvalues:
     0.188053    0.201035    0.226180    0.249010    0.252876    0.300280
     0.324950    0.334857    0.336783    0.426806    0.454238    0.464792
     0.464882    0.488824    0.516311    0.572409

 Minimum search - taking simple RFO step
 Searching for Lamda that Minimizes Along All modes
 Value Taken    Lamda =  -0.00000108
 Step Taken.  Stepsize is  0.002000

                             Maximum     Tolerance    Cnvgd?
         Gradient           0.000319      0.000300      NO
         Displacement       0.001121      0.001200     YES
         Energy change     -0.000009      0.000001      NO


 New Cartesian Coordinates Obtained by Inverse Iteration

 Displacement from previous Coordinates is:  0.002826
 ----------------------------------------------------------------
             Standard Nuclear Orientation (Angstroms)
    I     Atom           X                Y                Z
 ----------------------------------------------------------------
    1      C       0.0217607261     0.0000000000     0.0124370327
    2      C      -0.0013590624     0.0000000000     1.4033389520
    3      C       1.2109138176     0.0000000000     2.1034400936
    4      C       2.4259234462     0.0000000000     1.4002209197
    5      C       2.4283209637     0.0000000000    -0.0033240136
    6      C       1.2150877371     0.0000000000    -0.7024822087
    7      F      -1.1340950936     0.0000000000    -0.6546198866
    8      Br     -1.6828610289     0.0000000000     2.2740635212
    9      Cl      1.2099766939     0.0000000000     3.8374517407
   10      Cl      3.9292139664     0.0000000000     2.2702188521
   11      Cl      3.9297171803     0.0000000000    -0.8711777747
   12      Br      1.1260809146     0.0000000000    -2.5948272283
 ----------------------------------------------------------------
 Nuclear Repulsion Energy =        1772.67054930 hartrees
 There are       83 alpha and       83 beta electrons
 Applying Cartesian multipole field
    Component          Value
    ---------          -----
     (2,0,0)        1.00000E-11
     (0,2,0)        2.00000E-11
     (0,0,2)       -3.00000E-11
 Nucleus-field energy     =    -0.0000000600 hartrees
 Requested basis set is 6-311++G(d,p)
 There are 119 shells and 340 basis functions
 A cutoff of  1.0D-11 yielded   4947 shell pairs
 There are     45485 function pairs (     49619 Cartesian)
 Smallest overlap matrix eigenvalue = 4.91E-07

 Q-Chem warning in module stvman/mkSTV.C, line 318:

 Overlap eigenvalue is smaller than square root of threshold
 Use THRESH >= 12 to get rid of this warning

 Linear dependence detected in AO basis
 Tighter screening thresholds may be required for diffuse basis sets
 Use S2THRESH > 14 and THRESH = 14 in case of SCF convergence issues
 Number of orthogonalized atomic orbitals = 338
 Maximum deviation from orthogonality = 1.988E-10
 Guess MOs from SCF MO coefficient file

 -----------------------------------------------------------------------
  General SCF calculation program by
  Eric Jon Sundstrom, Paul Horn, Yuezhi Mao, Dmitri Zuev, Alec White,
  David Stuck, Shaama M.S., Shane Yost, Joonho Lee, David Small,
  Daniel Levine, Susi Lehtola, Hugh Burton, Evgeny Epifanovsky,
  Bang C. Huynh
 -----------------------------------------------------------------------
 Exchange:     0.2000 Hartree-Fock + 0.0800 Slater + 0.7200 B88
 Correlation:  0.1900 VWN1RPA + 0.8100 LYP
 Using SG-1 standard quadrature grid
 using 6 threads for integral computing
 -------------------------------------------------------
 OpenMP Integral computing Module                
 Release: version 2.0, May 2017, Q-Chem Inc. Pleasanton 
 -------------------------------------------------------
 A restricted SCF calculation will be
 performed using DIIS
 SCF converges when DIIS error is below 1.0e-08
 ---------------------------------------
  Cycle       Energy         DIIS error
 ---------------------------------------
    1   -6857.4916795105      6.77e-06  
    2   -6857.4916800121      2.29e-06  
    3   -6857.4916799654      3.02e-06  
    4   -6857.4916800650      4.70e-07  
    5   -6857.4916800679      1.51e-07  
    6   -6857.4916800682      3.15e-08  
    7   -6857.4916800681      8.97e-09  Convergence criterion met
 ---------------------------------------
 SCF time:   CPU 99.57s  wall 18.00s 
 SCF   energy in the final basis set =    -6857.4916800681
 Total energy in the final basis set =    -6857.4916800681

 --------------------------------------------------------------

                    Orbital Energies (a.u.)
 --------------------------------------------------------------

 Alpha MOs
 -- Occupied --
********-482.8627-101.5879-101.5877-101.5860 -62.5155 -62.5154 -56.3363
-56.3363 -56.3321 -56.3320 -56.3317 -56.3317 -24.7322 -10.3171 -10.2929
-10.2928 -10.2896 -10.2806 -10.2806  -9.5025  -9.5024  -9.5006  -8.7243
 -8.7242  -7.2676  -7.2673  -7.2657  -7.2574  -7.2573  -7.2564  -7.2563
 -7.2554  -7.2545  -6.5568  -6.5567  -6.5426  -6.5425  -6.5417  -6.5416
 -2.6674  -2.6674  -2.6636  -2.6635  -2.6630  -2.6628  -2.6515  -2.6515
 -2.6515  -2.6514  -1.2779  -0.9710  -0.9214  -0.8996  -0.8725  -0.8521
 -0.8185  -0.7644  -0.7500  -0.6565  -0.6496  -0.5816  -0.5792  -0.5209
 -0.5178  -0.4828  -0.4785  -0.4626  -0.4560  -0.4473  -0.4143  -0.4101
 -0.3834  -0.3645  -0.3599  -0.3581  -0.3501  -0.3367  -0.3196  -0.3185
 -0.3074  -0.2746  -0.2728
 -- Virtual --
 -0.0810  -0.0719  -0.0613  -0.0344  -0.0171  -0.0075   0.0139   0.0164
  0.0218   0.0271   0.0374   0.0402   0.0543   0.0572   0.0609   0.0664
  0.0679   0.0736   0.0746   0.0773   0.0875   0.0905   0.0947   0.1011
  0.1063   0.1073   0.1182   0.1197   0.1330   0.1358   0.1446   0.1469
  0.1503   0.1599   0.1607   0.1712   0.1715   0.1864   0.1890   0.1964
  0.1998   0.2095   0.2222   0.2243   0.2318   0.2322   0.2328   0.2500
  0.2533   0.2643   0.2688   0.2760   0.2821   0.2888   0.2914   0.3180
  0.3471   0.3499   0.3701   0.4017   0.4122   0.4157   0.4165   0.4193
  0.4263   0.4307   0.4328   0.4379   0.4518   0.4586   0.4723   0.4737
  0.4807   0.4935   0.4988   0.5007   0.5184   0.5354   0.5364   0.5451
  0.5542   0.5731   0.5744   0.5753   0.5788   0.5838   0.6100   0.6160
  0.6204   0.6417   0.6569   0.6820   0.7005   0.7060   0.7097   0.7439
  0.7691   0.7720   0.7913   0.8112   0.8127   0.8225   0.8300   0.8306
  0.8321   0.8483   0.8485   0.8541   0.8580   0.8880   0.8918   0.9059
  0.9104   0.9276   0.9354   0.9359   0.9392   0.9778   0.9976   1.0113
  1.0544   1.0680   1.0887   1.1087   1.1164   1.1252   1.1905   1.2265
  1.2318   1.2433   1.2621   1.2666   1.2686   1.2773   1.3325   1.3951
  1.4110   1.4361   1.4758   1.4761   1.5410   1.5600   1.5986   1.6437
  1.7186   1.7315   1.7528   1.7532   1.8150   1.8157   1.8347   1.8378
  1.8991   2.0008   2.0083   2.0279   2.0638   2.0645   2.1216   2.1518
  2.1807   2.2121   2.2176   2.2439   2.2455   2.2592   2.2750   2.2908
  2.2912   2.2992   2.3315   2.3709   2.4193   2.4468   2.4581   2.5009
  2.5667   2.5925   2.6107   2.7056   2.7202   2.8163   2.8312   2.9189
  3.0162   3.0317   3.0588   3.0738   3.1071   3.1922   3.1926   3.4262
  3.4446   3.6643   3.7504   3.7623   3.8449   3.9048   3.9587   3.9793
  3.9884   4.0369   4.0598   4.0670   4.0805   4.0841   4.2436   4.2485
  4.4020   4.4136   4.8050   4.8383   6.2957   6.4456   6.6676   6.7584
  6.7686   7.5423   7.5548   7.6557   7.6621   7.7477   7.7533   9.7137
  9.7855   9.8007  23.2280  23.7624  23.7718  23.9113  23.9258  24.0162
 25.7563  25.8055  25.8748  26.1057  26.1069  26.2076  26.4378  26.6456
 26.8445  47.9735  48.0176  66.7688 215.6983 215.7811 215.7989 289.7378
289.7502 289.8545 289.8572 289.9703 289.97671020.78421020.8400
 --------------------------------------------------------------

          Ground-State Mulliken Net Atomic Charges

     Atom                 Charge (a.u.)
  ----------------------------------------
      1 C                    -1.207797
      2 C                     0.053611
      3 C                     0.122853
      4 C                    -0.677506
      5 C                     0.141419
      6 C                     0.037697
      7 F                    -0.071990
      8 Br                   -0.095151
      9 Cl                    0.566581
     10 Cl                    0.658296
     11 Cl                    0.566904
     12 Br                   -0.094917
  ----------------------------------------
  Sum of atomic charges =     0.000000

 -----------------------------------------------------------------
                    Cartesian Multipole Moments
 -----------------------------------------------------------------
    Charge (ESU x 10^10)
                -0.0000
    Dipole Moment (Debye)
         X       0.1638      Y      -0.0000      Z       0.0978
       Tot       0.1908
    Quadrupole Moments (Debye-Ang)
        XX    -112.9419     XY      -0.0000     YY    -113.2416
        XZ      -2.1538     YZ       0.0000     ZZ    -110.4620
    Octopole Moments (Debye-Ang^2)
       XXX    -416.6731    XXY       0.0000    XYY    -140.4914
       YYY       0.0000    XXZ     -74.3868    XYZ       0.0000
       YYZ     -81.1112    XZZ    -138.8988    YZZ       0.0000
       ZZZ    -246.3856
    Hexadecapole Moments (Debye-Ang^3)
      XXXX   -3424.7894   XXXY       0.0000   XXYY    -622.1241
      XYYY      -0.0000   YYYY    -130.1187   XXXZ    -132.4535
      XXYZ       0.0000   XYYZ     -35.6372   YYYZ       0.0000
      XXZZ   -1094.7711   XYZZ      -0.0000   YYZZ    -581.1550
      XZZZ    -125.2089   YZZZ       0.0000   ZZZZ   -3128.1349
 -----------------------------------------------------------------
 Calculating analytic gradient of the SCF energy
 Gradient of SCF Energy
            1           2           3           4           5           6
    1  -0.0000677   0.0000508  -0.0000491  -0.0000344   0.0000511   0.0000664
    2  -0.0000000   0.0000000  -0.0000000   0.0000000   0.0000000  -0.0000000
    3  -0.0000597  -0.0000237   0.0000741   0.0000111  -0.0000371   0.0000522
            7           8           9          10          11          12
    1   0.0000470  -0.0000263  -0.0000490  -0.0000360  -0.0000135   0.0000608
    2   0.0000000  -0.0000000  -0.0000000  -0.0000000   0.0000000  -0.0000000
    3  -0.0000309  -0.0000516  -0.0000604   0.0000451   0.0000833  -0.0000026
 Max gradient component =       8.334E-05
 RMS gradient           =       4.026E-05
 Gradient time:  CPU 62.88 s  wall 10.58 s
 Geometry Optimization Parameters
   NAtoms,    NIC,     NZ,  NCons,   NDum,   NFix, NCnnct, MaxDiis
       12      78      12       0       0       0       0       0

 Cartesian Hessian Update
 Hessian updated using BFGS update


** GEOMETRY OPTIMIZATION IN DELOCALIZED INTERNAL COORDINATES **
   Searching for a Minimum

   Optimization Cycle:   5

                       Coordinates (Angstroms)
     ATOM                X               Y               Z
      1  C         0.0217607261    0.0000000000    0.0124370327
      2  C        -0.0013590624    0.0000000000    1.4033389520
      3  C         1.2109138176    0.0000000000    2.1034400936
      4  C         2.4259234462    0.0000000000    1.4002209197
      5  C         2.4283209637    0.0000000000   -0.0033240136
      6  C         1.2150877371    0.0000000000   -0.7024822087
      7  F        -1.1340950936    0.0000000000   -0.6546198866
      8  Br       -1.6828610289    0.0000000000    2.2740635212
      9  Cl        1.2099766939    0.0000000000    3.8374517407
     10  Cl        3.9292139664    0.0000000000    2.2702188521
     11  Cl        3.9297171803    0.0000000000   -0.8711777747
     12  Br        1.1260809146    0.0000000000   -2.5948272283
   Point Group: c1    Number of degrees of freedom:    30


   Energy is  -6857.491680068

 Hessian updated using BFGS update

 17 Hessian modes will be used to form the next step
  Hessian Eigenvalues:
     0.171720    0.201070    0.209233    0.249014    0.249997    0.257633
     0.294847    0.327761    0.335025    0.335712    0.426842    0.449582
     0.464778    0.464876    0.473358    0.514626    0.575389

 Minimum search - taking simple RFO step
 Searching for Lamda that Minimizes Along All modes
 Value Taken    Lamda =   0.00000000
 Step Taken.  Stepsize is  0.000534

                             Maximum     Tolerance    Cnvgd?
         Gradient           0.000079      0.000300     YES
         Displacement       0.000404      0.001200     YES
         Energy change     -0.000001      0.000001     YES


                       Distance Matrix (Angstroms)
             C (  1)   C (  2)   C (  3)   C (  4)   C (  5)   C (  6)
   C (  2)  1.391094
   C (  3)  2.405489  1.399910
   C (  4)  2.775958  2.427285  1.403840
   C (  5)  2.406612  2.807498  2.433215  1.403547
   C (  6)  1.391093  2.431918  2.805925  2.426414  1.400270
   F (  7)  1.334529  2.349103  3.620216  4.110487  3.621463  2.349670
   Br(  8)  2.832082  1.893571  2.898801  4.200680  4.699820  4.154267
   Cl(  9)  4.005321  2.718867  1.734012  2.723714  4.029382  4.539937
   Cl( 10)  4.512845  4.025032  2.723412  1.736888  2.724275  4.025349
   Cl( 11)  4.006607  4.541672  4.029919  2.724087  1.734174  2.719866
   Br( 12)  2.831493  4.154089  4.699033  4.201190  2.900296  1.894437
             F (  7)   Br(  8)   Cl(  9)   Cl( 10)   Cl( 11)
   Br(  8)  2.979653
   Cl(  9)  5.066891  3.288266
   Cl( 10)  5.847374  5.612076  3.138546
   Cl( 11)  5.068441  6.433784  5.437663  3.141397
   Br( 12)  2.978725  5.621054  6.432826  5.614822  3.291101

 Final energy is   -6857.4916800681158     


 ******************************
 **  OPTIMIZATION CONVERGED  **
 ******************************

                       Coordinates (Angstroms)
     ATOM                X               Y               Z
      1  C         0.0217607261    0.0000000000    0.0124370327
      2  C        -0.0013590624    0.0000000000    1.4033389520
      3  C         1.2109138176    0.0000000000    2.1034400936
      4  C         2.4259234462    0.0000000000    1.4002209197
      5  C         2.4283209637    0.0000000000   -0.0033240136
      6  C         1.2150877371    0.0000000000   -0.7024822087
      7  F        -1.1340950936    0.0000000000   -0.6546198866
      8  Br       -1.6828610289    0.0000000000    2.2740635212
      9  Cl        1.2099766939    0.0000000000    3.8374517407
     10  Cl        3.9292139664    0.0000000000    2.2702188521
     11  Cl        3.9297171803    0.0000000000   -0.8711777747
     12  Br        1.1260809146    0.0000000000   -2.5948272283

Z-matrix Print:
$molecule
0 1
Br
C  1 1.893571
C  2 1.391094 1 118.328564
F  3 1.334529 2 119.037418 1 -0.000000 0
C  3 1.391093 2 121.878012 1 -180.000000 0
C  2 1.399910 1 122.616813 3 -180.000000 0
C  5 1.400270 3 119.120429 2 -0.000000 0
C  7 1.403547 5 119.855979 3 -0.000000 0
Cl 6 1.734012 2 119.975949 1 -0.000000 0
Cl 7 1.734174 5 120.016900 3 -180.000000 0
Cl 8 1.736888 7 119.961343 5 -180.000000 0
Br 5 1.894437 3 118.232787 2 -180.000000 0
$end


 --------------------------------------------------------------

                    Orbital Energies (a.u.)
 --------------------------------------------------------------

 Alpha MOs
 -- Occupied --
********-482.8627-101.5879-101.5877-101.5860 -62.5155 -62.5154 -56.3363
-56.3363 -56.3321 -56.3320 -56.3317 -56.3317 -24.7322 -10.3171 -10.2929
-10.2928 -10.2896 -10.2806 -10.2806  -9.5025  -9.5024  -9.5006  -8.7243
 -8.7242  -7.2676  -7.2673  -7.2657  -7.2574  -7.2573  -7.2564  -7.2563
 -7.2554  -7.2545  -6.5568  -6.5567  -6.5426  -6.5425  -6.5417  -6.5416
 -2.6674  -2.6674  -2.6636  -2.6635  -2.6630  -2.6628  -2.6515  -2.6515
 -2.6515  -2.6514  -1.2779  -0.9710  -0.9214  -0.8996  -0.8725  -0.8521
 -0.8185  -0.7644  -0.7500  -0.6565  -0.6496  -0.5816  -0.5792  -0.5209
 -0.5178  -0.4828  -0.4785  -0.4626  -0.4560  -0.4473  -0.4143  -0.4101
 -0.3834  -0.3645  -0.3599  -0.3581  -0.3501  -0.3367  -0.3196  -0.3185
 -0.3074  -0.2746  -0.2728
 -- Virtual --
 -0.0810  -0.0719  -0.0613  -0.0344  -0.0171  -0.0075   0.0139   0.0164
  0.0218   0.0271   0.0374   0.0402   0.0543   0.0572   0.0609   0.0664
  0.0679   0.0736   0.0746   0.0773   0.0875   0.0905   0.0947   0.1011
  0.1063   0.1073   0.1182   0.1197   0.1330   0.1358   0.1446   0.1469
  0.1503   0.1599   0.1607   0.1712   0.1715   0.1864   0.1890   0.1964
  0.1998   0.2095   0.2222   0.2243   0.2318   0.2322   0.2328   0.2500
  0.2533   0.2643   0.2688   0.2760   0.2821   0.2888   0.2914   0.3180
  0.3471   0.3499   0.3701   0.4017   0.4122   0.4157   0.4165   0.4193
  0.4263   0.4307   0.4328   0.4379   0.4518   0.4586   0.4723   0.4737
  0.4807   0.4935   0.4988   0.5007   0.5184   0.5354   0.5364   0.5451
  0.5542   0.5731   0.5744   0.5753   0.5788   0.5838   0.6100   0.6160
  0.6204   0.6417   0.6569   0.6820   0.7005   0.7060   0.7097   0.7439
  0.7691   0.7720   0.7913   0.8112   0.8127   0.8225   0.8300   0.8306
  0.8321   0.8483   0.8485   0.8541   0.8580   0.8880   0.8918   0.9059
  0.9104   0.9276   0.9354   0.9359   0.9392   0.9778   0.9976   1.0113
  1.0544   1.0680   1.0887   1.1087   1.1164   1.1252   1.1905   1.2265
  1.2318   1.2433   1.2621   1.2666   1.2686   1.2773   1.3325   1.3951
  1.4110   1.4361   1.4758   1.4761   1.5410   1.5600   1.5986   1.6437
  1.7186   1.7315   1.7528   1.7532   1.8150   1.8157   1.8347   1.8378
  1.8991   2.0008   2.0083   2.0279   2.0638   2.0645   2.1216   2.1518
  2.1807   2.2121   2.2176   2.2439   2.2455   2.2592   2.2750   2.2908
  2.2912   2.2992   2.3315   2.3709   2.4193   2.4468   2.4581   2.5009
  2.5667   2.5925   2.6107   2.7056   2.7202   2.8163   2.8312   2.9189
  3.0162   3.0317   3.0588   3.0738   3.1071   3.1922   3.1926   3.4262
  3.4446   3.6643   3.7504   3.7623   3.8449   3.9048   3.9587   3.9793
  3.9884   4.0369   4.0598   4.0670   4.0805   4.0841   4.2436   4.2485
  4.4020   4.4136   4.8050   4.8383   6.2957   6.4456   6.6676   6.7584
  6.7686   7.5423   7.5548   7.6557   7.6621   7.7477   7.7533   9.7137
  9.7855   9.8007  23.2280  23.7624  23.7718  23.9113  23.9258  24.0162
 25.7563  25.8055  25.8748  26.1057  26.1069  26.2076  26.4378  26.6456
 26.8445  47.9735  48.0176  66.7688 215.6983 215.7811 215.7989 289.7378
289.7502 289.8545 289.8572 289.9703 289.97671020.78421020.8400
 --------------------------------------------------------------

          Ground-State Mulliken Net Atomic Charges

     Atom                 Charge (a.u.)
  ----------------------------------------
      1 C                    -1.207797
      2 C                     0.053611
      3 C                     0.122853
      4 C                    -0.677506
      5 C                     0.141419
      6 C                     0.037697
      7 F                    -0.071990
      8 Br                   -0.095151
      9 Cl                    0.566581
     10 Cl                    0.658296
     11 Cl                    0.566904
     12 Br                   -0.094917
  ----------------------------------------
  Sum of atomic charges =     0.000000

 -----------------------------------------------------------------
                    Cartesian Multipole Moments
 -----------------------------------------------------------------
    Charge (ESU x 10^10)
                -0.0000
    Dipole Moment (Debye)
         X       0.1638      Y      -0.0000      Z       0.0978
       Tot       0.1908
    Quadrupole Moments (Debye-Ang)
        XX    -112.9419     XY      -0.0000     YY    -113.2416
        XZ      -2.1538     YZ       0.0000     ZZ    -110.4620
    Octopole Moments (Debye-Ang^2)
       XXX    -416.6731    XXY       0.0000    XYY    -140.4914
       YYY       0.0000    XXZ     -74.3868    XYZ       0.0000
       YYZ     -81.1112    XZZ    -138.8988    YZZ       0.0000
       ZZZ    -246.3856
    Hexadecapole Moments (Debye-Ang^3)
      XXXX   -3424.7894   XXXY       0.0000   XXYY    -622.1241
      XYYY      -0.0000   YYYY    -130.1187   XXXZ    -132.4535
      XXYZ       0.0000   XYYZ     -35.6372   YYYZ       0.0000
      XXZZ   -1094.7711   XYZZ      -0.0000   YYZZ    -581.1550
      XZZZ    -125.2089   YZZZ       0.0000   ZZZZ   -3128.1349
 -----------------------------------------------------------------
Archival summary:
1\1\february\OPT\ProcedureUnspecified\BasisUnspecified\r2l316\taweetha\MonDec200:39:372019MonDec200:39:372019\0\\#,OPT,ProcedureUnspecified,BasisUnspecified,\\0,1\Br\C,1,1.89357\C,2,1.39109,1,118.329\F,3,1.33453,2,119.037,1,-0,0\C,3,1.39109,2,121.878,1,-180,0\C,2,1.39991,1,122.617,3,-180,0\C,5,1.40027,3,119.12,2,-0,0\C,7,1.40355,5,119.856,3,-0,0\Cl,6,1.73401,2,119.976,1,-0,0\Cl,7,1.73417,5,120.017,3,-180,0\Cl,8,1.73689,7,119.961,5,-180,0\Br,5,1.89444,3,118.233,2,-180,0\\\@

 Total job time:  182.02s(wall), 1026.50s(cpu) 
 Mon Dec  2 00:39:37 2019

        *************************************************************
        *                                                           *
        *  Thank you very much for using Q-Chem.  Have a nice day.  *
        *                                                           *
        *************************************************************


 
User input: 2 of 2 
 
                  Welcome to Q-Chem
     A Quantum Leap Into The Future Of Chemistry


 Q-Chem 5.2 (devel), Q-Chem, Inc., Pleasanton, CA (2019)

 Yihan Shao,  Zhengting Gan,  E. Epifanovsky,  A. T. B. Gilbert,  M. Wormit,  
 J. Kussmann,  A. W. Lange,  A. Behn,  Jia Deng,  Xintian Feng,  D. Ghosh,  
 M. Goldey,  P. R. Horn,  L. D. Jacobson,  I. Kaliman,  T. Kus,  A. Landau,  
 Jie Liu,  E. I. Proynov,  R. M. Richard,  R. P. Steele,  E. J. Sundstrom,  
 H. L. Woodcock III,  P. M. Zimmerman,  D. Zuev,  B. Albrecht,  E. Alguire,  
 S. A. Baeppler,  D. Barton,  Z. Benda,  Y. A. Bernard,  E. J. Berquist,  
 K. B. Bravaya,  H. Burton,  D. Casanova,  Chun-Min Chang,  Yunqing Chen,  
 A. Chien,  K. D. Closser,  M. P. Coons,  S. Coriani,  S. Dasgupta,  
 A. L. Dempwolff,  M. Diedenhofen,  Hainam Do,  R. G. Edgar,  Po-Tung Fang,  
 S. Faraji,  S. Fatehi,  Qingguo Feng,  K. D. Fenk,  J. Fosso-Tande,  
 J. Gayvert,  Qinghui Ge,  A. Ghysels,  G. Gidofalvi,  J. Gomes,  
 J. Gonthier,  A. Gunina,  D. Hait,  M. W. D. Hanson-Heine,  
 P. H. P. Harbach,  A. W. Hauser,  M. F. Herbst,  J. E. Herr,  
 E. G. Hohenstein,  Z. C. Holden,  Kerwin Hui,  B. C. Huynh,  T.-C. Jagau,  
 Hyunjun Ji,  B. Kaduk,  K. Khistyaev,  Jaehoon Kim,  P. Klunzinger,  K. Koh,  
 D. Kosenkov,  L. Koulias,  T. Kowalczyk,  C. M. Krauter,  A. Kunitsa,  
 Ka Un Lao,  A. Laurent,  K. V. Lawler,  Joonho Lee,  D. Lefrancois,  
 S. Lehtola,  D. S. Levine,  Yi-Pei Li,  You-Sheng Lin,  Fenglai Liu,  
 E. Livshits,  A. Luenser,  P. Manohar,  E. Mansoor,  S. F. Manzer,  
 Shan-Ping Mao,  Yuezhi Mao,  N. Mardirossian,  A. V. Marenich,  
 T. Markovich,  L. A. Martinez-Martinez,  S. A. Maurer,  N. J. Mayhall,  
 S. C. McKenzie,  J.-M. Mewes,  P. Morgante,  A. F. Morrison,  
 J. W. Mullinax,  K. Nanda,  T. S. Nguyen-Beck,  R. Olivares-Amaya,  
 J. A. Parkhill,  Zheng Pei,  T. M. Perrine,  F. Plasser,  P. Pokhilko,  
 S. Prager,  A. Prociuk,  E. Ramos,  D. R. Rehn,  F. Rob,  M. Scheurer,  
 M. Schneider,  N. Sergueev,  S. M. Sharada,  S. Sharma,  D. W. Small,  
 T. Stauch,  T. Stein,  Yu-Chuan Su,  A. J. W. Thom,  A. Tkatchenko,  
 T. Tsuchimochi,  N. M. Tubman,  L. Vogt,  M. L. Vidal,  O. Vydrov,  
 M. A. Watson,  J. Wenzel,  M. de Wergifosse,  T. A. Wesolowski,  A. White,  
 J. Witte,  A. Yamada,  Jun Yang,  K. Yao,  S. Yeganeh,  S. R. Yost,  
 Zhi-Qiang You,  A. Zech,  Igor Ying Zhang,  Xing Zhang,  Yan Zhao,  
 Ying Zhu,  B. R. Brooks,  G. K. L. Chan,  C. J. Cramer,  M. S. Gordon,  
 W. J. Hehre,  A. Klamt,  M. W. Schmidt,  C. D. Sherrill,  D. G. Truhlar,  
 A. Aspuru-Guzik,  R. Baer,  A. T. Bell,  N. A. Besley,  Jeng-Da Chai,  
 A. E. DePrince, III,  R. A. DiStasio Jr.,  A. Dreuw,  B. D. Dunietz,  
 T. R. Furlani,  Chao-Ping Hsu,  Yousung Jung,  Jing Kong,  D. S. Lambrecht,  
 WanZhen Liang,  C. Ochsenfeld,  V. A. Rassolov,  L. V. Slipchenko,  
 J. E. Subotnik,  T. Van Voorhis,  J. M. Herbert,  A. I. Krylov,  
 P. M. W. Gill,  M. Head-Gordon

 Contributors to earlier versions of Q-Chem not listed above: 
 R. D. Adamson,  B. Austin,  J. Baker,  G. J. O. Beran,  K. Brandhorst,  
 S. T. Brown,  E. F. C. Byrd,  A. K. Chakraborty,  C.-L. Cheng,  
 Siu Hung Chien,  D. M. Chipman,  D. L. Crittenden,  H. Dachsel,  
 R. J. Doerksen,  A. D. Dutoi,  L. Fusti-Molnar,  W. A. Goddard III,  
 A. Golubeva-Zadorozhnaya,  S. R. Gwaltney,  G. Hawkins,  A. Heyden,  
 S. Hirata,  G. Kedziora,  F. J. Keil,  C. Kelley,  Jihan Kim,  R. A. King,  
 R. Z. Khaliullin,  P. P. Korambath,  W. Kurlancheek,  A. M. Lee,  M. S. Lee,  
 S. V. Levchenko,  Ching Yeh Lin,  D. Liotard,  R. C. Lochan,  I. Lotan,  
 P. E. Maslen,  N. Nair,  D. P. O'Neill,  D. Neuhauser,  E. Neuscamman,  
 C. M. Oana,  R. Olson,  B. Peters,  R. Peverati,  P. A. Pieniazek,  
 Y. M. Rhee,  J. Ritchie,  M. A. Rohrdanz,  E. Rosta,  N. J. Russ,  
 H. F. Schaefer III,  N. E. Schultz,  N. Shenvi,  A. C. Simmonett,  A. Sodt,  
 D. Stuck,  K. S. Thanthiriwatte,  V. Vanovschi,  Tao Wang,  A. Warshel,  
 C. F. Williams,  Q. Wu,  X. Xu,  W. Zhang

 Please cite Q-Chem as follows:
 Y. Shao et al., Mol. Phys. 113, 184-215 (2015)
 DOI: 10.1080/00268976.2014.952696

 Q-Chem 5.2.1 for Intel X86 EM64T Linux

 Parts of Q-Chem use Armadillo 8.300.2 (Tropical Shenanigans).
 http://arma.sourceforge.net/

 Q-Chem begins on Mon Dec  2 00:39:37 2019  

Host: 
0

     Scratch files written to /scratch/taweetham/qchem28351//
NAlpha2: 166
NElect   166
Mult     1
The previous job contains 0 fragments, simply inherited here

Checking the input file for inconsistencies... 	...done.

--------------------------------------------------------------
User input:
--------------------------------------------------------------

$MOLECULE
READ
$END

$REM
   JOB_TYPE 	FREQUENCY
   BASIS 	6-311++G**
   METHOD	B3LYP	
$END


--------------------------------------------------------------
 ----------------------------------------------------------------
             Standard Nuclear Orientation (Angstroms)
    I     Atom           X                Y                Z
 ----------------------------------------------------------------
    1      C       0.0007735901    -1.1455846174     0.0000000000
    2      C      -1.2156520010    -0.4707131813     0.0000000000
    3      C      -1.2164622630     0.9291962755     0.0000000000
    4      C      -0.0002728760     1.6303731285    -0.0000000000
    5      C       1.2167518682     0.9312344443    -0.0000000000
    6      C       1.2162655066    -0.4690358179    -0.0000000000
    7      F       0.0011452942    -2.4801135498     0.0000000000
    8      Br     -2.8100047354    -1.4923048303     0.0000000000
    9      Cl     -2.7190256261     1.7947022609     0.0000000000
   10      Cl     -0.0028636311     3.3672588698     0.0000000000
   11      Cl      2.7186363430     1.7982429646    -0.0000000000
   12      Br      2.8110495624    -1.4915600001    -0.0000000000
 ----------------------------------------------------------------
 Molecular Point Group                 Cs    NOp =  2
 Largest Abelian Subgroup              Cs    NOp =  2
 Nuclear Repulsion Energy =        1772.67054930 hartrees
 There are       83 alpha and       83 beta electrons
 Requested basis set is 6-311++G(d,p)
 There are 119 shells and 340 basis functions

 Total QAlloc Memory Limit   2000 MB
 Mega-Array Size       188 MB
 MEM_STATIC part       192 MB

                       Distance Matrix (Angstroms)
             C (  1)   C (  2)   C (  3)   C (  4)   C (  5)   C (  6)
   C (  2)  1.391094
   C (  3)  2.405489  1.399910
   C (  4)  2.775958  2.427285  1.403840
   C (  5)  2.406612  2.807498  2.433215  1.403547
   C (  6)  1.391093  2.431918  2.805925  2.426414  1.400270
   F (  7)  1.334529  2.349103  3.620216  4.110487  3.621463  2.349670
   Br(  8)  2.832082  1.893571  2.898801  4.200680  4.699820  4.154267
   Cl(  9)  4.005321  2.718867  1.734012  2.723714  4.029382  4.539937
   Cl( 10)  4.512845  4.025032  2.723412  1.736888  2.724275  4.025349
   Cl( 11)  4.006607  4.541672  4.029919  2.724087  1.734174  2.719866
   Br( 12)  2.831493  4.154089  4.699033  4.201190  2.900296  1.894437
             F (  7)   Br(  8)   Cl(  9)   Cl( 10)   Cl( 11)
   Br(  8)  2.979653
   Cl(  9)  5.066891  3.288266
   Cl( 10)  5.847374  5.612076  3.138546
   Cl( 11)  5.068441  6.433784  5.437663  3.141397
   Br( 12)  2.978725  5.621054  6.432826  5.614822  3.291101

 A cutoff of  1.0D-11 yielded   4947 shell pairs
 There are     45485 function pairs (     49619 Cartesian)
 Smallest overlap matrix eigenvalue = 4.91E-07

 Q-Chem warning in module stvman/mkSTV.C, line 318:

 Overlap eigenvalue is smaller than square root of threshold
 Use THRESH >= 12 to get rid of this warning

 Linear dependence detected in AO basis
 Tighter screening thresholds may be required for diffuse basis sets
 Use S2THRESH > 14 and THRESH = 14 in case of SCF convergence issues
 Number of orthogonalized atomic orbitals = 338
 Maximum deviation from orthogonality = 3.083E-10
 Guess from superposition of atomic densities
 Warning:  Energy on first SCF cycle will be non-variational
 SAD guess density has 166.000000 electrons

 -----------------------------------------------------------------------
  General SCF calculation program by
  Eric Jon Sundstrom, Paul Horn, Yuezhi Mao, Dmitri Zuev, Alec White,
  David Stuck, Shaama M.S., Shane Yost, Joonho Lee, David Small,
  Daniel Levine, Susi Lehtola, Hugh Burton, Evgeny Epifanovsky,
  Bang C. Huynh
 -----------------------------------------------------------------------
 Exchange:     0.2000 Hartree-Fock + 0.0800 Slater + 0.7200 B88
 Correlation:  0.1900 VWN1RPA + 0.8100 LYP
 Using SG-1 standard quadrature grid
 using 6 threads for integral computing
 -------------------------------------------------------
 OpenMP Integral computing Module                
 Release: version 2.0, May 2017, Q-Chem Inc. Pleasanton 
 -------------------------------------------------------
 A restricted SCF calculation will be
 performed using DIIS
 SCF converges when DIIS error is below 1.0e-08
 ---------------------------------------
  Cycle       Energy         DIIS error
 ---------------------------------------
    1   -6860.0444558833      3.21e-02  
    2   -6857.4560291015      2.10e-03  
    3   -6857.4508784270      2.15e-03  
    4   -6857.4866065673      6.03e-04  
    5   -6857.4913686331      2.10e-04  
    6   -6857.4918893959      7.24e-05  
    7   -6857.4919414574      1.62e-05  
    8   -6857.4919439453      6.99e-06  
    9   -6857.4919445965      2.68e-06  
   10   -6857.4919446779      4.53e-07  
   11   -6857.4919446797      1.44e-07  
   12   -6857.4919446803      5.35e-08  
   13   -6857.4919446810      6.61e-09  Convergence criterion met
 ---------------------------------------
 SCF time:   CPU 185.57s  wall 33.00s 
 SCF   energy in the final basis set =    -6857.4919446810
 Total energy in the final basis set =    -6857.4919446810

 --------------------------------------------------------------
             Orbital Energies (a.u.) and Symmetries
 --------------------------------------------------------------

 Alpha MOs, Restricted
 -- Occupied --                  
-482.86 -482.86 -101.59 -101.59 -101.59  -62.52  -62.52  -56.34
  1 A'    2 A'    3 A'    4 A'    5 A'    6 A'    7 A'    8 A'                 
-56.336 -56.332 -56.332 -56.332 -56.332 -24.732 -10.317 -10.293
  9 A'    1 A"    2 A"   10 A'   11 A'   12 A'   13 A'   14 A'                 
-10.293 -10.290 -10.281 -10.281  -9.502  -9.502  -9.501  -8.724
 15 A'   16 A'   17 A'   18 A'   19 A'   20 A'   21 A'   22 A'                 
 -8.724  -7.268  -7.267  -7.265  -7.257  -7.257  -7.256  -7.256
 23 A'   24 A'   25 A'   26 A'    3 A"    4 A"   27 A'   28 A'                 
 -7.255  -7.255  -6.557  -6.557  -6.543  -6.542  -6.542  -6.542
  5 A"   29 A'   30 A'   31 A'    6 A"    7 A"   32 A'   33 A'                 
 -2.667  -2.667  -2.664  -2.664  -2.663  -2.663  -2.652  -2.651
 34 A'   35 A'    8 A"    9 A"   36 A'   37 A'   38 A'   39 A'                 
 -2.651  -2.651  -1.278  -0.971  -0.921  -0.900  -0.873  -0.852
 10 A"   11 A"   40 A'   41 A'   42 A'   43 A'   44 A'   45 A'                 
 -0.819  -0.764  -0.750  -0.657  -0.650  -0.582  -0.579  -0.521
 46 A'   47 A'   48 A'   49 A'   50 A'   51 A'   52 A'   12 A"                 
 -0.518  -0.483  -0.479  -0.463  -0.456  -0.447  -0.414  -0.410
 53 A'   54 A'   55 A'   13 A"   56 A'   57 A'   58 A'   14 A"                 
 -0.383  -0.365  -0.360  -0.358  -0.350  -0.337  -0.320  -0.318
 15 A"   59 A'   60 A'   16 A"   17 A"   61 A'   18 A"   62 A'                 
 -0.307  -0.275  -0.273
 63 A'   19 A"   20 A"                                                         
 -- Virtual --                   
 -0.081  -0.072  -0.061  -0.034  -0.017  -0.007   0.014   0.016
 64 A'   21 A"   22 A"   65 A'   66 A'   67 A'   68 A'   69 A'                 
  0.022   0.027   0.037   0.040   0.054   0.057   0.061   0.066
 70 A'   71 A'   23 A"   72 A'   73 A'   24 A"   25 A"   74 A'                 
  0.068   0.074   0.075   0.077   0.088   0.090   0.095   0.101
 75 A'   76 A'   77 A'   26 A"   27 A"   78 A'   28 A"   79 A'                 
  0.106   0.107   0.118   0.120   0.133   0.136   0.145   0.147
 80 A'   29 A"   81 A'   82 A'   83 A'   30 A"   31 A"   84 A'                 
  0.150   0.160   0.161   0.171   0.172   0.186   0.189   0.197
 85 A'   86 A'   32 A"   87 A'   88 A'   33 A"   89 A'   90 A'                 
  0.200   0.210   0.222   0.224   0.232   0.232   0.232   0.250
 91 A'   92 A'   93 A'   94 A'   95 A'   34 A"   96 A'   97 A'                 
  0.254   0.264   0.269   0.276   0.281   0.289   0.291   0.318
 98 A'   99 A'  100 A'  101 A'  102 A'  103 A'  104 A'   35 A"                 
  0.347   0.350   0.370   0.402   0.412   0.416   0.417   0.419
105 A'  106 A'  107 A'  108 A'  109 A'   36 A"   37 A"  110 A'                 
  0.426   0.430   0.433   0.438   0.452   0.458   0.472   0.474
111 A'  112 A'   38 A"  113 A'   39 A"  114 A'  115 A'   40 A"                 
  0.481   0.494   0.500   0.501   0.518   0.535   0.536   0.545
116 A'  117 A'  118 A'   41 A"   42 A"   43 A"  119 A'   44 A"                 
  0.554   0.573   0.574   0.575   0.579   0.584   0.610   0.616
 45 A"  120 A'   46 A"  121 A'   47 A"  122 A'  123 A'   48 A"                 
  0.620   0.642   0.657   0.682   0.700   0.706   0.710   0.744
124 A'  125 A'  126 A'   49 A"   50 A"  127 A'  128 A'  129 A'                 
  0.769   0.772   0.791   0.811   0.813   0.823   0.830   0.831
 51 A"  130 A'  131 A'  132 A'   52 A"  133 A'  134 A'  135 A'                 
  0.832   0.848   0.849   0.854   0.858   0.888   0.892   0.906
 53 A"  136 A'   54 A"   55 A"  137 A'  138 A'  139 A'  140 A'                 
  0.910   0.928   0.935   0.936   0.939   0.978   0.998   1.011
141 A'  142 A'   56 A"  143 A'  144 A'  145 A'  146 A'   57 A"                 
  1.054   1.068   1.089   1.109   1.116   1.125   1.191   1.227
147 A'  148 A'  149 A'  150 A'   58 A"  151 A'  152 A'   59 A"                 
  1.232   1.243   1.262   1.267   1.269   1.277   1.333   1.395
 60 A"  153 A'  154 A'  155 A'   61 A"   62 A"  156 A'  157 A'                 
  1.411   1.436   1.476   1.476   1.541   1.560   1.599   1.644
 63 A"  158 A'  159 A'  160 A'  161 A'  162 A'  163 A'  164 A'                 
  1.719   1.732   1.753   1.753   1.815   1.816   1.835   1.838
 64 A"   65 A"  165 A'  166 A'  167 A'  168 A'   66 A"   67 A"                 
  1.899   2.000   2.008   2.028   2.064   2.064   2.121   2.151
 68 A"   69 A"  169 A'   70 A"  170 A'  171 A'  172 A'  173 A'                 
  2.180   2.212   2.218   2.244   2.246   2.259   2.275   2.291
174 A'  175 A'   71 A"   72 A"   73 A"  176 A'  177 A'  178 A'                 
  2.291   2.299   2.332   2.371   2.419   2.447   2.458   2.501
 74 A"  179 A'  180 A'  181 A'  182 A'  183 A'  184 A'  185 A'                 
  2.567   2.592   2.611   2.706   2.720   2.816   2.831   2.919
 75 A"  186 A'  187 A'   76 A"   77 A"   78 A"   79 A"  188 A'                 
  3.016   3.032   3.059   3.074   3.107   3.192   3.193   3.426
189 A'   80 A"  190 A'  191 A'  192 A'  193 A'  194 A'  195 A'                 
  3.445   3.664   3.750   3.762   3.845   3.905   3.959   3.979
196 A'  197 A'   81 A"  198 A'  199 A'  200 A'   82 A"   83 A"                 
  3.988   4.037   4.060   4.067   4.081   4.084   4.244   4.249
 84 A"  201 A'   85 A"  202 A'  203 A'   86 A"  204 A'  205 A'                 
  4.402   4.413   4.805   4.838   6.296   6.446   6.668   6.758
206 A'  207 A'  208 A'  209 A'   87 A"  210 A'  211 A'  212 A'                 
  6.769   7.542   7.555   7.655   7.661   7.747   7.753   9.714
213 A'   88 A"   89 A"  214 A'  215 A'  216 A'  217 A'  218 A'                 
  9.785   9.801  23.228  23.762  23.772  23.911  23.926  24.016
219 A'  220 A'  221 A'  222 A'  223 A'  224 A'  225 A'  226 A'                 
 25.757  25.805  25.875  26.106  26.107  26.208  26.438  26.645
 90 A"   91 A"   92 A"  227 A'  228 A'  229 A'  230 A'  231 A'                 
 26.845  47.974  48.018  66.769 215.698 215.781 215.799 289.738
232 A'  233 A'  234 A'  235 A'  236 A'  237 A'  238 A'   93 A"                 
289.750 289.855 289.857 289.970 289.9771020.7841020.840
 94 A"  239 A'  240 A'  241 A'  242 A'  243 A'  244 A'                         

 Beta MOs, Restricted
 -- Occupied --                  
-482.86 -482.86 -101.59 -101.59 -101.59  -62.52  -62.52  -56.34
  1 A'    2 A'    3 A'    4 A'    5 A'    6 A'    7 A'    8 A'                 
-56.336 -56.332 -56.332 -56.332 -56.332 -24.732 -10.317 -10.293
  9 A'    1 A"    2 A"   10 A'   11 A'   12 A'   13 A'   14 A'                 
-10.293 -10.290 -10.281 -10.281  -9.502  -9.502  -9.501  -8.724
 15 A'   16 A'   17 A'   18 A'   19 A'   20 A'   21 A'   22 A'                 
 -8.724  -7.268  -7.267  -7.265  -7.257  -7.257  -7.256  -7.256
 23 A'   24 A'   25 A'   26 A'    3 A"    4 A"   27 A'   28 A'                 
 -7.255  -7.255  -6.557  -6.557  -6.543  -6.542  -6.542  -6.542
  5 A"   29 A'   30 A'   31 A'    6 A"    7 A"   32 A'   33 A'                 
 -2.667  -2.667  -2.664  -2.664  -2.663  -2.663  -2.652  -2.651
 34 A'   35 A'    8 A"    9 A"   36 A'   37 A'   38 A'   39 A'                 
 -2.651  -2.651  -1.278  -0.971  -0.921  -0.900  -0.873  -0.852
 10 A"   11 A"   40 A'   41 A'   42 A'   43 A'   44 A'   45 A'                 
 -0.819  -0.764  -0.750  -0.657  -0.650  -0.582  -0.579  -0.521
 46 A'   47 A'   48 A'   49 A'   50 A'   51 A'   52 A'   12 A"                 
 -0.518  -0.483  -0.479  -0.463  -0.456  -0.447  -0.414  -0.410
 53 A'   54 A'   55 A'   13 A"   56 A'   57 A'   58 A'   14 A"                 
 -0.383  -0.365  -0.360  -0.358  -0.350  -0.337  -0.320  -0.318
 15 A"   59 A'   60 A'   16 A"   17 A"   61 A'   18 A"   62 A'                 
 -0.307  -0.275  -0.273
 63 A'   19 A"   20 A"                                                         
 -- Virtual --                   
 -0.081  -0.072  -0.061  -0.034  -0.017  -0.007   0.014   0.016
 64 A'   21 A"   22 A"   65 A'   66 A'   67 A'   68 A'   69 A'                 
  0.022   0.027   0.037   0.040   0.054   0.057   0.061   0.066
 70 A'   71 A'   23 A"   72 A'   73 A'   24 A"   25 A"   74 A'                 
  0.068   0.074   0.075   0.077   0.088   0.090   0.095   0.101
 75 A'   76 A'   77 A'   26 A"   27 A"   78 A'   28 A"   79 A'                 
  0.106   0.107   0.118   0.120   0.133   0.136   0.145   0.147
 80 A'   29 A"   81 A'   82 A'   83 A'   30 A"   31 A"   84 A'                 
  0.150   0.160   0.161   0.171   0.172   0.186   0.189   0.197
 85 A'   86 A'   32 A"   87 A'   88 A'   33 A"   89 A'   90 A'                 
  0.200   0.210   0.222   0.224   0.232   0.232   0.232   0.250
 91 A'   92 A'   93 A'   94 A'   95 A'   34 A"   96 A'   97 A'                 
  0.254   0.264   0.269   0.276   0.281   0.289   0.291   0.318
 98 A'   99 A'  100 A'  101 A'  102 A'  103 A'  104 A'   35 A"                 
  0.347   0.350   0.370   0.402   0.412   0.416   0.417   0.419
105 A'  106 A'  107 A'  108 A'  109 A'   36 A"   37 A"  110 A'                 
  0.426   0.430   0.433   0.438   0.452   0.458   0.472   0.474
111 A'  112 A'   38 A"  113 A'   39 A"  114 A'  115 A'   40 A"                 
  0.481   0.494   0.500   0.501   0.518   0.535   0.536   0.545
116 A'  117 A'  118 A'   41 A"   42 A"   43 A"  119 A'   44 A"                 
  0.554   0.573   0.574   0.575   0.579   0.584   0.610   0.616
 45 A"  120 A'   46 A"  121 A'   47 A"  122 A'  123 A'   48 A"                 
  0.620   0.642   0.657   0.682   0.700   0.706   0.710   0.744
124 A'  125 A'  126 A'   49 A"   50 A"  127 A'  128 A'  129 A'                 
  0.769   0.772   0.791   0.811   0.813   0.823   0.830   0.831
 51 A"  130 A'  131 A'  132 A'   52 A"  133 A'  134 A'  135 A'                 
  0.832   0.848   0.849   0.854   0.858   0.888   0.892   0.906
 53 A"  136 A'   54 A"   55 A"  137 A'  138 A'  139 A'  140 A'                 
  0.910   0.928   0.935   0.936   0.939   0.978   0.998   1.011
141 A'  142 A'   56 A"  143 A'  144 A'  145 A'  146 A'   57 A"                 
  1.054   1.068   1.089   1.109   1.116   1.125   1.191   1.227
147 A'  148 A'  149 A'  150 A'   58 A"  151 A'  152 A'   59 A"                 
  1.232   1.243   1.262   1.267   1.269   1.277   1.333   1.395
 60 A"  153 A'  154 A'  155 A'   61 A"   62 A"  156 A'  157 A'                 
  1.411   1.436   1.476   1.476   1.541   1.560   1.599   1.644
 63 A"  158 A'  159 A'  160 A'  161 A'  162 A'  163 A'  164 A'                 
  1.719   1.732   1.753   1.753   1.815   1.816   1.835   1.838
 64 A"   65 A"  165 A'  166 A'  167 A'  168 A'   66 A"   67 A"                 
  1.899   2.000   2.008   2.028   2.064   2.064   2.121   2.151
 68 A"   69 A"  169 A'   70 A"  170 A'  171 A'  172 A'  173 A'                 
  2.180   2.212   2.218   2.244   2.246   2.259   2.275   2.291
174 A'  175 A'   71 A"   72 A"   73 A"  176 A'  177 A'  178 A'                 
  2.291   2.299   2.332   2.371   2.419   2.447   2.458   2.501
 74 A"  179 A'  180 A'  181 A'  182 A'  183 A'  184 A'  185 A'                 
  2.567   2.592   2.611   2.706   2.720   2.816   2.831   2.919
 75 A"  186 A'  187 A'   76 A"   77 A"   78 A"   79 A"  188 A'                 
  3.016   3.032   3.059   3.074   3.107   3.192   3.193   3.426
189 A'   80 A"  190 A'  191 A'  192 A'  193 A'  194 A'  195 A'                 
  3.445   3.664   3.750   3.762   3.845   3.905   3.959   3.979
196 A'  197 A'   81 A"  198 A'  199 A'  200 A'   82 A"   83 A"                 
  3.988   4.037   4.060   4.067   4.081   4.084   4.244   4.249
 84 A"  201 A'   85 A"  202 A'  203 A'   86 A"  204 A'  205 A'                 
  4.402   4.413   4.805   4.838   6.296   6.446   6.668   6.758
206 A'  207 A'  208 A'  209 A'   87 A"  210 A'  211 A'  212 A'                 
  6.769   7.542   7.555   7.655   7.661   7.747   7.753   9.714
213 A'   88 A"   89 A"  214 A'  215 A'  216 A'  217 A'  218 A'                 
  9.785   9.801  23.228  23.762  23.772  23.911  23.926  24.016
219 A'  220 A'  221 A'  222 A'  223 A'  224 A'  225 A'  226 A'                 
 25.757  25.805  25.875  26.106  26.107  26.208  26.438  26.645
 90 A"   91 A"   92 A"  227 A'  228 A'  229 A'  230 A'  231 A'                 
 26.845  47.974  48.018  66.769 215.698 215.781 215.799 289.738
232 A'  233 A'  234 A'  235 A'  236 A'  237 A'  238 A'   93 A"                 
289.750 289.855 289.857 289.970 289.9771020.7841020.840
 94 A"  239 A'  240 A'  241 A'  242 A'  243 A'  244 A'                         
 --------------------------------------------------------------

          Ground-State Mulliken Net Atomic Charges

     Atom                 Charge (a.u.)
  ----------------------------------------
      1 C                    -1.189360
      2 C                     0.036829
      3 C                     0.132044
      4 C                    -0.681451
      5 C                     0.137932
      6 C                     0.034172
      7 F                    -0.072874
      8 Br                   -0.094100
      9 Cl                    0.566594
     10 Cl                    0.657885
     11 Cl                    0.566599
     12 Br                   -0.094271
  ----------------------------------------
  Sum of atomic charges =     0.000000

 -----------------------------------------------------------------
                    Cartesian Multipole Moments
 -----------------------------------------------------------------
    Charge (ESU x 10^10)
                -0.0000
    Dipole Moment (Debye)
         X      -0.0030      Y       0.1889      Z      -0.0000
       Tot       0.1889
    Quadrupole Moments (Debye-Ang)
        XX    -109.2096     XY       0.0070     YY    -114.6225
        XZ       0.0000     YZ      -0.0000     ZZ    -113.2391
    Octopole Moments (Debye-Ang^2)
       XXX      -0.0228    XXY     -38.3702    XYY      -0.0054
       YYY     -73.5536    XXZ      -0.0000    XYZ      -0.0000
       YYZ      -0.0000    XZZ       0.0011    YZZ     -29.6633
       ZZZ       0.0000
    Hexadecapole Moments (Debye-Ang^3)
      XXXX   -2985.0265   XXXY       0.0921   XXYY    -849.1793
      XYYY      -0.0735   YYYY   -2293.9555   XXXZ       0.0000
      XXYZ      -0.0000   XYYZ       0.0000   YYYZ      -0.0000
      XXZZ    -560.5089   XYZZ       0.0053   YYZZ    -418.0998
      XZZZ       0.0000   YZZZ      -0.0000   ZZZZ    -130.1119
 -----------------------------------------------------------------
 Calculating MO derivatives via CPSCF
    1     0    39    0.0188078  
    2     0    39    0.0091011  
    3     0    39    0.0008073  
    4     0    39    0.0000721  
    5    23    16    0.0000088  
    6    39     0    0.0000008  Converged
 Time for AOints: 198.4 s (CPU) 33.6 s (wall)
 ------------------------------------------------------------------------------
                     AOints        : Timing summary (seconds)
 ------------------------------------------------------------------------------
     job step          cpu (% of tot)      sys (% of tot)     wall (% of tot)
 ------------------------------------------------------------------------------
  AOints            0.1984E+03 ( 8.3)   0.1200E-04 ( 6.0)   0.3363E+02 ( 8.2)
 ------------------------------------------------------------------------------
   Grand Totals     0.2395E+04          0.1990E-03          0.4100E+03
 ------------------------------------------------------------------------------
 Polarizability Matrix (a.u.)
            1           2           3
    1-198.6231487   0.0005746  -0.0000000
    2   0.0005746-171.2447396   0.0000000
    3  -0.0000000   0.0000000 -78.4501456
 Calculating analytic Hessian of the SCF energy

 Direct stationary perturbation theory relativistic correction:

 rels  =      36.018750213949
 relv  =    -124.254664045943
 rel2e =      21.712451485115
 E_rel =     -66.523462346879

 Hessian of the SCF Energy
            1           2           3           4           5           6
    1   0.6657779  -0.0000492  -0.0000000  -0.2669935   0.0513928   0.0000000
    2  -0.0000492   0.6722003   0.0000000   0.1250725  -0.1430073  -0.0000000
    3  -0.0000000   0.0000000   0.1354605   0.0000000   0.0000000  -0.0564429
    4  -0.2669935   0.1250725   0.0000000   0.5431996  -0.0547054  -0.0000000
    5   0.0513928  -0.1430073   0.0000000  -0.0547054   0.5932550   0.0000000
    6   0.0000000  -0.0000000  -0.0564429  -0.0000000   0.0000000   0.0969504
    7   0.0367730   0.0254676   0.0000000  -0.0968913   0.0256247   0.0000000
    8   0.0819452  -0.0258029  -0.0000000  -0.0288719  -0.3013972  -0.0000000
    9   0.0000000  -0.0000000  -0.0018543   0.0000000  -0.0000000  -0.0499473
   10  -0.0726365  -0.0000533  -0.0000000   0.0329924  -0.0757120   0.0000000
   11  -0.0000566  -0.0018260   0.0000000  -0.0223603  -0.0269259  -0.0000000
   12  -0.0000000   0.0000000   0.0060690   0.0000000  -0.0000000   0.0018148
   13   0.0368645  -0.0253386   0.0000000  -0.0187027   0.0294362  -0.0000000
   14  -0.0818100  -0.0258559  -0.0000000   0.0306161  -0.0494696   0.0000000
   15  -0.0000000  -0.0000000  -0.0018973  -0.0000000   0.0000000   0.0053821
   16  -0.2666359  -0.1252405   0.0000000  -0.0554180   0.0289000   0.0000000
   17  -0.0515892  -0.1432759   0.0000000  -0.0289887   0.0579408   0.0000000
   18  -0.0000000  -0.0000000  -0.0564183  -0.0000000   0.0000000   0.0053914
   19  -0.0693059   0.0001263   0.0000000  -0.0002862   0.0406240  -0.0000000
   20   0.0001447  -0.3272945   0.0000000   0.0050730  -0.0486345   0.0000000
   21   0.0000000   0.0000000  -0.0401848  -0.0000000  -0.0000000   0.0061399
   22  -0.0344962  -0.0224140  -0.0000000  -0.1188682  -0.0545578  -0.0000000
   23  -0.0038215  -0.0007257  -0.0000000  -0.0546783  -0.0639369   0.0000000
   24   0.0000000  -0.0000000   0.0043326   0.0000000   0.0000000  -0.0177411
   25   0.0024965  -0.0010424  -0.0000000  -0.0168177   0.0134357  -0.0000000
   26  -0.0046704  -0.0023806   0.0000000   0.0335640  -0.0213132   0.0000000
   27   0.0000000  -0.0000000   0.0041045   0.0000000  -0.0000000   0.0031360
   28   0.0002516  -0.0000006  -0.0000000  -0.0031884   0.0006700  -0.0000000
   29   0.0000075   0.0010672  -0.0000000  -0.0020661   0.0027469  -0.0000000
   30  -0.0000000   0.0000000  -0.0016146  -0.0000000   0.0000000   0.0038656
   31   0.0024718   0.0010546   0.0000000  -0.0003773  -0.0000895  -0.0000000
   32   0.0046640  -0.0023639  -0.0000000  -0.0006968   0.0004538  -0.0000000
   33   0.0000000  -0.0000000   0.0041014   0.0000000  -0.0000000  -0.0014512
   34  -0.0345673   0.0224179  -0.0000000   0.0013516  -0.0050182  -0.0000000
   35   0.0038428  -0.0007348  -0.0000000  -0.0019578   0.0002890   0.0000000
   36   0.0000000  -0.0000000   0.0043442   0.0000000  -0.0000000   0.0029023
            7           8           9          10          11          12
    1   0.0367730   0.0819452   0.0000000  -0.0726365  -0.0000566  -0.0000000
    2   0.0254676  -0.0258029  -0.0000000  -0.0000533  -0.0018260   0.0000000
    3   0.0000000  -0.0000000  -0.0018543  -0.0000000   0.0000000   0.0060690
    4  -0.0968913  -0.0288719   0.0000000   0.0329924  -0.0223603   0.0000000
    5   0.0256247  -0.3013972  -0.0000000  -0.0757120  -0.0269259  -0.0000000
    6   0.0000000  -0.0000000  -0.0499473   0.0000000  -0.0000000   0.0018148
    7   0.5291383   0.0326297  -0.0000000  -0.2388342  -0.1148186  -0.0000000
    8   0.0326297   0.5846228   0.0000000  -0.0525914  -0.1434377   0.0000000
    9  -0.0000000   0.0000000   0.1066202   0.0000000  -0.0000000  -0.0502704
   10  -0.2388342  -0.0525914   0.0000000   0.5955815  -0.0003515  -0.0000000
   11  -0.1148186  -0.1434377  -0.0000000  -0.0003515   0.5087611   0.0000000
   12  -0.0000000   0.0000000  -0.0502704  -0.0000000   0.0000000   0.1006272
   13  -0.0557837  -0.0286917   0.0000000  -0.2396428   0.1149635   0.0000000
   14   0.0285707   0.0599961  -0.0000000   0.0527401  -0.1433430  -0.0000000
   15   0.0000000  -0.0000000  -0.0005738   0.0000000  -0.0000000  -0.0501923
   16  -0.0187112  -0.0305933  -0.0000000   0.0328984   0.0224570  -0.0000000
   17  -0.0294085  -0.0495615   0.0000000   0.0758334  -0.0268567  -0.0000000
   18   0.0000000  -0.0000000   0.0053903   0.0000000  -0.0000000   0.0018283
   19  -0.0062429  -0.0030396   0.0000000   0.0028110   0.0000024  -0.0000000
   20   0.0011014   0.0028598  -0.0000000  -0.0000108   0.0003999  -0.0000000
   21   0.0000000   0.0000000   0.0057293  -0.0000000  -0.0000000  -0.0019915
   22  -0.0123185  -0.0099901   0.0000000   0.0017524   0.0009847   0.0000000
   23  -0.0256112  -0.0166721  -0.0000000   0.0031404  -0.0017125   0.0000000
   24  -0.0000000  -0.0000000   0.0020783   0.0000000  -0.0000000   0.0030308
   25  -0.1376837   0.0567236   0.0000000  -0.0396237   0.0198815  -0.0000000
   26   0.0574422  -0.0721300   0.0000000  -0.0001526   0.0014609  -0.0000000
   27  -0.0000000   0.0000000  -0.0228322  -0.0000000  -0.0000000   0.0032725
   28  -0.0005868  -0.0230945  -0.0000000  -0.0374734   0.0002208   0.0000000
   29  -0.0026882  -0.0370865   0.0000000   0.0001851  -0.1662379  -0.0000000
   30   0.0000000  -0.0000000   0.0027650   0.0000000   0.0000000  -0.0204769
   31   0.0010352   0.0047664   0.0000000  -0.0395716  -0.0199543  -0.0000000
   32   0.0016347  -0.0009910   0.0000000   0.0001065   0.0014442   0.0000000
   33  -0.0000000   0.0000000   0.0039586   0.0000000  -0.0000000   0.0032678
   34   0.0001058   0.0008067   0.0000000   0.0017468  -0.0009688   0.0000000
   35   0.0000554  -0.0004002  -0.0000000  -0.0031338  -0.0017268  -0.0000000
   36  -0.0000000   0.0000000  -0.0010638  -0.0000000  -0.0000000   0.0030206
           13          14          15          16          17          18
    1   0.0368645  -0.0818100  -0.0000000  -0.2666359  -0.0515892  -0.0000000
    2  -0.0253386  -0.0258559  -0.0000000  -0.1252405  -0.1432759  -0.0000000
    3   0.0000000  -0.0000000  -0.0018973   0.0000000   0.0000000  -0.0564183
    4  -0.0187027   0.0306161  -0.0000000  -0.0554180  -0.0289887  -0.0000000
    5   0.0294362  -0.0494696   0.0000000   0.0289000   0.0579408   0.0000000
    6  -0.0000000   0.0000000   0.0053821   0.0000000   0.0000000   0.0053914
    7  -0.0557837   0.0285707   0.0000000  -0.0187112  -0.0294085   0.0000000
    8  -0.0286917   0.0599961  -0.0000000  -0.0305933  -0.0495615  -0.0000000
    9   0.0000000  -0.0000000  -0.0005738  -0.0000000   0.0000000   0.0053903
   10  -0.2396428   0.0527401   0.0000000   0.0328984   0.0758334   0.0000000
   11   0.1149635  -0.1433430  -0.0000000   0.0224570  -0.0268567  -0.0000000
   12   0.0000000  -0.0000000  -0.0501923  -0.0000000  -0.0000000   0.0018283
   13   0.5296950  -0.0327931  -0.0000000  -0.0969205  -0.0256310   0.0000000
   14  -0.0327931   0.5835449   0.0000000   0.0288454  -0.3005989  -0.0000000
   15  -0.0000000   0.0000000   0.1066286   0.0000000  -0.0000000  -0.0499313
   16  -0.0969205   0.0288454   0.0000000   0.5422490   0.0551544  -0.0000000
   17  -0.0256310  -0.3005989  -0.0000000   0.0551544   0.5924520   0.0000000
   18   0.0000000  -0.0000000  -0.0499313  -0.0000000   0.0000000   0.0969679
   19  -0.0062336   0.0030361   0.0000000  -0.0002553  -0.0405273   0.0000000
   20  -0.0010817   0.0028524   0.0000000  -0.0050299  -0.0485655  -0.0000000
   21  -0.0000000   0.0000000   0.0057314   0.0000000  -0.0000000   0.0061103
   22   0.0000991  -0.0008073  -0.0000000   0.0013508   0.0050118   0.0000000
   23  -0.0000582  -0.0004027   0.0000000   0.0019594   0.0002882  -0.0000000
   24  -0.0000000   0.0000000  -0.0010619   0.0000000  -0.0000000   0.0029013
   25   0.0010368  -0.0047659   0.0000000  -0.0003818   0.0000835  -0.0000000
   26  -0.0016328  -0.0009964   0.0000000   0.0006968   0.0004534   0.0000000
   27  -0.0000000   0.0000000   0.0039522   0.0000000  -0.0000000  -0.0014525
   28  -0.0006057   0.0231502  -0.0000000  -0.0031911  -0.0006781   0.0000000
   29   0.0027145  -0.0369356   0.0000000   0.0020540   0.0027327  -0.0000000
   30   0.0000000  -0.0000000   0.0027473  -0.0000000   0.0000000   0.0038651
   31  -0.1375217  -0.0567167  -0.0000000  -0.0167286  -0.0133908   0.0000000
   32  -0.0574489  -0.0722026  -0.0000000  -0.0335083  -0.0212824   0.0000000
   33  -0.0000000  -0.0000000  -0.0228369  -0.0000000   0.0000000   0.0031078
   34  -0.0122847   0.0099350  -0.0000000  -0.1182564   0.0541303   0.0000000
   35   0.0255615  -0.0165885   0.0000000   0.0543051  -0.0637260   0.0000000
   36   0.0000000  -0.0000000   0.0020520  -0.0000000   0.0000000  -0.0177604
           19          20          21          22          23          24
    1  -0.0693059   0.0001447   0.0000000  -0.0344962  -0.0038215   0.0000000
    2   0.0001263  -0.3272945   0.0000000  -0.0224140  -0.0007257  -0.0000000
    3   0.0000000   0.0000000  -0.0401848  -0.0000000  -0.0000000   0.0043326
    4  -0.0002862   0.0050730  -0.0000000  -0.1188682  -0.0546783   0.0000000
    5   0.0406240  -0.0486345  -0.0000000  -0.0545578  -0.0639369   0.0000000
    6  -0.0000000   0.0000000   0.0061399  -0.0000000   0.0000000  -0.0177411
    7  -0.0062429   0.0011014   0.0000000  -0.0123185  -0.0256112  -0.0000000
    8  -0.0030396   0.0028598   0.0000000  -0.0099901  -0.0166721  -0.0000000
    9   0.0000000  -0.0000000   0.0057293   0.0000000  -0.0000000   0.0020783
   10   0.0028110  -0.0000108  -0.0000000   0.0017524   0.0031404   0.0000000
   11   0.0000024   0.0003999  -0.0000000   0.0009847  -0.0017125  -0.0000000
   12  -0.0000000  -0.0000000  -0.0019915   0.0000000   0.0000000   0.0030308
   13  -0.0062336  -0.0010817  -0.0000000   0.0000991  -0.0000582  -0.0000000
   14   0.0030361   0.0028524   0.0000000  -0.0008073  -0.0004027   0.0000000
   15   0.0000000   0.0000000   0.0057314  -0.0000000   0.0000000  -0.0010619
   16  -0.0002553  -0.0050299   0.0000000   0.0013508   0.0019594   0.0000000
   17  -0.0405273  -0.0485655  -0.0000000   0.0050118   0.0002882  -0.0000000
   18   0.0000000  -0.0000000   0.0061103   0.0000000  -0.0000000   0.0029013
   19   0.0840636  -0.0002022  -0.0000000  -0.0021047   0.0050488  -0.0000000
   20  -0.0002022   0.4205087  -0.0000000  -0.0000022   0.0021877   0.0000000
   21  -0.0000000  -0.0000000   0.0223779   0.0000000   0.0000000  -0.0021911
   22  -0.0021047  -0.0000022   0.0000000   0.1650580   0.0796120  -0.0000000
   23   0.0050488   0.0021877   0.0000000   0.0796120   0.0897122   0.0000000
   24  -0.0000000   0.0000000  -0.0021911  -0.0000000   0.0000000   0.0090416
   25  -0.0002544   0.0009951   0.0000000   0.0020242  -0.0040202   0.0000000
   26   0.0017439  -0.0014716  -0.0000000   0.0032655  -0.0074733   0.0000000
   27   0.0000000   0.0000000   0.0001610  -0.0000000   0.0000000  -0.0007836
   28   0.0002015   0.0000056  -0.0000000  -0.0000990  -0.0010154  -0.0000000
   29   0.0000004  -0.0035546   0.0000000  -0.0002998  -0.0009691   0.0000000
   30  -0.0000000   0.0000000   0.0001468   0.0000000  -0.0000000   0.0002409
   31  -0.0002486  -0.0009914  -0.0000000  -0.0010531  -0.0007256   0.0000000
   32  -0.0017378  -0.0014715   0.0000000  -0.0006343  -0.0003559  -0.0000000
   33   0.0000000   0.0000000   0.0001617   0.0000000  -0.0000000   0.0000612
   34  -0.0021445  -0.0000016  -0.0000000  -0.0013451   0.0001699  -0.0000000
   35  -0.0050751   0.0021837   0.0000000  -0.0001686   0.0000601   0.0000000
   36  -0.0000000   0.0000000  -0.0021909   0.0000000  -0.0000000   0.0000909
           25          26          27          28          29          30
    1   0.0024965  -0.0046704   0.0000000   0.0002516   0.0000075  -0.0000000
    2  -0.0010424  -0.0023806  -0.0000000  -0.0000006   0.0010672   0.0000000
    3  -0.0000000   0.0000000   0.0041045  -0.0000000  -0.0000000  -0.0016146
    4  -0.0168177   0.0335640   0.0000000  -0.0031884  -0.0020661  -0.0000000
    5   0.0134357  -0.0213132  -0.0000000   0.0006700   0.0027469   0.0000000
    6  -0.0000000   0.0000000   0.0031360  -0.0000000  -0.0000000   0.0038656
    7  -0.1376837   0.0574422  -0.0000000  -0.0005868  -0.0026882   0.0000000
    8   0.0567236  -0.0721300   0.0000000  -0.0230945  -0.0370865  -0.0000000
    9   0.0000000   0.0000000  -0.0228322  -0.0000000   0.0000000   0.0027650
   10  -0.0396237  -0.0001526  -0.0000000  -0.0374734   0.0001851   0.0000000
   11   0.0198815   0.0014609  -0.0000000   0.0002208  -0.1662379   0.0000000
   12  -0.0000000  -0.0000000   0.0032725   0.0000000  -0.0000000  -0.0204769
   13   0.0010368  -0.0016328  -0.0000000  -0.0006057   0.0027145   0.0000000
   14  -0.0047659  -0.0009964   0.0000000   0.0231502  -0.0369356  -0.0000000
   15   0.0000000   0.0000000   0.0039522  -0.0000000   0.0000000   0.0027473
   16  -0.0003818   0.0006968   0.0000000  -0.0031911   0.0020540  -0.0000000
   17   0.0000835   0.0004534  -0.0000000  -0.0006781   0.0027327   0.0000000
   18  -0.0000000   0.0000000  -0.0014525   0.0000000  -0.0000000   0.0038651
   19  -0.0002544   0.0017439   0.0000000   0.0002015   0.0000004  -0.0000000
   20   0.0009951  -0.0014716   0.0000000   0.0000056  -0.0035546   0.0000000
   21   0.0000000  -0.0000000   0.0001610  -0.0000000   0.0000000   0.0001468
   22   0.0020242   0.0032655  -0.0000000  -0.0000990  -0.0002998   0.0000000
   23  -0.0040202  -0.0074733   0.0000000  -0.0010154  -0.0009691  -0.0000000
   24   0.0000000   0.0000000  -0.0007836  -0.0000000   0.0000000   0.0002409
   25   0.1978822  -0.0813103   0.0000000  -0.0058783  -0.0010201  -0.0000000
   26  -0.0813103   0.1034782   0.0000000  -0.0092630   0.0003726   0.0000000
   27   0.0000000   0.0000000   0.0111186   0.0000000  -0.0000000  -0.0008458
   28  -0.0058783  -0.0092630   0.0000000   0.0564695  -0.0001635  -0.0000000
   29  -0.0010201   0.0003726  -0.0000000  -0.0001635   0.2384105  -0.0000000
   30  -0.0000000   0.0000000  -0.0008458  -0.0000000  -0.0000000   0.0099230
   31  -0.0017475  -0.0003161   0.0000000  -0.0057989   0.0009788  -0.0000000
   32   0.0003144   0.0003549   0.0000000   0.0091534   0.0004178  -0.0000000
   33   0.0000000  -0.0000000   0.0001058   0.0000000   0.0000000  -0.0008604
   34  -0.0010526   0.0006327  -0.0000000  -0.0001011   0.0002974  -0.0000000
   35   0.0007252  -0.0003549   0.0000000   0.0010151  -0.0009640  -0.0000000
   36  -0.0000000   0.0000000   0.0000636  -0.0000000   0.0000000   0.0002440
           31          32          33          34          35          36
    1   0.0024718   0.0046640   0.0000000  -0.0345673   0.0038428   0.0000000
    2   0.0010546  -0.0023639  -0.0000000   0.0224179  -0.0007348  -0.0000000
    3   0.0000000  -0.0000000   0.0041014  -0.0000000  -0.0000000   0.0043442
    4  -0.0003773  -0.0006968   0.0000000   0.0013516  -0.0019578   0.0000000
    5  -0.0000895   0.0004538  -0.0000000  -0.0050182   0.0002890  -0.0000000
    6  -0.0000000  -0.0000000  -0.0014512  -0.0000000   0.0000000   0.0029023
    7   0.0010352   0.0016347  -0.0000000   0.0001058   0.0000554  -0.0000000
    8   0.0047664  -0.0009910   0.0000000   0.0008067  -0.0004002   0.0000000
    9   0.0000000   0.0000000   0.0039586   0.0000000  -0.0000000  -0.0010638
   10  -0.0395716   0.0001065   0.0000000   0.0017468  -0.0031338  -0.0000000
   11  -0.0199543   0.0014442  -0.0000000  -0.0009688  -0.0017268  -0.0000000
   12  -0.0000000   0.0000000   0.0032678   0.0000000  -0.0000000   0.0030206
   13  -0.1375217  -0.0574489  -0.0000000  -0.0122847   0.0255615   0.0000000
   14  -0.0567167  -0.0722026  -0.0000000   0.0099350  -0.0165885  -0.0000000
   15  -0.0000000  -0.0000000  -0.0228369  -0.0000000   0.0000000   0.0020520
   16  -0.0167286  -0.0335083  -0.0000000  -0.1182564   0.0543051  -0.0000000
   17  -0.0133908  -0.0212824   0.0000000   0.0541303  -0.0637260   0.0000000
   18   0.0000000   0.0000000   0.0031078   0.0000000   0.0000000  -0.0177604
   19  -0.0002486  -0.0017378   0.0000000  -0.0021445  -0.0050751  -0.0000000
   20  -0.0009914  -0.0014715   0.0000000  -0.0000016   0.0021837   0.0000000
   21  -0.0000000   0.0000000   0.0001617  -0.0000000   0.0000000  -0.0021909
   22  -0.0010531  -0.0006343   0.0000000  -0.0013451  -0.0001686   0.0000000
   23  -0.0007256  -0.0003559  -0.0000000   0.0001699   0.0000601  -0.0000000
   24   0.0000000  -0.0000000   0.0000612  -0.0000000   0.0000000   0.0000909
   25  -0.0017475   0.0003144   0.0000000  -0.0010526   0.0007252  -0.0000000
   26  -0.0003161   0.0003549  -0.0000000   0.0006327  -0.0003549   0.0000000
   27   0.0000000   0.0000000   0.0001058  -0.0000000   0.0000000   0.0000636
   28  -0.0057989   0.0091534   0.0000000  -0.0001011   0.0010151  -0.0000000
   29   0.0009788   0.0004178   0.0000000   0.0002974  -0.0009640   0.0000000
   30  -0.0000000  -0.0000000  -0.0008604  -0.0000000  -0.0000000   0.0002440
   31   0.1975232   0.0813896   0.0000000   0.0020172   0.0039950  -0.0000000
   32   0.0813896   0.1033854   0.0000000  -0.0032364  -0.0073887   0.0000000
   33   0.0000000   0.0000000   0.0111740   0.0000000  -0.0000000  -0.0007898
   34   0.0020172  -0.0032364   0.0000000   0.1645302  -0.0791648   0.0000000
   35   0.0039950  -0.0073887  -0.0000000  -0.0791648   0.0893510  -0.0000000
   36  -0.0000000   0.0000000  -0.0007898   0.0000000  -0.0000000   0.0090873
 **********************************************************************
 **                                                                  **
 **                       VIBRATIONAL ANALYSIS                       **
 **                       --------------------                       **
 **                                                                  **
 **        VIBRATIONAL FREQUENCIES (CM**-1) AND NORMAL MODES         **
 **     FORCE CONSTANTS (mDYN/ANGSTROM) AND REDUCED MASSES (AMU)     **
 **                  INFRARED INTENSITIES (KM/MOL)                   **
 **                                                                  **
 **********************************************************************


 Mode:                 1                      2                      3
 Frequency:        56.20                  74.21                  90.16
 Force Cnst:      0.0754                 0.0968                 0.1075
 Red. Mass:      40.5132                29.8402                22.4382
 IR Active:          YES                    YES                    YES
 IR Intens:        0.000                  0.023                  0.091
 Raman Active:       YES                    YES                    YES
               X      Y      Z        X      Y      Z        X      Y      Z
 C          0.000  0.000 -0.001    0.000 -0.000  0.221    0.000 -0.000  0.422
 C          0.000 -0.000  0.009    0.000 -0.000  0.057    0.000 -0.000  0.243
 C          0.000 -0.000  0.172   -0.000  0.000 -0.035   -0.000  0.000  0.153
 C          0.000 -0.000 -0.000   -0.000 -0.000  0.111   -0.000  0.000  0.093
 C          0.000  0.000 -0.171   -0.000 -0.000 -0.037   -0.000  0.000  0.154
 C          0.000 -0.000 -0.010    0.000 -0.000  0.057    0.000 -0.000  0.243
 F          0.000  0.000 -0.003    0.000 -0.000  0.475    0.000 -0.000  0.696
 Br        -0.000  0.000 -0.280   -0.000  0.000 -0.033   -0.000  0.000 -0.193
 Cl         0.000 -0.000  0.630   -0.000  0.000 -0.415   -0.000 -0.000  0.136
 Cl        -0.000 -0.000 -0.005    0.000 -0.000  0.593   -0.000  0.000 -0.226
 Cl         0.000  0.000 -0.622   -0.000  0.000 -0.422   -0.000  0.000  0.137
 Br         0.000 -0.000  0.280    0.000  0.000 -0.030    0.000 -0.000 -0.194
 TransDip   0.000 -0.000 -0.000   -0.000 -0.000 -0.005   -0.000  0.000 -0.010

 Mode:                 4                      5                      6
 Frequency:       133.73                 166.25                 177.49
 Force Cnst:      0.4846                 0.6663                 0.2698
 Red. Mass:      45.9884                40.9178                14.5340
 IR Active:          YES                    YES                    YES
 IR Intens:        0.185                  0.268                  0.059
 Raman Active:       YES                    YES                    YES
               X      Y      Z        X      Y      Z        X      Y      Z
 C          0.000  0.272  0.000   -0.215  0.000 -0.000    0.000 -0.000 -0.206
 C          0.017  0.224  0.000   -0.199  0.053 -0.000    0.000  0.000 -0.358
 C         -0.022  0.226  0.000   -0.105  0.090 -0.000   -0.000  0.000 -0.400
 C         -0.000  0.228  0.000   -0.020  0.000  0.000   -0.000  0.000 -0.412
 C          0.022  0.227  0.000   -0.105 -0.090  0.000   -0.000  0.000 -0.399
 C         -0.016  0.224  0.000   -0.199 -0.052  0.000   -0.000 -0.000 -0.357
 F         -0.000  0.275  0.000   -0.279  0.000  0.000   -0.000 -0.000  0.388
 Br         0.382 -0.281 -0.000   -0.023 -0.354 -0.000    0.000 -0.000  0.021
 Cl        -0.046  0.196 -0.000    0.048  0.382  0.000   -0.000  0.000  0.156
 Cl        -0.000  0.249  0.000    0.450  0.001 -0.000    0.000  0.000  0.116
 Cl         0.045  0.197 -0.000    0.050 -0.384 -0.000   -0.000  0.000  0.156
 Br        -0.382 -0.282 -0.000   -0.025  0.355  0.000   -0.000 -0.000  0.021
 TransDip  -0.000 -0.014 -0.000    0.017 -0.000 -0.000    0.000 -0.000 -0.008

 Mode:                 7                      8                      9
 Frequency:       211.43                 231.18                 244.69
 Force Cnst:      1.0131                 1.1003                 1.0731
 Red. Mass:      38.4672                34.9420                30.4209
 IR Active:          YES                    YES                    YES
 IR Intens:        0.021                  0.007                  0.357
 Raman Active:       YES                    YES                    YES
               X      Y      Z        X      Y      Z        X      Y      Z
 C         -0.001 -0.036  0.000   -0.003 -0.000  0.000    0.112 -0.001 -0.000
 C         -0.086 -0.082 -0.000    0.006 -0.002  0.000    0.015 -0.199  0.000
 C         -0.023 -0.060 -0.000   -0.054  0.014 -0.000    0.197 -0.162  0.000
 C         -0.001 -0.150  0.000   -0.034  0.001 -0.000    0.139 -0.001  0.000
 C          0.021 -0.061 -0.000   -0.055 -0.014  0.000    0.197  0.161 -0.000
 C          0.085 -0.082 -0.000    0.004  0.003  0.000    0.015  0.198 -0.000
 F         -0.001 -0.045 -0.000    0.003 -0.000 -0.000    0.621 -0.000  0.000
 Br        -0.174 -0.161  0.000   -0.030  0.026 -0.000   -0.266 -0.101 -0.000
 Cl         0.326  0.535  0.000   -0.282 -0.373  0.000    0.292 -0.138 -0.000
 Cl         0.011 -0.166 -0.000    0.751  0.001 -0.000    0.053 -0.001 -0.000
 Cl        -0.334  0.542  0.000   -0.276  0.361  0.000    0.290  0.140  0.000
 Br         0.174 -0.160 -0.000   -0.036 -0.021 -0.000   -0.267  0.101  0.000
 TransDip   0.000  0.005  0.000    0.003  0.000  0.000   -0.019 -0.000 -0.000

 Mode:                10                     11                     12
 Frequency:       270.57                 316.97                 317.31
 Force Cnst:      1.5871                 1.3041                 0.7363
 Red. Mass:      36.7970                22.0304                12.4118
 IR Active:          YES                    YES                    YES
 IR Intens:        0.188                  0.077                  0.000
 Raman Active:       YES                    YES                    YES
               X      Y      Z        X      Y      Z        X      Y      Z
 C         -0.000 -0.270 -0.000    0.118 -0.000  0.000   -0.000 -0.000  0.001
 C          0.131 -0.152 -0.000    0.017 -0.056 -0.000   -0.000  0.000 -0.537
 C          0.101 -0.199  0.000   -0.200  0.008 -0.000    0.000 -0.000 -0.451
 C          0.000 -0.233  0.000   -0.205 -0.000 -0.000    0.000 -0.000 -0.001
 C         -0.101 -0.200  0.000   -0.200 -0.008  0.000    0.000  0.000  0.451
 C         -0.131 -0.154 -0.000    0.016  0.056  0.000   -0.000 -0.000  0.539
 F         -0.003 -0.289  0.000    0.789  0.000 -0.000   -0.000 -0.000 -0.001
 Br         0.285  0.190  0.000    0.020  0.054  0.000   -0.000 -0.000  0.032
 Cl         0.348  0.039  0.000   -0.215  0.254  0.000    0.000 -0.000  0.077
 Cl        -0.002 -0.361 -0.000    0.070  0.000  0.000   -0.000 -0.000  0.000
 Cl        -0.348  0.036  0.000   -0.216 -0.255 -0.000    0.000  0.000 -0.078
 Br        -0.283  0.190  0.000    0.020 -0.054 -0.000   -0.000  0.000 -0.032
 TransDip   0.000  0.014 -0.000   -0.009 -0.000  0.000    0.000  0.000  0.000

 Mode:                13                     14                     15
 Frequency:       348.55                 353.66                 447.18
 Force Cnst:      2.0452                 0.9262                 2.4651
 Red. Mass:      28.5727                12.5688                20.9235
 IR Active:          YES                    YES                    YES
 IR Intens:        0.038                  0.243                  0.172
 Raman Active:       YES                    YES                    YES
               X      Y      Z        X      Y      Z        X      Y      Z
 C         -0.000 -0.225  0.000   -0.000 -0.000 -0.447   -0.000  0.485  0.000
 C          0.094 -0.079  0.000    0.000 -0.000 -0.367   -0.077  0.193  0.000
 C          0.199 -0.017 -0.000    0.000 -0.000  0.234    0.048  0.069 -0.000
 C          0.000  0.291 -0.000   -0.000  0.000  0.604    0.000 -0.008 -0.000
 C         -0.198 -0.017 -0.000   -0.000 -0.000  0.236   -0.047  0.069 -0.000
 C         -0.094 -0.079  0.000   -0.000 -0.000 -0.364    0.077  0.193  0.000
 F         -0.001 -0.245 -0.000    0.000 -0.000  0.220   -0.001  0.636 -0.000
 Br        -0.033 -0.034 -0.000   -0.000 -0.000  0.014   -0.032 -0.022 -0.000
 Cl         0.349 -0.154  0.000    0.000 -0.000 -0.031    0.264 -0.201  0.000
 Cl        -0.000  0.633  0.000    0.000  0.000 -0.084    0.000 -0.191  0.000
 Cl        -0.348 -0.153  0.000   -0.000 -0.000 -0.031   -0.264 -0.201  0.000
 Br         0.033 -0.033 -0.000    0.000 -0.000  0.014    0.032 -0.021 -0.000
 TransDip  -0.000  0.006  0.000   -0.000  0.000 -0.016   -0.000  0.013  0.000

 Mode:                16                     17                     18
 Frequency:       587.46                 621.94                 626.90
 Force Cnst:      2.4560                 2.7625                 3.1834
 Red. Mass:      12.0788                12.1214                13.7483
 IR Active:          YES                    YES                    YES
 IR Intens:        0.000                  0.609                 27.487
 Raman Active:       YES                    YES                    YES
               X      Y      Z        X      Y      Z        X      Y      Z
 C         -0.000  0.000 -0.000    0.000 -0.000  0.446    0.042  0.000 -0.000
 C          0.000  0.000  0.460    0.000  0.000 -0.073    0.160  0.273 -0.000
 C          0.000  0.000 -0.535    0.000  0.000 -0.437    0.352  0.317  0.000
 C          0.000  0.000 -0.000    0.000 -0.000  0.631    0.530  0.000 -0.000
 C          0.000 -0.000  0.536    0.000 -0.000 -0.436    0.353 -0.318 -0.000
 C         -0.000 -0.000 -0.461    0.000 -0.000 -0.073    0.161 -0.273  0.000
 F          0.000  0.000  0.000    0.000  0.000 -0.098    0.072  0.000  0.000
 Br        -0.000 -0.000 -0.011   -0.000 -0.000  0.004   -0.046 -0.038 -0.000
 Cl        -0.000 -0.000  0.037   -0.000 -0.000  0.024   -0.154  0.024 -0.000
 Cl        -0.000 -0.000 -0.000   -0.000 -0.000 -0.033   -0.074  0.000  0.000
 Cl        -0.000  0.000 -0.037   -0.000 -0.000  0.024   -0.154 -0.024  0.000
 Br        -0.000  0.000  0.011   -0.000  0.000  0.004   -0.045  0.038 -0.000
 TransDip  -0.000  0.000  0.000    0.000  0.000  0.025    0.168 -0.001 -0.000

 Mode:                19                     20                     21
 Frequency:       661.24                 686.99                 730.24
 Force Cnst:      3.4434                 3.3540                 4.4773
 Red. Mass:      13.3669                12.0620                14.2509
 IR Active:          YES                    YES                    YES
 IR Intens:       37.519                  0.919                 79.132
 Raman Active:       YES                    YES                    YES
               X      Y      Z        X      Y      Z        X      Y      Z
 C          0.576  0.001 -0.000    0.000 -0.000  0.646    0.001 -0.112 -0.000
 C          0.455 -0.199  0.000    0.000  0.000 -0.441    0.168  0.308  0.000
 C          0.028 -0.200 -0.000    0.000  0.000  0.266    0.157  0.380  0.000
 C         -0.076 -0.001  0.000    0.000  0.000 -0.213    0.001  0.487  0.000
 C          0.028  0.199  0.000   -0.000  0.000  0.265   -0.155  0.381 -0.000
 C          0.456  0.199 -0.000    0.000  0.000 -0.440   -0.168  0.309  0.000
 F         -0.240 -0.000  0.000   -0.000 -0.000 -0.088   -0.000 -0.323  0.000
 Br        -0.053 -0.014  0.000   -0.000 -0.000  0.006   -0.029 -0.029  0.000
 Cl        -0.075  0.081  0.000   -0.000  0.000 -0.006    0.023 -0.033 -0.000
 Cl         0.016  0.000 -0.000    0.000 -0.000  0.002    0.000 -0.231 -0.000
 Cl        -0.075 -0.081 -0.000   -0.000 -0.000 -0.006   -0.024 -0.033 -0.000
 Br        -0.053  0.014  0.000    0.000 -0.000  0.006    0.028 -0.028  0.000
 TransDip   0.196 -0.000 -0.000    0.000  0.000  0.031    0.000  0.285 -0.000

 Mode:                22                     23                     24
 Frequency:       854.85                 968.85                1108.30
 Force Cnst:      5.5529                 7.3080                 8.8881
 Red. Mass:      12.8971                13.2141                12.2813
 IR Active:          YES                    YES                    YES
 IR Intens:        3.894                 17.751                  0.252
 Raman Active:       YES                    YES                    YES
               X      Y      Z        X      Y      Z        X      Y      Z
 C         -0.164 -0.000  0.000    0.000 -0.189  0.000    0.001 -0.248 -0.000
 C         -0.263 -0.346  0.000    0.252 -0.213 -0.000    0.549  0.186  0.000
 C          0.355 -0.328 -0.000    0.432 -0.205 -0.000   -0.139  0.041  0.000
 C          0.303 -0.001 -0.000   -0.000  0.399  0.000    0.000 -0.446 -0.000
 C          0.356  0.327  0.000   -0.432 -0.205 -0.000    0.139  0.039 -0.000
 C         -0.263  0.345  0.000   -0.251 -0.212 -0.000   -0.549  0.186  0.000
 F         -0.040  0.000 -0.000   -0.000  0.334 -0.000   -0.000  0.147  0.000
 Br         0.029  0.017 -0.000   -0.007 -0.003  0.000   -0.020 -0.011 -0.000
 Cl        -0.112  0.059  0.000   -0.070  0.052  0.000    0.004  0.002 -0.000
 Cl         0.005  0.000  0.000    0.000 -0.057 -0.000   -0.000  0.050  0.000
 Cl        -0.112 -0.059 -0.000    0.070  0.052 -0.000   -0.004  0.002  0.000
 Br         0.029 -0.017 -0.000    0.007 -0.003  0.000    0.020 -0.011 -0.000
 TransDip   0.063 -0.000 -0.000    0.000 -0.135  0.000    0.000  0.016 -0.000

 Mode:                25                     26                     27
 Frequency:      1255.58                1263.21                1361.13
 Force Cnst:     11.5381                11.2840                13.1556
 Red. Mass:      12.4220                12.0022                12.0520
 IR Active:          YES                    YES                    YES
 IR Intens:       14.753                  1.586                122.959
 Raman Active:       YES                    YES                    YES
               X      Y      Z        X      Y      Z        X      Y      Z
 C         -0.021  0.351  0.000    0.362  0.021 -0.000    0.336  0.007 -0.000
 C         -0.020  0.235  0.000   -0.179  0.356  0.000   -0.163 -0.370 -0.000
 C          0.490 -0.105 -0.000   -0.206 -0.360 -0.000   -0.258  0.340  0.000
 C         -0.028 -0.460 -0.000    0.459 -0.027 -0.000    0.431  0.005 -0.000
 C         -0.461 -0.148 -0.000   -0.262  0.346  0.000   -0.253 -0.350 -0.000
 C          0.041  0.276  0.000   -0.177 -0.327 -0.000   -0.168  0.372  0.000
 F         -0.000 -0.197 -0.000    0.009 -0.011  0.000   -0.041 -0.002  0.000
 Br        -0.005 -0.005 -0.000   -0.001 -0.001  0.000    0.006  0.006 -0.000
 Cl        -0.042  0.017  0.000   -0.002 -0.001  0.000    0.017 -0.017 -0.000
 Cl        -0.000  0.047  0.000    0.000  0.003  0.000   -0.013 -0.000 -0.000
 Cl         0.042  0.017  0.000    0.003  0.003 -0.000    0.017  0.017  0.000
 Br         0.005 -0.005 -0.000   -0.001 -0.000 -0.000    0.006 -0.006  0.000
 TransDip   0.003 -0.123  0.000   -0.040 -0.007 -0.000   -0.355  0.005 -0.000

 Mode:                28                     29                     30
 Frequency:      1404.93                1558.76                1563.64
 Force Cnst:     14.3115                17.2238                17.2935
 Red. Mass:      12.3063                12.0315                12.0050
 IR Active:          YES                    YES                    YES
 IR Intens:      232.178                 13.244                  2.029
 Raman Active:       YES                    YES                    YES
               X      Y      Z        X      Y      Z        X      Y      Z
 C         -0.004  0.619  0.000    0.002 -0.412  0.000    0.606  0.001 -0.000
 C          0.286  0.021 -0.000   -0.174  0.450  0.000   -0.349  0.099  0.000
 C         -0.207 -0.331 -0.000   -0.086 -0.394 -0.000    0.272  0.120  0.000
 C         -0.005  0.334  0.000   -0.002  0.197 -0.000   -0.438 -0.000  0.000
 C          0.213 -0.322 -0.000    0.089 -0.392 -0.000    0.273 -0.117 -0.000
 C         -0.281  0.012 -0.000    0.172  0.447  0.000   -0.349 -0.102 -0.000
 F          0.001 -0.204 -0.000   -0.000  0.066 -0.000   -0.023 -0.000  0.000
 Br        -0.007 -0.002 -0.000    0.002 -0.001 -0.000    0.001 -0.000 -0.000
 Cl         0.005  0.008  0.000    0.002  0.003  0.000   -0.001 -0.003 -0.000
 Cl         0.000 -0.013  0.000    0.000 -0.000  0.000    0.004 -0.000 -0.000
 Cl        -0.006  0.008  0.000   -0.002  0.003  0.000   -0.001  0.003  0.000
 Br         0.007 -0.001 -0.000   -0.002 -0.001 -0.000    0.001  0.000  0.000
 TransDip   0.004  0.488  0.000    0.001 -0.117  0.000    0.046  0.001 -0.000

 STANDARD THERMODYNAMIC QUANTITIES AT   298.15 K  AND     1.00 ATM

   This Molecule has  0 Imaginary Frequencies
   Zero point vibrational energy:       26.724 kcal/mol

   Atom    1 Element C  Has Mass   12.00000
   Atom    2 Element C  Has Mass   12.00000
   Atom    3 Element C  Has Mass   12.00000
   Atom    4 Element C  Has Mass   12.00000
   Atom    5 Element C  Has Mass   12.00000
   Atom    6 Element C  Has Mass   12.00000
   Atom    7 Element F  Has Mass   18.99840
   Atom    8 Element Br Has Mass   78.91830
   Atom    9 Element Cl Has Mass   34.96885
   Atom   10 Element Cl Has Mass   34.96885
   Atom   11 Element Cl Has Mass   34.96885
   Atom   12 Element Br Has Mass   78.91830
   Molecular Mass:   353.741550 amu
   Principal axes and moments of inertia in amu*Bohr^2:
                             1           2           3
    Eigenvalues --     4152.02194  6552.02021 10704.04215
          X               1.00000    -0.00000     0.00000
          Y               0.00000     1.00000     0.00000
          Z              -0.00000    -0.00000     1.00000
   Rotational Symmetry Number is   1
   The Molecule is an Asymmetric Top
   Translational Enthalpy:        0.889 kcal/mol
   Rotational Enthalpy:           0.889 kcal/mol
   Vibrational Enthalpy:         32.389 kcal/mol
   gas constant (RT):             0.592 kcal/mol
   Translational Entropy:        43.484  cal/mol.K
   Rotational Entropy:           34.031  cal/mol.K
   Vibrational Entropy:          35.739  cal/mol.K

   Total Enthalpy:               34.759 kcal/mol
   Total Entropy:               113.253  cal/mol.K

 ======================================================================

 STANDARD THERMODYNAMIC QUANTITIES FOR ANHARMONIC VIBRATION -- TOSH

   Zero point vibrational energy: ************ kcal/mol

   Vibrational Enthalpy:       Infinity kcal/mol
   Vibrational Entropy:             NaN  cal/mol.K

   Total Enthalpy:             Infinity kcal/mol
   Total Entropy:                   NaN  cal/mol.K

 ======================================================================

 STANDARD THERMODYNAMIC QUANTITIES FOR ANHARMONIC VIBRATION -- VPT2

   Zero point vibrational energy: ************ kcal/mol

   Vibrational Enthalpy:       Infinity kcal/mol
   Vibrational Entropy:             NaN  cal/mol.K

   Total Enthalpy:             Infinity kcal/mol
   Total Entropy:                   NaN  cal/mol.K

 ======================================================================

Archival summary:
1\1\february\FREQ\ProcedureUnspecified\BasisUnspecified\r2l316\taweetha\MonDec200:49:142019MonDec200:49:142019\0\\#,FREQ,ProcedureUnspecified,BasisUnspecified,\\0,1\Br\C,1,1.89357\C,2,1.39109,1,118.329\F,3,1.33453,2,119.037,1,-0,0\C,3,1.39109,2,121.878,1,-180,0\C,2,1.39991,1,122.617,3,180,0\C,5,1.40027,3,119.12,2,-0,0\C,7,1.40355,5,119.856,3,0,0\Cl,6,1.73401,2,119.976,1,0,0\Cl,7,1.73417,5,120.017,3,-180,0\Cl,8,1.73689,7,119.961,5,-180,0\Br,5,1.89444,3,118.233,2,180,0\\\@

 Total job time:  577.47s(wall), 3329.07s(cpu) 
 Mon Dec  2 00:49:14 2019

        *************************************************************
        *                                                           *
        *  Thank you very much for using Q-Chem.  Have a nice day.  *
        *                                                           *
        *************************************************************
