# Supplementary material for: Geometric and energetic data from quantum chemical calculations of halobenzenes and xylenes
Source: Data Brief. 2020 Mar 5;30:105386. doi: 10.1016/j.dib.2020.105386 (PMC7114895; doi:10.1016/j.dib.2020.105386)
Supplement: Supplementary file 1 [file mmc1.zip › halobenzene/B3LYP/FBrClClClI.out]

                  Welcome to Q-Chem
     A Quantum Leap Into The Future Of Chemistry


 Q-Chem 5.2 (devel), Q-Chem, Inc., Pleasanton, CA (2019)

 Yihan Shao,  Zhengting Gan,  E. Epifanovsky,  A. T. B. Gilbert,  M. Wormit,  
 J. Kussmann,  A. W. Lange,  A. Behn,  Jia Deng,  Xintian Feng,  D. Ghosh,  
 M. Goldey,  P. R. Horn,  L. D. Jacobson,  I. Kaliman,  T. Kus,  A. Landau,  
 Jie Liu,  E. I. Proynov,  R. M. Richard,  R. P. Steele,  E. J. Sundstrom,  
 H. L. Woodcock III,  P. M. Zimmerman,  D. Zuev,  B. Albrecht,  E. Alguire,  
 S. A. Baeppler,  D. Barton,  Z. Benda,  Y. A. Bernard,  E. J. Berquist,  
 K. B. Bravaya,  H. Burton,  D. Casanova,  Chun-Min Chang,  Yunqing Chen,  
 A. Chien,  K. D. Closser,  M. P. Coons,  S. Coriani,  S. Dasgupta,  
 A. L. Dempwolff,  M. Diedenhofen,  Hainam Do,  R. G. Edgar,  Po-Tung Fang,  
 S. Faraji,  S. Fatehi,  Qingguo Feng,  K. D. Fenk,  J. Fosso-Tande,  
 J. Gayvert,  Qinghui Ge,  A. Ghysels,  G. Gidofalvi,  J. Gomes,  
 J. Gonthier,  A. Gunina,  D. Hait,  M. W. D. Hanson-Heine,  
 P. H. P. Harbach,  A. W. Hauser,  M. F. Herbst,  J. E. Herr,  
 E. G. Hohenstein,  Z. C. Holden,  Kerwin Hui,  B. C. Huynh,  T.-C. Jagau,  
 Hyunjun Ji,  B. Kaduk,  K. Khistyaev,  Jaehoon Kim,  P. Klunzinger,  K. Koh,  
 D. Kosenkov,  L. Koulias,  T. Kowalczyk,  C. M. Krauter,  A. Kunitsa,  
 Ka Un Lao,  A. Laurent,  K. V. Lawler,  Joonho Lee,  D. Lefrancois,  
 S. Lehtola,  D. S. Levine,  Yi-Pei Li,  You-Sheng Lin,  Fenglai Liu,  
 E. Livshits,  A. Luenser,  P. Manohar,  E. Mansoor,  S. F. Manzer,  
 Shan-Ping Mao,  Yuezhi Mao,  N. Mardirossian,  A. V. Marenich,  
 T. Markovich,  L. A. Martinez-Martinez,  S. A. Maurer,  N. J. Mayhall,  
 S. C. McKenzie,  J.-M. Mewes,  P. Morgante,  A. F. Morrison,  
 J. W. Mullinax,  K. Nanda,  T. S. Nguyen-Beck,  R. Olivares-Amaya,  
 J. A. Parkhill,  Zheng Pei,  T. M. Perrine,  F. Plasser,  P. Pokhilko,  
 S. Prager,  A. Prociuk,  E. Ramos,  D. R. Rehn,  F. Rob,  M. Scheurer,  
 M. Schneider,  N. Sergueev,  S. M. Sharada,  S. Sharma,  D. W. Small,  
 T. Stauch,  T. Stein,  Yu-Chuan Su,  A. J. W. Thom,  A. Tkatchenko,  
 T. Tsuchimochi,  N. M. Tubman,  L. Vogt,  M. L. Vidal,  O. Vydrov,  
 M. A. Watson,  J. Wenzel,  M. de Wergifosse,  T. A. Wesolowski,  A. White,  
 J. Witte,  A. Yamada,  Jun Yang,  K. Yao,  S. Yeganeh,  S. R. Yost,  
 Zhi-Qiang You,  A. Zech,  Igor Ying Zhang,  Xing Zhang,  Yan Zhao,  
 Ying Zhu,  B. R. Brooks,  G. K. L. Chan,  C. J. Cramer,  M. S. Gordon,  
 W. J. Hehre,  A. Klamt,  M. W. Schmidt,  C. D. Sherrill,  D. G. Truhlar,  
 A. Aspuru-Guzik,  R. Baer,  A. T. Bell,  N. A. Besley,  Jeng-Da Chai,  
 A. E. DePrince, III,  R. A. DiStasio Jr.,  A. Dreuw,  B. D. Dunietz,  
 T. R. Furlani,  Chao-Ping Hsu,  Yousung Jung,  Jing Kong,  D. S. Lambrecht,  
 WanZhen Liang,  C. Ochsenfeld,  V. A. Rassolov,  L. V. Slipchenko,  
 J. E. Subotnik,  T. Van Voorhis,  J. M. Herbert,  A. I. Krylov,  
 P. M. W. Gill,  M. Head-Gordon

 Contributors to earlier versions of Q-Chem not listed above: 
 R. D. Adamson,  B. Austin,  J. Baker,  G. J. O. Beran,  K. Brandhorst,  
 S. T. Brown,  E. F. C. Byrd,  A. K. Chakraborty,  C.-L. Cheng,  
 Siu Hung Chien,  D. M. Chipman,  D. L. Crittenden,  H. Dachsel,  
 R. J. Doerksen,  A. D. Dutoi,  L. Fusti-Molnar,  W. A. Goddard III,  
 A. Golubeva-Zadorozhnaya,  S. R. Gwaltney,  G. Hawkins,  A. Heyden,  
 S. Hirata,  G. Kedziora,  F. J. Keil,  C. Kelley,  Jihan Kim,  R. A. King,  
 R. Z. Khaliullin,  P. P. Korambath,  W. Kurlancheek,  A. M. Lee,  M. S. Lee,  
 S. V. Levchenko,  Ching Yeh Lin,  D. Liotard,  R. C. Lochan,  I. Lotan,  
 P. E. Maslen,  N. Nair,  D. P. O'Neill,  D. Neuhauser,  E. Neuscamman,  
 C. M. Oana,  R. Olson,  B. Peters,  R. Peverati,  P. A. Pieniazek,  
 Y. M. Rhee,  J. Ritchie,  M. A. Rohrdanz,  E. Rosta,  N. J. Russ,  
 H. F. Schaefer III,  N. E. Schultz,  N. Shenvi,  A. C. Simmonett,  A. Sodt,  
 D. Stuck,  K. S. Thanthiriwatte,  V. Vanovschi,  Tao Wang,  A. Warshel,  
 C. F. Williams,  Q. Wu,  X. Xu,  W. Zhang

 Please cite Q-Chem as follows:
 Y. Shao et al., Mol. Phys. 113, 184-215 (2015)
 DOI: 10.1080/00268976.2014.952696

 Q-Chem 5.2.1 for Intel X86 EM64T Linux

 Parts of Q-Chem use Armadillo 8.300.2 (Tropical Shenanigans).
 http://arma.sourceforge.net/

 Q-Chem begins on Mon Dec  2 00:49:14 2019  

Host: 
0

     Scratch files written to /scratch/taweetham/qchem28532//
NAlpha2: 184
NElect   184
Mult     1

Checking the input file for inconsistencies... 	...done.

--------------------------------------------------------------
User input:
--------------------------------------------------------------
$MOLECULE
0 1
C   
C	1	CC
C	2	CC	1	120.0		
C	3	CC	2	120.0	1	0.0
C	4	CC	3	120.0	2	0.0	
C	5 	CC	4	120.0	3	0.0
F	1	CF	2	120.0	3	180.0
Br	2	CBr	3	120.0	4	180.0
Cl	3	CCl	4	120.0	5	180.0
Cl	4	CCl	5	120.0	6	180.0
Cl	5	CCl	6	120.0	1	180.0
I	6	CI	1	120.0	2	180.0

CC=1.39483
CH=1.08673
CF=1.33960
CCl=1.72090
CBr=1.89068
CI=2.07886
$END

$REM
   JOB_TYPE	OPTIMIZATION
   BASIS	6-311++G**
   METHOD	B3LYP
   MEM_TOTAL	64000
   SYM_IGNORE	TRUE
$END

--------------------------------------------------------------
 ----------------------------------------------------------------
             Standard Nuclear Orientation (Angstroms)
    I     Atom           X                Y                Z
 ----------------------------------------------------------------
    1      C       0.0000000000     0.0000000000     0.0000000000
    2      C       0.0000000000     0.0000000000     1.3948300000
    3      C       1.2079582140     0.0000000000     2.0922450000
    4      C       2.4159164279     0.0000000000     1.3948300000
    5      C       2.4159164279     0.0000000000    -0.0000000000
    6      C       1.2079582140     0.0000000000    -0.6974150000
    7      F      -1.1601276309    -0.0000000000    -0.6698000000
    8      Br     -1.6373769104    -0.0000000000     2.3401700000
    9      Cl      1.2079582140    -0.0000000000     3.8131450000
   10      Cl      3.9062595453    -0.0000000000     2.2552800000
   11      Cl      3.9062595453    -0.0000000000    -0.8604500000
   12      I       1.2079582140    -0.0000000000    -2.7762750000
 ----------------------------------------------------------------
 Nuclear Repulsion Energy =        2045.00264089 hartrees
 There are       92 alpha and       92 beta electrons
 Requested basis set is 6-311++G(d,p)
 There are 124 shells and 354 basis functions

 Total QAlloc Memory Limit  64000 MB
 Mega-Array Size       188 MB
 MEM_STATIC part       192 MB
 A cutoff of  1.0D-11 yielded   5219 shell pairs
 There are     47770 function pairs (     52428 Cartesian)
 Smallest overlap matrix eigenvalue = 5.08E-07

 Q-Chem warning in module stvman/mkSTV.C, line 318:

 Overlap eigenvalue is smaller than square root of threshold
 Use THRESH >= 12 to get rid of this warning

 Linear dependence detected in AO basis
 Tighter screening thresholds may be required for diffuse basis sets
 Use S2THRESH > 14 and THRESH = 14 in case of SCF convergence issues
 Number of orthogonalized atomic orbitals = 352
 Maximum deviation from orthogonality = 9.733E-11

 Scale SEOQF with 1.000000e-01/1.000000e-01/1.000000e-01

 Standard Electronic Orientation quadrupole field applied
 Nucleus-field energy     =    -0.0000000784 hartrees
 Guess from superposition of atomic densities
 Warning:  Energy on first SCF cycle will be non-variational
 SAD guess density has 184.000000 electrons

 -----------------------------------------------------------------------
  General SCF calculation program by
  Eric Jon Sundstrom, Paul Horn, Yuezhi Mao, Dmitri Zuev, Alec White,
  David Stuck, Shaama M.S., Shane Yost, Joonho Lee, David Small,
  Daniel Levine, Susi Lehtola, Hugh Burton, Evgeny Epifanovsky,
  Bang C. Huynh
 -----------------------------------------------------------------------
 Exchange:     0.2000 Hartree-Fock + 0.0800 Slater + 0.7200 B88
 Correlation:  0.1900 VWN1RPA + 0.8100 LYP
 Using SG-1 standard quadrature grid
 using 6 threads for integral computing
 -------------------------------------------------------
 OpenMP Integral computing Module                
 Release: version 2.0, May 2017, Q-Chem Inc. Pleasanton 
 -------------------------------------------------------
 A restricted SCF calculation will be
 performed using DIIS
 SCF converges when DIIS error is below 1.0e-08
 ---------------------------------------
  Cycle       Energy         DIIS error
 ---------------------------------------
    1  -11205.4823940452      3.16e-02  
    2  -11202.8231525898      1.99e-03  
    3  -11202.8038444395      2.23e-03  
    4  -11202.8561255733      6.85e-04  
    5  -11202.8633849042      2.14e-04  
    6  -11202.8638987249      7.55e-05  
    7  -11202.8639608983      2.14e-05  
    8  -11202.8639664020      1.00e-05  
    9  -11202.8639678998      2.42e-06  
   10  -11202.8639679574      4.59e-07  
   11  -11202.8639679592      2.65e-07  
   12  -11202.8639679604      8.58e-08  
   13  -11202.8639679616      3.40e-08  
   14  -11202.8639679614      6.26e-09  Convergence criterion met
 ---------------------------------------
 SCF time:   CPU 193.13s  wall 34.00s 
 SCF   energy in the final basis set =   -11202.8639679614
 Total energy in the final basis set =   -11202.8639679614

 --------------------------------------------------------------

                    Orbital Energies (a.u.)
 --------------------------------------------------------------

 Alpha MOs
 -- Occupied --
********-482.8603-176.3234-165.7272-165.7250-165.7249-101.5870-101.5865
******** -62.5131 -56.3339 -56.3296 -56.3293 -35.8199 -31.3134 -31.3072
-31.3067 -24.7324 -22.9638 -22.9624 -22.9621 -22.9577 -22.9577 -10.3174
-10.2887 -10.2884 -10.2850 -10.2785 -10.2677  -9.5022  -9.5016  -9.4997
 -8.7219  -7.2671  -7.2664  -7.2647  -7.2570  -7.2565  -7.2560  -7.2556
 -7.2546  -7.2535  -6.5543  -6.5403  -6.5393  -6.3695  -4.7826  -4.7672
 -4.7663  -2.6650  -2.6613  -2.6605  -2.6493  -2.6492  -2.0486  -2.0436
 -2.0430  -2.0297  -2.0296  -1.2752  -0.9733  -0.9235  -0.8978  -0.8732
 -0.8375  -0.7839  -0.7575  -0.6950  -0.6536  -0.6295  -0.5814  -0.5774
 -0.5184  -0.5166  -0.4802  -0.4767  -0.4643  -0.4517  -0.4348  -0.4101
 -0.4002  -0.3812  -0.3647  -0.3615  -0.3574  -0.3396  -0.3354  -0.3093
 -0.3066  -0.2808  -0.2726  -0.2649
 -- Virtual --
 -0.0830  -0.0700  -0.0602  -0.0397  -0.0169  -0.0045   0.0128   0.0193
  0.0299   0.0310   0.0411   0.0497   0.0563   0.0592   0.0684   0.0742
  0.0749   0.0771   0.0787   0.0905   0.0915   0.0974   0.1032   0.1047
  0.1156   0.1204   0.1221   0.1369   0.1394   0.1461   0.1573   0.1592
  0.1594   0.1731   0.1736   0.1809   0.1853   0.1955   0.2000   0.2078
  0.2169   0.2227   0.2240   0.2313   0.2407   0.2464   0.2552   0.2559
  0.2675   0.2739   0.2771   0.2882   0.2945   0.3157   0.3257   0.3512
  0.3653   0.3905   0.3930   0.4032   0.4134   0.4173   0.4264   0.4266
  0.4342   0.4359   0.4412   0.4609   0.4612   0.4645   0.4709   0.4829
  0.4899   0.4989   0.4991   0.5175   0.5257   0.5496   0.5530   0.5645
  0.5658   0.5733   0.5762   0.5918   0.6025   0.6147   0.6216   0.6493
  0.6517   0.6760   0.6955   0.7191   0.7247   0.7636   0.7666   0.7719
  0.7845   0.8103   0.8170   0.8281   0.8306   0.8347   0.8401   0.8465
  0.8513   0.8777   0.8896   0.8929   0.9105   0.9207   0.9266   0.9386
  0.9390   0.9613   0.9841   0.9971   1.0483   1.0567   1.0630   1.0956
  1.1020   1.1181   1.1894   1.2103   1.2276   1.2346   1.2591   1.2718
  1.2746   1.2833   1.3364   1.3512   1.3904   1.4146   1.4284   1.4479
  1.4560   1.4671   1.4925   1.5342   1.5751   1.6210   1.6498   1.7275
  1.7328   1.7515   1.7632   1.8197   1.8244   1.8375   1.8438   1.9110
  2.0175   2.0219   2.0571   2.0926   2.1514   2.1726   2.2108   2.2186
  2.2428   2.2523   2.2662   2.2787   2.2908   2.3057   2.3342   2.3752
  2.4237   2.4474   2.4643   2.5034   2.5655   2.5842   2.6142   2.7023
  2.7181   2.8209   2.8269   2.8754   2.9909   3.0381   3.0652   3.0720
  3.1197   3.1979   3.2062   3.4275   3.4358   3.6695   3.7501   3.7627
  3.8491   3.9026   3.9531   3.9559   3.9865   4.0098   4.0260   4.0560
  4.0685   4.0770   4.1678   4.2477   4.2878   4.4059   4.5028   4.8132
  4.8305   6.0116   6.1148   6.1684   6.2993   6.4326   6.6974   6.7498
  7.5507   7.6634   7.7463   9.7163   9.7903   9.8085  23.2248  23.7735
 23.7821  23.9302  23.9416  24.0217  25.7595  25.8061  25.8767  26.1084
 26.1208  26.2021  26.4451  26.6531  26.8605  27.9208  28.3488  28.4262
 28.4284  28.5231  28.5492  28.5546  28.6211  28.7344  47.9919  66.7699
127.8878 127.9490 127.9781 151.7042 215.7015 215.7870 215.8078 289.7467
289.8604 289.97021020.80711901.8695
 --------------------------------------------------------------

          Ground-State Mulliken Net Atomic Charges

     Atom                 Charge (a.u.)
  ----------------------------------------
      1 C                    -0.987102
      2 C                     0.000353
      3 C                     0.099028
      4 C                    -0.717107
      5 C                    -0.090693
      6 C                     0.031958
      7 F                    -0.089200
      8 Br                   -0.120256
      9 Cl                    0.545297
     10 Cl                    0.646014
     11 Cl                    0.589243
     12 I                     0.092465
  ----------------------------------------
  Sum of atomic charges =     0.000000

 -----------------------------------------------------------------
                    Cartesian Multipole Moments
 -----------------------------------------------------------------
    Charge (ESU x 10^10)
                -0.0000
    Dipole Moment (Debye)
         X       0.3571      Y      -0.0000      Z      -0.1387
       Tot       0.3831
    Quadrupole Moments (Debye-Ang)
        XX    -123.1790     XY      -0.0000     YY    -123.4181
        XZ      -2.7395     YZ      -0.0000     ZZ    -118.6108
    Octopole Moments (Debye-Ang^2)
       XXX    -455.4719    XXY      -0.0000    XYY    -153.8262
       YYY      -0.0000    XXZ     -44.7968    XYZ      -0.0000
       YYZ     -49.6969    XZZ    -149.0969    YZZ      -0.0000
       ZZZ    -163.4807
    Hexadecapole Moments (Debye-Ang^3)
      XXXX   -3511.0621   XXXY      -0.0000   XXYY    -637.8813
      XYYY      -0.0000   YYYY    -148.0121   XXXZ      -3.3710
      XXYZ      -0.0000   XYYZ       8.2539   YYYZ       0.0000
      XXZZ   -1203.5832   XYZZ      -0.0000   YYZZ    -684.9412
      XZZZ     -18.3919   YZZZ       0.0000   ZZZZ   -3658.9152
 -----------------------------------------------------------------
 Calculating analytic gradient of the SCF energy
 Gradient of SCF Energy
            1           2           3           4           5           6
    1  -0.0055409   0.0073189   0.0007164  -0.0015647   0.0029916   0.0050202
    2   0.0000000  -0.0000000  -0.0000000   0.0000000   0.0000000  -0.0000000
    3  -0.0037970   0.0015129   0.0017008   0.0000234  -0.0022099   0.0010114
            7           8           9          10          11          12
    1  -0.0043642   0.0052897  -0.0012901  -0.0074127  -0.0086232   0.0074590
    2   0.0000000  -0.0000000  -0.0000000  -0.0000000   0.0000000   0.0000000
    3  -0.0034468   0.0035963  -0.0068647  -0.0045954   0.0005016   0.0125674
 Max gradient component =       1.257E-02
 RMS gradient           =       4.189E-03
 Gradient time:  CPU 64.33 s  wall 10.82 s
 Geometry Optimization Parameters
   NAtoms,    NIC,     NZ,  NCons,   NDum,   NFix, NCnnct, MaxDiis
       12      78      12       0       0       0       0       0


** GEOMETRY OPTIMIZATION IN DELOCALIZED INTERNAL COORDINATES **
   Searching for a Minimum

   Optimization Cycle:   1

                       Coordinates (Angstroms)
     ATOM                X               Y               Z
      1  C         0.0000000000    0.0000000000    0.0000000000
      2  C         0.0000000000    0.0000000000    1.3948300000
      3  C         1.2079582140    0.0000000000    2.0922450000
      4  C         2.4159164279    0.0000000000    1.3948300000
      5  C         2.4159164279    0.0000000000    0.0000000000
      6  C         1.2079582140    0.0000000000   -0.6974150000
      7  F        -1.1601276309    0.0000000000   -0.6698000000
      8  Br       -1.6373769104    0.0000000000    2.3401700000
      9  Cl        1.2079582140    0.0000000000    3.8131450000
     10  Cl        3.9062595453    0.0000000000    2.2552800000
     11  Cl        3.9062595453    0.0000000000   -0.8604500000
     12  I         1.2079582140    0.0000000000   -2.7762750000
   Point Group: c1    Number of degrees of freedom:    30


   Energy is -11202.863967961


 Attempting to generate delocalized internal coordinates
 Initial Hessian constructed with Jon Baker's OPTIMIZE code

 21 Hessian modes will be used to form the next step
  Hessian Eigenvalues:
     0.124424    0.201019    0.250000    0.250000    0.250000    0.250000
     0.250000    0.250000    0.250000    0.250000    0.250000    0.334879
     0.334879    0.334879    0.426727    0.426727    0.464882    0.464882
     0.464882    0.464882    0.572947

 Minimum search - taking simple RFO step
 Searching for Lamda that Minimizes Along All modes
 Value Taken    Lamda =  -0.00663397
 Step Taken.  Stepsize is  0.167760

                             Maximum     Tolerance    Cnvgd?
         Gradient           0.032208      0.000300      NO
         Displacement       0.110750      0.001200      NO
         Energy change     *********      0.000001      NO


 New Cartesian Coordinates Obtained by Inverse Iteration

 Displacement from previous Coordinates is:  0.374492
 ----------------------------------------------------------------
             Standard Nuclear Orientation (Angstroms)
    I     Atom           X                Y                Z
 ----------------------------------------------------------------
    1      C       0.0279126376     0.0000000000     0.0128968161
    2      C       0.0009794541     0.0000000000     1.4012391364
    3      C       1.2118435051     0.0000000000     2.1084861960
    4      C       2.4277963208     0.0000000000     1.4043580533
    5      C       2.4338428825     0.0000000000    -0.0018756680
    6      C       1.2161074839     0.0000000000    -0.7097981294
    7      F      -1.1315640712     0.0000000000    -0.6479407486
    8      Br     -1.6900697502     0.0000000000     2.2625698512
    9      Cl      1.2224664614     0.0000000000     3.8399903724
   10      Cl      3.9268784693     0.0000000000     2.2766661614
   11      Cl      3.9585223623     0.0000000000    -0.8253786472
   12      I       1.0739645053     0.0000000000    -2.8346533937
 ----------------------------------------------------------------
 Nuclear Repulsion Energy =        2025.13646038 hartrees
 There are       92 alpha and       92 beta electrons
 Applying Cartesian multipole field
    Component          Value
    ---------          -----
     (2,0,0)        1.00000E-11
     (0,2,0)        2.00000E-11
     (0,0,2)       -3.00000E-11
 Nucleus-field energy     =    -0.0000000794 hartrees
 Requested basis set is 6-311++G(d,p)
 There are 124 shells and 354 basis functions
 A cutoff of  1.0D-11 yielded   5176 shell pairs
 There are     47450 function pairs (     52038 Cartesian)
 Smallest overlap matrix eigenvalue = 5.10E-07

 Q-Chem warning in module stvman/mkSTV.C, line 318:

 Overlap eigenvalue is smaller than square root of threshold
 Use THRESH >= 12 to get rid of this warning

 Linear dependence detected in AO basis
 Tighter screening thresholds may be required for diffuse basis sets
 Use S2THRESH > 14 and THRESH = 14 in case of SCF convergence issues
 Number of orthogonalized atomic orbitals = 352
 Maximum deviation from orthogonality = 8.012E-11
 Guess MOs from SCF MO coefficient file

 -----------------------------------------------------------------------
  General SCF calculation program by
  Eric Jon Sundstrom, Paul Horn, Yuezhi Mao, Dmitri Zuev, Alec White,
  David Stuck, Shaama M.S., Shane Yost, Joonho Lee, David Small,
  Daniel Levine, Susi Lehtola, Hugh Burton, Evgeny Epifanovsky,
  Bang C. Huynh
 -----------------------------------------------------------------------
 Exchange:     0.2000 Hartree-Fock + 0.0800 Slater + 0.7200 B88
 Correlation:  0.1900 VWN1RPA + 0.8100 LYP
 Using SG-1 standard quadrature grid
 using 6 threads for integral computing
 -------------------------------------------------------
 OpenMP Integral computing Module                
 Release: version 2.0, May 2017, Q-Chem Inc. Pleasanton 
 -------------------------------------------------------
 A restricted SCF calculation will be
 performed using DIIS
 SCF converges when DIIS error is below 1.0e-08
 ---------------------------------------
  Cycle       Energy         DIIS error
 ---------------------------------------
    1  -11202.8615519609      5.73e-04  
    2  -11202.8652943636      2.13e-04  
    3  -11202.8645827005      2.98e-04  
    4  -11202.8659237516      5.87e-05  
    5  -11202.8659709116      1.49e-05  
    6  -11202.8659735294      5.30e-06  
    7  -11202.8659738759      2.71e-06  
    8  -11202.8659739853      3.67e-07  
    9  -11202.8659739873      1.85e-07  
   10  -11202.8659739879      6.19e-08  
   11  -11202.8659739875      2.79e-08  
   12  -11202.8659739878      6.83e-09  Convergence criterion met
 ---------------------------------------
 SCF time:   CPU 168.66s  wall 30.00s 
 SCF   energy in the final basis set =   -11202.8659739878
 Total energy in the final basis set =   -11202.8659739878

 --------------------------------------------------------------

                    Orbital Energies (a.u.)
 --------------------------------------------------------------

 Alpha MOs
 -- Occupied --
********-482.8615-176.3256-165.7295-165.7272-165.7270-101.5875-101.5871
******** -62.5142 -56.3351 -56.3308 -56.3305 -35.8219 -31.3156 -31.3090
-31.3086 -24.7311 -22.9659 -22.9644 -22.9642 -22.9596 -22.9596 -10.3158
-10.2931 -10.2925 -10.2881 -10.2794 -10.2714  -9.5022  -9.5018  -9.4996
 -8.7230  -7.2671  -7.2668  -7.2647  -7.2571  -7.2567  -7.2562  -7.2557
 -7.2544  -7.2534  -6.5555  -6.5413  -6.5404  -6.3711  -4.7844  -4.7686
 -4.7677  -2.6661  -2.6623  -2.6617  -2.6502  -2.6502  -2.0500  -2.0452
 -2.0445  -2.0309  -2.0308  -1.2774  -0.9684  -0.9186  -0.8948  -0.8713
 -0.8369  -0.7814  -0.7567  -0.6916  -0.6524  -0.6320  -0.5792  -0.5754
 -0.5196  -0.5138  -0.4789  -0.4758  -0.4608  -0.4510  -0.4337  -0.4067
 -0.3996  -0.3793  -0.3641  -0.3584  -0.3569  -0.3393  -0.3317  -0.3123
 -0.3058  -0.2850  -0.2729  -0.2668
 -- Virtual --
 -0.0903  -0.0729  -0.0600  -0.0468  -0.0200  -0.0047   0.0112   0.0169
  0.0287   0.0301   0.0413   0.0486   0.0564   0.0587   0.0671   0.0745
  0.0747   0.0760   0.0776   0.0911   0.0919   0.0969   0.1009   0.1039
  0.1152   0.1204   0.1225   0.1358   0.1388   0.1422   0.1535   0.1576
  0.1595   0.1747   0.1752   0.1787   0.1833   0.1915   0.2004   0.2076
  0.2167   0.2216   0.2246   0.2335   0.2383   0.2453   0.2516   0.2557
  0.2658   0.2733   0.2777   0.2882   0.2929   0.3112   0.3192   0.3504
  0.3687   0.3883   0.3970   0.4032   0.4086   0.4172   0.4228   0.4232
  0.4288   0.4353   0.4411   0.4613   0.4624   0.4635   0.4772   0.4830
  0.4890   0.4978   0.4990   0.5084   0.5266   0.5468   0.5517   0.5644
  0.5659   0.5724   0.5763   0.5862   0.5984   0.6106   0.6233   0.6440
  0.6487   0.6651   0.6986   0.7166   0.7193   0.7489   0.7620   0.7715
  0.7890   0.8120   0.8173   0.8238   0.8317   0.8321   0.8437   0.8466
  0.8520   0.8767   0.8851   0.8916   0.9083   0.9213   0.9287   0.9360
  0.9367   0.9553   0.9827   0.9944   1.0404   1.0489   1.0607   1.0887
  1.1023   1.1128   1.1784   1.2008   1.2341   1.2343   1.2540   1.2673
  1.2683   1.2770   1.3243   1.3447   1.3874   1.4142   1.4288   1.4437
  1.4680   1.4711   1.4782   1.5343   1.5632   1.6091   1.6491   1.7216
  1.7308   1.7525   1.7576   1.8114   1.8187   1.8319   1.8415   1.9042
  2.0086   2.0158   2.0510   2.0839   2.1404   2.1718   2.2073   2.2184
  2.2417   2.2444   2.2561   2.2671   2.2879   2.2888   2.3246   2.3741
  2.4170   2.4387   2.4542   2.4964   2.5635   2.5789   2.6079   2.6986
  2.7170   2.8164   2.8262   2.8649   2.9899   3.0316   3.0562   3.0696
  3.1046   3.1882   3.1935   3.4170   3.4340   3.6548   3.7509   3.7570
  3.8365   3.9081   3.9513   3.9595   3.9856   4.0052   4.0198   4.0555
  4.0750   4.0804   4.1578   4.2449   4.2859   4.4045   4.4816   4.7924
  4.8358   6.0071   6.1037   6.1532   6.2982   6.4341   6.6964   6.7499
  7.5496   7.6570   7.7461   9.7109   9.7851   9.8042  23.2299  23.7520
 23.7719  23.9063  23.9147  24.0154  25.7575  25.8034  25.8745  26.0967
 26.1124  26.1848  26.4349  26.6385  26.8289  27.9055  28.3442  28.4153
 28.4195  28.5211  28.5464  28.5500  28.6144  28.7286  47.9869  66.7674
127.8836 127.9411 127.9694 151.6885 215.6954 215.7807 215.8030 289.7453
289.8532 289.96961020.80091901.8529
 --------------------------------------------------------------

          Ground-State Mulliken Net Atomic Charges

     Atom                 Charge (a.u.)
  ----------------------------------------
      1 C                    -1.133583
      2 C                    -0.041710
      3 C                     0.215130
      4 C                    -0.782341
      5 C                     0.014531
      6 C                     0.002893
      7 F                    -0.071184
      8 Br                   -0.106102
      9 Cl                    0.555117
     10 Cl                    0.654668
     11 Cl                    0.590302
     12 I                     0.102279
  ----------------------------------------
  Sum of atomic charges =     0.000000

 -----------------------------------------------------------------
                    Cartesian Multipole Moments
 -----------------------------------------------------------------
    Charge (ESU x 10^10)
                -0.0000
    Dipole Moment (Debye)
         X       0.1606      Y       0.0000      Z      -0.2173
       Tot       0.2702
    Quadrupole Moments (Debye-Ang)
        XX    -123.3520     XY       0.0000     YY    -123.6418
        XZ      -2.0795     YZ      -0.0000     ZZ    -118.6141
    Octopole Moments (Debye-Ang^2)
       XXX    -448.2341    XXY       0.0000    XYY    -151.1614
       YYY       0.0000    XXZ     -41.0204    XYZ      -0.0000
       YYZ     -47.9813    XZZ    -148.0269    YZZ       0.0000
       ZZZ    -162.0029
    Hexadecapole Moments (Debye-Ang^3)
      XXXX   -3520.1419   XXXY       0.0000   XXYY    -641.9682
      XYYY       0.0000   YYYY    -148.5363   XXXZ     -38.6010
      XXYZ      -0.0000   XYYZ      -4.7360   YYYZ      -0.0000
      XXZZ   -1221.5055   XYZZ      -0.0000   YYZZ    -692.1646
      XZZZ     -40.0404   YZZZ      -0.0000   ZZZZ   -3691.1189
 -----------------------------------------------------------------
 Calculating analytic gradient of the SCF energy
 Gradient of SCF Energy
            1           2           3           4           5           6
    1  -0.0018403  -0.0003051   0.0001841   0.0024798   0.0051018  -0.0046363
    2   0.0000000   0.0000000  -0.0000000  -0.0000000   0.0000000  -0.0000000
    3   0.0017263  -0.0046487   0.0031225   0.0016845  -0.0006650  -0.0002378
            7           8           9          10          11          12
    1   0.0018860  -0.0016250   0.0018393  -0.0011358   0.0012544  -0.0032029
    2  -0.0000000  -0.0000000  -0.0000000  -0.0000000   0.0000000   0.0000000
    3   0.0008218  -0.0003925  -0.0006306  -0.0011688   0.0040853  -0.0036969
 Max gradient component =       5.102E-03
 RMS gradient           =       2.045E-03
 Gradient time:  CPU 63.30 s  wall 10.65 s
 Geometry Optimization Parameters
   NAtoms,    NIC,     NZ,  NCons,   NDum,   NFix, NCnnct, MaxDiis
       12      78      12       0       0       0       0       0

 Cartesian Hessian Update
 Hessian updated using BFGS update


** GEOMETRY OPTIMIZATION IN DELOCALIZED INTERNAL COORDINATES **
   Searching for a Minimum

   Optimization Cycle:   2

                       Coordinates (Angstroms)
     ATOM                X               Y               Z
      1  C         0.0279126376    0.0000000000    0.0128968161
      2  C         0.0009794541    0.0000000000    1.4012391364
      3  C         1.2118435051    0.0000000000    2.1084861960
      4  C         2.4277963208    0.0000000000    1.4043580533
      5  C         2.4338428825    0.0000000000   -0.0018756680
      6  C         1.2161074839    0.0000000000   -0.7097981294
      7  F        -1.1315640712    0.0000000000   -0.6479407486
      8  Br       -1.6900697502    0.0000000000    2.2625698512
      9  Cl        1.2224664614    0.0000000000    3.8399903724
     10  Cl        3.9268784693    0.0000000000    2.2766661614
     11  Cl        3.9585223623    0.0000000000   -0.8253786472
     12  I         1.0739645053    0.0000000000   -2.8346533937
   Point Group: c1    Number of degrees of freedom:    30


   Energy is -11202.865973988

 Hessian updated using BFGS update

 11 Hessian modes will be used to form the next step
  Hessian Eigenvalues:
     0.128918    0.201285    0.233488    0.320350    0.324651    0.335191
     0.422540    0.433608    0.463286    0.514361    0.578090

 Minimum search - taking simple RFO step
 Searching for Lamda that Minimizes Along All modes
 Value Taken    Lamda =  -0.00078018
 Step Taken.  Stepsize is  0.045845

                             Maximum     Tolerance    Cnvgd?
         Gradient           0.011024      0.000300      NO
         Displacement       0.030721      0.001200      NO
         Energy change     -0.002006      0.000001      NO


 New Cartesian Coordinates Obtained by Inverse Iteration

 Displacement from previous Coordinates is:  0.110581
 ----------------------------------------------------------------
             Standard Nuclear Orientation (Angstroms)
    I     Atom           X                Y                Z
 ----------------------------------------------------------------
    1      C       0.0269632885     0.0000000000     0.0135784883
    2      C       0.0006260938     0.0000000000     1.4040374410
    3      C       1.2109134326     0.0000000000     2.1078255167
    4      C       2.4276911167     0.0000000000     1.4044861074
    5      C       2.4294054603     0.0000000000    -0.0016777782
    6      C       1.2173193369     0.0000000000    -0.7056891488
    7      F      -1.1336006575     0.0000000000    -0.6477842826
    8      Br     -1.6836944668     0.0000000000     2.2737150222
    9      Cl      1.2079847363     0.0000000000     3.8406248395
   10      Cl      3.9283138347     0.0000000000     2.2792131493
   11      Cl      3.9371954292     0.0000000000    -0.8589353559
   12      I       1.1095626561     0.0000000000    -2.8228339989
 ----------------------------------------------------------------
 Nuclear Repulsion Energy =        2028.50302327 hartrees
 There are       92 alpha and       92 beta electrons
 Applying Cartesian multipole field
    Component          Value
    ---------          -----
     (2,0,0)        1.00000E-11
     (0,2,0)        2.00000E-11
     (0,0,2)       -3.00000E-11
 Nucleus-field energy     =    -0.0000000793 hartrees
 Requested basis set is 6-311++G(d,p)
 There are 124 shells and 354 basis functions
 A cutoff of  1.0D-11 yielded   5181 shell pairs
 There are     47514 function pairs (     52125 Cartesian)
 Smallest overlap matrix eigenvalue = 5.07E-07

 Q-Chem warning in module stvman/mkSTV.C, line 318:

 Overlap eigenvalue is smaller than square root of threshold
 Use THRESH >= 12 to get rid of this warning

 Linear dependence detected in AO basis
 Tighter screening thresholds may be required for diffuse basis sets
 Use S2THRESH > 14 and THRESH = 14 in case of SCF convergence issues
 Number of orthogonalized atomic orbitals = 352
 Maximum deviation from orthogonality = 1.214E-10
 Guess MOs from SCF MO coefficient file

 -----------------------------------------------------------------------
  General SCF calculation program by
  Eric Jon Sundstrom, Paul Horn, Yuezhi Mao, Dmitri Zuev, Alec White,
  David Stuck, Shaama M.S., Shane Yost, Joonho Lee, David Small,
  Daniel Levine, Susi Lehtola, Hugh Burton, Evgeny Epifanovsky,
  Bang C. Huynh
 -----------------------------------------------------------------------
 Exchange:     0.2000 Hartree-Fock + 0.0800 Slater + 0.7200 B88
 Correlation:  0.1900 VWN1RPA + 0.8100 LYP
 Using SG-1 standard quadrature grid
 using 6 threads for integral computing
 -------------------------------------------------------
 OpenMP Integral computing Module                
 Release: version 2.0, May 2017, Q-Chem Inc. Pleasanton 
 -------------------------------------------------------
 A restricted SCF calculation will be
 performed using DIIS
 SCF converges when DIIS error is below 1.0e-08
 ---------------------------------------
  Cycle       Energy         DIIS error
 ---------------------------------------
    1  -11202.8659012017      1.68e-04  
    2  -11202.8663436687      5.19e-05  
    3  -11202.8662830319      8.05e-05  
    4  -11202.8663837780      1.47e-05  
    5  -11202.8663870717      4.60e-06  
    6  -11202.8663873679      1.28e-06  
    7  -11202.8663873876      6.89e-07  
    8  -11202.8663873947      1.11e-07  
    9  -11202.8663873948      3.47e-08  
   10  -11202.8663873952      1.26e-08  
   11  -11202.8663873961      5.20e-09  Convergence criterion met
 ---------------------------------------
 SCF time:   CPU 152.29s  wall 28.00s 
 SCF   energy in the final basis set =   -11202.8663873961
 Total energy in the final basis set =   -11202.8663873961

 --------------------------------------------------------------

                    Orbital Energies (a.u.)
 --------------------------------------------------------------

 Alpha MOs
 -- Occupied --
********-482.8616-176.3253-165.7292-165.7269-165.7267-101.5874-101.5870
******** -62.5143 -56.3352 -56.3309 -56.3306 -35.8217 -31.3153 -31.3088
-31.3084 -24.7310 -22.9657 -22.9642 -22.9639 -22.9594 -22.9594 -10.3161
-10.2925 -10.2924 -10.2887 -10.2793 -10.2703  -9.5020  -9.5018  -9.4997
 -8.7231  -7.2669  -7.2668  -7.2648  -7.2569  -7.2566  -7.2561  -7.2556
 -7.2546  -7.2536  -6.5556  -6.5414  -6.5405  -6.3709  -4.7842  -4.7684
 -4.7676  -2.6663  -2.6624  -2.6618  -2.6504  -2.6504  -2.0499  -2.0450
 -2.0444  -2.0308  -2.0307  -1.2767  -0.9684  -0.9188  -0.8948  -0.8713
 -0.8372  -0.7820  -0.7570  -0.6924  -0.6529  -0.6316  -0.5792  -0.5758
 -0.5193  -0.5137  -0.4787  -0.4757  -0.4608  -0.4510  -0.4339  -0.4072
 -0.3998  -0.3794  -0.3636  -0.3589  -0.3569  -0.3393  -0.3335  -0.3121
 -0.3062  -0.2840  -0.2729  -0.2669
 -- Virtual --
 -0.0895  -0.0721  -0.0606  -0.0460  -0.0200  -0.0048   0.0113   0.0164
  0.0287   0.0301   0.0412   0.0487   0.0562   0.0588   0.0671   0.0744
  0.0745   0.0760   0.0777   0.0909   0.0918   0.0968   0.1008   0.1041
  0.1149   0.1201   0.1223   0.1367   0.1389   0.1435   0.1543   0.1578
  0.1587   0.1740   0.1753   0.1792   0.1832   0.1913   0.2004   0.2076
  0.2168   0.2214   0.2246   0.2327   0.2392   0.2454   0.2532   0.2557
  0.2664   0.2738   0.2778   0.2892   0.2929   0.3118   0.3207   0.3507
  0.3668   0.3882   0.3954   0.4041   0.4092   0.4173   0.4240   0.4243
  0.4287   0.4345   0.4409   0.4590   0.4631   0.4639   0.4735   0.4832
  0.4887   0.4975   0.4988   0.5114   0.5266   0.5465   0.5516   0.5653
  0.5659   0.5723   0.5778   0.5874   0.5982   0.6109   0.6237   0.6458
  0.6488   0.6670   0.6993   0.7174   0.7211   0.7542   0.7618   0.7715
  0.7872   0.8115   0.8172   0.8250   0.8317   0.8321   0.8428   0.8470
  0.8525   0.8760   0.8866   0.8885   0.9080   0.9206   0.9273   0.9346
  0.9365   0.9554   0.9816   0.9961   1.0446   1.0505   1.0595   1.0903
  1.1021   1.1136   1.1782   1.2017   1.2315   1.2332   1.2545   1.2660
  1.2670   1.2775   1.3243   1.3462   1.3886   1.4144   1.4312   1.4465
  1.4677   1.4718   1.4797   1.5338   1.5642   1.6115   1.6466   1.7210
  1.7319   1.7549   1.7571   1.8119   1.8196   1.8350   1.8399   1.9049
  2.0098   2.0159   2.0517   2.0850   2.1406   2.1715   2.2088   2.2176
  2.2419   2.2457   2.2568   2.2684   2.2889   2.2894   2.3236   2.3756
  2.4150   2.4402   2.4556   2.4965   2.5637   2.5774   2.6080   2.6989
  2.7169   2.8168   2.8261   2.8670   2.9898   3.0327   3.0587   3.0678
  3.1053   3.1894   3.1941   3.4189   3.4321   3.6560   3.7510   3.7576
  3.8407   3.9052   3.9515   3.9587   3.9854   4.0052   4.0210   4.0553
  4.0754   4.0789   4.1603   4.2454   4.2868   4.4048   4.4860   4.7954
  4.8347   6.0082   6.1060   6.1564   6.2984   6.4339   6.6961   6.7499
  7.5496   7.6578   7.7467   9.7132   9.7842   9.8008  23.2283  23.7601
 23.7697  23.9063  23.9243  24.0164  25.7561  25.8035  25.8754  26.0990
 26.1063  26.1867  26.4365  26.6338  26.8304  27.9079  28.3453  28.4175
 28.4211  28.5213  28.5466  28.5509  28.6160  28.7302  47.9876  66.7675
127.8844 127.9426 127.9712 151.6915 215.6983 215.7799 215.7989 289.7453
289.8540 289.97021020.80191901.8561
 --------------------------------------------------------------

          Ground-State Mulliken Net Atomic Charges

     Atom                 Charge (a.u.)
  ----------------------------------------
      1 C                    -1.143752
      2 C                    -0.059868
      3 C                     0.188351
      4 C                    -0.693769
      5 C                    -0.015783
      6 C                     0.011208
      7 F                    -0.074175
      8 Br                   -0.107862
      9 Cl                    0.556916
     10 Cl                    0.643541
     11 Cl                    0.593582
     12 I                     0.101611
  ----------------------------------------
  Sum of atomic charges =     0.000000

 -----------------------------------------------------------------
                    Cartesian Multipole Moments
 -----------------------------------------------------------------
    Charge (ESU x 10^10)
                -0.0000
    Dipole Moment (Debye)
         X       0.1692      Y      -0.0000      Z      -0.2199
       Tot       0.2774
    Quadrupole Moments (Debye-Ang)
        XX    -123.4605     XY       0.0000     YY    -123.6165
        XZ      -2.3748     YZ      -0.0000     ZZ    -118.5700
    Octopole Moments (Debye-Ang^2)
       XXX    -451.0748    XXY       0.0000    XYY    -151.8168
       YYY      -0.0000    XXZ     -41.9549    XYZ       0.0000
       YYZ     -48.2256    XZZ    -148.0826    YZZ       0.0000
       ZZZ    -162.3525
    Hexadecapole Moments (Debye-Ang^3)
      XXXX   -3524.0242   XXXY       0.0000   XXYY    -641.3221
      XYYY       0.0000   YYYY    -148.4659   XXXZ     -27.3514
      XXYZ      -0.0000   XYYZ      -0.3670   YYYZ      -0.0000
      XXZZ   -1217.9451   XYZZ       0.0000   YYZZ    -692.0368
      XZZZ     -32.5550   YZZZ      -0.0000   ZZZZ   -3691.7060
 -----------------------------------------------------------------
 Calculating analytic gradient of the SCF energy
 Gradient of SCF Energy
            1           2           3           4           5           6
    1  -0.0005199   0.0003246  -0.0007950   0.0010729   0.0011357   0.0001037
    2  -0.0000000   0.0000000  -0.0000000  -0.0000000   0.0000000   0.0000000
    3   0.0003985  -0.0012743   0.0016902   0.0010430  -0.0017803   0.0008670
            7           8           9          10          11          12
    1   0.0006280  -0.0004857   0.0000377  -0.0002039  -0.0007300  -0.0005679
    2  -0.0000000  -0.0000000   0.0000000  -0.0000000   0.0000000  -0.0000000
    3   0.0005014   0.0001417  -0.0002982   0.0002256  -0.0002776  -0.0012371
 Max gradient component =       1.780E-03
 RMS gradient           =       6.802E-04
 Gradient time:  CPU 63.55 s  wall 10.69 s
 Geometry Optimization Parameters
   NAtoms,    NIC,     NZ,  NCons,   NDum,   NFix, NCnnct, MaxDiis
       12      78      12       0       0       0       0       0

 Cartesian Hessian Update
 Hessian updated using BFGS update


** GEOMETRY OPTIMIZATION IN DELOCALIZED INTERNAL COORDINATES **
   Searching for a Minimum

   Optimization Cycle:   3

                       Coordinates (Angstroms)
     ATOM                X               Y               Z
      1  C         0.0269632885    0.0000000000    0.0135784883
      2  C         0.0006260938    0.0000000000    1.4040374410
      3  C         1.2109134326    0.0000000000    2.1078255167
      4  C         2.4276911167    0.0000000000    1.4044861074
      5  C         2.4294054603    0.0000000000   -0.0016777782
      6  C         1.2173193369    0.0000000000   -0.7056891488
      7  F        -1.1336006575    0.0000000000   -0.6477842826
      8  Br       -1.6836944668    0.0000000000    2.2737150222
      9  Cl        1.2079847363    0.0000000000    3.8406248395
     10  Cl        3.9283138347    0.0000000000    2.2792131493
     11  Cl        3.9371954292    0.0000000000   -0.8589353559
     12  I         1.1095626561    0.0000000000   -2.8228339989
   Point Group: c1    Number of degrees of freedom:    30


   Energy is -11202.866387396

 Hessian updated using BFGS update

 14 Hessian modes will be used to form the next step
  Hessian Eigenvalues:
     0.122681    0.200409    0.238630    0.244535    0.318141    0.329053
     0.334875    0.340413    0.416187    0.430474    0.461405    0.464644
     0.528508    0.571891

 Minimum search - taking simple RFO step
 Searching for Lamda that Minimizes Along All modes
 Value Taken    Lamda =  -0.00005975
 Step Taken.  Stepsize is  0.016526

                             Maximum     Tolerance    Cnvgd?
         Gradient           0.002195      0.000300      NO
         Displacement       0.008055      0.001200      NO
         Energy change     -0.000413      0.000001      NO


 New Cartesian Coordinates Obtained by Inverse Iteration

 Displacement from previous Coordinates is:  0.031510
 ----------------------------------------------------------------
             Standard Nuclear Orientation (Angstroms)
    I     Atom           X                Y                Z
 ----------------------------------------------------------------
    1      C       0.0242429821     0.0000000000     0.0123909170
    2      C      -0.0006624951     0.0000000000     1.4041186024
    3      C       1.2105593434     0.0000000000     2.1054162233
    4      C       2.4253858167     0.0000000000     1.4023503133
    5      C       2.4263125502     0.0000000000    -0.0007827376
    6      C       1.2156105017     0.0000000000    -0.7057295513
    7      F      -1.1368568175     0.0000000000    -0.6496731958
    8      Br     -1.6809948404     0.0000000000     2.2783628235
    9      Cl      1.2099696050     0.0000000000     3.8387003574
   10      Cl      3.9288602269     0.0000000000     2.2723869260
   11      Cl      3.9376080634     0.0000000000    -0.8535010565
   12      I       1.1186453246     0.0000000000    -2.8174796216
 ----------------------------------------------------------------
 Nuclear Repulsion Energy =        2029.94341417 hartrees
 There are       92 alpha and       92 beta electrons
 Applying Cartesian multipole field
    Component          Value
    ---------          -----
     (2,0,0)        1.00000E-11
     (0,2,0)        2.00000E-11
     (0,0,2)       -3.00000E-11
 Nucleus-field energy     =    -0.0000000791 hartrees
 Requested basis set is 6-311++G(d,p)
 There are 124 shells and 354 basis functions
 A cutoff of  1.0D-11 yielded   5183 shell pairs
 There are     47532 function pairs (     52146 Cartesian)
 Smallest overlap matrix eigenvalue = 5.06E-07

 Q-Chem warning in module stvman/mkSTV.C, line 318:

 Overlap eigenvalue is smaller than square root of threshold
 Use THRESH >= 12 to get rid of this warning

 Linear dependence detected in AO basis
 Tighter screening thresholds may be required for diffuse basis sets
 Use S2THRESH > 14 and THRESH = 14 in case of SCF convergence issues
 Number of orthogonalized atomic orbitals = 352
 Maximum deviation from orthogonality = 7.116E-11
 Guess MOs from SCF MO coefficient file

 -----------------------------------------------------------------------
  General SCF calculation program by
  Eric Jon Sundstrom, Paul Horn, Yuezhi Mao, Dmitri Zuev, Alec White,
  David Stuck, Shaama M.S., Shane Yost, Joonho Lee, David Small,
  Daniel Levine, Susi Lehtola, Hugh Burton, Evgeny Epifanovsky,
  Bang C. Huynh
 -----------------------------------------------------------------------
 Exchange:     0.2000 Hartree-Fock + 0.0800 Slater + 0.7200 B88
 Correlation:  0.1900 VWN1RPA + 0.8100 LYP
 Using SG-1 standard quadrature grid
 using 6 threads for integral computing
 -------------------------------------------------------
 OpenMP Integral computing Module                
 Release: version 2.0, May 2017, Q-Chem Inc. Pleasanton 
 -------------------------------------------------------
 A restricted SCF calculation will be
 performed using DIIS
 SCF converges when DIIS error is below 1.0e-08
 ---------------------------------------
  Cycle       Energy         DIIS error
 ---------------------------------------
    1  -11202.8663595757      6.51e-05  
    2  -11202.8664053176      2.06e-05  
    3  -11202.8663927845      3.43e-05  
    4  -11202.8664120797      4.49e-06  
    5  -11202.8664123279      1.30e-06  
    6  -11202.8664123471      5.72e-07  
    7  -11202.8664123509      2.04e-07  
    8  -11202.8664123518      4.34e-08  
    9  -11202.8664123523      2.02e-08  
   10  -11202.8664123508      7.08e-09  Convergence criterion met
 ---------------------------------------
 SCF time:   CPU 138.72s  wall 25.00s 
 SCF   energy in the final basis set =   -11202.8664123508
 Total energy in the final basis set =   -11202.8664123508

 --------------------------------------------------------------

                    Orbital Energies (a.u.)
 --------------------------------------------------------------

 Alpha MOs
 -- Occupied --
********-482.8617-176.3252-165.7291-165.7268-165.7267-101.5872-101.5868
******** -62.5144 -56.3352 -56.3310 -56.3307 -35.8217 -31.3152 -31.3088
-31.3084 -24.7311 -22.9656 -22.9642 -22.9639 -22.9593 -22.9593 -10.3163
-10.2921 -10.2921 -10.2882 -10.2794 -10.2701  -9.5019  -9.5016  -9.4996
 -8.7232  -7.2668  -7.2666  -7.2647  -7.2568  -7.2564  -7.2559  -7.2554
 -7.2544  -7.2535  -6.5557  -6.5415  -6.5406  -6.3709  -4.7842  -4.7684
 -4.7676  -2.6663  -2.6625  -2.6619  -2.6505  -2.6505  -2.0499  -2.0451
 -2.0444  -2.0308  -2.0307  -1.2764  -0.9688  -0.9188  -0.8948  -0.8711
 -0.8375  -0.7825  -0.7572  -0.6928  -0.6530  -0.6316  -0.5794  -0.5757
 -0.5191  -0.5139  -0.4785  -0.4756  -0.4612  -0.4511  -0.4341  -0.4073
 -0.4001  -0.3795  -0.3639  -0.3590  -0.3567  -0.3396  -0.3333  -0.3120
 -0.3064  -0.2839  -0.2730  -0.2668
 -- Virtual --
 -0.0888  -0.0720  -0.0605  -0.0455  -0.0201  -0.0049   0.0114   0.0166
  0.0287   0.0301   0.0412   0.0488   0.0561   0.0588   0.0672   0.0744
  0.0746   0.0761   0.0776   0.0909   0.0917   0.0969   0.1010   0.1041
  0.1150   0.1200   0.1223   0.1366   0.1390   0.1436   0.1545   0.1579
  0.1589   0.1739   0.1751   0.1797   0.1831   0.1918   0.2004   0.2077
  0.2166   0.2216   0.2244   0.2326   0.2391   0.2455   0.2535   0.2556
  0.2665   0.2741   0.2779   0.2894   0.2931   0.3121   0.3212   0.3508
  0.3667   0.3886   0.3953   0.4043   0.4096   0.4173   0.4241   0.4244
  0.4292   0.4348   0.4409   0.4597   0.4628   0.4641   0.4739   0.4833
  0.4887   0.4973   0.4987   0.5116   0.5266   0.5468   0.5515   0.5656
  0.5657   0.5723   0.5772   0.5878   0.5989   0.6112   0.6233   0.6465
  0.6487   0.6681   0.6993   0.7176   0.7214   0.7558   0.7623   0.7712
  0.7868   0.8121   0.8169   0.8251   0.8321   0.8323   0.8427   0.8471
  0.8527   0.8764   0.8866   0.8892   0.9082   0.9206   0.9276   0.9346
  0.9367   0.9556   0.9819   0.9965   1.0452   1.0507   1.0595   1.0907
  1.1020   1.1133   1.1796   1.2020   1.2319   1.2332   1.2549   1.2664
  1.2671   1.2779   1.3252   1.3467   1.3895   1.4145   1.4311   1.4478
  1.4674   1.4712   1.4808   1.5334   1.5645   1.6121   1.6465   1.7214
  1.7319   1.7553   1.7576   1.8128   1.8204   1.8358   1.8403   1.9054
  2.0106   2.0160   2.0521   2.0856   2.1413   2.1720   2.2095   2.2179
  2.2422   2.2467   2.2574   2.2699   2.2890   2.2895   2.3241   2.3750
  2.4159   2.4413   2.4566   2.4966   2.5638   2.5780   2.6080   2.6990
  2.7170   2.8171   2.8263   2.8685   2.9902   3.0334   3.0606   3.0671
  3.1057   3.1901   3.1953   3.4193   3.4323   3.6574   3.7509   3.7579
  3.8412   3.9054   3.9516   3.9580   3.9853   4.0056   4.0216   4.0552
  4.0756   4.0777   4.1611   4.2457   4.2869   4.4049   4.4886   4.7973
  4.8339   6.0085   6.1072   6.1581   6.2985   6.4338   6.6957   6.7498
  7.5496   7.6582   7.7470   9.7125   9.7845   9.8013  23.2276  23.7616
 23.7724  23.9124  23.9259  24.0160  25.7566  25.8037  25.8753  26.0977
 26.1104  26.1873  26.4366  26.6355  26.8310  27.9095  28.3456  28.4186
 28.4219  28.5213  28.5467  28.5512  28.6165  28.7310  47.9879  66.7675
127.8847 127.9434 127.9720 151.6930 215.6974 215.7802 215.7996 289.7453
289.8544 289.97051020.80231901.8577
 --------------------------------------------------------------

          Ground-State Mulliken Net Atomic Charges

     Atom                 Charge (a.u.)
  ----------------------------------------
      1 C                    -1.132813
      2 C                    -0.052516
      3 C                     0.190915
      4 C                    -0.707447
      5 C                    -0.019807
      6 C                     0.010857
      7 F                    -0.075150
      8 Br                   -0.108157
      9 Cl                    0.554698
     10 Cl                    0.645732
     11 Cl                    0.592426
     12 I                     0.101263
  ----------------------------------------
  Sum of atomic charges =     0.000000

 -----------------------------------------------------------------
                    Cartesian Multipole Moments
 -----------------------------------------------------------------
    Charge (ESU x 10^10)
                -0.0000
    Dipole Moment (Debye)
         X       0.1686      Y      -0.0000      Z      -0.2215
       Tot       0.2783
    Quadrupole Moments (Debye-Ang)
        XX    -123.4609     XY       0.0000     YY    -123.5964
        XZ      -2.4306     YZ       0.0000     ZZ    -118.6106
    Octopole Moments (Debye-Ang^2)
       XXX    -451.6991    XXY       0.0000    XYY    -152.0612
       YYY      -0.0000    XXZ     -42.1580    XYZ       0.0000
       YYZ     -48.3964    XZZ    -148.3777    YZZ       0.0000
       ZZZ    -162.8196
    Hexadecapole Moments (Debye-Ang^3)
      XXXX   -3525.6726   XXXY       0.0000   XXYY    -641.6992
      XYYY       0.0000   YYYY    -148.4103   XXXZ     -25.4324
      XXYZ       0.0000   XYYZ       0.2279   YYYZ      -0.0000
      XXZZ   -1217.2212   XYZZ       0.0000   YYZZ    -690.7323
      XZZZ     -32.1514   YZZZ       0.0000   ZZZZ   -3685.6785
 -----------------------------------------------------------------
 Calculating analytic gradient of the SCF energy
 Gradient of SCF Energy
            1           2           3           4           5           6
    1  -0.0004111   0.0003091  -0.0000581  -0.0000510   0.0000886   0.0005419
    2   0.0000000  -0.0000000   0.0000000   0.0000000  -0.0000000   0.0000000
    3  -0.0002679   0.0000045   0.0003414  -0.0001158  -0.0003737   0.0005459
            7           8           9          10          11          12
    1  -0.0001019   0.0000758   0.0000083  -0.0000053  -0.0003598  -0.0000364
    2  -0.0000000   0.0000000  -0.0000000   0.0000000  -0.0000000  -0.0000000
    3   0.0000178   0.0001714  -0.0002830  -0.0004296   0.0002086   0.0001806
 Max gradient component =       5.459E-04
 RMS gradient           =       2.191E-04
 Gradient time:  CPU 63.47 s  wall 10.68 s
 Geometry Optimization Parameters
   NAtoms,    NIC,     NZ,  NCons,   NDum,   NFix, NCnnct, MaxDiis
       12      78      12       0       0       0       0       0

 Cartesian Hessian Update
 Hessian updated using BFGS update


** GEOMETRY OPTIMIZATION IN DELOCALIZED INTERNAL COORDINATES **
   Searching for a Minimum

   Optimization Cycle:   4

                       Coordinates (Angstroms)
     ATOM                X               Y               Z
      1  C         0.0242429821    0.0000000000    0.0123909170
      2  C        -0.0006624951    0.0000000000    1.4041186024
      3  C         1.2105593434    0.0000000000    2.1054162233
      4  C         2.4253858167    0.0000000000    1.4023503133
      5  C         2.4263125502    0.0000000000   -0.0007827376
      6  C         1.2156105017    0.0000000000   -0.7057295513
      7  F        -1.1368568175    0.0000000000   -0.6496731958
      8  Br       -1.6809948404    0.0000000000    2.2783628235
      9  Cl        1.2099696050    0.0000000000    3.8387003574
     10  Cl        3.9288602269    0.0000000000    2.2723869260
     11  Cl        3.9376080634    0.0000000000   -0.8535010565
     12  I         1.1186453246    0.0000000000   -2.8174796216
   Point Group: c1    Number of degrees of freedom:    30


   Energy is -11202.866412351

 Hessian updated using BFGS update

 16 Hessian modes will be used to form the next step
  Hessian Eigenvalues:
     0.122505    0.198354    0.233252    0.242936    0.279691    0.312406
     0.329047    0.334842    0.339793    0.426465    0.446208    0.461615
     0.464649    0.493503    0.520765    0.573661

 Minimum search - taking simple RFO step
 Searching for Lamda that Minimizes Along All modes
 Value Taken    Lamda =  -0.00000487
 Step Taken.  Stepsize is  0.003744

                             Maximum     Tolerance    Cnvgd?
         Gradient           0.000707      0.000300      NO
         Displacement       0.002146      0.001200      NO
         Energy change     -0.000025      0.000001      NO


 New Cartesian Coordinates Obtained by Inverse Iteration

 Displacement from previous Coordinates is:  0.007224
 ----------------------------------------------------------------
             Standard Nuclear Orientation (Angstroms)
    I     Atom           X                Y                Z
 ----------------------------------------------------------------
    1      C       0.0246932742     0.0000000000     0.0126164519
    2      C      -0.0006303590     0.0000000000     1.4042522006
    3      C       1.2107679572     0.0000000000     2.1053233012
    4      C       2.4256134281     0.0000000000     1.4024775755
    5      C       2.4264595782     0.0000000000    -0.0009907085
    6      C       1.2154055584     0.0000000000    -0.7063789219
    7      F      -1.1365654876     0.0000000000    -0.6491134301
    8      Br     -1.6813969510     0.0000000000     2.2774458910
    9      Cl      1.2109270330     0.0000000000     3.8390340596
   10      Cl      3.9280476496     0.0000000000     2.2749790284
   11      Cl      3.9379538710     0.0000000000    -0.8546250812
   12      I       1.1174047089     0.0000000000    -2.8184603666
 ----------------------------------------------------------------
 Nuclear Repulsion Energy =        2029.65242472 hartrees
 There are       92 alpha and       92 beta electrons
 Applying Cartesian multipole field
    Component          Value
    ---------          -----
     (2,0,0)        1.00000E-11
     (0,2,0)        2.00000E-11
     (0,0,2)       -3.00000E-11
 Nucleus-field energy     =    -0.0000000791 hartrees
 Requested basis set is 6-311++G(d,p)
 There are 124 shells and 354 basis functions
 A cutoff of  1.0D-11 yielded   5183 shell pairs
 There are     47532 function pairs (     52146 Cartesian)
 Smallest overlap matrix eigenvalue = 5.06E-07

 Q-Chem warning in module stvman/mkSTV.C, line 318:

 Overlap eigenvalue is smaller than square root of threshold
 Use THRESH >= 12 to get rid of this warning

 Linear dependence detected in AO basis
 Tighter screening thresholds may be required for diffuse basis sets
 Use S2THRESH > 14 and THRESH = 14 in case of SCF convergence issues
 Number of orthogonalized atomic orbitals = 352
 Maximum deviation from orthogonality = 1.650E-10
 Guess MOs from SCF MO coefficient file

 -----------------------------------------------------------------------
  General SCF calculation program by
  Eric Jon Sundstrom, Paul Horn, Yuezhi Mao, Dmitri Zuev, Alec White,
  David Stuck, Shaama M.S., Shane Yost, Joonho Lee, David Small,
  Daniel Levine, Susi Lehtola, Hugh Burton, Evgeny Epifanovsky,
  Bang C. Huynh
 -----------------------------------------------------------------------
 Exchange:     0.2000 Hartree-Fock + 0.0800 Slater + 0.7200 B88
 Correlation:  0.1900 VWN1RPA + 0.8100 LYP
 Using SG-1 standard quadrature grid
 using 6 threads for integral computing
 -------------------------------------------------------
 OpenMP Integral computing Module                
 Release: version 2.0, May 2017, Q-Chem Inc. Pleasanton 
 -------------------------------------------------------
 A restricted SCF calculation will be
 performed using DIIS
 SCF converges when DIIS error is below 1.0e-08
 ---------------------------------------
  Cycle       Energy         DIIS error
 ---------------------------------------
    1  -11202.8664115505      1.59e-05  
    2  -11202.8664146039      5.00e-06  
    3  -11202.8664140756      7.70e-06  
    4  -11202.8664149190      1.36e-06  
    5  -11202.8664149454      3.09e-07  
    6  -11202.8664149469      9.21e-08  
    7  -11202.8664149465      5.23e-08  
    8  -11202.8664149463      1.07e-08  
    9  -11202.8664149466      3.51e-09  Convergence criterion met
 ---------------------------------------
 SCF time:   CPU 123.31s  wall 22.00s 
 SCF   energy in the final basis set =   -11202.8664149466
 Total energy in the final basis set =   -11202.8664149466

 --------------------------------------------------------------

                    Orbital Energies (a.u.)
 --------------------------------------------------------------

 Alpha MOs
 -- Occupied --
********-482.8617-176.3253-165.7292-165.7269-165.7267-101.5872-101.5868
******** -62.5145 -56.3353 -56.3310 -56.3307 -35.8217 -31.3153 -31.3088
-31.3084 -24.7310 -22.9657 -22.9642 -22.9639 -22.9594 -22.9594 -10.3163
-10.2922 -10.2921 -10.2883 -10.2794 -10.2702  -9.5019  -9.5015  -9.4996
 -8.7233  -7.2667  -7.2665  -7.2647  -7.2567  -7.2564  -7.2559  -7.2554
 -7.2544  -7.2535  -6.5557  -6.5415  -6.5406  -6.3710  -4.7842  -4.7685
 -4.7676  -2.6664  -2.6626  -2.6619  -2.6505  -2.6505  -2.0499  -2.0451
 -2.0445  -2.0309  -2.0308  -1.2764  -0.9686  -0.9187  -0.8948  -0.8710
 -0.8375  -0.7825  -0.7572  -0.6928  -0.6530  -0.6316  -0.5794  -0.5756
 -0.5191  -0.5139  -0.4785  -0.4755  -0.4611  -0.4511  -0.4341  -0.4072
 -0.4001  -0.3794  -0.3639  -0.3589  -0.3567  -0.3396  -0.3333  -0.3121
 -0.3064  -0.2839  -0.2730  -0.2668
 -- Virtual --
 -0.0889  -0.0721  -0.0605  -0.0456  -0.0202  -0.0049   0.0113   0.0165
  0.0287   0.0301   0.0412   0.0488   0.0561   0.0588   0.0672   0.0744
  0.0746   0.0761   0.0776   0.0909   0.0917   0.0969   0.1009   0.1040
  0.1150   0.1200   0.1223   0.1366   0.1390   0.1436   0.1545   0.1579
  0.1589   0.1739   0.1751   0.1796   0.1831   0.1917   0.2004   0.2077
  0.2166   0.2215   0.2244   0.2326   0.2391   0.2455   0.2535   0.2556
  0.2665   0.2741   0.2779   0.2894   0.2932   0.3120   0.3211   0.3508
  0.3667   0.3886   0.3953   0.4043   0.4095   0.4173   0.4241   0.4243
  0.4291   0.4347   0.4409   0.4596   0.4629   0.4641   0.4740   0.4834
  0.4887   0.4973   0.4987   0.5115   0.5266   0.5467   0.5514   0.5655
  0.5657   0.5722   0.5771   0.5878   0.5989   0.6111   0.6233   0.6464
  0.6487   0.6680   0.6995   0.7176   0.7213   0.7556   0.7623   0.7712
  0.7869   0.8122   0.8170   0.8251   0.8319   0.8323   0.8428   0.8471
  0.8527   0.8762   0.8866   0.8892   0.9081   0.9206   0.9276   0.9345
  0.9366   0.9555   0.9818   0.9964   1.0450   1.0507   1.0594   1.0906
  1.1021   1.1132   1.1794   1.2018   1.2318   1.2332   1.2549   1.2662
  1.2669   1.2777   1.3247   1.3467   1.3896   1.4145   1.4312   1.4475
  1.4677   1.4715   1.4805   1.5334   1.5643   1.6120   1.6463   1.7212
  1.7317   1.7552   1.7576   1.8126   1.8204   1.8356   1.8404   1.9052
  2.0104   2.0160   2.0520   2.0854   2.1410   2.1719   2.2095   2.2179
  2.2422   2.2465   2.2570   2.2698   2.2887   2.2894   2.3237   2.3749
  2.4155   2.4412   2.4564   2.4964   2.5638   2.5779   2.6079   2.6989
  2.7170   2.8171   2.8262   2.8684   2.9901   3.0333   3.0603   3.0671
  3.1053   3.1900   3.1949   3.4189   3.4322   3.6570   3.7510   3.7579
  3.8409   3.9055   3.9515   3.9580   3.9853   4.0055   4.0215   4.0552
  4.0756   4.0779   4.1610   4.2457   4.2869   4.4049   4.4885   4.7967
  4.8340   6.0084   6.1070   6.1580   6.2985   6.4338   6.6957   6.7499
  7.5495   7.6581   7.7471   9.7124   9.7842   9.8011  23.2277  23.7610
 23.7724  23.9121  23.9253  24.0159  25.7565  25.8036  25.8753  26.0985
 26.1090  26.1869  26.4363  26.6350  26.8301  27.9094  28.3455  28.4184
 28.4217  28.5212  28.5466  28.5512  28.6164  28.7309  47.9879  66.7675
127.8847 127.9432 127.9719 151.6928 215.6973 215.7799 215.7994 289.7453
289.8543 289.97051020.80231901.8575
 --------------------------------------------------------------

          Ground-State Mulliken Net Atomic Charges

     Atom                 Charge (a.u.)
  ----------------------------------------
      1 C                    -1.135550
      2 C                    -0.052968
      3 C                     0.189790
      4 C                    -0.706786
      5 C                    -0.017739
      6 C                     0.011619
      7 F                    -0.074945
      8 Br                   -0.107939
      9 Cl                    0.554891
     10 Cl                    0.645776
     11 Cl                    0.592314
     12 I                     0.101535
  ----------------------------------------
  Sum of atomic charges =     0.000000

 -----------------------------------------------------------------
                    Cartesian Multipole Moments
 -----------------------------------------------------------------
    Charge (ESU x 10^10)
                -0.0000
    Dipole Moment (Debye)
         X       0.1643      Y      -0.0000      Z      -0.2245
       Tot       0.2783
    Quadrupole Moments (Debye-Ang)
        XX    -123.4784     XY      -0.0000     YY    -123.6000
        XZ      -2.4263     YZ      -0.0000     ZZ    -118.5996
    Octopole Moments (Debye-Ang^2)
       XXX    -451.7624    XXY      -0.0000    XYY    -152.0438
       YYY      -0.0000    XXZ     -42.1068    XYZ      -0.0000
       YYZ     -48.3784    XZZ    -148.3074    YZZ      -0.0000
       ZZZ    -162.8295
    Hexadecapole Moments (Debye-Ang^3)
      XXXX   -3526.0350   XXXY      -0.0000   XXYY    -641.6722
      XYYY      -0.0000   YYYY    -148.4169   XXXZ     -25.9341
      XXYZ      -0.0000   XYYZ       0.0470   YYYZ      -0.0000
      XXZZ   -1217.2627   XYZZ      -0.0000   YYZZ    -691.0289
      XZZZ     -32.3837   YZZZ      -0.0000   ZZZZ   -3687.1492
 -----------------------------------------------------------------
 Calculating analytic gradient of the SCF energy
 Gradient of SCF Energy
            1           2           3           4           5           6
    1  -0.0002150   0.0001113   0.0000897  -0.0000964   0.0000534   0.0001062
    2   0.0000000  -0.0000000   0.0000000   0.0000000  -0.0000000   0.0000000
    3  -0.0000873  -0.0000392   0.0001279   0.0000627  -0.0002540   0.0001997
            7           8           9          10          11          12
    1   0.0000013   0.0000381   0.0001586  -0.0000154  -0.0001471  -0.0000847
    2  -0.0000000  -0.0000000   0.0000000  -0.0000000  -0.0000000  -0.0000000
    3   0.0000948   0.0000875  -0.0001178  -0.0000492  -0.0000414   0.0000163
 Max gradient component =       2.540E-04
 RMS gradient           =       9.346E-05
 Gradient time:  CPU 63.48 s  wall 10.68 s
 Geometry Optimization Parameters
   NAtoms,    NIC,     NZ,  NCons,   NDum,   NFix, NCnnct, MaxDiis
       12      78      12       0       0       0       0       0

 Cartesian Hessian Update
 Hessian updated using BFGS update


** GEOMETRY OPTIMIZATION IN DELOCALIZED INTERNAL COORDINATES **
   Searching for a Minimum

   Optimization Cycle:   5

                       Coordinates (Angstroms)
     ATOM                X               Y               Z
      1  C         0.0246932742    0.0000000000    0.0126164519
      2  C        -0.0006303590    0.0000000000    1.4042522006
      3  C         1.2107679572    0.0000000000    2.1053233012
      4  C         2.4256134281    0.0000000000    1.4024775755
      5  C         2.4264595782    0.0000000000   -0.0009907085
      6  C         1.2154055584    0.0000000000   -0.7063789219
      7  F        -1.1365654876    0.0000000000   -0.6491134301
      8  Br       -1.6813969510    0.0000000000    2.2774458910
      9  Cl        1.2109270330    0.0000000000    3.8390340596
     10  Cl        3.9280476496    0.0000000000    2.2749790284
     11  Cl        3.9379538710    0.0000000000   -0.8546250812
     12  I         1.1174047089    0.0000000000   -2.8184603666
   Point Group: c1    Number of degrees of freedom:    30


   Energy is -11202.866414947

 Hessian updated using BFGS update

 17 Hessian modes will be used to form the next step
  Hessian Eigenvalues:
     0.122543    0.187441    0.204860    0.240952    0.248449    0.302227
     0.316013    0.329649    0.335593    0.342936    0.423967    0.431727
     0.461163    0.462397    0.507662    0.534341    0.584217

 Minimum search - taking simple RFO step
 Searching for Lamda that Minimizes Along All modes
 Value Taken    Lamda =   0.00000000
 Step Taken.  Stepsize is  0.001621

                             Maximum     Tolerance    Cnvgd?
         Gradient           0.000238      0.000300     YES
         Displacement       0.000958      0.001200     YES
         Energy change     -0.000003      0.000001      NO


                       Distance Matrix (Angstroms)
             C (  1)   C (  2)   C (  3)   C (  4)   C (  5)   C (  6)
   C (  2)  1.391866
   C (  3)  2.405451  1.399638
   C (  4)  2.774190  2.426244  1.403510
   C (  5)  2.401805  2.804545  2.431967  1.403469
   C (  6)  1.390953  2.435879  2.811706  2.431436  1.401508
   F (  7)  1.336566  2.346627  3.618963  4.110735  3.621493  2.352668
   Br(  8)  2.835524  1.894055  2.897282  4.199179  4.697420  4.158687
   Cl(  9)  4.006073  2.719565  1.733711  2.722549  4.027817  4.545415
   Cl( 10)  4.511592  4.024012  2.722571  1.737402  2.726684  4.030747
   Cl( 11)  4.008206  4.540371  4.024778  2.716926  1.735888  2.726581
   I ( 12)  3.034636  4.368215  4.924669  4.419019  3.106728  2.114354
             F (  7)   Br(  8)   Cl(  9)   Cl( 10)   Cl( 11)
   Br(  8)  2.976842
   Cl(  9)  5.064996  3.286958
   Cl( 10)  5.848130  5.609445  3.135126
   Cl( 11)  5.078679  6.433271  5.428362  3.129620
   I ( 12)  3.128330  5.813910  6.658151  5.817460  3.436880

 Final energy is   -11202.866414946553     


 ******************************
 **  OPTIMIZATION CONVERGED  **
 ******************************

                       Coordinates (Angstroms)
     ATOM                X               Y               Z
      1  C         0.0246932742    0.0000000000    0.0126164519
      2  C        -0.0006303590    0.0000000000    1.4042522006
      3  C         1.2107679572    0.0000000000    2.1053233012
      4  C         2.4256134281    0.0000000000    1.4024775755
      5  C         2.4264595782    0.0000000000   -0.0009907085
      6  C         1.2154055584    0.0000000000   -0.7063789219
      7  F        -1.1365654876    0.0000000000   -0.6491134301
      8  Br       -1.6813969510    0.0000000000    2.2774458910
      9  Cl        1.2109270330    0.0000000000    3.8390340596
     10  Cl        3.9280476496    0.0000000000    2.2749790284
     11  Cl        3.9379538710    0.0000000000   -0.8546250812
     12  I         1.1174047089    0.0000000000   -2.8184603666

Z-matrix Print:
$molecule
0 1
I 
C  1 2.114354
C  2 1.390953 1 118.468480
F  3 1.336566 2 119.198741 1 -0.000000 0
C  3 1.391866 2 122.167604 1 -180.000000 0
C  5 1.399638 3 119.016705 2 -0.000000 0
C  2 1.401508 1 122.875633 3 -180.000000 0
C  7 1.403469 2 120.184463 1 -180.000000 0
Cl 6 1.733711 5 120.064460 3 -180.000000 0
Cl 7 1.735888 2 120.324887 1 -0.000000 0
Cl 8 1.737402 7 120.110273 2 -180.000000 0
Br 5 1.894055 3 118.495326 2 -180.000000 0
$end


 --------------------------------------------------------------

                    Orbital Energies (a.u.)
 --------------------------------------------------------------

 Alpha MOs
 -- Occupied --
********-482.8617-176.3253-165.7292-165.7269-165.7267-101.5872-101.5868
******** -62.5145 -56.3353 -56.3310 -56.3307 -35.8217 -31.3153 -31.3088
-31.3084 -24.7310 -22.9657 -22.9642 -22.9639 -22.9594 -22.9594 -10.3163
-10.2922 -10.2921 -10.2883 -10.2794 -10.2702  -9.5019  -9.5015  -9.4996
 -8.7233  -7.2667  -7.2665  -7.2647  -7.2567  -7.2564  -7.2559  -7.2554
 -7.2544  -7.2535  -6.5557  -6.5415  -6.5406  -6.3710  -4.7842  -4.7685
 -4.7676  -2.6664  -2.6626  -2.6619  -2.6505  -2.6505  -2.0499  -2.0451
 -2.0445  -2.0309  -2.0308  -1.2764  -0.9686  -0.9187  -0.8948  -0.8710
 -0.8375  -0.7825  -0.7572  -0.6928  -0.6530  -0.6316  -0.5794  -0.5756
 -0.5191  -0.5139  -0.4785  -0.4755  -0.4611  -0.4511  -0.4341  -0.4072
 -0.4001  -0.3794  -0.3639  -0.3589  -0.3567  -0.3396  -0.3333  -0.3121
 -0.3064  -0.2839  -0.2730  -0.2668
 -- Virtual --
 -0.0889  -0.0721  -0.0605  -0.0456  -0.0202  -0.0049   0.0113   0.0165
  0.0287   0.0301   0.0412   0.0488   0.0561   0.0588   0.0672   0.0744
  0.0746   0.0761   0.0776   0.0909   0.0917   0.0969   0.1009   0.1040
  0.1150   0.1200   0.1223   0.1366   0.1390   0.1436   0.1545   0.1579
  0.1589   0.1739   0.1751   0.1796   0.1831   0.1917   0.2004   0.2077
  0.2166   0.2215   0.2244   0.2326   0.2391   0.2455   0.2535   0.2556
  0.2665   0.2741   0.2779   0.2894   0.2932   0.3120   0.3211   0.3508
  0.3667   0.3886   0.3953   0.4043   0.4095   0.4173   0.4241   0.4243
  0.4291   0.4347   0.4409   0.4596   0.4629   0.4641   0.4740   0.4834
  0.4887   0.4973   0.4987   0.5115   0.5266   0.5467   0.5514   0.5655
  0.5657   0.5722   0.5771   0.5878   0.5989   0.6111   0.6233   0.6464
  0.6487   0.6680   0.6995   0.7176   0.7213   0.7556   0.7623   0.7712
  0.7869   0.8122   0.8170   0.8251   0.8319   0.8323   0.8428   0.8471
  0.8527   0.8762   0.8866   0.8892   0.9081   0.9206   0.9276   0.9345
  0.9366   0.9555   0.9818   0.9964   1.0450   1.0507   1.0594   1.0906
  1.1021   1.1132   1.1794   1.2018   1.2318   1.2332   1.2549   1.2662
  1.2669   1.2777   1.3247   1.3467   1.3896   1.4145   1.4312   1.4475
  1.4677   1.4715   1.4805   1.5334   1.5643   1.6120   1.6463   1.7212
  1.7317   1.7552   1.7576   1.8126   1.8204   1.8356   1.8404   1.9052
  2.0104   2.0160   2.0520   2.0854   2.1410   2.1719   2.2095   2.2179
  2.2422   2.2465   2.2570   2.2698   2.2887   2.2894   2.3237   2.3749
  2.4155   2.4412   2.4564   2.4964   2.5638   2.5779   2.6079   2.6989
  2.7170   2.8171   2.8262   2.8684   2.9901   3.0333   3.0603   3.0671
  3.1053   3.1900   3.1949   3.4189   3.4322   3.6570   3.7510   3.7579
  3.8409   3.9055   3.9515   3.9580   3.9853   4.0055   4.0215   4.0552
  4.0756   4.0779   4.1610   4.2457   4.2869   4.4049   4.4885   4.7967
  4.8340   6.0084   6.1070   6.1580   6.2985   6.4338   6.6957   6.7499
  7.5495   7.6581   7.7471   9.7124   9.7842   9.8011  23.2277  23.7610
 23.7724  23.9121  23.9253  24.0159  25.7565  25.8036  25.8753  26.0985
 26.1090  26.1869  26.4363  26.6350  26.8301  27.9094  28.3455  28.4184
 28.4217  28.5212  28.5466  28.5512  28.6164  28.7309  47.9879  66.7675
127.8847 127.9432 127.9719 151.6928 215.6973 215.7799 215.7994 289.7453
289.8543 289.97051020.80231901.8575
 --------------------------------------------------------------

          Ground-State Mulliken Net Atomic Charges

     Atom                 Charge (a.u.)
  ----------------------------------------
      1 C                    -1.135550
      2 C                    -0.052968
      3 C                     0.189790
      4 C                    -0.706786
      5 C                    -0.017739
      6 C                     0.011619
      7 F                    -0.074945
      8 Br                   -0.107939
      9 Cl                    0.554891
     10 Cl                    0.645776
     11 Cl                    0.592314
     12 I                     0.101535
  ----------------------------------------
  Sum of atomic charges =     0.000000

 -----------------------------------------------------------------
                    Cartesian Multipole Moments
 -----------------------------------------------------------------
    Charge (ESU x 10^10)
                -0.0000
    Dipole Moment (Debye)
         X       0.1643      Y      -0.0000      Z      -0.2245
       Tot       0.2783
    Quadrupole Moments (Debye-Ang)
        XX    -123.4784     XY      -0.0000     YY    -123.6000
        XZ      -2.4263     YZ      -0.0000     ZZ    -118.5996
    Octopole Moments (Debye-Ang^2)
       XXX    -451.7624    XXY      -0.0000    XYY    -152.0438
       YYY      -0.0000    XXZ     -42.1068    XYZ      -0.0000
       YYZ     -48.3784    XZZ    -148.3074    YZZ      -0.0000
       ZZZ    -162.8295
    Hexadecapole Moments (Debye-Ang^3)
      XXXX   -3526.0350   XXXY      -0.0000   XXYY    -641.6722
      XYYY      -0.0000   YYYY    -148.4169   XXXZ     -25.9341
      XXYZ      -0.0000   XYYZ       0.0470   YYYZ      -0.0000
      XXZZ   -1217.2627   XYZZ      -0.0000   YYZZ    -691.0289
      XZZZ     -32.3837   YZZZ      -0.0000   ZZZZ   -3687.1492
 -----------------------------------------------------------------
Archival summary:
1\1\february\OPT\ProcedureUnspecified\BasisUnspecified\1r1l316\taweetha\MonDec200:52:302019MonDec200:52:302019\0\\#,OPT,ProcedureUnspecified,BasisUnspecified,\\0,1\I\C,1,2.11435\C,2,1.39095,1,118.468\F,3,1.33657,2,119.199,1,-0,0\C,3,1.39187,2,122.168,1,-180,0\C,5,1.39964,3,119.017,2,-0,0\C,2,1.40151,1,122.876,3,-180,0\C,7,1.40347,2,120.184,1,-180,0\Cl,6,1.73371,5,120.064,3,-180,0\Cl,7,1.73589,2,120.325,1,-0,0\Cl,8,1.7374,7,120.11,2,-180,0\Br,5,1.89405,3,118.495,2,-180,0\\\@

 Total job time:  196.04s(wall), 1097.36s(cpu) 
 Mon Dec  2 00:52:30 2019

        *************************************************************
        *                                                           *
        *  Thank you very much for using Q-Chem.  Have a nice day.  *
        *                                                           *
        *************************************************************


 
User input: 2 of 2 
 
                  Welcome to Q-Chem
     A Quantum Leap Into The Future Of Chemistry


 Q-Chem 5.2 (devel), Q-Chem, Inc., Pleasanton, CA (2019)

 Yihan Shao,  Zhengting Gan,  E. Epifanovsky,  A. T. B. Gilbert,  M. Wormit,  
 J. Kussmann,  A. W. Lange,  A. Behn,  Jia Deng,  Xintian Feng,  D. Ghosh,  
 M. Goldey,  P. R. Horn,  L. D. Jacobson,  I. Kaliman,  T. Kus,  A. Landau,  
 Jie Liu,  E. I. Proynov,  R. M. Richard,  R. P. Steele,  E. J. Sundstrom,  
 H. L. Woodcock III,  P. M. Zimmerman,  D. Zuev,  B. Albrecht,  E. Alguire,  
 S. A. Baeppler,  D. Barton,  Z. Benda,  Y. A. Bernard,  E. J. Berquist,  
 K. B. Bravaya,  H. Burton,  D. Casanova,  Chun-Min Chang,  Yunqing Chen,  
 A. Chien,  K. D. Closser,  M. P. Coons,  S. Coriani,  S. Dasgupta,  
 A. L. Dempwolff,  M. Diedenhofen,  Hainam Do,  R. G. Edgar,  Po-Tung Fang,  
 S. Faraji,  S. Fatehi,  Qingguo Feng,  K. D. Fenk,  J. Fosso-Tande,  
 J. Gayvert,  Qinghui Ge,  A. Ghysels,  G. Gidofalvi,  J. Gomes,  
 J. Gonthier,  A. Gunina,  D. Hait,  M. W. D. Hanson-Heine,  
 P. H. P. Harbach,  A. W. Hauser,  M. F. Herbst,  J. E. Herr,  
 E. G. Hohenstein,  Z. C. Holden,  Kerwin Hui,  B. C. Huynh,  T.-C. Jagau,  
 Hyunjun Ji,  B. Kaduk,  K. Khistyaev,  Jaehoon Kim,  P. Klunzinger,  K. Koh,  
 D. Kosenkov,  L. Koulias,  T. Kowalczyk,  C. M. Krauter,  A. Kunitsa,  
 Ka Un Lao,  A. Laurent,  K. V. Lawler,  Joonho Lee,  D. Lefrancois,  
 S. Lehtola,  D. S. Levine,  Yi-Pei Li,  You-Sheng Lin,  Fenglai Liu,  
 E. Livshits,  A. Luenser,  P. Manohar,  E. Mansoor,  S. F. Manzer,  
 Shan-Ping Mao,  Yuezhi Mao,  N. Mardirossian,  A. V. Marenich,  
 T. Markovich,  L. A. Martinez-Martinez,  S. A. Maurer,  N. J. Mayhall,  
 S. C. McKenzie,  J.-M. Mewes,  P. Morgante,  A. F. Morrison,  
 J. W. Mullinax,  K. Nanda,  T. S. Nguyen-Beck,  R. Olivares-Amaya,  
 J. A. Parkhill,  Zheng Pei,  T. M. Perrine,  F. Plasser,  P. Pokhilko,  
 S. Prager,  A. Prociuk,  E. Ramos,  D. R. Rehn,  F. Rob,  M. Scheurer,  
 M. Schneider,  N. Sergueev,  S. M. Sharada,  S. Sharma,  D. W. Small,  
 T. Stauch,  T. Stein,  Yu-Chuan Su,  A. J. W. Thom,  A. Tkatchenko,  
 T. Tsuchimochi,  N. M. Tubman,  L. Vogt,  M. L. Vidal,  O. Vydrov,  
 M. A. Watson,  J. Wenzel,  M. de Wergifosse,  T. A. Wesolowski,  A. White,  
 J. Witte,  A. Yamada,  Jun Yang,  K. Yao,  S. Yeganeh,  S. R. Yost,  
 Zhi-Qiang You,  A. Zech,  Igor Ying Zhang,  Xing Zhang,  Yan Zhao,  
 Ying Zhu,  B. R. Brooks,  G. K. L. Chan,  C. J. Cramer,  M. S. Gordon,  
 W. J. Hehre,  A. Klamt,  M. W. Schmidt,  C. D. Sherrill,  D. G. Truhlar,  
 A. Aspuru-Guzik,  R. Baer,  A. T. Bell,  N. A. Besley,  Jeng-Da Chai,  
 A. E. DePrince, III,  R. A. DiStasio Jr.,  A. Dreuw,  B. D. Dunietz,  
 T. R. Furlani,  Chao-Ping Hsu,  Yousung Jung,  Jing Kong,  D. S. Lambrecht,  
 WanZhen Liang,  C. Ochsenfeld,  V. A. Rassolov,  L. V. Slipchenko,  
 J. E. Subotnik,  T. Van Voorhis,  J. M. Herbert,  A. I. Krylov,  
 P. M. W. Gill,  M. Head-Gordon

 Contributors to earlier versions of Q-Chem not listed above: 
 R. D. Adamson,  B. Austin,  J. Baker,  G. J. O. Beran,  K. Brandhorst,  
 S. T. Brown,  E. F. C. Byrd,  A. K. Chakraborty,  C.-L. Cheng,  
 Siu Hung Chien,  D. M. Chipman,  D. L. Crittenden,  H. Dachsel,  
 R. J. Doerksen,  A. D. Dutoi,  L. Fusti-Molnar,  W. A. Goddard III,  
 A. Golubeva-Zadorozhnaya,  S. R. Gwaltney,  G. Hawkins,  A. Heyden,  
 S. Hirata,  G. Kedziora,  F. J. Keil,  C. Kelley,  Jihan Kim,  R. A. King,  
 R. Z. Khaliullin,  P. P. Korambath,  W. Kurlancheek,  A. M. Lee,  M. S. Lee,  
 S. V. Levchenko,  Ching Yeh Lin,  D. Liotard,  R. C. Lochan,  I. Lotan,  
 P. E. Maslen,  N. Nair,  D. P. O'Neill,  D. Neuhauser,  E. Neuscamman,  
 C. M. Oana,  R. Olson,  B. Peters,  R. Peverati,  P. A. Pieniazek,  
 Y. M. Rhee,  J. Ritchie,  M. A. Rohrdanz,  E. Rosta,  N. J. Russ,  
 H. F. Schaefer III,  N. E. Schultz,  N. Shenvi,  A. C. Simmonett,  A. Sodt,  
 D. Stuck,  K. S. Thanthiriwatte,  V. Vanovschi,  Tao Wang,  A. Warshel,  
 C. F. Williams,  Q. Wu,  X. Xu,  W. Zhang

 Please cite Q-Chem as follows:
 Y. Shao et al., Mol. Phys. 113, 184-215 (2015)
 DOI: 10.1080/00268976.2014.952696

 Q-Chem 5.2.1 for Intel X86 EM64T Linux

 Parts of Q-Chem use Armadillo 8.300.2 (Tropical Shenanigans).
 http://arma.sourceforge.net/

 Q-Chem begins on Mon Dec  2 00:52:30 2019  

Host: 
0

     Scratch files written to /scratch/taweetham/qchem28532//
NAlpha2: 184
NElect   184
Mult     1
The previous job contains 0 fragments, simply inherited here

Checking the input file for inconsistencies... 	...done.

--------------------------------------------------------------
User input:
--------------------------------------------------------------

$MOLECULE
READ
$END

$REM
   JOB_TYPE 	FREQUENCY
   BASIS 	6-311++G**
   METHOD	B3LYP	
$END


--------------------------------------------------------------
 ----------------------------------------------------------------
             Standard Nuclear Orientation (Angstroms)
    I     Atom           X                Y                Z
 ----------------------------------------------------------------
    1      C      -0.1045560369    -1.0130317396    -0.0000000000
    2      C      -1.4411468475    -0.6246809339     0.0000000000
    3      C      -1.7515992509     0.7400922611     0.0000000000
    4      C      -0.7202168398     1.6919808860     0.0000000000
    5      C       0.6204185526     1.2767451881    -0.0000000000
    6      C       0.9350960845    -0.0889789500    -0.0000000000
    7      F       0.1831868327    -2.3182567736    -0.0000000000
    8      Br     -2.7733378963    -1.9710503362     0.0000000000
    9      Cl     -3.4073352414     1.2541850045     0.0000000000
   10      Cl     -1.1081194501     3.3855271475     0.0000000000
   11      Cl      1.8837504033     2.4672489783    -0.0000000000
   12      I       2.9231913925    -0.8086797501    -0.0000000000
 ----------------------------------------------------------------
 Molecular Point Group                 Cs    NOp =  2
 Largest Abelian Subgroup              Cs    NOp =  2
 Nuclear Repulsion Energy =        2029.65242472 hartrees
 There are       92 alpha and       92 beta electrons
 Requested basis set is 6-311++G(d,p)
 There are 124 shells and 354 basis functions

 Total QAlloc Memory Limit   2000 MB
 Mega-Array Size       188 MB
 MEM_STATIC part       192 MB

                       Distance Matrix (Angstroms)
             C (  1)   C (  2)   C (  3)   C (  4)   C (  5)   C (  6)
   C (  2)  1.391866
   C (  3)  2.405451  1.399638
   C (  4)  2.774190  2.426244  1.403510
   C (  5)  2.401805  2.804545  2.431967  1.403469
   C (  6)  1.390953  2.435879  2.811706  2.431436  1.401508
   F (  7)  1.336566  2.346627  3.618963  4.110735  3.621493  2.352668
   Br(  8)  2.835524  1.894055  2.897282  4.199179  4.697420  4.158687
   Cl(  9)  4.006073  2.719565  1.733711  2.722549  4.027817  4.545415
   Cl( 10)  4.511592  4.024012  2.722571  1.737402  2.726684  4.030747
   Cl( 11)  4.008206  4.540371  4.024778  2.716926  1.735888  2.726581
   I ( 12)  3.034636  4.368215  4.924669  4.419019  3.106728  2.114354
             F (  7)   Br(  8)   Cl(  9)   Cl( 10)   Cl( 11)
   Br(  8)  2.976842
   Cl(  9)  5.064996  3.286958
   Cl( 10)  5.848130  5.609445  3.135126
   Cl( 11)  5.078679  6.433271  5.428362  3.129620
   I ( 12)  3.128330  5.813910  6.658151  5.817460  3.436880

 A cutoff of  1.0D-11 yielded   5183 shell pairs
 There are     47532 function pairs (     52146 Cartesian)
 Smallest overlap matrix eigenvalue = 5.06E-07

 Q-Chem warning in module stvman/mkSTV.C, line 318:

 Overlap eigenvalue is smaller than square root of threshold
 Use THRESH >= 12 to get rid of this warning

 Linear dependence detected in AO basis
 Tighter screening thresholds may be required for diffuse basis sets
 Use S2THRESH > 14 and THRESH = 14 in case of SCF convergence issues
 Number of orthogonalized atomic orbitals = 352
 Maximum deviation from orthogonality = 1.355E-10
 Guess from superposition of atomic densities
 Warning:  Energy on first SCF cycle will be non-variational
 SAD guess density has 184.000000 electrons

 -----------------------------------------------------------------------
  General SCF calculation program by
  Eric Jon Sundstrom, Paul Horn, Yuezhi Mao, Dmitri Zuev, Alec White,
  David Stuck, Shaama M.S., Shane Yost, Joonho Lee, David Small,
  Daniel Levine, Susi Lehtola, Hugh Burton, Evgeny Epifanovsky,
  Bang C. Huynh
 -----------------------------------------------------------------------
 Exchange:     0.2000 Hartree-Fock + 0.0800 Slater + 0.7200 B88
 Correlation:  0.1900 VWN1RPA + 0.8100 LYP
 Using SG-1 standard quadrature grid
 using 6 threads for integral computing
 -------------------------------------------------------
 OpenMP Integral computing Module                
 Release: version 2.0, May 2017, Q-Chem Inc. Pleasanton 
 -------------------------------------------------------
 A restricted SCF calculation will be
 performed using DIIS
 SCF converges when DIIS error is below 1.0e-08
 ---------------------------------------
  Cycle       Energy         DIIS error
 ---------------------------------------
    1  -11205.3663508793      3.10e-02  
    2  -11202.8276298876      1.95e-03  
    3  -11202.8137550974      2.12e-03  
    4  -11202.8589052404      6.54e-04  
    5  -11202.8654746490      2.18e-04  
    6  -11202.8660449493      7.69e-05  
    7  -11202.8661101154      2.25e-05  
    8  -11202.8661163924      1.01e-05  
    9  -11202.8661179071      2.46e-06  
   10  -11202.8661179655      4.36e-07  
   11  -11202.8661179673      2.27e-07  
   12  -11202.8661179685      7.74e-08  
   13  -11202.8661179698      3.45e-08  
   14  -11202.8661179695      6.85e-09  Convergence criterion met
 ---------------------------------------
 SCF time:   CPU 198.87s  wall 35.00s 
 SCF   energy in the final basis set =   -11202.8661179695
 Total energy in the final basis set =   -11202.8661179695

 --------------------------------------------------------------
             Orbital Energies (a.u.) and Symmetries
 --------------------------------------------------------------

 Alpha MOs, Restricted
 -- Occupied --                  
******* -482.86 -176.33 -165.73 -165.73 -165.73 -101.59 -101.59
  1 A'    2 A'    3 A'    4 A'    1 A"    5 A'    6 A'    7 A'                 
-101.59  -62.51  -56.34  -56.33  -56.33  -35.82  -31.32  -31.31
  8 A'    9 A'   10 A'    2 A"   11 A'   12 A'   13 A'    3 A"                 
-31.309 -24.731 -22.966 -22.964 -22.964 -22.960 -22.960 -10.316
 14 A'   15 A'   16 A'    4 A"   17 A'   18 A'    5 A"   19 A'                 
-10.292 -10.292 -10.288 -10.279 -10.270  -9.502  -9.502  -9.500
 20 A'   21 A'   22 A'   23 A'   24 A'   25 A'   26 A'   27 A'                 
 -8.723  -7.267  -7.267  -7.265  -7.257  -7.256  -7.256  -7.255
 28 A'   29 A'   30 A'   31 A'    6 A"    7 A"   32 A'   33 A'                 
 -7.254  -7.254  -6.556  -6.541  -6.541  -6.371  -4.784  -4.769
  8 A"   34 A'   35 A'    9 A"   36 A'   37 A'   38 A'   10 A"                 
 -4.768  -2.667  -2.662  -2.662  -2.651  -2.650  -2.050  -2.045
 39 A'   40 A'   11 A"   41 A'   12 A"   42 A'   43 A'   13 A"                 
 -2.045  -2.031  -2.031  -1.276  -0.969  -0.919  -0.895  -0.871
 44 A'   14 A"   45 A'   46 A'   47 A'   48 A'   49 A'   50 A'                 
 -0.838  -0.783  -0.757  -0.693  -0.653  -0.632  -0.579  -0.576
 51 A'   52 A'   53 A'   54 A'   55 A'   56 A'   57 A'   58 A'                 
 -0.519  -0.514  -0.478  -0.476  -0.461  -0.451  -0.434  -0.407
 15 A"   59 A'   60 A'   61 A'   16 A"   62 A'   63 A'   17 A"                 
 -0.400  -0.379  -0.364  -0.359  -0.357  -0.340  -0.333  -0.312
 64 A'   18 A"   65 A'   66 A'   19 A"   20 A"   67 A'   68 A'                 
 -0.306  -0.284  -0.273  -0.267
 21 A"   69 A'   22 A"   23 A"                                                 
 -- Virtual --                   
 -0.089  -0.072  -0.061  -0.046  -0.020  -0.005   0.011   0.017
 70 A'   24 A"   25 A"   71 A'   72 A'   73 A'   74 A'   75 A'                 
  0.029   0.030   0.041   0.049   0.056   0.059   0.067   0.074
 76 A'   77 A'   26 A"   78 A'   79 A'   27 A"   80 A'   81 A'                 
  0.075   0.076   0.078   0.091   0.092   0.097   0.101   0.104
 28 A"   29 A"   82 A'   30 A"   83 A'   84 A'   85 A'   31 A"                 
  0.115   0.120   0.122   0.137   0.139   0.144   0.155   0.158
 86 A'   87 A'   32 A"   88 A'   33 A"   89 A'   90 A'   34 A"                 
  0.159   0.174   0.175   0.180   0.183   0.192   0.200   0.208
 91 A'   35 A"   92 A'   93 A'   94 A'   95 A'   96 A'   97 A'                 
  0.217   0.222   0.224   0.233   0.239   0.245   0.253   0.256
 98 A'   99 A'   36 A"  100 A'  101 A'  102 A'   37 A"  103 A'                 
  0.267   0.274   0.278   0.289   0.293   0.312   0.321   0.351
104 A'  105 A'  106 A'  107 A'  108 A'   38 A"  109 A'  110 A'                 
  0.367   0.389   0.395   0.404   0.410   0.417   0.424   0.424
111 A'  112 A'   39 A"  113 A'  114 A'   40 A"   41 A"  115 A'                 
  0.429   0.435   0.441   0.460   0.463   0.464   0.474   0.483
116 A'  117 A'   42 A"  118 A'  119 A'   43 A"  120 A'   44 A"                 
  0.489   0.498   0.499   0.512   0.527   0.547   0.551   0.566
121 A'  122 A'   45 A"  123 A'   46 A"  124 A'   47 A"   48 A"                 
  0.566   0.572   0.577   0.588   0.599   0.611   0.623   0.646
125 A'   49 A"  126 A'  127 A'  128 A'   50 A"  129 A'  130 A'                 
  0.649   0.668   0.699   0.718   0.721   0.756   0.762   0.771
 51 A"  131 A'   52 A"  132 A'  133 A'  134 A'   53 A"  135 A'                 
  0.787   0.812   0.817   0.825   0.832   0.832   0.843   0.847
136 A'   54 A"  137 A'  138 A'  139 A'   55 A"  140 A'   56 A"                 
  0.853   0.876   0.887   0.889   0.908   0.921   0.928   0.934
 57 A"  141 A'  142 A'  143 A'  144 A'  145 A'  146 A'  147 A'                 
  0.937   0.955   0.982   0.996   1.045   1.051   1.059   1.091
 58 A"  148 A'  149 A'   59 A"  150 A'  151 A'  152 A'  153 A'                 
  1.102   1.113   1.179   1.202   1.232   1.233   1.255   1.266
 60 A"  154 A'  155 A'   61 A"  156 A'   62 A"  157 A'  158 A'                 
  1.267   1.278   1.325   1.347   1.390   1.415   1.431   1.447
 63 A"   64 A"  159 A'   65 A"  160 A'   66 A"  161 A'  162 A'                 
  1.467   1.471   1.481   1.533   1.564   1.612   1.646   1.721
163 A'  164 A'  165 A'  166 A'  167 A'  168 A'  169 A'   67 A"                 
  1.732   1.755   1.757   1.813   1.820   1.836   1.840   1.905
 68 A"  170 A'  171 A'  172 A'  173 A'   69 A"   70 A"   71 A"                 
  2.010   2.016   2.052   2.085   2.141   2.172   2.209   2.218
174 A'   72 A"  175 A'  176 A'  177 A'  178 A'  179 A'   73 A"                 
  2.242   2.247   2.257   2.270   2.289   2.290   2.324   2.375
 74 A"   75 A"  180 A'  181 A'  182 A'   76 A"  183 A'  184 A'                 
  2.416   2.441   2.456   2.496   2.564   2.578   2.608   2.699
185 A'  186 A'  187 A'  188 A'   77 A"  189 A'  190 A'   78 A"                 
  2.717   2.817   2.826   2.868   2.990   3.033   3.060   3.067
 79 A"   80 A"   81 A"  191 A'  192 A'   82 A"  193 A'  194 A'                 
  3.105   3.190   3.195   3.419   3.432   3.657   3.751   3.758
195 A'  196 A'  197 A'  198 A'  199 A'  200 A'   83 A"  201 A'                 
  3.841   3.906   3.952   3.958   3.985   4.005   4.021   4.055
202 A'  203 A'   84 A"   85 A"   86 A"  204 A'   87 A"  205 A'                 
  4.075   4.078   4.161   4.245   4.287   4.405   4.488   4.797
 88 A"  206 A'  207 A'  208 A'  209 A'  210 A'  211 A'  212 A'                 
  4.834   6.008   6.106   6.158   6.299   6.434   6.696   6.750
213 A'   89 A"  214 A'  215 A'   90 A"  216 A'  217 A'  218 A'                 
  7.550   7.658   7.748   9.712   9.784   9.801  23.228  23.761
 91 A"  219 A'  220 A'  221 A'  222 A'  223 A'  224 A'  225 A'                 
 23.772  23.912  23.925  24.016  25.757  25.804  25.876  26.099
226 A'  227 A'  228 A'  229 A'   92 A"   93 A"   94 A"  230 A'                 
 26.109  26.187  26.437  26.635  26.830  27.909  28.345  28.418
231 A'  232 A'  233 A'  234 A'  235 A'  236 A'   95 A"  237 A'                 
 28.421  28.521  28.546  28.551  28.616  28.731  47.988  66.767
238 A'   96 A"  239 A'   97 A"  240 A'  241 A'  242 A'  243 A'                 
127.884 127.943 127.972 151.693 215.697 215.780 215.799 289.745
 98 A"  244 A'  245 A'  246 A'  247 A'  248 A'  249 A'   99 A"                 
289.854 289.9711020.8021901.857
250 A'  251 A'  252 A'  253 A'                                                 

 Beta MOs, Restricted
 -- Occupied --                  
******* -482.86 -176.33 -165.73 -165.73 -165.73 -101.59 -101.59
  1 A'    2 A'    3 A'    4 A'    1 A"    5 A'    6 A'    7 A'                 
-101.59  -62.51  -56.34  -56.33  -56.33  -35.82  -31.32  -31.31
  8 A'    9 A'   10 A'    2 A"   11 A'   12 A'   13 A'    3 A"                 
-31.309 -24.731 -22.966 -22.964 -22.964 -22.960 -22.960 -10.316
 14 A'   15 A'   16 A'    4 A"   17 A'   18 A'    5 A"   19 A'                 
-10.292 -10.292 -10.288 -10.279 -10.270  -9.502  -9.502  -9.500
 20 A'   21 A'   22 A'   23 A'   24 A'   25 A'   26 A'   27 A'                 
 -8.723  -7.267  -7.267  -7.265  -7.257  -7.256  -7.256  -7.255
 28 A'   29 A'   30 A'   31 A'    6 A"    7 A"   32 A'   33 A'                 
 -7.254  -7.254  -6.556  -6.541  -6.541  -6.371  -4.784  -4.769
  8 A"   34 A'   35 A'    9 A"   36 A'   37 A'   38 A'   10 A"                 
 -4.768  -2.667  -2.662  -2.662  -2.651  -2.650  -2.050  -2.045
 39 A'   40 A'   11 A"   41 A'   12 A"   42 A'   43 A'   13 A"                 
 -2.045  -2.031  -2.031  -1.276  -0.969  -0.919  -0.895  -0.871
 44 A'   14 A"   45 A'   46 A'   47 A'   48 A'   49 A'   50 A'                 
 -0.838  -0.783  -0.757  -0.693  -0.653  -0.632  -0.579  -0.576
 51 A'   52 A'   53 A'   54 A'   55 A'   56 A'   57 A'   58 A'                 
 -0.519  -0.514  -0.478  -0.476  -0.461  -0.451  -0.434  -0.407
 15 A"   59 A'   60 A'   61 A'   16 A"   62 A'   63 A'   17 A"                 
 -0.400  -0.379  -0.364  -0.359  -0.357  -0.340  -0.333  -0.312
 64 A'   18 A"   65 A'   66 A'   19 A"   20 A"   67 A'   68 A'                 
 -0.306  -0.284  -0.273  -0.267
 21 A"   69 A'   22 A"   23 A"                                                 
 -- Virtual --                   
 -0.089  -0.072  -0.061  -0.046  -0.020  -0.005   0.011   0.017
 70 A'   24 A"   25 A"   71 A'   72 A'   73 A'   74 A'   75 A'                 
  0.029   0.030   0.041   0.049   0.056   0.059   0.067   0.074
 76 A'   77 A'   26 A"   78 A'   79 A'   27 A"   80 A'   81 A'                 
  0.075   0.076   0.078   0.091   0.092   0.097   0.101   0.104
 28 A"   29 A"   82 A'   30 A"   83 A'   84 A'   85 A'   31 A"                 
  0.115   0.120   0.122   0.137   0.139   0.144   0.155   0.158
 86 A'   87 A'   32 A"   88 A'   33 A"   89 A'   90 A'   34 A"                 
  0.159   0.174   0.175   0.180   0.183   0.192   0.200   0.208
 91 A'   35 A"   92 A'   93 A'   94 A'   95 A'   96 A'   97 A'                 
  0.217   0.222   0.224   0.233   0.239   0.245   0.253   0.256
 98 A'   99 A'   36 A"  100 A'  101 A'  102 A'   37 A"  103 A'                 
  0.267   0.274   0.278   0.289   0.293   0.312   0.321   0.351
104 A'  105 A'  106 A'  107 A'  108 A'   38 A"  109 A'  110 A'                 
  0.367   0.389   0.395   0.404   0.410   0.417   0.424   0.424
111 A'  112 A'   39 A"  113 A'  114 A'   40 A"   41 A"  115 A'                 
  0.429   0.435   0.441   0.460   0.463   0.464   0.474   0.483
116 A'  117 A'   42 A"  118 A'  119 A'   43 A"  120 A'   44 A"                 
  0.489   0.498   0.499   0.512   0.527   0.547   0.551   0.566
121 A'  122 A'   45 A"  123 A'   46 A"  124 A'   47 A"   48 A"                 
  0.566   0.572   0.577   0.588   0.599   0.611   0.623   0.646
125 A'   49 A"  126 A'  127 A'  128 A'   50 A"  129 A'  130 A'                 
  0.649   0.668   0.699   0.718   0.721   0.756   0.762   0.771
 51 A"  131 A'   52 A"  132 A'  133 A'  134 A'   53 A"  135 A'                 
  0.787   0.812   0.817   0.825   0.832   0.832   0.843   0.847
136 A'   54 A"  137 A'  138 A'  139 A'   55 A"  140 A'   56 A"                 
  0.853   0.876   0.887   0.889   0.908   0.921   0.928   0.934
 57 A"  141 A'  142 A'  143 A'  144 A'  145 A'  146 A'  147 A'                 
  0.937   0.955   0.982   0.996   1.045   1.051   1.059   1.091
 58 A"  148 A'  149 A'   59 A"  150 A'  151 A'  152 A'  153 A'                 
  1.102   1.113   1.179   1.202   1.232   1.233   1.255   1.266
 60 A"  154 A'  155 A'   61 A"  156 A'   62 A"  157 A'  158 A'                 
  1.267   1.278   1.325   1.347   1.390   1.415   1.431   1.447
 63 A"   64 A"  159 A'   65 A"  160 A'   66 A"  161 A'  162 A'                 
  1.467   1.471   1.481   1.533   1.564   1.612   1.646   1.721
163 A'  164 A'  165 A'  166 A'  167 A'  168 A'  169 A'   67 A"                 
  1.732   1.755   1.757   1.813   1.820   1.836   1.840   1.905
 68 A"  170 A'  171 A'  172 A'  173 A'   69 A"   70 A"   71 A"                 
  2.010   2.016   2.052   2.085   2.141   2.172   2.209   2.218
174 A'   72 A"  175 A'  176 A'  177 A'  178 A'  179 A'   73 A"                 
  2.242   2.247   2.257   2.270   2.289   2.290   2.324   2.375
 74 A"   75 A"  180 A'  181 A'  182 A'   76 A"  183 A'  184 A'                 
  2.416   2.441   2.456   2.496   2.564   2.578   2.608   2.699
185 A'  186 A'  187 A'  188 A'   77 A"  189 A'  190 A'   78 A"                 
  2.717   2.817   2.826   2.868   2.990   3.033   3.060   3.067
 79 A"   80 A"   81 A"  191 A'  192 A'   82 A"  193 A'  194 A'                 
  3.105   3.190   3.195   3.419   3.432   3.657   3.751   3.758
195 A'  196 A'  197 A'  198 A'  199 A'  200 A'   83 A"  201 A'                 
  3.841   3.906   3.952   3.958   3.985   4.005   4.021   4.055
202 A'  203 A'   84 A"   85 A"   86 A"  204 A'   87 A"  205 A'                 
  4.075   4.078   4.161   4.245   4.287   4.405   4.488   4.797
 88 A"  206 A'  207 A'  208 A'  209 A'  210 A'  211 A'  212 A'                 
  4.834   6.008   6.106   6.158   6.299   6.434   6.696   6.750
213 A'   89 A"  214 A'  215 A'   90 A"  216 A'  217 A'  218 A'                 
  7.550   7.658   7.748   9.712   9.784   9.801  23.228  23.761
 91 A"  219 A'  220 A'  221 A'  222 A'  223 A'  224 A'  225 A'                 
 23.772  23.912  23.925  24.016  25.757  25.804  25.876  26.099
226 A'  227 A'  228 A'  229 A'   92 A"   93 A"   94 A"  230 A'                 
 26.109  26.187  26.437  26.635  26.830  27.909  28.345  28.418
231 A'  232 A'  233 A'  234 A'  235 A'  236 A'   95 A"  237 A'                 
 28.421  28.521  28.546  28.551  28.616  28.731  47.988  66.767
238 A'   96 A"  239 A'   97 A"  240 A'  241 A'  242 A'  243 A'                 
127.884 127.943 127.972 151.693 215.697 215.780 215.799 289.745
 98 A"  244 A'  245 A'  246 A'  247 A'  248 A'  249 A'   99 A"                 
289.854 289.9711020.8021901.857
250 A'  251 A'  252 A'  253 A'                                                 
 --------------------------------------------------------------

          Ground-State Mulliken Net Atomic Charges

     Atom                 Charge (a.u.)
  ----------------------------------------
      1 C                    -1.149421
      2 C                    -0.059241
      3 C                     0.197440
      4 C                    -0.706623
      5 C                    -0.012425
      6 C                     0.021319
      7 F                    -0.074001
      8 Br                   -0.108549
      9 Cl                    0.554821
     10 Cl                    0.645271
     11 Cl                    0.591720
     12 I                     0.099689
  ----------------------------------------
  Sum of atomic charges =     0.000000

 -----------------------------------------------------------------
                    Cartesian Multipole Moments
 -----------------------------------------------------------------
    Charge (ESU x 10^10)
                -0.0000
    Dipole Moment (Debye)
         X       0.2595      Y       0.0906      Z       0.0000
       Tot       0.2749
    Quadrupole Moments (Debye-Ang)
        XX    -117.7182     XY       0.3446     YY    -124.6168
        XZ       0.0000     YZ       0.0000     ZZ    -123.6003
    Octopole Moments (Debye-Ang^2)
       XXX      55.4975    XXY     -42.2265    XYY       8.9150
       YYY     -80.6445    XXZ      -0.0000    XYZ      -0.0000
       YYZ       0.0000    XZZ      13.4712    YZZ     -30.9618
       ZZZ       0.0000
    Hexadecapole Moments (Debye-Ang^3)
      XXXX   -3659.5348   XXXY      29.0773   XXYY    -998.5264
      XYYY      74.0016   YYYY   -2433.1173   XXXZ       0.0000
      XXYZ       0.0000   XYYZ      -0.0000   YYYZ       0.0000
      XXZZ    -688.1820   XYZZ      15.8637   YYZZ    -447.7861
      XZZZ       0.0000   YZZZ       0.0000   ZZZZ    -148.4135
 -----------------------------------------------------------------
 Calculating MO derivatives via CPSCF
    1     0    39    0.0177277  
    2     0    39    0.0071869  
    3     0    39    0.0013682  
    4     0    39    0.0001659  
    5    23    16    0.0000216  
    6    38     1    0.0000012  
    7    39     0    0.0000001  Converged
 Time for AOints: 219.2 s (CPU) 36.8 s (wall)
 ------------------------------------------------------------------------------
                     AOints        : Timing summary (seconds)
 ------------------------------------------------------------------------------
     job step          cpu (% of tot)      sys (% of tot)     wall (% of tot)
 ------------------------------------------------------------------------------
  AOints            0.2192E+03 ( 7.8)   0.1300E-04 ( 5.9)   0.3684E+02 ( 7.7)
 ------------------------------------------------------------------------------
   Grand Totals     0.2807E+04          0.2190E-03          0.4816E+03
 ------------------------------------------------------------------------------
 Polarizability Matrix (a.u.)
            1           2           3
    1-216.9323738  -0.4742605  -0.0000000
    2  -0.4742605-181.3856142   0.0000000
    3  -0.0000000   0.0000000 -86.5830193
 Calculating analytic Hessian of the SCF energy

 Direct stationary perturbation theory relativistic correction:

 rels  =     116.177491294544
 relv  =    -389.791160971460
 rel2e =      55.473960541647
 E_rel =    -218.139709135269

 Hessian of the SCF Energy
            1           2           3           4           5           6
    1   0.6574728   0.0005586  -0.0000000  -0.2961361   0.0154150   0.0000000
    2   0.0005586   0.6621400  -0.0000000   0.0894320  -0.1092185  -0.0000000
    3  -0.0000000  -0.0000000   0.1386130   0.0000000   0.0000000  -0.0572866
    4  -0.2961361   0.0894320   0.0000000   0.5727090  -0.0526783  -0.0000000
    5   0.0154150  -0.1092185   0.0000000  -0.0526783   0.5749401   0.0000000
    6   0.0000000  -0.0000000  -0.0572866  -0.0000000   0.0000000   0.0954236
    7   0.0104982   0.0332066   0.0000000  -0.1063247   0.0705880   0.0000000
    8   0.0905004   0.0000165  -0.0000000   0.0156498  -0.2926210  -0.0000000
    9   0.0000000  -0.0000000  -0.0022813   0.0000000  -0.0000000  -0.0504655
   10  -0.0694581  -0.0147390  -0.0000000   0.0513818  -0.0578848   0.0000000
   11  -0.0150748  -0.0050756   0.0000000  -0.0048708  -0.0454033  -0.0000000
   12  -0.0000000   0.0000000   0.0059336   0.0000000  -0.0000000   0.0021133
   13   0.0564892  -0.0071707   0.0000000  -0.0337660   0.0332283  -0.0000000
   14  -0.0622367  -0.0458823  -0.0000000   0.0342199  -0.0345943   0.0000000
   15   0.0000000   0.0000000  -0.0021271  -0.0000000   0.0000000   0.0046882
   16  -0.2245189  -0.1385238   0.0000000  -0.0491683   0.0043198  -0.0000000
   17  -0.0722970  -0.1853942   0.0000000  -0.0530416   0.0505119   0.0000000
   18   0.0000000  -0.0000000  -0.0565895  -0.0000000   0.0000000   0.0068014
   19  -0.0797254   0.0520689   0.0000000  -0.0128897   0.0486803  -0.0000000
   20   0.0542716  -0.3086135   0.0000000   0.0133014  -0.0377837  -0.0000000
   21   0.0000000   0.0000000  -0.0407318  -0.0000000   0.0000000   0.0063219
   22  -0.0270804  -0.0280513   0.0000000  -0.0986683  -0.0686990  -0.0000000
   23  -0.0098360  -0.0080129  -0.0000000  -0.0688274  -0.0970192   0.0000000
   24   0.0000000  -0.0000000   0.0042034  -0.0000000  -0.0000000  -0.0156747
   25   0.0036041   0.0004761  -0.0000000  -0.0268053   0.0119869   0.0000000
   26  -0.0033285  -0.0033948  -0.0000000   0.0322805  -0.0107288   0.0000000
   27   0.0000000   0.0000000   0.0041830   0.0000000  -0.0000000   0.0032432
   28   0.0002160  -0.0002083  -0.0000000  -0.0026071  -0.0005177  -0.0000000
   29  -0.0000259   0.0009686  -0.0000000  -0.0032433   0.0021475  -0.0000000
   30  -0.0000000  -0.0000000  -0.0016195  -0.0000000   0.0000000   0.0038802
   31   0.0009239   0.0016075  -0.0000000  -0.0000669  -0.0002634   0.0000000
   32   0.0049565  -0.0010810  -0.0000000  -0.0008546   0.0002147  -0.0000000
   33   0.0000000  -0.0000000   0.0042165   0.0000000  -0.0000000  -0.0012942
   34  -0.0322858   0.0113437  -0.0000000   0.0023417  -0.0041756  -0.0000000
   35  -0.0029039   0.0035475  -0.0000000  -0.0013675  -0.0004451  -0.0000000
   36  -0.0000000  -0.0000000   0.0034863  -0.0000000   0.0000000   0.0022493
            7           8           9          10          11          12
    1   0.0104982   0.0905004   0.0000000  -0.0694581  -0.0150748  -0.0000000
    2   0.0332066   0.0000165  -0.0000000  -0.0147390  -0.0050756   0.0000000
    3   0.0000000  -0.0000000  -0.0022813  -0.0000000   0.0000000   0.0059336
    4  -0.1063247   0.0156498   0.0000000   0.0513818  -0.0048708   0.0000000
    5   0.0705880  -0.2926210  -0.0000000  -0.0578848  -0.0454033  -0.0000000
    6   0.0000000  -0.0000000  -0.0504655   0.0000000  -0.0000000   0.0021133
    7   0.5133802   0.0180463  -0.0000000  -0.1979618  -0.1278905   0.0000000
    8   0.0180463   0.5972616   0.0000000  -0.0655599  -0.1851190   0.0000000
    9  -0.0000000   0.0000000   0.1072976  -0.0000000  -0.0000000  -0.0512117
   10  -0.1979618  -0.0655599  -0.0000000   0.5918946   0.0194423  -0.0000000
   11  -0.1278905  -0.1851190  -0.0000000   0.0194423   0.5153821   0.0000000
   12   0.0000000   0.0000000  -0.0512117  -0.0000000   0.0000000   0.1024037
   13  -0.0504241  -0.0540758   0.0000000  -0.2695234   0.0870549   0.0000000
   14   0.0038367   0.0541115  -0.0000000   0.0241288  -0.1111484  -0.0000000
   15   0.0000000  -0.0000000  -0.0003781   0.0000000   0.0000000  -0.0507663
   16  -0.0067465  -0.0206303  -0.0000000   0.0083215   0.0294242   0.0000000
   17  -0.0196215  -0.0600095   0.0000000   0.0825076  -0.0037071  -0.0000000
   18  -0.0000000  -0.0000000   0.0050524   0.0000000  -0.0000000   0.0023891
   19  -0.0054153  -0.0050595  -0.0000000   0.0028478   0.0004732   0.0000000
   20  -0.0005010   0.0022025  -0.0000000   0.0003307   0.0004867   0.0000000
   21  -0.0000000   0.0000000   0.0058079   0.0000000  -0.0000000  -0.0020007
   22  -0.0050654  -0.0073225   0.0000000   0.0007302   0.0015681  -0.0000000
   23  -0.0231415  -0.0243864   0.0000000   0.0037036  -0.0006174   0.0000000
   24   0.0000000   0.0000000   0.0022143   0.0000000  -0.0000000   0.0030536
   25  -0.1541981   0.0363984   0.0000000  -0.0420924   0.0101348  -0.0000000
   26   0.0370357  -0.0504529   0.0000000  -0.0099749   0.0035866  -0.0000000
   27  -0.0000000   0.0000000  -0.0219840  -0.0000000  -0.0000000   0.0033190
   28   0.0031213  -0.0136670   0.0000000  -0.0448584   0.0276567   0.0000000
   29   0.0066870  -0.0411218  -0.0000000   0.0275708  -0.1610537   0.0000000
   30   0.0000000  -0.0000000   0.0028146   0.0000000   0.0000000  -0.0211281
   31  -0.0005127   0.0050482  -0.0000000  -0.0339104  -0.0283614  -0.0000000
   32   0.0016691   0.0005761   0.0000000  -0.0078623  -0.0053063  -0.0000000
   33  -0.0000000   0.0000000   0.0039438  -0.0000000  -0.0000000   0.0033889
   34  -0.0003506   0.0006720   0.0000000   0.0026287   0.0004435   0.0000000
   35   0.0000854  -0.0004580   0.0000000  -0.0016633  -0.0020251  -0.0000000
   36   0.0000000  -0.0000000  -0.0008099  -0.0000000   0.0000000   0.0025055
           13          14          15          16          17          18
    1   0.0564892  -0.0622367   0.0000000  -0.2245189  -0.0722970   0.0000000
    2  -0.0071707  -0.0458823   0.0000000  -0.1385238  -0.1853942  -0.0000000
    3   0.0000000  -0.0000000  -0.0021271   0.0000000   0.0000000  -0.0565895
    4  -0.0337660   0.0342199  -0.0000000  -0.0491683  -0.0530416  -0.0000000
    5   0.0332283  -0.0345943   0.0000000   0.0043198   0.0505119   0.0000000
    6  -0.0000000   0.0000000   0.0046882  -0.0000000   0.0000000   0.0068014
    7  -0.0504241   0.0038367   0.0000000  -0.0067465  -0.0196215  -0.0000000
    8  -0.0540758   0.0541115  -0.0000000  -0.0206303  -0.0600095  -0.0000000
    9   0.0000000  -0.0000000  -0.0003781  -0.0000000   0.0000000   0.0050524
   10  -0.2695234   0.0241288   0.0000000   0.0083215   0.0825076   0.0000000
   11   0.0870549  -0.1111484   0.0000000   0.0294242  -0.0037071  -0.0000000
   12   0.0000000  -0.0000000  -0.0507663   0.0000000  -0.0000000   0.0023891
   13   0.5358001  -0.0455986  -0.0000000  -0.1072923   0.0231486   0.0000000
   14  -0.0455986   0.5549293   0.0000000   0.0713219  -0.2850752   0.0000000
   15  -0.0000000   0.0000000   0.1060061   0.0000000  -0.0000000  -0.0494022
   16  -0.1072923   0.0713219   0.0000000   0.4485595   0.0587131  -0.0000000
   17   0.0231486  -0.2850752  -0.0000000   0.0587131   0.5946607   0.0000000
   18   0.0000000   0.0000000  -0.0494022  -0.0000000   0.0000000   0.0902287
   19  -0.0060199   0.0010343  -0.0000000   0.0080570  -0.0280573   0.0000000
   20  -0.0030881   0.0023908  -0.0000000   0.0056022  -0.0553321  -0.0000000
   21  -0.0000000   0.0000000   0.0059815  -0.0000000  -0.0000000   0.0053690
   22   0.0002327  -0.0006127  -0.0000000  -0.0006622   0.0046486   0.0000000
   23   0.0000597  -0.0005492   0.0000000   0.0016534   0.0018678  -0.0000000
   24  -0.0000000   0.0000000  -0.0009915   0.0000000  -0.0000000   0.0029018
   25   0.0023139  -0.0041745   0.0000000  -0.0009355   0.0000548   0.0000000
   26  -0.0009223  -0.0022118   0.0000000   0.0006199   0.0005418   0.0000000
   27  -0.0000000  -0.0000000   0.0039970   0.0000000  -0.0000000  -0.0014474
   28  -0.0079715   0.0293893   0.0000000  -0.0032262  -0.0016612  -0.0000000
   29   0.0093432  -0.0297262   0.0000000   0.0009215   0.0023869  -0.0000000
   30   0.0000000   0.0000000   0.0025768  -0.0000000   0.0000000   0.0040475
   31  -0.1024070  -0.0601197  -0.0000000  -0.0050575  -0.0099853   0.0000000
   32  -0.0620083  -0.0949177   0.0000000  -0.0293460  -0.0318843  -0.0000000
   33  -0.0000000  -0.0000000  -0.0209676   0.0000000   0.0000000   0.0023845
   34  -0.0174319   0.0088118  -0.0000000  -0.0673302   0.0155909  -0.0000000
   35   0.0200298  -0.0073258   0.0000000   0.0159239  -0.0285670  -0.0000000
   36   0.0000000  -0.0000000   0.0013832  -0.0000000   0.0000000  -0.0117353
           19          20          21          22          23          24
    1  -0.0797254   0.0542716   0.0000000  -0.0270804  -0.0098360   0.0000000
    2   0.0520689  -0.3086135   0.0000000  -0.0280513  -0.0080129  -0.0000000
    3   0.0000000   0.0000000  -0.0407318   0.0000000  -0.0000000   0.0042034
    4  -0.0128897   0.0133014  -0.0000000  -0.0986683  -0.0688274  -0.0000000
    5   0.0486803  -0.0377837   0.0000000  -0.0686990  -0.0970192  -0.0000000
    6  -0.0000000  -0.0000000   0.0063219  -0.0000000   0.0000000  -0.0156747
    7  -0.0054153  -0.0005010  -0.0000000  -0.0050654  -0.0231415   0.0000000
    8  -0.0050595   0.0022025   0.0000000  -0.0073225  -0.0243864   0.0000000
    9  -0.0000000  -0.0000000   0.0058079   0.0000000   0.0000000   0.0022143
   10   0.0028478   0.0003307   0.0000000   0.0007302   0.0037036   0.0000000
   11   0.0004732   0.0004867  -0.0000000   0.0015681  -0.0006174  -0.0000000
   12   0.0000000   0.0000000  -0.0020007  -0.0000000   0.0000000   0.0030536
   13  -0.0060199  -0.0030881  -0.0000000   0.0002327   0.0000597  -0.0000000
   14   0.0010343   0.0023908   0.0000000  -0.0006127  -0.0005492   0.0000000
   15  -0.0000000  -0.0000000   0.0059815  -0.0000000   0.0000000  -0.0009915
   16   0.0080570   0.0056022  -0.0000000  -0.0006622   0.0016534   0.0000000
   17  -0.0280573  -0.0553321  -0.0000000   0.0046486   0.0018678  -0.0000000
   18   0.0000000  -0.0000000   0.0053690   0.0000000  -0.0000000   0.0029018
   19   0.0996660  -0.0694228  -0.0000000  -0.0031064   0.0038178  -0.0000000
   20  -0.0694228   0.3982673  -0.0000000  -0.0017344   0.0040473  -0.0000000
   21  -0.0000000  -0.0000000   0.0226445  -0.0000000   0.0000000  -0.0020711
   22  -0.0031064  -0.0017344  -0.0000000   0.1330010   0.0959998  -0.0000000
   23   0.0038178   0.0040473   0.0000000   0.0959998   0.1337832   0.0000000
   24  -0.0000000  -0.0000000  -0.0020711  -0.0000000   0.0000000   0.0068631
   25  -0.0008776   0.0010800   0.0000000   0.0021259  -0.0018679  -0.0000000
   26   0.0018834  -0.0008205   0.0000000   0.0054060  -0.0071482   0.0000000
   27  -0.0000000  -0.0000000   0.0001216  -0.0000000   0.0000000  -0.0008460
   28   0.0000342   0.0008028   0.0000000   0.0001391  -0.0007567   0.0000000
   29   0.0007853  -0.0033268   0.0000000  -0.0000426  -0.0012239   0.0000000
   30  -0.0000000   0.0000000   0.0000958   0.0000000  -0.0000000   0.0002400
   31   0.0003189  -0.0005586  -0.0000000  -0.0007080  -0.0008039  -0.0000000
   32  -0.0012797  -0.0018565   0.0000000  -0.0007097  -0.0006695   0.0000000
   33  -0.0000000  -0.0000000   0.0001882   0.0000000  -0.0000000   0.0000163
   34  -0.0028895  -0.0000837  -0.0000000  -0.0009382  -0.0000009  -0.0000000
   35  -0.0049237   0.0003385   0.0000000  -0.0004502  -0.0000716   0.0000000
   36   0.0000000   0.0000000  -0.0017266   0.0000000  -0.0000000   0.0000907
           25          26          27          28          29          30
    1   0.0036041  -0.0033285   0.0000000   0.0002160  -0.0000259  -0.0000000
    2   0.0004761  -0.0033948   0.0000000  -0.0002083   0.0009686  -0.0000000
    3  -0.0000000  -0.0000000   0.0041830  -0.0000000  -0.0000000  -0.0016195
    4  -0.0268053   0.0322805   0.0000000  -0.0026071  -0.0032433  -0.0000000
    5   0.0119869  -0.0107288  -0.0000000  -0.0005177   0.0021475   0.0000000
    6   0.0000000   0.0000000   0.0032432  -0.0000000  -0.0000000   0.0038802
    7  -0.1541981   0.0370357  -0.0000000   0.0031213   0.0066870   0.0000000
    8   0.0363984  -0.0504529   0.0000000  -0.0136670  -0.0411218  -0.0000000
    9   0.0000000   0.0000000  -0.0219840   0.0000000  -0.0000000   0.0028146
   10  -0.0420924  -0.0099749  -0.0000000  -0.0448584   0.0275708   0.0000000
   11   0.0101348   0.0035866  -0.0000000   0.0276567  -0.1610537   0.0000000
   12  -0.0000000  -0.0000000   0.0033190   0.0000000   0.0000000  -0.0211281
   13   0.0023139  -0.0009223  -0.0000000  -0.0079715   0.0093432   0.0000000
   14  -0.0041745  -0.0022118  -0.0000000   0.0293893  -0.0297262   0.0000000
   15   0.0000000   0.0000000   0.0039970   0.0000000   0.0000000   0.0025768
   16  -0.0009355   0.0006199   0.0000000  -0.0032262   0.0009215  -0.0000000
   17   0.0000548   0.0005418  -0.0000000  -0.0016612   0.0023869   0.0000000
   18   0.0000000   0.0000000  -0.0014474  -0.0000000  -0.0000000   0.0040475
   19  -0.0008776   0.0018834  -0.0000000   0.0000342   0.0007853  -0.0000000
   20   0.0010800  -0.0008205  -0.0000000   0.0008028  -0.0033268   0.0000000
   21   0.0000000   0.0000000   0.0001216   0.0000000   0.0000000   0.0000958
   22   0.0021259   0.0054060  -0.0000000   0.0001391  -0.0000426   0.0000000
   23  -0.0018679  -0.0071482   0.0000000  -0.0007567  -0.0012239  -0.0000000
   24  -0.0000000   0.0000000  -0.0008460   0.0000000   0.0000000   0.0002400
   25   0.2225234  -0.0524369  -0.0000000  -0.0032750  -0.0018002   0.0000000
   26  -0.0524369   0.0730055   0.0000000  -0.0100094  -0.0025669  -0.0000000
   27  -0.0000000   0.0000000   0.0100677   0.0000000   0.0000000  -0.0007696
   28  -0.0032750  -0.0100094   0.0000000   0.0666978  -0.0397034  -0.0000000
   29  -0.0018002  -0.0025669   0.0000000  -0.0397034   0.2320229  -0.0000000
   30   0.0000000  -0.0000000  -0.0007696  -0.0000000  -0.0000000   0.0103939
   31  -0.0016523  -0.0007790  -0.0000000  -0.0079825  -0.0005818   0.0000000
   32  -0.0001386   0.0002467   0.0000000   0.0077574   0.0019858  -0.0000000
   33  -0.0000000  -0.0000000   0.0000751   0.0000000   0.0000000  -0.0007330
   34  -0.0007311   0.0002255  -0.0000000  -0.0002876   0.0000896   0.0000000
   35   0.0002872  -0.0000569   0.0000000   0.0009175  -0.0004924  -0.0000000
   36  -0.0000000  -0.0000000   0.0000404  -0.0000000   0.0000000   0.0002014
           31          32          33          34          35          36
    1   0.0009239   0.0049565   0.0000000  -0.0322858  -0.0029039  -0.0000000
    2   0.0016075  -0.0010810  -0.0000000   0.0113437   0.0035475  -0.0000000
    3  -0.0000000  -0.0000000   0.0042165  -0.0000000  -0.0000000   0.0034863
    4  -0.0000669  -0.0008546   0.0000000   0.0023417  -0.0013675  -0.0000000
    5  -0.0002634   0.0002147  -0.0000000  -0.0041756  -0.0004451   0.0000000
    6   0.0000000  -0.0000000  -0.0012942  -0.0000000  -0.0000000   0.0022493
    7  -0.0005127   0.0016691  -0.0000000  -0.0003506   0.0000854   0.0000000
    8   0.0050482   0.0005761   0.0000000   0.0006720  -0.0004580  -0.0000000
    9  -0.0000000   0.0000000   0.0039438   0.0000000   0.0000000  -0.0008099
   10  -0.0339104  -0.0078623  -0.0000000   0.0026287  -0.0016633  -0.0000000
   11  -0.0283614  -0.0053063  -0.0000000   0.0004435  -0.0020251   0.0000000
   12  -0.0000000  -0.0000000   0.0033889   0.0000000  -0.0000000   0.0025055
   13  -0.1024070  -0.0620083  -0.0000000  -0.0174319   0.0200298   0.0000000
   14  -0.0601197  -0.0949177  -0.0000000   0.0088118  -0.0073258  -0.0000000
   15  -0.0000000   0.0000000  -0.0209676  -0.0000000   0.0000000   0.0013832
   16  -0.0050575  -0.0293460   0.0000000  -0.0673302   0.0159239  -0.0000000
   17  -0.0099853  -0.0318843   0.0000000   0.0155909  -0.0285670   0.0000000
   18   0.0000000  -0.0000000   0.0023845  -0.0000000  -0.0000000  -0.0117353
   19   0.0003189  -0.0012797  -0.0000000  -0.0028895  -0.0049237   0.0000000
   20  -0.0005586  -0.0018565  -0.0000000  -0.0000837   0.0003385   0.0000000
   21  -0.0000000   0.0000000   0.0001882  -0.0000000   0.0000000  -0.0017266
   22  -0.0007080  -0.0007097   0.0000000  -0.0009382  -0.0004502   0.0000000
   23  -0.0008039  -0.0006695  -0.0000000  -0.0000009  -0.0000716  -0.0000000
   24  -0.0000000   0.0000000   0.0000163  -0.0000000   0.0000000   0.0000907
   25  -0.0016523  -0.0001386  -0.0000000  -0.0007311   0.0002872  -0.0000000
   26  -0.0007790   0.0002467  -0.0000000   0.0002255  -0.0000569  -0.0000000
   27  -0.0000000   0.0000000   0.0000751  -0.0000000   0.0000000   0.0000404
   28  -0.0079825   0.0077574   0.0000000  -0.0002876   0.0009175  -0.0000000
   29  -0.0005818   0.0019858   0.0000000   0.0000896  -0.0004924   0.0000000
   30   0.0000000  -0.0000000  -0.0007330   0.0000000  -0.0000000   0.0002014
   31   0.1508400   0.0880914  -0.0000000   0.0002146   0.0067061   0.0000000
   32   0.0880914   0.1399543   0.0000000  -0.0002753  -0.0072621  -0.0000000
   33  -0.0000000   0.0000000   0.0091814  -0.0000000   0.0000000  -0.0003999
   34   0.0002146  -0.0002753  -0.0000000   0.1170600  -0.0326413   0.0000000
   35   0.0067061  -0.0072621   0.0000000  -0.0326413   0.0428178  -0.0000000
   36   0.0000000  -0.0000000  -0.0003999   0.0000000  -0.0000000   0.0047148
 **********************************************************************
 **                                                                  **
 **                       VIBRATIONAL ANALYSIS                       **
 **                       --------------------                       **
 **                                                                  **
 **        VIBRATIONAL FREQUENCIES (CM**-1) AND NORMAL MODES         **
 **     FORCE CONSTANTS (mDYN/ANGSTROM) AND REDUCED MASSES (AMU)     **
 **                  INFRARED INTENSITIES (KM/MOL)                   **
 **                                                                  **
 **********************************************************************


 Mode:                 1                      2                      3
 Frequency:        46.29                  70.06                  79.64
 Force Cnst:      0.0487                 0.0739                 0.0905
 Red. Mass:      38.5462                25.5456                24.2270
 IR Active:          YES                    YES                    YES
 IR Intens:        0.007                  0.064                  0.101
 Raman Active:       YES                    YES                    YES
               X      Y      Z        X      Y      Z        X      Y      Z
 C          0.000  0.000  0.093    0.000  0.000  0.334    0.000  0.000  0.392
 C          0.000  0.000  0.026    0.000  0.000  0.144    0.000  0.000  0.247
 C         -0.000  0.000 -0.148   -0.000  0.000  0.042   -0.000  0.000  0.184
 C         -0.000  0.000  0.005   -0.000 -0.000  0.157   -0.000  0.000  0.074
 C          0.000  0.000  0.211   -0.000 -0.000  0.056   -0.000  0.000  0.177
 C          0.000  0.000  0.117    0.000 -0.000  0.172    0.000  0.000  0.298
 F          0.000  0.000  0.130    0.000  0.000  0.592    0.000  0.000  0.565
 Br         0.000 -0.000  0.238    0.000  0.000 -0.088    0.000  0.000 -0.214
 Cl        -0.000  0.000 -0.601   -0.000  0.000 -0.348   -0.000 -0.000  0.277
 Cl         0.000  0.000 -0.069    0.000  0.000  0.451   -0.000  0.000 -0.379
 Cl         0.000  0.000  0.659   -0.000  0.000 -0.350   -0.000  0.000  0.174
 I          0.000 -0.000 -0.193    0.000 -0.000 -0.052    0.000 -0.000 -0.101
 TransDip  -0.000  0.000 -0.003   -0.000 -0.000 -0.008    0.000 -0.000 -0.010

 Mode:                 4                      5                      6
 Frequency:       111.70                 150.70                 171.32
 Force Cnst:      0.3424                 0.6641                 0.2552
 Red. Mass:      46.5831                49.6322                14.7585
 IR Active:          YES                    YES                    YES
 IR Intens:        0.321                  0.141                  0.029
 Raman Active:       YES                    YES                    YES
               X      Y      Z        X      Y      Z        X      Y      Z
 C          0.055  0.288 -0.000   -0.154 -0.079  0.000    0.000 -0.000 -0.178
 C          0.064  0.203 -0.000   -0.124 -0.013  0.000   -0.000 -0.000 -0.342
 C         -0.010  0.182 -0.000   -0.019  0.041  0.000   -0.000  0.000 -0.388
 C         -0.032  0.227 -0.000    0.077 -0.023  0.000   -0.000 -0.000 -0.394
 C          0.002  0.284 -0.000    0.007 -0.135  0.000   -0.000 -0.000 -0.400
 C          0.019  0.285 -0.000   -0.139 -0.130  0.000   -0.000 -0.000 -0.359
 F          0.106  0.302 -0.000   -0.201 -0.089  0.000   -0.000 -0.000  0.444
 Br         0.448 -0.134  0.000    0.146 -0.327 -0.000    0.000 -0.000  0.009
 Cl        -0.048  0.065 -0.000    0.063  0.294 -0.000   -0.000  0.000  0.147
 Cl        -0.123  0.220  0.000    0.500  0.066 -0.000    0.000  0.000  0.125
 Cl        -0.013  0.309 -0.000    0.260 -0.411 -0.000    0.000 -0.000  0.149
 I         -0.253 -0.265  0.000   -0.255  0.263 -0.000   -0.000  0.000  0.006
 TransDip  -0.002 -0.018  0.000    0.009  0.008 -0.000    0.000  0.000 -0.005

 Mode:                 7                      8                      9
 Frequency:       193.64                 224.48                 232.90
 Force Cnst:      0.8393                 0.8818                 1.1037
 Red. Mass:      37.9888                29.7016                34.5343
 IR Active:          YES                    YES                    YES
 IR Intens:        0.290                  0.300                  0.050
 Raman Active:       YES                    YES                    YES
               X      Y      Z        X      Y      Z        X      Y      Z
 C         -0.202  0.077  0.000    0.142 -0.101 -0.000   -0.023  0.008  0.000
 C         -0.252  0.088 -0.000    0.093 -0.228 -0.000   -0.014  0.026  0.000
 C         -0.241  0.119 -0.000    0.210 -0.183  0.000   -0.091  0.024 -0.000
 C         -0.131  0.014  0.000    0.155 -0.164  0.000   -0.054  0.002 -0.000
 C         -0.133 -0.028  0.000    0.145  0.001 -0.000   -0.071 -0.038 -0.000
 C         -0.076 -0.032  0.000    0.096  0.003 -0.000    0.001 -0.008  0.000
 F         -0.352  0.046 -0.000    0.396 -0.058  0.000   -0.065 -0.000 -0.000
 Br        -0.008 -0.273 -0.000   -0.169 -0.100 -0.000   -0.020  0.015  0.000
 Cl        -0.135  0.603  0.000    0.420  0.256 -0.000   -0.244 -0.404  0.000
 Cl         0.026  0.076 -0.000    0.123 -0.215 -0.000    0.722  0.184 -0.000
 Cl        -0.295  0.116 -0.000   -0.227  0.426  0.000   -0.362  0.256  0.000
 I          0.267 -0.079  0.000   -0.121  0.006 -0.000    0.014 -0.021  0.000
 TransDip   0.017 -0.003 -0.000   -0.017  0.004 -0.000    0.007 -0.001  0.000

 Mode:                10                     11                     12
 Frequency:       259.59                 305.82                 315.54
 Force Cnst:      1.3093                 0.6830                 1.2825
 Red. Mass:      32.9781                12.3958                21.8619
 IR Active:          YES                    YES                    YES
 IR Intens:        0.418                  0.064                  0.106
 Raman Active:       YES                    YES                    YES
               X      Y      Z        X      Y      Z        X      Y      Z
 C          0.009 -0.216  0.000    0.000  0.000  0.010    0.118  0.005  0.000
 C          0.115  0.030  0.000    0.000 -0.000 -0.530    0.044 -0.063  0.000
 C         -0.003 -0.061  0.000   -0.000 -0.000 -0.459   -0.169 -0.049 -0.000
 C         -0.006 -0.206 -0.000   -0.000 -0.000 -0.047   -0.194 -0.046 -0.000
 C         -0.087 -0.298 -0.000    0.000 -0.000  0.412   -0.203 -0.056 -0.000
 C          0.016 -0.277 -0.000    0.000  0.000  0.567   -0.020  0.058  0.000
 F         -0.351 -0.310 -0.000    0.000  0.000 -0.019    0.783  0.150 -0.000
 Br         0.311  0.278 -0.000    0.000  0.000  0.033    0.016  0.066 -0.000
 Cl         0.091  0.158 -0.000   -0.000  0.000  0.081   -0.214  0.196  0.000
 Cl        -0.008 -0.298 -0.000    0.000 -0.000  0.009    0.075  0.010  0.000
 Cl        -0.441 -0.085  0.000    0.000 -0.000 -0.076   -0.176 -0.315  0.000
 I         -0.047  0.032  0.000   -0.000  0.000 -0.017   -0.000 -0.019  0.000
 TransDip   0.012  0.017  0.000   -0.000 -0.000 -0.008   -0.010  0.000  0.000

 Mode:                13                     14                     15
 Frequency:       347.97                 353.82                 442.75
 Force Cnst:      2.0347                 0.9279                 2.4176
 Red. Mass:      28.5207                12.5799                20.9327
 IR Active:          YES                    YES                    YES
 IR Intens:        0.086                  0.084                  0.206
 Raman Active:       YES                    YES                    YES
               X      Y      Z        X      Y      Z        X      Y      Z
 C          0.031 -0.216  0.000   -0.000 -0.000 -0.430   -0.123  0.466  0.000
 C          0.100 -0.059  0.000    0.000 -0.000 -0.395   -0.130  0.160  0.000
 C          0.214  0.024 -0.000    0.000  0.000  0.208    0.028  0.067 -0.000
 C         -0.056  0.286 -0.000   -0.000  0.000  0.607   -0.001 -0.017 -0.000
 C         -0.185 -0.043 -0.000   -0.000 -0.000  0.277   -0.062  0.074 -0.000
 C         -0.107 -0.081  0.000   -0.000 -0.000 -0.335   -0.004  0.219  0.000
 F          0.029 -0.235 -0.000    0.000 -0.000  0.221   -0.142  0.615 -0.000
 Br        -0.021 -0.040 -0.000    0.000  0.000  0.014   -0.023 -0.023 -0.000
 Cl         0.414 -0.095  0.000    0.000 -0.000 -0.026    0.312 -0.142  0.000
 Cl        -0.133  0.602  0.000   -0.000  0.000 -0.089    0.052 -0.209  0.000
 Cl        -0.294 -0.221  0.000   -0.000 -0.000 -0.032   -0.198 -0.244  0.000
 I          0.012 -0.011 -0.000    0.000 -0.000  0.005    0.017 -0.005 -0.000
 TransDip  -0.003  0.009  0.000   -0.000  0.000 -0.009   -0.007  0.013 -0.000

 Mode:                16                     17                     18
 Frequency:       581.51                 596.19                 626.10
 Force Cnst:      2.4045                 2.9967                 2.7989
 Red. Mass:      12.0687                14.3094                12.1186
 IR Active:          YES                    YES                    YES
 IR Intens:        0.208                 42.661                  0.674
 Raman Active:       YES                    YES                    YES
               X      Y      Z        X      Y      Z        X      Y      Z
 C          0.000  0.000  0.020    0.266  0.113  0.000   -0.000 -0.000  0.451
 C          0.000  0.000  0.441    0.235  0.191 -0.000   -0.000  0.000 -0.065
 C         -0.000  0.000 -0.534    0.215  0.220  0.000   -0.000  0.000 -0.443
 C          0.000 -0.000 -0.021    0.408  0.029  0.000    0.000  0.000  0.631
 C          0.000 -0.000  0.558    0.385 -0.200 -0.000   -0.000 -0.000 -0.425
 C          0.000  0.000 -0.453    0.510 -0.162  0.000   -0.000 -0.000 -0.073
 F         -0.000  0.000 -0.001   -0.056  0.072 -0.000    0.000 -0.000 -0.099
 Br        -0.000 -0.000 -0.010   -0.060 -0.056  0.000    0.000  0.000  0.004
 Cl         0.000 -0.000  0.037   -0.179  0.019 -0.000    0.000 -0.000  0.023
 Cl        -0.000  0.000  0.000   -0.079  0.048 -0.000   -0.000  0.000 -0.033
 Cl        -0.000 -0.000 -0.035   -0.153 -0.092  0.000    0.000  0.000  0.022
 I         -0.000  0.000  0.005   -0.033  0.013  0.000    0.000 -0.000  0.002
 TransDip   0.000  0.000  0.015    0.209 -0.001  0.000   -0.000 -0.000  0.026

 Mode:                19                     20                     21
 Frequency:       642.85                 689.18                 720.74
 Force Cnst:      3.0986                 3.3748                 4.3754
 Red. Mass:      12.7262                12.0595                14.2958
 IR Active:          YES                    YES                    YES
 IR Intens:        8.398                  1.666                 74.622
 Raman Active:       YES                    YES                    YES
               X      Y      Z        X      Y      Z        X      Y      Z
 C          0.471  0.119 -0.000    0.000  0.000  0.655    0.117 -0.091 -0.000
 C          0.360 -0.222 -0.000    0.000 -0.000 -0.451    0.183  0.305  0.000
 C         -0.082 -0.345 -0.000   -0.000 -0.000  0.276    0.181  0.388 -0.000
 C         -0.292 -0.093  0.000    0.000 -0.000 -0.220    0.019  0.466  0.000
 C         -0.190  0.237 -0.000   -0.000  0.000  0.252   -0.119  0.368 -0.000
 C          0.314  0.322 -0.000    0.000  0.000 -0.416   -0.191  0.315  0.000
 F         -0.243 -0.032  0.000   -0.000 -0.000 -0.088    0.030 -0.317  0.000
 Br        -0.029 -0.002  0.000   -0.000 -0.000  0.006   -0.032 -0.042  0.000
 Cl        -0.013  0.061  0.000   -0.000  0.000 -0.006   -0.025 -0.012  0.000
 Cl         0.039  0.030 -0.000    0.000 -0.000  0.002    0.044 -0.223  0.000
 Cl         0.016 -0.058 -0.000   -0.000 -0.000 -0.004   -0.056 -0.069 -0.000
 I         -0.012 -0.004  0.000   -0.000 -0.000  0.003    0.008 -0.008 -0.000
 TransDip   0.093 -0.004  0.000    0.000  0.000  0.041    0.010  0.276 -0.000

 Mode:                22                     23                     24
 Frequency:       835.44                 960.64                1087.87
 Force Cnst:      5.3261                 7.1837                 8.5492
 Red. Mass:      12.9518                13.2122                12.2608
 IR Active:          YES                    YES                    YES
 IR Intens:        8.881                 18.438                  0.369
 Raman Active:       YES                    YES                    YES
               X      Y      Z        X      Y      Z        X      Y      Z
 C         -0.117 -0.029  0.000    0.062 -0.183  0.000   -0.119  0.202  0.000
 C         -0.107 -0.411  0.000    0.320 -0.132 -0.000   -0.516 -0.320  0.000
 C          0.417 -0.298 -0.000    0.463 -0.094 -0.000    0.198 -0.040 -0.000
 C          0.329 -0.035 -0.000   -0.081  0.367  0.000   -0.102  0.452  0.000
 C          0.331  0.334 -0.000   -0.377 -0.315  0.000   -0.140  0.004  0.000
 C         -0.331  0.245  0.000   -0.200 -0.254 -0.000    0.525 -0.058 -0.000
 F         -0.061  0.042 -0.000   -0.075  0.329 -0.000    0.035 -0.131 -0.000
 Br         0.024  0.025 -0.000   -0.008 -0.007  0.000    0.021  0.019  0.000
 Cl        -0.134  0.040  0.000   -0.079  0.035  0.000   -0.011 -0.000  0.000
 Cl        -0.004  0.033  0.000    0.011 -0.053 -0.000    0.014 -0.055 -0.000
 Cl        -0.095 -0.078  0.000    0.054  0.066 -0.000    0.002 -0.005 -0.000
 I          0.009 -0.002 -0.000    0.002 -0.001 -0.000   -0.005  0.001  0.000
 TransDip   0.092 -0.027 -0.000    0.049 -0.129  0.000   -0.006 -0.019  0.000

 Mode:                25                     26                     27
 Frequency:      1247.04                1261.42                1349.96
 Force Cnst:     11.3945                11.2540                12.9387
 Red. Mass:      12.4361                12.0042                12.0503
 IR Active:          YES                    YES                    YES
 IR Intens:       19.100                  2.058                104.216
 Raman Active:       YES                    YES                    YES
               X      Y      Z        X      Y      Z        X      Y      Z
 C         -0.086  0.364  0.000    0.350  0.106 -0.000   -0.329 -0.130  0.000
 C         -0.065  0.185  0.000   -0.257  0.315  0.000    0.079  0.405 -0.000
 C          0.468  0.033 -0.000   -0.094 -0.384 -0.000    0.370 -0.217 -0.000
 C          0.087 -0.441 -0.000    0.459  0.045 -0.000   -0.393 -0.193  0.000
 C         -0.393 -0.308  0.000   -0.354  0.273  0.000    0.089  0.422  0.000
 C         -0.023  0.319  0.000   -0.104 -0.348  0.000    0.230 -0.293 -0.000
 F          0.039 -0.202 -0.000    0.012 -0.013  0.000    0.037  0.025 -0.000
 Br        -0.004 -0.006 -0.000   -0.002 -0.001 -0.000   -0.005 -0.009  0.000
 Cl        -0.041  0.006  0.000   -0.004 -0.001  0.000   -0.023  0.012  0.000
 Cl        -0.012  0.046  0.000   -0.001  0.005  0.000    0.011  0.009 -0.000
 Cl         0.036  0.026  0.000    0.003  0.004  0.000   -0.008 -0.018 -0.000
 I          0.002 -0.002 -0.000   -0.000 -0.000 -0.000   -0.001  0.001 -0.000
 TransDip   0.041 -0.134  0.000   -0.035 -0.030 -0.000    0.326  0.029  0.000

 Mode:                28                     29                     30
 Frequency:      1395.83                1551.26                1556.59
 Force Cnst:     14.1144                17.0514                17.1379
 Red. Mass:      12.2955                12.0266                12.0050
 IR Active:          YES                    YES                    YES
 IR Intens:      218.239                 10.797                  3.076
 Raman Active:       YES                    YES                    YES
               X      Y      Z        X      Y      Z        X      Y      Z
 C         -0.146  0.605  0.000    0.145 -0.373  0.000    0.578  0.162 -0.000
 C          0.275  0.120 -0.000   -0.303  0.414  0.000   -0.344 -0.029 -0.000
 C         -0.094 -0.386  0.000    0.032 -0.400 -0.000    0.245  0.231  0.000
 C         -0.137  0.320  0.000   -0.104  0.188 -0.000   -0.427 -0.125  0.000
 C          0.300 -0.204 -0.000    0.218 -0.358 -0.000    0.262 -0.008 -0.000
 C         -0.234 -0.127 -0.000    0.039  0.434  0.000   -0.294 -0.230 -0.000
 F          0.047 -0.195 -0.000   -0.014  0.059 -0.000   -0.022 -0.007  0.000
 Br        -0.008 -0.004  0.000    0.002 -0.001 -0.000    0.002  0.001  0.000
 Cl         0.002  0.010 -0.000    0.001  0.003 -0.000   -0.000 -0.004 -0.000
 Cl         0.005 -0.013 -0.000    0.001 -0.001  0.000    0.004  0.001 -0.000
 Cl        -0.009  0.004 -0.000   -0.003  0.002  0.000   -0.001  0.003 -0.000
 I          0.002  0.001  0.000   -0.001 -0.001 -0.000   -0.001  0.001  0.000
 TransDip  -0.028  0.472  0.000    0.027 -0.102  0.000    0.055  0.010 -0.000

 STANDARD THERMODYNAMIC QUANTITIES AT   298.15 K  AND     1.00 ATM

   This Molecule has  0 Imaginary Frequencies
   Zero point vibrational energy:       26.317 kcal/mol

   Atom    1 Element C  Has Mass   12.00000
   Atom    2 Element C  Has Mass   12.00000
   Atom    3 Element C  Has Mass   12.00000
   Atom    4 Element C  Has Mass   12.00000
   Atom    5 Element C  Has Mass   12.00000
   Atom    6 Element C  Has Mass   12.00000
   Atom    7 Element F  Has Mass   18.99840
   Atom    8 Element Br Has Mass   78.91830
   Atom    9 Element Cl Has Mass   34.96885
   Atom   10 Element Cl Has Mass   34.96885
   Atom   11 Element Cl Has Mass   34.96885
   Atom   12 Element I  Has Mass  126.90440
   Molecular Mass:   401.727650 amu
   Principal axes and moments of inertia in amu*Bohr^2:
                             1           2           3
    Eigenvalues --     4412.84349  8375.49988 12788.34337
          X               1.00000     0.00165     0.00000
          Y              -0.00165     1.00000    -0.00000
          Z              -0.00000     0.00000     1.00000
   Rotational Symmetry Number is   1
   The Molecule is an Asymmetric Top
   Translational Enthalpy:        0.889 kcal/mol
   Rotational Enthalpy:           0.889 kcal/mol
   Vibrational Enthalpy:         32.142 kcal/mol
   gas constant (RT):             0.592 kcal/mol
   Translational Entropy:        43.863  cal/mol.K
   Rotational Entropy:           34.512  cal/mol.K
   Vibrational Entropy:          37.650  cal/mol.K

   Total Enthalpy:               34.512 kcal/mol
   Total Entropy:               116.026  cal/mol.K

 ======================================================================

 STANDARD THERMODYNAMIC QUANTITIES FOR ANHARMONIC VIBRATION -- TOSH

   Zero point vibrational energy: ************ kcal/mol

   Vibrational Enthalpy:       Infinity kcal/mol
   Vibrational Entropy:             NaN  cal/mol.K

   Total Enthalpy:             Infinity kcal/mol
   Total Entropy:                   NaN  cal/mol.K

 ======================================================================

 STANDARD THERMODYNAMIC QUANTITIES FOR ANHARMONIC VIBRATION -- VPT2

   Zero point vibrational energy: ************ kcal/mol

   Vibrational Enthalpy:       Infinity kcal/mol
   Vibrational Entropy:             NaN  cal/mol.K

   Total Enthalpy:             Infinity kcal/mol
   Total Entropy:                   NaN  cal/mol.K

 ======================================================================

Archival summary:
1\1\february\FREQ\ProcedureUnspecified\BasisUnspecified\1r1l316\taweetha\MonDec201:03:282019MonDec201:03:282019\0\\#,FREQ,ProcedureUnspecified,BasisUnspecified,\\0,1\I\C,1,2.11435\C,2,1.39095,1,118.468\F,3,1.33657,2,119.199,1,0,0\C,3,1.39187,2,122.168,1,-180,0\C,5,1.39964,3,119.017,2,-0,0\C,2,1.40151,1,122.876,3,180,0\C,7,1.40347,2,120.184,1,180,0\Cl,6,1.73371,5,120.064,3,-180,0\Cl,7,1.73589,2,120.325,1,-0,0\Cl,8,1.7374,7,120.11,2,180,0\Br,5,1.89405,3,118.495,2,-180,0\\\@

 Total job time:  658.02s(wall), 3784.42s(cpu) 
 Mon Dec  2 01:03:28 2019

        *************************************************************
        *                                                           *
        *  Thank you very much for using Q-Chem.  Have a nice day.  *
        *                                                           *
        *************************************************************
