# Supplementary material for: Geometric and energetic data from quantum chemical calculations of halobenzenes and xylenes
Source: Data Brief. 2020 Mar 5;30:105386. doi: 10.1016/j.dib.2020.105386 (PMC7114895; doi:10.1016/j.dib.2020.105386)
Supplement: Supplementary file 1 [file mmc1.zip › halobenzene/B3LYP/FBrClClIBr.out]

                  Welcome to Q-Chem
     A Quantum Leap Into The Future Of Chemistry


 Q-Chem 5.2 (devel), Q-Chem, Inc., Pleasanton, CA (2019)

 Yihan Shao,  Zhengting Gan,  E. Epifanovsky,  A. T. B. Gilbert,  M. Wormit,  
 J. Kussmann,  A. W. Lange,  A. Behn,  Jia Deng,  Xintian Feng,  D. Ghosh,  
 M. Goldey,  P. R. Horn,  L. D. Jacobson,  I. Kaliman,  T. Kus,  A. Landau,  
 Jie Liu,  E. I. Proynov,  R. M. Richard,  R. P. Steele,  E. J. Sundstrom,  
 H. L. Woodcock III,  P. M. Zimmerman,  D. Zuev,  B. Albrecht,  E. Alguire,  
 S. A. Baeppler,  D. Barton,  Z. Benda,  Y. A. Bernard,  E. J. Berquist,  
 K. B. Bravaya,  H. Burton,  D. Casanova,  Chun-Min Chang,  Yunqing Chen,  
 A. Chien,  K. D. Closser,  M. P. Coons,  S. Coriani,  S. Dasgupta,  
 A. L. Dempwolff,  M. Diedenhofen,  Hainam Do,  R. G. Edgar,  Po-Tung Fang,  
 S. Faraji,  S. Fatehi,  Qingguo Feng,  K. D. Fenk,  J. Fosso-Tande,  
 J. Gayvert,  Qinghui Ge,  A. Ghysels,  G. Gidofalvi,  J. Gomes,  
 J. Gonthier,  A. Gunina,  D. Hait,  M. W. D. Hanson-Heine,  
 P. H. P. Harbach,  A. W. Hauser,  M. F. Herbst,  J. E. Herr,  
 E. G. Hohenstein,  Z. C. Holden,  Kerwin Hui,  B. C. Huynh,  T.-C. Jagau,  
 Hyunjun Ji,  B. Kaduk,  K. Khistyaev,  Jaehoon Kim,  P. Klunzinger,  K. Koh,  
 D. Kosenkov,  L. Koulias,  T. Kowalczyk,  C. M. Krauter,  A. Kunitsa,  
 Ka Un Lao,  A. Laurent,  K. V. Lawler,  Joonho Lee,  D. Lefrancois,  
 S. Lehtola,  D. S. Levine,  Yi-Pei Li,  You-Sheng Lin,  Fenglai Liu,  
 E. Livshits,  A. Luenser,  P. Manohar,  E. Mansoor,  S. F. Manzer,  
 Shan-Ping Mao,  Yuezhi Mao,  N. Mardirossian,  A. V. Marenich,  
 T. Markovich,  L. A. Martinez-Martinez,  S. A. Maurer,  N. J. Mayhall,  
 S. C. McKenzie,  J.-M. Mewes,  P. Morgante,  A. F. Morrison,  
 J. W. Mullinax,  K. Nanda,  T. S. Nguyen-Beck,  R. Olivares-Amaya,  
 J. A. Parkhill,  Zheng Pei,  T. M. Perrine,  F. Plasser,  P. Pokhilko,  
 S. Prager,  A. Prociuk,  E. Ramos,  D. R. Rehn,  F. Rob,  M. Scheurer,  
 M. Schneider,  N. Sergueev,  S. M. Sharada,  S. Sharma,  D. W. Small,  
 T. Stauch,  T. Stein,  Yu-Chuan Su,  A. J. W. Thom,  A. Tkatchenko,  
 T. Tsuchimochi,  N. M. Tubman,  L. Vogt,  M. L. Vidal,  O. Vydrov,  
 M. A. Watson,  J. Wenzel,  M. de Wergifosse,  T. A. Wesolowski,  A. White,  
 J. Witte,  A. Yamada,  Jun Yang,  K. Yao,  S. Yeganeh,  S. R. Yost,  
 Zhi-Qiang You,  A. Zech,  Igor Ying Zhang,  Xing Zhang,  Yan Zhao,  
 Ying Zhu,  B. R. Brooks,  G. K. L. Chan,  C. J. Cramer,  M. S. Gordon,  
 W. J. Hehre,  A. Klamt,  M. W. Schmidt,  C. D. Sherrill,  D. G. Truhlar,  
 A. Aspuru-Guzik,  R. Baer,  A. T. Bell,  N. A. Besley,  Jeng-Da Chai,  
 A. E. DePrince, III,  R. A. DiStasio Jr.,  A. Dreuw,  B. D. Dunietz,  
 T. R. Furlani,  Chao-Ping Hsu,  Yousung Jung,  Jing Kong,  D. S. Lambrecht,  
 WanZhen Liang,  C. Ochsenfeld,  V. A. Rassolov,  L. V. Slipchenko,  
 J. E. Subotnik,  T. Van Voorhis,  J. M. Herbert,  A. I. Krylov,  
 P. M. W. Gill,  M. Head-Gordon

 Contributors to earlier versions of Q-Chem not listed above: 
 R. D. Adamson,  B. Austin,  J. Baker,  G. J. O. Beran,  K. Brandhorst,  
 S. T. Brown,  E. F. C. Byrd,  A. K. Chakraborty,  C.-L. Cheng,  
 Siu Hung Chien,  D. M. Chipman,  D. L. Crittenden,  H. Dachsel,  
 R. J. Doerksen,  A. D. Dutoi,  L. Fusti-Molnar,  W. A. Goddard III,  
 A. Golubeva-Zadorozhnaya,  S. R. Gwaltney,  G. Hawkins,  A. Heyden,  
 S. Hirata,  G. Kedziora,  F. J. Keil,  C. Kelley,  Jihan Kim,  R. A. King,  
 R. Z. Khaliullin,  P. P. Korambath,  W. Kurlancheek,  A. M. Lee,  M. S. Lee,  
 S. V. Levchenko,  Ching Yeh Lin,  D. Liotard,  R. C. Lochan,  I. Lotan,  
 P. E. Maslen,  N. Nair,  D. P. O'Neill,  D. Neuhauser,  E. Neuscamman,  
 C. M. Oana,  R. Olson,  B. Peters,  R. Peverati,  P. A. Pieniazek,  
 Y. M. Rhee,  J. Ritchie,  M. A. Rohrdanz,  E. Rosta,  N. J. Russ,  
 H. F. Schaefer III,  N. E. Schultz,  N. Shenvi,  A. C. Simmonett,  A. Sodt,  
 D. Stuck,  K. S. Thanthiriwatte,  V. Vanovschi,  Tao Wang,  A. Warshel,  
 C. F. Williams,  Q. Wu,  X. Xu,  W. Zhang

 Please cite Q-Chem as follows:
 Y. Shao et al., Mol. Phys. 113, 184-215 (2015)
 DOI: 10.1080/00268976.2014.952696

 Q-Chem 5.2.1 for Intel X86 EM64T Linux

 Parts of Q-Chem use Armadillo 8.300.2 (Tropical Shenanigans).
 http://arma.sourceforge.net/

 Q-Chem begins on Mon Dec  2 01:03:28 2019  

Host: 
0

     Scratch files written to /scratch/taweetham/qchem28714//
NAlpha2: 202
NElect   202
Mult     1

Checking the input file for inconsistencies... 	...done.

--------------------------------------------------------------
User input:
--------------------------------------------------------------
$MOLECULE
0 1
C   
C	1	CC
C	2	CC	1	120.0		
C	3	CC	2	120.0	1	0.0
C	4	CC	3	120.0	2	0.0	
C	5 	CC	4	120.0	3	0.0
F	1	CF	2	120.0	3	180.0
Br	2	CBr	3	120.0	4	180.0
Cl	3	CCl	4	120.0	5	180.0
Cl	4	CCl	5	120.0	6	180.0
I	5	CI	6	120.0	1	180.0
Br	6	CBr	1	120.0	2	180.0

CC=1.39483
CH=1.08673
CF=1.33960
CCl=1.72090
CBr=1.89068
CI=2.07886
$END

$REM
   JOB_TYPE	OPTIMIZATION
   BASIS	6-311++G**
   METHOD	B3LYP
   MEM_TOTAL	64000
   SYM_IGNORE	TRUE
$END

--------------------------------------------------------------
 ----------------------------------------------------------------
             Standard Nuclear Orientation (Angstroms)
    I     Atom           X                Y                Z
 ----------------------------------------------------------------
    1      C       0.0000000000     0.0000000000     0.0000000000
    2      C       0.0000000000     0.0000000000     1.3948300000
    3      C       1.2079582140     0.0000000000     2.0922450000
    4      C       2.4159164279     0.0000000000     1.3948300000
    5      C       2.4159164279     0.0000000000    -0.0000000000
    6      C       1.2079582140     0.0000000000    -0.6974150000
    7      F      -1.1601276309    -0.0000000000    -0.6698000000
    8      Br     -1.6373769104    -0.0000000000     2.3401700000
    9      Cl      1.2079582140    -0.0000000000     3.8131450000
   10      Cl      3.9062595453    -0.0000000000     2.2552800000
   11      I       4.2162619988    -0.0000000000    -1.0394300000
   12      Br      1.2079582140    -0.0000000000    -2.5880950000
 ----------------------------------------------------------------
 Nuclear Repulsion Energy =        2443.00519072 hartrees
 There are      101 alpha and      101 beta electrons
 Requested basis set is 6-311++G(d,p)
 There are 130 shells and 372 basis functions

 Total QAlloc Memory Limit  64000 MB
 Mega-Array Size       188 MB
 MEM_STATIC part       192 MB
 A cutoff of  1.0D-11 yielded   5589 shell pairs
 There are     51202 function pairs (     56427 Cartesian)
 Smallest overlap matrix eigenvalue = 6.39E-07

 Q-Chem warning in module stvman/mkSTV.C, line 318:

 Overlap eigenvalue is smaller than square root of threshold
 Use THRESH >= 12 to get rid of this warning

 Linear dependence detected in AO basis
 Tighter screening thresholds may be required for diffuse basis sets
 Use S2THRESH > 14 and THRESH = 14 in case of SCF convergence issues
 Number of orthogonalized atomic orbitals = 370
 Maximum deviation from orthogonality = 1.317E-10

 Scale SEOQF with 1.000000e-01/1.000000e-01/1.000000e-01

 Standard Electronic Orientation quadrupole field applied
 Nucleus-field energy     =    -0.0000000411 hartrees
 Guess from superposition of atomic densities
 Warning:  Energy on first SCF cycle will be non-variational
 SAD guess density has 202.000000 electrons

 -----------------------------------------------------------------------
  General SCF calculation program by
  Eric Jon Sundstrom, Paul Horn, Yuezhi Mao, Dmitri Zuev, Alec White,
  David Stuck, Shaama M.S., Shane Yost, Joonho Lee, David Small,
  Daniel Levine, Susi Lehtola, Hugh Burton, Evgeny Epifanovsky,
  Bang C. Huynh
 -----------------------------------------------------------------------
 Exchange:     0.2000 Hartree-Fock + 0.0800 Slater + 0.7200 B88
 Correlation:  0.1900 VWN1RPA + 0.8100 LYP
 Using SG-1 standard quadrature grid
 using 6 threads for integral computing
 -------------------------------------------------------
 OpenMP Integral computing Module                
 Release: version 2.0, May 2017, Q-Chem Inc. Pleasanton 
 -------------------------------------------------------
 A restricted SCF calculation will be
 performed using DIIS
 SCF converges when DIIS error is below 1.0e-08
 ---------------------------------------
  Cycle       Energy         DIIS error
 ---------------------------------------
    1  -13319.3355908348      3.08e-02  
    2  -13316.7337484593      2.09e-03  
    3  -13316.6963448152      2.50e-03  
    4  -13316.7659806017      8.18e-04  
    5  -13316.7778908326      2.24e-04  
    6  -13316.7784830986      8.53e-05  
    7  -13316.7785796969      2.78e-05  
    8  -13316.7785913061      1.06e-05  
    9  -13316.7785929360      2.25e-06  
   10  -13316.7785929894      7.35e-07  
   11  -13316.7785929952      4.18e-07  
   12  -13316.7785929980      7.52e-08  
   13  -13316.7785929985      3.07e-08  
   14  -13316.7785930006      6.64e-09  Convergence criterion met
 ---------------------------------------
 SCF time:   CPU 225.28s  wall 40.00s 
 SCF   energy in the final basis set =   -13316.7785930006
 Total energy in the final basis set =   -13316.7785930006

 --------------------------------------------------------------

                    Orbital Energies (a.u.)
 --------------------------------------------------------------

 Alpha MOs
 -- Occupied --
********-482.8608-482.8602-176.3215-165.7254-165.7232-165.7230-101.5856
******** -62.5136 -62.5131 -56.3344 -56.3338 -56.3302 -56.3298 -56.3296
-56.3293 -35.8181 -31.3115 -31.3055 -31.3048 -24.7313 -22.9619 -22.9606
-22.9602 -22.9559 -22.9559 -10.3169 -10.2878 -10.2852 -10.2791 -10.2787
-10.2698  -9.5007  -9.4995  -8.7224  -8.7220  -7.2655  -7.2644  -7.2556
 -7.2547  -7.2544  -7.2534  -6.5549  -6.5543  -6.5408  -6.5403  -6.5398
 -6.5395  -6.3679  -4.7808  -4.7658  -4.7646  -2.6655  -2.6651  -2.6619
 -2.6612  -2.6611  -2.6606  -2.6498  -2.6497  -2.6495  -2.6494  -2.0468
 -2.0423  -2.0413  -2.0282  -2.0280  -1.2739  -0.9669  -0.9034  -0.9011
 -0.8554  -0.8188  -0.7814  -0.7560  -0.6921  -0.6527  -0.6300  -0.5775
 -0.5713  -0.5175  -0.5155  -0.4798  -0.4594  -0.4543  -0.4469  -0.4362
 -0.3981  -0.3938  -0.3840  -0.3633  -0.3515  -0.3484  -0.3308  -0.3229
 -0.3104  -0.3062  -0.2723  -0.2689  -0.2641
 -- Virtual --
 -0.0885  -0.0706  -0.0600  -0.0445  -0.0211  -0.0076   0.0057   0.0186
  0.0240   0.0291   0.0384   0.0424   0.0572   0.0578   0.0624   0.0654
  0.0677   0.0744   0.0774   0.0774   0.0919   0.0971   0.1029   0.1053
  0.1096   0.1104   0.1176   0.1296   0.1410   0.1444   0.1522   0.1570
  0.1595   0.1656   0.1704   0.1736   0.1848   0.1921   0.2059   0.2077
  0.2082   0.2137   0.2175   0.2263   0.2401   0.2452   0.2516   0.2564
  0.2648   0.2685   0.2765   0.2798   0.3033   0.3184   0.3461   0.3524
  0.3616   0.3772   0.3912   0.3929   0.4018   0.4146   0.4167   0.4226
  0.4245   0.4353   0.4383   0.4410   0.4492   0.4584   0.4654   0.4771
  0.4908   0.4990   0.5055   0.5096   0.5235   0.5377   0.5443   0.5472
  0.5512   0.5542   0.5740   0.5772   0.5924   0.5959   0.6063   0.6146
  0.6239   0.6263   0.6445   0.6849   0.6867   0.7065   0.7150   0.7541
  0.7612   0.7721   0.7765   0.7850   0.8063   0.8098   0.8165   0.8342
  0.8394   0.8418   0.8511   0.8628   0.8792   0.9039   0.9148   0.9307
  0.9375   0.9428   0.9702   0.9793   1.0055   1.0242   1.0500   1.0796
  1.0910   1.1180   1.1538   1.1716   1.1797   1.2114   1.2351   1.2627
  1.2638   1.2768   1.3333   1.3635   1.3860   1.4126   1.4223   1.4402
  1.4476   1.4642   1.4979   1.5483   1.5611   1.5853   1.6360   1.7207
  1.7299   1.7511   1.7590   1.8173   1.8220   1.8382   1.8458   1.9007
  2.0025   2.0169   2.0323   2.0394   2.0717   2.1305   2.1638   2.1801
  2.2190   2.2262   2.2487   2.2537   2.2747   2.2778   2.2930   2.3210
  2.3439   2.4127   2.4348   2.4595   2.5383   2.5702   2.6054   2.7022
  2.7179   2.8158   2.8284   2.8388   2.9752   3.0369   3.0623   3.0732
  3.0773   3.1815   3.2022   3.3998   3.4419   3.6565   3.7514   3.7650
  3.8271   3.8999   3.9516   3.9560   3.9850   3.9903   3.9981   4.0135
  4.0527   4.0592   4.0648   4.0730   4.0959   4.1459   4.2485   4.2631
  4.2817   4.4012   4.4072   4.5268   4.8214   4.8343   6.0231   6.1146
  6.1590   6.2987   6.4447   6.6747   6.7494   6.7677   7.5440   7.5565
  7.6622   7.6697   7.7505   7.7559   9.7407   9.8050  23.2200  23.7701
 23.7867  23.9326  23.9487  24.0289  25.7744  25.8573  26.1296  26.1422
 26.5186  26.8009  27.9309  28.3575  28.4226  28.4297  28.5249  28.5513
 28.5550  28.6212  28.7287  47.9710  48.0167  66.7720 127.8949 127.9497
127.9740 151.7144 215.7292 215.8038 289.7400 289.7523 289.8595 289.8678
289.9730 289.97811020.78051020.83851901.8801
 --------------------------------------------------------------

          Ground-State Mulliken Net Atomic Charges

     Atom                 Charge (a.u.)
  ----------------------------------------
      1 C                    -0.787636
      2 C                     0.233528
      3 C                    -0.037484
      4 C                    -0.390073
      5 C                    -0.224422
      6 C                     0.283730
      7 F                    -0.098259
      8 Br                   -0.101901
      9 Cl                    0.560238
     10 Cl                    0.628869
     11 I                     0.100926
     12 Br                   -0.167515
  ----------------------------------------
  Sum of atomic charges =     0.000000

 -----------------------------------------------------------------
                    Cartesian Multipole Moments
 -----------------------------------------------------------------
    Charge (ESU x 10^10)
                -0.0000
    Dipole Moment (Debye)
         X       0.7152      Y      -0.0000      Z      -0.0620
       Tot       0.7179
    Quadrupole Moments (Debye-Ang)
        XX    -125.1553     XY      -0.0000     YY    -129.3013
        XZ      -4.1107     YZ       0.0000     ZZ    -125.7838
    Octopole Moments (Debye-Ang^2)
       XXX    -603.2615    XXY      -0.0000    XYY    -213.4830
       YYY      -0.0000    XXZ     -69.0327    XYZ       0.0000
       YYZ     -62.6439    XZZ    -206.2110    YZZ      -0.0000
       ZZZ    -192.1064
    Hexadecapole Moments (Debye-Ang^3)
      XXXX   -5114.6716   XXXY      -0.0000   XXYY    -943.8612
      XYYY       0.0000   YYYY    -156.1691   XXXZ      49.6490
      XXYZ       0.0000   XYYZ      52.7944   YYYZ       0.0000
      XXZZ   -1403.6511   XYZZ       0.0000   YYZZ    -612.0134
      XZZZ     116.4424   YZZZ       0.0000   ZZZZ   -3284.6508
 -----------------------------------------------------------------
 Calculating analytic gradient of the SCF energy
 Gradient of SCF Energy
            1           2           3           4           5           6
    1  -0.0025093   0.0062472   0.0000506   0.0009226   0.0019726   0.0037267
    2   0.0000000   0.0000000  -0.0000000   0.0000000   0.0000000  -0.0000000
    3  -0.0004088   0.0014151   0.0005412   0.0016188  -0.0011655   0.0022633
            7           8           9          10          11          12
    1  -0.0045520   0.0049301  -0.0009914  -0.0061230  -0.0147757   0.0111015
    2  -0.0000000   0.0000000  -0.0000000   0.0000000  -0.0000000   0.0000000
    3  -0.0032925   0.0039910  -0.0075224  -0.0085404   0.0069387   0.0041615
 Max gradient component =       1.478E-02
 RMS gradient           =       4.479E-03
 Gradient time:  CPU 75.57 s  wall 12.70 s
 Geometry Optimization Parameters
   NAtoms,    NIC,     NZ,  NCons,   NDum,   NFix, NCnnct, MaxDiis
       12      78      12       0       0       0       0       0


** GEOMETRY OPTIMIZATION IN DELOCALIZED INTERNAL COORDINATES **
   Searching for a Minimum

   Optimization Cycle:   1

                       Coordinates (Angstroms)
     ATOM                X               Y               Z
      1  C         0.0000000000    0.0000000000    0.0000000000
      2  C         0.0000000000    0.0000000000    1.3948300000
      3  C         1.2079582140    0.0000000000    2.0922450000
      4  C         2.4159164279    0.0000000000    1.3948300000
      5  C         2.4159164279    0.0000000000    0.0000000000
      6  C         1.2079582140    0.0000000000   -0.6974150000
      7  F        -1.1601276309    0.0000000000   -0.6698000000
      8  Br       -1.6373769104    0.0000000000    2.3401700000
      9  Cl        1.2079582140    0.0000000000    3.8131450000
     10  Cl        3.9062595453    0.0000000000    2.2552800000
     11  I         4.2162619988    0.0000000000   -1.0394300000
     12  Br        1.2079582140    0.0000000000   -2.5880950000
   Point Group: c1    Number of degrees of freedom:    30


   Energy is -13316.778593001


 Attempting to generate delocalized internal coordinates
 Initial Hessian constructed with Jon Baker's OPTIMIZE code

 21 Hessian modes will be used to form the next step
  Hessian Eigenvalues:
     0.124424    0.201019    0.201019    0.250000    0.250000    0.250000
     0.250000    0.250000    0.250000    0.250000    0.250000    0.250000
     0.334879    0.334879    0.426727    0.426727    0.464882    0.464882
     0.464882    0.464882    0.572947

 Minimum search - taking simple RFO step
 Searching for Lamda that Minimizes Along All modes
 Value Taken    Lamda =  -0.00929986
 Step Taken.  Stepsize is  0.200082

                             Maximum     Tolerance    Cnvgd?
         Gradient           0.041103      0.000300      NO
         Displacement       0.142902      0.001200      NO
         Energy change     *********      0.000001      NO


 New Cartesian Coordinates Obtained by Inverse Iteration

 Displacement from previous Coordinates is:  0.441542
 ----------------------------------------------------------------
             Standard Nuclear Orientation (Angstroms)
    I     Atom           X                Y                Z
 ----------------------------------------------------------------
    1      C       0.0250997850     0.0000000000     0.0125999104
    2      C       0.0002710754     0.0000000000     1.3988340164
    3      C       1.2119077122     0.0000000000     2.1022801114
    4      C       2.4298495830     0.0000000000     1.3991133339
    5      C       2.4471089984     0.0000000000    -0.0134518701
    6      C       1.2157385902     0.0000000000    -0.7033730766
    7      F      -1.1321568696     0.0000000000    -0.6520092451
    8      Br     -1.6889010723     0.0000000000     2.2608274044
    9      Cl      1.2194183577     0.0000000000     3.8347273538
   10      Cl      3.9026094396     0.0000000000     2.3174512575
   11      I       4.3148725579     0.0000000000    -1.0645880138
   12      Br      1.0428645571     0.0000000000    -2.5966511822
 ----------------------------------------------------------------
 Nuclear Repulsion Energy =        2406.93037841 hartrees
 There are      101 alpha and      101 beta electrons
 Applying Cartesian multipole field
    Component          Value
    ---------          -----
     (2,0,0)        1.00000E-11
     (0,2,0)        2.00000E-11
     (0,0,2)       -3.00000E-11
 Nucleus-field energy     =    -0.0000000396 hartrees
 Requested basis set is 6-311++G(d,p)
 There are 130 shells and 372 basis functions
 A cutoff of  1.0D-11 yielded   5566 shell pairs
 There are     51054 function pairs (     56245 Cartesian)
 Smallest overlap matrix eigenvalue = 6.41E-07

 Q-Chem warning in module stvman/mkSTV.C, line 318:

 Overlap eigenvalue is smaller than square root of threshold
 Use THRESH >= 12 to get rid of this warning

 Linear dependence detected in AO basis
 Tighter screening thresholds may be required for diffuse basis sets
 Use S2THRESH > 14 and THRESH = 14 in case of SCF convergence issues
 Number of orthogonalized atomic orbitals = 371
 Maximum deviation from orthogonality = 2.481E-10
 Guess MOs from SCF MO coefficient file

 -----------------------------------------------------------------------
  General SCF calculation program by
  Eric Jon Sundstrom, Paul Horn, Yuezhi Mao, Dmitri Zuev, Alec White,
  David Stuck, Shaama M.S., Shane Yost, Joonho Lee, David Small,
  Daniel Levine, Susi Lehtola, Hugh Burton, Evgeny Epifanovsky,
  Bang C. Huynh
 -----------------------------------------------------------------------
 Exchange:     0.2000 Hartree-Fock + 0.0800 Slater + 0.7200 B88
 Correlation:  0.1900 VWN1RPA + 0.8100 LYP
 Using SG-1 standard quadrature grid
 Size of previous SCF MO coefficient file: 276766 (expected); 276020 (actual). 

 Q-Chem warning in module libgscf/gen_scfman/rhf.C, line 618:

 Inconsistent size for SCF MO coefficient file.  Please check basis and PURECART setting.

 using 6 threads for integral computing
 -------------------------------------------------------
 OpenMP Integral computing Module                
 Release: version 2.0, May 2017, Q-Chem Inc. Pleasanton 
 -------------------------------------------------------
 A restricted SCF calculation will be
 performed using DIIS
 SCF converges when DIIS error is below 1.0e-08
 ---------------------------------------
  Cycle       Energy         DIIS error
 ---------------------------------------
    1  -13316.7745195762      7.09e-04  
    2  -13316.7802322693      2.76e-04  
    3  -13316.7779235945      4.49e-04  
    4  -13316.7814888360      6.57e-05  
    5  -13316.7815493212      1.62e-05  
    6  -13316.7815525074      6.41e-06  
    7  -13316.7815530591      3.17e-06  
    8  -13316.7815532301      4.63e-07  
    9  -13316.7815532331      2.04e-07  
   10  -13316.7815532341      5.85e-08  
   11  -13316.7815532338      2.72e-08  
   12  -13316.7815532332      9.58e-09  Convergence criterion met
 ---------------------------------------
 SCF time:   CPU 196.27s  wall 35.00s 
 SCF   energy in the final basis set =   -13316.7815532332
 Total energy in the final basis set =   -13316.7815532332

 --------------------------------------------------------------

                    Orbital Energies (a.u.)
 --------------------------------------------------------------

 Alpha MOs
 -- Occupied --
********-482.8619-482.8606-176.3243-165.7283-165.7260-165.7258-101.5863
******** -62.5147 -62.5134 -56.3355 -56.3342 -56.3312 -56.3309 -56.3299
-56.3296 -35.8207 -31.3143 -31.3078 -31.3074 -24.7304 -22.9647 -22.9632
-22.9629 -22.9584 -22.9584 -10.3144 -10.2912 -10.2900 -10.2813 -10.2798
-10.2784  -9.5010  -9.4991  -8.7234  -8.7222  -7.2659  -7.2642  -7.2559
 -7.2550  -7.2540  -7.2530  -6.5559  -6.5546  -6.5417  -6.5408  -6.5404
 -6.5396  -6.3699  -4.7831  -4.7675  -4.7665  -2.6666  -2.6653  -2.6627
 -2.6621  -2.6614  -2.6607  -2.6507  -2.6507  -2.6495  -2.6495  -2.0486
 -2.0442  -2.0434  -2.0298  -2.0297  -1.2765  -0.9619  -0.8991  -0.8972
 -0.8547  -0.8173  -0.7780  -0.7549  -0.6885  -0.6509  -0.6327  -0.5743
 -0.5706  -0.5193  -0.5128  -0.4783  -0.4554  -0.4545  -0.4465  -0.4345
 -0.3939  -0.3924  -0.3823  -0.3634  -0.3515  -0.3434  -0.3250  -0.3230
 -0.3129  -0.3053  -0.2768  -0.2724  -0.2659
 -- Virtual --
 -0.0958  -0.0738  -0.0602  -0.0516  -0.0258  -0.0079   0.0010   0.0166
  0.0224   0.0289   0.0384   0.0425   0.0559   0.0583   0.0625   0.0653
  0.0656   0.0744   0.0759   0.0762   0.0924   0.0941   0.1016   0.1048
  0.1086   0.1097   0.1170   0.1277   0.1404   0.1408   0.1469   0.1552
  0.1580   0.1655   0.1667   0.1733   0.1822   0.1873   0.1978   0.2035
  0.2085   0.2098   0.2169   0.2239   0.2375   0.2420   0.2473   0.2535
  0.2619   0.2643   0.2766   0.2774   0.2821   0.3030   0.3169   0.3506
  0.3539   0.3760   0.3786   0.3947   0.4024   0.4069   0.4177   0.4203
  0.4250   0.4300   0.4319   0.4355   0.4390   0.4493   0.4612   0.4688
  0.4780   0.4815   0.4990   0.5060   0.5158   0.5219   0.5356   0.5424
  0.5456   0.5493   0.5541   0.5705   0.5788   0.5901   0.5939   0.6029
  0.6121   0.6201   0.6429   0.6460   0.6836   0.6869   0.6943   0.7152
  0.7511   0.7525   0.7656   0.7766   0.7811   0.8102   0.8141   0.8183
  0.8352   0.8397   0.8430   0.8510   0.8610   0.8815   0.9057   0.9159
  0.9309   0.9358   0.9381   0.9665   0.9788   0.9990   1.0122   1.0527
  1.0764   1.0954   1.1161   1.1447   1.1624   1.1664   1.2178   1.2283
  1.2586   1.2592   1.2717   1.3263   1.3553   1.3810   1.4126   1.4167
  1.4402   1.4531   1.4709   1.4831   1.5478   1.5630   1.5730   1.6335
  1.7177   1.7253   1.7407   1.7638   1.8107   1.8157   1.8323   1.8413
  1.8936   2.0021   2.0081   2.0295   2.0330   2.0714   2.1209   2.1528
  2.1915   2.2161   2.2262   2.2401   2.2443   2.2712   2.2754   2.2908
  2.3025   2.3371   2.4123   2.4289   2.4593   2.5309   2.5673   2.6001
  2.6997   2.7155   2.8120   2.8268   2.8297   2.9722   3.0292   3.0551
  3.0611   3.0753   3.1643   3.1948   3.3925   3.4326   3.6428   3.7519
  3.7614   3.8139   3.9040   3.9522   3.9601   3.9813   3.9900   4.0068
  4.0069   4.0373   4.0630   4.0724   4.0799   4.0913   4.1370   4.2467
  4.2520   4.2720   4.4020   4.4067   4.4964   4.7988   4.8410   6.0164
  6.1241   6.1398   6.2980   6.4466   6.6672   6.7549   6.7698   7.5436
  7.5551   7.6631   7.6753   7.7477   7.7548   9.7312   9.8028  23.2238
 23.7479  23.7740  23.9039  23.9172  24.0214  25.7730  25.8537  26.1442
 26.1700  26.5060  26.7762  27.9084  28.3510  28.4091  28.4365  28.5224
 28.5485  28.5489  28.6107  28.7178  47.9655  48.0175  66.7713 127.8890
127.9535 127.9620 151.6939 215.7181 215.8015 289.7391 289.7503 289.8580
289.8737 289.9701 289.97661020.77381020.83961901.8585
 --------------------------------------------------------------

          Ground-State Mulliken Net Atomic Charges

     Atom                 Charge (a.u.)
  ----------------------------------------
      1 C                    -0.943943
      2 C                     0.039876
      3 C                    -0.160567
      4 C                     0.036096
      5 C                    -0.397804
      6 C                     0.433648
      7 F                    -0.071546
      8 Br                   -0.087021
      9 Cl                    0.585592
     10 Cl                    0.597225
     11 I                     0.116198
     12 Br                   -0.147754
  ----------------------------------------
  Sum of atomic charges =     0.000000

 -----------------------------------------------------------------
                    Cartesian Multipole Moments
 -----------------------------------------------------------------
    Charge (ESU x 10^10)
                -0.0000
    Dipole Moment (Debye)
         X       0.6026      Y      -0.0000      Z      -0.1011
       Tot       0.6110
    Quadrupole Moments (Debye-Ang)
        XX    -124.6409     XY      -0.0000     YY    -129.5633
        XZ      -3.7388     YZ       0.0000     ZZ    -126.1982
    Octopole Moments (Debye-Ang^2)
       XXX    -599.7408    XXY      -0.0000    XYY    -213.8018
       YYY      -0.0000    XXZ     -68.4188    XYZ      -0.0000
       YYZ     -61.5742    XZZ    -207.1212    YZZ       0.0000
       ZZZ    -189.7090
    Hexadecapole Moments (Debye-Ang^3)
      XXXX   -5205.7956   XXXY      -0.0000   XXYY    -967.5053
      XYYY      -0.0000   YYYY    -156.7792   XXXZ      18.6778
      XXYZ      -0.0000   XYYZ      47.1720   YYYZ       0.0000
      XXZZ   -1429.1495   XYZZ       0.0000   YYZZ    -614.4678
      XZZZ     118.4801   YZZZ      -0.0000   ZZZZ   -3300.4104
 -----------------------------------------------------------------
 Calculating analytic gradient of the SCF energy
 Gradient of SCF Energy
            1           2           3           4           5           6
    1   0.0001917  -0.0000021   0.0001555   0.0018023   0.0043903  -0.0080501
    2  -0.0000000   0.0000000  -0.0000000  -0.0000000  -0.0000000   0.0000000
    3   0.0005342  -0.0049737   0.0027586   0.0057091  -0.0024075   0.0001103
            7           8           9          10          11          12
    1   0.0009710  -0.0013890   0.0026741  -0.0031704   0.0060762  -0.0036496
    2   0.0000000  -0.0000000   0.0000000   0.0000000   0.0000000   0.0000000
    3  -0.0001701  -0.0004358  -0.0011167   0.0011295  -0.0003103  -0.0008277
 Max gradient component =       8.050E-03
 RMS gradient           =       2.540E-03
 Gradient time:  CPU 74.31 s  wall 12.49 s
 Geometry Optimization Parameters
   NAtoms,    NIC,     NZ,  NCons,   NDum,   NFix, NCnnct, MaxDiis
       12      78      12       0       0       0       0       0

 Cartesian Hessian Update
 Hessian updated using BFGS update


** GEOMETRY OPTIMIZATION IN DELOCALIZED INTERNAL COORDINATES **
   Searching for a Minimum

   Optimization Cycle:   2

                       Coordinates (Angstroms)
     ATOM                X               Y               Z
      1  C         0.0250997850    0.0000000000    0.0125999104
      2  C         0.0002710754    0.0000000000    1.3988340164
      3  C         1.2119077122    0.0000000000    2.1022801114
      4  C         2.4298495830    0.0000000000    1.3991133339
      5  C         2.4471089984    0.0000000000   -0.0134518701
      6  C         1.2157385902    0.0000000000   -0.7033730766
      7  F        -1.1321568696    0.0000000000   -0.6520092451
      8  Br       -1.6889010723    0.0000000000    2.2608274044
      9  Cl        1.2194183577    0.0000000000    3.8347273538
     10  Cl        3.9026094396    0.0000000000    2.3174512575
     11  I         4.3148725579    0.0000000000   -1.0645880138
     12  Br        1.0428645571    0.0000000000   -2.5966511822
   Point Group: c1    Number of degrees of freedom:    30


   Energy is -13316.781553233

 Hessian updated using BFGS update

 12 Hessian modes will be used to form the next step
  Hessian Eigenvalues:
     0.131030    0.200968    0.201298    0.233995    0.307567    0.328185
     0.334936    0.423077    0.442177    0.463000    0.526880    0.573882

 Minimum search - taking simple RFO step
 Searching for Lamda that Minimizes Along All modes
 Value Taken    Lamda =  -0.00112048
 Step Taken.  Stepsize is  0.054428

                             Maximum     Tolerance    Cnvgd?
         Gradient           0.013252      0.000300      NO
         Displacement       0.027878      0.001200      NO
         Energy change     -0.002960      0.000001      NO


 New Cartesian Coordinates Obtained by Inverse Iteration

 Displacement from previous Coordinates is:  0.128476
 ----------------------------------------------------------------
             Standard Nuclear Orientation (Angstroms)
    I     Atom           X                Y                Z
 ----------------------------------------------------------------
    1      C       0.0256833103     0.0000000000     0.0137965781
    2      C       0.0005036810     0.0000000000     1.4025717952
    3      C       1.2109164013     0.0000000000     2.1051123554
    4      C       2.4298500429     0.0000000000     1.4000049425
    5      C       2.4398822110     0.0000000000    -0.0078707394
    6      C       1.2198272391     0.0000000000    -0.6999455379
    7      F      -1.1322912181     0.0000000000    -0.6501704283
    8      Br     -1.6847344344     0.0000000000     2.2683992495
    9      Cl      1.1959238734     0.0000000000     3.8393645761
   10      Cl      3.9180687109     0.0000000000     2.2992333345
   11      I       4.2798753001     0.0000000000    -1.0801676386
   12      Br      1.0851775971     0.0000000000    -2.5945684871
 ----------------------------------------------------------------
 Nuclear Repulsion Energy =        2414.83850316 hartrees
 There are      101 alpha and      101 beta electrons
 Applying Cartesian multipole field
    Component          Value
    ---------          -----
     (2,0,0)        1.00000E-11
     (0,2,0)        2.00000E-11
     (0,0,2)       -3.00000E-11
 Nucleus-field energy     =    -0.0000000403 hartrees
 Requested basis set is 6-311++G(d,p)
 There are 130 shells and 372 basis functions
 A cutoff of  1.0D-11 yielded   5562 shell pairs
 There are     51015 function pairs (     56202 Cartesian)
 Smallest overlap matrix eigenvalue = 6.38E-07

 Q-Chem warning in module stvman/mkSTV.C, line 318:

 Overlap eigenvalue is smaller than square root of threshold
 Use THRESH >= 12 to get rid of this warning

 Linear dependence detected in AO basis
 Tighter screening thresholds may be required for diffuse basis sets
 Use S2THRESH > 14 and THRESH = 14 in case of SCF convergence issues
 Number of orthogonalized atomic orbitals = 370
 Maximum deviation from orthogonality = 1.289E-10
 Guess MOs from SCF MO coefficient file

 -----------------------------------------------------------------------
  General SCF calculation program by
  Eric Jon Sundstrom, Paul Horn, Yuezhi Mao, Dmitri Zuev, Alec White,
  David Stuck, Shaama M.S., Shane Yost, Joonho Lee, David Small,
  Daniel Levine, Susi Lehtola, Hugh Burton, Evgeny Epifanovsky,
  Bang C. Huynh
 -----------------------------------------------------------------------
 Exchange:     0.2000 Hartree-Fock + 0.0800 Slater + 0.7200 B88
 Correlation:  0.1900 VWN1RPA + 0.8100 LYP
 Using SG-1 standard quadrature grid
 Size of previous SCF MO coefficient file: 276020 (expected); 276766 (actual). 

 Q-Chem warning in module libgscf/gen_scfman/rhf.C, line 618:

 Inconsistent size for SCF MO coefficient file.  Please check basis and PURECART setting.

 using 6 threads for integral computing
 -------------------------------------------------------
 OpenMP Integral computing Module                
 Release: version 2.0, May 2017, Q-Chem Inc. Pleasanton 
 -------------------------------------------------------
 A restricted SCF calculation will be
 performed using DIIS
 SCF converges when DIIS error is below 1.0e-08
 ---------------------------------------
  Cycle       Energy         DIIS error
 ---------------------------------------
    1  -13316.7814876032      2.25e-04  
    2  -13316.7819728832      7.65e-05  
    3  -13316.7817551440      1.33e-04  
    4  -13316.7820722967      1.69e-05  
    5  -13316.7820770261      4.86e-06  
    6  -13316.7820773783      1.40e-06  
    7  -13316.7820774059      6.34e-07  
    8  -13316.7820774119      1.79e-07  
    9  -13316.7820774124      5.38e-08  
   10  -13316.7820774125      1.46e-08  
   11  -13316.7820774141      6.03e-09  Convergence criterion met
 ---------------------------------------
 SCF time:   CPU 177.47s  wall 32.00s 
 SCF   energy in the final basis set =   -13316.7820774141
 Total energy in the final basis set =   -13316.7820774141

 --------------------------------------------------------------

                    Orbital Energies (a.u.)
 --------------------------------------------------------------

 Alpha MOs
 -- Occupied --
********-482.8619-482.8608-176.3236-165.7275-165.7252-165.7250-101.5864
******** -62.5147 -62.5136 -56.3355 -56.3344 -56.3312 -56.3309 -56.3302
-56.3298 -35.8200 -31.3136 -31.3072 -31.3067 -24.7304 -22.9639 -22.9625
-22.9622 -22.9577 -22.9577 -10.3149 -10.2915 -10.2900 -10.2804 -10.2797
-10.2763  -9.5011  -9.4992  -8.7235  -8.7224  -7.2659  -7.2642  -7.2559
 -7.2551  -7.2540  -7.2531  -6.5560  -6.5548  -6.5418  -6.5408  -6.5407
 -6.5398  -6.3693  -4.7825  -4.7670  -4.7659  -2.6666  -2.6655  -2.6628
 -2.6621  -2.6617  -2.6610  -2.6507  -2.6507  -2.6497  -2.6497  -2.0480
 -2.0436  -2.0427  -2.0294  -2.0291  -1.2762  -0.9618  -0.8994  -0.8975
 -0.8549  -0.8178  -0.7788  -0.7554  -0.6893  -0.6518  -0.6320  -0.5747
 -0.5708  -0.5190  -0.5128  -0.4784  -0.4556  -0.4543  -0.4468  -0.4350
 -0.3951  -0.3921  -0.3821  -0.3624  -0.3516  -0.3452  -0.3271  -0.3231
 -0.3126  -0.3055  -0.2749  -0.2724  -0.2659
 -- Virtual --
 -0.0947  -0.0728  -0.0608  -0.0502  -0.0252  -0.0078   0.0016   0.0165
  0.0222   0.0288   0.0384   0.0426   0.0559   0.0581   0.0625   0.0654
  0.0669   0.0749   0.0760   0.0767   0.0922   0.0941   0.1042   0.1048
  0.1089   0.1099   0.1171   0.1287   0.1407   0.1441   0.1498   0.1549
  0.1582   0.1659   0.1711   0.1732   0.1829   0.1872   0.2032   0.2074
  0.2092   0.2106   0.2177   0.2245   0.2386   0.2449   0.2514   0.2548
  0.2639   0.2651   0.2770   0.2808   0.3029   0.3164   0.3422   0.3504
  0.3601   0.3763   0.3953   0.3982   0.4051   0.4153   0.4180   0.4211
  0.4279   0.4326   0.4339   0.4357   0.4492   0.4613   0.4666   0.4779
  0.4832   0.4985   0.5057   0.5092   0.5222   0.5363   0.5399   0.5454
  0.5510   0.5537   0.5681   0.5785   0.5820   0.5938   0.5999   0.6119
  0.6213   0.6250   0.6442   0.6815   0.6865   0.6971   0.7125   0.7526
  0.7529   0.7619   0.7763   0.7818   0.8098   0.8122   0.8167   0.8316
  0.8401   0.8436   0.8469   0.8576   0.8758   0.9038   0.9139   0.9290
  0.9356   0.9377   0.9694   0.9774   0.9997   1.0162   1.0507   1.0756
  1.0937   1.1156   1.1456   1.1657   1.1685   1.2119   1.2286   1.2577
  1.2577   1.2705   1.3278   1.3573   1.3801   1.4126   1.4231   1.4333
  1.4480   1.4583   1.4861   1.5493   1.5628   1.5739   1.6312   1.7170
  1.7268   1.7443   1.7593   1.8117   1.8152   1.8362   1.8398   1.8946
  2.0020   2.0079   2.0300   2.0344   2.0698   2.1159   2.1542   2.1784
  2.2163   2.2253   2.2395   2.2463   2.2680   2.2762   2.2878   2.3038
  2.3345   2.4103   2.4275   2.4520   2.5305   2.5678   2.5987   2.6997
  2.7158   2.8124   2.8271   2.8305   2.9730   3.0308   3.0588   3.0603
  3.0736   3.1664   3.1949   3.3932   3.4336   3.6441   3.7519   3.7613
  3.8195   3.9008   3.9523   3.9599   3.9819   3.9897   4.0044   4.0082
  4.0378   4.0631   4.0686   4.0791   4.0923   4.1390   4.2480   4.2525
  4.2742   4.4019   4.4070   4.5023   4.8034   4.8400   6.0180   6.1045
  6.1416   6.2979   6.4466   6.6684   6.7527   6.7667   7.5435   7.5552
  7.6532   7.6645   7.7481   7.7552   9.7346   9.7980  23.2223  23.7564
 23.7712  23.9066  23.9291  24.0206  25.7712  25.8549  26.1100  26.1325
 26.5055  26.7734  27.9133  28.3526  28.4119  28.4206  28.5231  28.5486
 28.5500  28.6129  28.7198  47.9643  48.0155  66.7709 127.8905 127.9423
127.9636 151.6983 215.7223 215.7957 289.7390 289.7506 289.8513 289.8601
289.9704 289.97741020.77231020.83721901.8631
 --------------------------------------------------------------

          Ground-State Mulliken Net Atomic Charges

     Atom                 Charge (a.u.)
  ----------------------------------------
      1 C                    -0.833855
      2 C                     0.185383
      3 C                     0.055665
      4 C                    -0.386360
      5 C                    -0.134851
      6 C                     0.125441
      7 F                    -0.078920
      8 Br                   -0.088112
      9 Cl                    0.573854
     10 Cl                    0.623599
     11 I                     0.106455
     12 Br                   -0.148298
  ----------------------------------------
  Sum of atomic charges =     0.000000

 -----------------------------------------------------------------
                    Cartesian Multipole Moments
 -----------------------------------------------------------------
    Charge (ESU x 10^10)
                -0.0000
    Dipole Moment (Debye)
         X       0.5829      Y      -0.0000      Z      -0.1357
       Tot       0.5985
    Quadrupole Moments (Debye-Ang)
        XX    -124.9495     XY      -0.0000     YY    -129.5293
        XZ      -4.0440     YZ      -0.0000     ZZ    -126.0694
    Octopole Moments (Debye-Ang^2)
       XXX    -601.1951    XXY      -0.0000    XYY    -213.4478
       YYY      -0.0000    XXZ     -68.6242    XYZ      -0.0000
       YYZ     -61.3199    XZZ    -206.5664    YZZ      -0.0000
       ZZZ    -189.4186
    Hexadecapole Moments (Debye-Ang^3)
      XXXX   -5184.5681   XXXY      -0.0000   XXYY    -960.7758
      XYYY      -0.0000   YYYY    -156.7015   XXXZ      32.3524
      XXYZ      -0.0000   XYYZ      51.2204   YYYZ      -0.0000
      XXZZ   -1422.4250   XYZZ      -0.0000   YYZZ    -615.3336
      XZZZ     122.8524   YZZZ      -0.0000   ZZZZ   -3304.1235
 -----------------------------------------------------------------
 Calculating analytic gradient of the SCF energy
 Gradient of SCF Energy
            1           2           3           4           5           6
    1   0.0001769   0.0001128  -0.0013791   0.0019170   0.0005699  -0.0011230
    2  -0.0000000   0.0000000   0.0000000  -0.0000000  -0.0000000   0.0000000
    3   0.0004123  -0.0013509   0.0016454   0.0013950  -0.0017915   0.0007089
            7           8           9          10          11          12
    1   0.0002381  -0.0004011  -0.0006439  -0.0001691   0.0006611   0.0000405
    2   0.0000000  -0.0000000   0.0000000  -0.0000000   0.0000000   0.0000000
    3   0.0002664   0.0000247  -0.0001779  -0.0003138  -0.0003654  -0.0004533
 Max gradient component =       1.917E-03
 RMS gradient           =       7.304E-04
 Gradient time:  CPU 74.35 s  wall 12.50 s
 Geometry Optimization Parameters
   NAtoms,    NIC,     NZ,  NCons,   NDum,   NFix, NCnnct, MaxDiis
       12      78      12       0       0       0       0       0

 Cartesian Hessian Update
 Hessian updated using BFGS update


** GEOMETRY OPTIMIZATION IN DELOCALIZED INTERNAL COORDINATES **
   Searching for a Minimum

   Optimization Cycle:   3

                       Coordinates (Angstroms)
     ATOM                X               Y               Z
      1  C         0.0256833103    0.0000000000    0.0137965781
      2  C         0.0005036810    0.0000000000    1.4025717952
      3  C         1.2109164013    0.0000000000    2.1051123554
      4  C         2.4298500429    0.0000000000    1.4000049425
      5  C         2.4398822110    0.0000000000   -0.0078707394
      6  C         1.2198272391    0.0000000000   -0.6999455379
      7  F        -1.1322912181    0.0000000000   -0.6501704283
      8  Br       -1.6847344344    0.0000000000    2.2683992495
      9  Cl        1.1959238734    0.0000000000    3.8393645761
     10  Cl        3.9180687109    0.0000000000    2.2992333345
     11  I         4.2798753001    0.0000000000   -1.0801676386
     12  Br        1.0851775971    0.0000000000   -2.5945684871
   Point Group: c1    Number of degrees of freedom:    30


   Energy is -13316.782077414

 Hessian updated using BFGS update

 14 Hessian modes will be used to form the next step
  Hessian Eigenvalues:
     0.127483    0.200569    0.200982    0.236795    0.248297    0.326120
     0.330817    0.335062    0.409700    0.435992    0.461630    0.464863
     0.521367    0.572608

 Minimum search - taking simple RFO step
 Searching for Lamda that Minimizes Along All modes
 Value Taken    Lamda =  -0.00005260
 Step Taken.  Stepsize is  0.013431

                             Maximum     Tolerance    Cnvgd?
         Gradient           0.001956      0.000300      NO
         Displacement       0.006245      0.001200      NO
         Energy change     -0.000524      0.000001      NO


 New Cartesian Coordinates Obtained by Inverse Iteration

 Displacement from previous Coordinates is:  0.026766
 ----------------------------------------------------------------
             Standard Nuclear Orientation (Angstroms)
    I     Atom           X                Y                Z
 ----------------------------------------------------------------
    1      C       0.0245680513     0.0000000000     0.0124569741
    2      C      -0.0000567698     0.0000000000     1.4026475788
    3      C       1.2113099923     0.0000000000     2.1029215133
    4      C       2.4271188394     0.0000000000     1.3983551257
    5      C       2.4374622641     0.0000000000    -0.0066084632
    6      C       1.2198155922     0.0000000000    -0.7006717741
    7      F      -1.1329465537     0.0000000000    -0.6529961010
    8      Br     -1.6828964169     0.0000000000     2.2708904194
    9      Cl      1.2045905053     0.0000000000     3.8375024339
   10      Cl      3.9146023437     0.0000000000     2.2997816489
   11      I       4.2760457508     0.0000000000    -1.0742195722
   12      Br      1.0890691158     0.0000000000    -2.5942997835
 ----------------------------------------------------------------
 Nuclear Repulsion Energy =        2416.54694474 hartrees
 There are      101 alpha and      101 beta electrons
 Applying Cartesian multipole field
    Component          Value
    ---------          -----
     (2,0,0)        1.00000E-11
     (0,2,0)        2.00000E-11
     (0,0,2)       -3.00000E-11
 Nucleus-field energy     =    -0.0000000403 hartrees
 Requested basis set is 6-311++G(d,p)
 There are 130 shells and 372 basis functions
 A cutoff of  1.0D-11 yielded   5567 shell pairs
 There are     51065 function pairs (     56259 Cartesian)
 Smallest overlap matrix eigenvalue = 6.33E-07

 Q-Chem warning in module stvman/mkSTV.C, line 318:

 Overlap eigenvalue is smaller than square root of threshold
 Use THRESH >= 12 to get rid of this warning

 Linear dependence detected in AO basis
 Tighter screening thresholds may be required for diffuse basis sets
 Use S2THRESH > 14 and THRESH = 14 in case of SCF convergence issues
 Number of orthogonalized atomic orbitals = 370
 Maximum deviation from orthogonality = 2.864E-10
 Guess MOs from SCF MO coefficient file

 -----------------------------------------------------------------------
  General SCF calculation program by
  Eric Jon Sundstrom, Paul Horn, Yuezhi Mao, Dmitri Zuev, Alec White,
  David Stuck, Shaama M.S., Shane Yost, Joonho Lee, David Small,
  Daniel Levine, Susi Lehtola, Hugh Burton, Evgeny Epifanovsky,
  Bang C. Huynh
 -----------------------------------------------------------------------
 Exchange:     0.2000 Hartree-Fock + 0.0800 Slater + 0.7200 B88
 Correlation:  0.1900 VWN1RPA + 0.8100 LYP
 Using SG-1 standard quadrature grid
 Size of previous SCF MO coefficient file: 276020 (expected); 276766 (actual). 

 Q-Chem warning in module libgscf/gen_scfman/rhf.C, line 618:

 Inconsistent size for SCF MO coefficient file.  Please check basis and PURECART setting.

 using 6 threads for integral computing
 -------------------------------------------------------
 OpenMP Integral computing Module                
 Release: version 2.0, May 2017, Q-Chem Inc. Pleasanton 
 -------------------------------------------------------
 A restricted SCF calculation will be
 performed using DIIS
 SCF converges when DIIS error is below 1.0e-08
 ---------------------------------------
  Cycle       Energy         DIIS error
 ---------------------------------------
    1  -13316.7820477564      6.71e-05  
    2  -13316.7820870802      2.39e-05  
    3  -13316.7820632131      4.29e-05  
    4  -13316.7820973928      3.15e-06  
    5  -13316.7820975118      1.28e-06  
    6  -13316.7820975321      5.29e-07  
    7  -13316.7820975357      1.73e-07  
    8  -13316.7820975366      4.10e-08  
    9  -13316.7820975366      1.17e-08  
   10  -13316.7820975364      5.38e-09  Convergence criterion met
 ---------------------------------------
 SCF time:   CPU 159.57s  wall 29.00s 
 SCF   energy in the final basis set =   -13316.7820975364
 Total energy in the final basis set =   -13316.7820975364

 --------------------------------------------------------------

                    Orbital Energies (a.u.)
 --------------------------------------------------------------

 Alpha MOs
 -- Occupied --
********-482.8620-482.8609-176.3234-165.7273-165.7250-165.7248-101.5862
******** -62.5148 -62.5137 -56.3356 -56.3345 -56.3313 -56.3310 -56.3302
-56.3299 -35.8198 -31.3134 -31.3070 -31.3065 -24.7305 -22.9638 -22.9624
-22.9620 -22.9575 -22.9575 -10.3152 -10.2911 -10.2894 -10.2803 -10.2798
-10.2757  -9.5009  -9.4990  -8.7236  -8.7225  -7.2658  -7.2640  -7.2558
 -7.2549  -7.2538  -7.2529  -6.5560  -6.5549  -6.5418  -6.5409  -6.5408
 -6.5399  -6.3692  -4.7823  -4.7668  -4.7658  -2.6667  -2.6656  -2.6629
 -2.6622  -2.6618  -2.6611  -2.6508  -2.6508  -2.6498  -2.6498  -2.0479
 -2.0435  -2.0426  -2.0292  -2.0290  -1.2761  -0.9623  -0.8996  -0.8973
 -0.8550  -0.8182  -0.7790  -0.7556  -0.6895  -0.6519  -0.6320  -0.5752
 -0.5707  -0.5190  -0.5130  -0.4783  -0.4560  -0.4545  -0.4470  -0.4351
 -0.3953  -0.3921  -0.3821  -0.3627  -0.3516  -0.3448  -0.3272  -0.3232
 -0.3127  -0.3055  -0.2746  -0.2726  -0.2658
 -- Virtual --
 -0.0943  -0.0726  -0.0606  -0.0498  -0.0250  -0.0078   0.0016   0.0167
  0.0223   0.0288   0.0383   0.0426   0.0559   0.0581   0.0626   0.0654
  0.0669   0.0749   0.0763   0.0768   0.0922   0.0943   0.1041   0.1048
  0.1089   0.1100   0.1172   0.1287   0.1407   0.1441   0.1501   0.1553
  0.1583   0.1660   0.1713   0.1730   0.1830   0.1877   0.2033   0.2073
  0.2092   0.2109   0.2178   0.2246   0.2388   0.2450   0.2513   0.2547
  0.2642   0.2651   0.2771   0.2809   0.3032   0.3164   0.3426   0.3506
  0.3603   0.3767   0.3953   0.3981   0.4051   0.4155   0.4182   0.4211
  0.4279   0.4329   0.4345   0.4357   0.4493   0.4613   0.4669   0.4780
  0.4836   0.4986   0.5056   0.5092   0.5223   0.5363   0.5400   0.5455
  0.5513   0.5536   0.5688   0.5783   0.5831   0.5939   0.6006   0.6124
  0.6214   0.6244   0.6441   0.6820   0.6863   0.6975   0.7126   0.7531
  0.7533   0.7626   0.7771   0.7820   0.8096   0.8119   0.8169   0.8320
  0.8402   0.8437   0.8470   0.8578   0.8761   0.9042   0.9143   0.9293
  0.9358   0.9379   0.9699   0.9780   1.0002   1.0166   1.0509   1.0758
  1.0935   1.1156   1.1458   1.1659   1.1689   1.2134   1.2285   1.2583
  1.2584   1.2706   1.3284   1.3578   1.3805   1.4126   1.4229   1.4341
  1.4483   1.4591   1.4870   1.5491   1.5628   1.5743   1.6317   1.7172
  1.7272   1.7449   1.7601   1.8122   1.8162   1.8368   1.8406   1.8953
  2.0020   2.0084   2.0301   2.0352   2.0702   2.1169   2.1547   2.1792
  2.2169   2.2257   2.2407   2.2476   2.2692   2.2762   2.2884   2.3042
  2.3346   2.4105   2.4290   2.4531   2.5312   2.5680   2.5989   2.6997
  2.7160   2.8127   2.8274   2.8315   2.9742   3.0317   3.0603   3.0616
  3.0733   3.1673   3.1962   3.3939   3.4342   3.6458   3.7518   3.7613
  3.8202   3.9016   3.9524   3.9595   3.9819   3.9896   4.0045   4.0086
  4.0381   4.0633   4.0680   4.0785   4.0926   4.1397   4.2481   4.2531
  4.2747   4.4019   4.4071   4.5040   4.8057   4.8395   6.0184   6.1053
  6.1428   6.2978   6.4464   6.6687   6.7525   6.7668   7.5434   7.5552
  7.6538   7.6648   7.7485   7.7556   9.7337   9.7991  23.2220  23.7584
 23.7744  23.9131  23.9313  24.0200  25.7719  25.8548  26.1088  26.1359
 26.5067  26.7748  27.9145  28.3530  28.4127  28.4214  28.5233  28.5489
 28.5504  28.6135  28.7204  47.9647  48.0155  66.7708 127.8908 127.9429
127.9643 151.6994 215.7213 215.7970 289.7390 289.7506 289.8520 289.8604
289.9707 289.97791020.77281020.83721901.8643
 --------------------------------------------------------------

          Ground-State Mulliken Net Atomic Charges

     Atom                 Charge (a.u.)
  ----------------------------------------
      1 C                    -0.834556
      2 C                     0.185867
      3 C                     0.048681
      4 C                    -0.384267
      5 C                    -0.140156
      6 C                     0.137042
      7 F                    -0.079363
      8 Br                   -0.088115
      9 Cl                    0.573393
     10 Cl                    0.624079
     11 I                     0.105897
     12 Br                   -0.148503
  ----------------------------------------
  Sum of atomic charges =     0.000000

 -----------------------------------------------------------------
                    Cartesian Multipole Moments
 -----------------------------------------------------------------
    Charge (ESU x 10^10)
                -0.0000
    Dipole Moment (Debye)
         X       0.5762      Y       0.0000      Z      -0.1392
       Tot       0.5928
    Quadrupole Moments (Debye-Ang)
        XX    -124.9947     XY      -0.0000     YY    -129.5100
        XZ      -4.0332     YZ       0.0000     ZZ    -126.0804
    Octopole Moments (Debye-Ang^2)
       XXX    -601.5340    XXY      -0.0000    XYY    -213.4298
       YYY      -0.0000    XXZ     -68.6331    XYZ       0.0000
       YYZ     -61.4859    XZZ    -206.5489    YZZ       0.0000
       ZZZ    -189.9454
    Hexadecapole Moments (Debye-Ang^3)
      XXXX   -5180.0031   XXXY      -0.0000   XXYY    -959.5632
      XYYY      -0.0000   YYYY    -156.6556   XXXZ      30.3646
      XXYZ       0.0000   XYYZ      50.2576   YYYZ      -0.0000
      XXZZ   -1421.0858   XYZZ       0.0000   YYZZ    -614.9177
      XZZZ     120.5861   YZZZ       0.0000   ZZZZ   -3302.0083
 -----------------------------------------------------------------
 Calculating analytic gradient of the SCF energy
 Gradient of SCF Energy
            1           2           3           4           5           6
    1  -0.0000619   0.0002153  -0.0000602   0.0002319  -0.0001164   0.0002441
    2   0.0000000  -0.0000000  -0.0000000   0.0000000  -0.0000000  -0.0000000
    3  -0.0001277  -0.0000956   0.0002516   0.0002554  -0.0003085   0.0002429
            7           8           9          10          11          12
    1  -0.0000127  -0.0001214   0.0002237  -0.0004719  -0.0003097   0.0002391
    2  -0.0000000   0.0000000   0.0000000   0.0000000  -0.0000000   0.0000000
    3  -0.0001813  -0.0000594  -0.0002586  -0.0000567   0.0003487  -0.0000110
 Max gradient component =       4.719E-04
 RMS gradient           =       1.793E-04
 Gradient time:  CPU 74.43 s  wall 12.51 s
 Geometry Optimization Parameters
   NAtoms,    NIC,     NZ,  NCons,   NDum,   NFix, NCnnct, MaxDiis
       12      78      12       0       0       0       0       0

 Cartesian Hessian Update
 Hessian updated using BFGS update


** GEOMETRY OPTIMIZATION IN DELOCALIZED INTERNAL COORDINATES **
   Searching for a Minimum

   Optimization Cycle:   4

                       Coordinates (Angstroms)
     ATOM                X               Y               Z
      1  C         0.0245680513    0.0000000000    0.0124569741
      2  C        -0.0000567698    0.0000000000    1.4026475788
      3  C         1.2113099923    0.0000000000    2.1029215133
      4  C         2.4271188394    0.0000000000    1.3983551257
      5  C         2.4374622641    0.0000000000   -0.0066084632
      6  C         1.2198155922    0.0000000000   -0.7006717741
      7  F        -1.1329465537    0.0000000000   -0.6529961010
      8  Br       -1.6828964169    0.0000000000    2.2708904194
      9  Cl        1.2045905053    0.0000000000    3.8375024339
     10  Cl        3.9146023437    0.0000000000    2.2997816489
     11  I         4.2760457508    0.0000000000   -1.0742195722
     12  Br        1.0890691158    0.0000000000   -2.5942997835
   Point Group: c1    Number of degrees of freedom:    30


   Energy is -13316.782097536

 Hessian updated using BFGS update

 16 Hessian modes will be used to form the next step
  Hessian Eigenvalues:
     0.136118    0.196880    0.201106    0.237964    0.247124    0.269472
     0.314711    0.332746    0.335087    0.427991    0.443518    0.460315
     0.464878    0.494377    0.520014    0.573793

 Minimum search - taking simple RFO step
 Searching for Lamda that Minimizes Along All modes
 Value Taken    Lamda =  -0.00000500
 Step Taken.  Stepsize is  0.004158

                             Maximum     Tolerance    Cnvgd?
         Gradient           0.000799      0.000300      NO
         Displacement       0.002107      0.001200      NO
         Energy change     -0.000020      0.000001      NO


 New Cartesian Coordinates Obtained by Inverse Iteration

 Displacement from previous Coordinates is:  0.007868
 ----------------------------------------------------------------
             Standard Nuclear Orientation (Angstroms)
    I     Atom           X                Y                Z
 ----------------------------------------------------------------
    1      C       0.0249186333     0.0000000000     0.0126931252
    2      C       0.0000010841     0.0000000000     1.4027117828
    3      C       1.2112828599     0.0000000000     2.1028886846
    4      C       2.4274660606     0.0000000000     1.3984253612
    5      C       2.4380502040     0.0000000000    -0.0066004300
    6      C       1.2200161594     0.0000000000    -0.7007096523
    7      F      -1.1327083757     0.0000000000    -0.6524293807
    8      Br     -1.6827001486     0.0000000000     2.2707578465
    9      Cl      1.2017228945     0.0000000000     3.8378235375
   10      Cl      3.9157338676     0.0000000000     2.2997353919
   11      I       4.2775529424     0.0000000000    -1.0753748268
   12      Br      1.0873465329     0.0000000000    -2.5941614400
 ----------------------------------------------------------------
 Nuclear Repulsion Energy =        2416.09070116 hartrees
 There are      101 alpha and      101 beta electrons
 Applying Cartesian multipole field
    Component          Value
    ---------          -----
     (2,0,0)        1.00000E-11
     (0,2,0)        2.00000E-11
     (0,0,2)       -3.00000E-11
 Nucleus-field energy     =    -0.0000000403 hartrees
 Requested basis set is 6-311++G(d,p)
 There are 130 shells and 372 basis functions
 A cutoff of  1.0D-11 yielded   5565 shell pairs
 There are     51045 function pairs (     56235 Cartesian)
 Smallest overlap matrix eigenvalue = 6.33E-07

 Q-Chem warning in module stvman/mkSTV.C, line 318:

 Overlap eigenvalue is smaller than square root of threshold
 Use THRESH >= 12 to get rid of this warning

 Linear dependence detected in AO basis
 Tighter screening thresholds may be required for diffuse basis sets
 Use S2THRESH > 14 and THRESH = 14 in case of SCF convergence issues
 Number of orthogonalized atomic orbitals = 370
 Maximum deviation from orthogonality = 1.726E-10
 Guess MOs from SCF MO coefficient file

 -----------------------------------------------------------------------
  General SCF calculation program by
  Eric Jon Sundstrom, Paul Horn, Yuezhi Mao, Dmitri Zuev, Alec White,
  David Stuck, Shaama M.S., Shane Yost, Joonho Lee, David Small,
  Daniel Levine, Susi Lehtola, Hugh Burton, Evgeny Epifanovsky,
  Bang C. Huynh
 -----------------------------------------------------------------------
 Exchange:     0.2000 Hartree-Fock + 0.0800 Slater + 0.7200 B88
 Correlation:  0.1900 VWN1RPA + 0.8100 LYP
 Using SG-1 standard quadrature grid
 Size of previous SCF MO coefficient file: 276020 (expected); 276766 (actual). 

 Q-Chem warning in module libgscf/gen_scfman/rhf.C, line 618:

 Inconsistent size for SCF MO coefficient file.  Please check basis and PURECART setting.

 using 6 threads for integral computing
 -------------------------------------------------------
 OpenMP Integral computing Module                
 Release: version 2.0, May 2017, Q-Chem Inc. Pleasanton 
 -------------------------------------------------------
 A restricted SCF calculation will be
 performed using DIIS
 SCF converges when DIIS error is below 1.0e-08
 ---------------------------------------
  Cycle       Energy         DIIS error
 ---------------------------------------
    1  -13316.7820970649      1.38e-05  
    2  -13316.7820997268      5.10e-06  
    3  -13316.7820987749      8.81e-06  
    4  -13316.7821001797      9.85e-07  
    5  -13316.7821001932      3.33e-07  
    6  -13316.7821001948      1.11e-07  
    7  -13316.7821001949      5.77e-08  
    8  -13316.7821001954      1.03e-08  
    9  -13316.7821001938      2.24e-09  Convergence criterion met
 ---------------------------------------
 SCF time:   CPU 142.68s  wall 26.00s 
 SCF   energy in the final basis set =   -13316.7821001938
 Total energy in the final basis set =   -13316.7821001938

 --------------------------------------------------------------

                    Orbital Energies (a.u.)
 --------------------------------------------------------------

 Alpha MOs
 -- Occupied --
********-482.8620-482.8609-176.3234-165.7273-165.7251-165.7249-101.5862
******** -62.5148 -62.5137 -56.3356 -56.3345 -56.3313 -56.3310 -56.3303
-56.3299 -35.8199 -31.3134 -31.3070 -31.3065 -24.7305 -22.9638 -22.9624
-22.9620 -22.9576 -22.9576 -10.3151 -10.2911 -10.2895 -10.2804 -10.2798
-10.2759  -9.5009  -9.4990  -8.7236  -8.7225  -7.2658  -7.2640  -7.2558
 -7.2549  -7.2538  -7.2529  -6.5561  -6.5549  -6.5419  -6.5409  -6.5408
 -6.5399  -6.3692  -4.7824  -4.7669  -4.7658  -2.6667  -2.6656  -2.6629
 -2.6622  -2.6618  -2.6611  -2.6508  -2.6508  -2.6499  -2.6498  -2.0479
 -2.0435  -2.0426  -2.0293  -2.0291  -1.2762  -0.9622  -0.8995  -0.8972
 -0.8550  -0.8182  -0.7790  -0.7556  -0.6894  -0.6519  -0.6320  -0.5751
 -0.5707  -0.5190  -0.5129  -0.4783  -0.4559  -0.4545  -0.4470  -0.4350
 -0.3952  -0.3920  -0.3820  -0.3626  -0.3516  -0.3449  -0.3272  -0.3232
 -0.3127  -0.3055  -0.2747  -0.2726  -0.2658
 -- Virtual --
 -0.0945  -0.0727  -0.0606  -0.0499  -0.0251  -0.0078   0.0015   0.0166
  0.0222   0.0288   0.0383   0.0426   0.0559   0.0581   0.0626   0.0654
  0.0669   0.0749   0.0762   0.0768   0.0922   0.0943   0.1041   0.1048
  0.1089   0.1099   0.1172   0.1287   0.1407   0.1441   0.1500   0.1552
  0.1582   0.1660   0.1712   0.1730   0.1829   0.1876   0.2033   0.2073
  0.2092   0.2109   0.2178   0.2245   0.2388   0.2450   0.2513   0.2548
  0.2641   0.2652   0.2771   0.2809   0.3032   0.3164   0.3426   0.3506
  0.3603   0.3766   0.3953   0.3982   0.4051   0.4155   0.4182   0.4211
  0.4280   0.4328   0.4344   0.4357   0.4492   0.4613   0.4669   0.4780
  0.4835   0.4986   0.5056   0.5092   0.5223   0.5363   0.5399   0.5454
  0.5513   0.5536   0.5688   0.5783   0.5829   0.5938   0.6003   0.6123
  0.6214   0.6246   0.6442   0.6819   0.6863   0.6974   0.7125   0.7531
  0.7533   0.7625   0.7770   0.7820   0.8096   0.8119   0.8168   0.8319
  0.8403   0.8438   0.8471   0.8578   0.8760   0.9042   0.9142   0.9292
  0.9357   0.9378   0.9699   0.9778   1.0002   1.0164   1.0508   1.0757
  1.0937   1.1156   1.1457   1.1660   1.1688   1.2130   1.2285   1.2582
  1.2582   1.2704   1.3282   1.3577   1.3805   1.4126   1.4230   1.4339
  1.4482   1.4588   1.4869   1.5492   1.5627   1.5742   1.6315   1.7172
  1.7271   1.7448   1.7601   1.8122   1.8160   1.8367   1.8406   1.8952
  2.0020   2.0083   2.0300   2.0350   2.0701   2.1166   2.1545   2.1791
  2.2170   2.2256   2.2405   2.2475   2.2691   2.2763   2.2882   2.3040
  2.3345   2.4105   2.4286   2.4531   2.5310   2.5680   2.5987   2.6997
  2.7160   2.8127   2.8273   2.8314   2.9741   3.0316   3.0602   3.0615
  3.0732   3.1672   3.1960   3.3938   3.4340   3.6455   3.7518   3.7613
  3.8201   3.9015   3.9524   3.9596   3.9818   3.9896   4.0046   4.0084
  4.0380   4.0633   4.0681   4.0786   4.0926   4.1395   4.2482   4.2529
  4.2746   4.4019   4.4071   4.5034   4.8053   4.8395   6.0183   6.1050
  6.1424   6.2978   6.4464   6.6686   6.7526   6.7669   7.5434   7.5552
  7.6537   7.6647   7.7484   7.7556   9.7339   9.7986  23.2220  23.7584
 23.7740  23.9127  23.9310  24.0200  25.7717  25.8549  26.1091  26.1350
 26.5064  26.7740  27.9141  28.3529  28.4124  28.4211  28.5232  28.5488
 28.5502  28.6133  28.7202  47.9647  48.0156  66.7708 127.8907 127.9427
127.9641 151.6990 215.7215 215.7965 289.7390 289.7506 289.8519 289.8603
289.9707 289.97791020.77281020.83731901.8639
 --------------------------------------------------------------

          Ground-State Mulliken Net Atomic Charges

     Atom                 Charge (a.u.)
  ----------------------------------------
      1 C                    -0.836446
      2 C                     0.185652
      3 C                     0.050622
      4 C                    -0.381489
      5 C                    -0.138779
      6 C                     0.132775
      7 F                    -0.079145
      8 Br                   -0.088101
      9 Cl                    0.573451
     10 Cl                    0.623774
     11 I                     0.105990
     12 Br                   -0.148304
  ----------------------------------------
  Sum of atomic charges =     0.000000

 -----------------------------------------------------------------
                    Cartesian Multipole Moments
 -----------------------------------------------------------------
    Charge (ESU x 10^10)
                -0.0000
    Dipole Moment (Debye)
         X       0.5723      Y      -0.0000      Z      -0.1415
       Tot       0.5895
    Quadrupole Moments (Debye-Ang)
        XX    -124.9966     XY      -0.0000     YY    -129.5142
        XZ      -4.0500     YZ      -0.0000     ZZ    -126.0859
    Octopole Moments (Debye-Ang^2)
       XXX    -601.5149    XXY       0.0000    XYY    -213.4511
       YYY      -0.0000    XXZ     -68.6748    XYZ       0.0000
       YYZ     -61.4636    XZZ    -206.6468    YZZ      -0.0000
       ZZZ    -189.9095
    Hexadecapole Moments (Debye-Ang^3)
      XXXX   -5181.5901   XXXY       0.0000   XXYY    -959.9543
      XYYY      -0.0000   YYYY    -156.6651   XXXZ      30.5905
      XXYZ       0.0000   XYYZ      50.4371   YYYZ      -0.0000
      XXZZ   -1421.6323   XYZZ      -0.0000   YYZZ    -615.0065
      XZZZ     120.8281   YZZZ      -0.0000   ZZZZ   -3302.5753
 -----------------------------------------------------------------
 Calculating analytic gradient of the SCF energy
 Gradient of SCF Energy
            1           2           3           4           5           6
    1  -0.0000416   0.0001002  -0.0001506   0.0001275  -0.0000197   0.0000881
    2   0.0000000   0.0000000   0.0000000  -0.0000000   0.0000000  -0.0000000
    3  -0.0000432  -0.0000604   0.0000999   0.0001251  -0.0000983   0.0000968
            7           8           9          10          11          12
    1   0.0000425  -0.0000259  -0.0001086  -0.0001449   0.0000381   0.0000949
    2  -0.0000000  -0.0000000  -0.0000000   0.0000000  -0.0000000   0.0000000
    3  -0.0000930  -0.0000583  -0.0001031  -0.0000140   0.0001501  -0.0000016
 Max gradient component =       1.506E-04
 RMS gradient           =       7.457E-05
 Gradient time:  CPU 74.30 s  wall 12.48 s
 Geometry Optimization Parameters
   NAtoms,    NIC,     NZ,  NCons,   NDum,   NFix, NCnnct, MaxDiis
       12      78      12       0       0       0       0       0

 Cartesian Hessian Update
 Hessian updated using BFGS update


** GEOMETRY OPTIMIZATION IN DELOCALIZED INTERNAL COORDINATES **
   Searching for a Minimum

   Optimization Cycle:   5

                       Coordinates (Angstroms)
     ATOM                X               Y               Z
      1  C         0.0249186333    0.0000000000    0.0126931252
      2  C         0.0000010841    0.0000000000    1.4027117828
      3  C         1.2112828599    0.0000000000    2.1028886846
      4  C         2.4274660606    0.0000000000    1.3984253612
      5  C         2.4380502040    0.0000000000   -0.0066004300
      6  C         1.2200161594    0.0000000000   -0.7007096523
      7  F        -1.1327083757    0.0000000000   -0.6524293807
      8  Br       -1.6827001486    0.0000000000    2.2707578465
      9  Cl        1.2017228945    0.0000000000    3.8378235375
     10  Cl        3.9157338676    0.0000000000    2.2997353919
     11  I         4.2775529424    0.0000000000   -1.0753748268
     12  Br        1.0873465329    0.0000000000   -2.5941614400
   Point Group: c1    Number of degrees of freedom:    30


   Energy is -13316.782100194

 Hessian updated using BFGS update

 17 Hessian modes will be used to form the next step
  Hessian Eigenvalues:
     0.130132    0.194948    0.201058    0.215074    0.247886    0.249177
     0.290097    0.308662    0.333623    0.336642    0.424080    0.449091
     0.460171    0.464321    0.489568    0.538862    0.573854

 Minimum search - taking simple RFO step
 Searching for Lamda that Minimizes Along All modes
 Value Taken    Lamda =   0.00000000
 Step Taken.  Stepsize is  0.001234

                             Maximum     Tolerance    Cnvgd?
         Gradient           0.000115      0.000300     YES
         Displacement       0.000571      0.001200     YES
         Energy change     -0.000003      0.000001      NO


                       Distance Matrix (Angstroms)
             C (  1)   C (  2)   C (  3)   C (  4)   C (  5)   C (  6)
   C (  2)  1.390242
   C (  3)  2.403410  1.399089
   C (  4)  2.773533  2.427469  1.405479
   C (  5)  2.413209  2.816069  2.440267  1.405066
   C (  6)  1.391834  2.431629  2.803612  2.421632  1.401925
   F (  7)  1.335099  2.346622  3.617468  4.108631  3.628693  2.353220
   Br(  8)  2.831045  1.893406  2.898848  4.201718  4.708178  4.153960
   Cl(  9)  4.002061  2.715493  1.734961  2.730038  4.038329  4.538570
   Cl( 10)  4.513203  4.017165  2.711605  1.739914  2.739112  4.033555
   I ( 11)  4.389623  4.943517  4.416262  3.089095  2.127451  3.080407
   Br( 12)  2.815039  4.142139  4.698685  4.211493  2.918882  1.898094
             F (  7)   Br(  8)   Cl(  9)   Cl( 10)   I ( 11)
   Br(  8)  2.974477
   Cl(  9)  5.060824  3.282620
   Cl( 10)  5.848252  5.598509  3.119547
   I ( 11)  5.426768  6.835292  5.796572  3.394449
   Br( 12)  2.949401  5.598267  6.433002  5.652433  3.533289

 Final energy is   -13316.782100193754     


 ******************************
 **  OPTIMIZATION CONVERGED  **
 ******************************

                       Coordinates (Angstroms)
     ATOM                X               Y               Z
      1  C         0.0249186333    0.0000000000    0.0126931252
      2  C         0.0000010841    0.0000000000    1.4027117828
      3  C         1.2112828599    0.0000000000    2.1028886846
      4  C         2.4274660606    0.0000000000    1.3984253612
      5  C         2.4380502040    0.0000000000   -0.0066004300
      6  C         1.2200161594    0.0000000000   -0.7007096523
      7  F        -1.1327083757    0.0000000000   -0.6524293807
      8  Br       -1.6827001486    0.0000000000    2.2707578465
      9  Cl        1.2017228945    0.0000000000    3.8378235375
     10  Cl        3.9157338676    0.0000000000    2.2997353919
     11  I         4.2775529424    0.0000000000   -1.0753748268
     12  Br        1.0873465329    0.0000000000   -2.5941614400

Z-matrix Print:
$molecule
0 1
I 
C  1 2.127451
C  2 1.401925 1 120.165772
C  3 1.391834 2 119.488191 1 -180.000000 0
F  4 1.335099 3 119.285473 2 -180.000000 0
C  4 1.390242 3 121.861689 2 -0.000000 0
C  6 1.399089 4 119.002922 3 -0.000000 0
C  2 1.405066 1 120.588735 3 -180.000000 0
Cl 7 1.734961 6 119.714187 4 -180.000000 0
Cl 8 1.739914 2 120.767917 1 -0.000000 0
Br 6 1.893406 4 118.314586 3 -180.000000 0
Br 3 1.898094 2 123.685125 1 -0.000000 0
$end


 --------------------------------------------------------------

                    Orbital Energies (a.u.)
 --------------------------------------------------------------

 Alpha MOs
 -- Occupied --
********-482.8620-482.8609-176.3234-165.7273-165.7251-165.7249-101.5862
******** -62.5148 -62.5137 -56.3356 -56.3345 -56.3313 -56.3310 -56.3303
-56.3299 -35.8199 -31.3134 -31.3070 -31.3065 -24.7305 -22.9638 -22.9624
-22.9620 -22.9576 -22.9576 -10.3151 -10.2911 -10.2895 -10.2804 -10.2798
-10.2759  -9.5009  -9.4990  -8.7236  -8.7225  -7.2658  -7.2640  -7.2558
 -7.2549  -7.2538  -7.2529  -6.5561  -6.5549  -6.5419  -6.5409  -6.5408
 -6.5399  -6.3692  -4.7824  -4.7669  -4.7658  -2.6667  -2.6656  -2.6629
 -2.6622  -2.6618  -2.6611  -2.6508  -2.6508  -2.6499  -2.6498  -2.0479
 -2.0435  -2.0426  -2.0293  -2.0291  -1.2762  -0.9622  -0.8995  -0.8972
 -0.8550  -0.8182  -0.7790  -0.7556  -0.6894  -0.6519  -0.6320  -0.5751
 -0.5707  -0.5190  -0.5129  -0.4783  -0.4559  -0.4545  -0.4470  -0.4350
 -0.3952  -0.3920  -0.3820  -0.3626  -0.3516  -0.3449  -0.3272  -0.3232
 -0.3127  -0.3055  -0.2747  -0.2726  -0.2658
 -- Virtual --
 -0.0945  -0.0727  -0.0606  -0.0499  -0.0251  -0.0078   0.0015   0.0166
  0.0222   0.0288   0.0383   0.0426   0.0559   0.0581   0.0626   0.0654
  0.0669   0.0749   0.0762   0.0768   0.0922   0.0943   0.1041   0.1048
  0.1089   0.1099   0.1172   0.1287   0.1407   0.1441   0.1500   0.1552
  0.1582   0.1660   0.1712   0.1730   0.1829   0.1876   0.2033   0.2073
  0.2092   0.2109   0.2178   0.2245   0.2388   0.2450   0.2513   0.2548
  0.2641   0.2652   0.2771   0.2809   0.3032   0.3164   0.3426   0.3506
  0.3603   0.3766   0.3953   0.3982   0.4051   0.4155   0.4182   0.4211
  0.4280   0.4328   0.4344   0.4357   0.4492   0.4613   0.4669   0.4780
  0.4835   0.4986   0.5056   0.5092   0.5223   0.5363   0.5399   0.5454
  0.5513   0.5536   0.5688   0.5783   0.5829   0.5938   0.6003   0.6123
  0.6214   0.6246   0.6442   0.6819   0.6863   0.6974   0.7125   0.7531
  0.7533   0.7625   0.7770   0.7820   0.8096   0.8119   0.8168   0.8319
  0.8403   0.8438   0.8471   0.8578   0.8760   0.9042   0.9142   0.9292
  0.9357   0.9378   0.9699   0.9778   1.0002   1.0164   1.0508   1.0757
  1.0937   1.1156   1.1457   1.1660   1.1688   1.2130   1.2285   1.2582
  1.2582   1.2704   1.3282   1.3577   1.3805   1.4126   1.4230   1.4339
  1.4482   1.4588   1.4869   1.5492   1.5627   1.5742   1.6315   1.7172
  1.7271   1.7448   1.7601   1.8122   1.8160   1.8367   1.8406   1.8952
  2.0020   2.0083   2.0300   2.0350   2.0701   2.1166   2.1545   2.1791
  2.2170   2.2256   2.2405   2.2475   2.2691   2.2763   2.2882   2.3040
  2.3345   2.4105   2.4286   2.4531   2.5310   2.5680   2.5987   2.6997
  2.7160   2.8127   2.8273   2.8314   2.9741   3.0316   3.0602   3.0615
  3.0732   3.1672   3.1960   3.3938   3.4340   3.6455   3.7518   3.7613
  3.8201   3.9015   3.9524   3.9596   3.9818   3.9896   4.0046   4.0084
  4.0380   4.0633   4.0681   4.0786   4.0926   4.1395   4.2482   4.2529
  4.2746   4.4019   4.4071   4.5034   4.8053   4.8395   6.0183   6.1050
  6.1424   6.2978   6.4464   6.6686   6.7526   6.7669   7.5434   7.5552
  7.6537   7.6647   7.7484   7.7556   9.7339   9.7986  23.2220  23.7584
 23.7740  23.9127  23.9310  24.0200  25.7717  25.8549  26.1091  26.1350
 26.5064  26.7740  27.9141  28.3529  28.4124  28.4211  28.5232  28.5488
 28.5502  28.6133  28.7202  47.9647  48.0156  66.7708 127.8907 127.9427
127.9641 151.6990 215.7215 215.7965 289.7390 289.7506 289.8519 289.8603
289.9707 289.97791020.77281020.83731901.8639
 --------------------------------------------------------------

          Ground-State Mulliken Net Atomic Charges

     Atom                 Charge (a.u.)
  ----------------------------------------
      1 C                    -0.836446
      2 C                     0.185652
      3 C                     0.050622
      4 C                    -0.381489
      5 C                    -0.138779
      6 C                     0.132775
      7 F                    -0.079145
      8 Br                   -0.088101
      9 Cl                    0.573451
     10 Cl                    0.623774
     11 I                     0.105990
     12 Br                   -0.148304
  ----------------------------------------
  Sum of atomic charges =     0.000000

 -----------------------------------------------------------------
                    Cartesian Multipole Moments
 -----------------------------------------------------------------
    Charge (ESU x 10^10)
                -0.0000
    Dipole Moment (Debye)
         X       0.5723      Y      -0.0000      Z      -0.1415
       Tot       0.5895
    Quadrupole Moments (Debye-Ang)
        XX    -124.9966     XY      -0.0000     YY    -129.5142
        XZ      -4.0500     YZ      -0.0000     ZZ    -126.0859
    Octopole Moments (Debye-Ang^2)
       XXX    -601.5149    XXY       0.0000    XYY    -213.4511
       YYY      -0.0000    XXZ     -68.6748    XYZ       0.0000
       YYZ     -61.4636    XZZ    -206.6468    YZZ      -0.0000
       ZZZ    -189.9095
    Hexadecapole Moments (Debye-Ang^3)
      XXXX   -5181.5901   XXXY       0.0000   XXYY    -959.9543
      XYYY      -0.0000   YYYY    -156.6651   XXXZ      30.5905
      XXYZ       0.0000   XYYZ      50.4371   YYYZ      -0.0000
      XXZZ   -1421.6323   XYZZ      -0.0000   YYZZ    -615.0065
      XZZZ     120.8281   YZZZ      -0.0000   ZZZZ   -3302.5753
 -----------------------------------------------------------------
Archival summary:
1\1\february\OPT\ProcedureUnspecified\BasisUnspecified\1r2l216\taweetha\MonDec201:07:172019MonDec201:07:172019\0\\#,OPT,ProcedureUnspecified,BasisUnspecified,\\0,1\I\C,1,2.12745\C,2,1.40193,1,120.166\C,3,1.39183,2,119.488,1,-180,0\F,4,1.3351,3,119.285,2,-180,0\C,4,1.39024,3,121.862,2,-0,0\C,6,1.39909,4,119.003,3,-0,0\C,2,1.40507,1,120.589,3,-180,0\Cl,7,1.73496,6,119.714,4,-180,0\Cl,8,1.73991,2,120.768,1,-0,0\Br,6,1.89341,4,118.315,3,-180,0\Br,3,1.89809,2,123.685,1,-0,0\\\@

 Total job time:  228.11s(wall), 1277.65s(cpu) 
 Mon Dec  2 01:07:17 2019

        *************************************************************
        *                                                           *
        *  Thank you very much for using Q-Chem.  Have a nice day.  *
        *                                                           *
        *************************************************************


 
User input: 2 of 2 
 
                  Welcome to Q-Chem
     A Quantum Leap Into The Future Of Chemistry


 Q-Chem 5.2 (devel), Q-Chem, Inc., Pleasanton, CA (2019)

 Yihan Shao,  Zhengting Gan,  E. Epifanovsky,  A. T. B. Gilbert,  M. Wormit,  
 J. Kussmann,  A. W. Lange,  A. Behn,  Jia Deng,  Xintian Feng,  D. Ghosh,  
 M. Goldey,  P. R. Horn,  L. D. Jacobson,  I. Kaliman,  T. Kus,  A. Landau,  
 Jie Liu,  E. I. Proynov,  R. M. Richard,  R. P. Steele,  E. J. Sundstrom,  
 H. L. Woodcock III,  P. M. Zimmerman,  D. Zuev,  B. Albrecht,  E. Alguire,  
 S. A. Baeppler,  D. Barton,  Z. Benda,  Y. A. Bernard,  E. J. Berquist,  
 K. B. Bravaya,  H. Burton,  D. Casanova,  Chun-Min Chang,  Yunqing Chen,  
 A. Chien,  K. D. Closser,  M. P. Coons,  S. Coriani,  S. Dasgupta,  
 A. L. Dempwolff,  M. Diedenhofen,  Hainam Do,  R. G. Edgar,  Po-Tung Fang,  
 S. Faraji,  S. Fatehi,  Qingguo Feng,  K. D. Fenk,  J. Fosso-Tande,  
 J. Gayvert,  Qinghui Ge,  A. Ghysels,  G. Gidofalvi,  J. Gomes,  
 J. Gonthier,  A. Gunina,  D. Hait,  M. W. D. Hanson-Heine,  
 P. H. P. Harbach,  A. W. Hauser,  M. F. Herbst,  J. E. Herr,  
 E. G. Hohenstein,  Z. C. Holden,  Kerwin Hui,  B. C. Huynh,  T.-C. Jagau,  
 Hyunjun Ji,  B. Kaduk,  K. Khistyaev,  Jaehoon Kim,  P. Klunzinger,  K. Koh,  
 D. Kosenkov,  L. Koulias,  T. Kowalczyk,  C. M. Krauter,  A. Kunitsa,  
 Ka Un Lao,  A. Laurent,  K. V. Lawler,  Joonho Lee,  D. Lefrancois,  
 S. Lehtola,  D. S. Levine,  Yi-Pei Li,  You-Sheng Lin,  Fenglai Liu,  
 E. Livshits,  A. Luenser,  P. Manohar,  E. Mansoor,  S. F. Manzer,  
 Shan-Ping Mao,  Yuezhi Mao,  N. Mardirossian,  A. V. Marenich,  
 T. Markovich,  L. A. Martinez-Martinez,  S. A. Maurer,  N. J. Mayhall,  
 S. C. McKenzie,  J.-M. Mewes,  P. Morgante,  A. F. Morrison,  
 J. W. Mullinax,  K. Nanda,  T. S. Nguyen-Beck,  R. Olivares-Amaya,  
 J. A. Parkhill,  Zheng Pei,  T. M. Perrine,  F. Plasser,  P. Pokhilko,  
 S. Prager,  A. Prociuk,  E. Ramos,  D. R. Rehn,  F. Rob,  M. Scheurer,  
 M. Schneider,  N. Sergueev,  S. M. Sharada,  S. Sharma,  D. W. Small,  
 T. Stauch,  T. Stein,  Yu-Chuan Su,  A. J. W. Thom,  A. Tkatchenko,  
 T. Tsuchimochi,  N. M. Tubman,  L. Vogt,  M. L. Vidal,  O. Vydrov,  
 M. A. Watson,  J. Wenzel,  M. de Wergifosse,  T. A. Wesolowski,  A. White,  
 J. Witte,  A. Yamada,  Jun Yang,  K. Yao,  S. Yeganeh,  S. R. Yost,  
 Zhi-Qiang You,  A. Zech,  Igor Ying Zhang,  Xing Zhang,  Yan Zhao,  
 Ying Zhu,  B. R. Brooks,  G. K. L. Chan,  C. J. Cramer,  M. S. Gordon,  
 W. J. Hehre,  A. Klamt,  M. W. Schmidt,  C. D. Sherrill,  D. G. Truhlar,  
 A. Aspuru-Guzik,  R. Baer,  A. T. Bell,  N. A. Besley,  Jeng-Da Chai,  
 A. E. DePrince, III,  R. A. DiStasio Jr.,  A. Dreuw,  B. D. Dunietz,  
 T. R. Furlani,  Chao-Ping Hsu,  Yousung Jung,  Jing Kong,  D. S. Lambrecht,  
 WanZhen Liang,  C. Ochsenfeld,  V. A. Rassolov,  L. V. Slipchenko,  
 J. E. Subotnik,  T. Van Voorhis,  J. M. Herbert,  A. I. Krylov,  
 P. M. W. Gill,  M. Head-Gordon

 Contributors to earlier versions of Q-Chem not listed above: 
 R. D. Adamson,  B. Austin,  J. Baker,  G. J. O. Beran,  K. Brandhorst,  
 S. T. Brown,  E. F. C. Byrd,  A. K. Chakraborty,  C.-L. Cheng,  
 Siu Hung Chien,  D. M. Chipman,  D. L. Crittenden,  H. Dachsel,  
 R. J. Doerksen,  A. D. Dutoi,  L. Fusti-Molnar,  W. A. Goddard III,  
 A. Golubeva-Zadorozhnaya,  S. R. Gwaltney,  G. Hawkins,  A. Heyden,  
 S. Hirata,  G. Kedziora,  F. J. Keil,  C. Kelley,  Jihan Kim,  R. A. King,  
 R. Z. Khaliullin,  P. P. Korambath,  W. Kurlancheek,  A. M. Lee,  M. S. Lee,  
 S. V. Levchenko,  Ching Yeh Lin,  D. Liotard,  R. C. Lochan,  I. Lotan,  
 P. E. Maslen,  N. Nair,  D. P. O'Neill,  D. Neuhauser,  E. Neuscamman,  
 C. M. Oana,  R. Olson,  B. Peters,  R. Peverati,  P. A. Pieniazek,  
 Y. M. Rhee,  J. Ritchie,  M. A. Rohrdanz,  E. Rosta,  N. J. Russ,  
 H. F. Schaefer III,  N. E. Schultz,  N. Shenvi,  A. C. Simmonett,  A. Sodt,  
 D. Stuck,  K. S. Thanthiriwatte,  V. Vanovschi,  Tao Wang,  A. Warshel,  
 C. F. Williams,  Q. Wu,  X. Xu,  W. Zhang

 Please cite Q-Chem as follows:
 Y. Shao et al., Mol. Phys. 113, 184-215 (2015)
 DOI: 10.1080/00268976.2014.952696

 Q-Chem 5.2.1 for Intel X86 EM64T Linux

 Parts of Q-Chem use Armadillo 8.300.2 (Tropical Shenanigans).
 http://arma.sourceforge.net/

 Q-Chem begins on Mon Dec  2 01:07:17 2019  

Host: 
0

     Scratch files written to /scratch/taweetham/qchem28714//
NAlpha2: 202
NElect   202
Mult     1
The previous job contains 0 fragments, simply inherited here

Checking the input file for inconsistencies... 	...done.

--------------------------------------------------------------
User input:
--------------------------------------------------------------

$MOLECULE
READ
$END

$REM
   JOB_TYPE 	FREQUENCY
   BASIS 	6-311++G**
   METHOD	B3LYP	
$END


--------------------------------------------------------------
 ----------------------------------------------------------------
             Standard Nuclear Orientation (Angstroms)
    I     Atom           X                Y                Z
 ----------------------------------------------------------------
    1      C      -1.0549219939    -1.2205967772     0.0000000000
    2      C      -1.9644176746    -0.1691262072    -0.0000000000
    3      C      -1.4827335721     1.1444306662    -0.0000000000
    4      C      -0.0975590068     1.3824675864    -0.0000000000
    5      C       0.8105423322     0.3102915486     0.0000000000
    6      C       0.3197864043    -1.0029308870     0.0000000000
    7      F      -1.5178569151    -2.4728665160     0.0000000000
    8      Br     -3.8126245735    -0.5803666060    -0.0000000000
    9      Cl     -2.6013679654     2.4706084186    -0.0000000000
   10      Cl      0.4679962541     3.0279000777    -0.0000000000
   11      I       2.9077354381     0.6678249210     0.0000000000
   12      Br      1.4307352642    -2.5419414564     0.0000000000
 ----------------------------------------------------------------
 Molecular Point Group                 Cs    NOp =  2
 Largest Abelian Subgroup              Cs    NOp =  2
 Nuclear Repulsion Energy =        2416.09070116 hartrees
 There are      101 alpha and      101 beta electrons
 Requested basis set is 6-311++G(d,p)
 There are 130 shells and 372 basis functions

 Total QAlloc Memory Limit   2000 MB
 Mega-Array Size       188 MB
 MEM_STATIC part       192 MB

                       Distance Matrix (Angstroms)
             C (  1)   C (  2)   C (  3)   C (  4)   C (  5)   C (  6)
   C (  2)  1.390242
   C (  3)  2.403410  1.399089
   C (  4)  2.773533  2.427469  1.405479
   C (  5)  2.413209  2.816069  2.440267  1.405066
   C (  6)  1.391834  2.431629  2.803612  2.421632  1.401925
   F (  7)  1.335099  2.346622  3.617468  4.108631  3.628693  2.353220
   Br(  8)  2.831045  1.893406  2.898848  4.201718  4.708178  4.153960
   Cl(  9)  4.002061  2.715493  1.734961  2.730038  4.038329  4.538570
   Cl( 10)  4.513203  4.017165  2.711605  1.739914  2.739112  4.033555
   I ( 11)  4.389623  4.943517  4.416262  3.089095  2.127451  3.080407
   Br( 12)  2.815039  4.142139  4.698685  4.211493  2.918882  1.898094
             F (  7)   Br(  8)   Cl(  9)   Cl( 10)   I ( 11)
   Br(  8)  2.974477
   Cl(  9)  5.060824  3.282620
   Cl( 10)  5.848252  5.598509  3.119547
   I ( 11)  5.426768  6.835292  5.796572  3.394449
   Br( 12)  2.949401  5.598267  6.433002  5.652433  3.533289

 A cutoff of  1.0D-11 yielded   5565 shell pairs
 There are     51045 function pairs (     56235 Cartesian)
 Smallest overlap matrix eigenvalue = 6.33E-07

 Q-Chem warning in module stvman/mkSTV.C, line 318:

 Overlap eigenvalue is smaller than square root of threshold
 Use THRESH >= 12 to get rid of this warning

 Linear dependence detected in AO basis
 Tighter screening thresholds may be required for diffuse basis sets
 Use S2THRESH > 14 and THRESH = 14 in case of SCF convergence issues
 Number of orthogonalized atomic orbitals = 370
 Maximum deviation from orthogonality = 1.296E-10
 Guess from superposition of atomic densities
 Warning:  Energy on first SCF cycle will be non-variational
 SAD guess density has 202.000000 electrons

 -----------------------------------------------------------------------
  General SCF calculation program by
  Eric Jon Sundstrom, Paul Horn, Yuezhi Mao, Dmitri Zuev, Alec White,
  David Stuck, Shaama M.S., Shane Yost, Joonho Lee, David Small,
  Daniel Levine, Susi Lehtola, Hugh Burton, Evgeny Epifanovsky,
  Bang C. Huynh
 -----------------------------------------------------------------------
 Exchange:     0.2000 Hartree-Fock + 0.0800 Slater + 0.7200 B88
 Correlation:  0.1900 VWN1RPA + 0.8100 LYP
 Using SG-1 standard quadrature grid
 using 6 threads for integral computing
 -------------------------------------------------------
 OpenMP Integral computing Module                
 Release: version 2.0, May 2017, Q-Chem Inc. Pleasanton 
 -------------------------------------------------------
 A restricted SCF calculation will be
 performed using DIIS
 SCF converges when DIIS error is below 1.0e-08
 ---------------------------------------
  Cycle       Energy         DIIS error
 ---------------------------------------
    1  -13319.2096070795      3.02e-02  
    2  -13316.7407649442      2.04e-03  
    3  -13316.7136660542      2.34e-03  
    4  -13316.7704047614      7.83e-04  
    5  -13316.7812702354      2.31e-04  
    6  -13316.7819488908      8.59e-05  
    7  -13316.7820484383      2.82e-05  
    8  -13316.7820605833      1.04e-05  
    9  -13316.7820621372      2.29e-06  
   10  -13316.7820621928      7.82e-07  
   11  -13316.7820622003      4.23e-07  
   12  -13316.7820622031      7.71e-08  
   13  -13316.7820622035      3.23e-08  
   14  -13316.7820622062      6.78e-09  Convergence criterion met
 ---------------------------------------
 SCF time:   CPU 231.56s  wall 42.00s 
 SCF   energy in the final basis set =   -13316.7820622062
 Total energy in the final basis set =   -13316.7820622062

 --------------------------------------------------------------
             Orbital Energies (a.u.) and Symmetries
 --------------------------------------------------------------

 Alpha MOs, Restricted
 -- Occupied --                  
******* -482.86 -482.86 -176.32 -165.73 -165.73 -165.72 -101.59
  1 A'    2 A'    3 A'    4 A'    5 A'    1 A"    6 A'    7 A'                 
-101.58  -62.51  -62.51  -56.34  -56.33  -56.33  -56.33  -56.33
  8 A'    9 A'   10 A'   11 A'   12 A'    2 A"   13 A'    3 A"                 
-56.330 -35.820 -31.313 -31.307 -31.307 -24.731 -22.964 -22.962
 14 A'   15 A'   16 A'    4 A"   17 A'   18 A'   19 A'    5 A"                 
-22.962 -22.958 -22.958 -10.315 -10.291 -10.290 -10.280 -10.280
 20 A'   21 A'    6 A"   22 A'   23 A'   24 A'   25 A'   26 A'                 
-10.276  -9.501  -9.499  -8.724  -8.722  -7.266  -7.264  -7.256
 27 A'   28 A'   29 A'   30 A'   31 A'   32 A'   33 A'    7 A"                 
 -7.255  -7.254  -7.253  -6.556  -6.555  -6.542  -6.541  -6.541
 34 A'    8 A"   35 A'   36 A'   37 A'    9 A"   38 A'   10 A"                 
 -6.540  -6.369  -4.782  -4.767  -4.766  -2.667  -2.665  -2.663
 39 A'   40 A'   41 A'   11 A"   42 A'   43 A'   44 A'   12 A"                 
 -2.662  -2.662  -2.661  -2.651  -2.651  -2.650  -2.650  -2.048
 45 A'   13 A"   46 A'   47 A'   14 A"   48 A'   15 A"   49 A'                 
 -2.043  -2.043  -2.029  -2.029  -1.276  -0.962  -0.899  -0.897
 16 A"   50 A'   51 A'   17 A"   52 A'   53 A'   54 A'   55 A'                 
 -0.855  -0.818  -0.779  -0.756  -0.689  -0.652  -0.632  -0.575
 56 A'   57 A'   58 A'   59 A'   60 A'   61 A'   62 A'   63 A'                 
 -0.571  -0.519  -0.513  -0.478  -0.456  -0.455  -0.447  -0.435
 64 A'   18 A"   65 A'   66 A'   19 A"   67 A'   68 A'   69 A'                 
 -0.395  -0.392  -0.382  -0.363  -0.352  -0.345  -0.327  -0.323
 20 A"   70 A'   21 A"   71 A'   22 A"   72 A'   73 A'   23 A"                 
 -0.313  -0.305  -0.275  -0.273  -0.266
 74 A'   24 A"   75 A'   25 A"   26 A"                                         
 -- Virtual --                   
 -0.094  -0.073  -0.061  -0.050  -0.025  -0.008   0.002   0.017
 76 A'   27 A"   28 A"   77 A'   78 A'   79 A'   80 A'   81 A'                 
  0.022   0.029   0.038   0.043   0.056   0.058   0.063   0.065
 82 A'   83 A'   29 A"   84 A'   85 A'   30 A"   86 A'   31 A"                 
  0.067   0.075   0.076   0.077   0.092   0.094   0.104   0.105
 87 A'   88 A'   32 A"   89 A'   33 A"   90 A'   91 A'   34 A"                 
  0.109   0.110   0.117   0.129   0.141   0.144   0.150   0.155
 92 A'   35 A"   93 A'   94 A'   36 A"   95 A'   96 A'   97 A'                 
  0.158   0.166   0.171   0.173   0.183   0.187   0.203   0.207
 37 A"   38 A"   98 A'   99 A'  100 A'  101 A'  102 A'  103 A'                 
  0.209   0.211   0.218   0.225   0.239   0.245   0.251   0.255
 39 A"  104 A'  105 A'  106 A'  107 A'  108 A'  109 A'  110 A'                 
  0.264   0.265   0.277   0.281   0.303   0.316   0.343   0.351
 40 A"  111 A'  112 A'  113 A'  114 A'   41 A"  115 A'  116 A'                 
  0.360   0.377   0.395   0.398   0.405   0.416   0.418   0.421
117 A'  118 A'   42 A"  119 A'   43 A"  120 A'  121 A'   44 A"                 
  0.427   0.433   0.434   0.436   0.449   0.461   0.467   0.478
122 A'  123 A'  124 A'   45 A"   46 A"  125 A'  126 A'   47 A"                 
  0.483   0.499   0.506   0.509   0.522   0.536   0.540   0.545
127 A'  128 A'   48 A"  129 A'   49 A"   50 A"  130 A'   51 A"                 
  0.551   0.554   0.569   0.578   0.583   0.594   0.600   0.612
131 A'   52 A"  132 A'   53 A"  133 A'   54 A"  134 A'  135 A'                 
  0.621   0.624   0.644   0.681   0.686   0.697   0.713   0.753
 55 A"  136 A'  137 A'  138 A'   56 A"  139 A'  140 A'  141 A'                 
  0.753   0.762   0.777   0.782   0.810   0.812   0.817   0.832
 57 A"  142 A'   58 A"  143 A'  144 A'  145 A'  146 A'  147 A'                 
  0.840   0.844   0.847   0.858   0.876   0.904   0.914   0.929
 59 A"   60 A"  148 A'  149 A'  150 A'  151 A'  152 A'  153 A'                 
  0.936   0.938   0.970   0.978   1.000   1.016   1.051   1.076
 61 A"  154 A'   62 A"  155 A'  156 A'  157 A'  158 A'  159 A'                 
  1.094   1.116   1.146   1.166   1.169   1.213   1.228   1.258
160 A'   63 A"  161 A'  162 A'   64 A"  163 A'   65 A"  164 A'                 
  1.258   1.270   1.328   1.358   1.381   1.413   1.423   1.434
 66 A"   67 A"  165 A'   68 A"  166 A'   69 A"  167 A'  168 A'                 
  1.448   1.458   1.487   1.549   1.563   1.574   1.631   1.717
169 A'  170 A'  171 A'  172 A'  173 A'  174 A'  175 A'   70 A"                 
  1.727   1.745   1.760   1.812   1.816   1.837   1.841   1.895
 71 A"  176 A'  177 A'  178 A'  179 A'   72 A"   73 A"   74 A"                 
  2.002   2.008   2.030   2.035   2.070   2.116   2.154   2.179
 75 A"  180 A'   76 A"  181 A'  182 A'  183 A'  184 A'  185 A'                 
  2.217   2.226   2.240   2.248   2.269   2.276   2.288   2.304
186 A'   77 A"  187 A'   78 A"  188 A'   79 A"  189 A'  190 A'                 
  2.335   2.411   2.429   2.453   2.531   2.568   2.599   2.700
191 A'  192 A'  193 A'  194 A'  195 A'   80 A"  196 A'   81 A"                 
  2.716   2.813   2.827   2.831   2.974   3.032   3.060   3.062
 82 A"   83 A"   84 A"  197 A'  198 A'   85 A"  199 A'  200 A'                 
  3.073   3.167   3.196   3.394   3.434   3.646   3.752   3.761
201 A'  202 A'  203 A'  204 A'  205 A'  206 A'   86 A"  207 A'                 
  3.820   3.902   3.952   3.960   3.982   3.990   4.004   4.008
208 A'  209 A'   87 A"   88 A"   89 A"   90 A"  210 A'   91 A"                 
  4.038   4.063   4.068   4.079   4.093   4.139   4.248   4.253
211 A'   92 A"  212 A'  213 A'   93 A"  214 A'  215 A'  216 A'                 
  4.275   4.402   4.407   4.503   4.805   4.840   6.018   6.105
217 A'  218 A'  219 A'  220 A'  221 A'  222 A'   94 A"  223 A'                 
  6.143   6.298   6.446   6.669   6.753   6.767   7.543   7.555
224 A'   95 A"  225 A'  226 A'  227 A'  228 A'   96 A"   97 A"                 
  7.653   7.664   7.748   7.756   9.734   9.799  23.222  23.758
229 A'  230 A'  231 A'  232 A'  233 A'  234 A'  235 A'  236 A'                 
 23.774  23.913  23.931  24.020  25.772  25.855  26.109  26.135
237 A'  238 A'  239 A'  240 A'   98 A"   99 A"  241 A'  242 A'                 
 26.507  26.774  27.914  28.353  28.412  28.421  28.523  28.549
243 A'  244 A'  245 A'  100 A"  246 A'  247 A'  101 A"  248 A'                 
 28.550  28.613  28.720  47.965  48.016  66.771 127.891 127.943
102 A"  249 A'  250 A'  251 A'  252 A'  253 A'  103 A"  254 A'                 
127.964 151.699 215.721 215.796 289.739 289.751 289.852 289.860
255 A'  256 A'  257 A'  258 A'  104 A"  105 A"  259 A'  260 A'                 
289.971 289.9781020.7731020.8371901.864
261 A'  262 A'  263 A'  264 A'  265 A'                                         

 Beta MOs, Restricted
 -- Occupied --                  
******* -482.86 -482.86 -176.32 -165.73 -165.73 -165.72 -101.59
  1 A'    2 A'    3 A'    4 A'    5 A'    1 A"    6 A'    7 A'                 
-101.58  -62.51  -62.51  -56.34  -56.33  -56.33  -56.33  -56.33
  8 A'    9 A'   10 A'   11 A'   12 A'    2 A"   13 A'    3 A"                 
-56.330 -35.820 -31.313 -31.307 -31.307 -24.731 -22.964 -22.962
 14 A'   15 A'   16 A'    4 A"   17 A'   18 A'   19 A'    5 A"                 
-22.962 -22.958 -22.958 -10.315 -10.291 -10.290 -10.280 -10.280
 20 A'   21 A'    6 A"   22 A'   23 A'   24 A'   25 A'   26 A'                 
-10.276  -9.501  -9.499  -8.724  -8.722  -7.266  -7.264  -7.256
 27 A'   28 A'   29 A'   30 A'   31 A'   32 A'   33 A'    7 A"                 
 -7.255  -7.254  -7.253  -6.556  -6.555  -6.542  -6.541  -6.541
 34 A'    8 A"   35 A'   36 A'   37 A'    9 A"   38 A'   10 A"                 
 -6.540  -6.369  -4.782  -4.767  -4.766  -2.667  -2.665  -2.663
 39 A'   40 A'   41 A'   11 A"   42 A'   43 A'   44 A'   12 A"                 
 -2.662  -2.662  -2.661  -2.651  -2.651  -2.650  -2.650  -2.048
 45 A'   13 A"   46 A'   47 A'   14 A"   48 A'   15 A"   49 A'                 
 -2.043  -2.043  -2.029  -2.029  -1.276  -0.962  -0.899  -0.897
 16 A"   50 A'   51 A'   17 A"   52 A'   53 A'   54 A'   55 A'                 
 -0.855  -0.818  -0.779  -0.756  -0.689  -0.652  -0.632  -0.575
 56 A'   57 A'   58 A'   59 A'   60 A'   61 A'   62 A'   63 A'                 
 -0.571  -0.519  -0.513  -0.478  -0.456  -0.455  -0.447  -0.435
 64 A'   18 A"   65 A'   66 A'   19 A"   67 A'   68 A'   69 A'                 
 -0.395  -0.392  -0.382  -0.363  -0.352  -0.345  -0.327  -0.323
 20 A"   70 A'   21 A"   71 A'   22 A"   72 A'   73 A'   23 A"                 
 -0.313  -0.305  -0.275  -0.273  -0.266
 74 A'   24 A"   75 A'   25 A"   26 A"                                         
 -- Virtual --                   
 -0.094  -0.073  -0.061  -0.050  -0.025  -0.008   0.002   0.017
 76 A'   27 A"   28 A"   77 A'   78 A'   79 A'   80 A'   81 A'                 
  0.022   0.029   0.038   0.043   0.056   0.058   0.063   0.065
 82 A'   83 A'   29 A"   84 A'   85 A'   30 A"   86 A'   31 A"                 
  0.067   0.075   0.076   0.077   0.092   0.094   0.104   0.105
 87 A'   88 A'   32 A"   89 A'   33 A"   90 A'   91 A'   34 A"                 
  0.109   0.110   0.117   0.129   0.141   0.144   0.150   0.155
 92 A'   35 A"   93 A'   94 A'   36 A"   95 A'   96 A'   97 A'                 
  0.158   0.166   0.171   0.173   0.183   0.187   0.203   0.207
 37 A"   38 A"   98 A'   99 A'  100 A'  101 A'  102 A'  103 A'                 
  0.209   0.211   0.218   0.225   0.239   0.245   0.251   0.255
 39 A"  104 A'  105 A'  106 A'  107 A'  108 A'  109 A'  110 A'                 
  0.264   0.265   0.277   0.281   0.303   0.316   0.343   0.351
 40 A"  111 A'  112 A'  113 A'  114 A'   41 A"  115 A'  116 A'                 
  0.360   0.377   0.395   0.398   0.405   0.416   0.418   0.421
117 A'  118 A'   42 A"  119 A'   43 A"  120 A'  121 A'   44 A"                 
  0.427   0.433   0.434   0.436   0.449   0.461   0.467   0.478
122 A'  123 A'  124 A'   45 A"   46 A"  125 A'  126 A'   47 A"                 
  0.483   0.499   0.506   0.509   0.522   0.536   0.540   0.545
127 A'  128 A'   48 A"  129 A'   49 A"   50 A"  130 A'   51 A"                 
  0.551   0.554   0.569   0.578   0.583   0.594   0.600   0.612
131 A'   52 A"  132 A'   53 A"  133 A'   54 A"  134 A'  135 A'                 
  0.621   0.624   0.644   0.681   0.686   0.697   0.713   0.753
 55 A"  136 A'  137 A'  138 A'   56 A"  139 A'  140 A'  141 A'                 
  0.753   0.762   0.777   0.782   0.810   0.812   0.817   0.832
 57 A"  142 A'   58 A"  143 A'  144 A'  145 A'  146 A'  147 A'                 
  0.840   0.844   0.847   0.858   0.876   0.904   0.914   0.929
 59 A"   60 A"  148 A'  149 A'  150 A'  151 A'  152 A'  153 A'                 
  0.936   0.938   0.970   0.978   1.000   1.016   1.051   1.076
 61 A"  154 A'   62 A"  155 A'  156 A'  157 A'  158 A'  159 A'                 
  1.094   1.116   1.146   1.166   1.169   1.213   1.228   1.258
160 A'   63 A"  161 A'  162 A'   64 A"  163 A'   65 A"  164 A'                 
  1.258   1.270   1.328   1.358   1.381   1.413   1.423   1.434
 66 A"   67 A"  165 A'   68 A"  166 A'   69 A"  167 A'  168 A'                 
  1.448   1.458   1.487   1.549   1.563   1.574   1.631   1.717
169 A'  170 A'  171 A'  172 A'  173 A'  174 A'  175 A'   70 A"                 
  1.727   1.745   1.760   1.812   1.816   1.837   1.841   1.895
 71 A"  176 A'  177 A'  178 A'  179 A'   72 A"   73 A"   74 A"                 
  2.002   2.008   2.030   2.035   2.070   2.116   2.154   2.179
 75 A"  180 A'   76 A"  181 A'  182 A'  183 A'  184 A'  185 A'                 
  2.217   2.226   2.240   2.248   2.269   2.276   2.288   2.304
186 A'   77 A"  187 A'   78 A"  188 A'   79 A"  189 A'  190 A'                 
  2.335   2.411   2.429   2.453   2.531   2.568   2.599   2.700
191 A'  192 A'  193 A'  194 A'  195 A'   80 A"  196 A'   81 A"                 
  2.716   2.813   2.827   2.831   2.974   3.032   3.060   3.062
 82 A"   83 A"   84 A"  197 A'  198 A'   85 A"  199 A'  200 A'                 
  3.073   3.167   3.196   3.394   3.434   3.646   3.752   3.761
201 A'  202 A'  203 A'  204 A'  205 A'  206 A'   86 A"  207 A'                 
  3.820   3.902   3.952   3.960   3.982   3.990   4.004   4.008
208 A'  209 A'   87 A"   88 A"   89 A"   90 A"  210 A'   91 A"                 
  4.038   4.063   4.068   4.079   4.093   4.139   4.248   4.253
211 A'   92 A"  212 A'  213 A'   93 A"  214 A'  215 A'  216 A'                 
  4.275   4.402   4.407   4.503   4.805   4.840   6.018   6.105
217 A'  218 A'  219 A'  220 A'  221 A'  222 A'   94 A"  223 A'                 
  6.143   6.298   6.446   6.669   6.753   6.767   7.543   7.555
224 A'   95 A"  225 A'  226 A'  227 A'  228 A'   96 A"   97 A"                 
  7.653   7.664   7.748   7.756   9.734   9.799  23.222  23.758
229 A'  230 A'  231 A'  232 A'  233 A'  234 A'  235 A'  236 A'                 
 23.774  23.913  23.931  24.020  25.772  25.855  26.109  26.135
237 A'  238 A'  239 A'  240 A'   98 A"   99 A"  241 A'  242 A'                 
 26.507  26.774  27.914  28.353  28.412  28.421  28.523  28.549
243 A'  244 A'  245 A'  100 A"  246 A'  247 A'  101 A"  248 A'                 
 28.550  28.613  28.720  47.965  48.016  66.771 127.891 127.943
102 A"  249 A'  250 A'  251 A'  252 A'  253 A'  103 A"  254 A'                 
127.964 151.699 215.721 215.796 289.739 289.751 289.852 289.860
255 A'  256 A'  257 A'  258 A'  104 A"  105 A"  259 A'  260 A'                 
289.971 289.9781020.7731020.8371901.864
261 A'  262 A'  263 A'  264 A'  265 A'                                         
 --------------------------------------------------------------

          Ground-State Mulliken Net Atomic Charges

     Atom                 Charge (a.u.)
  ----------------------------------------
      1 C                    -0.818508
      2 C                     0.174086
      3 C                     0.053908
      4 C                    -0.374766
      5 C                    -0.156925
      6 C                     0.134755
      7 F                    -0.079435
      8 Br                   -0.087908
      9 Cl                    0.573419
     10 Cl                    0.622538
     11 I                     0.107039
     12 Br                   -0.148204
  ----------------------------------------
  Sum of atomic charges =     0.000000

 -----------------------------------------------------------------
                    Cartesian Multipole Moments
 -----------------------------------------------------------------
    Charge (ESU x 10^10)
                -0.0000
    Dipole Moment (Debye)
         X       0.5289      Y       0.2548      Z      -0.0000
       Tot       0.5871
    Quadrupole Moments (Debye-Ang)
        XX    -122.5889     XY      -1.1309     YY    -130.2558
        XZ      -0.0000     YZ      -0.0000     ZZ    -129.5145
    Octopole Moments (Debye-Ang^2)
       XXX      50.1695    XXY     -19.6108    XYY      25.1677
       YYY     -57.3463    XXZ       0.0000    XYZ      -0.0000
       YYZ      -0.0000    XZZ      13.5057    YZZ     -22.5160
       ZZZ       0.0000
    Hexadecapole Moments (Debye-Ang^3)
      XXXX   -3935.4523   XXXY      85.5640   XXYY   -1089.3969
      XYYY      -3.6825   YYYY   -2421.7161   XXXZ      -0.0000
      XXYZ      -0.0000   XYYZ      -0.0000   YYYZ      -0.0000
      XXZZ    -749.6899   XYZZ      18.5824   YYZZ    -449.6232
      XZZZ      -0.0000   YZZZ      -0.0000   ZZZZ    -156.6809
 -----------------------------------------------------------------
 Calculating MO derivatives via CPSCF
    1     0    39    0.0188161  
    2     0    39    0.0075981  
    3     0    39    0.0015136  
    4     0    39    0.0001966  
    5    23    16    0.0000255  
    6    38     1    0.0000016  
    7    39     0    0.0000001  Converged
 Time for AOints: 255.2 s (CPU) 42.8 s (wall)
 ------------------------------------------------------------------------------
                     AOints        : Timing summary (seconds)
 ------------------------------------------------------------------------------
     job step          cpu (% of tot)      sys (% of tot)     wall (% of tot)
 ------------------------------------------------------------------------------
  AOints            0.2552E+03 ( 8.0)   0.1400E-04 ( 5.7)   0.4285E+02 ( 7.8)
 ------------------------------------------------------------------------------
   Grand Totals     0.3209E+04          0.2460E-03          0.5513E+03
 ------------------------------------------------------------------------------
 Polarizability Matrix (a.u.)
            1           2           3
    1-229.3574524   4.5598631  -0.0000000
    2   4.5598631-185.9604368  -0.0000000
    3  -0.0000000  -0.0000000 -90.9689799
 Calculating analytic Hessian of the SCF energy

 Direct stationary perturbation theory relativistic correction:

 rels  =     132.194776372669
 relv  =    -445.237054419397
 rel2e =      65.214843677873
 E_rel =    -247.827434368856

 Hessian of the SCF Energy
            1           2           3           4           5           6
    1   0.6639942  -0.0009987   0.0000000  -0.1960149   0.0719271  -0.0000000
    2  -0.0009987   0.6711141  -0.0000000   0.1457883  -0.2157507   0.0000000
    3   0.0000000  -0.0000000   0.1362187  -0.0000000   0.0000000  -0.0567330
    4  -0.1960149   0.1457883  -0.0000000   0.5177868  -0.0271332   0.0000000
    5   0.0719271  -0.2157507   0.0000000  -0.0271332   0.6262841  -0.0000000
    6  -0.0000000   0.0000000  -0.0567330   0.0000000  -0.0000000   0.0981379
    7   0.0643316  -0.0068015  -0.0000000  -0.1214922  -0.0404280  -0.0000000
    8   0.0487330  -0.0531642  -0.0000000  -0.0953227  -0.2777955  -0.0000000
    9  -0.0000000   0.0000000  -0.0017328  -0.0000000  -0.0000000  -0.0506563
   10  -0.0647063   0.0225609   0.0000000  -0.0060502  -0.0839416  -0.0000000
   11   0.0220429  -0.0098439   0.0000000  -0.0297813   0.0112728   0.0000000
   12   0.0000000  -0.0000000   0.0050728  -0.0000000   0.0000000   0.0023116
   13  -0.0059392  -0.0318041  -0.0000000  -0.0022985   0.0121713   0.0000000
   14  -0.0868649   0.0134689  -0.0000000   0.0130390  -0.0632071  -0.0000000
   15  -0.0000000  -0.0000000   0.0006695   0.0000000   0.0000000   0.0039475
   16  -0.3041149  -0.0649951  -0.0000000  -0.0423636   0.0661663  -0.0000000
   17   0.0096315  -0.0977037   0.0000000   0.0076148   0.0438563   0.0000000
   18  -0.0000000  -0.0000000  -0.0571413  -0.0000000   0.0000000   0.0055945
   19  -0.0996066  -0.0832495  -0.0000000   0.0085538   0.0199384   0.0000000
   20  -0.0828204  -0.2957619   0.0000000  -0.0161001  -0.0579421  -0.0000000
   21  -0.0000000   0.0000000  -0.0411374   0.0000000   0.0000000   0.0061409
   22  -0.0392351  -0.0083810   0.0000000  -0.1508900  -0.0235350  -0.0000000
   23   0.0100831   0.0037450  -0.0000000  -0.0234415  -0.0360663  -0.0000000
   24  -0.0000000   0.0000000   0.0044688   0.0000000   0.0000000  -0.0178377
   25   0.0001777  -0.0019578  -0.0000000  -0.0023434   0.0064570  -0.0000000
   26  -0.0056377   0.0001000  -0.0000000   0.0270463  -0.0360273  -0.0000000
   27  -0.0000000  -0.0000000   0.0041712   0.0000000   0.0000000   0.0032723
   28   0.0004941   0.0002865   0.0000000  -0.0030024   0.0028617   0.0000000
   29   0.0004112   0.0009407  -0.0000000  -0.0002686   0.0026832  -0.0000000
   30   0.0000000  -0.0000000  -0.0013704  -0.0000000  -0.0000000   0.0037588
   31   0.0034983  -0.0016414   0.0000000  -0.0007578   0.0001766   0.0000000
   32   0.0010204  -0.0022652  -0.0000000  -0.0001232  -0.0002044   0.0000000
   33  -0.0000000   0.0000000   0.0027984  -0.0000000  -0.0000000  -0.0008546
   34  -0.0228786   0.0311937   0.0000000  -0.0011281  -0.0046609  -0.0000000
   35   0.0124720  -0.0148793  -0.0000000  -0.0013175   0.0028968  -0.0000000
   36  -0.0000000  -0.0000000   0.0047154  -0.0000000  -0.0000000   0.0029182
            7           8           9          10          11          12
    1   0.0643316   0.0487330  -0.0000000  -0.0647063   0.0220429   0.0000000
    2  -0.0068015  -0.0531642   0.0000000   0.0225609  -0.0098439  -0.0000000
    3  -0.0000000  -0.0000000  -0.0017328   0.0000000   0.0000000   0.0050728
    4  -0.1214922  -0.0953227  -0.0000000  -0.0060502  -0.0297813  -0.0000000
    5  -0.0404280  -0.2777955  -0.0000000  -0.0839416   0.0112728   0.0000000
    6  -0.0000000  -0.0000000  -0.0506563  -0.0000000   0.0000000   0.0023116
    7   0.5487820   0.0455681   0.0000000  -0.2754368  -0.0640441  -0.0000000
    8   0.0455681   0.5564495   0.0000000  -0.0005137  -0.0982967   0.0000000
    9   0.0000000   0.0000000   0.1056912  -0.0000000  -0.0000000  -0.0511368
   10  -0.2754368  -0.0005137  -0.0000000   0.5667711  -0.0281229   0.0000000
   11  -0.0640441  -0.0982967  -0.0000000  -0.0281229   0.5024312   0.0000000
   12  -0.0000000   0.0000000  -0.0511368   0.0000000   0.0000000   0.1025720
   13  -0.0417403   0.0084467  -0.0000000  -0.1748391   0.1192811  -0.0000000
   14   0.0650571   0.0430162  -0.0000000   0.0696113  -0.2014647   0.0000000
   15  -0.0000000  -0.0000000   0.0019961  -0.0000000  -0.0000000  -0.0484156
   16  -0.0420302  -0.0336404   0.0000000   0.0568348  -0.0072276  -0.0000000
   17  -0.0322270  -0.0261058   0.0000000   0.0434261  -0.0510271  -0.0000000
   18   0.0000000   0.0000000   0.0047860  -0.0000000  -0.0000000   0.0006860
   19  -0.0057198   0.0001143   0.0000000   0.0023230  -0.0006738  -0.0000000
   20   0.0043663   0.0025117  -0.0000000  -0.0011282   0.0005796   0.0000000
   21   0.0000000  -0.0000000   0.0058150  -0.0000000   0.0000000  -0.0018271
   22  -0.0245999  -0.0071349  -0.0000000   0.0027899  -0.0007968  -0.0000000
   23  -0.0229146  -0.0044809   0.0000000   0.0015004  -0.0026371  -0.0000000
   24  -0.0000000  -0.0000000   0.0022848  -0.0000000  -0.0000000   0.0030487
   25  -0.0911005   0.0624611   0.0000000  -0.0284066   0.0299669  -0.0000000
   26   0.0627533  -0.1139591   0.0000000   0.0105342  -0.0093996  -0.0000000
   27   0.0000000  -0.0000000  -0.0217375  -0.0000000  -0.0000000   0.0030990
   28  -0.0137555  -0.0324462  -0.0000000  -0.0505672  -0.0372323  -0.0000000
   29  -0.0117228  -0.0261120   0.0000000  -0.0395510  -0.1435761   0.0000000
   30  -0.0000000  -0.0000000   0.0031550  -0.0000000   0.0000000  -0.0204866
   31   0.0023181   0.0031715  -0.0000000  -0.0286293  -0.0020410   0.0000000
   32   0.0006694  -0.0013538   0.0000000   0.0087329   0.0022501  -0.0000000
   33   0.0000000   0.0000000   0.0025796  -0.0000000  -0.0000000   0.0017123
   34   0.0004438   0.0005627   0.0000000  -0.0000835  -0.0013708  -0.0000000
   35  -0.0002762  -0.0007091   0.0000000  -0.0031082  -0.0002883  -0.0000000
   36   0.0000000   0.0000000  -0.0010443  -0.0000000  -0.0000000   0.0033636
           13          14          15          16          17          18
    1  -0.0059392  -0.0868649  -0.0000000  -0.3041149   0.0096315  -0.0000000
    2  -0.0318041   0.0134689  -0.0000000  -0.0649951  -0.0977037  -0.0000000
    3  -0.0000000  -0.0000000   0.0006695  -0.0000000   0.0000000  -0.0571413
    4  -0.0022985   0.0130390   0.0000000  -0.0423636   0.0076148  -0.0000000
    5   0.0121713  -0.0632071   0.0000000   0.0661663   0.0438563   0.0000000
    6   0.0000000  -0.0000000   0.0039475  -0.0000000   0.0000000   0.0055945
    7  -0.0417403   0.0650571  -0.0000000  -0.0420302  -0.0322270   0.0000000
    8   0.0084467   0.0430162  -0.0000000  -0.0336404  -0.0261058   0.0000000
    9  -0.0000000  -0.0000000   0.0019961   0.0000000   0.0000000   0.0047860
   10  -0.1748391   0.0696113  -0.0000000   0.0568348   0.0434261  -0.0000000
   11   0.1192811  -0.2014647  -0.0000000  -0.0072276  -0.0510271  -0.0000000
   12  -0.0000000   0.0000000  -0.0484156  -0.0000000  -0.0000000   0.0006860
   13   0.4145112  -0.0248802   0.0000000  -0.1189127  -0.0872484  -0.0000000
   14  -0.0248802   0.5702946   0.0000000  -0.0454503  -0.2693208  -0.0000000
   15   0.0000000   0.0000000   0.0948156  -0.0000000  -0.0000000  -0.0477041
   16  -0.1189127  -0.0454503  -0.0000000   0.5662916   0.0567718   0.0000000
   17  -0.0872484  -0.2693208  -0.0000000   0.0567718   0.5362351   0.0000000
   18  -0.0000000  -0.0000000  -0.0477041   0.0000000   0.0000000   0.0983648
   19  -0.0045920   0.0047134   0.0000000  -0.0208342  -0.0497317  -0.0000000
   20   0.0010177   0.0008658  -0.0000000  -0.0152670  -0.0278927   0.0000000
   21   0.0000000  -0.0000000   0.0055881   0.0000000   0.0000000   0.0060701
   22  -0.0008334  -0.0009484  -0.0000000   0.0035417   0.0040036   0.0000000
   23  -0.0002600  -0.0000790  -0.0000000   0.0008613  -0.0017567   0.0000000
   24   0.0000000   0.0000000  -0.0009667  -0.0000000  -0.0000000   0.0029284
   25  -0.0018435  -0.0040327   0.0000000  -0.0001991   0.0000921  -0.0000000
   26  -0.0011351   0.0013004   0.0000000   0.0010259   0.0001370   0.0000000
   27   0.0000000   0.0000000   0.0038581  -0.0000000  -0.0000000  -0.0013831
   28   0.0043880   0.0097463  -0.0000000  -0.0018862   0.0009568   0.0000000
   29  -0.0092408  -0.0410036   0.0000000   0.0032621   0.0008383  -0.0000000
   30  -0.0000000  -0.0000000   0.0017312   0.0000000   0.0000000   0.0040704
   31  -0.0684249  -0.0039199  -0.0000000  -0.0236090  -0.0078930   0.0000000
   32  -0.0044858  -0.0257671   0.0000000  -0.0184441  -0.0037992   0.0000000
   33  -0.0000000   0.0000000  -0.0165075   0.0000000  -0.0000000   0.0015572
   34   0.0005236   0.0039286  -0.0000000  -0.0727176   0.0546044   0.0000000
   35   0.0181380  -0.0281028   0.0000000   0.0569369  -0.1034615   0.0000000
   36  -0.0000000  -0.0000000   0.0009877   0.0000000   0.0000000  -0.0178287
           19          20          21          22          23          24
    1  -0.0996066  -0.0828204  -0.0000000  -0.0392351   0.0100831  -0.0000000
    2  -0.0832495  -0.2957619   0.0000000  -0.0083810   0.0037450   0.0000000
    3  -0.0000000   0.0000000  -0.0411374   0.0000000  -0.0000000   0.0044688
    4   0.0085538  -0.0161001   0.0000000  -0.1508900  -0.0234415   0.0000000
    5   0.0199384  -0.0579421   0.0000000  -0.0235350  -0.0360663   0.0000000
    6   0.0000000  -0.0000000   0.0061409  -0.0000000  -0.0000000  -0.0178377
    7  -0.0057198   0.0043663   0.0000000  -0.0245999  -0.0229146  -0.0000000
    8   0.0001143   0.0025117  -0.0000000  -0.0071349  -0.0044809  -0.0000000
    9   0.0000000  -0.0000000   0.0058150  -0.0000000   0.0000000   0.0022848
   10   0.0023230  -0.0011282  -0.0000000   0.0027899   0.0015004  -0.0000000
   11  -0.0006738   0.0005796   0.0000000  -0.0007968  -0.0026371  -0.0000000
   12  -0.0000000   0.0000000  -0.0018271  -0.0000000  -0.0000000   0.0030487
   13  -0.0045920   0.0010177   0.0000000  -0.0008334  -0.0002600   0.0000000
   14   0.0047134   0.0008658  -0.0000000  -0.0009484  -0.0000790   0.0000000
   15   0.0000000  -0.0000000   0.0055881  -0.0000000  -0.0000000  -0.0009667
   16  -0.0208342  -0.0152670   0.0000000   0.0035417   0.0008613  -0.0000000
   17  -0.0497317  -0.0278927   0.0000000   0.0040036  -0.0017567  -0.0000000
   18  -0.0000000   0.0000000   0.0060701   0.0000000   0.0000000   0.0029284
   19   0.1247544   0.1075024   0.0000000   0.0001367   0.0059099   0.0000000
   20   0.1075024   0.3798372  -0.0000000   0.0008762   0.0000236  -0.0000000
   21   0.0000000  -0.0000000   0.0232179   0.0000000  -0.0000000  -0.0022024
   22   0.0001367   0.0008762   0.0000000   0.2108033   0.0360310  -0.0000000
   23   0.0059099   0.0000236  -0.0000000   0.0360310   0.0482528  -0.0000000
   24   0.0000000  -0.0000000  -0.0022024  -0.0000000  -0.0000000   0.0087872
   25   0.0004883   0.0002600   0.0000000   0.0007334  -0.0071076   0.0000000
   26   0.0010439  -0.0022095   0.0000000   0.0000924  -0.0063993   0.0000000
   27   0.0000000  -0.0000000   0.0001664   0.0000000  -0.0000000  -0.0007930
   28  -0.0001969  -0.0011747  -0.0000000  -0.0006241  -0.0011713  -0.0000000
   29  -0.0012204  -0.0030971   0.0000000  -0.0004242  -0.0004801   0.0000000
   30   0.0000000   0.0000000   0.0000394  -0.0000000   0.0000000   0.0002035
   31  -0.0007805  -0.0002189  -0.0000000  -0.0006103  -0.0001384   0.0000000
   32  -0.0012222  -0.0003893  -0.0000000  -0.0001151  -0.0000062  -0.0000000
   33   0.0000000  -0.0000000   0.0001522   0.0000000   0.0000000   0.0000210
   34  -0.0045263   0.0026867   0.0000000  -0.0012121   0.0006477  -0.0000000
   35  -0.0031246   0.0034746  -0.0000000   0.0003321  -0.0001158  -0.0000000
   36  -0.0000000   0.0000000  -0.0020231   0.0000000   0.0000000   0.0000573
           25          26          27          28          29          30
    1   0.0001777  -0.0056377  -0.0000000   0.0004941   0.0004112   0.0000000
    2  -0.0019578   0.0001000  -0.0000000   0.0002865   0.0009407  -0.0000000
    3  -0.0000000  -0.0000000   0.0041712   0.0000000  -0.0000000  -0.0013704
    4  -0.0023434   0.0270463   0.0000000  -0.0030024  -0.0002686  -0.0000000
    5   0.0064570  -0.0360273   0.0000000   0.0028617   0.0026832  -0.0000000
    6  -0.0000000  -0.0000000   0.0032723   0.0000000  -0.0000000   0.0037588
    7  -0.0911005   0.0627533   0.0000000  -0.0137555  -0.0117228  -0.0000000
    8   0.0624611  -0.1139591  -0.0000000  -0.0324462  -0.0261120  -0.0000000
    9   0.0000000   0.0000000  -0.0217375  -0.0000000   0.0000000   0.0031550
   10  -0.0284066   0.0105342  -0.0000000  -0.0505672  -0.0395510  -0.0000000
   11   0.0299669  -0.0093996  -0.0000000  -0.0372323  -0.1435761   0.0000000
   12  -0.0000000  -0.0000000   0.0030990  -0.0000000   0.0000000  -0.0204866
   13  -0.0018435  -0.0011351   0.0000000   0.0043880  -0.0092408  -0.0000000
   14  -0.0040327   0.0013004   0.0000000   0.0097463  -0.0410036  -0.0000000
   15   0.0000000   0.0000000   0.0038581  -0.0000000   0.0000000   0.0017312
   16  -0.0001991   0.0010259  -0.0000000  -0.0018862   0.0032621   0.0000000
   17   0.0000921   0.0001370  -0.0000000   0.0009568   0.0008383   0.0000000
   18  -0.0000000   0.0000000  -0.0013831   0.0000000  -0.0000000   0.0040704
   19   0.0004883   0.0010439   0.0000000  -0.0001969  -0.0012204   0.0000000
   20   0.0002600  -0.0022095  -0.0000000  -0.0011747  -0.0030971   0.0000000
   21   0.0000000   0.0000000   0.0001664  -0.0000000   0.0000000   0.0000394
   22   0.0007334   0.0000924   0.0000000  -0.0006241  -0.0004242  -0.0000000
   23  -0.0071076  -0.0063993  -0.0000000  -0.0011713  -0.0004801   0.0000000
   24   0.0000000   0.0000000  -0.0007930  -0.0000000   0.0000000   0.0002035
   25   0.1329224  -0.0897975   0.0000000  -0.0090877   0.0020783  -0.0000000
   26  -0.0897975   0.1643732   0.0000000  -0.0065936   0.0029583   0.0000000
   27   0.0000000   0.0000000   0.0098795  -0.0000000   0.0000000  -0.0006615
   28  -0.0090877  -0.0065936  -0.0000000   0.0793485   0.0546836   0.0000000
   29   0.0020783   0.0029583   0.0000000   0.0546836   0.2122435  -0.0000000
   30  -0.0000000   0.0000000  -0.0006615   0.0000000  -0.0000000   0.0094220
   31  -0.0008349  -0.0000098  -0.0000000  -0.0053548   0.0021881   0.0000000
   32   0.0007760  -0.0000105  -0.0000000   0.0095205  -0.0043245  -0.0000000
   33   0.0000000  -0.0000000   0.0001219  -0.0000000   0.0000000  -0.0001196
   34  -0.0005062   0.0006779  -0.0000000   0.0002442  -0.0001956   0.0000000
   35   0.0008042  -0.0008636  -0.0000000   0.0005626  -0.0010706  -0.0000000
   36  -0.0000000  -0.0000000   0.0000065   0.0000000  -0.0000000   0.0002577
           31          32          33          34          35          36
    1   0.0034983   0.0010204  -0.0000000  -0.0228786   0.0124720  -0.0000000
    2  -0.0016414  -0.0022652   0.0000000   0.0311937  -0.0148793  -0.0000000
    3   0.0000000  -0.0000000   0.0027984   0.0000000  -0.0000000   0.0047154
    4  -0.0007578  -0.0001232  -0.0000000  -0.0011281  -0.0013175  -0.0000000
    5   0.0001766  -0.0002044  -0.0000000  -0.0046609   0.0028968  -0.0000000
    6   0.0000000   0.0000000  -0.0008546  -0.0000000  -0.0000000   0.0029182
    7   0.0023181   0.0006694   0.0000000   0.0004438  -0.0002762   0.0000000
    8   0.0031715  -0.0013538   0.0000000   0.0005627  -0.0007091   0.0000000
    9  -0.0000000   0.0000000   0.0025796   0.0000000   0.0000000  -0.0010443
   10  -0.0286293   0.0087329  -0.0000000  -0.0000835  -0.0031082  -0.0000000
   11  -0.0020410   0.0022501  -0.0000000  -0.0013708  -0.0002883  -0.0000000
   12   0.0000000  -0.0000000   0.0017123  -0.0000000  -0.0000000   0.0033636
   13  -0.0684249  -0.0044858  -0.0000000   0.0005236   0.0181380  -0.0000000
   14  -0.0039199  -0.0257671   0.0000000   0.0039286  -0.0281028  -0.0000000
   15  -0.0000000   0.0000000  -0.0165075  -0.0000000   0.0000000   0.0009877
   16  -0.0236090  -0.0184441   0.0000000  -0.0727176   0.0569369   0.0000000
   17  -0.0078930  -0.0037992  -0.0000000   0.0546044  -0.1034615   0.0000000
   18   0.0000000   0.0000000   0.0015572   0.0000000   0.0000000  -0.0178287
   19  -0.0007805  -0.0012222   0.0000000  -0.0045263  -0.0031246  -0.0000000
   20  -0.0002189  -0.0003893  -0.0000000   0.0026867   0.0034746   0.0000000
   21  -0.0000000  -0.0000000   0.0001522   0.0000000  -0.0000000  -0.0020231
   22  -0.0006103  -0.0001151   0.0000000  -0.0012121   0.0003321   0.0000000
   23  -0.0001384  -0.0000062   0.0000000   0.0006477  -0.0001158   0.0000000
   24   0.0000000  -0.0000000   0.0000210  -0.0000000  -0.0000000   0.0000573
   25  -0.0008349   0.0007760   0.0000000  -0.0005062   0.0008042  -0.0000000
   26  -0.0000098  -0.0000105  -0.0000000   0.0006779  -0.0008636  -0.0000000
   27  -0.0000000  -0.0000000   0.0001219  -0.0000000  -0.0000000   0.0000065
   28  -0.0053548   0.0095205  -0.0000000   0.0002442   0.0005626   0.0000000
   29   0.0021881  -0.0043245   0.0000000  -0.0001956  -0.0010706  -0.0000000
   30   0.0000000  -0.0000000  -0.0001196   0.0000000  -0.0000000   0.0002577
   31   0.1241782   0.0114767  -0.0000000  -0.0009931  -0.0011506   0.0000000
   32   0.0114767   0.0436251   0.0000000  -0.0078056  -0.0077550   0.0000000
   33  -0.0000000   0.0000000   0.0084955  -0.0000000   0.0000000   0.0000437
   34  -0.0009931  -0.0078056  -0.0000000   0.1028338  -0.0802688   0.0000000
   35  -0.0011506  -0.0077550   0.0000000  -0.0802688   0.1508747   0.0000000
   36   0.0000000   0.0000000   0.0000437   0.0000000   0.0000000   0.0085458
 **********************************************************************
 **                                                                  **
 **                       VIBRATIONAL ANALYSIS                       **
 **                       --------------------                       **
 **                                                                  **
 **        VIBRATIONAL FREQUENCIES (CM**-1) AND NORMAL MODES         **
 **     FORCE CONSTANTS (mDYN/ANGSTROM) AND REDUCED MASSES (AMU)     **
 **                  INFRARED INTENSITIES (KM/MOL)                   **
 **                                                                  **
 **********************************************************************


 Mode:                 1                      2                      3
 Frequency:        41.19                  63.85                  88.53
 Force Cnst:      0.0575                 0.0783                 0.0991
 Red. Mass:      57.5073                32.5984                21.4583
 IR Active:          YES                    YES                    YES
 IR Intens:        0.008                  0.020                  0.117
 Raman Active:       YES                    YES                    YES
               X      Y      Z        X      Y      Z        X      Y      Z
 C         -0.000 -0.000 -0.030    0.000  0.000 -0.169   -0.000 -0.000  0.438
 C         -0.000 -0.000  0.014    0.000  0.000 -0.035   -0.000 -0.000  0.245
 C          0.000 -0.000 -0.196   -0.000  0.000  0.081    0.000 -0.000  0.153
 C          0.000 -0.000 -0.223   -0.000  0.000 -0.153    0.000 -0.000  0.094
 C         -0.000 -0.000 -0.082   -0.000  0.000 -0.103    0.000 -0.000  0.106
 C         -0.000 -0.000 -0.129    0.000  0.000 -0.081   -0.000 -0.000  0.229
 F         -0.000 -0.000  0.029    0.000  0.000 -0.323   -0.000 -0.000  0.739
 Br        -0.000  0.000  0.378    0.000 -0.000 -0.066   -0.000 -0.000 -0.205
 Cl         0.000 -0.000 -0.449   -0.000  0.000  0.639    0.000 -0.000  0.118
 Cl         0.000 -0.000 -0.492    0.000  0.000 -0.627    0.000 -0.000 -0.143
 I         -0.000  0.000  0.345    0.000 -0.000  0.081    0.000  0.000  0.012
 Br         0.000  0.000 -0.424   -0.000  0.000  0.078   -0.000 -0.000 -0.173
 TransDip  -0.000 -0.000  0.003   -0.000  0.000  0.005    0.000  0.000 -0.011

 Mode:                 4                      5                      6
 Frequency:       123.73                 136.66                 162.30
 Force Cnst:      0.7104                 0.4772                 0.9035
 Red. Mass:      78.7582                43.3727                58.2126
 IR Active:          YES                    YES                    YES
 IR Intens:        0.212                  0.429                  0.019
 Raman Active:       YES                    YES                    YES
               X      Y      Z        X      Y      Z        X      Y      Z
 C          0.035 -0.054 -0.000   -0.019 -0.282 -0.000   -0.033 -0.061 -0.000
 C          0.068 -0.043 -0.000    0.001 -0.217 -0.000   -0.123 -0.142 -0.000
 C          0.115 -0.073 -0.000    0.036 -0.240 -0.000   -0.110 -0.163 -0.000
 C          0.118 -0.146 -0.000    0.004 -0.262 -0.000   -0.099 -0.039 -0.000
 C          0.124 -0.152 -0.000   -0.028 -0.260 -0.000    0.055  0.047 -0.000
 C          0.062 -0.159 -0.000    0.018 -0.286 -0.000   -0.007  0.048 -0.000
 F         -0.054 -0.025 -0.000   -0.050 -0.275 -0.000    0.075 -0.104  0.000
 Br         0.083 -0.042  0.000   -0.149  0.426  0.000   -0.266  0.220  0.000
 Cl         0.192 -0.021  0.000    0.120 -0.188  0.000   -0.382 -0.382  0.000
 Cl         0.117 -0.143  0.000    0.002 -0.282  0.000   -0.492  0.086  0.000
 I          0.104  0.490  0.000   -0.159  0.123 -0.000    0.469 -0.016  0.000
 Br        -0.454 -0.572  0.000    0.361 -0.114  0.000   -0.072  0.009 -0.000
 TransDip  -0.008  0.012  0.000   -0.002  0.021  0.000   -0.004 -0.001  0.000

 Mode:                 7                      8                      9
 Frequency:       171.14                 186.75                 230.00
 Force Cnst:      0.2451                 0.9130                 1.1408
 Red. Mass:      14.2032                44.4326                36.6031
 IR Active:          YES                    YES                    YES
 IR Intens:        0.001                  0.091                  0.002
 Raman Active:       YES                    YES                    YES
               X      Y      Z        X      Y      Z        X      Y      Z
 C         -0.000  0.000 -0.184    0.232  0.020 -0.000   -0.029 -0.006 -0.000
 C         -0.000  0.000 -0.331    0.287  0.021 -0.000    0.036 -0.001 -0.000
 C          0.000  0.000 -0.384    0.091  0.044 -0.000    0.000  0.018 -0.000
 C          0.000 -0.000 -0.415    0.031  0.166 -0.000    0.021  0.035  0.000
 C          0.000 -0.000 -0.461    0.046  0.134 -0.000   -0.034 -0.004  0.000
 C         -0.000 -0.000 -0.363    0.176  0.064 -0.000   -0.052  0.037  0.000
 F         -0.000  0.000  0.387    0.244  0.025  0.000   -0.027 -0.004  0.000
 Br        -0.000 -0.000  0.021    0.433  0.240  0.000    0.055  0.055  0.000
 Cl         0.000  0.000  0.143   -0.295 -0.287  0.000   -0.514 -0.418 -0.000
 Cl         0.000 -0.000  0.140   -0.344  0.320  0.000    0.685 -0.203  0.000
 I         -0.000 -0.000  0.037   -0.164 -0.092  0.000   -0.006  0.037 -0.000
 Br         0.000  0.000  0.025   -0.076 -0.181 -0.000   -0.106  0.149 -0.000
 TransDip   0.000 -0.000  0.001   -0.009 -0.005 -0.000   -0.001  0.001 -0.000

 Mode:                10                     11                     12
 Frequency:       257.99                 282.13                 308.61
 Force Cnst:      1.2115                 1.2069                 0.6923
 Red. Mass:      30.8920                25.7358                12.3381
 IR Active:          YES                    YES                    YES
 IR Intens:        0.263                  0.213                  0.164
 Raman Active:       YES                    YES                    YES
               X      Y      Z        X      Y      Z        X      Y      Z
 C          0.071 -0.170  0.000    0.212  0.110 -0.000    0.000 -0.000  0.059
 C          0.041 -0.251 -0.000   -0.014 -0.015  0.000   -0.000 -0.000  0.559
 C          0.153 -0.286 -0.000    0.006  0.060  0.000   -0.000 -0.000  0.454
 C          0.080 -0.119 -0.000    0.030  0.192  0.000   -0.000 -0.000 -0.036
 C          0.094 -0.004  0.000    0.092  0.199 -0.000    0.000 -0.000 -0.505
 C         -0.010  0.096  0.000    0.205  0.172 -0.000    0.000 -0.000 -0.459
 F          0.495 -0.331 -0.000    0.746 -0.068  0.000    0.000 -0.000 -0.040
 Br         0.016  0.054  0.000   -0.267 -0.016 -0.000    0.000  0.000 -0.033
 Cl         0.422 -0.216  0.000   -0.063  0.043 -0.000   -0.000  0.000 -0.079
 Cl        -0.083 -0.111 -0.000    0.218  0.251  0.000   -0.000 -0.000  0.012
 I         -0.049 -0.001 -0.000   -0.058 -0.026  0.000   -0.000  0.000  0.018
 Br        -0.271  0.284 -0.000    0.031 -0.165  0.000   -0.000  0.000  0.033
 TransDip  -0.011  0.013 -0.000   -0.014 -0.005 -0.000    0.000 -0.000  0.013

 Mode:                13                     14                     15
 Frequency:       331.17                 357.80                 408.15
 Force Cnst:      1.7319                 0.9485                 1.8440
 Red. Mass:      26.8014                12.5745                18.7872
 IR Active:          YES                    YES                    YES
 IR Intens:        0.032                  0.477                  0.295
 Raman Active:       YES                    YES                    YES
               X      Y      Z        X      Y      Z        X      Y      Z
 C         -0.075 -0.036  0.000    0.000 -0.000 -0.454    0.198  0.444  0.000
 C          0.053  0.007  0.000    0.000 -0.000 -0.306    0.013  0.205  0.000
 C          0.307 -0.088 -0.000    0.000 -0.000  0.277    0.105  0.044 -0.000
 C          0.273  0.165 -0.000    0.000  0.000  0.579    0.104 -0.115 -0.000
 C          0.094  0.021 -0.000    0.000  0.000  0.195    0.252  0.063  0.000
 C         -0.043 -0.012  0.000    0.000  0.000 -0.435    0.226  0.156  0.000
 F         -0.477  0.114 -0.000   -0.000  0.000  0.229    0.062  0.611 -0.000
 Br        -0.116 -0.056 -0.000   -0.000 -0.000  0.010   -0.068 -0.016  0.000
 Cl         0.268 -0.442  0.000    0.000 -0.000 -0.036    0.067 -0.206  0.000
 Cl         0.101  0.488  0.000    0.000  0.000 -0.081   -0.129 -0.307  0.000
 I         -0.031  0.005  0.000   -0.000  0.000 -0.005   -0.039 -0.011 -0.000
 Br         0.025 -0.008  0.000    0.000  0.000  0.017    0.008 -0.007 -0.000
 TransDip   0.006  0.000  0.000    0.000  0.000 -0.022    0.017  0.004  0.000

 Mode:                16                     17                     18
 Frequency:       572.26                 583.73                 619.46
 Force Cnst:      2.3248                 2.8973                 2.7387
 Red. Mass:      12.0491                14.4320                12.1132
 IR Active:          YES                    YES                    YES
 IR Intens:        0.417                 30.573                  0.819
 Raman Active:       YES                    YES                    YES
               X      Y      Z        X      Y      Z        X      Y      Z
 C         -0.000  0.000 -0.070    0.114 -0.109  0.000   -0.000  0.000  0.423
 C         -0.000  0.000  0.481    0.248  0.069  0.000   -0.000  0.000  0.029
 C          0.000  0.000 -0.405    0.395  0.081 -0.000    0.000  0.000 -0.542
 C         -0.000  0.000 -0.165    0.507 -0.191  0.000   -0.000  0.000  0.631
 C         -0.000 -0.000  0.592    0.430 -0.315  0.000   -0.000 -0.000 -0.299
 C         -0.000 -0.000 -0.471    0.152 -0.227 -0.000   -0.000  0.000 -0.168
 F          0.000  0.000  0.020   -0.053 -0.104 -0.000    0.000 -0.000 -0.096
 Br         0.000  0.000 -0.013   -0.065 -0.018 -0.000    0.000 -0.000  0.002
 Cl         0.000 -0.000  0.030   -0.200  0.155  0.000    0.000 -0.000  0.029
 Cl        -0.000 -0.000  0.008   -0.070  0.027 -0.000   -0.000 -0.000 -0.033
 I          0.000  0.000 -0.008   -0.028  0.004 -0.000    0.000  0.000  0.003
 Br         0.000 -0.000  0.010   -0.039  0.061  0.000    0.000 -0.000  0.007
 TransDip  -0.000 -0.000 -0.021    0.170 -0.050 -0.000   -0.000  0.000  0.029

 Mode:                19                     20                     21
 Frequency:       642.08                 690.65                 720.35
 Force Cnst:      3.1513                 3.3906                 4.3557
 Red. Mass:      12.9736                12.0645                14.2468
 IR Active:          YES                    YES                    YES
 IR Intens:       17.563                  0.568                 71.548
 Raman Active:       YES                    YES                    YES
               X      Y      Z        X      Y      Z        X      Y      Z
 C          0.448 -0.209  0.000   -0.000 -0.000  0.655   -0.141 -0.080 -0.000
 C          0.238 -0.374  0.000    0.000  0.000 -0.452    0.152  0.243  0.000
 C         -0.140 -0.230 -0.000    0.000  0.000  0.273    0.269  0.282  0.000
 C         -0.174  0.083  0.000   -0.000  0.000 -0.205    0.183  0.436 -0.000
 C          0.132  0.343 -0.000    0.000  0.000  0.239    0.057  0.415 -0.000
 C          0.441  0.169 -0.000    0.000  0.000 -0.430   -0.130  0.387  0.000
 F         -0.282  0.001 -0.000   -0.000 -0.000 -0.091   -0.100 -0.331  0.000
 Br        -0.035  0.010 -0.000   -0.000 -0.000  0.007   -0.023 -0.016 -0.000
 Cl        -0.017  0.089  0.000    0.000 -0.000 -0.006    0.008 -0.040 -0.000
 Cl         0.032 -0.029 -0.000   -0.000 -0.000  0.002   -0.073 -0.211 -0.000
 I         -0.009 -0.009  0.000   -0.000 -0.000 -0.001   -0.004 -0.003 -0.000
 Br        -0.032  0.011 -0.000    0.000 -0.000  0.006    0.024 -0.044  0.000
 TransDip   0.131 -0.029  0.000    0.000  0.000  0.024    0.071  0.261 -0.000

 Mode:                22                     23                     24
 Frequency:       799.93                 937.94                1099.86
 Force Cnst:      4.7172                 6.7827                 8.7701
 Red. Mass:      12.5121                13.0860                12.3049
 IR Active:          YES                    YES                    YES
 IR Intens:        0.199                 15.875                  4.009
 Raman Active:       YES                    YES                    YES
               X      Y      Z        X      Y      Z        X      Y      Z
 C         -0.241  0.095 -0.000    0.050  0.133  0.000   -0.070 -0.252 -0.000
 C         -0.481 -0.172 -0.000   -0.059  0.332  0.000    0.593 -0.022  0.000
 C         -0.009 -0.343  0.000   -0.417  0.454 -0.000   -0.109  0.088 -0.000
 C          0.120 -0.203 -0.000   -0.237 -0.321 -0.000   -0.154 -0.394 -0.000
 C          0.543  0.163  0.000    0.369 -0.002  0.000    0.119 -0.013  0.000
 C         -0.159  0.370 -0.000    0.276 -0.033 -0.000   -0.463  0.350 -0.000
 F         -0.035 -0.035  0.000   -0.090 -0.295 -0.000    0.055  0.153 -0.000
 Br         0.052  0.010  0.000    0.002 -0.001  0.000   -0.024 -0.004 -0.000
 Cl        -0.052  0.059 -0.000    0.071 -0.097  0.000    0.005  0.001  0.000
 Cl         0.027  0.036 -0.000    0.019  0.052  0.000    0.015  0.043  0.000
 I         -0.014 -0.002 -0.000   -0.006 -0.003 -0.000    0.001  0.001  0.000
 Br         0.025 -0.028  0.000   -0.008  0.011 -0.000    0.014 -0.017 -0.000
 TransDip  -0.011 -0.009 -0.000    0.012  0.127 -0.000    0.058  0.028 -0.000

 Mode:                25                     26                     27
 Frequency:      1222.11                1255.86                1340.61
 Force Cnst:     10.9186                11.1529                12.7561
 Red. Mass:      12.4079                12.0020                12.0466
 IR Active:          YES                    YES                    YES
 IR Intens:        8.937                  2.151                114.770
 Raman Active:       YES                    YES                    YES
               X      Y      Z        X      Y      Z        X      Y      Z
 C         -0.128 -0.308  0.000    0.349 -0.098  0.000    0.294 -0.091  0.000
 C         -0.002 -0.199  0.000   -0.053  0.367 -0.000   -0.254 -0.318 -0.000
 C         -0.399  0.194 -0.000   -0.329 -0.244 -0.000   -0.228  0.403 -0.000
 C          0.091  0.495  0.000    0.446 -0.186  0.000    0.439 -0.044  0.000
 C          0.456 -0.018  0.000   -0.131  0.422  0.000   -0.243 -0.301 -0.000
 C         -0.168 -0.339 -0.000   -0.277 -0.240 -0.000   -0.025  0.420  0.000
 F          0.080  0.193 -0.000    0.002 -0.016 -0.000   -0.041  0.009 -0.000
 Br         0.004  0.003  0.000   -0.001  0.000  0.000    0.008  0.004 -0.000
 Cl         0.034 -0.026  0.000   -0.001 -0.001  0.000    0.016 -0.024  0.000
 Cl        -0.013 -0.046  0.000    0.001  0.002  0.000   -0.015 -0.003  0.000
 I         -0.004  0.001 -0.000    0.000  0.000 -0.000    0.001  0.001  0.000
 Br        -0.003  0.009 -0.000   -0.001  0.000 -0.000    0.003 -0.007 -0.000
 TransDip   0.000  0.096 -0.000   -0.043  0.018  0.000   -0.269  0.213  0.000

 Mode:                28                     29                     30
 Frequency:      1394.92                1547.95                1554.23
 Force Cnst:     14.1294                16.9838                17.0963
 Red. Mass:      12.3247                12.0301                12.0122
 IR Active:          YES                    YES                    YES
 IR Intens:      232.967                 10.439                  3.341
 Raman Active:       YES                    YES                    YES
               X      Y      Z        X      Y      Z        X      Y      Z
 C          0.204  0.588  0.000   -0.394 -0.262 -0.000    0.456 -0.382  0.000
 C          0.297 -0.009  0.000    0.134  0.359 -0.000   -0.288  0.419 -0.000
 C         -0.269 -0.305 -0.000   -0.326 -0.332 -0.000    0.180 -0.126 -0.000
 C          0.033  0.316  0.000    0.222  0.101  0.000   -0.336  0.191 -0.000
 C          0.109 -0.361  0.000   -0.108 -0.242  0.000    0.149 -0.327 -0.000
 C         -0.252  0.090 -0.000    0.442  0.288  0.000   -0.172  0.171  0.000
 F         -0.069 -0.199 -0.000    0.033  0.055 -0.000   -0.008  0.039 -0.000
 Br        -0.009  0.001 -0.000    0.000 -0.002  0.000    0.002 -0.001 -0.000
 Cl         0.005  0.009  0.000    0.003  0.004  0.000   -0.001 -0.002  0.000
 Cl        -0.001 -0.009  0.000   -0.001  0.001  0.000    0.004 -0.000  0.000
 I         -0.000  0.001  0.000   -0.001 -0.000 -0.000    0.000  0.001  0.000
 Br         0.006 -0.003 -0.000   -0.003  0.000 -0.000   -0.001 -0.000 -0.000
 TransDip   0.197  0.447  0.000   -0.053 -0.089 -0.000    0.012 -0.057  0.000

 STANDARD THERMODYNAMIC QUANTITIES AT   298.15 K  AND     1.00 ATM

   This Molecule has  0 Imaginary Frequencies
   Zero point vibrational energy:       25.921 kcal/mol

   Atom    1 Element C  Has Mass   12.00000
   Atom    2 Element C  Has Mass   12.00000
   Atom    3 Element C  Has Mass   12.00000
   Atom    4 Element C  Has Mass   12.00000
   Atom    5 Element C  Has Mass   12.00000
   Atom    6 Element C  Has Mass   12.00000
   Atom    7 Element F  Has Mass   18.99840
   Atom    8 Element Br Has Mass   78.91830
   Atom    9 Element Cl Has Mass   34.96885
   Atom   10 Element Cl Has Mass   34.96885
   Atom   11 Element I  Has Mass  126.90440
   Atom   12 Element Br Has Mass   78.91830
   Molecular Mass:   445.677100 amu
   Principal axes and moments of inertia in amu*Bohr^2:
                             1           2           3
    Eigenvalues --     4687.48269  9865.57036 14553.05305
          X               0.99982    -0.01909     0.00000
          Y               0.01909     0.99982     0.00000
          Z               0.00000    -0.00000     1.00000
   Rotational Symmetry Number is   1
   The Molecule is an Asymmetric Top
   Translational Enthalpy:        0.889 kcal/mol
   Rotational Enthalpy:           0.889 kcal/mol
   Vibrational Enthalpy:         31.896 kcal/mol
   gas constant (RT):             0.592 kcal/mol
   Translational Entropy:        44.172  cal/mol.K
   Rotational Entropy:           34.863  cal/mol.K
   Vibrational Entropy:          38.987  cal/mol.K

   Total Enthalpy:               34.266 kcal/mol
   Total Entropy:               118.023  cal/mol.K

 ======================================================================

 STANDARD THERMODYNAMIC QUANTITIES FOR ANHARMONIC VIBRATION -- TOSH

   Zero point vibrational energy: ************ kcal/mol

   Vibrational Enthalpy:       Infinity kcal/mol
   Vibrational Entropy:             NaN  cal/mol.K

   Total Enthalpy:             Infinity kcal/mol
   Total Entropy:                   NaN  cal/mol.K

 ======================================================================

 STANDARD THERMODYNAMIC QUANTITIES FOR ANHARMONIC VIBRATION -- VPT2

   Zero point vibrational energy: ************ kcal/mol

   Vibrational Enthalpy:       Infinity kcal/mol
   Vibrational Entropy:             NaN  cal/mol.K

   Total Enthalpy:             Infinity kcal/mol
   Total Entropy:                   NaN  cal/mol.K

 ======================================================================

Archival summary:
1\1\february\FREQ\ProcedureUnspecified\BasisUnspecified\1r2l216\taweetha\MonDec201:19:522019MonDec201:19:522019\0\\#,FREQ,ProcedureUnspecified,BasisUnspecified,\\0,1\I\C,1,2.12745\C,2,1.40193,1,120.166\C,3,1.39183,2,119.488,1,180,0\F,4,1.3351,3,119.285,2,180,0\C,4,1.39024,3,121.862,2,0,0\C,6,1.39909,4,119.003,3,-0,0\C,2,1.40507,1,120.589,3,-180,0\Cl,7,1.73496,6,119.714,4,-180,0\Cl,8,1.73991,2,120.768,1,0,0\Br,6,1.89341,4,118.315,3,180,0\Br,3,1.89809,2,123.685,1,-0,0\\\@

 Total job time:  755.10s(wall), 4338.20s(cpu) 
 Mon Dec  2 01:19:52 2019

        *************************************************************
        *                                                           *
        *  Thank you very much for using Q-Chem.  Have a nice day.  *
        *                                                           *
        *************************************************************
