# Supplementary material for: Geometric and energetic data from quantum chemical calculations of halobenzenes and xylenes
Source: Data Brief. 2020 Mar 5;30:105386. doi: 10.1016/j.dib.2020.105386 (PMC7114895; doi:10.1016/j.dib.2020.105386)
Supplement: Supplementary file 1 [file mmc1.zip › halobenzene/B3LYP/FBrClClII.out]

                  Welcome to Q-Chem
     A Quantum Leap Into The Future Of Chemistry


 Q-Chem 5.2 (devel), Q-Chem, Inc., Pleasanton, CA (2019)

 Yihan Shao,  Zhengting Gan,  E. Epifanovsky,  A. T. B. Gilbert,  M. Wormit,  
 J. Kussmann,  A. W. Lange,  A. Behn,  Jia Deng,  Xintian Feng,  D. Ghosh,  
 M. Goldey,  P. R. Horn,  L. D. Jacobson,  I. Kaliman,  T. Kus,  A. Landau,  
 Jie Liu,  E. I. Proynov,  R. M. Richard,  R. P. Steele,  E. J. Sundstrom,  
 H. L. Woodcock III,  P. M. Zimmerman,  D. Zuev,  B. Albrecht,  E. Alguire,  
 S. A. Baeppler,  D. Barton,  Z. Benda,  Y. A. Bernard,  E. J. Berquist,  
 K. B. Bravaya,  H. Burton,  D. Casanova,  Chun-Min Chang,  Yunqing Chen,  
 A. Chien,  K. D. Closser,  M. P. Coons,  S. Coriani,  S. Dasgupta,  
 A. L. Dempwolff,  M. Diedenhofen,  Hainam Do,  R. G. Edgar,  Po-Tung Fang,  
 S. Faraji,  S. Fatehi,  Qingguo Feng,  K. D. Fenk,  J. Fosso-Tande,  
 J. Gayvert,  Qinghui Ge,  A. Ghysels,  G. Gidofalvi,  J. Gomes,  
 J. Gonthier,  A. Gunina,  D. Hait,  M. W. D. Hanson-Heine,  
 P. H. P. Harbach,  A. W. Hauser,  M. F. Herbst,  J. E. Herr,  
 E. G. Hohenstein,  Z. C. Holden,  Kerwin Hui,  B. C. Huynh,  T.-C. Jagau,  
 Hyunjun Ji,  B. Kaduk,  K. Khistyaev,  Jaehoon Kim,  P. Klunzinger,  K. Koh,  
 D. Kosenkov,  L. Koulias,  T. Kowalczyk,  C. M. Krauter,  A. Kunitsa,  
 Ka Un Lao,  A. Laurent,  K. V. Lawler,  Joonho Lee,  D. Lefrancois,  
 S. Lehtola,  D. S. Levine,  Yi-Pei Li,  You-Sheng Lin,  Fenglai Liu,  
 E. Livshits,  A. Luenser,  P. Manohar,  E. Mansoor,  S. F. Manzer,  
 Shan-Ping Mao,  Yuezhi Mao,  N. Mardirossian,  A. V. Marenich,  
 T. Markovich,  L. A. Martinez-Martinez,  S. A. Maurer,  N. J. Mayhall,  
 S. C. McKenzie,  J.-M. Mewes,  P. Morgante,  A. F. Morrison,  
 J. W. Mullinax,  K. Nanda,  T. S. Nguyen-Beck,  R. Olivares-Amaya,  
 J. A. Parkhill,  Zheng Pei,  T. M. Perrine,  F. Plasser,  P. Pokhilko,  
 S. Prager,  A. Prociuk,  E. Ramos,  D. R. Rehn,  F. Rob,  M. Scheurer,  
 M. Schneider,  N. Sergueev,  S. M. Sharada,  S. Sharma,  D. W. Small,  
 T. Stauch,  T. Stein,  Yu-Chuan Su,  A. J. W. Thom,  A. Tkatchenko,  
 T. Tsuchimochi,  N. M. Tubman,  L. Vogt,  M. L. Vidal,  O. Vydrov,  
 M. A. Watson,  J. Wenzel,  M. de Wergifosse,  T. A. Wesolowski,  A. White,  
 J. Witte,  A. Yamada,  Jun Yang,  K. Yao,  S. Yeganeh,  S. R. Yost,  
 Zhi-Qiang You,  A. Zech,  Igor Ying Zhang,  Xing Zhang,  Yan Zhao,  
 Ying Zhu,  B. R. Brooks,  G. K. L. Chan,  C. J. Cramer,  M. S. Gordon,  
 W. J. Hehre,  A. Klamt,  M. W. Schmidt,  C. D. Sherrill,  D. G. Truhlar,  
 A. Aspuru-Guzik,  R. Baer,  A. T. Bell,  N. A. Besley,  Jeng-Da Chai,  
 A. E. DePrince, III,  R. A. DiStasio Jr.,  A. Dreuw,  B. D. Dunietz,  
 T. R. Furlani,  Chao-Ping Hsu,  Yousung Jung,  Jing Kong,  D. S. Lambrecht,  
 WanZhen Liang,  C. Ochsenfeld,  V. A. Rassolov,  L. V. Slipchenko,  
 J. E. Subotnik,  T. Van Voorhis,  J. M. Herbert,  A. I. Krylov,  
 P. M. W. Gill,  M. Head-Gordon

 Contributors to earlier versions of Q-Chem not listed above: 
 R. D. Adamson,  B. Austin,  J. Baker,  G. J. O. Beran,  K. Brandhorst,  
 S. T. Brown,  E. F. C. Byrd,  A. K. Chakraborty,  C.-L. Cheng,  
 Siu Hung Chien,  D. M. Chipman,  D. L. Crittenden,  H. Dachsel,  
 R. J. Doerksen,  A. D. Dutoi,  L. Fusti-Molnar,  W. A. Goddard III,  
 A. Golubeva-Zadorozhnaya,  S. R. Gwaltney,  G. Hawkins,  A. Heyden,  
 S. Hirata,  G. Kedziora,  F. J. Keil,  C. Kelley,  Jihan Kim,  R. A. King,  
 R. Z. Khaliullin,  P. P. Korambath,  W. Kurlancheek,  A. M. Lee,  M. S. Lee,  
 S. V. Levchenko,  Ching Yeh Lin,  D. Liotard,  R. C. Lochan,  I. Lotan,  
 P. E. Maslen,  N. Nair,  D. P. O'Neill,  D. Neuhauser,  E. Neuscamman,  
 C. M. Oana,  R. Olson,  B. Peters,  R. Peverati,  P. A. Pieniazek,  
 Y. M. Rhee,  J. Ritchie,  M. A. Rohrdanz,  E. Rosta,  N. J. Russ,  
 H. F. Schaefer III,  N. E. Schultz,  N. Shenvi,  A. C. Simmonett,  A. Sodt,  
 D. Stuck,  K. S. Thanthiriwatte,  V. Vanovschi,  Tao Wang,  A. Warshel,  
 C. F. Williams,  Q. Wu,  X. Xu,  W. Zhang

 Please cite Q-Chem as follows:
 Y. Shao et al., Mol. Phys. 113, 184-215 (2015)
 DOI: 10.1080/00268976.2014.952696

 Q-Chem 5.2.1 for Intel X86 EM64T Linux

 Parts of Q-Chem use Armadillo 8.300.2 (Tropical Shenanigans).
 http://arma.sourceforge.net/

 Q-Chem begins on Mon Dec  2 01:19:52 2019  

Host: 
0

     Scratch files written to /scratch/taweetham/qchem28897//
NAlpha2: 220
NElect   220
Mult     1

Checking the input file for inconsistencies... 	...done.

--------------------------------------------------------------
User input:
--------------------------------------------------------------
$MOLECULE
0 1
C   
C	1	CC
C	2	CC	1	120.0		
C	3	CC	2	120.0	1	0.0
C	4	CC	3	120.0	2	0.0	
C	5 	CC	4	120.0	3	0.0
F	1	CF	2	120.0	3	180.0
Br	2	CBr	3	120.0	4	180.0
Cl	3	CCl	4	120.0	5	180.0
Cl	4	CCl	5	120.0	6	180.0
I	5	CI	6	120.0	1	180.0
I	6	CI	1	120.0	2	180.0

CC=1.39483
CH=1.08673
CF=1.33960
CCl=1.72090
CBr=1.89068
CI=2.07886
$END

$REM
   JOB_TYPE	OPTIMIZATION
   BASIS	6-311++G**
   METHOD	B3LYP
   MEM_TOTAL	64000
   SYM_IGNORE	TRUE
$END

--------------------------------------------------------------
 ----------------------------------------------------------------
             Standard Nuclear Orientation (Angstroms)
    I     Atom           X                Y                Z
 ----------------------------------------------------------------
    1      C       0.0000000000     0.0000000000     0.0000000000
    2      C       0.0000000000     0.0000000000     1.3948300000
    3      C       1.2079582140     0.0000000000     2.0922450000
    4      C       2.4159164279     0.0000000000     1.3948300000
    5      C       2.4159164279     0.0000000000    -0.0000000000
    6      C       1.2079582140     0.0000000000    -0.6974150000
    7      F      -1.1601276309    -0.0000000000    -0.6698000000
    8      Br     -1.6373769104    -0.0000000000     2.3401700000
    9      Cl      1.2079582140    -0.0000000000     3.8131450000
   10      Cl      3.9062595453    -0.0000000000     2.2552800000
   11      I       4.2162619988    -0.0000000000    -1.0394300000
   12      I       1.2079582140    -0.0000000000    -2.7762750000
 ----------------------------------------------------------------
 Nuclear Repulsion Energy =        2799.83828096 hartrees
 There are      110 alpha and      110 beta electrons
 Requested basis set is 6-311++G(d,p)
 There are 135 shells and 386 basis functions

 Total QAlloc Memory Limit  64000 MB
 Mega-Array Size       188 MB
 MEM_STATIC part       192 MB
 A cutoff of  1.0D-11 yielded   5844 shell pairs
 There are     53320 function pairs (     59035 Cartesian)
 Smallest overlap matrix eigenvalue = 6.17E-07

 Q-Chem warning in module stvman/mkSTV.C, line 318:

 Overlap eigenvalue is smaller than square root of threshold
 Use THRESH >= 12 to get rid of this warning

 Linear dependence detected in AO basis
 Tighter screening thresholds may be required for diffuse basis sets
 Use S2THRESH > 14 and THRESH = 14 in case of SCF convergence issues
 Number of orthogonalized atomic orbitals = 384
 Maximum deviation from orthogonality = 7.555E-11

 Scale SEOQF with 1.000000e-01/1.000000e-01/1.000000e-01

 Standard Electronic Orientation quadrupole field applied
 Nucleus-field energy     =    -0.0000000588 hartrees
 Guess from superposition of atomic densities
 Warning:  Energy on first SCF cycle will be non-variational
 SAD guess density has 220.000000 electrons

 -----------------------------------------------------------------------
  General SCF calculation program by
  Eric Jon Sundstrom, Paul Horn, Yuezhi Mao, Dmitri Zuev, Alec White,
  David Stuck, Shaama M.S., Shane Yost, Joonho Lee, David Small,
  Daniel Levine, Susi Lehtola, Hugh Burton, Evgeny Epifanovsky,
  Bang C. Huynh
 -----------------------------------------------------------------------
 Exchange:     0.2000 Hartree-Fock + 0.0800 Slater + 0.7200 B88
 Correlation:  0.1900 VWN1RPA + 0.8100 LYP
 Using SG-1 standard quadrature grid
 using 6 threads for integral computing
 -------------------------------------------------------
 OpenMP Integral computing Module                
 Release: version 2.0, May 2017, Q-Chem Inc. Pleasanton 
 -------------------------------------------------------
 A restricted SCF calculation will be
 performed using DIIS
 SCF converges when DIIS error is below 1.0e-08
 ---------------------------------------
  Cycle       Energy         DIIS error
 ---------------------------------------
    1  -17664.6997605544      3.02e-02  
    2  -17662.1022372195      1.97e-03  
    3  -17662.0486565325      2.53e-03  
    4  -17662.1366354062      8.32e-04  
    5  -17662.1501176017      2.25e-04  
    6  -17662.1507354112      8.88e-05  
    7  -17662.1508544310      3.04e-05  
    8  -17662.1508696255      1.03e-05  
    9  -17662.1508712589      2.21e-06  
   10  -17662.1508713130      6.68e-07  
   11  -17662.1508713176      4.36e-07  
   12  -17662.1508713205      7.50e-08  
   13  -17662.1508713219      3.61e-08  
   14  -17662.1508713223      5.86e-09  Convergence criterion met
 ---------------------------------------
 SCF time:   CPU 225.51s  wall 41.00s 
 SCF   energy in the final basis set =   -17662.1508713223
 Total energy in the final basis set =   -17662.1508713223

 --------------------------------------------------------------

                    Orbital Energies (a.u.)
 --------------------------------------------------------------

 Alpha MOs
 -- Occupied --
*****************-482.8595-176.3219-176.3211-165.7257-165.7249-165.7235
********-165.7228-165.7225-101.5849-101.5831 -62.5123 -56.3331 -56.3289
-56.3285 -35.8185 -35.8177 -31.3118 -31.3111 -31.3057 -31.3053 -31.3051
-31.3045 -24.7306 -22.9623 -22.9615 -22.9609 -22.9606 -22.9602 -22.9598
-22.9563 -22.9563 -22.9556 -22.9556 -10.3154 -10.2869 -10.2838 -10.2777
-10.2688 -10.2663  -9.5000  -9.4984  -8.7212  -7.2648  -7.2633  -7.2549
 -7.2540  -7.2533  -7.2523  -6.5535  -6.5395  -6.5386  -6.3682  -6.3675
 -4.7811  -4.7804  -4.7659  -4.7655  -4.7651  -4.7644  -2.6642  -2.6606
 -2.6598  -2.6486  -2.6484  -2.0471  -2.0464  -2.0422  -2.0418  -2.0417
 -2.0410  -2.0286  -2.0284  -2.0281  -2.0279  -1.2734  -0.9649  -0.9014
 -0.8926  -0.8449  -0.7833  -0.7791  -0.7011  -0.6843  -0.6438  -0.6181
 -0.5754  -0.5687  -0.5164  -0.5114  -0.4737  -0.4581  -0.4507  -0.4428
 -0.4213  -0.3938  -0.3857  -0.3794  -0.3618  -0.3481  -0.3469  -0.3138
 -0.3082  -0.3060  -0.3048  -0.2660  -0.2623  -0.2558
 -- Virtual --
 -0.0929  -0.0704  -0.0594  -0.0441  -0.0311  -0.0046   0.0052   0.0184
  0.0282   0.0336   0.0423   0.0525   0.0591   0.0656   0.0665   0.0740
  0.0757   0.0790   0.0864   0.0950   0.1005   0.1012   0.1046   0.1075
  0.1258   0.1259   0.1279   0.1404   0.1561   0.1562   0.1579   0.1614
  0.1722   0.1777   0.1833   0.1863   0.2010   0.2051   0.2102   0.2108
  0.2193   0.2222   0.2366   0.2422   0.2461   0.2547   0.2622   0.2687
  0.2741   0.2875   0.3009   0.3150   0.3266   0.3430   0.3527   0.3573
  0.3843   0.3870   0.3931   0.3959   0.4178   0.4212   0.4253   0.4279
  0.4346   0.4358   0.4444   0.4469   0.4636   0.4667   0.4863   0.4918
  0.4968   0.5019   0.5057   0.5216   0.5267   0.5450   0.5514   0.5543
  0.5678   0.5779   0.5863   0.5927   0.6080   0.6133   0.6151   0.6279
  0.6607   0.6615   0.7093   0.7153   0.7389   0.7452   0.7591   0.7686
  0.7742   0.7752   0.8001   0.8230   0.8315   0.8397   0.8424   0.8460
  0.8751   0.8805   0.8988   0.9195   0.9387   0.9388   0.9634   0.9680
  0.9850   1.0046   1.0471   1.0583   1.0663   1.0961   1.1463   1.1664
  1.1691   1.2022   1.2143   1.2628   1.2648   1.2745   1.3313   1.3333
  1.3574   1.3721   1.3963   1.4036   1.4163   1.4304   1.4501   1.4783
  1.4880   1.5259   1.5429   1.5800   1.5876   1.6465   1.7221   1.7321
  1.7522   1.7681   1.8176   1.8250   1.8401   1.8473   1.9071   2.0185
  2.0231   2.0339   2.0749   2.1583   2.1809   2.2133   2.2271   2.2374
  2.2550   2.2727   2.2784   2.3137   2.3414   2.4119   2.4314   2.4600
  2.5353   2.5652   2.5987   2.7032   2.7043   2.8168   2.8264   2.8359
  2.8981   3.0405   3.0634   3.0726   3.0760   3.1801   3.2012   3.3952
  3.4313   3.6539   3.7517   3.7617   3.8242   3.9006   3.9403   3.9565
  3.9699   3.9765   3.9873   3.9993   4.0386   4.0496   4.0580   4.0681
  4.0824   4.1189   4.2037   4.2498   4.2641   4.3089   4.4062   4.4300
  4.5744   4.8174   4.8314   5.9915   6.0349   6.0583   6.1146   6.1553
  6.2300   6.3016   6.4347   6.6991   6.7486   7.5512   7.6636   7.7473
  9.7416   9.8057  23.2178  23.7702  23.7880  23.9336  23.9498  24.0305
 25.7753  25.8586  26.1308  26.1401  26.5150  26.7892  27.8631  27.9666
 28.3337  28.3668  28.3864  28.4030  28.4432  28.4582  28.5194  28.5303
 28.5366  28.5431  28.5661  28.5681  28.5994  28.6487  28.7008  28.7690
 47.9898  66.7714 127.8770 127.9020 127.9216 127.9478 127.9703 128.0089
151.6573 151.7478 215.7302 215.8045 289.7473 289.8606 289.97121020.8041
********1901.9152
 --------------------------------------------------------------

          Ground-State Mulliken Net Atomic Charges

     Atom                 Charge (a.u.)
  ----------------------------------------
      1 C                    -0.711807
      2 C                     0.004404
      3 C                     0.111667
      4 C                    -0.462746
      5 C                    -0.301483
      6 C                     0.198741
      7 F                    -0.100313
      8 Br                   -0.114185
      9 Cl                    0.552888
     10 Cl                    0.625449
     11 I                     0.103473
     12 I                     0.093912
  ----------------------------------------
  Sum of atomic charges =     0.000000

 -----------------------------------------------------------------
                    Cartesian Multipole Moments
 -----------------------------------------------------------------
    Charge (ESU x 10^10)
                -0.0000
    Dipole Moment (Debye)
         X       0.7770      Y      -0.0000      Z      -0.4042
       Tot       0.8758
    Quadrupole Moments (Debye-Ang)
        XX    -135.5024     XY      -0.0000     YY    -139.5748
        XZ      -4.7517     YZ      -0.0000     ZZ    -134.1401
    Octopole Moments (Debye-Ang^2)
       XXX    -641.1717    XXY      -0.0000    XYY    -225.7963
       YYY      -0.0000    XXZ     -38.8999    XYZ       0.0000
       YYZ     -30.7820    XZZ    -215.1789    YZZ      -0.0000
       ZZZ    -109.7477
    Hexadecapole Moments (Debye-Ang^3)
      XXXX   -5231.1918   XXXY      -0.0000   XXYY    -964.7750
      XYYY      -0.0000   YYYY    -174.1684   XXXZ     160.5007
      XXYZ      -0.0000   XYYZ      90.9583   YYYZ      -0.0000
      XXZZ   -1516.5735   XYZZ       0.0000   YYZZ    -715.0684
      XZZZ     212.4048   YZZZ       0.0000   ZZZZ   -3814.4001
 -----------------------------------------------------------------
 Calculating analytic gradient of the SCF energy
 Gradient of SCF Energy
            1           2           3           4           5           6
    1  -0.0050131   0.0071177   0.0000089   0.0001663   0.0024189   0.0049033
    2  -0.0000000  -0.0000000   0.0000000  -0.0000000  -0.0000000   0.0000000
    3  -0.0027550   0.0016613   0.0006988   0.0016752  -0.0030964  -0.0002753
            7           8           9          10          11          12
    1  -0.0035627   0.0051687  -0.0010027  -0.0063300  -0.0178595   0.0139841
    2   0.0000000   0.0000000  -0.0000000   0.0000000   0.0000000   0.0000000
    3  -0.0035041   0.0036679  -0.0074926  -0.0088750   0.0039899   0.0143052
 Max gradient component =       1.786E-02
 RMS gradient           =       5.541E-03
 Gradient time:  CPU 76.70 s  wall 12.89 s
 Geometry Optimization Parameters
   NAtoms,    NIC,     NZ,  NCons,   NDum,   NFix, NCnnct, MaxDiis
       12      78      12       0       0       0       0       0


** GEOMETRY OPTIMIZATION IN DELOCALIZED INTERNAL COORDINATES **
   Searching for a Minimum

   Optimization Cycle:   1

                       Coordinates (Angstroms)
     ATOM                X               Y               Z
      1  C         0.0000000000    0.0000000000    0.0000000000
      2  C         0.0000000000    0.0000000000    1.3948300000
      3  C         1.2079582140    0.0000000000    2.0922450000
      4  C         2.4159164279    0.0000000000    1.3948300000
      5  C         2.4159164279    0.0000000000    0.0000000000
      6  C         1.2079582140    0.0000000000   -0.6974150000
      7  F        -1.1601276309    0.0000000000   -0.6698000000
      8  Br       -1.6373769104    0.0000000000    2.3401700000
      9  Cl        1.2079582140    0.0000000000    3.8131450000
     10  Cl        3.9062595453    0.0000000000    2.2552800000
     11  I         4.2162619988    0.0000000000   -1.0394300000
     12  I         1.2079582140    0.0000000000   -2.7762750000
   Point Group: c1    Number of degrees of freedom:    30


   Energy is -17662.150871322


 Attempting to generate delocalized internal coordinates
 Initial Hessian constructed with Jon Baker's OPTIMIZE code

 21 Hessian modes will be used to form the next step
  Hessian Eigenvalues:
     0.124424    0.124424    0.201019    0.250000    0.250000    0.250000
     0.250000    0.250000    0.250000    0.250000    0.250000    0.250000
     0.334879    0.334879    0.426727    0.426727    0.464882    0.464882
     0.464882    0.464882    0.572947

 Minimum search - taking simple RFO step
 Searching for Lamda that Minimizes Along All modes
 Value Taken    Lamda =  -0.01545599
 Step Taken.  Stepsize is  0.258353

                             Maximum     Tolerance    Cnvgd?
         Gradient           0.048812      0.000300      NO
         Displacement       0.176373      0.001200      NO
         Energy change     *********      0.000001      NO


 New Cartesian Coordinates Obtained by Inverse Iteration

 Displacement from previous Coordinates is:  0.606388
 ----------------------------------------------------------------
             Standard Nuclear Orientation (Angstroms)
    I     Atom           X                Y                Z
 ----------------------------------------------------------------
    1      C       0.0340136265     0.0000000000     0.0110540658
    2      C       0.0046753513     0.0000000000     1.3966064779
    3      C       1.2133712217     0.0000000000     2.1012326115
    4      C       2.4298947625     0.0000000000     1.3983779927
    5      C       2.4538721987     0.0000000000    -0.0147454628
    6      C       1.2201760643     0.0000000000    -0.7165684434
    7      F      -1.1278059020     0.0000000000    -0.6470265297
    8      Br     -1.6856015214     0.0000000000     2.2580588149
    9      Cl      1.2194401416     0.0000000000     3.8334372225
   10      Cl      3.9003498794     0.0000000000     2.3208988325
   11      I       4.3594804596     0.0000000000    -0.9992944302
   12      I       0.9668164323     0.0000000000    -2.8344511517
 ----------------------------------------------------------------
 Nuclear Repulsion Energy =        2736.93359672 hartrees
 There are      110 alpha and      110 beta electrons
 Applying Cartesian multipole field
    Component          Value
    ---------          -----
     (2,0,0)        1.00000E-11
     (0,2,0)        2.00000E-11
     (0,0,2)       -3.00000E-11
 Nucleus-field energy     =    -0.0000000580 hartrees
 Requested basis set is 6-311++G(d,p)
 There are 135 shells and 386 basis functions
 A cutoff of  1.0D-11 yielded   5807 shell pairs
 There are     53074 function pairs (     58745 Cartesian)
 Smallest overlap matrix eigenvalue = 6.30E-07

 Q-Chem warning in module stvman/mkSTV.C, line 318:

 Overlap eigenvalue is smaller than square root of threshold
 Use THRESH >= 12 to get rid of this warning

 Linear dependence detected in AO basis
 Tighter screening thresholds may be required for diffuse basis sets
 Use S2THRESH > 14 and THRESH = 14 in case of SCF convergence issues
 Number of orthogonalized atomic orbitals = 384
 Maximum deviation from orthogonality = 1.568E-10
 Guess MOs from SCF MO coefficient file

 -----------------------------------------------------------------------
  General SCF calculation program by
  Eric Jon Sundstrom, Paul Horn, Yuezhi Mao, Dmitri Zuev, Alec White,
  David Stuck, Shaama M.S., Shane Yost, Joonho Lee, David Small,
  Daniel Levine, Susi Lehtola, Hugh Burton, Evgeny Epifanovsky,
  Bang C. Huynh
 -----------------------------------------------------------------------
 Exchange:     0.2000 Hartree-Fock + 0.0800 Slater + 0.7200 B88
 Correlation:  0.1900 VWN1RPA + 0.8100 LYP
 Using SG-1 standard quadrature grid
 using 6 threads for integral computing
 -------------------------------------------------------
 OpenMP Integral computing Module                
 Release: version 2.0, May 2017, Q-Chem Inc. Pleasanton 
 -------------------------------------------------------
 A restricted SCF calculation will be
 performed using DIIS
 SCF converges when DIIS error is below 1.0e-08
 ---------------------------------------
  Cycle       Energy         DIIS error
 ---------------------------------------
    1  -17662.1443096309      7.90e-04  
    2  -17662.1517717320      3.52e-04  
    3  -17662.1480774657      5.52e-04  
    4  -17662.1540903873      8.60e-05  
    5  -17662.1542108928      2.20e-05  
    6  -17662.1542173646      7.61e-06  
    7  -17662.1542182074      4.14e-06  
    8  -17662.1542185179      6.49e-07  
    9  -17662.1542185249      2.70e-07  
   10  -17662.1542185260      9.83e-08  
   11  -17662.1542185256      4.41e-08  
   12  -17662.1542185264      1.20e-08  
   13  -17662.1542185270      2.95e-09  Convergence criterion met
 ---------------------------------------
 SCF time:   CPU 208.68s  wall 39.00s 
 SCF   energy in the final basis set =   -17662.1542185270
 Total energy in the final basis set =   -17662.1542185270

 --------------------------------------------------------------

                    Orbital Energies (a.u.)
 --------------------------------------------------------------

 Alpha MOs
 -- Occupied --
*****************-482.8609-176.3236-176.3232-165.7275-165.7272-165.7252
********-165.7249-165.7247-101.5858-101.5832 -62.5137 -56.3345 -56.3302
-56.3299 -35.8199 -35.8196 -31.3135 -31.3132 -31.3071 -31.3068 -31.3067
-31.3063 -24.7295 -22.9639 -22.9636 -22.9625 -22.9622 -22.9622 -22.9618
-22.9576 -22.9576 -22.9573 -22.9573 -10.3136 -10.2904 -10.2886 -10.2788
-10.2784 -10.2722  -9.5006  -9.4981  -8.7224  -7.2655  -7.2631  -7.2555
 -7.2546  -7.2530  -7.2520  -6.5549  -6.5407  -6.5398  -6.3692  -6.3689
 -4.7824  -4.7820  -4.7666  -4.7664  -4.7658  -4.7655  -2.6656  -2.6618
 -2.6611  -2.6497  -2.6497  -2.0480  -2.0475  -2.0432  -2.0430  -2.0426
 -2.0423  -2.0290  -2.0290  -2.0288  -2.0288  -1.2762  -0.9603  -0.8966
 -0.8892  -0.8430  -0.7794  -0.7759  -0.6998  -0.6767  -0.6432  -0.6210
 -0.5728  -0.5663  -0.5182  -0.5086  -0.4723  -0.4542  -0.4504  -0.4429
 -0.4176  -0.3890  -0.3844  -0.3769  -0.3623  -0.3473  -0.3428  -0.3120
 -0.3051  -0.3042  -0.2999  -0.2686  -0.2680  -0.2633
 -- Virtual --
 -0.1016  -0.0744  -0.0593  -0.0515  -0.0455  -0.0053   0.0009   0.0165
  0.0278   0.0330   0.0425   0.0513   0.0595   0.0653   0.0653   0.0739
  0.0756   0.0791   0.0856   0.0959   0.0979   0.0998   0.1045   0.1071
  0.1231   0.1251   0.1281   0.1413   0.1529   0.1544   0.1548   0.1605
  0.1642   0.1737   0.1786   0.1868   0.2020   0.2052   0.2075   0.2107
  0.2217   0.2231   0.2344   0.2413   0.2469   0.2511   0.2622   0.2626
  0.2768   0.2863   0.3009   0.3097   0.3176   0.3468   0.3516   0.3613
  0.3856   0.3908   0.4024   0.4035   0.4110   0.4174   0.4200   0.4241
  0.4278   0.4348   0.4420   0.4490   0.4612   0.4664   0.4865   0.4891
  0.4921   0.4972   0.5017   0.5093   0.5276   0.5402   0.5493   0.5530
  0.5664   0.5690   0.5763   0.5901   0.5926   0.6095   0.6106   0.6213
  0.6465   0.6635   0.6968   0.7128   0.7318   0.7364   0.7483   0.7679
  0.7714   0.7766   0.8036   0.8186   0.8293   0.8398   0.8428   0.8455
  0.8694   0.8800   0.8975   0.9220   0.9352   0.9370   0.9568   0.9626
  0.9822   0.9919   1.0448   1.0591   1.0694   1.0910   1.1321   1.1447
  1.1643   1.2046   1.2079   1.2567   1.2599   1.2689   1.3147   1.3322
  1.3450   1.3613   1.3902   1.4155   1.4180   1.4334   1.4423   1.4539
  1.4818   1.5305   1.5422   1.5582   1.5711   1.6448   1.7178   1.7279
  1.7438   1.7649   1.8074   1.8196   1.8303   1.8453   1.9003   2.0114
  2.0165   2.0199   2.0651   2.1425   2.1776   2.2087   2.2224   2.2269
  2.2441   2.2662   2.2758   2.2978   2.3265   2.4011   2.4257   2.4562
  2.5277   2.5619   2.5900   2.6986   2.7032   2.8116   2.8240   2.8256
  2.8947   3.0308   3.0540   3.0618   3.0698   3.1613   3.1927   3.3868
  3.4197   3.6364   3.7520   3.7538   3.8058   3.9054   3.9506   3.9560
  3.9604   3.9864   3.9947   4.0030   4.0088   4.0402   4.0595   4.0755
  4.0784   4.1251   4.1731   4.2458   4.2475   4.3124   4.3981   4.4066
  4.5409   4.7872   4.8371   5.9918   6.0249   6.0866   6.1059   6.1119
  6.1832   6.3002   6.4365   6.6981   6.7484   7.5497   7.6579   7.7470
  9.7319   9.8035  23.2226  23.7419  23.7720  23.9000  23.9129  24.0199
 25.7743  25.8545  26.1000  26.1457  26.5024  26.7596  27.8405  27.9452
 28.3325  28.3585  28.3939  28.4136  28.4188  28.4280  28.5226  28.5240
 28.5393  28.5470  28.5490  28.5615  28.5992  28.6260  28.6870  28.7579
 47.9850  66.7685 127.8752 127.8951 127.9333 127.9423 127.9491 127.9842
151.6377 151.7262 215.7189 215.8023 289.7455 289.8540 289.97031020.7985
********1901.8921
 --------------------------------------------------------------

          Ground-State Mulliken Net Atomic Charges

     Atom                 Charge (a.u.)
  ----------------------------------------
      1 C                    -0.695750
      2 C                    -0.047902
      3 C                     0.185665
      4 C                    -0.468159
      5 C                    -0.313621
      6 C                     0.107641
      7 F                    -0.075893
      8 Br                   -0.099489
      9 Cl                    0.565039
     10 Cl                    0.634795
     11 I                     0.106549
     12 I                     0.101125
  ----------------------------------------
  Sum of atomic charges =     0.000000

 -----------------------------------------------------------------
                    Cartesian Multipole Moments
 -----------------------------------------------------------------
    Charge (ESU x 10^10)
                -0.0000
    Dipole Moment (Debye)
         X       0.5496      Y       0.0000      Z      -0.3688
       Tot       0.6619
    Quadrupole Moments (Debye-Ang)
        XX    -135.0232     XY       0.0000     YY    -139.9559
        XZ      -3.3961     YZ      -0.0000     ZZ    -134.5110
    Octopole Moments (Debye-Ang^2)
       XXX    -628.1902    XXY       0.0000    XYY    -223.9738
       YYY       0.0000    XXZ     -35.2021    XYZ      -0.0000
       YYZ     -29.7141    XZZ    -217.8018    YZZ       0.0000
       ZZZ    -108.1869
    Hexadecapole Moments (Debye-Ang^3)
      XXXX   -5312.1985   XXXY       0.0000   XXYY    -991.7102
      XYYY       0.0000   YYYY    -175.1417   XXXZ      91.5176
      XXYZ      -0.0000   XYYZ      69.2459   YYYZ      -0.0000
      XXZZ   -1562.5491   XYZZ       0.0000   YYZZ    -722.5080
      XZZZ     182.3817   YZZZ      -0.0000   ZZZZ   -3848.5602
 -----------------------------------------------------------------
 Calculating analytic gradient of the SCF energy
 Gradient of SCF Energy
            1           2           3           4           5           6
    1  -0.0020814   0.0005883   0.0003861   0.0010146   0.0074869  -0.0106695
    2  -0.0000000  -0.0000000  -0.0000000   0.0000000  -0.0000000   0.0000000
    3   0.0024444  -0.0054830   0.0021813   0.0059919  -0.0017268  -0.0039498
            7           8           9          10          11          12
    1   0.0029009  -0.0013784   0.0027393  -0.0030002   0.0078905  -0.0058769
    2   0.0000000   0.0000000   0.0000000   0.0000000  -0.0000000  -0.0000000
    3   0.0000917  -0.0003510  -0.0011854  -0.0003335   0.0039428  -0.0016227
 Max gradient component =       1.067E-02
 RMS gradient           =       3.393E-03
 Gradient time:  CPU 74.30 s  wall 12.49 s
 Geometry Optimization Parameters
   NAtoms,    NIC,     NZ,  NCons,   NDum,   NFix, NCnnct, MaxDiis
       12      78      12       0       0       0       0       0

 Cartesian Hessian Update
 Hessian updated using BFGS update


** GEOMETRY OPTIMIZATION IN DELOCALIZED INTERNAL COORDINATES **
   Searching for a Minimum

   Optimization Cycle:   2

                       Coordinates (Angstroms)
     ATOM                X               Y               Z
      1  C         0.0340136265    0.0000000000    0.0110540658
      2  C         0.0046753513    0.0000000000    1.3966064779
      3  C         1.2133712217    0.0000000000    2.1012326115
      4  C         2.4298947625    0.0000000000    1.3983779927
      5  C         2.4538721987    0.0000000000   -0.0147454628
      6  C         1.2201760643    0.0000000000   -0.7165684434
      7  F        -1.1278059020    0.0000000000   -0.6470265297
      8  Br       -1.6856015214    0.0000000000    2.2580588149
      9  Cl        1.2194401416    0.0000000000    3.8334372225
     10  Cl        3.9003498794    0.0000000000    2.3208988325
     11  I         4.3594804596    0.0000000000   -0.9992944302
     12  I         0.9668164323    0.0000000000   -2.8344511517
   Point Group: c1    Number of degrees of freedom:    30


   Energy is -17662.154218527

 Hessian updated using BFGS update

 12 Hessian modes will be used to form the next step
  Hessian Eigenvalues:
     0.123871    0.127342    0.201061    0.234121    0.328848    0.333336
     0.335855    0.422371    0.443635    0.463213    0.538230    0.577841

 Minimum search - taking simple RFO step
 Searching for Lamda that Minimizes Along All modes
 Value Taken    Lamda =  -0.00260815
 Step Taken.  Stepsize is  0.077479

                             Maximum     Tolerance    Cnvgd?
         Gradient           0.031664      0.000300      NO
         Displacement       0.070425      0.001200      NO
         Energy change     -0.003347      0.000001      NO


 New Cartesian Coordinates Obtained by Inverse Iteration

 Displacement from previous Coordinates is:  0.217834
 ----------------------------------------------------------------
             Standard Nuclear Orientation (Angstroms)
    I     Atom           X                Y                Z
 ----------------------------------------------------------------
    1      C       0.0345636355     0.0000000000     0.0140932591
    2      C       0.0038904752     0.0000000000     1.4022949922
    3      C       1.2121245620     0.0000000000     2.1070123697
    4      C       2.4323529725     0.0000000000     1.4040075666
    5      C       2.4458551905     0.0000000000    -0.0064999399
    6      C       1.2257730720     0.0000000000    -0.7058423155
    7      F      -1.1291374999     0.0000000000    -0.6435612752
    8      Br     -1.6845397860     0.0000000000     2.2640617033
    9      Cl      1.1942945052     0.0000000000     3.8411982864
   10      Cl      3.9121907903     0.0000000000     2.3191031250
   11      I       4.3030393776     0.0000000000    -1.0599397567
   12      I       1.0382754195     0.0000000000    -2.8283480149
 ----------------------------------------------------------------
 Nuclear Repulsion Energy =        2749.83116986 hartrees
 There are      110 alpha and      110 beta electrons
 Applying Cartesian multipole field
    Component          Value
    ---------          -----
     (2,0,0)        1.00000E-11
     (0,2,0)        2.00000E-11
     (0,0,2)       -3.00000E-11
 Nucleus-field energy     =    -0.0000000594 hartrees
 Requested basis set is 6-311++G(d,p)
 There are 135 shells and 386 basis functions
 A cutoff of  1.0D-11 yielded   5803 shell pairs
 There are     53016 function pairs (     58675 Cartesian)
 Smallest overlap matrix eigenvalue = 6.26E-07

 Q-Chem warning in module stvman/mkSTV.C, line 318:

 Overlap eigenvalue is smaller than square root of threshold
 Use THRESH >= 12 to get rid of this warning

 Linear dependence detected in AO basis
 Tighter screening thresholds may be required for diffuse basis sets
 Use S2THRESH > 14 and THRESH = 14 in case of SCF convergence issues
 Number of orthogonalized atomic orbitals = 384
 Maximum deviation from orthogonality = 1.261E-10
 Guess MOs from SCF MO coefficient file

 -----------------------------------------------------------------------
  General SCF calculation program by
  Eric Jon Sundstrom, Paul Horn, Yuezhi Mao, Dmitri Zuev, Alec White,
  David Stuck, Shaama M.S., Shane Yost, Joonho Lee, David Small,
  Daniel Levine, Susi Lehtola, Hugh Burton, Evgeny Epifanovsky,
  Bang C. Huynh
 -----------------------------------------------------------------------
 Exchange:     0.2000 Hartree-Fock + 0.0800 Slater + 0.7200 B88
 Correlation:  0.1900 VWN1RPA + 0.8100 LYP
 Using SG-1 standard quadrature grid
 using 6 threads for integral computing
 -------------------------------------------------------
 OpenMP Integral computing Module                
 Release: version 2.0, May 2017, Q-Chem Inc. Pleasanton 
 -------------------------------------------------------
 A restricted SCF calculation will be
 performed using DIIS
 SCF converges when DIIS error is below 1.0e-08
 ---------------------------------------
  Cycle       Energy         DIIS error
 ---------------------------------------
    1  -17662.1545724991      2.54e-04  
    2  -17662.1554898074      9.85e-05  
    3  -17662.1552215051      1.52e-04  
    4  -17662.1556669847      2.92e-05  
    5  -17662.1556837744      7.76e-06  
    6  -17662.1556847582      2.28e-06  
    7  -17662.1556848419      9.41e-07  
    8  -17662.1556848564      3.25e-07  
    9  -17662.1556848587      8.71e-08  
   10  -17662.1556848592      2.30e-08  
   11  -17662.1556848595      9.92e-09  Convergence criterion met
 ---------------------------------------
 SCF time:   CPU 179.53s  wall 32.00s 
 SCF   energy in the final basis set =   -17662.1556848595
 Total energy in the final basis set =   -17662.1556848595

 --------------------------------------------------------------

                    Orbital Energies (a.u.)
 --------------------------------------------------------------

 Alpha MOs
 -- Occupied --
*****************-482.8610-176.3235-176.3229-165.7274-165.7267-165.7252
********-165.7245-165.7243-101.5859-101.5836 -62.5137 -56.3345 -56.3303
-56.3299 -35.8200 -35.8193 -31.3135 -31.3128 -31.3071 -31.3067 -31.3064
-31.3060 -24.7293 -22.9639 -22.9632 -22.9624 -22.9622 -22.9618 -22.9615
-22.9577 -22.9576 -22.9570 -22.9570 -10.3140 -10.2909 -10.2893 -10.2785
-10.2769 -10.2707  -9.5006  -9.4983  -8.7225  -7.2655  -7.2633  -7.2555
 -7.2546  -7.2532  -7.2522  -6.5550  -6.5408  -6.5398  -6.3692  -6.3686
 -4.7824  -4.7817  -4.7667  -4.7662  -4.7659  -4.7653  -2.6656  -2.6618
 -2.6611  -2.6497  -2.6497  -2.0480  -2.0472  -2.0433  -2.0428  -2.0426
 -2.0420  -2.0291  -2.0291  -2.0287  -2.0285  -1.2751  -0.9598  -0.8963
 -0.8896  -0.8438  -0.7801  -0.7764  -0.6984  -0.6790  -0.6436  -0.6207
 -0.5726  -0.5671  -0.5175  -0.5084  -0.4724  -0.4540  -0.4498  -0.4432
 -0.4184  -0.3899  -0.3837  -0.3770  -0.3614  -0.3476  -0.3435  -0.3115
 -0.3051  -0.3049  -0.3044  -0.2676  -0.2654  -0.2641
 -- Virtual --
 -0.1018  -0.0731  -0.0602  -0.0499  -0.0441  -0.0051   0.0009   0.0162
  0.0275   0.0328   0.0424   0.0515   0.0590   0.0654   0.0655   0.0739
  0.0754   0.0791   0.0858   0.0956   0.0971   0.1005   0.1048   0.1072
  0.1248   0.1253   0.1279   0.1414   0.1539   0.1543   0.1551   0.1631
  0.1652   0.1754   0.1783   0.1845   0.2008   0.2066   0.2068   0.2101
  0.2199   0.2222   0.2345   0.2412   0.2459   0.2536   0.2624   0.2640
  0.2770   0.2856   0.3000   0.3100   0.3187   0.3486   0.3518   0.3569
  0.3862   0.3927   0.3977   0.4011   0.4129   0.4185   0.4201   0.4215
  0.4286   0.4322   0.4417   0.4487   0.4612   0.4649   0.4893   0.4896
  0.4955   0.4972   0.5015   0.5102   0.5277   0.5418   0.5490   0.5527
  0.5669   0.5707   0.5772   0.5903   0.5957   0.6101   0.6113   0.6239
  0.6493   0.6624   0.7004   0.7127   0.7331   0.7361   0.7512   0.7632
  0.7710   0.7763   0.8033   0.8197   0.8288   0.8401   0.8437   0.8450
  0.8702   0.8793   0.8972   0.9190   0.9339   0.9367   0.9573   0.9655
  0.9856   0.9941   1.0450   1.0585   1.0654   1.0905   1.1324   1.1493
  1.1662   1.2055   1.2064   1.2564   1.2587   1.2670   1.3193   1.3317
  1.3474   1.3631   1.3979   1.4157   1.4185   1.4271   1.4476   1.4535
  1.4804   1.5280   1.5386   1.5630   1.5711   1.6427   1.7177   1.7292
  1.7475   1.7656   1.8086   1.8191   1.8356   1.8426   1.9013   2.0121
  2.0166   2.0222   2.0675   2.1430   2.1789   2.2098   2.2249   2.2260
  2.2465   2.2673   2.2762   2.2973   2.3283   2.4032   2.4250   2.4557
  2.5273   2.5624   2.5894   2.6990   2.7032   2.8122   2.8253   2.8254
  2.8956   3.0326   3.0579   3.0614   3.0682   3.1629   3.1928   3.3883
  3.4202   3.6386   3.7523   3.7550   3.8130   3.9011   3.9477   3.9577
  3.9609   3.9862   3.9942   3.9948   4.0177   4.0411   4.0591   4.0733
  4.0790   4.1218   4.1769   4.2466   4.2522   4.3108   4.4017   4.4077
  4.5448   4.7932   4.8353   5.9913   6.0267   6.0784   6.1014   6.1193
  6.1913   6.3005   6.4353   6.6971   6.7486   7.5498   7.6582   7.7474
  9.7343   9.7992  23.2202  23.7527  23.7697  23.9034  23.9244  24.0192
 25.7724  25.8555  26.1036  26.1343  26.5021  26.7572  27.8426  27.9488
 28.3323  28.3597  28.3937  28.4045  28.4288  28.4290  28.5215  28.5253
 28.5396  28.5429  28.5531  28.5622  28.5976  28.6287  28.6898  28.7584
 47.9855  66.7688 127.8752 127.8960 127.9311 127.9428 127.9484 127.9881
151.6394 151.7294 215.7220 215.7971 289.7456 289.8543 289.97091020.7991
********1901.8956
 --------------------------------------------------------------

          Ground-State Mulliken Net Atomic Charges

     Atom                 Charge (a.u.)
  ----------------------------------------
      1 C                    -0.741785
      2 C                    -0.070265
      3 C                     0.177638
      4 C                    -0.382074
      5 C                    -0.301543
      6 C                     0.100894
      7 F                    -0.080847
      8 Br                   -0.101452
      9 Cl                    0.566753
     10 Cl                    0.622963
     11 I                     0.107103
     12 I                     0.102615
  ----------------------------------------
  Sum of atomic charges =     0.000000

 -----------------------------------------------------------------
                    Cartesian Multipole Moments
 -----------------------------------------------------------------
    Charge (ESU x 10^10)
                -0.0000
    Dipole Moment (Debye)
         X       0.5572      Y      -0.0000      Z      -0.4434
       Tot       0.7121
    Quadrupole Moments (Debye-Ang)
        XX    -135.4879     XY      -0.0000     YY    -139.9202
        XZ      -4.1290     YZ      -0.0000     ZZ    -134.2128
    Octopole Moments (Debye-Ang^2)
       XXX    -633.5691    XXY      -0.0000    XYY    -224.1563
       YYY      -0.0000    XXZ     -36.1728    XYZ       0.0000
       YYZ     -28.6766    XZZ    -215.7564    YZZ       0.0000
       ZZZ    -106.0670
    Hexadecapole Moments (Debye-Ang^3)
      XXXX   -5292.5429   XXXY      -0.0000   XXYY    -981.9920
      XYYY      -0.0000   YYYY    -175.0512   XXXZ     121.3585
      XXYZ       0.0000   XYYZ      81.0042   YYYZ      -0.0000
      XXZZ   -1548.4563   XYZZ       0.0000   YYZZ    -726.3322
      XZZZ     203.5426   YZZZ       0.0000   ZZZZ   -3868.7299
 -----------------------------------------------------------------
 Calculating analytic gradient of the SCF energy
 Gradient of SCF Energy
            1           2           3           4           5           6
    1  -0.0002989   0.0001515  -0.0011944   0.0017934   0.0016183  -0.0013438
    2   0.0000000  -0.0000000   0.0000000   0.0000000  -0.0000000   0.0000000
    3   0.0013130  -0.0019079   0.0017949   0.0022975  -0.0020869  -0.0002037
            7           8           9          10          11          12
    1   0.0006831  -0.0006383  -0.0003082  -0.0006459   0.0013995  -0.0012162
    2  -0.0000000  -0.0000000   0.0000000  -0.0000000  -0.0000000   0.0000000
    3   0.0007037  -0.0000600  -0.0001449   0.0009343  -0.0009996  -0.0016404
 Max gradient component =       2.298E-03
 RMS gradient           =       1.019E-03
 Gradient time:  CPU 74.85 s  wall 12.58 s
 Geometry Optimization Parameters
   NAtoms,    NIC,     NZ,  NCons,   NDum,   NFix, NCnnct, MaxDiis
       12      78      12       0       0       0       0       0

 Cartesian Hessian Update
 Hessian updated using BFGS update


** GEOMETRY OPTIMIZATION IN DELOCALIZED INTERNAL COORDINATES **
   Searching for a Minimum

   Optimization Cycle:   3

                       Coordinates (Angstroms)
     ATOM                X               Y               Z
      1  C         0.0345636355    0.0000000000    0.0140932591
      2  C         0.0038904752    0.0000000000    1.4022949922
      3  C         1.2121245620    0.0000000000    2.1070123697
      4  C         2.4323529725    0.0000000000    1.4040075666
      5  C         2.4458551905    0.0000000000   -0.0064999399
      6  C         1.2257730720    0.0000000000   -0.7058423155
      7  F        -1.1291374999    0.0000000000   -0.6435612752
      8  Br       -1.6845397860    0.0000000000    2.2640617033
      9  Cl        1.1942945052    0.0000000000    3.8411982864
     10  Cl        3.9121907903    0.0000000000    2.3191031250
     11  I         4.3030393776    0.0000000000   -1.0599397567
     12  I         1.0382754195    0.0000000000   -2.8283480149
   Point Group: c1    Number of degrees of freedom:    30


   Energy is -17662.155684859

 Hessian updated using BFGS update

 14 Hessian modes will be used to form the next step
  Hessian Eigenvalues:
     0.123932    0.125341    0.200896    0.238900    0.246824    0.329392
     0.333972    0.341111    0.408910    0.434907    0.461070    0.464675
     0.514488    0.572700

 Minimum search - taking simple RFO step
 Searching for Lamda that Minimizes Along All modes
 Value Taken    Lamda =  -0.00026414
 Step Taken.  Stepsize is  0.033426

                             Maximum     Tolerance    Cnvgd?
         Gradient           0.004943      0.000300      NO
         Displacement       0.017192      0.001200      NO
         Energy change     -0.001466      0.000001      NO


 New Cartesian Coordinates Obtained by Inverse Iteration

 Displacement from previous Coordinates is:  0.075992
 ----------------------------------------------------------------
             Standard Nuclear Orientation (Angstroms)
    I     Atom           X                Y                Z
 ----------------------------------------------------------------
    1      C       0.0296064584     0.0000000000     0.0119347614
    2      C       0.0013145200     0.0000000000     1.4029684247
    3      C       1.2114319563     0.0000000000     2.1048687684
    4      C       2.4277092478     0.0000000000     1.4008229856
    5      C       2.4378325761     0.0000000000    -0.0031964043
    6      C       1.2232505637     0.0000000000    -0.7039173105
    7      F      -1.1331961454     0.0000000000    -0.6492393135
    8      Br     -1.6818214933     0.0000000000     2.2716850562
    9      Cl      1.2014855741     0.0000000000     3.8393097582
   10      Cl      3.9168072858     0.0000000000     2.3007721620
   11      I       4.2916333956     0.0000000000    -1.0476169259
   12      I       1.0626287753     0.0000000000    -2.8208119625
 ----------------------------------------------------------------
 Nuclear Repulsion Energy =        2756.88621854 hartrees
 There are      110 alpha and      110 beta electrons
 Applying Cartesian multipole field
    Component          Value
    ---------          -----
     (2,0,0)        1.00000E-11
     (0,2,0)        2.00000E-11
     (0,0,2)       -3.00000E-11
 Nucleus-field energy     =    -0.0000000590 hartrees
 Requested basis set is 6-311++G(d,p)
 There are 135 shells and 386 basis functions
 A cutoff of  1.0D-11 yielded   5806 shell pairs
 There are     53064 function pairs (     58734 Cartesian)
 Smallest overlap matrix eigenvalue = 6.17E-07

 Q-Chem warning in module stvman/mkSTV.C, line 318:

 Overlap eigenvalue is smaller than square root of threshold
 Use THRESH >= 12 to get rid of this warning

 Linear dependence detected in AO basis
 Tighter screening thresholds may be required for diffuse basis sets
 Use S2THRESH > 14 and THRESH = 14 in case of SCF convergence issues
 Number of orthogonalized atomic orbitals = 384
 Maximum deviation from orthogonality = 2.144E-10
 Guess MOs from SCF MO coefficient file

 -----------------------------------------------------------------------
  General SCF calculation program by
  Eric Jon Sundstrom, Paul Horn, Yuezhi Mao, Dmitri Zuev, Alec White,
  David Stuck, Shaama M.S., Shane Yost, Joonho Lee, David Small,
  Daniel Levine, Susi Lehtola, Hugh Burton, Evgeny Epifanovsky,
  Bang C. Huynh
 -----------------------------------------------------------------------
 Exchange:     0.2000 Hartree-Fock + 0.0800 Slater + 0.7200 B88
 Correlation:  0.1900 VWN1RPA + 0.8100 LYP
 Using SG-1 standard quadrature grid
 using 6 threads for integral computing
 -------------------------------------------------------
 OpenMP Integral computing Module                
 Release: version 2.0, May 2017, Q-Chem Inc. Pleasanton 
 -------------------------------------------------------
 A restricted SCF calculation will be
 performed using DIIS
 SCF converges when DIIS error is below 1.0e-08
 ---------------------------------------
  Cycle       Energy         DIIS error
 ---------------------------------------
    1  -17662.1555301067      1.35e-04  
    2  -17662.1557155596      5.43e-05  
    3  -17662.1555899059      9.54e-05  
    4  -17662.1557728194      8.78e-06  
    5  -17662.1557738497      2.56e-06  
    6  -17662.1557739261      1.21e-06  
    7  -17662.1557739500      4.51e-07  
    8  -17662.1557739539      7.71e-08  
    9  -17662.1557739542      3.27e-08  
   10  -17662.1557739533      1.26e-08  
   11  -17662.1557739535      5.43e-09  Convergence criterion met
 ---------------------------------------
 SCF time:   CPU 174.90s  wall 32.00s 
 SCF   energy in the final basis set =   -17662.1557739535
 Total energy in the final basis set =   -17662.1557739535

 --------------------------------------------------------------

                    Orbital Energies (a.u.)
 --------------------------------------------------------------

 Alpha MOs
 -- Occupied --
*****************-482.8611-176.3234-176.3224-165.7273-165.7262-165.7250
********-165.7240-165.7238-101.5858-101.5834 -62.5138 -56.3346 -56.3304
-56.3300 -35.8198 -35.8188 -31.3134 -31.3123 -31.3070 -31.3066 -31.3060
-31.3055 -24.7295 -22.9638 -22.9627 -22.9623 -22.9620 -22.9613 -22.9610
-22.9575 -22.9575 -22.9566 -22.9566 -10.3144 -10.2907 -10.2883 -10.2788
-10.2752 -10.2700  -9.5005  -9.4982  -8.7226  -7.2654  -7.2632  -7.2554
 -7.2545  -7.2530  -7.2521  -6.5551  -6.5409  -6.5399  -6.3691  -6.3682
 -4.7823  -4.7812  -4.7667  -4.7659  -4.7659  -4.7649  -2.6657  -2.6619
 -2.6612  -2.6499  -2.6498  -2.0480  -2.0468  -2.0432  -2.0426  -2.0424
 -2.0416  -2.0291  -2.0291  -2.0284  -2.0282  -1.2747  -0.9605  -0.8967
 -0.8900  -0.8442  -0.7808  -0.7770  -0.6988  -0.6798  -0.6438  -0.6204
 -0.5732  -0.5674  -0.5172  -0.5088  -0.4725  -0.4547  -0.4500  -0.4432
 -0.4189  -0.3905  -0.3837  -0.3772  -0.3614  -0.3478  -0.3441  -0.3117
 -0.3056  -0.3051  -0.3044  -0.2676  -0.2641  -0.2639
 -- Virtual --
 -0.1008  -0.0727  -0.0600  -0.0489  -0.0425  -0.0050   0.0012   0.0163
  0.0274   0.0328   0.0424   0.0516   0.0589   0.0654   0.0655   0.0743
  0.0752   0.0791   0.0859   0.0954   0.0975   0.1005   0.1047   0.1073
  0.1250   0.1253   0.1276   0.1413   0.1543   0.1546   0.1557   0.1628
  0.1669   0.1762   0.1778   0.1849   0.2011   0.2067   0.2073   0.2104
  0.2197   0.2218   0.2349   0.2413   0.2459   0.2538   0.2623   0.2650
  0.2768   0.2861   0.3003   0.3106   0.3203   0.3482   0.3521   0.3564
  0.3868   0.3922   0.3966   0.4004   0.4144   0.4190   0.4204   0.4235
  0.4286   0.4325   0.4422   0.4481   0.4615   0.4655   0.4894   0.4899
  0.4956   0.4985   0.5013   0.5108   0.5276   0.5428   0.5495   0.5526
  0.5668   0.5713   0.5789   0.5907   0.5992   0.6099   0.6117   0.6241
  0.6509   0.6622   0.7023   0.7130   0.7342   0.7368   0.7534   0.7655
  0.7710   0.7765   0.8031   0.8198   0.8291   0.8402   0.8438   0.8449
  0.8707   0.8791   0.8972   0.9187   0.9336   0.9370   0.9578   0.9668
  0.9859   0.9961   1.0456   1.0581   1.0657   1.0909   1.1350   1.1513
  1.1671   1.2052   1.2061   1.2571   1.2593   1.2671   1.3210   1.3322
  1.3500   1.3645   1.4007   1.4158   1.4197   1.4270   1.4507   1.4547
  1.4805   1.5268   1.5388   1.5656   1.5724   1.6431   1.7185   1.7298
  1.7496   1.7665   1.8099   1.8203   1.8378   1.8432   1.9026   2.0133
  2.0166   2.0242   2.0686   2.1447   2.1803   2.2115   2.2259   2.2262
  2.2489   2.2689   2.2767   2.2985   2.3305   2.4049   2.4268   2.4569
  2.5280   2.5629   2.5903   2.6996   2.7034   2.8129   2.8258   2.8275
  2.8966   3.0345   3.0608   3.0631   3.0682   3.1656   3.1946   3.3898
  3.4216   3.6421   3.7522   3.7555   3.8157   3.9015   3.9471   3.9573
  3.9615   3.9861   3.9923   3.9956   4.0202   4.0424   4.0587   4.0718
  4.0793   4.1217   4.1802   4.2466   4.2541   4.3108   4.4034   4.4093
  4.5495   4.7985   4.8343   5.9916   6.0279   6.0768   6.1029   6.1243
  6.1961   6.3006   6.4352   6.6968   6.7483   7.5498   7.6585   7.7476
  9.7349   9.7989  23.2192  23.7578  23.7743  23.9137  23.9310  24.0194
 25.7724  25.8559  26.1090  26.1330  26.5034  26.7606  27.8449  27.9518
 28.3327  28.3608  28.3946  28.4038  28.4309  28.4331  28.5214  28.5260
 28.5402  28.5422  28.5547  28.5631  28.5981  28.6307  28.6915  28.7601
 47.9859  66.7688 127.8756 127.8970 127.9310 127.9434 127.9514 127.9905
151.6415 151.7325 215.7227 215.7967 289.7456 289.8546 289.97111020.7996
********1901.8989
 --------------------------------------------------------------

          Ground-State Mulliken Net Atomic Charges

     Atom                 Charge (a.u.)
  ----------------------------------------
      1 C                    -0.743845
      2 C                    -0.067943
      3 C                     0.177870
      4 C                    -0.396581
      5 C                    -0.291719
      6 C                     0.111074
      7 F                    -0.083098
      8 Br                   -0.101941
      9 Cl                    0.564144
     10 Cl                    0.624345
     11 I                     0.105703
     12 I                     0.101990
  ----------------------------------------
  Sum of atomic charges =     0.000000

 -----------------------------------------------------------------
                    Cartesian Multipole Moments
 -----------------------------------------------------------------
    Charge (ESU x 10^10)
                -0.0000
    Dipole Moment (Debye)
         X       0.5664      Y       0.0000      Z      -0.4382
       Tot       0.7161
    Quadrupole Moments (Debye-Ang)
        XX    -135.4988     XY      -0.0000     YY    -139.8699
        XZ      -4.1966     YZ       0.0000     ZZ    -134.2862
    Octopole Moments (Debye-Ang^2)
       XXX    -634.7976    XXY      -0.0000    XYY    -224.4616
       YYY       0.0000    XXZ     -36.3559    XYZ      -0.0000
       YYZ     -29.1186    XZZ    -216.0748    YZZ       0.0000
       ZZZ    -107.3502
    Hexadecapole Moments (Debye-Ang^3)
      XXXX   -5286.4042   XXXY       0.0000   XXYY    -980.5008
      XYYY       0.0000   YYYY    -174.9284   XXXZ     125.3846
      XXYZ      -0.0000   XYYZ      81.4213   YYYZ       0.0000
      XXZZ   -1545.4735   XYZZ      -0.0000   YYZZ    -723.5846
      XZZZ     201.9398   YZZZ       0.0000   ZZZZ   -3855.0599
 -----------------------------------------------------------------
 Calculating analytic gradient of the SCF energy
 Gradient of SCF Energy
            1           2           3           4           5           6
    1  -0.0001855   0.0001735  -0.0000171   0.0001167  -0.0004494   0.0014534
    2   0.0000000  -0.0000000  -0.0000000   0.0000000  -0.0000000   0.0000000
    3  -0.0003348   0.0001576   0.0002999  -0.0003986   0.0000933   0.0007849
            7           8           9          10          11          12
    1  -0.0002459  -0.0000704  -0.0000705   0.0000772  -0.0008773   0.0000955
    2   0.0000000   0.0000000   0.0000000  -0.0000000  -0.0000000   0.0000000
    3  -0.0002930   0.0000620  -0.0002072  -0.0009877   0.0008214   0.0000023
 Max gradient component =       1.453E-03
 RMS gradient           =       4.097E-04
 Gradient time:  CPU 74.84 s  wall 12.58 s
 Geometry Optimization Parameters
   NAtoms,    NIC,     NZ,  NCons,   NDum,   NFix, NCnnct, MaxDiis
       12      78      12       0       0       0       0       0

 Cartesian Hessian Update
 Hessian updated using BFGS update


** GEOMETRY OPTIMIZATION IN DELOCALIZED INTERNAL COORDINATES **
   Searching for a Minimum

   Optimization Cycle:   4

                       Coordinates (Angstroms)
     ATOM                X               Y               Z
      1  C         0.0296064584    0.0000000000    0.0119347614
      2  C         0.0013145200    0.0000000000    1.4029684247
      3  C         1.2114319563    0.0000000000    2.1048687684
      4  C         2.4277092478    0.0000000000    1.4008229856
      5  C         2.4378325761    0.0000000000   -0.0031964043
      6  C         1.2232505637    0.0000000000   -0.7039173105
      7  F        -1.1331961454    0.0000000000   -0.6492393135
      8  Br       -1.6818214933    0.0000000000    2.2716850562
      9  Cl        1.2014855741    0.0000000000    3.8393097582
     10  Cl        3.9168072858    0.0000000000    2.3007721620
     11  I         4.2916333956    0.0000000000   -1.0476169259
     12  I         1.0626287753    0.0000000000   -2.8208119625
   Point Group: c1    Number of degrees of freedom:    30


   Energy is -17662.155773954

 Hessian updated using BFGS update

 16 Hessian modes will be used to form the next step
  Hessian Eigenvalues:
     0.119876    0.133555    0.200127    0.235194    0.247436    0.282172
     0.327585    0.332010    0.336464    0.433931    0.452126    0.461793
     0.464791    0.500851    0.515916    0.575360

 Minimum search - taking simple RFO step
 Searching for Lamda that Minimizes Along All modes
 Value Taken    Lamda =  -0.00003360
 Step Taken.  Stepsize is  0.010254

                             Maximum     Tolerance    Cnvgd?
         Gradient           0.001879      0.000300      NO
         Displacement       0.004584      0.001200      NO
         Energy change     -0.000089      0.000001      NO


 New Cartesian Coordinates Obtained by Inverse Iteration

 Displacement from previous Coordinates is:  0.021265
 ----------------------------------------------------------------
             Standard Nuclear Orientation (Angstroms)
    I     Atom           X                Y                Z
 ----------------------------------------------------------------
    1      C       0.0300239357     0.0000000000     0.0121793586
    2      C       0.0015562021     0.0000000000     1.4027643638
    3      C       1.2116015899     0.0000000000     2.1042379900
    4      C       2.4282091640     0.0000000000     1.4010399092
    5      C       2.4392465466     0.0000000000    -0.0042505842
    6      C       1.2229773480     0.0000000000    -0.7046267095
    7      F      -1.1330856484     0.0000000000    -0.6479869840
    8      Br     -1.6814806662     0.0000000000     2.2712040967
    9      Cl      1.2019373656     0.0000000000     3.8389383045
   10      Cl      3.9133591615     0.0000000000     2.3085170231
   11      I       4.2944290633     0.0000000000    -1.0533119445
   12      I       1.0599086523     0.0000000000    -2.8211248237
 ----------------------------------------------------------------
 Nuclear Repulsion Energy =        2755.54965675 hartrees
 There are      110 alpha and      110 beta electrons
 Applying Cartesian multipole field
    Component          Value
    ---------          -----
     (2,0,0)        1.00000E-11
     (0,2,0)        2.00000E-11
     (0,0,2)       -3.00000E-11
 Nucleus-field energy     =    -0.0000000591 hartrees
 Requested basis set is 6-311++G(d,p)
 There are 135 shells and 386 basis functions
 A cutoff of  1.0D-11 yielded   5805 shell pairs
 There are     53049 function pairs (     58716 Cartesian)
 Smallest overlap matrix eigenvalue = 6.18E-07

 Q-Chem warning in module stvman/mkSTV.C, line 318:

 Overlap eigenvalue is smaller than square root of threshold
 Use THRESH >= 12 to get rid of this warning

 Linear dependence detected in AO basis
 Tighter screening thresholds may be required for diffuse basis sets
 Use S2THRESH > 14 and THRESH = 14 in case of SCF convergence issues
 Number of orthogonalized atomic orbitals = 384
 Maximum deviation from orthogonality = 5.606E-11
 Guess MOs from SCF MO coefficient file

 -----------------------------------------------------------------------
  General SCF calculation program by
  Eric Jon Sundstrom, Paul Horn, Yuezhi Mao, Dmitri Zuev, Alec White,
  David Stuck, Shaama M.S., Shane Yost, Joonho Lee, David Small,
  Daniel Levine, Susi Lehtola, Hugh Burton, Evgeny Epifanovsky,
  Bang C. Huynh
 -----------------------------------------------------------------------
 Exchange:     0.2000 Hartree-Fock + 0.0800 Slater + 0.7200 B88
 Correlation:  0.1900 VWN1RPA + 0.8100 LYP
 Using SG-1 standard quadrature grid
 using 6 threads for integral computing
 -------------------------------------------------------
 OpenMP Integral computing Module                
 Release: version 2.0, May 2017, Q-Chem Inc. Pleasanton 
 -------------------------------------------------------
 A restricted SCF calculation will be
 performed using DIIS
 SCF converges when DIIS error is below 1.0e-08
 ---------------------------------------
  Cycle       Energy         DIIS error
 ---------------------------------------
    1  -17662.1557665192      3.78e-05  
    2  -17662.1557850055      1.46e-05  
    3  -17662.1557762852      2.55e-05  
    4  -17662.1557890243      2.81e-06  
    5  -17662.1557891530      8.40e-07  
    6  -17662.1557891629      2.97e-07  
    7  -17662.1557891649      1.52e-07  
    8  -17662.1557891653      2.67e-08  
    9  -17662.1557891655      7.70e-09  Convergence criterion met
 ---------------------------------------
 SCF time:   CPU 146.72s  wall 26.00s 
 SCF   energy in the final basis set =   -17662.1557891655
 Total energy in the final basis set =   -17662.1557891655

 --------------------------------------------------------------

                    Orbital Energies (a.u.)
 --------------------------------------------------------------

 Alpha MOs
 -- Occupied --
*****************-482.8611-176.3235-176.3225-165.7273-165.7264-165.7251
********-165.7241-165.7239-101.5857-101.5833 -62.5138 -56.3346 -56.3304
-56.3300 -35.8199 -35.8189 -31.3134 -31.3125 -31.3070 -31.3066 -31.3061
-31.3057 -24.7295 -22.9638 -22.9628 -22.9624 -22.9621 -22.9614 -22.9611
-22.9576 -22.9576 -22.9567 -22.9567 -10.3144 -10.2906 -10.2884 -10.2787
-10.2757 -10.2701  -9.5004  -9.4981  -8.7226  -7.2653  -7.2631  -7.2553
 -7.2544  -7.2529  -7.2520  -6.5551  -6.5409  -6.5399  -6.3692  -6.3683
 -4.7823  -4.7814  -4.7667  -4.7660  -4.7659  -4.7650  -2.6657  -2.6619
 -2.6613  -2.6499  -2.6499  -2.0480  -2.0469  -2.0433  -2.0426  -2.0425
 -2.0417  -2.0291  -2.0291  -2.0284  -2.0283  -1.2748  -0.9603  -0.8964
 -0.8900  -0.8442  -0.7807  -0.7769  -0.6987  -0.6797  -0.6438  -0.6205
 -0.5731  -0.5673  -0.5173  -0.5087  -0.4724  -0.4546  -0.4500  -0.4432
 -0.4188  -0.3903  -0.3837  -0.3772  -0.3615  -0.3478  -0.3437  -0.3117
 -0.3057  -0.3052  -0.3044  -0.2676  -0.2643  -0.2640
 -- Virtual --
 -0.1010  -0.0728  -0.0600  -0.0492  -0.0427  -0.0050   0.0010   0.0163
  0.0274   0.0327   0.0424   0.0516   0.0589   0.0655   0.0656   0.0743
  0.0752   0.0791   0.0859   0.0955   0.0974   0.1005   0.1048   0.1073
  0.1250   0.1253   0.1277   0.1412   0.1543   0.1545   0.1556   0.1629
  0.1668   0.1761   0.1778   0.1847   0.2010   0.2068   0.2071   0.2104
  0.2197   0.2219   0.2348   0.2413   0.2459   0.2538   0.2624   0.2646
  0.2769   0.2861   0.3001   0.3105   0.3201   0.3483   0.3521   0.3563
  0.3868   0.3925   0.3966   0.4003   0.4142   0.4189   0.4203   0.4230
  0.4287   0.4325   0.4420   0.4483   0.4615   0.4655   0.4893   0.4897
  0.4958   0.4984   0.5014   0.5107   0.5276   0.5426   0.5492   0.5526
  0.5667   0.5714   0.5786   0.5906   0.5980   0.6099   0.6117   0.6241
  0.6507   0.6622   0.7021   0.7130   0.7340   0.7368   0.7527   0.7645
  0.7709   0.7768   0.8031   0.8199   0.8294   0.8403   0.8439   0.8449
  0.8705   0.8793   0.8975   0.9192   0.9335   0.9369   0.9578   0.9666
  0.9860   0.9956   1.0456   1.0583   1.0653   1.0909   1.1343   1.1508
  1.1667   1.2061   1.2061   1.2572   1.2594   1.2669   1.3209   1.3321
  1.3494   1.3642   1.3998   1.4158   1.4191   1.4266   1.4501   1.4545
  1.4806   1.5268   1.5387   1.5652   1.5721   1.6429   1.7184   1.7296
  1.7490   1.7666   1.8096   1.8203   1.8374   1.8432   1.9024   2.0132
  2.0166   2.0238   2.0686   2.1443   2.1801   2.2112   2.2261   2.2263
  2.2486   2.2690   2.2765   2.2982   2.3297   2.4044   2.4266   2.4570
  2.5279   2.5628   2.5900   2.6994   2.7034   2.8128   2.8256   2.8272
  2.8964   3.0342   3.0607   3.0627   3.0682   3.1650   3.1944   3.3897
  3.4211   3.6415   3.7522   3.7555   3.8149   3.9016   3.9471   3.9574
  3.9614   3.9861   3.9924   3.9954   4.0199   4.0421   4.0586   4.0721
  4.0793   4.1214   4.1796   4.2467   4.2537   4.3108   4.4032   4.4089
  4.5486   4.7976   4.8345   5.9914   6.0276   6.0765   6.1024   6.1236
  6.1953   6.3006   6.4351   6.6969   6.7485   7.5498   7.6586   7.7477
  9.7342   9.7994  23.2193  23.7566  23.7742  23.9129  23.9293  24.0192
 25.7727  25.8557  26.1062  26.1352  26.5031  26.7597  27.8444  27.9512
 28.3326  28.3606  28.3943  28.4035  28.4305  28.4325  28.5214  28.5258
 28.5400  28.5421  28.5544  28.5629  28.5978  28.6304  28.6911  28.7597
 47.9859  66.7688 127.8755 127.8967 127.9307 127.9430 127.9509 127.9901
151.6411 151.7319 215.7218 215.7974 289.7456 289.8547 289.97121020.7996
********1901.8982
 --------------------------------------------------------------

          Ground-State Mulliken Net Atomic Charges

     Atom                 Charge (a.u.)
  ----------------------------------------
      1 C                    -0.742180
      2 C                    -0.066673
      3 C                     0.172914
      4 C                    -0.392860
      5 C                    -0.292608
      6 C                     0.109541
      7 F                    -0.082703
      8 Br                   -0.101919
      9 Cl                    0.564335
     10 Cl                    0.623998
     11 I                     0.106028
     12 I                     0.102126
  ----------------------------------------
  Sum of atomic charges =     0.000000

 -----------------------------------------------------------------
                    Cartesian Multipole Moments
 -----------------------------------------------------------------
    Charge (ESU x 10^10)
                -0.0000
    Dipole Moment (Debye)
         X       0.5606      Y      -0.0000      Z      -0.4458
       Tot       0.7163
    Quadrupole Moments (Debye-Ang)
        XX    -135.5275     XY      -0.0000     YY    -139.8793
        XZ      -4.2170     YZ      -0.0000     ZZ    -134.2568
    Octopole Moments (Debye-Ang^2)
       XXX    -634.9833    XXY      -0.0000    XYY    -224.4853
       YYY      -0.0000    XXZ     -36.4288    XYZ      -0.0000
       YYZ     -29.0274    XZZ    -215.9251    YZZ      -0.0000
       ZZZ    -107.0750
    Hexadecapole Moments (Debye-Ang^3)
      XXXX   -5289.2024   XXXY      -0.0000   XXYY    -980.8467
      XYYY      -0.0000   YYYY    -174.9498   XXXZ     124.9289
      XXYZ      -0.0000   XYYZ      81.6707   YYYZ      -0.0000
      XXZZ   -1545.5563   XYZZ      -0.0000   YYZZ    -724.3400
      XZZZ     203.1931   YZZZ      -0.0000   ZZZZ   -3859.0097
 -----------------------------------------------------------------
 Calculating analytic gradient of the SCF energy
 Gradient of SCF Energy
            1           2           3           4           5           6
    1  -0.0001510   0.0001089   0.0000869  -0.0000874  -0.0001609   0.0004066
    2   0.0000000  -0.0000000   0.0000000  -0.0000000  -0.0000000   0.0000000
    3  -0.0001365  -0.0000681   0.0001037   0.0002504  -0.0002175   0.0003092
            7           8           9          10          11          12
    1  -0.0000444  -0.0000092   0.0001523  -0.0002489  -0.0000758   0.0000230
    2  -0.0000000   0.0000000  -0.0000000   0.0000000   0.0000000   0.0000000
    3  -0.0000492   0.0000009  -0.0001721   0.0000867  -0.0001284   0.0000208
 Max gradient component =       4.066E-04
 RMS gradient           =       1.324E-04
 Gradient time:  CPU 74.73 s  wall 12.56 s
 Geometry Optimization Parameters
   NAtoms,    NIC,     NZ,  NCons,   NDum,   NFix, NCnnct, MaxDiis
       12      78      12       0       0       0       0       0

 Cartesian Hessian Update
 Hessian updated using BFGS update


** GEOMETRY OPTIMIZATION IN DELOCALIZED INTERNAL COORDINATES **
   Searching for a Minimum

   Optimization Cycle:   5

                       Coordinates (Angstroms)
     ATOM                X               Y               Z
      1  C         0.0300239357    0.0000000000    0.0121793586
      2  C         0.0015562021    0.0000000000    1.4027643638
      3  C         1.2116015899    0.0000000000    2.1042379900
      4  C         2.4282091640    0.0000000000    1.4010399092
      5  C         2.4392465466    0.0000000000   -0.0042505842
      6  C         1.2229773480    0.0000000000   -0.7046267095
      7  F        -1.1330856484    0.0000000000   -0.6479869840
      8  Br       -1.6814806662    0.0000000000    2.2712040967
      9  Cl        1.2019373656    0.0000000000    3.8389383045
     10  Cl        3.9133591615    0.0000000000    2.3085170231
     11  I         4.2944290633    0.0000000000   -1.0533119445
     12  I         1.0599086523    0.0000000000   -2.8211248237
   Point Group: c1    Number of degrees of freedom:    30


   Energy is -17662.155789166

 Hessian updated using BFGS update

 17 Hessian modes will be used to form the next step
  Hessian Eigenvalues:
     0.120162    0.129072    0.200134    0.234746    0.242836    0.247776
     0.314047    0.324768    0.333958    0.346812    0.429532    0.436156
     0.459359    0.464209    0.501532    0.552328    0.573858

 Minimum search - taking simple RFO step
 Searching for Lamda that Minimizes Along All modes
 Value Taken    Lamda =  -0.00000265
 Step Taken.  Stepsize is  0.002878

                             Maximum     Tolerance    Cnvgd?
         Gradient           0.000698      0.000300      NO
         Displacement       0.002060      0.001200      NO
         Energy change     -0.000015      0.000001      NO


 New Cartesian Coordinates Obtained by Inverse Iteration

 Displacement from previous Coordinates is:  0.006387
 ----------------------------------------------------------------
             Standard Nuclear Orientation (Angstroms)
    I     Atom           X                Y                Z
 ----------------------------------------------------------------
    1      C       0.0301912665     0.0000000000     0.0124017411
    2      C       0.0016213452     0.0000000000     1.4028808036
    3      C       1.2115978462     0.0000000000     2.1043516875
    4      C       2.4284938483     0.0000000000     1.4008878939
    5      C       2.4393498113     0.0000000000    -0.0044188709
    6      C       1.2227061936     0.0000000000    -0.7050670174
    7      F      -1.1331023795     0.0000000000    -0.6472835861
    8      Br     -1.6815079944     0.0000000000     2.2710923372
    9      Cl      1.2001200387     0.0000000000     3.8393112191
   10      Cl      3.9146497810     0.0000000000     2.3072822943
   11      I       4.2955934832     0.0000000000    -1.0521980144
   12      I       1.0589694745     0.0000000000    -2.8216604878
 ----------------------------------------------------------------
 Nuclear Repulsion Energy =        2755.18279464 hartrees
 There are      110 alpha and      110 beta electrons
 Applying Cartesian multipole field
    Component          Value
    ---------          -----
     (2,0,0)        1.00000E-11
     (0,2,0)        2.00000E-11
     (0,0,2)       -3.00000E-11
 Nucleus-field energy     =    -0.0000000591 hartrees
 Requested basis set is 6-311++G(d,p)
 There are 135 shells and 386 basis functions
 A cutoff of  1.0D-11 yielded   5805 shell pairs
 There are     53049 function pairs (     58716 Cartesian)
 Smallest overlap matrix eigenvalue = 6.18E-07

 Q-Chem warning in module stvman/mkSTV.C, line 318:

 Overlap eigenvalue is smaller than square root of threshold
 Use THRESH >= 12 to get rid of this warning

 Linear dependence detected in AO basis
 Tighter screening thresholds may be required for diffuse basis sets
 Use S2THRESH > 14 and THRESH = 14 in case of SCF convergence issues
 Number of orthogonalized atomic orbitals = 384
 Maximum deviation from orthogonality = 1.650E-10
 Guess MOs from SCF MO coefficient file

 -----------------------------------------------------------------------
  General SCF calculation program by
  Eric Jon Sundstrom, Paul Horn, Yuezhi Mao, Dmitri Zuev, Alec White,
  David Stuck, Shaama M.S., Shane Yost, Joonho Lee, David Small,
  Daniel Levine, Susi Lehtola, Hugh Burton, Evgeny Epifanovsky,
  Bang C. Huynh
 -----------------------------------------------------------------------
 Exchange:     0.2000 Hartree-Fock + 0.0800 Slater + 0.7200 B88
 Correlation:  0.1900 VWN1RPA + 0.8100 LYP
 Using SG-1 standard quadrature grid
 using 6 threads for integral computing
 -------------------------------------------------------
 OpenMP Integral computing Module                
 Release: version 2.0, May 2017, Q-Chem Inc. Pleasanton 
 -------------------------------------------------------
 A restricted SCF calculation will be
 performed using DIIS
 SCF converges when DIIS error is below 1.0e-08
 ---------------------------------------
  Cycle       Energy         DIIS error
 ---------------------------------------
    1  -17662.1557879136      1.17e-05  
    2  -17662.1557898833      3.46e-06  
    3  -17662.1557895293      5.46e-06  
    4  -17662.1557900725      1.19e-06  
    5  -17662.1557900983      3.13e-07  
    6  -17662.1557900998      8.95e-08  
    7  -17662.1557900986      4.87e-08  
    8  -17662.1557900990      1.11e-08  
    9  -17662.1557900985      2.53e-09  Convergence criterion met
 ---------------------------------------
 SCF time:   CPU 142.13s  wall 26.00s 
 SCF   energy in the final basis set =   -17662.1557900985
 Total energy in the final basis set =   -17662.1557900985

 --------------------------------------------------------------

                    Orbital Energies (a.u.)
 --------------------------------------------------------------

 Alpha MOs
 -- Occupied --
*****************-482.8611-176.3235-176.3225-165.7274-165.7264-165.7251
********-165.7241-165.7239-101.5857-101.5833 -62.5138 -56.3346 -56.3304
-56.3300 -35.8199 -35.8189 -31.3135 -31.3125 -31.3070 -31.3066 -31.3061
-31.3056 -24.7295 -22.9638 -22.9628 -22.9624 -22.9621 -22.9614 -22.9611
-22.9576 -22.9576 -22.9567 -22.9567 -10.3144 -10.2906 -10.2885 -10.2787
-10.2757 -10.2702  -9.5004  -9.4981  -8.7226  -7.2653  -7.2631  -7.2553
 -7.2544  -7.2530  -7.2520  -6.5551  -6.5409  -6.5400  -6.3692  -6.3683
 -4.7824  -4.7814  -4.7667  -4.7660  -4.7659  -4.7650  -2.6657  -2.6619
 -2.6613  -2.6499  -2.6499  -2.0481  -2.0469  -2.0433  -2.0427  -2.0425
 -2.0417  -2.0292  -2.0291  -2.0284  -2.0283  -1.2748  -0.9602  -0.8964
 -0.8899  -0.8442  -0.7807  -0.7769  -0.6988  -0.6797  -0.6438  -0.6205
 -0.5731  -0.5672  -0.5173  -0.5087  -0.4723  -0.4545  -0.4500  -0.4432
 -0.4188  -0.3903  -0.3837  -0.3771  -0.3615  -0.3477  -0.3438  -0.3116
 -0.3056  -0.3052  -0.3044  -0.2677  -0.2644  -0.2640
 -- Virtual --
 -0.1011  -0.0729  -0.0600  -0.0492  -0.0428  -0.0050   0.0010   0.0163
  0.0274   0.0327   0.0424   0.0516   0.0589   0.0655   0.0655   0.0743
  0.0752   0.0791   0.0859   0.0955   0.0974   0.1005   0.1047   0.1073
  0.1250   0.1253   0.1277   0.1413   0.1543   0.1545   0.1556   0.1629
  0.1667   0.1760   0.1778   0.1847   0.2011   0.2068   0.2071   0.2104
  0.2197   0.2219   0.2348   0.2413   0.2459   0.2538   0.2624   0.2646
  0.2769   0.2861   0.3002   0.3105   0.3201   0.3483   0.3521   0.3564
  0.3867   0.3924   0.3968   0.4003   0.4141   0.4189   0.4203   0.4230
  0.4286   0.4325   0.4420   0.4483   0.4615   0.4655   0.4893   0.4897
  0.4957   0.4982   0.5013   0.5106   0.5276   0.5425   0.5492   0.5525
  0.5668   0.5713   0.5785   0.5905   0.5980   0.6099   0.6117   0.6242
  0.6506   0.6623   0.7020   0.7130   0.7340   0.7368   0.7527   0.7647
  0.7709   0.7768   0.8031   0.8199   0.8292   0.8403   0.8439   0.8450
  0.8706   0.8792   0.8973   0.9190   0.9334   0.9369   0.9577   0.9666
  0.9859   0.9955   1.0454   1.0582   1.0654   1.0908   1.1345   1.1508
  1.1667   1.2056   1.2060   1.2570   1.2593   1.2668   1.3206   1.3321
  1.3495   1.3641   1.3998   1.4158   1.4192   1.4267   1.4499   1.4545
  1.4806   1.5268   1.5388   1.5650   1.5721   1.6428   1.7183   1.7295
  1.7490   1.7664   1.8095   1.8202   1.8372   1.8433   1.9023   2.0130
  2.0166   2.0236   2.0685   2.1442   2.1800   2.2111   2.2259   2.2262
  2.2484   2.2689   2.2766   2.2980   2.3296   2.4044   2.4264   2.4568
  2.5278   2.5628   2.5899   2.6994   2.7034   2.8128   2.8256   2.8270
  2.8964   3.0341   3.0605   3.0626   3.0682   3.1648   3.1941   3.3895
  3.4210   3.6412   3.7522   3.7554   3.8147   3.9016   3.9472   3.9575
  3.9613   3.9861   3.9925   3.9954   4.0197   4.0421   4.0587   4.0723
  4.0793   4.1215   4.1795   4.2468   4.2536   4.3108   4.4031   4.4088
  4.5484   4.7972   4.8346   5.9914   6.0276   6.0769   6.1024   6.1233
  6.1951   6.3006   6.4351   6.6969   6.7485   7.5498   7.6586   7.7477
  9.7344   9.7990  23.2194  23.7564  23.7738  23.9125  23.9288  24.0191
 25.7725  25.8557  26.1068  26.1342  26.5029  26.7592  27.8443  27.9511
 28.3326  28.3605  28.3943  28.4037  28.4304  28.4322  28.5214  28.5258
 28.5400  28.5422  28.5543  28.5628  28.5978  28.6303  28.6910  28.7597
 47.9859  66.7688 127.8754 127.8967 127.9308 127.9431 127.9507 127.9900
151.6410 151.7318 215.7221 215.7969 289.7456 289.8547 289.97121020.7996
********1901.8981
 --------------------------------------------------------------

          Ground-State Mulliken Net Atomic Charges

     Atom                 Charge (a.u.)
  ----------------------------------------
      1 C                    -0.743118
      2 C                    -0.066701
      3 C                     0.174747
      4 C                    -0.392159
      5 C                    -0.293038
      6 C                     0.108178
      7 F                    -0.082591
      8 Br                   -0.101892
      9 Cl                    0.564279
     10 Cl                    0.624014
     11 I                     0.106027
     12 I                     0.102254
  ----------------------------------------
  Sum of atomic charges =     0.000000

 -----------------------------------------------------------------
                    Cartesian Multipole Moments
 -----------------------------------------------------------------
    Charge (ESU x 10^10)
                -0.0000
    Dipole Moment (Debye)
         X       0.5591      Y      -0.0000      Z      -0.4466
       Tot       0.7156
    Quadrupole Moments (Debye-Ang)
        XX    -135.5201     XY       0.0000     YY    -139.8822
        XZ      -4.2166     YZ      -0.0000     ZZ    -134.2636
    Octopole Moments (Debye-Ang^2)
       XXX    -634.8821    XXY       0.0000    XYY    -224.4957
       YYY       0.0000    XXZ     -36.4128    XYZ      -0.0000
       YYZ     -29.0353    XZZ    -216.0317    YZZ      -0.0000
       ZZZ    -107.1340
    Hexadecapole Moments (Debye-Ang^3)
      XXXX   -5290.0658   XXXY       0.0000   XXYY    -981.1785
      XYYY       0.0000   YYYY    -174.9561   XXXZ     124.9034
      XXYZ      -0.0000   XYYZ      81.6147   YYYZ      -0.0000
      XXZZ   -1546.1972   XYZZ      -0.0000   YYZZ    -724.3271
      XZZZ     202.8755   YZZZ      -0.0000   ZZZZ   -3858.9091
 -----------------------------------------------------------------
 Calculating analytic gradient of the SCF energy
 Gradient of SCF Energy
            1           2           3           4           5           6
    1  -0.0001050   0.0000137  -0.0000660   0.0000519   0.0000179   0.0000726
    2   0.0000000   0.0000000  -0.0000000   0.0000000   0.0000000  -0.0000000
    3   0.0000243  -0.0001077   0.0000828   0.0001235  -0.0001184   0.0000739
            7           8           9          10          11          12
    1   0.0000447   0.0000070  -0.0000967   0.0000175   0.0000830  -0.0000407
    2   0.0000000   0.0000000  -0.0000000  -0.0000000  -0.0000000  -0.0000000
    3   0.0000501   0.0000092  -0.0000329  -0.0000432   0.0000091  -0.0000708
 Max gradient component =       1.235E-04
 RMS gradient           =       5.490E-05
 Gradient time:  CPU 74.84 s  wall 12.58 s
 Geometry Optimization Parameters
   NAtoms,    NIC,     NZ,  NCons,   NDum,   NFix, NCnnct, MaxDiis
       12      78      12       0       0       0       0       0

 Cartesian Hessian Update
 Hessian updated using BFGS update


** GEOMETRY OPTIMIZATION IN DELOCALIZED INTERNAL COORDINATES **
   Searching for a Minimum

   Optimization Cycle:   6

                       Coordinates (Angstroms)
     ATOM                X               Y               Z
      1  C         0.0301912665    0.0000000000    0.0124017411
      2  C         0.0016213452    0.0000000000    1.4028808036
      3  C         1.2115978462    0.0000000000    2.1043516875
      4  C         2.4284938483    0.0000000000    1.4008878939
      5  C         2.4393498113    0.0000000000   -0.0044188709
      6  C         1.2227061936    0.0000000000   -0.7050670174
      7  F        -1.1331023795    0.0000000000   -0.6472835861
      8  Br       -1.6815079944    0.0000000000    2.2710923372
      9  Cl        1.2001200387    0.0000000000    3.8393112191
     10  Cl        3.9146497810    0.0000000000    2.3072822943
     11  I         4.2955934832    0.0000000000   -1.0521980144
     12  I         1.0589694745    0.0000000000   -2.8216604878
   Point Group: c1    Number of degrees of freedom:    30


   Energy is -17662.155790099

 Hessian updated using BFGS update

 18 Hessian modes will be used to form the next step
  Hessian Eigenvalues:
     0.120012    0.133674    0.200010    0.221518    0.240009    0.249514
     0.262660    0.318002    0.319614    0.334919    0.406081    0.433656
     0.451750    0.460734    0.479958    0.501914    0.543526    0.580902

 Minimum search - taking simple RFO step
 Searching for Lamda that Minimizes Along All modes
 Value Taken    Lamda =   0.00000000
 Step Taken.  Stepsize is  0.001155

                             Maximum     Tolerance    Cnvgd?
         Gradient           0.000285      0.000300     YES
         Displacement       0.000612      0.001200     YES
         Energy change     -0.000001      0.000001     YES


                       Distance Matrix (Angstroms)
             C (  1)   C (  2)   C (  3)   C (  4)   C (  5)   C (  6)
   C (  2)  1.390773
   C (  3)  2.402494  1.398608
   C (  4)  2.771236  2.426873  1.405595
   C (  5)  2.409217  2.814785  2.440141  1.405349
   C (  6)  1.391709  2.436081  2.809441  2.426720  1.403969
   F (  7)  1.337325  2.343240  3.615123  4.108525  3.629833  2.356517
   Br(  8)  2.834007  1.893863  2.897907  4.201115  4.707379  4.158363
   Cl(  9)  4.001746  2.715252  1.734997  2.730350  4.038558  4.544434
   Cl( 10)  4.511706  4.016184  2.710659  1.740750  2.742348  4.039902
   I ( 11)  4.396252  4.946272  4.413030  3.082806  2.131544  3.092432
   I ( 12)  3.015011  4.354852  4.928376  4.439089  3.137244  2.122917
             F (  7)   Br(  8)   Cl(  9)   Cl( 10)   I ( 11)
   Br(  8)  2.969456
   Cl(  9)  5.057021  3.280715
   Cl( 10)  5.848868  5.596275  3.117015
   I ( 11)  5.443776  6.838860  5.788680  3.381010
   I ( 12)  3.087571  5.783282  6.662467  5.870346  3.688730

 Final energy is   -17662.155790098550     


 ******************************
 **  OPTIMIZATION CONVERGED  **
 ******************************

                       Coordinates (Angstroms)
     ATOM                X               Y               Z
      1  C         0.0301912665    0.0000000000    0.0124017411
      2  C         0.0016213452    0.0000000000    1.4028808036
      3  C         1.2115978462    0.0000000000    2.1043516875
      4  C         2.4284938483    0.0000000000    1.4008878939
      5  C         2.4393498113    0.0000000000   -0.0044188709
      6  C         1.2227061936    0.0000000000   -0.7050670174
      7  F        -1.1331023795    0.0000000000   -0.6472835861
      8  Br       -1.6815079944    0.0000000000    2.2710923372
      9  Cl        1.2001200387    0.0000000000    3.8393112191
     10  Cl        3.9146497810    0.0000000000    2.3072822943
     11  I         4.2955934832    0.0000000000   -1.0521980144
     12  I         1.0589694745    0.0000000000   -2.8216604878

Z-matrix Print:
$molecule
0 1
I 
C  1 2.131544
C  2 1.403969 1 120.619878
C  3 1.391709 2 119.030016 1 -180.000000 0
F  4 1.337325 3 119.410175 2 -180.000000 0
C  4 1.390773 3 122.210023 2 -0.000000 0
C  6 1.398608 4 118.925473 3 -0.000000 0
C  2 1.405349 1 119.885680 3 -180.000000 0
Cl 7 1.734997 6 119.723512 4 -180.000000 0
Cl 8 1.740750 2 120.936075 1 -0.000000 0
Br 6 1.893863 4 118.463200 3 -180.000000 0
I  3 2.122917 2 124.360554 1 -0.000000 0
$end


 --------------------------------------------------------------

                    Orbital Energies (a.u.)
 --------------------------------------------------------------

 Alpha MOs
 -- Occupied --
*****************-482.8611-176.3235-176.3225-165.7274-165.7264-165.7251
********-165.7241-165.7239-101.5857-101.5833 -62.5138 -56.3346 -56.3304
-56.3300 -35.8199 -35.8189 -31.3135 -31.3125 -31.3070 -31.3066 -31.3061
-31.3056 -24.7295 -22.9638 -22.9628 -22.9624 -22.9621 -22.9614 -22.9611
-22.9576 -22.9576 -22.9567 -22.9567 -10.3144 -10.2906 -10.2885 -10.2787
-10.2757 -10.2702  -9.5004  -9.4981  -8.7226  -7.2653  -7.2631  -7.2553
 -7.2544  -7.2530  -7.2520  -6.5551  -6.5409  -6.5400  -6.3692  -6.3683
 -4.7824  -4.7814  -4.7667  -4.7660  -4.7659  -4.7650  -2.6657  -2.6619
 -2.6613  -2.6499  -2.6499  -2.0481  -2.0469  -2.0433  -2.0427  -2.0425
 -2.0417  -2.0292  -2.0291  -2.0284  -2.0283  -1.2748  -0.9602  -0.8964
 -0.8899  -0.8442  -0.7807  -0.7769  -0.6988  -0.6797  -0.6438  -0.6205
 -0.5731  -0.5672  -0.5173  -0.5087  -0.4723  -0.4545  -0.4500  -0.4432
 -0.4188  -0.3903  -0.3837  -0.3771  -0.3615  -0.3477  -0.3438  -0.3116
 -0.3056  -0.3052  -0.3044  -0.2677  -0.2644  -0.2640
 -- Virtual --
 -0.1011  -0.0729  -0.0600  -0.0492  -0.0428  -0.0050   0.0010   0.0163
  0.0274   0.0327   0.0424   0.0516   0.0589   0.0655   0.0655   0.0743
  0.0752   0.0791   0.0859   0.0955   0.0974   0.1005   0.1047   0.1073
  0.1250   0.1253   0.1277   0.1413   0.1543   0.1545   0.1556   0.1629
  0.1667   0.1760   0.1778   0.1847   0.2011   0.2068   0.2071   0.2104
  0.2197   0.2219   0.2348   0.2413   0.2459   0.2538   0.2624   0.2646
  0.2769   0.2861   0.3002   0.3105   0.3201   0.3483   0.3521   0.3564
  0.3867   0.3924   0.3968   0.4003   0.4141   0.4189   0.4203   0.4230
  0.4286   0.4325   0.4420   0.4483   0.4615   0.4655   0.4893   0.4897
  0.4957   0.4982   0.5013   0.5106   0.5276   0.5425   0.5492   0.5525
  0.5668   0.5713   0.5785   0.5905   0.5980   0.6099   0.6117   0.6242
  0.6506   0.6623   0.7020   0.7130   0.7340   0.7368   0.7527   0.7647
  0.7709   0.7768   0.8031   0.8199   0.8292   0.8403   0.8439   0.8450
  0.8706   0.8792   0.8973   0.9190   0.9334   0.9369   0.9577   0.9666
  0.9859   0.9955   1.0454   1.0582   1.0654   1.0908   1.1345   1.1508
  1.1667   1.2056   1.2060   1.2570   1.2593   1.2668   1.3206   1.3321
  1.3495   1.3641   1.3998   1.4158   1.4192   1.4267   1.4499   1.4545
  1.4806   1.5268   1.5388   1.5650   1.5721   1.6428   1.7183   1.7295
  1.7490   1.7664   1.8095   1.8202   1.8372   1.8433   1.9023   2.0130
  2.0166   2.0236   2.0685   2.1442   2.1800   2.2111   2.2259   2.2262
  2.2484   2.2689   2.2766   2.2980   2.3296   2.4044   2.4264   2.4568
  2.5278   2.5628   2.5899   2.6994   2.7034   2.8128   2.8256   2.8270
  2.8964   3.0341   3.0605   3.0626   3.0682   3.1648   3.1941   3.3895
  3.4210   3.6412   3.7522   3.7554   3.8147   3.9016   3.9472   3.9575
  3.9613   3.9861   3.9925   3.9954   4.0197   4.0421   4.0587   4.0723
  4.0793   4.1215   4.1795   4.2468   4.2536   4.3108   4.4031   4.4088
  4.5484   4.7972   4.8346   5.9914   6.0276   6.0769   6.1024   6.1233
  6.1951   6.3006   6.4351   6.6969   6.7485   7.5498   7.6586   7.7477
  9.7344   9.7990  23.2194  23.7564  23.7738  23.9125  23.9288  24.0191
 25.7725  25.8557  26.1068  26.1342  26.5029  26.7592  27.8443  27.9511
 28.3326  28.3605  28.3943  28.4037  28.4304  28.4322  28.5214  28.5258
 28.5400  28.5422  28.5543  28.5628  28.5978  28.6303  28.6910  28.7597
 47.9859  66.7688 127.8754 127.8967 127.9308 127.9431 127.9507 127.9900
151.6410 151.7318 215.7221 215.7969 289.7456 289.8547 289.97121020.7996
********1901.8981
 --------------------------------------------------------------

          Ground-State Mulliken Net Atomic Charges

     Atom                 Charge (a.u.)
  ----------------------------------------
      1 C                    -0.743118
      2 C                    -0.066701
      3 C                     0.174747
      4 C                    -0.392159
      5 C                    -0.293038
      6 C                     0.108178
      7 F                    -0.082591
      8 Br                   -0.101892
      9 Cl                    0.564279
     10 Cl                    0.624014
     11 I                     0.106027
     12 I                     0.102254
  ----------------------------------------
  Sum of atomic charges =     0.000000

 -----------------------------------------------------------------
                    Cartesian Multipole Moments
 -----------------------------------------------------------------
    Charge (ESU x 10^10)
                -0.0000
    Dipole Moment (Debye)
         X       0.5591      Y      -0.0000      Z      -0.4466
       Tot       0.7156
    Quadrupole Moments (Debye-Ang)
        XX    -135.5201     XY       0.0000     YY    -139.8822
        XZ      -4.2166     YZ      -0.0000     ZZ    -134.2636
    Octopole Moments (Debye-Ang^2)
       XXX    -634.8821    XXY       0.0000    XYY    -224.4957
       YYY       0.0000    XXZ     -36.4128    XYZ      -0.0000
       YYZ     -29.0353    XZZ    -216.0317    YZZ      -0.0000
       ZZZ    -107.1340
    Hexadecapole Moments (Debye-Ang^3)
      XXXX   -5290.0658   XXXY       0.0000   XXYY    -981.1785
      XYYY       0.0000   YYYY    -174.9561   XXXZ     124.9034
      XXYZ      -0.0000   XYYZ      81.6147   YYYZ      -0.0000
      XXZZ   -1546.1972   XYZZ      -0.0000   YYZZ    -724.3271
      XZZZ     202.8755   YZZZ      -0.0000   ZZZZ   -3858.9091
 -----------------------------------------------------------------
Archival summary:
1\1\february\OPT\ProcedureUnspecified\BasisUnspecified\2r1l216\taweetha\MonDec201:24:272019MonDec201:24:272019\0\\#,OPT,ProcedureUnspecified,BasisUnspecified,\\0,1\I\C,1,2.13154\C,2,1.40397,1,120.62\C,3,1.39171,2,119.03,1,-180,0\F,4,1.33732,3,119.41,2,-180,0\C,4,1.39077,3,122.21,2,-0,0\C,6,1.39861,4,118.925,3,-0,0\C,2,1.40535,1,119.886,3,-180,0\Cl,7,1.735,6,119.724,4,-180,0\Cl,8,1.74075,2,120.936,1,-0,0\Br,6,1.89386,4,118.463,3,-180,0\I,3,2.12292,2,124.361,1,-0,0\\\@

 Total job time:  275.70s(wall), 1532.08s(cpu) 
 Mon Dec  2 01:24:27 2019

        *************************************************************
        *                                                           *
        *  Thank you very much for using Q-Chem.  Have a nice day.  *
        *                                                           *
        *************************************************************


 
User input: 2 of 2 
 
                  Welcome to Q-Chem
     A Quantum Leap Into The Future Of Chemistry


 Q-Chem 5.2 (devel), Q-Chem, Inc., Pleasanton, CA (2019)

 Yihan Shao,  Zhengting Gan,  E. Epifanovsky,  A. T. B. Gilbert,  M. Wormit,  
 J. Kussmann,  A. W. Lange,  A. Behn,  Jia Deng,  Xintian Feng,  D. Ghosh,  
 M. Goldey,  P. R. Horn,  L. D. Jacobson,  I. Kaliman,  T. Kus,  A. Landau,  
 Jie Liu,  E. I. Proynov,  R. M. Richard,  R. P. Steele,  E. J. Sundstrom,  
 H. L. Woodcock III,  P. M. Zimmerman,  D. Zuev,  B. Albrecht,  E. Alguire,  
 S. A. Baeppler,  D. Barton,  Z. Benda,  Y. A. Bernard,  E. J. Berquist,  
 K. B. Bravaya,  H. Burton,  D. Casanova,  Chun-Min Chang,  Yunqing Chen,  
 A. Chien,  K. D. Closser,  M. P. Coons,  S. Coriani,  S. Dasgupta,  
 A. L. Dempwolff,  M. Diedenhofen,  Hainam Do,  R. G. Edgar,  Po-Tung Fang,  
 S. Faraji,  S. Fatehi,  Qingguo Feng,  K. D. Fenk,  J. Fosso-Tande,  
 J. Gayvert,  Qinghui Ge,  A. Ghysels,  G. Gidofalvi,  J. Gomes,  
 J. Gonthier,  A. Gunina,  D. Hait,  M. W. D. Hanson-Heine,  
 P. H. P. Harbach,  A. W. Hauser,  M. F. Herbst,  J. E. Herr,  
 E. G. Hohenstein,  Z. C. Holden,  Kerwin Hui,  B. C. Huynh,  T.-C. Jagau,  
 Hyunjun Ji,  B. Kaduk,  K. Khistyaev,  Jaehoon Kim,  P. Klunzinger,  K. Koh,  
 D. Kosenkov,  L. Koulias,  T. Kowalczyk,  C. M. Krauter,  A. Kunitsa,  
 Ka Un Lao,  A. Laurent,  K. V. Lawler,  Joonho Lee,  D. Lefrancois,  
 S. Lehtola,  D. S. Levine,  Yi-Pei Li,  You-Sheng Lin,  Fenglai Liu,  
 E. Livshits,  A. Luenser,  P. Manohar,  E. Mansoor,  S. F. Manzer,  
 Shan-Ping Mao,  Yuezhi Mao,  N. Mardirossian,  A. V. Marenich,  
 T. Markovich,  L. A. Martinez-Martinez,  S. A. Maurer,  N. J. Mayhall,  
 S. C. McKenzie,  J.-M. Mewes,  P. Morgante,  A. F. Morrison,  
 J. W. Mullinax,  K. Nanda,  T. S. Nguyen-Beck,  R. Olivares-Amaya,  
 J. A. Parkhill,  Zheng Pei,  T. M. Perrine,  F. Plasser,  P. Pokhilko,  
 S. Prager,  A. Prociuk,  E. Ramos,  D. R. Rehn,  F. Rob,  M. Scheurer,  
 M. Schneider,  N. Sergueev,  S. M. Sharada,  S. Sharma,  D. W. Small,  
 T. Stauch,  T. Stein,  Yu-Chuan Su,  A. J. W. Thom,  A. Tkatchenko,  
 T. Tsuchimochi,  N. M. Tubman,  L. Vogt,  M. L. Vidal,  O. Vydrov,  
 M. A. Watson,  J. Wenzel,  M. de Wergifosse,  T. A. Wesolowski,  A. White,  
 J. Witte,  A. Yamada,  Jun Yang,  K. Yao,  S. Yeganeh,  S. R. Yost,  
 Zhi-Qiang You,  A. Zech,  Igor Ying Zhang,  Xing Zhang,  Yan Zhao,  
 Ying Zhu,  B. R. Brooks,  G. K. L. Chan,  C. J. Cramer,  M. S. Gordon,  
 W. J. Hehre,  A. Klamt,  M. W. Schmidt,  C. D. Sherrill,  D. G. Truhlar,  
 A. Aspuru-Guzik,  R. Baer,  A. T. Bell,  N. A. Besley,  Jeng-Da Chai,  
 A. E. DePrince, III,  R. A. DiStasio Jr.,  A. Dreuw,  B. D. Dunietz,  
 T. R. Furlani,  Chao-Ping Hsu,  Yousung Jung,  Jing Kong,  D. S. Lambrecht,  
 WanZhen Liang,  C. Ochsenfeld,  V. A. Rassolov,  L. V. Slipchenko,  
 J. E. Subotnik,  T. Van Voorhis,  J. M. Herbert,  A. I. Krylov,  
 P. M. W. Gill,  M. Head-Gordon

 Contributors to earlier versions of Q-Chem not listed above: 
 R. D. Adamson,  B. Austin,  J. Baker,  G. J. O. Beran,  K. Brandhorst,  
 S. T. Brown,  E. F. C. Byrd,  A. K. Chakraborty,  C.-L. Cheng,  
 Siu Hung Chien,  D. M. Chipman,  D. L. Crittenden,  H. Dachsel,  
 R. J. Doerksen,  A. D. Dutoi,  L. Fusti-Molnar,  W. A. Goddard III,  
 A. Golubeva-Zadorozhnaya,  S. R. Gwaltney,  G. Hawkins,  A. Heyden,  
 S. Hirata,  G. Kedziora,  F. J. Keil,  C. Kelley,  Jihan Kim,  R. A. King,  
 R. Z. Khaliullin,  P. P. Korambath,  W. Kurlancheek,  A. M. Lee,  M. S. Lee,  
 S. V. Levchenko,  Ching Yeh Lin,  D. Liotard,  R. C. Lochan,  I. Lotan,  
 P. E. Maslen,  N. Nair,  D. P. O'Neill,  D. Neuhauser,  E. Neuscamman,  
 C. M. Oana,  R. Olson,  B. Peters,  R. Peverati,  P. A. Pieniazek,  
 Y. M. Rhee,  J. Ritchie,  M. A. Rohrdanz,  E. Rosta,  N. J. Russ,  
 H. F. Schaefer III,  N. E. Schultz,  N. Shenvi,  A. C. Simmonett,  A. Sodt,  
 D. Stuck,  K. S. Thanthiriwatte,  V. Vanovschi,  Tao Wang,  A. Warshel,  
 C. F. Williams,  Q. Wu,  X. Xu,  W. Zhang

 Please cite Q-Chem as follows:
 Y. Shao et al., Mol. Phys. 113, 184-215 (2015)
 DOI: 10.1080/00268976.2014.952696

 Q-Chem 5.2.1 for Intel X86 EM64T Linux

 Parts of Q-Chem use Armadillo 8.300.2 (Tropical Shenanigans).
 http://arma.sourceforge.net/

 Q-Chem begins on Mon Dec  2 01:24:27 2019  

Host: 
0

     Scratch files written to /scratch/taweetham/qchem28897//
NAlpha2: 220
NElect   220
Mult     1
The previous job contains 0 fragments, simply inherited here

Checking the input file for inconsistencies... 	...done.

--------------------------------------------------------------
User input:
--------------------------------------------------------------

$MOLECULE
READ
$END

$REM
   JOB_TYPE 	FREQUENCY
   BASIS 	6-311++G**
   METHOD	B3LYP	
$END


--------------------------------------------------------------
 ----------------------------------------------------------------
             Standard Nuclear Orientation (Angstroms)
    I     Atom           X                Y                Z
 ----------------------------------------------------------------
    1      C      -1.0186912191    -1.1566613914    -0.0000000000
    2      C      -2.0931899410    -0.2736547320     0.0000000000
    3      C      -1.8386169859     1.1015896624     0.0000000000
    4      C      -0.5126545652     1.5679809659     0.0000000000
    5      C       0.5615786803     0.6618750730     0.0000000000
    6      C       0.3020430527    -0.7178969284    -0.0000000000
    7      F      -1.2746217652    -2.4692681083    -0.0000000000
    8      Br     -3.8476098237    -0.9869054001     0.0000000000
    9      Cl     -3.1635884381     2.2217088376     0.0000000000
   10      Cl     -0.2340040312     3.2862836591     0.0000000000
   11      I       2.5649948728     1.3897523032    -0.0000000000
   12      I       1.8028201756    -2.2193780837    -0.0000000000
 ----------------------------------------------------------------
 Molecular Point Group                 Cs    NOp =  2
 Largest Abelian Subgroup              Cs    NOp =  2
 Nuclear Repulsion Energy =        2755.18279464 hartrees
 There are      110 alpha and      110 beta electrons
 Requested basis set is 6-311++G(d,p)
 There are 135 shells and 386 basis functions

 Total QAlloc Memory Limit   2000 MB
 Mega-Array Size       188 MB
 MEM_STATIC part       192 MB

                       Distance Matrix (Angstroms)
             C (  1)   C (  2)   C (  3)   C (  4)   C (  5)   C (  6)
   C (  2)  1.390773
   C (  3)  2.402494  1.398608
   C (  4)  2.771236  2.426873  1.405595
   C (  5)  2.409217  2.814785  2.440141  1.405349
   C (  6)  1.391709  2.436081  2.809441  2.426720  1.403969
   F (  7)  1.337325  2.343240  3.615123  4.108525  3.629833  2.356517
   Br(  8)  2.834007  1.893863  2.897907  4.201115  4.707379  4.158363
   Cl(  9)  4.001746  2.715252  1.734997  2.730350  4.038558  4.544434
   Cl( 10)  4.511706  4.016184  2.710659  1.740750  2.742348  4.039902
   I ( 11)  4.396252  4.946272  4.413030  3.082806  2.131544  3.092432
   I ( 12)  3.015011  4.354852  4.928376  4.439089  3.137244  2.122917
             F (  7)   Br(  8)   Cl(  9)   Cl( 10)   I ( 11)
   Br(  8)  2.969456
   Cl(  9)  5.057021  3.280715
   Cl( 10)  5.848868  5.596275  3.117015
   I ( 11)  5.443776  6.838860  5.788680  3.381010
   I ( 12)  3.087571  5.783282  6.662467  5.870346  3.688730

 A cutoff of  1.0D-11 yielded   5805 shell pairs
 There are     53049 function pairs (     58716 Cartesian)
 Smallest overlap matrix eigenvalue = 6.18E-07

 Q-Chem warning in module stvman/mkSTV.C, line 318:

 Overlap eigenvalue is smaller than square root of threshold
 Use THRESH >= 12 to get rid of this warning

 Linear dependence detected in AO basis
 Tighter screening thresholds may be required for diffuse basis sets
 Use S2THRESH > 14 and THRESH = 14 in case of SCF convergence issues
 Number of orthogonalized atomic orbitals = 384
 Maximum deviation from orthogonality = 1.697E-10
 Guess from superposition of atomic densities
 Warning:  Energy on first SCF cycle will be non-variational
 SAD guess density has 220.000000 electrons

 -----------------------------------------------------------------------
  General SCF calculation program by
  Eric Jon Sundstrom, Paul Horn, Yuezhi Mao, Dmitri Zuev, Alec White,
  David Stuck, Shaama M.S., Shane Yost, Joonho Lee, David Small,
  Daniel Levine, Susi Lehtola, Hugh Burton, Evgeny Epifanovsky,
  Bang C. Huynh
 -----------------------------------------------------------------------
 Exchange:     0.2000 Hartree-Fock + 0.0800 Slater + 0.7200 B88
 Correlation:  0.1900 VWN1RPA + 0.8100 LYP
 Using SG-1 standard quadrature grid
 using 6 threads for integral computing
 -------------------------------------------------------
 OpenMP Integral computing Module                
 Release: version 2.0, May 2017, Q-Chem Inc. Pleasanton 
 -------------------------------------------------------
 A restricted SCF calculation will be
 performed using DIIS
 SCF converges when DIIS error is below 1.0e-08
 ---------------------------------------
  Cycle       Energy         DIIS error
 ---------------------------------------
    1  -17664.5251152932      2.93e-02  
    2  -17662.1107363704      1.90e-03  
    3  -17662.0702493262      2.34e-03  
    4  -17662.1406290839      8.17e-04  
    5  -17662.1537843913      2.32e-04  
    6  -17662.1544812894      8.95e-05  
    7  -17662.1546043236      3.04e-05  
    8  -17662.1546196133      1.02e-05  
    9  -17662.1546211805      2.21e-06  
   10  -17662.1546212349      6.71e-07  
   11  -17662.1546212395      4.33e-07  
   12  -17662.1546212428      7.81e-08  
   13  -17662.1546212439      3.72e-08  
   14  -17662.1546212462      6.09e-09  Convergence criterion met
 ---------------------------------------
 SCF time:   CPU 231.37s  wall 42.00s 
 SCF   energy in the final basis set =   -17662.1546212462
 Total energy in the final basis set =   -17662.1546212462

 --------------------------------------------------------------
             Orbital Energies (a.u.) and Symmetries
 --------------------------------------------------------------

 Alpha MOs, Restricted
 -- Occupied --                  
*******-1165.89 -482.86 -176.32 -176.32 -165.73 -165.73 -165.73
  1 A'    2 A'    3 A'    4 A'    5 A'    6 A'    7 A'    1 A"                 
-165.73 -165.72 -165.72 -101.59 -101.58  -62.51  -56.33  -56.33
  8 A'    2 A"    9 A'   10 A'   11 A'   12 A'   13 A'    3 A"                 
-56.330 -35.820 -35.819 -31.314 -31.313 -31.307 -31.307 -31.306
 14 A'   15 A'   16 A'   17 A'   18 A'    4 A"   19 A'    5 A"                 
-31.306 -24.729 -22.964 -22.963 -22.963 -22.962 -22.962 -22.961
 20 A'   21 A'   22 A'   23 A'    6 A"   24 A'    7 A"   25 A'                 
-22.958 -22.958 -22.957 -22.957 -10.314 -10.291 -10.289 -10.279
 26 A'    8 A"   27 A'    9 A"   28 A'   29 A'   30 A'   31 A'                 
-10.276 -10.270  -9.500  -9.498  -8.723  -7.266  -7.263  -7.255
 32 A'   33 A'   34 A'   35 A'   36 A'   37 A'   38 A'   10 A"                 
 -7.254  -7.253  -7.252  -6.555  -6.541  -6.540  -6.369  -6.368
 39 A'   11 A"   40 A'   41 A'   12 A"   42 A'   43 A'   44 A'                 
 -4.782  -4.781  -4.767  -4.766  -4.766  -4.765  -2.666  -2.662
 45 A'   46 A'   13 A"   47 A'   14 A"   48 A'   49 A'   15 A"                 
 -2.661  -2.650  -2.650  -2.048  -2.047  -2.043  -2.043  -2.042
 50 A'   16 A"   51 A'   52 A'   53 A'   17 A"   54 A'   18 A"                 
 -2.042  -2.029  -2.029  -2.028  -2.028  -1.275  -0.960  -0.896
 55 A'   19 A"   56 A'   20 A"   57 A'   58 A'   59 A'   60 A'                 
 -0.890  -0.844  -0.781  -0.777  -0.699  -0.680  -0.644  -0.621
 61 A'   62 A'   63 A'   64 A'   65 A'   66 A'   67 A'   68 A'                 
 -0.573  -0.567  -0.517  -0.509  -0.472  -0.455  -0.450  -0.443
 69 A'   70 A'   21 A"   71 A'   72 A'   22 A"   73 A'   74 A'                 
 -0.419  -0.390  -0.384  -0.377  -0.362  -0.348  -0.344  -0.312
 75 A'   23 A"   76 A'   24 A"   77 A'   25 A"   78 A'   79 A'                 
 -0.306  -0.305  -0.304  -0.268  -0.264  -0.264
 80 A'   26 A"   27 A"   28 A"   81 A'   29 A"                                 
 -- Virtual --                   
 -0.101  -0.073  -0.060  -0.049  -0.043  -0.005   0.001   0.016
 82 A'   30 A"   31 A"   83 A'   84 A'   85 A'   86 A'   87 A'                 
  0.027   0.033   0.042   0.052   0.059   0.065   0.066   0.074
 88 A'   89 A'   32 A"   90 A'   91 A'   33 A"   92 A'   34 A"                 
  0.075   0.079   0.086   0.096   0.097   0.101   0.105   0.107
 93 A'   35 A"   94 A'   95 A'   96 A'   36 A"   97 A'   37 A"                 
  0.125   0.126   0.128   0.141   0.154   0.154   0.156   0.163
 98 A'   38 A"   99 A'  100 A'  101 A'   39 A"  102 A'   40 A"                 
  0.167   0.176   0.178   0.185   0.201   0.206   0.207   0.210
103 A'  104 A'  105 A'  106 A'  107 A'   41 A"  108 A'  109 A'                 
  0.220   0.222   0.235   0.241   0.246   0.254   0.263   0.264
110 A'  111 A'   42 A"  112 A'  113 A'  114 A'  115 A'   43 A"                 
  0.277   0.286   0.300   0.310   0.320   0.349   0.352   0.356
116 A'  117 A'  118 A'   44 A"  119 A'  120 A'  121 A'  122 A'                 
  0.387   0.392   0.397   0.400   0.414   0.419   0.420   0.423
123 A'   45 A"   46 A"  124 A'  125 A'   47 A"   48 A"  126 A'                 
  0.428   0.432   0.442   0.448   0.462   0.466   0.490   0.490
127 A'  128 A'   49 A"  129 A'   50 A"  130 A'   51 A"  131 A'                 
  0.496   0.498   0.501   0.511   0.528   0.543   0.549   0.553
132 A'  133 A'   52 A"  134 A'   53 A"  135 A'  136 A'   54 A"                 
  0.567   0.572   0.578   0.591   0.598   0.610   0.612   0.624
 55 A"  137 A'  138 A'   56 A"  139 A'  140 A'   57 A"  141 A'                 
  0.651   0.662   0.702   0.713   0.734   0.737   0.753   0.765
142 A'   58 A"  143 A'  144 A'  145 A'   59 A"  146 A'  147 A'                 
  0.771   0.777   0.803   0.820   0.829   0.840   0.844   0.845
148 A'   60 A"  149 A'  150 A'  151 A'   61 A"   62 A"  152 A'                 
  0.871   0.879   0.897   0.919   0.933   0.937   0.958   0.967
153 A'  154 A'  155 A'  156 A'  157 A'   63 A"  158 A'   64 A"                 
  0.986   0.995   1.045   1.058   1.065   1.091   1.134   1.151
159 A'  160 A'  161 A'  162 A'  163 A'   65 A"  164 A'  165 A'                 
  1.167   1.206   1.206   1.257   1.259   1.267   1.321   1.333
 66 A"  166 A'   67 A"  167 A'   68 A"   69 A"  168 A'   70 A"                 
  1.350   1.365   1.400   1.416   1.419   1.427   1.450   1.455
169 A'   71 A"  170 A'   72 A"  171 A'  172 A'  173 A'  174 A'                 
  1.481   1.527   1.539   1.565   1.572   1.643   1.718   1.729
175 A'  176 A'  177 A'  178 A'  179 A'  180 A'   73 A"   74 A"                 
  1.749   1.766   1.810   1.820   1.837   1.843   1.902   2.013
181 A'  182 A'  183 A'  184 A'   75 A"   76 A"   77 A"  185 A'                 
  2.017   2.024   2.068   2.144   2.180   2.211   2.226   2.226
 78 A"  186 A'  187 A'  188 A'  189 A'  190 A'  191 A'   79 A"                 
  2.248   2.269   2.277   2.298   2.330   2.404   2.427   2.457
 80 A"  192 A'   81 A"  193 A'  194 A'  195 A'  196 A'  197 A'                 
  2.528   2.563   2.590   2.699   2.703   2.813   2.826   2.827
198 A'   82 A"  199 A'   83 A"   84 A"   85 A"   86 A"  200 A'                 
  2.896   3.034   3.060   3.063   3.068   3.165   3.194   3.390
201 A'   87 A"  202 A'  203 A'  204 A'  205 A'  206 A'  207 A'                 
  3.421   3.641   3.752   3.755   3.815   3.902   3.948   3.958
208 A'  209 A'   88 A"  210 A'  211 A'  212 A'   89 A"   90 A"                 
  3.962   3.986   3.992   3.995   4.020   4.042   4.059   4.072
 91 A"   92 A"  213 A'   93 A"  214 A'   94 A"  215 A'  216 A'                 
  4.079   4.121   4.179   4.247   4.254   4.311   4.403   4.409
 95 A"  217 A'  218 A'  219 A'  220 A'  221 A'  222 A'  223 A'                 
  4.548   4.797   4.835   5.991   6.027   6.076   6.102   6.123
224 A'  225 A'  226 A'   96 A"   97 A"  227 A'  228 A'  229 A'                 
  6.195   6.301   6.435   6.697   6.749   7.550   7.658   7.748
230 A'   98 A"  231 A'  232 A'  233 A'   99 A"  234 A'  235 A'                 
  9.734   9.799  23.219  23.756  23.774  23.913  23.929  24.019
236 A'  237 A'  238 A'  239 A'  240 A'  241 A'  242 A'  243 A'                 
 25.773  25.856  26.107  26.134  26.503  26.759  27.844  27.951
100 A"  101 A"  244 A'  245 A'  246 A'  247 A'  248 A'  249 A'                 
 28.332  28.360  28.394  28.404  28.430  28.432  28.521  28.526
102 A"  103 A"  250 A'  251 A'  252 A'  253 A'  104 A"  105 A"                 
 28.540  28.542  28.554  28.563  28.598  28.630  28.691  28.759
106 A"  254 A'  255 A'  107 A"  256 A'  257 A'  258 A'  259 A'                 
 47.986  66.769 127.875 127.897 127.931 127.943 127.951 127.990
260 A'  261 A'  108 A"  109 A"  262 A'  263 A'  264 A'  265 A'                 
151.641 151.732 215.722 215.797 289.746 289.855 289.9711020.800
266 A'  267 A'  268 A'  269 A'  110 A"  270 A'  271 A'  272 A'                 
*******1901.898
273 A'  274 A'                                                                 

 Beta MOs, Restricted
 -- Occupied --                  
*******-1165.89 -482.86 -176.32 -176.32 -165.73 -165.73 -165.73
  1 A'    2 A'    3 A'    4 A'    5 A'    6 A'    7 A'    1 A"                 
-165.73 -165.72 -165.72 -101.59 -101.58  -62.51  -56.33  -56.33
  8 A'    2 A"    9 A'   10 A'   11 A'   12 A'   13 A'    3 A"                 
-56.330 -35.820 -35.819 -31.314 -31.313 -31.307 -31.307 -31.306
 14 A'   15 A'   16 A'   17 A'   18 A'    4 A"   19 A'    5 A"                 
-31.306 -24.729 -22.964 -22.963 -22.963 -22.962 -22.962 -22.961
 20 A'   21 A'   22 A'   23 A'    6 A"   24 A'    7 A"   25 A'                 
-22.958 -22.958 -22.957 -22.957 -10.314 -10.291 -10.289 -10.279
 26 A'    8 A"   27 A'    9 A"   28 A'   29 A'   30 A'   31 A'                 
-10.276 -10.270  -9.500  -9.498  -8.723  -7.266  -7.263  -7.255
 32 A'   33 A'   34 A'   35 A'   36 A'   37 A'   38 A'   10 A"                 
 -7.254  -7.253  -7.252  -6.555  -6.541  -6.540  -6.369  -6.368
 39 A'   11 A"   40 A'   41 A'   12 A"   42 A'   43 A'   44 A'                 
 -4.782  -4.781  -4.767  -4.766  -4.766  -4.765  -2.666  -2.662
 45 A'   46 A'   13 A"   47 A'   14 A"   48 A'   49 A'   15 A"                 
 -2.661  -2.650  -2.650  -2.048  -2.047  -2.043  -2.043  -2.042
 50 A'   16 A"   51 A'   52 A'   53 A'   17 A"   54 A'   18 A"                 
 -2.042  -2.029  -2.029  -2.028  -2.028  -1.275  -0.960  -0.896
 55 A'   19 A"   56 A'   20 A"   57 A'   58 A'   59 A'   60 A'                 
 -0.890  -0.844  -0.781  -0.777  -0.699  -0.680  -0.644  -0.621
 61 A'   62 A'   63 A'   64 A'   65 A'   66 A'   67 A'   68 A'                 
 -0.573  -0.567  -0.517  -0.509  -0.472  -0.455  -0.450  -0.443
 69 A'   70 A'   21 A"   71 A'   72 A'   22 A"   73 A'   74 A'                 
 -0.419  -0.390  -0.384  -0.377  -0.362  -0.348  -0.344  -0.312
 75 A'   23 A"   76 A'   24 A"   77 A'   25 A"   78 A'   79 A'                 
 -0.306  -0.305  -0.304  -0.268  -0.264  -0.264
 80 A'   26 A"   27 A"   28 A"   81 A'   29 A"                                 
 -- Virtual --                   
 -0.101  -0.073  -0.060  -0.049  -0.043  -0.005   0.001   0.016
 82 A'   30 A"   31 A"   83 A'   84 A'   85 A'   86 A'   87 A'                 
  0.027   0.033   0.042   0.052   0.059   0.065   0.066   0.074
 88 A'   89 A'   32 A"   90 A'   91 A'   33 A"   92 A'   34 A"                 
  0.075   0.079   0.086   0.096   0.097   0.101   0.105   0.107
 93 A'   35 A"   94 A'   95 A'   96 A'   36 A"   97 A'   37 A"                 
  0.125   0.126   0.128   0.141   0.154   0.154   0.156   0.163
 98 A'   38 A"   99 A'  100 A'  101 A'   39 A"  102 A'   40 A"                 
  0.167   0.176   0.178   0.185   0.201   0.206   0.207   0.210
103 A'  104 A'  105 A'  106 A'  107 A'   41 A"  108 A'  109 A'                 
  0.220   0.222   0.235   0.241   0.246   0.254   0.263   0.264
110 A'  111 A'   42 A"  112 A'  113 A'  114 A'  115 A'   43 A"                 
  0.277   0.286   0.300   0.310   0.320   0.349   0.352   0.356
116 A'  117 A'  118 A'   44 A"  119 A'  120 A'  121 A'  122 A'                 
  0.387   0.392   0.397   0.400   0.414   0.419   0.420   0.423
123 A'   45 A"   46 A"  124 A'  125 A'   47 A"   48 A"  126 A'                 
  0.428   0.432   0.442   0.448   0.462   0.466   0.490   0.490
127 A'  128 A'   49 A"  129 A'   50 A"  130 A'   51 A"  131 A'                 
  0.496   0.498   0.501   0.511   0.528   0.543   0.549   0.553
132 A'  133 A'   52 A"  134 A'   53 A"  135 A'  136 A'   54 A"                 
  0.567   0.572   0.578   0.591   0.598   0.610   0.612   0.624
 55 A"  137 A'  138 A'   56 A"  139 A'  140 A'   57 A"  141 A'                 
  0.651   0.662   0.702   0.713   0.734   0.737   0.753   0.765
142 A'   58 A"  143 A'  144 A'  145 A'   59 A"  146 A'  147 A'                 
  0.771   0.777   0.803   0.820   0.829   0.840   0.844   0.845
148 A'   60 A"  149 A'  150 A'  151 A'   61 A"   62 A"  152 A'                 
  0.871   0.879   0.897   0.919   0.933   0.937   0.958   0.967
153 A'  154 A'  155 A'  156 A'  157 A'   63 A"  158 A'   64 A"                 
  0.986   0.995   1.045   1.058   1.065   1.091   1.134   1.151
159 A'  160 A'  161 A'  162 A'  163 A'   65 A"  164 A'  165 A'                 
  1.167   1.206   1.206   1.257   1.259   1.267   1.321   1.333
 66 A"  166 A'   67 A"  167 A'   68 A"   69 A"  168 A'   70 A"                 
  1.350   1.365   1.400   1.416   1.419   1.427   1.450   1.455
169 A'   71 A"  170 A'   72 A"  171 A'  172 A'  173 A'  174 A'                 
  1.481   1.527   1.539   1.565   1.572   1.643   1.718   1.729
175 A'  176 A'  177 A'  178 A'  179 A'  180 A'   73 A"   74 A"                 
  1.749   1.766   1.810   1.820   1.837   1.843   1.902   2.013
181 A'  182 A'  183 A'  184 A'   75 A"   76 A"   77 A"  185 A'                 
  2.017   2.024   2.068   2.144   2.180   2.211   2.226   2.226
 78 A"  186 A'  187 A'  188 A'  189 A'  190 A'  191 A'   79 A"                 
  2.248   2.269   2.277   2.298   2.330   2.404   2.427   2.457
 80 A"  192 A'   81 A"  193 A'  194 A'  195 A'  196 A'  197 A'                 
  2.528   2.563   2.590   2.699   2.703   2.813   2.826   2.827
198 A'   82 A"  199 A'   83 A"   84 A"   85 A"   86 A"  200 A'                 
  2.896   3.034   3.060   3.063   3.068   3.165   3.194   3.390
201 A'   87 A"  202 A'  203 A'  204 A'  205 A'  206 A'  207 A'                 
  3.421   3.641   3.752   3.755   3.815   3.902   3.948   3.958
208 A'  209 A'   88 A"  210 A'  211 A'  212 A'   89 A"   90 A"                 
  3.962   3.986   3.992   3.995   4.020   4.042   4.059   4.072
 91 A"   92 A"  213 A'   93 A"  214 A'   94 A"  215 A'  216 A'                 
  4.079   4.121   4.179   4.247   4.254   4.311   4.403   4.409
 95 A"  217 A'  218 A'  219 A'  220 A'  221 A'  222 A'  223 A'                 
  4.548   4.797   4.835   5.991   6.027   6.076   6.102   6.123
224 A'  225 A'  226 A'   96 A"   97 A"  227 A'  228 A'  229 A'                 
  6.195   6.301   6.435   6.697   6.749   7.550   7.658   7.748
230 A'   98 A"  231 A'  232 A'  233 A'   99 A"  234 A'  235 A'                 
  9.734   9.799  23.219  23.756  23.774  23.913  23.929  24.019
236 A'  237 A'  238 A'  239 A'  240 A'  241 A'  242 A'  243 A'                 
 25.773  25.856  26.107  26.134  26.503  26.759  27.844  27.951
100 A"  101 A"  244 A'  245 A'  246 A'  247 A'  248 A'  249 A'                 
 28.332  28.360  28.394  28.404  28.430  28.432  28.521  28.526
102 A"  103 A"  250 A'  251 A'  252 A'  253 A'  104 A"  105 A"                 
 28.540  28.542  28.554  28.563  28.598  28.630  28.691  28.759
106 A"  254 A'  255 A'  107 A"  256 A'  257 A'  258 A'  259 A'                 
 47.986  66.769 127.875 127.897 127.931 127.943 127.951 127.990
260 A'  261 A'  108 A"  109 A"  262 A'  263 A'  264 A'  265 A'                 
151.641 151.732 215.722 215.797 289.746 289.855 289.9711020.800
266 A'  267 A'  268 A'  269 A'  110 A"  270 A'  271 A'  272 A'                 
*******1901.898
273 A'  274 A'                                                                 
 --------------------------------------------------------------

          Ground-State Mulliken Net Atomic Charges

     Atom                 Charge (a.u.)
  ----------------------------------------
      1 C                    -0.755650
      2 C                    -0.065488
      3 C                     0.179844
      4 C                    -0.399428
      5 C                    -0.289382
      6 C                     0.120974
      7 F                    -0.081678
      8 Br                   -0.102666
      9 Cl                    0.563694
     10 Cl                    0.625091
     11 I                     0.104439
     12 I                     0.100249
  ----------------------------------------
  Sum of atomic charges =     0.000000

 -----------------------------------------------------------------
                    Cartesian Multipole Moments
 -----------------------------------------------------------------
    Charge (ESU x 10^10)
                -0.0000
    Dipole Moment (Debye)
         X       0.6994      Y       0.1374      Z       0.0000
       Tot       0.7127
    Quadrupole Moments (Debye-Ang)
        XX    -132.0883     XY      -0.9451     YY    -139.4904
        XZ       0.0000     YZ       0.0000     ZZ    -139.8823
    Octopole Moments (Debye-Ang^2)
       XXX      69.3697    XXY     -25.7429    XYY      35.7718
       YYY     -60.4343    XXZ      -0.0000    XYZ       0.0000
       YYZ       0.0000    XZZ      19.9082    YZZ     -23.2402
       ZZZ      -0.0000
    Hexadecapole Moments (Debye-Ang^3)
      XXXX   -4281.8805   XXXY     134.9196   XXYY   -1179.5606
      XYYY      37.2836   YYYY   -2936.8938   XXXZ       0.0000
      XXYZ       0.0000   XYYZ       0.0000   YYYZ       0.0000
      XXZZ    -806.6253   XYZZ      31.7707   YYZZ    -539.2971
      XZZZ       0.0000   YZZZ       0.0000   ZZZZ    -174.9486
 -----------------------------------------------------------------
 Calculating MO derivatives via CPSCF
    1     0    39    0.0169666  
    2     0    39    0.0066589  
    3     0    39    0.0015306  
    4     0    39    0.0002022  
    5    22    17    0.0000264  
    6    37     2    0.0000016  
    7    39     0    0.0000001  Converged
 Time for AOints: 277.9 s (CPU) 46.7 s (wall)
 ------------------------------------------------------------------------------
                     AOints        : Timing summary (seconds)
 ------------------------------------------------------------------------------
     job step          cpu (% of tot)      sys (% of tot)     wall (% of tot)
 ------------------------------------------------------------------------------
  AOints            0.2779E+03 ( 8.2)   0.1300E-04 ( 5.4)   0.4666E+02 ( 8.0)
 ------------------------------------------------------------------------------
   Grand Totals     0.3383E+04          0.2410E-03          0.5822E+03
 ------------------------------------------------------------------------------
 Polarizability Matrix (a.u.)
            1           2           3
    1-241.3407424   4.1663431   0.0000000
    2   4.1663431-202.1353921   0.0000000
    3   0.0000000   0.0000000 -98.6096900
 Calculating analytic Hessian of the SCF energy

 Direct stationary perturbation theory relativistic correction:

 rels  =     212.353165361120
 relv  =    -711.742055740309
 rel2e =      99.945103163104
 E_rel =    -399.443787216085

 Hessian of the SCF Energy
            1           2           3           4           5           6
    1   0.6558415  -0.0032321  -0.0000000  -0.2298657   0.0685990   0.0000000
    2  -0.0032321   0.6583376   0.0000000   0.1426416  -0.1771028   0.0000000
    3  -0.0000000   0.0000000   0.1370158   0.0000000  -0.0000000  -0.0573040
    4  -0.2298657   0.1426416   0.0000000   0.5308804  -0.0362462  -0.0000000
    5   0.0685990  -0.1771028  -0.0000000  -0.0362462   0.6172428   0.0000000
    6   0.0000000   0.0000000  -0.0573040  -0.0000000   0.0000000   0.0961065
    7   0.0539798   0.0108773   0.0000000  -0.1035057  -0.0113638   0.0000000
    8   0.0672196  -0.0435398   0.0000000  -0.0663584  -0.2967027   0.0000000
    9   0.0000000  -0.0000000  -0.0014620   0.0000000   0.0000000  -0.0508003
   10  -0.0703982   0.0128703  -0.0000000   0.0132870  -0.0835131  -0.0000000
   11   0.0120664  -0.0041579   0.0000000  -0.0296195  -0.0080277   0.0000000
   12  -0.0000000  -0.0000000   0.0048559   0.0000000  -0.0000000   0.0025751
   13   0.0137827  -0.0317671   0.0000000  -0.0084532   0.0217856   0.0000000
   14  -0.0858844  -0.0065903  -0.0000000   0.0225681  -0.0571582  -0.0000000
   15   0.0000000  -0.0000000  -0.0003398   0.0000000  -0.0000000   0.0034945
   16  -0.2901718  -0.0914169   0.0000000  -0.0516689   0.0487001   0.0000000
   17  -0.0234848  -0.1117281   0.0000000  -0.0094401   0.0520012   0.0000000
   18   0.0000000   0.0000000  -0.0562260   0.0000000  -0.0000000   0.0069366
   19  -0.0758996  -0.0470831   0.0000000   0.0054367   0.0299595  -0.0000000
   20  -0.0444381  -0.3090657   0.0000000  -0.0056459  -0.0567674   0.0000000
   21   0.0000000   0.0000000  -0.0404621  -0.0000000   0.0000000   0.0064199
   22  -0.0381942  -0.0152088   0.0000000  -0.1431884  -0.0466148  -0.0000000
   23   0.0028038   0.0026499   0.0000000  -0.0466572  -0.0489496   0.0000000
   24   0.0000000  -0.0000000   0.0043672  -0.0000000   0.0000000  -0.0160786
   25   0.0016265  -0.0016239   0.0000000  -0.0087025   0.0111313   0.0000000
   26  -0.0054858  -0.0012395   0.0000000   0.0316667  -0.0294413   0.0000000
   27   0.0000000  -0.0000000   0.0041834   0.0000000   0.0000000   0.0033608
   28   0.0003382   0.0001702   0.0000000  -0.0032797   0.0018611   0.0000000
   29   0.0004859   0.0009407  -0.0000000  -0.0012724   0.0029343  -0.0000000
   30  -0.0000000   0.0000000  -0.0013305  -0.0000000   0.0000000   0.0037895
   31   0.0031550  -0.0007008  -0.0000000  -0.0007305   0.0000876  -0.0000000
   32   0.0016235  -0.0021039   0.0000000  -0.0002384  -0.0001912   0.0000000
   33  -0.0000000   0.0000000   0.0029602   0.0000000  -0.0000000  -0.0008029
   34  -0.0241942   0.0244731  -0.0000000  -0.0002099  -0.0043860  -0.0000000
   35   0.0097269  -0.0064001  -0.0000000  -0.0013984   0.0021629  -0.0000000
   36   0.0000000  -0.0000000   0.0037419  -0.0000000   0.0000000   0.0023029
            7           8           9          10          11          12
    1   0.0539798   0.0672196   0.0000000  -0.0703982   0.0120664  -0.0000000
    2   0.0108773  -0.0435398  -0.0000000   0.0128703  -0.0041579  -0.0000000
    3   0.0000000   0.0000000  -0.0014620  -0.0000000   0.0000000   0.0048559
    4  -0.1035057  -0.0663584   0.0000000   0.0132870  -0.0296195   0.0000000
    5  -0.0113638  -0.2967027   0.0000000  -0.0835131  -0.0080277  -0.0000000
    6   0.0000000   0.0000000  -0.0508003  -0.0000000   0.0000000   0.0025751
    7   0.5340695   0.0421153  -0.0000000  -0.2595657  -0.0915007  -0.0000000
    8   0.0421153   0.5713976  -0.0000000  -0.0278031  -0.1131875  -0.0000000
    9  -0.0000000  -0.0000000   0.1067168   0.0000000   0.0000000  -0.0519158
   10  -0.2595657  -0.0278031   0.0000000   0.5726975  -0.0160290   0.0000000
   11  -0.0915007  -0.1131875   0.0000000  -0.0160290   0.4992000  -0.0000000
   12  -0.0000000  -0.0000000  -0.0519158   0.0000000  -0.0000000   0.1042868
   13  -0.0515101  -0.0078723  -0.0000000  -0.2038450   0.1187794   0.0000000
   14   0.0493483   0.0525155  -0.0000000   0.0681642  -0.1690244   0.0000000
   15   0.0000000   0.0000000   0.0022699  -0.0000000  -0.0000000  -0.0485482
   16  -0.0303547  -0.0339386  -0.0000000   0.0464197   0.0085324  -0.0000000
   17  -0.0326736  -0.0362767   0.0000000   0.0591526  -0.0426145  -0.0000000
   18  -0.0000000  -0.0000000   0.0041577   0.0000000   0.0000000   0.0017136
   19  -0.0061863  -0.0014259  -0.0000000   0.0025679  -0.0004276   0.0000000
   20   0.0032226   0.0031554   0.0000000  -0.0010352   0.0004268  -0.0000000
   21  -0.0000000   0.0000000   0.0057846   0.0000000  -0.0000000  -0.0018332
   22  -0.0192498  -0.0095958   0.0000000   0.0025812   0.0001179   0.0000000
   23  -0.0253780  -0.0101138  -0.0000000   0.0023832  -0.0023337  -0.0000000
   24   0.0000000   0.0000000   0.0022954   0.0000000  -0.0000000   0.0030594
   25  -0.1123691   0.0624846  -0.0000000  -0.0343555   0.0258592  -0.0000000
   26   0.0626281  -0.0923029  -0.0000000   0.0064034  -0.0033226   0.0000000
   27  -0.0000000   0.0000000  -0.0220388   0.0000000  -0.0000000   0.0031845
   28  -0.0067776  -0.0291159  -0.0000000  -0.0408123  -0.0191400   0.0000000
   29  -0.0083138  -0.0335875   0.0000000  -0.0215291  -0.1581364  -0.0000000
   30   0.0000000  -0.0000000   0.0032008  -0.0000000   0.0000000  -0.0219383
   31   0.0014938   0.0037418  -0.0000000  -0.0297644  -0.0076977   0.0000000
   32   0.0011495  -0.0005830  -0.0000000   0.0034515   0.0021000  -0.0000000
   33  -0.0000000  -0.0000000   0.0025674   0.0000000   0.0000000   0.0018471
   34  -0.0000238   0.0005487   0.0000000   0.0011878  -0.0009411   0.0000000
   35  -0.0001116  -0.0007751  -0.0000000  -0.0025155  -0.0009218   0.0000000
   36   0.0000000  -0.0000000  -0.0007757  -0.0000000   0.0000000   0.0027130
           13          14          15          16          17          18
    1   0.0137827  -0.0858844   0.0000000  -0.2901718  -0.0234848   0.0000000
    2  -0.0317671  -0.0065903  -0.0000000  -0.0914169  -0.1117281   0.0000000
    3   0.0000000  -0.0000000  -0.0003398   0.0000000   0.0000000  -0.0562260
    4  -0.0084532   0.0225681   0.0000000  -0.0516689  -0.0094401   0.0000000
    5   0.0217856  -0.0571582  -0.0000000   0.0487001   0.0520012  -0.0000000
    6   0.0000000  -0.0000000   0.0034945   0.0000000   0.0000000   0.0069366
    7  -0.0515101   0.0493483   0.0000000  -0.0303547  -0.0326736  -0.0000000
    8  -0.0078723   0.0525155   0.0000000  -0.0339386  -0.0362767  -0.0000000
    9  -0.0000000  -0.0000000   0.0022699  -0.0000000   0.0000000   0.0041577
   10  -0.2038450   0.0681642  -0.0000000   0.0464197   0.0591526   0.0000000
   11   0.1187794  -0.1690244  -0.0000000   0.0085324  -0.0426145   0.0000000
   12   0.0000000   0.0000000  -0.0485482  -0.0000000  -0.0000000   0.0017136
   13   0.3973720  -0.0506563   0.0000000  -0.0981636  -0.0542631  -0.0000000
   14  -0.0506563   0.5431969   0.0000000  -0.0177915  -0.2824761  -0.0000000
   15   0.0000000   0.0000000   0.0882105  -0.0000000  -0.0000000  -0.0459210
   16  -0.0981636  -0.0177915  -0.0000000   0.4930252   0.0980160   0.0000000
   17  -0.0542631  -0.2824761  -0.0000000   0.0980160   0.5000610   0.0000000
   18  -0.0000000  -0.0000000  -0.0459210   0.0000000   0.0000000   0.0883144
   19  -0.0051715   0.0035277  -0.0000000  -0.0103468  -0.0473804   0.0000000
   20  -0.0001979   0.0012823   0.0000000  -0.0140641  -0.0368019  -0.0000000
   21   0.0000000   0.0000000   0.0059264   0.0000000  -0.0000000   0.0052136
   22  -0.0006034  -0.0009731  -0.0000000   0.0020502   0.0047359   0.0000000
   23  -0.0003547  -0.0003017   0.0000000   0.0016637  -0.0006915  -0.0000000
   24  -0.0000000   0.0000000  -0.0008796  -0.0000000  -0.0000000   0.0028539
   25  -0.0009436  -0.0044517  -0.0000000  -0.0005887   0.0002475   0.0000000
   26  -0.0014836   0.0004306  -0.0000000   0.0011540   0.0001148   0.0000000
   27   0.0000000   0.0000000   0.0038159  -0.0000000  -0.0000000  -0.0013197
   28   0.0036912   0.0169935  -0.0000000  -0.0023288   0.0004835   0.0000000
   29  -0.0019577  -0.0387891   0.0000000   0.0027815   0.0010894  -0.0000000
   30  -0.0000000  -0.0000000   0.0018236   0.0000000   0.0000000   0.0040605
   31  -0.0425021  -0.0084198  -0.0000000  -0.0177940  -0.0109619   0.0000000
   32  -0.0095994  -0.0228156  -0.0000000  -0.0210302  -0.0094309   0.0000000
   33  -0.0000000   0.0000000  -0.0102195   0.0000000  -0.0000000   0.0009443
   34  -0.0036532   0.0075748  -0.0000000  -0.0400778   0.0155686   0.0000000
   35   0.0175874  -0.0202696   0.0000000   0.0173934  -0.0332471  -0.0000000
   36   0.0000000  -0.0000000   0.0003673  -0.0000000   0.0000000  -0.0107279
           19          20          21          22          23          24
    1  -0.0758996  -0.0444381   0.0000000  -0.0381942   0.0028038   0.0000000
    2  -0.0470831  -0.3090657   0.0000000  -0.0152088   0.0026499  -0.0000000
    3   0.0000000   0.0000000  -0.0404621   0.0000000   0.0000000   0.0043672
    4   0.0054367  -0.0056459  -0.0000000  -0.1431884  -0.0466572  -0.0000000
    5   0.0299595  -0.0567674   0.0000000  -0.0466148  -0.0489496   0.0000000
    6  -0.0000000   0.0000000   0.0064199  -0.0000000   0.0000000  -0.0160786
    7  -0.0061863   0.0032226  -0.0000000  -0.0192498  -0.0253780   0.0000000
    8  -0.0014259   0.0031554   0.0000000  -0.0095958  -0.0101138   0.0000000
    9  -0.0000000   0.0000000   0.0057846   0.0000000  -0.0000000   0.0022954
   10   0.0025679  -0.0010352   0.0000000   0.0025812   0.0023832   0.0000000
   11  -0.0004276   0.0004268  -0.0000000   0.0001179  -0.0023337  -0.0000000
   12   0.0000000  -0.0000000  -0.0018332   0.0000000  -0.0000000   0.0030594
   13  -0.0051715  -0.0001979   0.0000000  -0.0006034  -0.0003547  -0.0000000
   14   0.0035277   0.0012823   0.0000000  -0.0009731  -0.0003017   0.0000000
   15  -0.0000000   0.0000000   0.0059264  -0.0000000   0.0000000  -0.0008796
   16  -0.0103468  -0.0140641   0.0000000   0.0020502   0.0016637  -0.0000000
   17  -0.0473804  -0.0368019  -0.0000000   0.0047359  -0.0006915  -0.0000000
   18   0.0000000  -0.0000000   0.0052136   0.0000000  -0.0000000   0.0028539
   19   0.0960520   0.0597725  -0.0000000  -0.0013545   0.0062963  -0.0000000
   20   0.0597725   0.3995585  -0.0000000   0.0005292   0.0022535   0.0000000
   21  -0.0000000  -0.0000000   0.0221904  -0.0000000  -0.0000000  -0.0019606
   22  -0.0013545   0.0005292  -0.0000000   0.1979056   0.0662229  -0.0000000
   23   0.0062963   0.0022535  -0.0000000   0.0662229   0.0657404   0.0000000
   24  -0.0000000   0.0000000  -0.0019606  -0.0000000   0.0000000   0.0068504
   25   0.0002059   0.0006302  -0.0000000   0.0019786  -0.0059943  -0.0000000
   26   0.0014529  -0.0019119  -0.0000000   0.0014069  -0.0074002  -0.0000000
   27  -0.0000000   0.0000000   0.0001326  -0.0000000   0.0000000  -0.0007639
   28   0.0001469  -0.0006222  -0.0000000  -0.0003509  -0.0011495  -0.0000000
   29  -0.0006851  -0.0033564   0.0000000  -0.0003998  -0.0007553   0.0000000
   30   0.0000000  -0.0000000   0.0000029   0.0000000  -0.0000000   0.0002002
   31  -0.0004778  -0.0001440  -0.0000000  -0.0005505  -0.0002282   0.0000000
   32  -0.0011907  -0.0005449   0.0000000  -0.0002117  -0.0000681  -0.0000000
   33  -0.0000000   0.0000000   0.0001618  -0.0000000   0.0000000  -0.0000102
   34  -0.0049729   0.0019928  -0.0000000  -0.0010239   0.0003919  -0.0000000
   35  -0.0028160   0.0017718   0.0000000  -0.0000089  -0.0000298   0.0000000
   36  -0.0000000  -0.0000000  -0.0015763  -0.0000000   0.0000000   0.0000664
           25          26          27          28          29          30
    1   0.0016265  -0.0054858   0.0000000   0.0003382   0.0004859  -0.0000000
    2  -0.0016239  -0.0012395  -0.0000000   0.0001702   0.0009407   0.0000000
    3   0.0000000   0.0000000   0.0041834   0.0000000  -0.0000000  -0.0013305
    4  -0.0087025   0.0316667   0.0000000  -0.0032797  -0.0012724  -0.0000000
    5   0.0111313  -0.0294413   0.0000000   0.0018611   0.0029343   0.0000000
    6   0.0000000   0.0000000   0.0033608   0.0000000  -0.0000000   0.0037895
    7  -0.1123691   0.0626281  -0.0000000  -0.0067776  -0.0083138   0.0000000
    8   0.0624846  -0.0923029   0.0000000  -0.0291159  -0.0335875  -0.0000000
    9  -0.0000000  -0.0000000  -0.0220388  -0.0000000   0.0000000   0.0032008
   10  -0.0343555   0.0064034   0.0000000  -0.0408123  -0.0215291  -0.0000000
   11   0.0258592  -0.0033226  -0.0000000  -0.0191400  -0.1581364   0.0000000
   12  -0.0000000   0.0000000   0.0031845   0.0000000  -0.0000000  -0.0219383
   13  -0.0009436  -0.0014836   0.0000000   0.0036912  -0.0019577  -0.0000000
   14  -0.0044517   0.0004306   0.0000000   0.0169935  -0.0387891  -0.0000000
   15  -0.0000000  -0.0000000   0.0038159  -0.0000000   0.0000000   0.0018236
   16  -0.0005887   0.0011540  -0.0000000  -0.0023288   0.0027815   0.0000000
   17   0.0002475   0.0001148  -0.0000000   0.0004835   0.0010894   0.0000000
   18   0.0000000   0.0000000  -0.0013197   0.0000000  -0.0000000   0.0040605
   19   0.0002059   0.0014529  -0.0000000   0.0001469  -0.0006851   0.0000000
   20   0.0006302  -0.0019119   0.0000000  -0.0006222  -0.0033564  -0.0000000
   21  -0.0000000  -0.0000000   0.0001326  -0.0000000   0.0000000   0.0000029
   22   0.0019786   0.0014069  -0.0000000  -0.0003509  -0.0003998   0.0000000
   23  -0.0059943  -0.0074002   0.0000000  -0.0011495  -0.0007553  -0.0000000
   24  -0.0000000  -0.0000000  -0.0007639  -0.0000000   0.0000000   0.0002002
   25   0.1628732  -0.0894107  -0.0000000  -0.0083098   0.0000257   0.0000000
   26  -0.0894107   0.1339026  -0.0000000  -0.0085541   0.0014214   0.0000000
   27  -0.0000000  -0.0000000   0.0099620  -0.0000000   0.0000000  -0.0006250
   28  -0.0083098  -0.0085541  -0.0000000   0.0653819   0.0287629   0.0000000
   29   0.0000257   0.0014214   0.0000000   0.0287629   0.2306401  -0.0000000
   30   0.0000000   0.0000000  -0.0006250   0.0000000  -0.0000000   0.0106015
   31  -0.0009754  -0.0001491  -0.0000000  -0.0077756   0.0023384   0.0000000
   32   0.0006068   0.0001073  -0.0000000   0.0096402  -0.0017594   0.0000000
   33  -0.0000000  -0.0000000   0.0001178   0.0000000   0.0000000  -0.0000272
   34  -0.0004394   0.0003714  -0.0000000   0.0000765  -0.0002365   0.0000000
   35   0.0004952  -0.0003582  -0.0000000   0.0006703  -0.0006419   0.0000000
   36   0.0000000   0.0000000  -0.0000096   0.0000000  -0.0000000   0.0002419
           31          32          33          34          35          36
    1   0.0031550   0.0016235  -0.0000000  -0.0241942   0.0097269   0.0000000
    2  -0.0007008  -0.0021039   0.0000000   0.0244731  -0.0064001  -0.0000000
    3  -0.0000000   0.0000000   0.0029602  -0.0000000  -0.0000000   0.0037419
    4  -0.0007305  -0.0002384   0.0000000  -0.0002099  -0.0013984  -0.0000000
    5   0.0000876  -0.0001912  -0.0000000  -0.0043860   0.0021629   0.0000000
    6  -0.0000000   0.0000000  -0.0008029  -0.0000000  -0.0000000   0.0023029
    7   0.0014938   0.0011495  -0.0000000  -0.0000238  -0.0001116   0.0000000
    8   0.0037418  -0.0005830  -0.0000000   0.0005487  -0.0007751  -0.0000000
    9  -0.0000000  -0.0000000   0.0025674   0.0000000  -0.0000000  -0.0007757
   10  -0.0297644   0.0034515   0.0000000   0.0011878  -0.0025155  -0.0000000
   11  -0.0076977   0.0021000   0.0000000  -0.0009411  -0.0009218   0.0000000
   12   0.0000000  -0.0000000   0.0018471   0.0000000   0.0000000   0.0027130
   13  -0.0425021  -0.0095994  -0.0000000  -0.0036532   0.0175874   0.0000000
   14  -0.0084198  -0.0228156   0.0000000   0.0075748  -0.0202696  -0.0000000
   15  -0.0000000  -0.0000000  -0.0102195  -0.0000000   0.0000000   0.0003673
   16  -0.0177940  -0.0210302   0.0000000  -0.0400778   0.0173934  -0.0000000
   17  -0.0109619  -0.0094309  -0.0000000   0.0155686  -0.0332471   0.0000000
   18   0.0000000   0.0000000   0.0009443   0.0000000  -0.0000000  -0.0107279
   19  -0.0004778  -0.0011907  -0.0000000  -0.0049729  -0.0028160  -0.0000000
   20  -0.0001440  -0.0005449   0.0000000   0.0019928   0.0017718  -0.0000000
   21  -0.0000000   0.0000000   0.0001618  -0.0000000   0.0000000  -0.0015763
   22  -0.0005505  -0.0002117  -0.0000000  -0.0010239  -0.0000089  -0.0000000
   23  -0.0002282  -0.0000681   0.0000000   0.0003919  -0.0000298   0.0000000
   24   0.0000000  -0.0000000  -0.0000102  -0.0000000   0.0000000   0.0000664
   25  -0.0009754   0.0006068  -0.0000000  -0.0004394   0.0004952   0.0000000
   26  -0.0001491   0.0001073  -0.0000000   0.0003714  -0.0003582   0.0000000
   27  -0.0000000  -0.0000000   0.0001178  -0.0000000  -0.0000000  -0.0000096
   28  -0.0077756   0.0096402   0.0000000   0.0000765   0.0006703   0.0000000
   29   0.0023384  -0.0017594   0.0000000  -0.0002365  -0.0006419  -0.0000000
   30   0.0000000   0.0000000  -0.0000272   0.0000000   0.0000000   0.0002419
   31   0.0954814   0.0214778   0.0000000   0.0004402   0.0006560   0.0000000
   32   0.0214778   0.0453563  -0.0000000  -0.0056789  -0.0100667   0.0000000
   33   0.0000000  -0.0000000   0.0021515  -0.0000000  -0.0000000   0.0003096
   34   0.0004402  -0.0056789  -0.0000000   0.0728908  -0.0396788   0.0000000
   35   0.0006560  -0.0100667  -0.0000000  -0.0396788   0.0687757  -0.0000000
   36   0.0000000   0.0000000   0.0003096   0.0000000  -0.0000000   0.0033465
 **********************************************************************
 **                                                                  **
 **                       VIBRATIONAL ANALYSIS                       **
 **                       --------------------                       **
 **                                                                  **
 **        VIBRATIONAL FREQUENCIES (CM**-1) AND NORMAL MODES         **
 **     FORCE CONSTANTS (mDYN/ANGSTROM) AND REDUCED MASSES (AMU)     **
 **                  INFRARED INTENSITIES (KM/MOL)                   **
 **                                                                  **
 **********************************************************************


 Mode:                 1                      2                      3
 Frequency:        26.19                  59.41                  76.72
 Force Cnst:      0.0225                 0.0531                 0.0834
 Red. Mass:      55.7520                25.5340                24.0528
 IR Active:          YES                    YES                    YES
 IR Intens:        0.008                  0.111                  0.126
 Raman Active:       YES                    YES                    YES
               X      Y      Z        X      Y      Z        X      Y      Z
 C          0.000 -0.000 -0.007   -0.000 -0.000 -0.333    0.000 -0.000  0.403
 C          0.000  0.000 -0.008   -0.000 -0.000 -0.139    0.000  0.000  0.244
 C         -0.000  0.000 -0.235    0.000 -0.000 -0.004   -0.000 -0.000  0.183
 C         -0.000  0.000 -0.286    0.000 -0.000 -0.193   -0.000  0.000  0.057
 C         -0.000  0.000 -0.128    0.000 -0.000 -0.202   -0.000  0.000  0.123
 C         -0.000  0.000 -0.090   -0.000 -0.000 -0.238   -0.000  0.000  0.280
 F          0.000  0.000  0.102   -0.000 -0.000 -0.528    0.000 -0.000  0.613
 Br         0.000  0.000  0.372   -0.000 -0.000  0.015    0.000  0.000 -0.227
 Cl        -0.000 -0.000 -0.437    0.000  0.000  0.518   -0.000 -0.000  0.300
 Cl        -0.000  0.000 -0.545    0.000 -0.000 -0.420   -0.000  0.000 -0.348
 I          0.000 -0.000  0.362   -0.000  0.000  0.053    0.000 -0.000  0.034
 I         -0.000 -0.000 -0.267    0.000  0.000  0.095   -0.000  0.000 -0.093
 TransDip   0.000  0.000  0.003    0.000  0.000  0.011    0.000  0.000 -0.011

 Mode:                 4                      5                      6
 Frequency:        99.41                 117.07                 155.42
 Force Cnst:      0.5685                 0.5318                 0.8498
 Red. Mass:      97.6504                65.8622                59.7098
 IR Active:          YES                    YES                    YES
 IR Intens:        0.191                  0.355                  0.056
 Raman Active:       YES                    YES                    YES
               X      Y      Z        X      Y      Z        X      Y      Z
 C          0.163  0.113 -0.000   -0.016 -0.232  0.000   -0.065 -0.134 -0.000
 C          0.146  0.055 -0.000    0.011 -0.142  0.000   -0.131 -0.207 -0.000
 C          0.111  0.052 -0.000    0.064 -0.161  0.000   -0.092 -0.224 -0.000
 C          0.110  0.061 -0.000    0.048 -0.229  0.000   -0.097 -0.124 -0.000
 C          0.168  0.100 -0.000    0.017 -0.257  0.000    0.006 -0.025 -0.000
 C          0.165  0.086  0.000    0.035 -0.276  0.000   -0.046 -0.031 -0.000
 F          0.159  0.112 -0.000   -0.102 -0.218  0.000    0.026 -0.158 -0.000
 Br         0.263 -0.171 -0.000   -0.240  0.436 -0.000   -0.366  0.166  0.000
 Cl         0.073  0.001  0.000    0.167 -0.052 -0.000   -0.255 -0.410  0.000
 Cl         0.005  0.087 -0.000    0.048 -0.236 -0.000   -0.402 -0.099 -0.000
 I          0.087  0.527  0.000   -0.253  0.228  0.000    0.475  0.108  0.000
 I         -0.378 -0.505  0.000    0.343 -0.265 -0.000   -0.030  0.023  0.000
 TransDip  -0.014 -0.002  0.000   -0.002  0.019 -0.000   -0.008  0.000  0.000

 Mode:                 7                      8                      9
 Frequency:       158.38                 176.49                 199.09
 Force Cnst:      0.2155                 0.6665                 0.8441
 Red. Mass:      14.5781                36.3188                36.1466
 IR Active:          YES                    YES                    YES
 IR Intens:        0.021                  0.170                  0.232
 Raman Active:       YES                    YES                    YES
               X      Y      Z        X      Y      Z        X      Y      Z
 C          0.000 -0.000 -0.152   -0.155 -0.160 -0.000   -0.181  0.211 -0.000
 C          0.000  0.000 -0.288   -0.145 -0.132 -0.000   -0.250  0.205 -0.000
 C         -0.000  0.000 -0.336    0.034 -0.137 -0.000   -0.218  0.229 -0.000
 C         -0.000  0.000 -0.377    0.085 -0.252 -0.000   -0.139  0.144  0.000
 C         -0.000  0.000 -0.489    0.024 -0.250 -0.000   -0.119  0.115  0.000
 C          0.000  0.000 -0.386   -0.107 -0.207 -0.000   -0.118  0.099  0.000
 F          0.000 -0.000  0.454   -0.195 -0.163  0.000   -0.290  0.238  0.000
 Br         0.000  0.000 -0.001   -0.212 -0.212 -0.000   -0.196 -0.258  0.000
 Cl        -0.000 -0.000  0.130    0.332  0.182 -0.000   -0.072  0.502  0.000
 Cl        -0.000  0.000  0.166    0.478 -0.347  0.000   -0.111  0.177 -0.000
 I         -0.000 -0.000  0.029    0.046  0.149  0.000    0.102  0.003  0.000
 I          0.000 -0.000  0.014   -0.083  0.160 -0.000    0.211 -0.160 -0.000
 TransDip  -0.000  0.000  0.005    0.003  0.013 -0.000    0.010 -0.012 -0.000

 Mode:                10                     11                     12
 Frequency:       235.98                 273.01                 293.88
 Force Cnst:      1.0430                 1.0396                 0.6285
 Red. Mass:      31.7897                23.6726                12.3516
 IR Active:          YES                    YES                    YES
 IR Intens:        0.063                  0.349                  0.358
 Raman Active:       YES                    YES                    YES
               X      Y      Z        X      Y      Z        X      Y      Z
 C         -0.080  0.097  0.000    0.179  0.093 -0.000   -0.000 -0.000  0.064
 C         -0.037  0.137  0.000   -0.012 -0.086 -0.000    0.000 -0.000  0.575
 C         -0.117  0.162 -0.000    0.039 -0.022 -0.000    0.000  0.000  0.480
 C         -0.055  0.121 -0.000    0.016  0.146 -0.000    0.000  0.000  0.035
 C         -0.094  0.028  0.000    0.077  0.214  0.000    0.000  0.000 -0.452
 C         -0.057  0.026  0.000    0.124  0.244  0.000   -0.000  0.000 -0.467
 F         -0.231  0.133 -0.000    0.803 -0.014 -0.000   -0.000 -0.000 -0.033
 Br         0.007  0.002 -0.000   -0.262 -0.051  0.000   -0.000 -0.000 -0.037
 Cl        -0.581 -0.303  0.000    0.045 -0.033  0.000    0.000 -0.000 -0.092
 Cl         0.622  0.037 -0.000    0.198  0.194 -0.000    0.000  0.000  0.001
 I          0.011  0.030 -0.000   -0.049 -0.033 -0.000   -0.000 -0.000  0.014
 I          0.049 -0.032  0.000   -0.015 -0.034 -0.000    0.000 -0.000  0.016
 TransDip   0.005 -0.007  0.000   -0.019 -0.001 -0.000    0.000  0.000  0.019

 Mode:                13                     14                     15
 Frequency:       331.22                 352.75                 403.69
 Force Cnst:      1.7230                 0.9233                 1.7939
 Red. Mass:      26.6571                12.5945                18.6836
 IR Active:          YES                    YES                    YES
 IR Intens:        0.107                  0.247                  0.444
 Raman Active:       YES                    YES                    YES
               X      Y      Z        X      Y      Z        X      Y      Z
 C         -0.073 -0.041 -0.000    0.000  0.000 -0.438    0.120  0.464  0.000
 C          0.044  0.014 -0.000   -0.000  0.000 -0.322   -0.027  0.199  0.000
 C          0.320 -0.039 -0.000   -0.000  0.000  0.250    0.092  0.058 -0.000
 C          0.244  0.208  0.000   -0.000 -0.000  0.580    0.128 -0.111 -0.000
 C          0.101  0.046  0.000    0.000 -0.000  0.259    0.265  0.102 -0.000
 C         -0.049 -0.004  0.000    0.000  0.000 -0.420    0.200  0.188  0.000
 F         -0.487  0.042  0.000    0.000  0.000  0.229   -0.060  0.606 -0.000
 Br        -0.103 -0.076  0.000    0.000  0.000  0.011   -0.067 -0.027 -0.000
 Cl         0.341 -0.400  0.000   -0.000  0.000 -0.033    0.082 -0.180  0.000
 Cl         0.013  0.487 -0.000   -0.000 -0.000 -0.091   -0.077 -0.334  0.000
 I         -0.026 -0.000 -0.000   -0.000 -0.000 -0.005   -0.030 -0.017  0.000
 I          0.010 -0.000 -0.000   -0.000 -0.000  0.006    0.006 -0.000 -0.000
 TransDip   0.009  0.005 -0.000   -0.000 -0.000 -0.016    0.021  0.006  0.000

 Mode:                16                     17                     18
 Frequency:       544.27                 558.76                 620.59
 Force Cnst:      2.5856                 2.2150                 2.7493
 Red. Mass:      14.8141                12.0412                12.1162
 IR Active:          YES                    YES                    YES
 IR Intens:       30.563                  0.023                  1.102
 Raman Active:       YES                    YES                    YES
               X      Y      Z        X      Y      Z        X      Y      Z
 C          0.241 -0.079  0.000    0.000 -0.000 -0.012    0.000 -0.000  0.448
 C          0.250  0.040 -0.000    0.000 -0.000  0.454    0.000 -0.000 -0.001
 C          0.268  0.097  0.000   -0.000 -0.000 -0.419   -0.000 -0.000 -0.528
 C          0.426 -0.126  0.000    0.000 -0.000 -0.186   -0.000  0.000  0.631
 C          0.447 -0.251 -0.000    0.000 -0.000  0.595   -0.000  0.000 -0.292
 C          0.365 -0.295  0.000    0.000 -0.000 -0.478    0.000  0.000 -0.158
 F         -0.076 -0.056 -0.000   -0.000  0.000  0.012   -0.000  0.000 -0.098
 Br        -0.078 -0.030  0.000   -0.000 -0.000 -0.011   -0.000  0.000  0.002
 Cl        -0.243  0.149 -0.000   -0.000  0.000  0.032    0.000  0.000  0.029
 Cl        -0.063  0.082 -0.000    0.000  0.000  0.008    0.000 -0.000 -0.035
 I         -0.022 -0.002  0.000   -0.000  0.000 -0.006   -0.000 -0.000  0.002
 I         -0.023  0.023 -0.000   -0.000  0.000  0.004   -0.000  0.000  0.003
 TransDip   0.168 -0.056  0.000    0.000 -0.000 -0.005    0.000 -0.000  0.034

 Mode:                19                     20                     21
 Frequency:       626.16                 688.15                 689.12
 Force Cnst:      2.9452                 3.3647                 3.9126
 Red. Mass:      12.7497                12.0595                13.9839
 IR Active:          YES                    YES                    YES
 IR Intens:        8.001                  1.195                 60.721
 Raman Active:       YES                    YES                    YES
               X      Y      Z        X      Y      Z        X      Y      Z
 C          0.458 -0.107 -0.000    0.000  0.000  0.653   -0.097 -0.133  0.000
 C          0.247 -0.335 -0.000   -0.000 -0.000 -0.473    0.083  0.117 -0.000
 C         -0.190 -0.265  0.000   -0.000 -0.000  0.308    0.277  0.159 -0.000
 C         -0.293  0.049 -0.000   -0.000 -0.000 -0.226    0.227  0.307  0.000
 C         -0.048  0.347  0.000   -0.000 -0.000  0.214    0.255  0.442  0.000
 C          0.409  0.202  0.000    0.000 -0.000 -0.389   -0.215  0.470 -0.000
 F         -0.268 -0.002  0.000    0.000  0.000 -0.088   -0.101 -0.351 -0.000
 Br        -0.029  0.008 -0.000    0.000  0.000  0.007   -0.015 -0.016  0.000
 Cl         0.009  0.065 -0.000    0.000 -0.000 -0.008   -0.051  0.016  0.000
 Cl         0.050 -0.008  0.000    0.000  0.000  0.003   -0.031 -0.197 -0.000
 I         -0.001 -0.010 -0.000    0.000  0.000 -0.000   -0.011 -0.005 -0.000
 I         -0.012 -0.001 -0.000   -0.000  0.000  0.002    0.008 -0.012  0.000
 TransDip   0.087 -0.026 -0.000   -0.000 -0.000  0.035    0.082  0.236  0.000

 Mode:                22                     23                     24
 Frequency:       776.98                 927.78                1072.95
 Force Cnst:      4.5423                 6.6697                 8.3205
 Red. Mass:      12.7705                13.1514                12.2671
 IR Active:          YES                    YES                    YES
 IR Intens:        7.910                 20.074                  5.944
 Raman Active:       YES                    YES                    YES
               X      Y      Z        X      Y      Z        X      Y      Z
 C         -0.177  0.057  0.000    0.007 -0.154  0.000    0.045 -0.233 -0.000
 C         -0.400 -0.335  0.000    0.177 -0.317 -0.000    0.612  0.086 -0.000
 C         -0.037 -0.436 -0.000    0.485 -0.375 -0.000   -0.165  0.127  0.000
 C          0.096 -0.339  0.000    0.194  0.295  0.000   -0.099 -0.445  0.000
 C          0.506  0.097  0.000   -0.360 -0.093  0.000    0.111 -0.086  0.000
 C         -0.176  0.228 -0.000   -0.289  0.007  0.000   -0.449  0.257  0.000
 F         -0.022  0.066 -0.000    0.038  0.321 -0.000    0.019  0.138  0.000
 Br         0.054  0.025 -0.000   -0.006 -0.001  0.000   -0.027 -0.009  0.000
 Cl        -0.067  0.064  0.000   -0.091  0.088  0.000    0.011 -0.004 -0.000
 Cl         0.032  0.109  0.000   -0.010 -0.045  0.000    0.007  0.055 -0.000
 I         -0.009 -0.002  0.000    0.003  0.003 -0.000    0.001  0.001 -0.000
 I          0.006 -0.002 -0.000    0.002 -0.002 -0.000    0.003 -0.002  0.000
 TransDip  -0.005 -0.090  0.000    0.032 -0.140  0.000    0.061  0.049 -0.000

 Mode:                25                     26                     27
 Frequency:      1209.18                1250.61                1327.71
 Force Cnst:     10.7209                11.0595                12.5188
 Red. Mass:      12.4451                12.0017                12.0533
 IR Active:          YES                    YES                    YES
 IR Intens:       11.505                  2.072                113.391
 Raman Active:       YES                    YES                    YES
               X      Y      Z        X      Y      Z        X      Y      Z
 C         -0.116 -0.349 -0.000    0.355 -0.053 -0.000    0.333  0.002 -0.000
 C          0.061 -0.166 -0.000   -0.103  0.354 -0.000   -0.201 -0.346  0.000
 C         -0.386  0.099  0.000   -0.271 -0.282  0.000   -0.357  0.311  0.000
 C         -0.039  0.492  0.000    0.466 -0.141  0.000    0.437  0.136 -0.000
 C          0.444  0.120  0.000   -0.198  0.409  0.000   -0.121 -0.384 -0.000
 C         -0.130 -0.386 -0.000   -0.243 -0.281 -0.000   -0.091  0.349  0.000
 F          0.056  0.216  0.000    0.006 -0.009  0.000   -0.043 -0.011  0.000
 Br         0.003  0.003  0.000   -0.002 -0.000  0.000    0.008  0.007 -0.000
 Cl         0.035 -0.018 -0.000   -0.001 -0.001 -0.000    0.023 -0.022 -0.000
 Cl        -0.004 -0.050 -0.000    0.001  0.005 -0.000   -0.015 -0.011  0.000
 I         -0.002  0.000 -0.000   -0.000  0.000 -0.000   -0.001  0.001  0.000
 I         -0.001  0.002  0.000   -0.000 -0.000  0.000    0.000 -0.001  0.000
 TransDip  -0.007  0.108 -0.000   -0.046  0.000 -0.000   -0.278  0.198 -0.000

 Mode:                28                     29                     30
 Frequency:      1383.73                1539.45                1544.56
 Force Cnst:     13.8938                16.7919                16.8817
 Red. Mass:      12.3159                12.0260                12.0103
 IR Active:          YES                    YES                    YES
 IR Intens:      206.006                  8.451                  3.684
 Raman Active:       YES                    YES                    YES
               X      Y      Z        X      Y      Z        X      Y      Z
 C          0.105  0.619 -0.000   -0.276 -0.338 -0.000    0.547 -0.267 -0.000
 C          0.303  0.078 -0.000    0.040  0.437  0.000   -0.368  0.322  0.000
 C         -0.176 -0.375  0.000   -0.247 -0.414  0.000    0.243 -0.047  0.000
 C         -0.077  0.323 -0.000    0.148  0.164 -0.000   -0.396  0.114 -0.000
 C          0.189 -0.278 -0.000   -0.026 -0.291 -0.000    0.203 -0.248 -0.000
 C         -0.257 -0.047  0.000    0.346  0.357  0.000   -0.224  0.067  0.000
 F         -0.032 -0.205 -0.000    0.021  0.055 -0.000   -0.015  0.032  0.000
 Br        -0.010 -0.002 -0.000    0.000 -0.002 -0.000    0.002 -0.001 -0.000
 Cl         0.002  0.011 -0.000    0.002  0.005 -0.000   -0.001 -0.003 -0.000
 Cl         0.002 -0.011  0.000   -0.000  0.000  0.000    0.004  0.000 -0.000
 I         -0.000  0.001  0.000   -0.001 -0.000  0.000    0.001  0.001  0.000
 I          0.002  0.000  0.000   -0.001 -0.000  0.000   -0.001  0.001  0.000
 TransDip   0.177  0.424  0.000   -0.041 -0.083  0.000    0.030 -0.054 -0.000

 STANDARD THERMODYNAMIC QUANTITIES AT   298.15 K  AND     1.00 ATM

   This Molecule has  0 Imaginary Frequencies
   Zero point vibrational energy:       25.330 kcal/mol

   Atom    1 Element C  Has Mass   12.00000
   Atom    2 Element C  Has Mass   12.00000
   Atom    3 Element C  Has Mass   12.00000
   Atom    4 Element C  Has Mass   12.00000
   Atom    5 Element C  Has Mass   12.00000
   Atom    6 Element C  Has Mass   12.00000
   Atom    7 Element F  Has Mass   18.99840
   Atom    8 Element Br Has Mass   78.91830
   Atom    9 Element Cl Has Mass   34.96885
   Atom   10 Element Cl Has Mass   34.96885
   Atom   11 Element I  Has Mass  126.90440
   Atom   12 Element I  Has Mass  126.90440
   Molecular Mass:   493.663200 amu
   Principal axes and moments of inertia in amu*Bohr^2:
                             1           2           3
    Eigenvalues --     6013.98725 10380.90416 16394.89141
          X               0.99983    -0.01865     0.00000
          Y               0.01865     0.99983    -0.00000
          Z              -0.00000     0.00000     1.00000
   Rotational Symmetry Number is   1
   The Molecule is an Asymmetric Top
   Translational Enthalpy:        0.889 kcal/mol
   Rotational Enthalpy:           0.889 kcal/mol
   Vibrational Enthalpy:         31.545 kcal/mol
   gas constant (RT):             0.592 kcal/mol
   Translational Entropy:        44.477  cal/mol.K
   Rotational Entropy:           35.280  cal/mol.K
   Vibrational Entropy:          42.164  cal/mol.K

   Total Enthalpy:               33.915 kcal/mol
   Total Entropy:               121.921  cal/mol.K

 ======================================================================

 STANDARD THERMODYNAMIC QUANTITIES FOR ANHARMONIC VIBRATION -- TOSH

   Zero point vibrational energy: ************ kcal/mol

   Vibrational Enthalpy:       Infinity kcal/mol
   Vibrational Entropy:             NaN  cal/mol.K

   Total Enthalpy:             Infinity kcal/mol
   Total Entropy:                   NaN  cal/mol.K

 ======================================================================

 STANDARD THERMODYNAMIC QUANTITIES FOR ANHARMONIC VIBRATION -- VPT2

   Zero point vibrational energy: ************ kcal/mol

   Vibrational Enthalpy:       Infinity kcal/mol
   Vibrational Entropy:             NaN  cal/mol.K

   Total Enthalpy:             Infinity kcal/mol
   Total Entropy:                   NaN  cal/mol.K

 ======================================================================

Archival summary:
1\1\february\FREQ\ProcedureUnspecified\BasisUnspecified\2r1l216\taweetha\MonDec201:37:402019MonDec201:37:402019\0\\#,FREQ,ProcedureUnspecified,BasisUnspecified,\\0,1\I\C,1,2.13154\C,2,1.40397,1,120.62\C,3,1.39171,2,119.03,1,-180,0\F,4,1.33732,3,119.41,2,180,0\C,4,1.39077,3,122.21,2,0,0\C,6,1.39861,4,118.925,3,-0,0\C,2,1.40535,1,119.886,3,180,0\Cl,7,1.735,6,119.724,4,-180,0\Cl,8,1.74075,2,120.936,1,0,0\Br,6,1.89386,4,118.463,3,-180,0\I,3,2.12292,2,124.361,1,0,0\\\@

 Total job time:  792.29s(wall), 4538.68s(cpu) 
 Mon Dec  2 01:37:40 2019

        *************************************************************
        *                                                           *
        *  Thank you very much for using Q-Chem.  Have a nice day.  *
        *                                                           *
        *************************************************************
