# Supplementary material for: Geometric and energetic data from quantum chemical calculations of halobenzenes and xylenes
Source: Data Brief. 2020 Mar 5;30:105386. doi: 10.1016/j.dib.2020.105386 (PMC7114895; doi:10.1016/j.dib.2020.105386)
Supplement: Supplementary file 1 [file mmc1.zip › halobenzene/B3LYP/FBrClIBrBr.out]

                  Welcome to Q-Chem
     A Quantum Leap Into The Future Of Chemistry


 Q-Chem 5.2 (devel), Q-Chem, Inc., Pleasanton, CA (2019)

 Yihan Shao,  Zhengting Gan,  E. Epifanovsky,  A. T. B. Gilbert,  M. Wormit,  
 J. Kussmann,  A. W. Lange,  A. Behn,  Jia Deng,  Xintian Feng,  D. Ghosh,  
 M. Goldey,  P. R. Horn,  L. D. Jacobson,  I. Kaliman,  T. Kus,  A. Landau,  
 Jie Liu,  E. I. Proynov,  R. M. Richard,  R. P. Steele,  E. J. Sundstrom,  
 H. L. Woodcock III,  P. M. Zimmerman,  D. Zuev,  B. Albrecht,  E. Alguire,  
 S. A. Baeppler,  D. Barton,  Z. Benda,  Y. A. Bernard,  E. J. Berquist,  
 K. B. Bravaya,  H. Burton,  D. Casanova,  Chun-Min Chang,  Yunqing Chen,  
 A. Chien,  K. D. Closser,  M. P. Coons,  S. Coriani,  S. Dasgupta,  
 A. L. Dempwolff,  M. Diedenhofen,  Hainam Do,  R. G. Edgar,  Po-Tung Fang,  
 S. Faraji,  S. Fatehi,  Qingguo Feng,  K. D. Fenk,  J. Fosso-Tande,  
 J. Gayvert,  Qinghui Ge,  A. Ghysels,  G. Gidofalvi,  J. Gomes,  
 J. Gonthier,  A. Gunina,  D. Hait,  M. W. D. Hanson-Heine,  
 P. H. P. Harbach,  A. W. Hauser,  M. F. Herbst,  J. E. Herr,  
 E. G. Hohenstein,  Z. C. Holden,  Kerwin Hui,  B. C. Huynh,  T.-C. Jagau,  
 Hyunjun Ji,  B. Kaduk,  K. Khistyaev,  Jaehoon Kim,  P. Klunzinger,  K. Koh,  
 D. Kosenkov,  L. Koulias,  T. Kowalczyk,  C. M. Krauter,  A. Kunitsa,  
 Ka Un Lao,  A. Laurent,  K. V. Lawler,  Joonho Lee,  D. Lefrancois,  
 S. Lehtola,  D. S. Levine,  Yi-Pei Li,  You-Sheng Lin,  Fenglai Liu,  
 E. Livshits,  A. Luenser,  P. Manohar,  E. Mansoor,  S. F. Manzer,  
 Shan-Ping Mao,  Yuezhi Mao,  N. Mardirossian,  A. V. Marenich,  
 T. Markovich,  L. A. Martinez-Martinez,  S. A. Maurer,  N. J. Mayhall,  
 S. C. McKenzie,  J.-M. Mewes,  P. Morgante,  A. F. Morrison,  
 J. W. Mullinax,  K. Nanda,  T. S. Nguyen-Beck,  R. Olivares-Amaya,  
 J. A. Parkhill,  Zheng Pei,  T. M. Perrine,  F. Plasser,  P. Pokhilko,  
 S. Prager,  A. Prociuk,  E. Ramos,  D. R. Rehn,  F. Rob,  M. Scheurer,  
 M. Schneider,  N. Sergueev,  S. M. Sharada,  S. Sharma,  D. W. Small,  
 T. Stauch,  T. Stein,  Yu-Chuan Su,  A. J. W. Thom,  A. Tkatchenko,  
 T. Tsuchimochi,  N. M. Tubman,  L. Vogt,  M. L. Vidal,  O. Vydrov,  
 M. A. Watson,  J. Wenzel,  M. de Wergifosse,  T. A. Wesolowski,  A. White,  
 J. Witte,  A. Yamada,  Jun Yang,  K. Yao,  S. Yeganeh,  S. R. Yost,  
 Zhi-Qiang You,  A. Zech,  Igor Ying Zhang,  Xing Zhang,  Yan Zhao,  
 Ying Zhu,  B. R. Brooks,  G. K. L. Chan,  C. J. Cramer,  M. S. Gordon,  
 W. J. Hehre,  A. Klamt,  M. W. Schmidt,  C. D. Sherrill,  D. G. Truhlar,  
 A. Aspuru-Guzik,  R. Baer,  A. T. Bell,  N. A. Besley,  Jeng-Da Chai,  
 A. E. DePrince, III,  R. A. DiStasio Jr.,  A. Dreuw,  B. D. Dunietz,  
 T. R. Furlani,  Chao-Ping Hsu,  Yousung Jung,  Jing Kong,  D. S. Lambrecht,  
 WanZhen Liang,  C. Ochsenfeld,  V. A. Rassolov,  L. V. Slipchenko,  
 J. E. Subotnik,  T. Van Voorhis,  J. M. Herbert,  A. I. Krylov,  
 P. M. W. Gill,  M. Head-Gordon

 Contributors to earlier versions of Q-Chem not listed above: 
 R. D. Adamson,  B. Austin,  J. Baker,  G. J. O. Beran,  K. Brandhorst,  
 S. T. Brown,  E. F. C. Byrd,  A. K. Chakraborty,  C.-L. Cheng,  
 Siu Hung Chien,  D. M. Chipman,  D. L. Crittenden,  H. Dachsel,  
 R. J. Doerksen,  A. D. Dutoi,  L. Fusti-Molnar,  W. A. Goddard III,  
 A. Golubeva-Zadorozhnaya,  S. R. Gwaltney,  G. Hawkins,  A. Heyden,  
 S. Hirata,  G. Kedziora,  F. J. Keil,  C. Kelley,  Jihan Kim,  R. A. King,  
 R. Z. Khaliullin,  P. P. Korambath,  W. Kurlancheek,  A. M. Lee,  M. S. Lee,  
 S. V. Levchenko,  Ching Yeh Lin,  D. Liotard,  R. C. Lochan,  I. Lotan,  
 P. E. Maslen,  N. Nair,  D. P. O'Neill,  D. Neuhauser,  E. Neuscamman,  
 C. M. Oana,  R. Olson,  B. Peters,  R. Peverati,  P. A. Pieniazek,  
 Y. M. Rhee,  J. Ritchie,  M. A. Rohrdanz,  E. Rosta,  N. J. Russ,  
 H. F. Schaefer III,  N. E. Schultz,  N. Shenvi,  A. C. Simmonett,  A. Sodt,  
 D. Stuck,  K. S. Thanthiriwatte,  V. Vanovschi,  Tao Wang,  A. Warshel,  
 C. F. Williams,  Q. Wu,  X. Xu,  W. Zhang

 Please cite Q-Chem as follows:
 Y. Shao et al., Mol. Phys. 113, 184-215 (2015)
 DOI: 10.1080/00268976.2014.952696

 Q-Chem 5.2.1 for Intel X86 EM64T Linux

 Parts of Q-Chem use Armadillo 8.300.2 (Tropical Shenanigans).
 http://arma.sourceforge.net/

 Q-Chem begins on Mon Dec  2 01:37:40 2019  

Host: 
0

     Scratch files written to /scratch/taweetham/qchem29080//
NAlpha2: 220
NElect   220
Mult     1

Checking the input file for inconsistencies... 	...done.

--------------------------------------------------------------
User input:
--------------------------------------------------------------
$MOLECULE
0 1
C   
C	1	CC
C	2	CC	1	120.0		
C	3	CC	2	120.0	1	0.0
C	4	CC	3	120.0	2	0.0	
C	5 	CC	4	120.0	3	0.0
F	1	CF	2	120.0	3	180.0
Br	2	CBr	3	120.0	4	180.0
Cl	3	CCl	4	120.0	5	180.0
I	4	CI	5	120.0	6	180.0
Br	5	CBr	6	120.0	1	180.0
Br	6	CBr	1	120.0	2	180.0

CC=1.39483
CH=1.08673
CF=1.33960
CCl=1.72090
CBr=1.89068
CI=2.07886
$END

$REM
   JOB_TYPE	OPTIMIZATION
   BASIS	6-311++G**
   METHOD	B3LYP
   MEM_TOTAL	64000
   SYM_IGNORE	TRUE
$END

--------------------------------------------------------------
 ----------------------------------------------------------------
             Standard Nuclear Orientation (Angstroms)
    I     Atom           X                Y                Z
 ----------------------------------------------------------------
    1      C       0.0000000000     0.0000000000     0.0000000000
    2      C       0.0000000000     0.0000000000     1.3948300000
    3      C       1.2079582140     0.0000000000     2.0922450000
    4      C       2.4159164279     0.0000000000     1.3948300000
    5      C       2.4159164279     0.0000000000    -0.0000000000
    6      C       1.2079582140     0.0000000000    -0.6974150000
    7      F      -1.1601276309    -0.0000000000    -0.6698000000
    8      Br     -1.6373769104    -0.0000000000     2.3401700000
    9      Cl      1.2079582140    -0.0000000000     3.8131450000
   10      I       4.2162619988    -0.0000000000     2.4342600000
   11      Br      4.0532933383    -0.0000000000    -0.9453400000
   12      Br      1.2079582140    -0.0000000000    -2.5880950000
 ----------------------------------------------------------------
 Nuclear Repulsion Energy =        2855.08657297 hartrees
 There are      110 alpha and      110 beta electrons
 Requested basis set is 6-311++G(d,p)
 There are 136 shells and 390 basis functions

 Total QAlloc Memory Limit  64000 MB
 Mega-Array Size       188 MB
 MEM_STATIC part       192 MB
 A cutoff of  1.0D-11 yielded   5952 shell pairs
 There are     54732 function pairs (     60533 Cartesian)
 Smallest overlap matrix eigenvalue = 5.27E-07

 Q-Chem warning in module stvman/mkSTV.C, line 318:

 Overlap eigenvalue is smaller than square root of threshold
 Use THRESH >= 12 to get rid of this warning

 Linear dependence detected in AO basis
 Tighter screening thresholds may be required for diffuse basis sets
 Use S2THRESH > 14 and THRESH = 14 in case of SCF convergence issues
 Number of orthogonalized atomic orbitals = 389
 Maximum deviation from orthogonality = 2.715E-10

 Scale SEOQF with 1.000000e-01/1.000000e-01/1.000000e-01

 Standard Electronic Orientation quadrupole field applied
 Nucleus-field energy     =    -0.0000000514 hartrees
 Guess from superposition of atomic densities
 Warning:  Energy on first SCF cycle will be non-variational
 SAD guess density has 220.000000 electrons

 -----------------------------------------------------------------------
  General SCF calculation program by
  Eric Jon Sundstrom, Paul Horn, Yuezhi Mao, Dmitri Zuev, Alec White,
  David Stuck, Shaama M.S., Shane Yost, Joonho Lee, David Small,
  Daniel Levine, Susi Lehtola, Hugh Burton, Evgeny Epifanovsky,
  Bang C. Huynh
 -----------------------------------------------------------------------
 Exchange:     0.2000 Hartree-Fock + 0.0800 Slater + 0.7200 B88
 Correlation:  0.1900 VWN1RPA + 0.8100 LYP
 Using SG-1 standard quadrature grid
 using 6 threads for integral computing
 -------------------------------------------------------
 OpenMP Integral computing Module                
 Release: version 2.0, May 2017, Q-Chem Inc. Pleasanton 
 -------------------------------------------------------
 A restricted SCF calculation will be
 performed using DIIS
 SCF converges when DIIS error is below 1.0e-08
 ---------------------------------------
  Cycle       Energy         DIIS error
 ---------------------------------------
    1  -15433.1833437041      3.00e-02  
    2  -15430.6467395454      2.16e-03  
    3  -15430.5939256398      2.66e-03  
    4  -15430.6787128541      8.93e-04  
    5  -15430.6947920331      2.15e-04  
    6  -15430.6953833934      8.25e-05  
    7  -15430.6954852128      2.49e-05  
    8  -15430.6954956520      1.08e-05  
    9  -15430.6954975147      1.89e-06  
   10  -15430.6954975518      7.58e-07  
   11  -15430.6954975595      4.02e-07  
   12  -15430.6954975621      7.52e-08  
   13  -15430.6954975625      3.06e-08  
   14  -15430.6954975646      6.13e-09  Convergence criterion met
 ---------------------------------------
 SCF time:   CPU 260.98s  wall 47.00s 
 SCF   energy in the final basis set =   -15430.6954975646
 Total energy in the final basis set =   -15430.6954975646

 --------------------------------------------------------------

                    Orbital Energies (a.u.)
 --------------------------------------------------------------

 Alpha MOs
 -- Occupied --
********-482.8601-482.8592-482.8590-176.3197-165.7235-165.7213-165.7211
******** -62.5129 -62.5120 -62.5120 -56.3337 -56.3328 -56.3327 -56.3295
-56.3291 -56.3286 -56.3286 -56.3283 -56.3281 -35.8163 -31.3096 -31.3036
-31.3030 -24.7321 -22.9601 -22.9587 -22.9583 -22.9541 -22.9541 -10.3179
-10.2883 -10.2818 -10.2786 -10.2785 -10.2674  -9.5008  -8.7218  -8.7210
 -8.7209  -7.2655  -7.2556  -7.2548  -6.5541  -6.5533  -6.5532  -6.5401
 -6.5395  -6.5393  -6.5391  -6.5384  -6.5383  -6.3660  -4.7790  -4.7639
 -4.7628  -2.6648  -2.6641  -2.6639  -2.6612  -2.6604  -2.6604  -2.6602
 -2.6595  -2.6595  -2.6491  -2.6490  -2.6486  -2.6484  -2.6483  -2.6482
 -2.0450  -2.0404  -2.0395  -2.0264  -2.0262  -1.2745  -0.9582  -0.9083
 -0.8657  -0.8414  -0.8204  -0.7777  -0.7436  -0.7006  -0.6432  -0.6295
 -0.5764  -0.5742  -0.5178  -0.4968  -0.4756  -0.4592  -0.4536  -0.4520
 -0.4062  -0.4018  -0.3993  -0.3638  -0.3603  -0.3441  -0.3438  -0.3230
 -0.3147  -0.3079  -0.3022  -0.2694  -0.2645  -0.2643
 -- Virtual --
 -0.0930  -0.0693  -0.0625  -0.0377  -0.0349  -0.0111  -0.0009   0.0156
  0.0211   0.0247   0.0387   0.0388   0.0507   0.0537   0.0608   0.0630
  0.0660   0.0685   0.0763   0.0791   0.0863   0.0905   0.0926   0.0949
  0.1024   0.1079   0.1182   0.1233   0.1324   0.1335   0.1431   0.1533
  0.1594   0.1623   0.1759   0.1766   0.1816   0.1859   0.1983   0.1985
  0.2041   0.2062   0.2111   0.2218   0.2306   0.2368   0.2427   0.2514
  0.2576   0.2687   0.2718   0.2812   0.2855   0.3048   0.3183   0.3334
  0.3586   0.3698   0.3848   0.3895   0.3948   0.3992   0.4157   0.4189
  0.4241   0.4275   0.4296   0.4320   0.4390   0.4451   0.4599   0.4684
  0.4709   0.4825   0.4971   0.5008   0.5044   0.5084   0.5107   0.5262
  0.5332   0.5444   0.5506   0.5625   0.5694   0.5705   0.5736   0.5935
  0.6118   0.6186   0.6205   0.6243   0.6398   0.6699   0.6843   0.6883
  0.6886   0.7075   0.7315   0.7360   0.7612   0.7799   0.7806   0.7919
  0.8090   0.8147   0.8185   0.8376   0.8385   0.8526   0.8735   0.8937
  0.9022   0.9286   0.9352   0.9363   0.9582   0.9894   1.0122   1.0307
  1.0689   1.0718   1.0984   1.1010   1.1532   1.1756   1.1940   1.2131
  1.2188   1.2366   1.2714   1.3204   1.3659   1.3875   1.3922   1.4130
  1.4477   1.4560   1.4821   1.4957   1.5398   1.5564   1.5855   1.6036
  1.7137   1.7300   1.7431   1.7585   1.8125   1.8179   1.8396   1.8455
  1.8937   1.9871   2.0083   2.0159   2.0337   2.0528   2.0688   2.1071
  2.1358   2.1625   2.1840   2.2276   2.2449   2.2521   2.2547   2.2593
  2.2841   2.3174   2.3330   2.3787   2.4309   2.4788   2.5691   2.5700
  2.7024   2.7196   2.8065   2.8320   2.8386   2.9443   3.0125   3.0375
  3.0726   3.0745   3.1558   3.1956   3.3857   3.4301   3.6483   3.7507
  3.7508   3.8284   3.8807   3.9522   3.9554   3.9813   3.9885   3.9933
  3.9933   4.0156   4.0474   4.0515   4.0599   4.0688   4.0712   4.0755
  4.1160   4.1449   4.2182   4.2485   4.2859   4.2939   4.3738   4.4057
  4.4342   4.5386   4.8284   4.8335   6.0259   6.1364   6.1699   6.2976
  6.4438   6.6451   6.7343   6.7702   6.8279   7.5347   7.5466   7.5701
  7.6518   7.6642   7.6989   7.7215   7.7528   7.8010   9.7717  23.2190
 23.7767  23.7815  23.9419  23.9494  24.0355  25.8158  26.2094  26.6487
 27.9318  28.3602  28.4311  28.4471  28.5268  28.5543  28.5570  28.6230
 28.7318  47.9361  48.0187  48.0682  66.7711 127.8974 127.9638 127.9808
151.7165 215.7648 289.7304 289.7428 289.7667 289.8495 289.8621 289.9005
289.9406 289.9754 290.02261020.73681020.84081020.90211901.8822
 --------------------------------------------------------------

          Ground-State Mulliken Net Atomic Charges

     Atom                 Charge (a.u.)
  ----------------------------------------
      1 C                    -0.590269
      2 C                     0.196700
      3 C                     0.535627
      4 C                    -0.777926
      5 C                    -0.042552
      6 C                     0.602196
      7 F                    -0.095138
      8 Br                   -0.113445
      9 Cl                    0.532803
     10 I                     0.114872
     11 Br                   -0.225704
     12 Br                   -0.137166
  ----------------------------------------
  Sum of atomic charges =     0.000000

 -----------------------------------------------------------------
                    Cartesian Multipole Moments
 -----------------------------------------------------------------
    Charge (ESU x 10^10)
                 0.0000
    Dipole Moment (Debye)
         X       0.8781      Y       0.0000      Z       0.3059
       Tot       0.9298
    Quadrupole Moments (Debye-Ang)
        XX    -129.3210     XY      -0.0000     YY    -135.2132
        XZ      -0.9456     YZ      -0.0000     ZZ    -131.0035
    Octopole Moments (Debye-Ang^2)
       XXX    -665.9450    XXY      -0.0000    XYY    -239.2861
       YYY      -0.0000    XXZ     -99.1840    XYZ      -0.0000
       YYZ    -116.6817    XZZ    -225.3938    YZZ      -0.0000
       ZZZ    -346.1463
    Hexadecapole Moments (Debye-Ang^3)
      XXXX   -5689.0280   XXXY      -0.0000   XXYY   -1058.1394
      XYYY      -0.0000   YYYY    -164.4364   XXXZ    -493.9340
      XXYZ      -0.0000   XYYZ    -186.1287   YYYZ      -0.0000
      XXZZ   -1560.6371   XYZZ      -0.0000   YYZZ    -706.8286
      XZZZ    -548.1971   YZZZ      -0.0000   ZZZZ   -3821.6998
 -----------------------------------------------------------------
 Calculating analytic gradient of the SCF energy
 Gradient of SCF Energy
            1           2           3           4           5           6
    1  -0.0027716   0.0068771   0.0000395  -0.0015261  -0.0000270   0.0017884
    2  -0.0000000   0.0000000  -0.0000000  -0.0000000   0.0000000   0.0000000
    3  -0.0013856   0.0002076   0.0032274   0.0020199   0.0001178   0.0055697
            7           8           9          10          11          12
    1  -0.0053952   0.0055013   0.0029104  -0.0134211  -0.0023754   0.0083996
    2   0.0000000   0.0000000  -0.0000000  -0.0000000   0.0000000   0.0000000
    3  -0.0034050   0.0039395  -0.0078796  -0.0116047   0.0052820   0.0039109
 Max gradient component =       1.342E-02
 RMS gradient           =       4.407E-03
 Gradient time:  CPU 88.52 s  wall 14.86 s
 Geometry Optimization Parameters
   NAtoms,    NIC,     NZ,  NCons,   NDum,   NFix, NCnnct, MaxDiis
       12      78      12       0       0       0       0       0


** GEOMETRY OPTIMIZATION IN DELOCALIZED INTERNAL COORDINATES **
   Searching for a Minimum

   Optimization Cycle:   1

                       Coordinates (Angstroms)
     ATOM                X               Y               Z
      1  C         0.0000000000    0.0000000000    0.0000000000
      2  C         0.0000000000    0.0000000000    1.3948300000
      3  C         1.2079582140    0.0000000000    2.0922450000
      4  C         2.4159164279    0.0000000000    1.3948300000
      5  C         2.4159164279    0.0000000000    0.0000000000
      6  C         1.2079582140    0.0000000000   -0.6974150000
      7  F        -1.1601276309    0.0000000000   -0.6698000000
      8  Br       -1.6373769104    0.0000000000    2.3401700000
      9  Cl        1.2079582140    0.0000000000    3.8131450000
     10  I         4.2162619988    0.0000000000    2.4342600000
     11  Br        4.0532933383    0.0000000000   -0.9453400000
     12  Br        1.2079582140    0.0000000000   -2.5880950000
   Point Group: c1    Number of degrees of freedom:    30


   Energy is -15430.695497565


 Attempting to generate delocalized internal coordinates
 Initial Hessian constructed with Jon Baker's OPTIMIZE code

 21 Hessian modes will be used to form the next step
  Hessian Eigenvalues:
     0.124424    0.201019    0.201019    0.201019    0.250000    0.250000
     0.250000    0.250000    0.250000    0.250000    0.250000    0.250000
     0.250000    0.334879    0.426727    0.426727    0.464882    0.464882
     0.464882    0.464882    0.572947

 Minimum search - taking simple RFO step
 Searching for Lamda that Minimizes Along All modes
 Value Taken    Lamda =  -0.00855711
 Step Taken.  Stepsize is  0.195413

                             Maximum     Tolerance    Cnvgd?
         Gradient           0.038365      0.000300      NO
         Displacement       0.129562      0.001200      NO
         Energy change     *********      0.000001      NO


 New Cartesian Coordinates Obtained by Inverse Iteration

 Displacement from previous Coordinates is:  0.410680
 ----------------------------------------------------------------
             Standard Nuclear Orientation (Angstroms)
    I     Atom           X                Y                Z
 ----------------------------------------------------------------
    1      C       0.0265285898     0.0000000000     0.0110281880
    2      C       0.0058949093     0.0000000000     1.3965192161
    3      C       1.2181077136     0.0000000000     2.1014071463
    4      C       2.4477317065     0.0000000000     1.4067684163
    5      C       2.4398302065     0.0000000000    -0.0085043083
    6      C       1.2164928172     0.0000000000    -0.7020930358
    7      F      -1.1299516744     0.0000000000    -0.6534808528
    8      Br     -1.6841211896     0.0000000000     2.2597987944
    9      Cl      1.1759275758     0.0000000000     3.8339356452
   10      I       4.2784526642     0.0000000000     2.5307042586
   11      Br      4.0578737191     0.0000000000    -1.0093042443
   12      Br      1.0829494696     0.0000000000    -2.5979492236
 ----------------------------------------------------------------
 Nuclear Repulsion Energy =        2815.34096448 hartrees
 There are      110 alpha and      110 beta electrons
 Applying Cartesian multipole field
    Component          Value
    ---------          -----
     (2,0,0)        1.00000E-11
     (0,2,0)        2.00000E-11
     (0,0,2)       -3.00000E-11
 Nucleus-field energy     =    -0.0000000528 hartrees
 Requested basis set is 6-311++G(d,p)
 There are 136 shells and 390 basis functions
 A cutoff of  1.0D-11 yielded   5922 shell pairs
 There are     54495 function pairs (     60249 Cartesian)
 Smallest overlap matrix eigenvalue = 5.38E-07

 Q-Chem warning in module stvman/mkSTV.C, line 318:

 Overlap eigenvalue is smaller than square root of threshold
 Use THRESH >= 12 to get rid of this warning

 Linear dependence detected in AO basis
 Tighter screening thresholds may be required for diffuse basis sets
 Use S2THRESH > 14 and THRESH = 14 in case of SCF convergence issues
 Number of orthogonalized atomic orbitals = 389
 Maximum deviation from orthogonality = 1.895E-10
 Guess MOs from SCF MO coefficient file

 -----------------------------------------------------------------------
  General SCF calculation program by
  Eric Jon Sundstrom, Paul Horn, Yuezhi Mao, Dmitri Zuev, Alec White,
  David Stuck, Shaama M.S., Shane Yost, Joonho Lee, David Small,
  Daniel Levine, Susi Lehtola, Hugh Burton, Evgeny Epifanovsky,
  Bang C. Huynh
 -----------------------------------------------------------------------
 Exchange:     0.2000 Hartree-Fock + 0.0800 Slater + 0.7200 B88
 Correlation:  0.1900 VWN1RPA + 0.8100 LYP
 Using SG-1 standard quadrature grid
 using 6 threads for integral computing
 -------------------------------------------------------
 OpenMP Integral computing Module                
 Release: version 2.0, May 2017, Q-Chem Inc. Pleasanton 
 -------------------------------------------------------
 A restricted SCF calculation will be
 performed using DIIS
 SCF converges when DIIS error is below 1.0e-08
 ---------------------------------------
  Cycle       Energy         DIIS error
 ---------------------------------------
    1  -15430.6925054959      7.38e-04  
    2  -15430.6971924402      2.76e-04  
    3  -15430.6940502954      4.80e-04  
    4  -15430.6986241984      5.76e-05  
    5  -15430.6986724335      1.17e-05  
    6  -15430.6986741748      4.34e-06  
    7  -15430.6986744467      2.17e-06  
    8  -15430.6986745289      6.28e-07  
    9  -15430.6986745355      1.76e-07  
   10  -15430.6986745356      5.08e-08  
   11  -15430.6986745359      2.06e-08  
   12  -15430.6986745358      4.06e-09  Convergence criterion met
 ---------------------------------------
 SCF time:   CPU 225.80s  wall 40.00s 
 SCF   energy in the final basis set =   -15430.6986745358
 Total energy in the final basis set =   -15430.6986745358

 --------------------------------------------------------------

                    Orbital Energies (a.u.)
 --------------------------------------------------------------

 Alpha MOs
 -- Occupied --
********-482.8609-482.8601-482.8599-176.3221-165.7260-165.7237-165.7235
******** -62.5136 -62.5129 -62.5127 -56.3345 -56.3337 -56.3334 -56.3302
-56.3299 -56.3295 -56.3293 -56.3291 -56.3289 -35.8185 -31.3121 -31.3056
-31.3051 -24.7312 -22.9625 -22.9610 -22.9607 -22.9561 -22.9561 -10.3152
-10.2929 -10.2878 -10.2794 -10.2786 -10.2755  -9.5007  -8.7224  -8.7217
 -8.7215  -7.2655  -7.2556  -7.2548  -6.5549  -6.5542  -6.5537  -6.5407
 -6.5400  -6.5399  -6.5398  -6.5390  -6.5389  -6.3677  -4.7809  -4.7653
 -4.7643  -2.6655  -2.6648  -2.6644  -2.6617  -2.6611  -2.6610  -2.6609
 -2.6603  -2.6600  -2.6497  -2.6497  -2.6490  -2.6490  -2.6489  -2.6488
 -2.0463  -2.0420  -2.0412  -2.0277  -2.0274  -1.2773  -0.9530  -0.9042
 -0.8636  -0.8393  -0.8179  -0.7755  -0.7436  -0.6943  -0.6443  -0.6307
 -0.5757  -0.5704  -0.5197  -0.4939  -0.4750  -0.4588  -0.4514  -0.4490
 -0.4055  -0.3991  -0.3968  -0.3620  -0.3583  -0.3429  -0.3392  -0.3223
 -0.3147  -0.3087  -0.3020  -0.2713  -0.2697  -0.2659
 -- Virtual --
 -0.1005  -0.0716  -0.0633  -0.0431  -0.0398  -0.0156  -0.0043   0.0131
  0.0208   0.0245   0.0390   0.0390   0.0503   0.0536   0.0600   0.0640
  0.0659   0.0667   0.0758   0.0793   0.0862   0.0888   0.0920   0.0949
  0.1013   0.1072   0.1175   0.1235   0.1316   0.1330   0.1431   0.1540
  0.1585   0.1619   0.1718   0.1754   0.1812   0.1827   0.1942   0.2002
  0.2023   0.2041   0.2091   0.2174   0.2297   0.2387   0.2446   0.2509
  0.2536   0.2660   0.2713   0.2803   0.2875   0.3010   0.3154   0.3374
  0.3573   0.3659   0.3877   0.3915   0.3927   0.3957   0.4137   0.4185
  0.4254   0.4255   0.4293   0.4310   0.4391   0.4477   0.4513   0.4643
  0.4687   0.4850   0.4949   0.5007   0.5052   0.5096   0.5145   0.5274
  0.5299   0.5429   0.5503   0.5595   0.5657   0.5686   0.5727   0.5906
  0.6019   0.6116   0.6172   0.6312   0.6359   0.6663   0.6692   0.6824
  0.6901   0.7051   0.7187   0.7280   0.7530   0.7704   0.7801   0.7915
  0.8055   0.8170   0.8206   0.8363   0.8396   0.8508   0.8677   0.8944
  0.8964   0.9218   0.9287   0.9345   0.9602   0.9789   1.0064   1.0279
  1.0642   1.0701   1.0977   1.1007   1.1472   1.1745   1.1894   1.2075
  1.2118   1.2297   1.2671   1.3044   1.3583   1.3819   1.3928   1.4124
  1.4458   1.4563   1.4743   1.4815   1.5328   1.5596   1.5779   1.5956
  1.7110   1.7249   1.7399   1.7553   1.8052   1.8119   1.8375   1.8381
  1.8872   1.9848   2.0058   2.0079   2.0306   2.0504   2.0605   2.0990
  2.1307   2.1461   2.1905   2.2189   2.2360   2.2443   2.2512   2.2548
  2.2803   2.3012   2.3253   2.3655   2.4251   2.4747   2.5600   2.5666
  2.6992   2.7176   2.8038   2.8295   2.8324   2.9384   3.0064   3.0295
  3.0562   3.0714   3.1514   3.1816   3.3747   3.4238   3.6316   3.7479
  3.7515   3.8184   3.8819   3.9537   3.9604   3.9790   3.9888   3.9902
  4.0036   4.0092   4.0349   4.0477   4.0616   4.0671   4.0703   4.0803
  4.1114   4.1391   4.2077   4.2502   4.2746   4.2829   4.3707   4.4052
  4.4331   4.5085   4.8050   4.8414   6.0198   6.1274   6.1482   6.2965
  6.4457   6.6387   6.7419   6.7700   6.8166   7.5332   7.5461   7.5689
  7.6459   7.6592   7.6942   7.7215   7.7529   7.7933   9.7663  23.2229
 23.7567  23.7624  23.9057  23.9230  24.0273  25.8126  26.1906  26.6159
 27.9096  28.3542  28.4162  28.4398  28.5247  28.5508  28.5510  28.6136
 28.7206  47.9326  48.0176  48.0583  66.7698 127.8920 127.9567 127.9684
151.6967 215.7582 289.7280 289.7421 289.7652 289.8432 289.8564 289.8968
289.9378 289.9749 290.01471020.73291020.83961020.88961901.8614
 --------------------------------------------------------------

          Ground-State Mulliken Net Atomic Charges

     Atom                 Charge (a.u.)
  ----------------------------------------
      1 C                    -0.685108
      2 C                    -0.013577
      3 C                     0.534763
      4 C                    -0.528888
      5 C                    -0.003499
      6 C                     0.541367
      7 F                    -0.075260
      8 Br                   -0.101965
      9 Cl                    0.544998
     10 I                     0.118911
     11 Br                   -0.209991
     12 Br                   -0.121750
  ----------------------------------------
  Sum of atomic charges =     0.000000

 -----------------------------------------------------------------
                    Cartesian Multipole Moments
 -----------------------------------------------------------------
    Charge (ESU x 10^10)
                -0.0000
    Dipole Moment (Debye)
         X       0.7480      Y       0.0000      Z       0.2724
       Tot       0.7960
    Quadrupole Moments (Debye-Ang)
        XX    -129.3726     XY      -0.0000     YY    -135.4912
        XZ      -0.3235     YZ       0.0000     ZZ    -130.8264
    Octopole Moments (Debye-Ang^2)
       XXX    -665.9004    XXY      -0.0000    XYY    -239.1777
       YYY       0.0000    XXZ     -96.5719    XYZ      -0.0000
       YYZ    -117.4662    XZZ    -222.6573    YZZ       0.0000
       ZZZ    -348.1384
    Hexadecapole Moments (Debye-Ang^3)
      XXXX   -5774.8814   XXXY      -0.0000   XXYY   -1074.7602
      XYYY      -0.0000   YYYY    -165.0993   XXXZ    -528.5505
      XXYZ      -0.0000   XYYZ    -203.6425   YYYZ      -0.0000
      XXZZ   -1571.7553   XYZZ      -0.0000   YYZZ    -720.4127
      XZZZ    -578.1697   YZZZ       0.0000   ZZZZ   -3893.6428
 -----------------------------------------------------------------
 Calculating analytic gradient of the SCF energy
 Gradient of SCF Energy
            1           2           3           4           5           6
    1   0.0010296   0.0003755  -0.0037129   0.0028340   0.0009165  -0.0052840
    2  -0.0000000   0.0000000   0.0000000  -0.0000000   0.0000000   0.0000000
    3   0.0008519  -0.0049125   0.0038088   0.0036249  -0.0049920   0.0019264
            7           8           9          10          11          12
    1   0.0005039  -0.0007262   0.0006405   0.0030021   0.0013007  -0.0008798
    2   0.0000000  -0.0000000   0.0000000   0.0000000  -0.0000000  -0.0000000
    3   0.0000153   0.0001978  -0.0015635   0.0044289  -0.0024271  -0.0009589
 Max gradient component =       5.284E-03
 RMS gradient           =       2.202E-03
 Gradient time:  CPU 86.57 s  wall 14.54 s
 Geometry Optimization Parameters
   NAtoms,    NIC,     NZ,  NCons,   NDum,   NFix, NCnnct, MaxDiis
       12      78      12       0       0       0       0       0

 Cartesian Hessian Update
 Hessian updated using BFGS update


** GEOMETRY OPTIMIZATION IN DELOCALIZED INTERNAL COORDINATES **
   Searching for a Minimum

   Optimization Cycle:   2

                       Coordinates (Angstroms)
     ATOM                X               Y               Z
      1  C         0.0265285898    0.0000000000    0.0110281880
      2  C         0.0058949093    0.0000000000    1.3965192161
      3  C         1.2181077136    0.0000000000    2.1014071463
      4  C         2.4477317065    0.0000000000    1.4067684163
      5  C         2.4398302065    0.0000000000   -0.0085043083
      6  C         1.2164928172    0.0000000000   -0.7020930358
      7  F        -1.1299516744    0.0000000000   -0.6534808528
      8  Br       -1.6841211896    0.0000000000    2.2597987944
      9  Cl        1.1759275758    0.0000000000    3.8339356452
     10  I         4.2784526642    0.0000000000    2.5307042586
     11  Br        4.0578737191    0.0000000000   -1.0093042443
     12  Br        1.0829494696    0.0000000000   -2.5979492236
   Point Group: c1    Number of degrees of freedom:    30


   Energy is -15430.698674536

 Hessian updated using BFGS update

 11 Hessian modes will be used to form the next step
  Hessian Eigenvalues:
     0.134053    0.200842    0.202893    0.229437    0.273873    0.332166
     0.426293    0.452862    0.463998    0.518212    0.573303

 Minimum search - taking simple RFO step
 Searching for Lamda that Minimizes Along All modes
 Value Taken    Lamda =  -0.00064373
 Step Taken.  Stepsize is  0.043499

                             Maximum     Tolerance    Cnvgd?
         Gradient           0.008748      0.000300      NO
         Displacement       0.023862      0.001200      NO
         Energy change     -0.003177      0.000001      NO


 New Cartesian Coordinates Obtained by Inverse Iteration

 Displacement from previous Coordinates is:  0.093533
 ----------------------------------------------------------------
             Standard Nuclear Orientation (Angstroms)
    I     Atom           X                Y                Z
 ----------------------------------------------------------------
    1      C       0.0268473294     0.0000000000     0.0118641774
    2      C       0.0044925861     0.0000000000     1.4006548504
    3      C       1.2172545894     0.0000000000     2.1026050746
    4      C       2.4400689210     0.0000000000     1.4029382625
    5      C       2.4354822903     0.0000000000    -0.0042619278
    6      C       1.2192897392     0.0000000000    -0.7029989274
    7      F      -1.1300733564     0.0000000000    -0.6521396048
    8      Br     -1.6846775426     0.0000000000     2.2627560526
    9      Cl      1.1747260027     0.0000000000     3.8375999957
   10      I       4.2758067479     0.0000000000     2.4921154604
   11      Br      4.0606553752     0.0000000000    -0.9845455784
   12      Br      1.0958438255     0.0000000000    -2.5977578350
 ----------------------------------------------------------------
 Nuclear Repulsion Energy =        2823.24644089 hartrees
 There are      110 alpha and      110 beta electrons
 Applying Cartesian multipole field
    Component          Value
    ---------          -----
     (2,0,0)        1.00000E-11
     (0,2,0)        2.00000E-11
     (0,0,2)       -3.00000E-11
 Nucleus-field energy     =    -0.0000000516 hartrees
 Requested basis set is 6-311++G(d,p)
 There are 136 shells and 390 basis functions
 A cutoff of  1.0D-11 yielded   5923 shell pairs
 There are     54505 function pairs (     60267 Cartesian)
 Smallest overlap matrix eigenvalue = 5.27E-07

 Q-Chem warning in module stvman/mkSTV.C, line 318:

 Overlap eigenvalue is smaller than square root of threshold
 Use THRESH >= 12 to get rid of this warning

 Linear dependence detected in AO basis
 Tighter screening thresholds may be required for diffuse basis sets
 Use S2THRESH > 14 and THRESH = 14 in case of SCF convergence issues
 Number of orthogonalized atomic orbitals = 389
 Maximum deviation from orthogonality = 2.129E-10
 Guess MOs from SCF MO coefficient file

 -----------------------------------------------------------------------
  General SCF calculation program by
  Eric Jon Sundstrom, Paul Horn, Yuezhi Mao, Dmitri Zuev, Alec White,
  David Stuck, Shaama M.S., Shane Yost, Joonho Lee, David Small,
  Daniel Levine, Susi Lehtola, Hugh Burton, Evgeny Epifanovsky,
  Bang C. Huynh
 -----------------------------------------------------------------------
 Exchange:     0.2000 Hartree-Fock + 0.0800 Slater + 0.7200 B88
 Correlation:  0.1900 VWN1RPA + 0.8100 LYP
 Using SG-1 standard quadrature grid
 using 6 threads for integral computing
 -------------------------------------------------------
 OpenMP Integral computing Module                
 Release: version 2.0, May 2017, Q-Chem Inc. Pleasanton 
 -------------------------------------------------------
 A restricted SCF calculation will be
 performed using DIIS
 SCF converges when DIIS error is below 1.0e-08
 ---------------------------------------
  Cycle       Energy         DIIS error
 ---------------------------------------
    1  -15430.6986331380      2.05e-04  
    2  -15430.6988842252      7.15e-05  
    3  -15430.6986386456      1.30e-04  
    4  -15430.6989839166      1.10e-05  
    5  -15430.6989861589      2.98e-06  
    6  -15430.6989862983      1.00e-06  
    7  -15430.6989863158      2.41e-07  
    8  -15430.6989863163      1.11e-07  
    9  -15430.6989863163      4.81e-08  
   10  -15430.6989863157      1.22e-08  
   11  -15430.6989863166      3.86e-09  Convergence criterion met
 ---------------------------------------
 SCF time:   CPU 203.11s  wall 36.00s 
 SCF   energy in the final basis set =   -15430.6989863166
 Total energy in the final basis set =   -15430.6989863166

 --------------------------------------------------------------

                    Orbital Energies (a.u.)
 --------------------------------------------------------------

 Alpha MOs
 -- Occupied --
********-482.8610-482.8604-482.8596-176.3214-165.7253-165.7231-165.7229
******** -62.5137 -62.5131 -62.5125 -56.3345 -56.3339 -56.3332 -56.3303
-56.3299 -56.3297 -56.3293 -56.3291 -56.3287 -35.8179 -31.3114 -31.3050
-31.3045 -24.7311 -22.9618 -22.9604 -22.9601 -22.9556 -22.9556 -10.3156
-10.2924 -10.2862 -10.2793 -10.2787 -10.2737  -9.5006  -8.7225  -8.7219
 -8.7214  -7.2654  -7.2554  -7.2546  -6.5550  -6.5544  -6.5536  -6.5408
 -6.5402  -6.5399  -6.5398  -6.5393  -6.5388  -6.3672  -4.7804  -4.7648
 -4.7639  -2.6656  -2.6651  -2.6643  -2.6618  -2.6612  -2.6611  -2.6608
 -2.6605  -2.6599  -2.6497  -2.6497  -2.6492  -2.6492  -2.6489  -2.6488
 -2.0458  -2.0415  -2.0407  -2.0272  -2.0270  -1.2771  -0.9535  -0.9044
 -0.8638  -0.8403  -0.8184  -0.7758  -0.7441  -0.6953  -0.6442  -0.6305
 -0.5753  -0.5715  -0.5195  -0.4942  -0.4751  -0.4591  -0.4519  -0.4497
 -0.4057  -0.3995  -0.3970  -0.3622  -0.3579  -0.3434  -0.3401  -0.3224
 -0.3146  -0.3099  -0.3020  -0.2698  -0.2698  -0.2655
 -- Virtual --
 -0.0991  -0.0712  -0.0629  -0.0413  -0.0392  -0.0146  -0.0038   0.0129
  0.0208   0.0244   0.0389   0.0390   0.0504   0.0536   0.0601   0.0641
  0.0660   0.0668   0.0755   0.0792   0.0862   0.0890   0.0919   0.0949
  0.1014   0.1074   0.1176   0.1233   0.1320   0.1330   0.1431   0.1533
  0.1596   0.1622   0.1736   0.1755   0.1810   0.1831   0.1952   0.2000
  0.2031   0.2040   0.2090   0.2173   0.2300   0.2386   0.2446   0.2510
  0.2539   0.2675   0.2710   0.2805   0.2877   0.3019   0.3154   0.3369
  0.3577   0.3664   0.3870   0.3910   0.3940   0.3960   0.4145   0.4181
  0.4256   0.4256   0.4295   0.4306   0.4393   0.4471   0.4534   0.4649
  0.4685   0.4845   0.4976   0.5011   0.5052   0.5084   0.5144   0.5272
  0.5295   0.5431   0.5505   0.5592   0.5670   0.5686   0.5741   0.5906
  0.6062   0.6128   0.6178   0.6306   0.6365   0.6667   0.6724   0.6826
  0.6898   0.7055   0.7222   0.7288   0.7542   0.7710   0.7809   0.7916
  0.8064   0.8163   0.8213   0.8365   0.8400   0.8502   0.8679   0.8942
  0.8968   0.9225   0.9313   0.9347   0.9603   0.9801   1.0076   1.0282
  1.0652   1.0704   1.0965   1.1010   1.1473   1.1764   1.1910   1.2090
  1.2138   1.2289   1.2668   1.3067   1.3601   1.3859   1.3923   1.4126
  1.4465   1.4588   1.4764   1.4841   1.5339   1.5590   1.5799   1.5947
  1.7105   1.7268   1.7427   1.7556   1.8068   1.8128   1.8376   1.8403
  1.8888   1.9850   2.0063   2.0079   2.0316   2.0510   2.0625   2.0983
  2.1325   2.1492   2.1911   2.2199   2.2367   2.2461   2.2520   2.2568
  2.2816   2.3018   2.3271   2.3671   2.4270   2.4749   2.5605   2.5672
  2.6993   2.7183   2.8038   2.8305   2.8345   2.9401   3.0077   3.0314
  3.0609   3.0713   3.1539   3.1823   3.3760   3.4264   3.6346   3.7479
  3.7514   3.8217   3.8827   3.9536   3.9602   3.9797   3.9889   3.9901
  4.0019   4.0104   4.0385   4.0485   4.0607   4.0673   4.0704   4.0794
  4.1126   4.1404   4.2099   4.2499   4.2776   4.2853   4.3709   4.4056
  4.4341   4.5151   4.8094   4.8405   6.0212   6.1298   6.1516   6.2965
  6.4456   6.6403   6.7417   6.7700   6.8174   7.5332   7.5461   7.5692
  7.6466   7.6594   7.6949   7.7235   7.7533   7.7948   9.7661  23.2229
 23.7637  23.7658  23.9166  23.9304  24.0237  25.8126  26.1905  26.6184
 27.9145  28.3556  28.4192  28.4414  28.5253  28.5520  28.5522  28.6155
 28.7228  47.9336  48.0177  48.0588  66.7695 127.8933 127.9585 127.9706
151.7009 215.7580 289.7282 289.7420 289.7656 289.8442 289.8565 289.8978
289.9398 289.9753 290.01631020.73411020.83981020.89021901.8658
 --------------------------------------------------------------

          Ground-State Mulliken Net Atomic Charges

     Atom                 Charge (a.u.)
  ----------------------------------------
      1 C                    -0.700469
      2 C                     0.007416
      3 C                     0.597899
      4 C                    -0.599065
      5 C                    -0.008674
      6 C                     0.557227
      7 F                    -0.075504
      8 Br                   -0.101633
      9 Cl                    0.541678
     10 I                     0.117477
     11 Br                   -0.214285
     12 Br                   -0.122066
  ----------------------------------------
  Sum of atomic charges =     0.000000

 -----------------------------------------------------------------
                    Cartesian Multipole Moments
 -----------------------------------------------------------------
    Charge (ESU x 10^10)
                -0.0000
    Dipole Moment (Debye)
         X       0.7582      Y      -0.0000      Z       0.2328
       Tot       0.7932
    Quadrupole Moments (Debye-Ang)
        XX    -129.2051     XY       0.0000     YY    -135.4384
        XZ      -0.5210     YZ       0.0000     ZZ    -131.1022
    Octopole Moments (Debye-Ang^2)
       XXX    -664.7667    XXY       0.0000    XYY    -239.1317
       YYY      -0.0000    XXZ     -96.7800    XYZ       0.0000
       YYZ    -116.9381    XZZ    -224.3055    YZZ       0.0000
       ZZZ    -347.8428
    Hexadecapole Moments (Debye-Ang^3)
      XXXX   -5762.7917   XXXY       0.0000   XXYY   -1074.1202
      XYYY       0.0000   YYYY    -164.9695   XXXZ    -520.0471
      XXYZ       0.0000   XYYZ    -199.6348   YYYZ       0.0000
      XXZZ   -1574.1055   XYZZ       0.0000   YYZZ    -714.5459
      XZZZ    -573.3211   YZZZ       0.0000   ZZZZ   -3864.8691
 -----------------------------------------------------------------
 Calculating analytic gradient of the SCF energy
 Gradient of SCF Energy
            1           2           3           4           5           6
    1  -0.0000149   0.0002553  -0.0012340   0.0014408   0.0003114  -0.0008077
    2   0.0000000  -0.0000000  -0.0000000   0.0000000  -0.0000000   0.0000000
    3   0.0001873  -0.0014448   0.0019593  -0.0000178  -0.0011873   0.0009008
            7           8           9          10          11          12
    1   0.0002165  -0.0004591  -0.0003017   0.0007092   0.0002928  -0.0004085
    2   0.0000000   0.0000000  -0.0000000   0.0000000   0.0000000  -0.0000000
    3   0.0001929   0.0001382  -0.0004090  -0.0005976   0.0009309  -0.0006529
 Max gradient component =       1.959E-03
 RMS gradient           =       6.577E-04
 Gradient time:  CPU 86.89 s  wall 14.59 s
 Geometry Optimization Parameters
   NAtoms,    NIC,     NZ,  NCons,   NDum,   NFix, NCnnct, MaxDiis
       12      78      12       0       0       0       0       0

 Cartesian Hessian Update
 Hessian updated using BFGS update


** GEOMETRY OPTIMIZATION IN DELOCALIZED INTERNAL COORDINATES **
   Searching for a Minimum

   Optimization Cycle:   3

                       Coordinates (Angstroms)
     ATOM                X               Y               Z
      1  C         0.0268473294    0.0000000000    0.0118641774
      2  C         0.0044925861    0.0000000000    1.4006548504
      3  C         1.2172545894    0.0000000000    2.1026050746
      4  C         2.4400689210    0.0000000000    1.4029382625
      5  C         2.4354822903    0.0000000000   -0.0042619278
      6  C         1.2192897392    0.0000000000   -0.7029989274
      7  F        -1.1300733564    0.0000000000   -0.6521396048
      8  Br       -1.6846775426    0.0000000000    2.2627560526
      9  Cl        1.1747260027    0.0000000000    3.8375999957
     10  I         4.2758067479    0.0000000000    2.4921154604
     11  Br        4.0606553752    0.0000000000   -0.9845455784
     12  Br        1.0958438255    0.0000000000   -2.5977578350
   Point Group: c1    Number of degrees of freedom:    30


   Energy is -15430.698986317

 Hessian updated using BFGS update

 14 Hessian modes will be used to form the next step
  Hessian Eigenvalues:
     0.127470    0.198607    0.201019    0.202079    0.234390    0.245244
     0.324277    0.333954    0.416606    0.440385    0.460547    0.464857
     0.516452    0.572354

 Minimum search - taking simple RFO step
 Searching for Lamda that Minimizes Along All modes
 Value Taken    Lamda =  -0.00007121
 Step Taken.  Stepsize is  0.016163

                             Maximum     Tolerance    Cnvgd?
         Gradient           0.002663      0.000300      NO
         Displacement       0.007996      0.001200      NO
         Energy change     -0.000312      0.000001      NO


 New Cartesian Coordinates Obtained by Inverse Iteration

 Displacement from previous Coordinates is:  0.037382
 ----------------------------------------------------------------
             Standard Nuclear Orientation (Angstroms)
    I     Atom           X                Y                Z
 ----------------------------------------------------------------
    1      C       0.0266280914     0.0000000000     0.0116203089
    2      C       0.0045405038     0.0000000000     1.4015700967
    3      C       1.2180714906     0.0000000000     2.1004497160
    4      C       2.4382408146     0.0000000000     1.4018130119
    5      C       2.4349362441     0.0000000000    -0.0041284972
    6      C       1.2202463650     0.0000000000    -0.7030858558
    7      F      -1.1303595278     0.0000000000    -0.6528566943
    8      Br     -1.6816627357     0.0000000000     2.2665167975
    9      Cl      1.1807637028     0.0000000000     3.8363448141
   10      I       4.2655277271     0.0000000000     2.4995551690
   11      Br      4.0552212262     0.0000000000    -0.9926223372
   12      Br      1.1035626053     0.0000000000    -2.5963465296
 ----------------------------------------------------------------
 Nuclear Repulsion Energy =        2824.77396257 hartrees
 There are      110 alpha and      110 beta electrons
 Applying Cartesian multipole field
    Component          Value
    ---------          -----
     (2,0,0)        1.00000E-11
     (0,2,0)        2.00000E-11
     (0,0,2)       -3.00000E-11
 Nucleus-field energy     =    -0.0000000521 hartrees
 Requested basis set is 6-311++G(d,p)
 There are 136 shells and 390 basis functions
 A cutoff of  1.0D-11 yielded   5923 shell pairs
 There are     54495 function pairs (     60249 Cartesian)
 Smallest overlap matrix eigenvalue = 5.25E-07

 Q-Chem warning in module stvman/mkSTV.C, line 318:

 Overlap eigenvalue is smaller than square root of threshold
 Use THRESH >= 12 to get rid of this warning

 Linear dependence detected in AO basis
 Tighter screening thresholds may be required for diffuse basis sets
 Use S2THRESH > 14 and THRESH = 14 in case of SCF convergence issues
 Number of orthogonalized atomic orbitals = 389
 Maximum deviation from orthogonality = 2.089E-10
 Guess MOs from SCF MO coefficient file

 -----------------------------------------------------------------------
  General SCF calculation program by
  Eric Jon Sundstrom, Paul Horn, Yuezhi Mao, Dmitri Zuev, Alec White,
  David Stuck, Shaama M.S., Shane Yost, Joonho Lee, David Small,
  Daniel Levine, Susi Lehtola, Hugh Burton, Evgeny Epifanovsky,
  Bang C. Huynh
 -----------------------------------------------------------------------
 Exchange:     0.2000 Hartree-Fock + 0.0800 Slater + 0.7200 B88
 Correlation:  0.1900 VWN1RPA + 0.8100 LYP
 Using SG-1 standard quadrature grid
 using 6 threads for integral computing
 -------------------------------------------------------
 OpenMP Integral computing Module                
 Release: version 2.0, May 2017, Q-Chem Inc. Pleasanton 
 -------------------------------------------------------
 A restricted SCF calculation will be
 performed using DIIS
 SCF converges when DIIS error is below 1.0e-08
 ---------------------------------------
  Cycle       Energy         DIIS error
 ---------------------------------------
    1  -15430.6989475283      7.12e-05  
    2  -15430.6989960890      2.02e-05  
    3  -15430.6989784589      3.55e-05  
    4  -15430.6990037488      5.31e-06  
    5  -15430.6990042812      1.34e-06  
    6  -15430.6990043071      5.04e-07  
    7  -15430.6990043104      2.31e-07  
    8  -15430.6990043114      5.39e-08  
    9  -15430.6990043111      2.20e-08  
   10  -15430.6990043118      6.71e-09  Convergence criterion met
 ---------------------------------------
 SCF time:   CPU 186.01s  wall 34.00s 
 SCF   energy in the final basis set =   -15430.6990043118
 Total energy in the final basis set =   -15430.6990043118

 --------------------------------------------------------------

                    Orbital Energies (a.u.)
 --------------------------------------------------------------

 Alpha MOs
 -- Occupied --
********-482.8610-482.8604-482.8595-176.3213-165.7252-165.7229-165.7227
******** -62.5138 -62.5131 -62.5124 -56.3346 -56.3339 -56.3331 -56.3304
-56.3300 -56.3297 -56.3293 -56.3290 -56.3286 -35.8177 -31.3113 -31.3049
-31.3044 -24.7311 -22.9617 -22.9602 -22.9599 -22.9554 -22.9554 -10.3158
-10.2920 -10.2859 -10.2791 -10.2787 -10.2732  -9.5004  -8.7226  -8.7219
 -8.7213  -7.2652  -7.2553  -7.2545  -6.5551  -6.5544  -6.5535  -6.5409
 -6.5402  -6.5399  -6.5398  -6.5393  -6.5387  -6.3671  -4.7802  -4.7647
 -4.7637  -2.6657  -2.6651  -2.6642  -2.6619  -2.6612  -2.6612  -2.6607
 -2.6605  -2.6598  -2.6498  -2.6498  -2.6492  -2.6492  -2.6488  -2.6487
 -2.0457  -2.0413  -2.0405  -2.0271  -2.0269  -1.2769  -0.9539  -0.9046
 -0.8639  -0.8403  -0.8188  -0.7760  -0.7443  -0.6955  -0.6442  -0.6305
 -0.5753  -0.5718  -0.5193  -0.4943  -0.4751  -0.4591  -0.4521  -0.4501
 -0.4057  -0.3996  -0.3971  -0.3622  -0.3582  -0.3434  -0.3403  -0.3226
 -0.3148  -0.3092  -0.3020  -0.2699  -0.2697  -0.2654
 -- Virtual --
 -0.0988  -0.0710  -0.0628  -0.0409  -0.0391  -0.0143  -0.0037   0.0130
  0.0208   0.0244   0.0389   0.0390   0.0504   0.0536   0.0601   0.0641
  0.0662   0.0667   0.0755   0.0793   0.0863   0.0892   0.0920   0.0949
  0.1014   0.1074   0.1176   0.1234   0.1320   0.1331   0.1431   0.1535
  0.1595   0.1620   0.1735   0.1755   0.1812   0.1834   0.1954   0.2000
  0.2030   0.2043   0.2090   0.2175   0.2299   0.2385   0.2445   0.2508
  0.2541   0.2678   0.2713   0.2806   0.2879   0.3020   0.3154   0.3369
  0.3578   0.3666   0.3872   0.3914   0.3949   0.3956   0.4146   0.4185
  0.4256   0.4262   0.4295   0.4305   0.4392   0.4474   0.4528   0.4656
  0.4687   0.4846   0.4984   0.5009   0.5050   0.5078   0.5139   0.5273
  0.5294   0.5429   0.5505   0.5597   0.5675   0.5686   0.5745   0.5908
  0.6063   0.6136   0.6177   0.6301   0.6369   0.6673   0.6734   0.6829
  0.6898   0.7057   0.7222   0.7288   0.7550   0.7725   0.7810   0.7916
  0.8068   0.8161   0.8213   0.8366   0.8401   0.8507   0.8683   0.8944
  0.8970   0.9225   0.9319   0.9347   0.9604   0.9807   1.0076   1.0284
  1.0660   1.0709   1.0971   1.1011   1.1483   1.1755   1.1913   1.2092
  1.2135   1.2290   1.2672   1.3071   1.3605   1.3858   1.3926   1.4126
  1.4466   1.4596   1.4770   1.4849   1.5342   1.5588   1.5800   1.5956
  1.7105   1.7274   1.7430   1.7566   1.8074   1.8133   1.8385   1.8405
  1.8895   1.9853   2.0067   2.0079   2.0319   2.0510   2.0633   2.1004
  2.1318   2.1495   2.1913   2.2207   2.2375   2.2471   2.2522   2.2570
  2.2825   2.3023   2.3275   2.3686   2.4278   2.4754   2.5606   2.5674
  2.6994   2.7185   2.8041   2.8308   2.8352   2.9409   3.0083   3.0321
  3.0627   3.0712   3.1544   3.1832   3.3773   3.4264   3.6360   3.7480
  3.7514   3.8228   3.8830   3.9538   3.9600   3.9794   3.9887   3.9905
  4.0023   4.0108   4.0378   4.0487   4.0626   4.0675   4.0697   4.0790
  4.1129   4.1415   4.2104   4.2499   4.2778   4.2858   4.3717   4.4058
  4.4339   4.5161   4.8110   4.8401   6.0215   6.1304   6.1528   6.2965
  6.4455   6.6402   6.7412   6.7700   6.8188   7.5334   7.5460   7.5692
  7.6473   7.6599   7.6954   7.7230   7.7537   7.7956   9.7659  23.2228
 23.7652  23.7685  23.9211  23.9324  24.0235  25.8128  26.1921  26.6190
 27.9152  28.3559  28.4198  28.4420  28.5255  28.5523  28.5525  28.6160
 28.7234  47.9335  48.0176  48.0601  66.7694 127.8936 127.9590 127.9713
151.7017 215.7578 289.7284 289.7420 289.7656 289.8448 289.8572 289.8979
289.9398 289.9757 290.01721020.73391020.83971020.89191901.8667
 --------------------------------------------------------------

          Ground-State Mulliken Net Atomic Charges

     Atom                 Charge (a.u.)
  ----------------------------------------
      1 C                    -0.698171
      2 C                     0.011998
      3 C                     0.588670
      4 C                    -0.595266
      5 C                    -0.008750
      6 C                     0.558198
      7 F                    -0.076155
      8 Br                   -0.101958
      9 Cl                    0.541313
     10 I                     0.117201
     11 Br                   -0.214147
     12 Br                   -0.122933
  ----------------------------------------
  Sum of atomic charges =     0.000000

 -----------------------------------------------------------------
                    Cartesian Multipole Moments
 -----------------------------------------------------------------
    Charge (ESU x 10^10)
                -0.0000
    Dipole Moment (Debye)
         X       0.7456      Y       0.0000      Z       0.2320
       Tot       0.7809
    Quadrupole Moments (Debye-Ang)
        XX    -129.3599     XY      -0.0000     YY    -135.4217
        XZ      -0.5542     YZ       0.0000     ZZ    -131.0044
    Octopole Moments (Debye-Ang^2)
       XXX    -665.7040    XXY       0.0000    XYY    -238.9819
       YYY       0.0000    XXZ     -97.0427    XYZ       0.0000
       YYZ    -117.0539    XZZ    -223.6389    YZZ       0.0000
       ZZZ    -347.9937
    Hexadecapole Moments (Debye-Ang^3)
      XXXX   -5754.9165   XXXY       0.0000   XXYY   -1071.0347
      XYYY      -0.0000   YYYY    -164.9312   XXXZ    -520.2070
      XXYZ       0.0000   XYYZ    -199.2029   YYYZ       0.0000
      XXZZ   -1570.2543   XYZZ      -0.0000   YYZZ    -715.8261
      XZZZ    -571.1583   YZZZ       0.0000   ZZZZ   -3871.1584
 -----------------------------------------------------------------
 Calculating analytic gradient of the SCF energy
 Gradient of SCF Energy
            1           2           3           4           5           6
    1  -0.0002157   0.0004108  -0.0000140  -0.0001253  -0.0001596   0.0005971
    2   0.0000000  -0.0000000   0.0000000  -0.0000000  -0.0000000  -0.0000000
    3  -0.0001537   0.0000752   0.0004184  -0.0000014  -0.0003336   0.0002659
            7           8           9          10          11          12
    1  -0.0000508  -0.0000303   0.0004357  -0.0007371  -0.0004709   0.0003600
    2  -0.0000000  -0.0000000   0.0000000   0.0000000   0.0000000   0.0000000
    3   0.0000203   0.0000970  -0.0003569   0.0000721  -0.0002057   0.0001024
 Max gradient component =       7.371E-04
 RMS gradient           =       2.518E-04
 Gradient time:  CPU 86.91 s  wall 14.59 s
 Geometry Optimization Parameters
   NAtoms,    NIC,     NZ,  NCons,   NDum,   NFix, NCnnct, MaxDiis
       12      78      12       0       0       0       0       0

 Cartesian Hessian Update
 Hessian updated using BFGS update


** GEOMETRY OPTIMIZATION IN DELOCALIZED INTERNAL COORDINATES **
   Searching for a Minimum

   Optimization Cycle:   4

                       Coordinates (Angstroms)
     ATOM                X               Y               Z
      1  C         0.0266280914    0.0000000000    0.0116203089
      2  C         0.0045405038    0.0000000000    1.4015700967
      3  C         1.2180714906    0.0000000000    2.1004497160
      4  C         2.4382408146    0.0000000000    1.4018130119
      5  C         2.4349362441    0.0000000000   -0.0041284972
      6  C         1.2202463650    0.0000000000   -0.7030858558
      7  F        -1.1303595278    0.0000000000   -0.6528566943
      8  Br       -1.6816627357    0.0000000000    2.2665167975
      9  Cl        1.1807637028    0.0000000000    3.8363448141
     10  I         4.2655277271    0.0000000000    2.4995551690
     11  Br        4.0552212262    0.0000000000   -0.9926223372
     12  Br        1.1035626053    0.0000000000   -2.5963465296
   Point Group: c1    Number of degrees of freedom:    30


   Energy is -15430.699004312

 Hessian updated using BFGS update

 16 Hessian modes will be used to form the next step
  Hessian Eigenvalues:
     0.135663    0.193875    0.201082    0.203054    0.232423    0.245430
     0.261708    0.324017    0.400492    0.417319    0.443974    0.462227
     0.464875    0.484949    0.562687    0.572215

 Minimum search - taking simple RFO step
 Searching for Lamda that Minimizes Along All modes
 Value Taken    Lamda =  -0.00001572
 Step Taken.  Stepsize is  0.006545

                             Maximum     Tolerance    Cnvgd?
         Gradient           0.001434      0.000300      NO
         Displacement       0.003360      0.001200      NO
         Energy change     -0.000018      0.000001      NO


 New Cartesian Coordinates Obtained by Inverse Iteration

 Displacement from previous Coordinates is:  0.014483
 ----------------------------------------------------------------
             Standard Nuclear Orientation (Angstroms)
    I     Atom           X                Y                Z
 ----------------------------------------------------------------
    1      C       0.0268093333     0.0000000000     0.0116998583
    2      C       0.0044712406     0.0000000000     1.4013598772
    3      C       1.2180283287     0.0000000000     2.1004705583
    4      C       2.4389816250     0.0000000000     1.4022280988
    5      C       2.4353533754     0.0000000000    -0.0038908059
    6      C       1.2200139247     0.0000000000    -0.7032091604
    7      F      -1.1301021319     0.0000000000    -0.6528692840
    8      Br     -1.6819891822     0.0000000000     2.2654437578
    9      Cl      1.1772432686     0.0000000000     3.8366953662
   10      I       4.2697206861     0.0000000000     2.4979488194
   11      Br      4.0574570467     0.0000000000    -0.9906413607
   12      Br      1.0997289924     0.0000000000    -2.5964057250
 ----------------------------------------------------------------
 Nuclear Repulsion Energy =        2823.97205734 hartrees
 There are      110 alpha and      110 beta electrons
 Applying Cartesian multipole field
    Component          Value
    ---------          -----
     (2,0,0)        1.00000E-11
     (0,2,0)        2.00000E-11
     (0,0,2)       -3.00000E-11
 Nucleus-field energy     =    -0.0000000520 hartrees
 Requested basis set is 6-311++G(d,p)
 There are 136 shells and 390 basis functions
 A cutoff of  1.0D-11 yielded   5923 shell pairs
 There are     54495 function pairs (     60249 Cartesian)
 Smallest overlap matrix eigenvalue = 5.26E-07

 Q-Chem warning in module stvman/mkSTV.C, line 318:

 Overlap eigenvalue is smaller than square root of threshold
 Use THRESH >= 12 to get rid of this warning

 Linear dependence detected in AO basis
 Tighter screening thresholds may be required for diffuse basis sets
 Use S2THRESH > 14 and THRESH = 14 in case of SCF convergence issues
 Number of orthogonalized atomic orbitals = 389
 Maximum deviation from orthogonality = 9.665E-11
 Guess MOs from SCF MO coefficient file

 -----------------------------------------------------------------------
  General SCF calculation program by
  Eric Jon Sundstrom, Paul Horn, Yuezhi Mao, Dmitri Zuev, Alec White,
  David Stuck, Shaama M.S., Shane Yost, Joonho Lee, David Small,
  Daniel Levine, Susi Lehtola, Hugh Burton, Evgeny Epifanovsky,
  Bang C. Huynh
 -----------------------------------------------------------------------
 Exchange:     0.2000 Hartree-Fock + 0.0800 Slater + 0.7200 B88
 Correlation:  0.1900 VWN1RPA + 0.8100 LYP
 Using SG-1 standard quadrature grid
 using 6 threads for integral computing
 -------------------------------------------------------
 OpenMP Integral computing Module                
 Release: version 2.0, May 2017, Q-Chem Inc. Pleasanton 
 -------------------------------------------------------
 A restricted SCF calculation will be
 performed using DIIS
 SCF converges when DIIS error is below 1.0e-08
 ---------------------------------------
  Cycle       Energy         DIIS error
 ---------------------------------------
    1  -15430.6990049089      2.44e-05  
    2  -15430.6990111784      7.75e-06  
    3  -15430.6990087055      1.34e-05  
    4  -15430.6990122915      1.97e-06  
    5  -15430.6990123639      4.88e-07  
    6  -15430.6990123666      1.63e-07  
    7  -15430.6990123681      4.78e-08  
    8  -15430.6990123670      2.64e-08  
    9  -15430.6990123662      5.29e-09  Convergence criterion met
 ---------------------------------------
 SCF time:   CPU 167.42s  wall 31.00s 
 SCF   energy in the final basis set =   -15430.6990123662
 Total energy in the final basis set =   -15430.6990123662

 --------------------------------------------------------------

                    Orbital Energies (a.u.)
 --------------------------------------------------------------

 Alpha MOs
 -- Occupied --
********-482.8611-482.8604-482.8596-176.3214-165.7253-165.7230-165.7228
******** -62.5138 -62.5132 -62.5124 -56.3346 -56.3340 -56.3332 -56.3304
-56.3300 -56.3297 -56.3294 -56.3290 -56.3286 -35.8178 -31.3114 -31.3049
-31.3045 -24.7311 -22.9617 -22.9603 -22.9600 -22.9555 -22.9555 -10.3157
-10.2921 -10.2861 -10.2792 -10.2787 -10.2734  -9.5003  -8.7226  -8.7220
 -8.7213  -7.2652  -7.2552  -7.2544  -6.5551  -6.5544  -6.5535  -6.5409
 -6.5402  -6.5399  -6.5398  -6.5393  -6.5387  -6.3671  -4.7803  -4.7647
 -4.7638  -2.6657  -2.6651  -2.6642  -2.6619  -2.6613  -2.6613  -2.6607
 -2.6605  -2.6598  -2.6499  -2.6498  -2.6492  -2.6492  -2.6488  -2.6487
 -2.0458  -2.0414  -2.0406  -2.0272  -2.0270  -1.2770  -0.9537  -0.9044
 -0.8638  -0.8404  -0.8187  -0.7759  -0.7442  -0.6953  -0.6442  -0.6305
 -0.5753  -0.5717  -0.5194  -0.4942  -0.4751  -0.4590  -0.4521  -0.4499
 -0.4057  -0.3995  -0.3970  -0.3622  -0.3581  -0.3434  -0.3401  -0.3225
 -0.3147  -0.3095  -0.3020  -0.2699  -0.2698  -0.2655
 -- Virtual --
 -0.0990  -0.0711  -0.0628  -0.0410  -0.0391  -0.0145  -0.0038   0.0129
  0.0208   0.0244   0.0389   0.0390   0.0504   0.0536   0.0601   0.0641
  0.0661   0.0667   0.0755   0.0793   0.0863   0.0891   0.0919   0.0949
  0.1014   0.1074   0.1176   0.1234   0.1320   0.1331   0.1431   0.1535
  0.1595   0.1621   0.1735   0.1754   0.1812   0.1833   0.1953   0.2000
  0.2030   0.2042   0.2090   0.2174   0.2299   0.2385   0.2445   0.2508
  0.2541   0.2677   0.2712   0.2805   0.2880   0.3018   0.3154   0.3370
  0.3578   0.3666   0.3872   0.3913   0.3945   0.3958   0.4146   0.4184
  0.4255   0.4260   0.4295   0.4305   0.4392   0.4474   0.4530   0.4653
  0.4686   0.4846   0.4982   0.5010   0.5050   0.5081   0.5141   0.5273
  0.5294   0.5430   0.5504   0.5595   0.5674   0.5686   0.5744   0.5907
  0.6061   0.6134   0.6178   0.6303   0.6367   0.6671   0.6729   0.6828
  0.6899   0.7056   0.7220   0.7289   0.7547   0.7719   0.7810   0.7916
  0.8066   0.8161   0.8213   0.8365   0.8402   0.8506   0.8684   0.8943
  0.8970   0.9224   0.9317   0.9347   0.9604   0.9804   1.0076   1.0283
  1.0657   1.0707   1.0968   1.1011   1.1482   1.1758   1.1911   1.2091
  1.2135   1.2289   1.2671   1.3066   1.3603   1.3858   1.3928   1.4126
  1.4465   1.4593   1.4768   1.4846   1.5339   1.5589   1.5800   1.5952
  1.7106   1.7271   1.7429   1.7565   1.8072   1.8131   1.8383   1.8405
  1.8893   1.9852   2.0065   2.0079   2.0319   2.0510   2.0629   2.0997
  2.1319   2.1494   2.1913   2.2204   2.2371   2.2467   2.2523   2.2570
  2.2824   2.3019   2.3273   2.3681   2.4277   2.4755   2.5603   2.5674
  2.6993   2.7184   2.8040   2.8306   2.8350   2.9407   3.0081   3.0319
  3.0623   3.0711   3.1542   3.1829   3.3769   3.4263   3.6355   3.7480
  3.7514   3.8224   3.8830   3.9538   3.9600   3.9794   3.9888   3.9903
  4.0023   4.0105   4.0380   4.0486   4.0619   4.0675   4.0699   4.0791
  4.1128   4.1410   4.2102   4.2500   4.2777   4.2855   4.3714   4.4057
  4.4340   4.5155   4.8104   4.8402   6.0214   6.1301   6.1522   6.2965
  6.4455   6.6402   6.7413   6.7701   6.8183   7.5333   7.5460   7.5692
  7.6470   7.6597   7.6952   7.7232   7.7538   7.7953   9.7658  23.2228
 23.7646  23.7679  23.9203  23.9316  24.0234  25.8128  26.1915  26.6180
 27.9147  28.3558  28.4194  28.4418  28.5254  28.5521  28.5524  28.6158
 28.7231  47.9336  48.0177  48.0596  66.7694 127.8934 127.9588 127.9709
151.7012 215.7577 289.7283 289.7420 289.7656 289.8445 289.8569 289.8979
289.9397 289.9757 290.01681020.73411020.83991020.89121901.8661
 --------------------------------------------------------------

          Ground-State Mulliken Net Atomic Charges

     Atom                 Charge (a.u.)
  ----------------------------------------
      1 C                    -0.702007
      2 C                     0.008039
      3 C                     0.593655
      4 C                    -0.593572
      5 C                    -0.008493
      6 C                     0.557866
      7 F                    -0.075815
      8 Br                   -0.101783
      9 Cl                    0.541291
     10 I                     0.117369
     11 Br                   -0.214139
     12 Br                   -0.122410
  ----------------------------------------
  Sum of atomic charges =     0.000000

 -----------------------------------------------------------------
                    Cartesian Multipole Moments
 -----------------------------------------------------------------
    Charge (ESU x 10^10)
                -0.0000
    Dipole Moment (Debye)
         X       0.7454      Y      -0.0000      Z       0.2298
       Tot       0.7801
    Quadrupole Moments (Debye-Ang)
        XX    -129.3116     XY      -0.0000     YY    -135.4285
        XZ      -0.5479     YZ      -0.0000     ZZ    -131.0444
    Octopole Moments (Debye-Ang^2)
       XXX    -665.4165    XXY      -0.0000    XYY    -239.0505
       YYY      -0.0000    XXZ     -96.9293    XYZ      -0.0000
       YYZ    -117.0388    XZZ    -223.9156    YZZ       0.0000
       ZZZ    -348.0728
    Hexadecapole Moments (Debye-Ang^3)
      XXXX   -5758.2362   XXXY      -0.0000   XXYY   -1072.2242
      XYYY      -0.0000   YYYY    -164.9463   XXXZ    -520.2444
      XXYZ       0.0000   XYYZ    -199.4871   YYYZ      -0.0000
      XXZZ   -1571.6314   XYZZ      -0.0000   YYZZ    -715.5224
      XZZZ    -572.3856   YZZZ       0.0000   ZZZZ   -3870.0016
 -----------------------------------------------------------------
 Calculating analytic gradient of the SCF energy
 Gradient of SCF Energy
            1           2           3           4           5           6
    1  -0.0001169   0.0001921  -0.0001504   0.0000478  -0.0000155   0.0000497
    2  -0.0000000   0.0000000   0.0000000  -0.0000000   0.0000000   0.0000000
    3  -0.0000373  -0.0000483   0.0002930  -0.0000519  -0.0001451   0.0001124
            7           8           9          10          11          12
    1   0.0000217   0.0000324  -0.0000220  -0.0000171  -0.0000160  -0.0000056
    2  -0.0000000  -0.0000000  -0.0000000  -0.0000000   0.0000000  -0.0000000
    3   0.0000069   0.0000560  -0.0001896  -0.0000093  -0.0000095   0.0000225
 Max gradient component =       2.930E-04
 RMS gradient           =       8.276E-05
 Gradient time:  CPU 86.77 s  wall 14.57 s
 Geometry Optimization Parameters
   NAtoms,    NIC,     NZ,  NCons,   NDum,   NFix, NCnnct, MaxDiis
       12      78      12       0       0       0       0       0

 Cartesian Hessian Update
 Hessian updated using BFGS update


** GEOMETRY OPTIMIZATION IN DELOCALIZED INTERNAL COORDINATES **
   Searching for a Minimum

   Optimization Cycle:   5

                       Coordinates (Angstroms)
     ATOM                X               Y               Z
      1  C         0.0268093333    0.0000000000    0.0116998583
      2  C         0.0044712406    0.0000000000    1.4013598772
      3  C         1.2180283287    0.0000000000    2.1004705583
      4  C         2.4389816250    0.0000000000    1.4022280988
      5  C         2.4353533754    0.0000000000   -0.0038908059
      6  C         1.2200139247    0.0000000000   -0.7032091604
      7  F        -1.1301021319    0.0000000000   -0.6528692840
      8  Br       -1.6819891822    0.0000000000    2.2654437578
      9  Cl        1.1772432686    0.0000000000    3.8366953662
     10  I         4.2697206861    0.0000000000    2.4979488194
     11  Br        4.0574570467    0.0000000000   -0.9906413607
     12  Br        1.0997289924    0.0000000000   -2.5964057250
   Point Group: c1    Number of degrees of freedom:    30


   Energy is -15430.699012366

 Hessian updated using BFGS update

 17 Hessian modes will be used to form the next step
  Hessian Eigenvalues:
     0.134666    0.193393    0.201034    0.202702    0.225649    0.245635
     0.247578    0.264972    0.324554    0.402787    0.419029    0.449583
     0.461517    0.463055    0.480315    0.563092    0.573628

 Minimum search - taking simple RFO step
 Searching for Lamda that Minimizes Along All modes
 Value Taken    Lamda =   0.00000000
 Step Taken.  Stepsize is  0.001295

                             Maximum     Tolerance    Cnvgd?
         Gradient           0.000171      0.000300     YES
         Displacement       0.000635      0.001200     YES
         Energy change     -0.000008      0.000001      NO


                       Distance Matrix (Angstroms)
             C (  1)   C (  2)   C (  3)   C (  4)   C (  5)   C (  6)
   C (  2)  1.389840
   C (  3)  2.404572  1.400527
   C (  4)  2.784267  2.434511  1.406510
   C (  5)  2.408595  2.807831  2.431094  1.406124
   C (  6)  1.390982  2.430382  2.803680  2.432848  1.402176
   F (  7)  1.334202  2.346724  3.618646  4.118469  3.624037  2.350655
   Br(  8)  2.828313  1.894938  2.904706  4.210409  4.701318  4.151448
   Cl(  9)  3.994257  2.703008  1.736704  2.742009  4.041404  4.540106
   I ( 10)  4.917696  4.403960  3.077469  2.133591  3.102274  4.421326
   Br( 11)  4.153409  4.706205  4.197300  2.888821  1.898657  2.851964
   Br( 12)  2.820172  4.145084  4.698366  4.216950  2.916338  1.897014
             F (  7)   Br(  8)   Cl(  9)   I ( 10)   Br( 11)
   Br(  8)  2.970039
   Cl(  9)  5.047775  3.262521
   I ( 10)  6.251859  5.956250  3.369816
   Br( 11)  5.198544  6.598737  5.621282  3.495042
   Br( 12)  2.957952  5.601387  6.433568  6.000108  3.365507

 Final energy is   -15430.699012366225     


 ******************************
 **  OPTIMIZATION CONVERGED  **
 ******************************

                       Coordinates (Angstroms)
     ATOM                X               Y               Z
      1  C         0.0268093333    0.0000000000    0.0116998583
      2  C         0.0044712406    0.0000000000    1.4013598772
      3  C         1.2180283287    0.0000000000    2.1004705583
      4  C         2.4389816250    0.0000000000    1.4022280988
      5  C         2.4353533754    0.0000000000   -0.0038908059
      6  C         1.2200139247    0.0000000000   -0.7032091604
      7  F        -1.1301021319    0.0000000000   -0.6528692840
      8  Br       -1.6819891822    0.0000000000    2.2654437578
      9  Cl        1.1772432686    0.0000000000    3.8366953662
     10  I         4.2697206861    0.0000000000    2.4979488194
     11  Br        4.0574570467    0.0000000000   -0.9906413607
     12  Br        1.0997289924    0.0000000000   -2.5964057250

Z-matrix Print:
$molecule
0 1
I 
C  1 2.133591
C  2 1.406124 1 121.048902
C  3 1.402176 2 120.064390 1 -180.000000 0
C  4 1.390982 3 119.155501 2 -0.000000 0
F  5 1.334202 4 119.197530 3 -180.000000 0
C  5 1.389840 4 121.848872 3 -0.000000 0
C  7 1.400527 5 119.024629 4 -0.000000 0
Cl 8 1.736704 7 118.599883 5 -180.000000 0
Br 7 1.894938 5 118.049951 4 -180.000000 0
Br 4 1.897014 3 123.551971 2 -180.000000 0
Br 3 1.898657 2 121.164949 1 -0.000000 0
$end


 --------------------------------------------------------------

                    Orbital Energies (a.u.)
 --------------------------------------------------------------

 Alpha MOs
 -- Occupied --
********-482.8611-482.8604-482.8596-176.3214-165.7253-165.7230-165.7228
******** -62.5138 -62.5132 -62.5124 -56.3346 -56.3340 -56.3332 -56.3304
-56.3300 -56.3297 -56.3294 -56.3290 -56.3286 -35.8178 -31.3114 -31.3049
-31.3045 -24.7311 -22.9617 -22.9603 -22.9600 -22.9555 -22.9555 -10.3157
-10.2921 -10.2861 -10.2792 -10.2787 -10.2734  -9.5003  -8.7226  -8.7220
 -8.7213  -7.2652  -7.2552  -7.2544  -6.5551  -6.5544  -6.5535  -6.5409
 -6.5402  -6.5399  -6.5398  -6.5393  -6.5387  -6.3671  -4.7803  -4.7647
 -4.7638  -2.6657  -2.6651  -2.6642  -2.6619  -2.6613  -2.6613  -2.6607
 -2.6605  -2.6598  -2.6499  -2.6498  -2.6492  -2.6492  -2.6488  -2.6487
 -2.0458  -2.0414  -2.0406  -2.0272  -2.0270  -1.2770  -0.9537  -0.9044
 -0.8638  -0.8404  -0.8187  -0.7759  -0.7442  -0.6953  -0.6442  -0.6305
 -0.5753  -0.5717  -0.5194  -0.4942  -0.4751  -0.4590  -0.4521  -0.4499
 -0.4057  -0.3995  -0.3970  -0.3622  -0.3581  -0.3434  -0.3401  -0.3225
 -0.3147  -0.3095  -0.3020  -0.2699  -0.2698  -0.2655
 -- Virtual --
 -0.0990  -0.0711  -0.0628  -0.0410  -0.0391  -0.0145  -0.0038   0.0129
  0.0208   0.0244   0.0389   0.0390   0.0504   0.0536   0.0601   0.0641
  0.0661   0.0667   0.0755   0.0793   0.0863   0.0891   0.0919   0.0949
  0.1014   0.1074   0.1176   0.1234   0.1320   0.1331   0.1431   0.1535
  0.1595   0.1621   0.1735   0.1754   0.1812   0.1833   0.1953   0.2000
  0.2030   0.2042   0.2090   0.2174   0.2299   0.2385   0.2445   0.2508
  0.2541   0.2677   0.2712   0.2805   0.2880   0.3018   0.3154   0.3370
  0.3578   0.3666   0.3872   0.3913   0.3945   0.3958   0.4146   0.4184
  0.4255   0.4260   0.4295   0.4305   0.4392   0.4474   0.4530   0.4653
  0.4686   0.4846   0.4982   0.5010   0.5050   0.5081   0.5141   0.5273
  0.5294   0.5430   0.5504   0.5595   0.5674   0.5686   0.5744   0.5907
  0.6061   0.6134   0.6178   0.6303   0.6367   0.6671   0.6729   0.6828
  0.6899   0.7056   0.7220   0.7289   0.7547   0.7719   0.7810   0.7916
  0.8066   0.8161   0.8213   0.8365   0.8402   0.8506   0.8684   0.8943
  0.8970   0.9224   0.9317   0.9347   0.9604   0.9804   1.0076   1.0283
  1.0657   1.0707   1.0968   1.1011   1.1482   1.1758   1.1911   1.2091
  1.2135   1.2289   1.2671   1.3066   1.3603   1.3858   1.3928   1.4126
  1.4465   1.4593   1.4768   1.4846   1.5339   1.5589   1.5800   1.5952
  1.7106   1.7271   1.7429   1.7565   1.8072   1.8131   1.8383   1.8405
  1.8893   1.9852   2.0065   2.0079   2.0319   2.0510   2.0629   2.0997
  2.1319   2.1494   2.1913   2.2204   2.2371   2.2467   2.2523   2.2570
  2.2824   2.3019   2.3273   2.3681   2.4277   2.4755   2.5603   2.5674
  2.6993   2.7184   2.8040   2.8306   2.8350   2.9407   3.0081   3.0319
  3.0623   3.0711   3.1542   3.1829   3.3769   3.4263   3.6355   3.7480
  3.7514   3.8224   3.8830   3.9538   3.9600   3.9794   3.9888   3.9903
  4.0023   4.0105   4.0380   4.0486   4.0619   4.0675   4.0699   4.0791
  4.1128   4.1410   4.2102   4.2500   4.2777   4.2855   4.3714   4.4057
  4.4340   4.5155   4.8104   4.8402   6.0214   6.1301   6.1522   6.2965
  6.4455   6.6402   6.7413   6.7701   6.8183   7.5333   7.5460   7.5692
  7.6470   7.6597   7.6952   7.7232   7.7538   7.7953   9.7658  23.2228
 23.7646  23.7679  23.9203  23.9316  24.0234  25.8128  26.1915  26.6180
 27.9147  28.3558  28.4194  28.4418  28.5254  28.5521  28.5524  28.6158
 28.7231  47.9336  48.0177  48.0596  66.7694 127.8934 127.9588 127.9709
151.7012 215.7577 289.7283 289.7420 289.7656 289.8445 289.8569 289.8979
289.9397 289.9757 290.01681020.73411020.83991020.89121901.8661
 --------------------------------------------------------------

          Ground-State Mulliken Net Atomic Charges

     Atom                 Charge (a.u.)
  ----------------------------------------
      1 C                    -0.702007
      2 C                     0.008039
      3 C                     0.593655
      4 C                    -0.593572
      5 C                    -0.008493
      6 C                     0.557866
      7 F                    -0.075815
      8 Br                   -0.101783
      9 Cl                    0.541291
     10 I                     0.117369
     11 Br                   -0.214139
     12 Br                   -0.122410
  ----------------------------------------
  Sum of atomic charges =     0.000000

 -----------------------------------------------------------------
                    Cartesian Multipole Moments
 -----------------------------------------------------------------
    Charge (ESU x 10^10)
                -0.0000
    Dipole Moment (Debye)
         X       0.7454      Y      -0.0000      Z       0.2298
       Tot       0.7801
    Quadrupole Moments (Debye-Ang)
        XX    -129.3116     XY      -0.0000     YY    -135.4285
        XZ      -0.5479     YZ      -0.0000     ZZ    -131.0444
    Octopole Moments (Debye-Ang^2)
       XXX    -665.4165    XXY      -0.0000    XYY    -239.0505
       YYY      -0.0000    XXZ     -96.9293    XYZ      -0.0000
       YYZ    -117.0388    XZZ    -223.9156    YZZ       0.0000
       ZZZ    -348.0728
    Hexadecapole Moments (Debye-Ang^3)
      XXXX   -5758.2362   XXXY      -0.0000   XXYY   -1072.2242
      XYYY      -0.0000   YYYY    -164.9463   XXXZ    -520.2444
      XXYZ       0.0000   XYYZ    -199.4871   YYYZ      -0.0000
      XXZZ   -1571.6314   XYZZ      -0.0000   YYZZ    -715.5224
      XZZZ    -572.3856   YZZZ       0.0000   ZZZZ   -3870.0016
 -----------------------------------------------------------------
Archival summary:
1\1\february\OPT\ProcedureUnspecified\BasisUnspecified\1r3l116\taweetha\MonDec201:42:052019MonDec201:42:052019\0\\#,OPT,ProcedureUnspecified,BasisUnspecified,\\0,1\I\C,1,2.13359\C,2,1.40612,1,121.049\C,3,1.40218,2,120.064,1,-180,0\C,4,1.39098,3,119.156,2,-0,0\F,5,1.3342,4,119.198,3,-180,0\C,5,1.38984,4,121.849,3,-0,0\C,7,1.40053,5,119.025,4,-0,0\Cl,8,1.7367,7,118.6,5,-180,0\Br,7,1.89494,5,118.05,4,-180,0\Br,4,1.89701,3,123.552,2,-180,0\Br,3,1.89866,2,121.165,1,-0,0\\\@

 Total job time:  264.82s(wall), 1482.83s(cpu) 
 Mon Dec  2 01:42:05 2019

        *************************************************************
        *                                                           *
        *  Thank you very much for using Q-Chem.  Have a nice day.  *
        *                                                           *
        *************************************************************


 
User input: 2 of 2 
 
                  Welcome to Q-Chem
     A Quantum Leap Into The Future Of Chemistry


 Q-Chem 5.2 (devel), Q-Chem, Inc., Pleasanton, CA (2019)

 Yihan Shao,  Zhengting Gan,  E. Epifanovsky,  A. T. B. Gilbert,  M. Wormit,  
 J. Kussmann,  A. W. Lange,  A. Behn,  Jia Deng,  Xintian Feng,  D. Ghosh,  
 M. Goldey,  P. R. Horn,  L. D. Jacobson,  I. Kaliman,  T. Kus,  A. Landau,  
 Jie Liu,  E. I. Proynov,  R. M. Richard,  R. P. Steele,  E. J. Sundstrom,  
 H. L. Woodcock III,  P. M. Zimmerman,  D. Zuev,  B. Albrecht,  E. Alguire,  
 S. A. Baeppler,  D. Barton,  Z. Benda,  Y. A. Bernard,  E. J. Berquist,  
 K. B. Bravaya,  H. Burton,  D. Casanova,  Chun-Min Chang,  Yunqing Chen,  
 A. Chien,  K. D. Closser,  M. P. Coons,  S. Coriani,  S. Dasgupta,  
 A. L. Dempwolff,  M. Diedenhofen,  Hainam Do,  R. G. Edgar,  Po-Tung Fang,  
 S. Faraji,  S. Fatehi,  Qingguo Feng,  K. D. Fenk,  J. Fosso-Tande,  
 J. Gayvert,  Qinghui Ge,  A. Ghysels,  G. Gidofalvi,  J. Gomes,  
 J. Gonthier,  A. Gunina,  D. Hait,  M. W. D. Hanson-Heine,  
 P. H. P. Harbach,  A. W. Hauser,  M. F. Herbst,  J. E. Herr,  
 E. G. Hohenstein,  Z. C. Holden,  Kerwin Hui,  B. C. Huynh,  T.-C. Jagau,  
 Hyunjun Ji,  B. Kaduk,  K. Khistyaev,  Jaehoon Kim,  P. Klunzinger,  K. Koh,  
 D. Kosenkov,  L. Koulias,  T. Kowalczyk,  C. M. Krauter,  A. Kunitsa,  
 Ka Un Lao,  A. Laurent,  K. V. Lawler,  Joonho Lee,  D. Lefrancois,  
 S. Lehtola,  D. S. Levine,  Yi-Pei Li,  You-Sheng Lin,  Fenglai Liu,  
 E. Livshits,  A. Luenser,  P. Manohar,  E. Mansoor,  S. F. Manzer,  
 Shan-Ping Mao,  Yuezhi Mao,  N. Mardirossian,  A. V. Marenich,  
 T. Markovich,  L. A. Martinez-Martinez,  S. A. Maurer,  N. J. Mayhall,  
 S. C. McKenzie,  J.-M. Mewes,  P. Morgante,  A. F. Morrison,  
 J. W. Mullinax,  K. Nanda,  T. S. Nguyen-Beck,  R. Olivares-Amaya,  
 J. A. Parkhill,  Zheng Pei,  T. M. Perrine,  F. Plasser,  P. Pokhilko,  
 S. Prager,  A. Prociuk,  E. Ramos,  D. R. Rehn,  F. Rob,  M. Scheurer,  
 M. Schneider,  N. Sergueev,  S. M. Sharada,  S. Sharma,  D. W. Small,  
 T. Stauch,  T. Stein,  Yu-Chuan Su,  A. J. W. Thom,  A. Tkatchenko,  
 T. Tsuchimochi,  N. M. Tubman,  L. Vogt,  M. L. Vidal,  O. Vydrov,  
 M. A. Watson,  J. Wenzel,  M. de Wergifosse,  T. A. Wesolowski,  A. White,  
 J. Witte,  A. Yamada,  Jun Yang,  K. Yao,  S. Yeganeh,  S. R. Yost,  
 Zhi-Qiang You,  A. Zech,  Igor Ying Zhang,  Xing Zhang,  Yan Zhao,  
 Ying Zhu,  B. R. Brooks,  G. K. L. Chan,  C. J. Cramer,  M. S. Gordon,  
 W. J. Hehre,  A. Klamt,  M. W. Schmidt,  C. D. Sherrill,  D. G. Truhlar,  
 A. Aspuru-Guzik,  R. Baer,  A. T. Bell,  N. A. Besley,  Jeng-Da Chai,  
 A. E. DePrince, III,  R. A. DiStasio Jr.,  A. Dreuw,  B. D. Dunietz,  
 T. R. Furlani,  Chao-Ping Hsu,  Yousung Jung,  Jing Kong,  D. S. Lambrecht,  
 WanZhen Liang,  C. Ochsenfeld,  V. A. Rassolov,  L. V. Slipchenko,  
 J. E. Subotnik,  T. Van Voorhis,  J. M. Herbert,  A. I. Krylov,  
 P. M. W. Gill,  M. Head-Gordon

 Contributors to earlier versions of Q-Chem not listed above: 
 R. D. Adamson,  B. Austin,  J. Baker,  G. J. O. Beran,  K. Brandhorst,  
 S. T. Brown,  E. F. C. Byrd,  A. K. Chakraborty,  C.-L. Cheng,  
 Siu Hung Chien,  D. M. Chipman,  D. L. Crittenden,  H. Dachsel,  
 R. J. Doerksen,  A. D. Dutoi,  L. Fusti-Molnar,  W. A. Goddard III,  
 A. Golubeva-Zadorozhnaya,  S. R. Gwaltney,  G. Hawkins,  A. Heyden,  
 S. Hirata,  G. Kedziora,  F. J. Keil,  C. Kelley,  Jihan Kim,  R. A. King,  
 R. Z. Khaliullin,  P. P. Korambath,  W. Kurlancheek,  A. M. Lee,  M. S. Lee,  
 S. V. Levchenko,  Ching Yeh Lin,  D. Liotard,  R. C. Lochan,  I. Lotan,  
 P. E. Maslen,  N. Nair,  D. P. O'Neill,  D. Neuhauser,  E. Neuscamman,  
 C. M. Oana,  R. Olson,  B. Peters,  R. Peverati,  P. A. Pieniazek,  
 Y. M. Rhee,  J. Ritchie,  M. A. Rohrdanz,  E. Rosta,  N. J. Russ,  
 H. F. Schaefer III,  N. E. Schultz,  N. Shenvi,  A. C. Simmonett,  A. Sodt,  
 D. Stuck,  K. S. Thanthiriwatte,  V. Vanovschi,  Tao Wang,  A. Warshel,  
 C. F. Williams,  Q. Wu,  X. Xu,  W. Zhang

 Please cite Q-Chem as follows:
 Y. Shao et al., Mol. Phys. 113, 184-215 (2015)
 DOI: 10.1080/00268976.2014.952696

 Q-Chem 5.2.1 for Intel X86 EM64T Linux

 Parts of Q-Chem use Armadillo 8.300.2 (Tropical Shenanigans).
 http://arma.sourceforge.net/

 Q-Chem begins on Mon Dec  2 01:42:05 2019  

Host: 
0

     Scratch files written to /scratch/taweetham/qchem29080//
NAlpha2: 220
NElect   220
Mult     1
The previous job contains 0 fragments, simply inherited here

Checking the input file for inconsistencies... 	...done.

--------------------------------------------------------------
User input:
--------------------------------------------------------------

$MOLECULE
READ
$END

$REM
   JOB_TYPE 	FREQUENCY
   BASIS 	6-311++G**
   METHOD	B3LYP	
$END


--------------------------------------------------------------
 ----------------------------------------------------------------
             Standard Nuclear Orientation (Angstroms)
    I     Atom           X                Y                Z
 ----------------------------------------------------------------
    1      C       1.7558809078    -0.8602609729     0.0000000000
    2      C       1.8530888942     0.5261749491    -0.0000000000
    3      C       0.6789778028     1.2896798249    -0.0000000000
    4      C      -0.5778357684     0.6582614760    -0.0000000000
    5      C      -0.6500022886    -0.7460089865     0.0000000000
    6      C       0.5258773809    -1.5098173028     0.0000000000
    7      F       2.8752905005    -1.5862213348     0.0000000000
    8      Br      3.5836717232     1.2981029135    -0.0000000000
    9      Cl      0.8132857060     3.0211824649    -0.0000000000
   10      I      -2.3468544738     1.8510658301    -0.0000000000
   11      Br     -2.3229336247    -1.6438941253     0.0000000000
   12      Br      0.5439445881    -3.4067451542     0.0000000000
 ----------------------------------------------------------------
 Molecular Point Group                 Cs    NOp =  2
 Largest Abelian Subgroup              Cs    NOp =  2
 Nuclear Repulsion Energy =        2823.97205734 hartrees
 There are      110 alpha and      110 beta electrons
 Requested basis set is 6-311++G(d,p)
 There are 136 shells and 390 basis functions

 Total QAlloc Memory Limit   2000 MB
 Mega-Array Size       188 MB
 MEM_STATIC part       192 MB

                       Distance Matrix (Angstroms)
             C (  1)   C (  2)   C (  3)   C (  4)   C (  5)   C (  6)
   C (  2)  1.389840
   C (  3)  2.404572  1.400527
   C (  4)  2.784267  2.434511  1.406510
   C (  5)  2.408595  2.807831  2.431094  1.406124
   C (  6)  1.390982  2.430382  2.803680  2.432848  1.402176
   F (  7)  1.334202  2.346724  3.618646  4.118469  3.624037  2.350655
   Br(  8)  2.828313  1.894938  2.904706  4.210409  4.701318  4.151448
   Cl(  9)  3.994257  2.703008  1.736704  2.742009  4.041404  4.540106
   I ( 10)  4.917696  4.403960  3.077469  2.133591  3.102274  4.421326
   Br( 11)  4.153409  4.706205  4.197300  2.888821  1.898657  2.851964
   Br( 12)  2.820172  4.145084  4.698366  4.216950  2.916338  1.897014
             F (  7)   Br(  8)   Cl(  9)   I ( 10)   Br( 11)
   Br(  8)  2.970039
   Cl(  9)  5.047775  3.262521
   I ( 10)  6.251859  5.956250  3.369816
   Br( 11)  5.198544  6.598737  5.621282  3.495042
   Br( 12)  2.957952  5.601387  6.433568  6.000108  3.365507

 A cutoff of  1.0D-11 yielded   5923 shell pairs
 There are     54495 function pairs (     60249 Cartesian)
 Smallest overlap matrix eigenvalue = 5.26E-07

 Q-Chem warning in module stvman/mkSTV.C, line 318:

 Overlap eigenvalue is smaller than square root of threshold
 Use THRESH >= 12 to get rid of this warning

 Linear dependence detected in AO basis
 Tighter screening thresholds may be required for diffuse basis sets
 Use S2THRESH > 14 and THRESH = 14 in case of SCF convergence issues
 Number of orthogonalized atomic orbitals = 389
 Maximum deviation from orthogonality = 2.529E-10
 Guess from superposition of atomic densities
 Warning:  Energy on first SCF cycle will be non-variational
 SAD guess density has 220.000000 electrons

 -----------------------------------------------------------------------
  General SCF calculation program by
  Eric Jon Sundstrom, Paul Horn, Yuezhi Mao, Dmitri Zuev, Alec White,
  David Stuck, Shaama M.S., Shane Yost, Joonho Lee, David Small,
  Daniel Levine, Susi Lehtola, Hugh Burton, Evgeny Epifanovsky,
  Bang C. Huynh
 -----------------------------------------------------------------------
 Exchange:     0.2000 Hartree-Fock + 0.0800 Slater + 0.7200 B88
 Correlation:  0.1900 VWN1RPA + 0.8100 LYP
 Using SG-1 standard quadrature grid
 using 6 threads for integral computing
 -------------------------------------------------------
 OpenMP Integral computing Module                
 Release: version 2.0, May 2017, Q-Chem Inc. Pleasanton 
 -------------------------------------------------------
 A restricted SCF calculation will be
 performed using DIIS
 SCF converges when DIIS error is below 1.0e-08
 ---------------------------------------
  Cycle       Energy         DIIS error
 ---------------------------------------
    1  -15433.0618313784      2.94e-02  
    2  -15430.6542658093      2.11e-03  
    3  -15430.6143007864      2.50e-03  
    4  -15430.6833297977      8.57e-04  
    5  -15430.6981738289      2.22e-04  
    6  -15430.6988426056      8.37e-05  
    7  -15430.6989503169      2.59e-05  
    8  -15430.6989619480      1.05e-05  
    9  -15430.6989636295      1.86e-06  
   10  -15430.6989636649      7.19e-07  
   11  -15430.6989636718      3.99e-07  
   12  -15430.6989636748      7.84e-08  
   13  -15430.6989636746      3.08e-08  
   14  -15430.6989636765      6.19e-09  Convergence criterion met
 ---------------------------------------
 SCF time:   CPU 268.95s  wall 48.00s 
 SCF   energy in the final basis set =   -15430.6989636765
 Total energy in the final basis set =   -15430.6989636765

 --------------------------------------------------------------
             Orbital Energies (a.u.) and Symmetries
 --------------------------------------------------------------

 Alpha MOs, Restricted
 -- Occupied --                  
******* -482.86 -482.86 -482.86 -176.32 -165.73 -165.72 -165.72
  1 A'    2 A'    3 A'    4 A'    5 A'    6 A'    1 A"    7 A'                 
-101.59  -62.51  -62.51  -62.51  -56.33  -56.33  -56.33  -56.33
  8 A'    9 A'   10 A'   11 A'   12 A'   13 A'   14 A'    2 A"                 
-56.330 -56.330 -56.329 -56.329 -56.329 -35.818 -31.311 -31.305
 15 A'    3 A"   16 A'    4 A"   17 A'   18 A'   19 A'    5 A"                 
-31.304 -24.731 -22.962 -22.960 -22.960 -22.955 -22.955 -10.316
 20 A'   21 A'   22 A'    6 A"   23 A'   24 A'    7 A"   25 A'                 
-10.292 -10.286 -10.279 -10.279 -10.273  -9.500  -8.723  -8.722
 26 A'   27 A'   28 A'   29 A'   30 A'   31 A'   32 A'   33 A'                 
 -8.721  -7.265  -7.255  -7.254  -6.555  -6.554  -6.554  -6.541
 34 A'   35 A'    8 A"   36 A'   37 A'   38 A'   39 A'    9 A"                 
 -6.540  -6.540  -6.540  -6.539  -6.539  -6.367  -4.780  -4.765
 10 A"   40 A'   11 A"   41 A'   42 A'   43 A'   44 A'   12 A"                 
 -4.764  -2.666  -2.665  -2.664  -2.662  -2.661  -2.661  -2.661
 45 A'   46 A'   47 A'   48 A'   13 A"   14 A"   49 A'   15 A"                 
 -2.661  -2.660  -2.650  -2.650  -2.649  -2.649  -2.649  -2.649
 50 A'   51 A'   16 A"   52 A'   17 A"   53 A'   54 A'   18 A"                 
 -2.046  -2.041  -2.041  -2.027  -2.027  -1.277  -0.954  -0.904
 55 A'   19 A"   56 A'   57 A'   20 A"   58 A'   59 A'   60 A'                 
 -0.864  -0.840  -0.819  -0.776  -0.744  -0.695  -0.644  -0.631
 61 A'   62 A'   63 A'   64 A'   65 A'   66 A'   67 A'   68 A'                 
 -0.575  -0.572  -0.519  -0.494  -0.475  -0.459  -0.452  -0.450
 69 A'   70 A'   21 A"   71 A'   72 A'   73 A'   74 A'   22 A"                 
 -0.406  -0.400  -0.397  -0.362  -0.358  -0.343  -0.340  -0.323
 75 A'   23 A"   76 A'   24 A"   77 A'   25 A"   78 A'   26 A"                 
 -0.315  -0.309  -0.302  -0.270  -0.270  -0.265
 79 A'   80 A'   27 A"   28 A"   81 A'   29 A"                                 
 -- Virtual --                   
 -0.099  -0.071  -0.063  -0.041  -0.039  -0.015  -0.004   0.013
 82 A'   30 A"   31 A"   83 A'   84 A'   85 A'   86 A'   87 A'                 
  0.021   0.024   0.039   0.039   0.050   0.054   0.060   0.064
 88 A'   89 A'   32 A"   90 A'   91 A'   33 A"   34 A"   92 A'                 
  0.066   0.067   0.075   0.079   0.086   0.089   0.092   0.095
 93 A'   94 A'   95 A'   35 A"   36 A"   96 A'   97 A'   37 A"                 
  0.101   0.107   0.118   0.123   0.132   0.133   0.143   0.154
 98 A'   99 A'  100 A'   38 A"   39 A"  101 A'   40 A"  102 A'                 
  0.160   0.162   0.173   0.175   0.181   0.183   0.195   0.200
103 A'  104 A'  105 A'   41 A"  106 A'  107 A'  108 A'   42 A"                 
  0.203   0.204   0.209   0.217   0.230   0.239   0.245   0.251
109 A'  110 A'  111 A'  112 A'  113 A'  114 A'  115 A'  116 A'                 
  0.254   0.268   0.271   0.281   0.288   0.302   0.315   0.337
117 A'   43 A"  118 A'  119 A'  120 A'  121 A'   44 A"  122 A'                 
  0.358   0.367   0.387   0.391   0.394   0.396   0.415   0.418
123 A'  124 A'  125 A'   45 A"  126 A'   46 A"  127 A'  128 A'                 
  0.425   0.426   0.429   0.431   0.439   0.447   0.453   0.465
 47 A"  129 A'   48 A"  130 A'   49 A"  131 A'  132 A'  133 A'                 
  0.469   0.485   0.498   0.501   0.505   0.508   0.514   0.527
 50 A"  134 A'  135 A'   51 A"   52 A"  136 A'  137 A'   53 A"                 
  0.529   0.543   0.550   0.560   0.567   0.569   0.575   0.591
138 A'   54 A"   55 A"   56 A"  139 A'   57 A"  140 A'   58 A"                 
  0.606   0.613   0.618   0.630   0.637   0.667   0.673   0.683
141 A'  142 A'   59 A"  143 A'  144 A'   60 A"  145 A'  146 A'                 
  0.690   0.706   0.722   0.729   0.755   0.772   0.781   0.792
 61 A"  147 A'  148 A'  149 A'  150 A'  151 A'   62 A"  152 A'                 
  0.807   0.816   0.821   0.837   0.840   0.851   0.868   0.894
153 A'  154 A'  155 A'  156 A'   63 A"  157 A'  158 A'  159 A'                 
  0.897   0.922   0.932   0.935   0.960   0.980   1.008   1.028
160 A'  161 A'   64 A"   65 A"  162 A'  163 A'  164 A'  165 A'                 
  1.066   1.071   1.097   1.101   1.148   1.176   1.191   1.209
166 A'  167 A'  168 A'   66 A"  169 A'  170 A'   67 A"   68 A"                 
  1.213   1.229   1.267   1.307   1.360   1.386   1.393   1.413
171 A'   69 A"   70 A"  172 A'   71 A"  173 A'  174 A'   72 A"                 
  1.447   1.459   1.477   1.485   1.534   1.559   1.580   1.595
175 A'  176 A'  177 A'  178 A'  179 A'  180 A'  181 A'  182 A'                 
  1.711   1.727   1.743   1.756   1.807   1.813   1.838   1.840
 73 A"   74 A"  183 A'  184 A'  185 A'  186 A'   75 A"   76 A"                 
  1.889   1.985   2.007   2.008   2.032   2.051   2.063   2.100
 77 A"   78 A"  187 A'   79 A"  188 A'   80 A"  189 A'  190 A'                 
  2.132   2.149   2.191   2.220   2.237   2.247   2.252   2.257
191 A'  192 A'  193 A'  194 A'  195 A'   81 A"   82 A"  196 A'                 
  2.282   2.302   2.327   2.368   2.428   2.476   2.560   2.567
197 A'  198 A'  199 A'  200 A'  201 A'  202 A'  203 A'   83 A"                 
  2.699   2.718   2.804   2.831   2.835   2.941   3.008   3.032
 84 A"   85 A"   86 A"   87 A"  204 A'  205 A'  206 A'   88 A"                 
  3.062   3.071   3.154   3.183   3.377   3.426   3.636   3.748
207 A'  208 A'  209 A'  210 A'  211 A'  212 A'  213 A'  214 A'                 
  3.751   3.822   3.883   3.954   3.960   3.980   3.989   3.990
 89 A"  215 A'  216 A'   90 A"   91 A"   92 A"   93 A"   94 A"                 
  4.002   4.011   4.038   4.049   4.062   4.067   4.070   4.079
217 A'   95 A"  218 A'   96 A"  219 A'   97 A"  220 A'  221 A'                 
  4.113   4.141   4.210   4.250   4.278   4.286   4.371   4.406
 98 A"  222 A'  223 A'  224 A'  225 A'  226 A'  227 A'  228 A'                 
  4.434   4.515   4.810   4.840   6.021   6.130   6.152   6.297
229 A'  230 A'  231 A'  232 A'   99 A"  233 A'  234 A'  100 A"                 
  6.445   6.640   6.741   6.770   6.818   7.533   7.546   7.569
235 A'  236 A'  237 A'  238 A'  239 A'  101 A"  102 A"  103 A"                 
  7.647   7.660   7.696   7.723   7.754   7.795   9.766  23.223
240 A'  241 A'  242 A'  243 A'  244 A'  245 A'  246 A'  247 A'                 
 23.765  23.768  23.920  23.932  24.023  25.813  26.191  26.618
248 A'  249 A'  250 A'  251 A'  252 A'  104 A"  253 A'  254 A'                 
 27.915  28.356  28.419  28.442  28.525  28.552  28.552  28.616
255 A'  105 A"  256 A'  257 A'  106 A"  258 A'  107 A"  259 A'                 
 28.723  47.934  48.018  48.060  66.769 127.893 127.959 127.971
260 A'  261 A'  262 A'  263 A'  264 A'  108 A"  265 A'  266 A'                 
151.701 215.758 289.728 289.742 289.766 289.845 289.857 289.898
267 A'  268 A'  109 A"  110 A"  111 A"  269 A'  270 A'  271 A'                 
289.940 289.976 290.0171020.7341020.8401020.8911901.866
272 A'  273 A'  274 A'  275 A'  276 A'  277 A'  278 A'                         

 Beta MOs, Restricted
 -- Occupied --                  
******* -482.86 -482.86 -482.86 -176.32 -165.73 -165.72 -165.72
  1 A'    2 A'    3 A'    4 A'    5 A'    6 A'    1 A"    7 A'                 
-101.59  -62.51  -62.51  -62.51  -56.33  -56.33  -56.33  -56.33
  8 A'    9 A'   10 A'   11 A'   12 A'   13 A'   14 A'    2 A"                 
-56.330 -56.330 -56.329 -56.329 -56.329 -35.818 -31.311 -31.305
 15 A'    3 A"   16 A'    4 A"   17 A'   18 A'   19 A'    5 A"                 
-31.304 -24.731 -22.962 -22.960 -22.960 -22.955 -22.955 -10.316
 20 A'   21 A'   22 A'    6 A"   23 A'   24 A'    7 A"   25 A'                 
-10.292 -10.286 -10.279 -10.279 -10.273  -9.500  -8.723  -8.722
 26 A'   27 A'   28 A'   29 A'   30 A'   31 A'   32 A'   33 A'                 
 -8.721  -7.265  -7.255  -7.254  -6.555  -6.554  -6.554  -6.541
 34 A'   35 A'    8 A"   36 A'   37 A'   38 A'   39 A'    9 A"                 
 -6.540  -6.540  -6.540  -6.539  -6.539  -6.367  -4.780  -4.765
 10 A"   40 A'   11 A"   41 A'   42 A'   43 A'   44 A'   12 A"                 
 -4.764  -2.666  -2.665  -2.664  -2.662  -2.661  -2.661  -2.661
 45 A'   46 A'   47 A'   48 A'   13 A"   14 A"   49 A'   15 A"                 
 -2.661  -2.660  -2.650  -2.650  -2.649  -2.649  -2.649  -2.649
 50 A'   51 A'   16 A"   52 A'   17 A"   53 A'   54 A'   18 A"                 
 -2.046  -2.041  -2.041  -2.027  -2.027  -1.277  -0.954  -0.904
 55 A'   19 A"   56 A'   57 A'   20 A"   58 A'   59 A'   60 A'                 
 -0.864  -0.840  -0.819  -0.776  -0.744  -0.695  -0.644  -0.631
 61 A'   62 A'   63 A'   64 A'   65 A'   66 A'   67 A'   68 A'                 
 -0.575  -0.572  -0.519  -0.494  -0.475  -0.459  -0.452  -0.450
 69 A'   70 A'   21 A"   71 A'   72 A'   73 A'   74 A'   22 A"                 
 -0.406  -0.400  -0.397  -0.362  -0.358  -0.343  -0.340  -0.323
 75 A'   23 A"   76 A'   24 A"   77 A'   25 A"   78 A'   26 A"                 
 -0.315  -0.309  -0.302  -0.270  -0.270  -0.265
 79 A'   80 A'   27 A"   28 A"   81 A'   29 A"                                 
 -- Virtual --                   
 -0.099  -0.071  -0.063  -0.041  -0.039  -0.015  -0.004   0.013
 82 A'   30 A"   31 A"   83 A'   84 A'   85 A'   86 A'   87 A'                 
  0.021   0.024   0.039   0.039   0.050   0.054   0.060   0.064
 88 A'   89 A'   32 A"   90 A'   91 A'   33 A"   34 A"   92 A'                 
  0.066   0.067   0.075   0.079   0.086   0.089   0.092   0.095
 93 A'   94 A'   95 A'   35 A"   36 A"   96 A'   97 A'   37 A"                 
  0.101   0.107   0.118   0.123   0.132   0.133   0.143   0.154
 98 A'   99 A'  100 A'   38 A"   39 A"  101 A'   40 A"  102 A'                 
  0.160   0.162   0.173   0.175   0.181   0.183   0.195   0.200
103 A'  104 A'  105 A'   41 A"  106 A'  107 A'  108 A'   42 A"                 
  0.203   0.204   0.209   0.217   0.230   0.239   0.245   0.251
109 A'  110 A'  111 A'  112 A'  113 A'  114 A'  115 A'  116 A'                 
  0.254   0.268   0.271   0.281   0.288   0.302   0.315   0.337
117 A'   43 A"  118 A'  119 A'  120 A'  121 A'   44 A"  122 A'                 
  0.358   0.367   0.387   0.391   0.394   0.396   0.415   0.418
123 A'  124 A'  125 A'   45 A"  126 A'   46 A"  127 A'  128 A'                 
  0.425   0.426   0.429   0.431   0.439   0.447   0.453   0.465
 47 A"  129 A'   48 A"  130 A'   49 A"  131 A'  132 A'  133 A'                 
  0.469   0.485   0.498   0.501   0.505   0.508   0.514   0.527
 50 A"  134 A'  135 A'   51 A"   52 A"  136 A'  137 A'   53 A"                 
  0.529   0.543   0.550   0.560   0.567   0.569   0.575   0.591
138 A'   54 A"   55 A"   56 A"  139 A'   57 A"  140 A'   58 A"                 
  0.606   0.613   0.618   0.630   0.637   0.667   0.673   0.683
141 A'  142 A'   59 A"  143 A'  144 A'   60 A"  145 A'  146 A'                 
  0.690   0.706   0.722   0.729   0.755   0.772   0.781   0.792
 61 A"  147 A'  148 A'  149 A'  150 A'  151 A'   62 A"  152 A'                 
  0.807   0.816   0.821   0.837   0.840   0.851   0.868   0.894
153 A'  154 A'  155 A'  156 A'   63 A"  157 A'  158 A'  159 A'                 
  0.897   0.922   0.932   0.935   0.960   0.980   1.008   1.028
160 A'  161 A'   64 A"   65 A"  162 A'  163 A'  164 A'  165 A'                 
  1.066   1.071   1.097   1.101   1.148   1.176   1.191   1.209
166 A'  167 A'  168 A'   66 A"  169 A'  170 A'   67 A"   68 A"                 
  1.213   1.229   1.267   1.307   1.360   1.386   1.393   1.413
171 A'   69 A"   70 A"  172 A'   71 A"  173 A'  174 A'   72 A"                 
  1.447   1.459   1.477   1.485   1.534   1.559   1.580   1.595
175 A'  176 A'  177 A'  178 A'  179 A'  180 A'  181 A'  182 A'                 
  1.711   1.727   1.743   1.756   1.807   1.813   1.838   1.840
 73 A"   74 A"  183 A'  184 A'  185 A'  186 A'   75 A"   76 A"                 
  1.889   1.985   2.007   2.008   2.032   2.051   2.063   2.100
 77 A"   78 A"  187 A'   79 A"  188 A'   80 A"  189 A'  190 A'                 
  2.132   2.149   2.191   2.220   2.237   2.247   2.252   2.257
191 A'  192 A'  193 A'  194 A'  195 A'   81 A"   82 A"  196 A'                 
  2.282   2.302   2.327   2.368   2.428   2.476   2.560   2.567
197 A'  198 A'  199 A'  200 A'  201 A'  202 A'  203 A'   83 A"                 
  2.699   2.718   2.804   2.831   2.835   2.941   3.008   3.032
 84 A"   85 A"   86 A"   87 A"  204 A'  205 A'  206 A'   88 A"                 
  3.062   3.071   3.154   3.183   3.377   3.426   3.636   3.748
207 A'  208 A'  209 A'  210 A'  211 A'  212 A'  213 A'  214 A'                 
  3.751   3.822   3.883   3.954   3.960   3.980   3.989   3.990
 89 A"  215 A'  216 A'   90 A"   91 A"   92 A"   93 A"   94 A"                 
  4.002   4.011   4.038   4.049   4.062   4.067   4.070   4.079
217 A'   95 A"  218 A'   96 A"  219 A'   97 A"  220 A'  221 A'                 
  4.113   4.141   4.210   4.250   4.278   4.286   4.371   4.406
 98 A"  222 A'  223 A'  224 A'  225 A'  226 A'  227 A'  228 A'                 
  4.434   4.515   4.810   4.840   6.021   6.130   6.152   6.297
229 A'  230 A'  231 A'  232 A'   99 A"  233 A'  234 A'  100 A"                 
  6.445   6.640   6.741   6.770   6.818   7.533   7.546   7.569
235 A'  236 A'  237 A'  238 A'  239 A'  101 A"  102 A"  103 A"                 
  7.647   7.660   7.696   7.723   7.754   7.795   9.766  23.223
240 A'  241 A'  242 A'  243 A'  244 A'  245 A'  246 A'  247 A'                 
 23.765  23.768  23.920  23.932  24.023  25.813  26.191  26.618
248 A'  249 A'  250 A'  251 A'  252 A'  104 A"  253 A'  254 A'                 
 27.915  28.356  28.419  28.442  28.525  28.552  28.552  28.616
255 A'  105 A"  256 A'  257 A'  106 A"  258 A'  107 A"  259 A'                 
 28.723  47.934  48.018  48.060  66.769 127.893 127.959 127.971
260 A'  261 A'  262 A'  263 A'  264 A'  108 A"  265 A'  266 A'                 
151.701 215.758 289.728 289.742 289.766 289.845 289.857 289.898
267 A'  268 A'  109 A"  110 A"  111 A"  269 A'  270 A'  271 A'                 
289.940 289.976 290.0171020.7341020.8401020.8911901.866
272 A'  273 A'  274 A'  275 A'  276 A'  277 A'  278 A'                         
 --------------------------------------------------------------

          Ground-State Mulliken Net Atomic Charges

     Atom                 Charge (a.u.)
  ----------------------------------------
      1 C                    -0.710281
      2 C                     0.002990
      3 C                     0.603836
      4 C                    -0.593082
      5 C                    -0.011983
      6 C                     0.564646
      7 F                    -0.075452
      8 Br                   -0.102194
      9 Cl                    0.540871
     10 I                     0.117533
     11 Br                   -0.214997
     12 Br                   -0.121885
  ----------------------------------------
  Sum of atomic charges =     0.000000

 -----------------------------------------------------------------
                    Cartesian Multipole Moments
 -----------------------------------------------------------------
    Charge (ESU x 10^10)
                -0.0000
    Dipole Moment (Debye)
         X      -0.7335      Y       0.2722      Z       0.0000
       Tot       0.7824
    Quadrupole Moments (Debye-Ang)
        XX    -131.8700     XY       1.5670     YY    -131.5642
        XZ       0.0000     YZ       0.0000     ZZ    -135.4281
    Octopole Moments (Debye-Ang^2)
       XXX     -49.2518    XXY       8.9713    XYY     -20.5369
       YYY     -39.4484    XXZ       0.0000    XYZ      -0.0000
       YYZ       0.0000    XZZ      -8.9436    YZZ     -11.4683
       ZZZ       0.0000
    Hexadecapole Moments (Debye-Ang^3)
      XXXX   -3495.1097   XXXY      41.5428   XXYY   -1130.7161
      XYYY     -18.8099   YYYY   -3258.6812   XXXZ       0.0000
      XXYZ       0.0000   XYYZ       0.0000   YYYZ      -0.0000
      XXZZ    -651.5156   XYZZ      -5.8884   YYZZ    -614.6916
      XZZZ       0.0000   YZZZ       0.0000   ZZZZ    -164.9459
 -----------------------------------------------------------------
 Calculating MO derivatives via CPSCF
    1     0    39    0.0276312  
    2     0    39    0.0083094  
    3     0    39    0.0016409  
    4     0    39    0.0001614  
    5    22    17    0.0000181  
    6    38     1    0.0000013  
    7    39     0    0.0000001  Converged
 Time for AOints: 295.4 s (CPU) 49.6 s (wall)
 ------------------------------------------------------------------------------
                     AOints        : Timing summary (seconds)
 ------------------------------------------------------------------------------
     job step          cpu (% of tot)      sys (% of tot)     wall (% of tot)
 ------------------------------------------------------------------------------
  AOints            0.2954E+03 ( 8.1)   0.1400E-04 ( 5.3)   0.4959E+02 ( 7.9)
 ------------------------------------------------------------------------------
   Grand Totals     0.3658E+04          0.2640E-03          0.6278E+03
 ------------------------------------------------------------------------------
 Polarizability Matrix (a.u.)
            1           2           3
    1-217.5919317  -4.8310726   0.0000000
    2  -4.8310726-215.2510551  -0.0000000
    3   0.0000000  -0.0000000 -95.7921247
 Calculating analytic Hessian of the SCF energy

 Direct stationary perturbation theory relativistic correction:

 rels  =     148.211877214079
 relv  =    -500.764353231698
 rel2e =      75.037424340536
 E_rel =    -277.515051677084

 Hessian of the SCF Energy
            1           2           3           4           5           6
    1   0.6678279  -0.0027542  -0.0000000  -0.0980377   0.0157545   0.0000000
    2  -0.0027542   0.6704468   0.0000000  -0.0578505  -0.3141392   0.0000000
    3  -0.0000000   0.0000000   0.1353275  -0.0000000  -0.0000000  -0.0565563
    4  -0.0980377  -0.0578505  -0.0000000   0.5276335  -0.0396134  -0.0000000
    5   0.0157545  -0.3141392  -0.0000000  -0.0396134   0.6154664   0.0000000
    6   0.0000000   0.0000000  -0.0565563  -0.0000000   0.0000000   0.0942502
    7   0.0416667   0.0786844  -0.0000000  -0.2381720   0.0641202  -0.0000000
    8   0.0215267  -0.0316691   0.0000000   0.1204575  -0.1525284  -0.0000000
    9  -0.0000000  -0.0000000  -0.0011873  -0.0000000   0.0000000  -0.0498264
   10  -0.0216400  -0.0318396  -0.0000000  -0.0536975   0.0332887   0.0000000
   11  -0.0316402  -0.0496410   0.0000000  -0.0201047   0.0566223   0.0000000
   12  -0.0000000   0.0000000   0.0038315   0.0000000   0.0000000   0.0031985
   13  -0.0566169  -0.0217609   0.0000000  -0.0130227   0.0270789  -0.0000000
   14   0.0353360   0.0648693  -0.0000000   0.0257565  -0.0538007  -0.0000000
   15   0.0000000  -0.0000000  -0.0008347   0.0000000  -0.0000000   0.0052141
   16  -0.2596077  -0.0558730  -0.0000000   0.0241619  -0.0805383   0.0000000
   17  -0.1298538  -0.1476119   0.0000000  -0.0233348  -0.0220769  -0.0000000
   18   0.0000000  -0.0000000  -0.0568398   0.0000000  -0.0000000   0.0054461
   19  -0.2492367   0.1181329  -0.0000000  -0.0142255   0.0139075  -0.0000000
   20   0.1178719  -0.1446787  -0.0000000   0.0492868  -0.0354569   0.0000000
   21   0.0000000  -0.0000000  -0.0392326  -0.0000000  -0.0000000   0.0065175
   22  -0.0233273  -0.0116714   0.0000000  -0.1331203  -0.0520055  -0.0000000
   23  -0.0301480  -0.0126151   0.0000000  -0.0516123  -0.0571567   0.0000000
   24  -0.0000000  -0.0000000   0.0041661  -0.0000000   0.0000000  -0.0162763
   25  -0.0035209  -0.0007147   0.0000000   0.0012696   0.0219130   0.0000000
   26   0.0033962   0.0038664   0.0000000   0.0010603  -0.0417435  -0.0000000
   27  -0.0000000  -0.0000000   0.0041565   0.0000000   0.0000000   0.0035854
   28   0.0000657  -0.0002483   0.0000000  -0.0000061  -0.0036849  -0.0000000
   29  -0.0003390  -0.0002479  -0.0000000  -0.0012895   0.0005710  -0.0000000
   30   0.0000000  -0.0000000  -0.0008858  -0.0000000  -0.0000000   0.0027223
   31   0.0013905   0.0050466   0.0000000  -0.0002410  -0.0007695  -0.0000000
   32   0.0015823  -0.0006378  -0.0000000  -0.0001834  -0.0001653   0.0000000
   33  -0.0000000  -0.0000000   0.0036355  -0.0000000   0.0000000  -0.0012690
   34   0.0010355  -0.0191526   0.0000000  -0.0025427   0.0005453   0.0000000
   35  -0.0007310  -0.0379431  -0.0000000  -0.0025737   0.0044074  -0.0000000
   36   0.0000000   0.0000000   0.0044194   0.0000000  -0.0000000   0.0029939
            7           8           9          10          11          12
    1   0.0416667   0.0215267  -0.0000000  -0.0216400  -0.0316402  -0.0000000
    2   0.0786844  -0.0316691  -0.0000000  -0.0318396  -0.0496410   0.0000000
    3  -0.0000000   0.0000000  -0.0011873  -0.0000000   0.0000000   0.0038315
    4  -0.2381720   0.1204575  -0.0000000  -0.0536975  -0.0201047   0.0000000
    5   0.0641202  -0.1525284   0.0000000   0.0332887   0.0566223   0.0000000
    6  -0.0000000  -0.0000000  -0.0498264   0.0000000   0.0000000   0.0031985
    7   0.5786943  -0.0130362  -0.0000000  -0.2442424  -0.0479542   0.0000000
    8  -0.0130362   0.4996431   0.0000000  -0.0982686  -0.1269162   0.0000000
    9  -0.0000000   0.0000000   0.1055497   0.0000000   0.0000000  -0.0457536
   10  -0.2442424  -0.0982686   0.0000000   0.4631735   0.0662093  -0.0000000
   11  -0.0479542  -0.1269162   0.0000000   0.0662093   0.5200212   0.0000000
   12   0.0000000   0.0000000  -0.0457536  -0.0000000   0.0000000   0.0978522
   13   0.0243234  -0.0242251   0.0000000  -0.0910864  -0.0291908   0.0000000
   14  -0.0788674  -0.0217928  -0.0000000   0.0147671  -0.2806733  -0.0000000
   15   0.0000000  -0.0000000  -0.0024909  -0.0000000  -0.0000000  -0.0439801
   16  -0.0675503   0.0032022  -0.0000000   0.0335890   0.0710353  -0.0000000
   17   0.0015983  -0.0003248  -0.0000000   0.0191081  -0.0304898  -0.0000000
   18  -0.0000000   0.0000000   0.0050726  -0.0000000  -0.0000000   0.0024383
   19  -0.0003207  -0.0021995   0.0000000  -0.0000263   0.0016009  -0.0000000
   20  -0.0067530  -0.0027279  -0.0000000   0.0018479   0.0016701  -0.0000000
   21  -0.0000000  -0.0000000   0.0055248   0.0000000   0.0000000  -0.0014149
   22  -0.0312362  -0.0128038   0.0000000   0.0004591   0.0034039   0.0000000
   23   0.0023628   0.0025312  -0.0000000   0.0013408  -0.0009177  -0.0000000
   24   0.0000000   0.0000000   0.0019148  -0.0000000  -0.0000000   0.0031791
   25  -0.0386618  -0.0093487   0.0000000  -0.0025700  -0.0258218  -0.0000000
   26  -0.0073858  -0.1629989   0.0000000  -0.0074403  -0.0339855  -0.0000000
   27   0.0000000   0.0000000  -0.0227287  -0.0000000  -0.0000000   0.0018586
   28  -0.0267776   0.0144785  -0.0000000  -0.0666784   0.0247579  -0.0000000
   29   0.0036495  -0.0005779  -0.0000000   0.0255049  -0.0408046  -0.0000000
   30   0.0000000   0.0000000   0.0012052  -0.0000000  -0.0000000  -0.0257318
   31   0.0022308   0.0001916  -0.0000000  -0.0148936  -0.0124127  -0.0000000
   32   0.0024937  -0.0021746  -0.0000000  -0.0264435  -0.0165612  -0.0000000
   33   0.0000000   0.0000000   0.0037421   0.0000000  -0.0000000   0.0013456
   34   0.0000483   0.0000279  -0.0000000  -0.0023872   0.0001176   0.0000000
   35   0.0010880  -0.0004641   0.0000000   0.0019274   0.0016751  -0.0000000
   36  -0.0000000   0.0000000  -0.0010224  -0.0000000   0.0000000   0.0031766
           13          14          15          16          17          18
    1  -0.0566169   0.0353360   0.0000000  -0.2596077  -0.1298538   0.0000000
    2  -0.0217609   0.0648693  -0.0000000  -0.0558730  -0.1476119  -0.0000000
    3   0.0000000  -0.0000000  -0.0008347  -0.0000000   0.0000000  -0.0568398
    4  -0.0130227   0.0257565   0.0000000   0.0241619  -0.0233348   0.0000000
    5   0.0270789  -0.0538007  -0.0000000  -0.0805383  -0.0220769  -0.0000000
    6  -0.0000000  -0.0000000   0.0052141   0.0000000  -0.0000000   0.0054461
    7   0.0243234  -0.0788674   0.0000000  -0.0675503   0.0015983  -0.0000000
    8  -0.0242251  -0.0217928  -0.0000000   0.0032022  -0.0003248   0.0000000
    9   0.0000000  -0.0000000  -0.0024909  -0.0000000  -0.0000000   0.0050726
   10  -0.0910864   0.0147671  -0.0000000   0.0335890   0.0191081  -0.0000000
   11  -0.0291908  -0.2806733  -0.0000000   0.0710353  -0.0304898  -0.0000000
   12   0.0000000  -0.0000000  -0.0439801  -0.0000000  -0.0000000   0.0024383
   13   0.5003531  -0.0398451  -0.0000000  -0.2329635   0.1169842   0.0000000
   14  -0.0398451   0.5451814   0.0000000   0.0665526  -0.1522305   0.0000000
   15  -0.0000000   0.0000000   0.0968625   0.0000000   0.0000000  -0.0471597
   16  -0.2329635   0.0665526   0.0000000   0.6186895   0.0022869  -0.0000000
   17   0.1169842  -0.1522305   0.0000000   0.0022869   0.5021524   0.0000000
   18   0.0000000   0.0000000  -0.0471597  -0.0000000   0.0000000   0.0956679
   19   0.0005590  -0.0058314   0.0000000  -0.0550046   0.0301848   0.0000000
   20  -0.0015798  -0.0038412   0.0000000  -0.0045005   0.0054808  -0.0000000
   21   0.0000000  -0.0000000   0.0053837  -0.0000000  -0.0000000   0.0064397
   22  -0.0009393   0.0005053  -0.0000000   0.0039668   0.0003890  -0.0000000
   23  -0.0004529   0.0002566   0.0000000   0.0034351  -0.0021248  -0.0000000
   24  -0.0000000   0.0000000  -0.0010951   0.0000000  -0.0000000   0.0030939
   25  -0.0029846   0.0007104  -0.0000000   0.0005115   0.0000457   0.0000000
   26  -0.0019154   0.0021930  -0.0000000  -0.0008807  -0.0004156  -0.0000000
   27  -0.0000000   0.0000000   0.0043152   0.0000000  -0.0000000  -0.0014353
   28  -0.0098141   0.0099213   0.0000000   0.0020351  -0.0003644   0.0000000
   29   0.0201272  -0.0160184   0.0000000  -0.0023569  -0.0017595   0.0000000
   30   0.0000000   0.0000000   0.0008474  -0.0000000   0.0000000   0.0026948
   31  -0.1184129  -0.0460808   0.0000000  -0.0363543  -0.0154618   0.0000000
   32  -0.0475854  -0.0555416   0.0000000   0.0004315   0.0018612  -0.0000000
   33  -0.0000000  -0.0000000  -0.0184737   0.0000000  -0.0000000   0.0024531
   34   0.0006038   0.0170750   0.0000000  -0.0314741  -0.0015811  -0.0000000
   35   0.0023623  -0.0285988   0.0000000  -0.0027935  -0.1524609   0.0000000
   36   0.0000000  -0.0000000   0.0014114  -0.0000000   0.0000000  -0.0178714
           19          20          21          22          23          24
    1  -0.2492367   0.1178719   0.0000000  -0.0233273  -0.0301480  -0.0000000
    2   0.1181329  -0.1446787  -0.0000000  -0.0116714  -0.0126151  -0.0000000
    3  -0.0000000  -0.0000000  -0.0392326   0.0000000   0.0000000   0.0041661
    4  -0.0142255   0.0492868  -0.0000000  -0.1331203  -0.0516123  -0.0000000
    5   0.0139075  -0.0354569  -0.0000000  -0.0520055  -0.0571567   0.0000000
    6  -0.0000000   0.0000000   0.0065175  -0.0000000   0.0000000  -0.0162763
    7  -0.0003207  -0.0067530  -0.0000000  -0.0312362   0.0023628   0.0000000
    8  -0.0021995  -0.0027279  -0.0000000  -0.0128038   0.0025312   0.0000000
    9   0.0000000  -0.0000000   0.0055248   0.0000000  -0.0000000   0.0019148
   10  -0.0000263   0.0018479   0.0000000   0.0004591   0.0013408  -0.0000000
   11   0.0016009   0.0016701   0.0000000   0.0034039  -0.0009177  -0.0000000
   12  -0.0000000  -0.0000000  -0.0014149   0.0000000  -0.0000000   0.0031791
   13   0.0005590  -0.0015798   0.0000000  -0.0009393  -0.0004529  -0.0000000
   14  -0.0058314  -0.0038412  -0.0000000   0.0005053   0.0002566   0.0000000
   15   0.0000000   0.0000000   0.0053837  -0.0000000   0.0000000  -0.0010951
   16  -0.0550046  -0.0045005  -0.0000000   0.0039668   0.0034351   0.0000000
   17   0.0301848   0.0054808  -0.0000000   0.0003890  -0.0021248  -0.0000000
   18   0.0000000  -0.0000000   0.0064397  -0.0000000  -0.0000000   0.0030939
   19   0.3180478  -0.1523241   0.0000000   0.0039365  -0.0042974  -0.0000000
   20  -0.1523241   0.1831004   0.0000000   0.0011827  -0.0031462  -0.0000000
   21   0.0000000   0.0000000   0.0204562   0.0000000   0.0000000  -0.0020822
   22   0.0039365   0.0011827   0.0000000   0.1878349   0.0712515  -0.0000000
   23  -0.0042974  -0.0031462   0.0000000   0.0712515   0.0745780  -0.0000000
   24  -0.0000000  -0.0000000  -0.0020822  -0.0000000  -0.0000000   0.0074444
   25   0.0002234   0.0014957   0.0000000  -0.0056131   0.0088925  -0.0000000
   26   0.0007064  -0.0019189   0.0000000   0.0011159  -0.0004017  -0.0000000
   27   0.0000000   0.0000000   0.0001208   0.0000000   0.0000000  -0.0005957
   28  -0.0010792   0.0007458   0.0000000  -0.0007470   0.0004633  -0.0000000
   29   0.0007923  -0.0004224   0.0000000  -0.0003466   0.0001188  -0.0000000
   30  -0.0000000   0.0000000   0.0000106   0.0000000   0.0000000   0.0001758
   31  -0.0019278  -0.0004655  -0.0000000  -0.0008648  -0.0004051   0.0000000
   32   0.0003575   0.0004868  -0.0000000  -0.0004973  -0.0001489   0.0000000
   33  -0.0000000  -0.0000000   0.0001268   0.0000000  -0.0000000   0.0000051
   34  -0.0009462  -0.0068078   0.0000000  -0.0003488  -0.0008302   0.0000000
   35  -0.0010302   0.0014542   0.0000000  -0.0005236  -0.0009735  -0.0000000
   36   0.0000000  -0.0000000  -0.0018504   0.0000000  -0.0000000   0.0000701
           25          26          27          28          29          30
    1  -0.0035209   0.0033962  -0.0000000   0.0000657  -0.0003390   0.0000000
    2  -0.0007147   0.0038664  -0.0000000  -0.0002483  -0.0002479  -0.0000000
    3   0.0000000   0.0000000   0.0041565   0.0000000  -0.0000000  -0.0008858
    4   0.0012696   0.0010603   0.0000000  -0.0000061  -0.0012895  -0.0000000
    5   0.0219130  -0.0417435   0.0000000  -0.0036849   0.0005710  -0.0000000
    6   0.0000000  -0.0000000   0.0035854  -0.0000000  -0.0000000   0.0027223
    7  -0.0386618  -0.0073858   0.0000000  -0.0267776   0.0036495   0.0000000
    8  -0.0093487  -0.1629989   0.0000000   0.0144785  -0.0005779   0.0000000
    9   0.0000000   0.0000000  -0.0227287  -0.0000000  -0.0000000   0.0012052
   10  -0.0025700  -0.0074403  -0.0000000  -0.0666784   0.0255049  -0.0000000
   11  -0.0258218  -0.0339855  -0.0000000   0.0247579  -0.0408046  -0.0000000
   12  -0.0000000  -0.0000000   0.0018586  -0.0000000  -0.0000000  -0.0257318
   13  -0.0029846  -0.0019154  -0.0000000  -0.0098141   0.0201272   0.0000000
   14   0.0007104   0.0021930   0.0000000   0.0099213  -0.0160184   0.0000000
   15  -0.0000000  -0.0000000   0.0043152   0.0000000   0.0000000   0.0008474
   16   0.0005115  -0.0008807   0.0000000   0.0020351  -0.0023569  -0.0000000
   17   0.0000457  -0.0004156  -0.0000000  -0.0003644  -0.0017595   0.0000000
   18   0.0000000  -0.0000000  -0.0014353   0.0000000   0.0000000   0.0026948
   19   0.0002234   0.0007064   0.0000000  -0.0010792   0.0007923  -0.0000000
   20   0.0014957  -0.0019189   0.0000000   0.0007458  -0.0004224   0.0000000
   21   0.0000000   0.0000000   0.0001208   0.0000000   0.0000000   0.0000106
   22  -0.0056131   0.0011159   0.0000000  -0.0007470  -0.0003466   0.0000000
   23   0.0088925  -0.0004017   0.0000000   0.0004633   0.0001188   0.0000000
   24  -0.0000000  -0.0000000  -0.0005957  -0.0000000  -0.0000000   0.0001758
   25   0.0618745   0.0117509  -0.0000000  -0.0105004  -0.0077491   0.0000000
   26   0.0117509   0.2378215  -0.0000000  -0.0001300  -0.0002402  -0.0000000
   27  -0.0000000  -0.0000000   0.0105205   0.0000000   0.0000000   0.0000669
   28  -0.0105004  -0.0001300   0.0000000   0.1123030  -0.0426715   0.0000000
   29  -0.0077491  -0.0002402   0.0000000  -0.0426715   0.0716619  -0.0000000
   30   0.0000000  -0.0000000   0.0000669   0.0000000  -0.0000000   0.0184718
   31  -0.0001252  -0.0002994   0.0000000   0.0012275   0.0039380  -0.0000000
   32  -0.0010539  -0.0007330   0.0000000  -0.0031588  -0.0117669  -0.0000000
   33  -0.0000000   0.0000000   0.0001378   0.0000000   0.0000000   0.0002153
   34   0.0000970   0.0000224   0.0000000  -0.0000278   0.0007408  -0.0000000
   35  -0.0001200  -0.0014434   0.0000000  -0.0001098  -0.0005133  -0.0000000
   36   0.0000000   0.0000000  -0.0000020  -0.0000000  -0.0000000   0.0002077
           31          32          33          34          35          36
    1   0.0013905   0.0015823  -0.0000000   0.0010355  -0.0007310   0.0000000
    2   0.0050466  -0.0006378  -0.0000000  -0.0191526  -0.0379431   0.0000000
    3   0.0000000  -0.0000000   0.0036355   0.0000000  -0.0000000   0.0044194
    4  -0.0002410  -0.0001834  -0.0000000  -0.0025427  -0.0025737   0.0000000
    5  -0.0007695  -0.0001653   0.0000000   0.0005453   0.0044074  -0.0000000
    6  -0.0000000   0.0000000  -0.0012690   0.0000000  -0.0000000   0.0029939
    7   0.0022308   0.0024937   0.0000000   0.0000483   0.0010880  -0.0000000
    8   0.0001916  -0.0021746   0.0000000   0.0000279  -0.0004641   0.0000000
    9  -0.0000000  -0.0000000   0.0037421  -0.0000000   0.0000000  -0.0010224
   10  -0.0148936  -0.0264435   0.0000000  -0.0023872   0.0019274  -0.0000000
   11  -0.0124127  -0.0165612  -0.0000000   0.0001176   0.0016751   0.0000000
   12  -0.0000000  -0.0000000   0.0013456   0.0000000  -0.0000000   0.0031766
   13  -0.1184129  -0.0475854  -0.0000000   0.0006038   0.0023623   0.0000000
   14  -0.0460808  -0.0555416  -0.0000000   0.0170750  -0.0285988  -0.0000000
   15   0.0000000   0.0000000  -0.0184737   0.0000000   0.0000000   0.0014114
   16  -0.0363543   0.0004315   0.0000000  -0.0314741  -0.0027935  -0.0000000
   17  -0.0154618   0.0018612  -0.0000000  -0.0015811  -0.1524609   0.0000000
   18   0.0000000  -0.0000000   0.0024531  -0.0000000   0.0000000  -0.0178714
   19  -0.0019278   0.0003575  -0.0000000  -0.0009462  -0.0010302   0.0000000
   20  -0.0004655   0.0004868  -0.0000000  -0.0068078   0.0014542  -0.0000000
   21  -0.0000000  -0.0000000   0.0001268   0.0000000   0.0000000  -0.0018504
   22  -0.0008648  -0.0004973   0.0000000  -0.0003488  -0.0005236   0.0000000
   23  -0.0004051  -0.0001489  -0.0000000  -0.0008302  -0.0009735  -0.0000000
   24   0.0000000   0.0000000   0.0000051   0.0000000  -0.0000000   0.0000701
   25  -0.0001252  -0.0010539  -0.0000000   0.0000970  -0.0001200   0.0000000
   26  -0.0002994  -0.0007330   0.0000000   0.0000224  -0.0014434   0.0000000
   27   0.0000000   0.0000000   0.0001378   0.0000000   0.0000000  -0.0000020
   28   0.0012275  -0.0031588   0.0000000  -0.0000278  -0.0001098  -0.0000000
   29   0.0039380  -0.0117669   0.0000000   0.0007408  -0.0005133  -0.0000000
   30  -0.0000000  -0.0000000   0.0002153  -0.0000000  -0.0000000   0.0002077
   31   0.1745503   0.0653336   0.0000000  -0.0065795   0.0013852   0.0000000
   32   0.0653336   0.0865586   0.0000000   0.0087241  -0.0011777  -0.0000000
   33   0.0000000   0.0000000   0.0084030   0.0000000   0.0000000  -0.0003215
   34  -0.0065795   0.0087241   0.0000000   0.0425216   0.0011189  -0.0000000
   35   0.0013852  -0.0011777   0.0000000   0.0011189   0.2160383   0.0000000
   36   0.0000000  -0.0000000  -0.0003215  -0.0000000   0.0000000   0.0087886
 **********************************************************************
 **                                                                  **
 **                       VIBRATIONAL ANALYSIS                       **
 **                       --------------------                       **
 **                                                                  **
 **        VIBRATIONAL FREQUENCIES (CM**-1) AND NORMAL MODES         **
 **     FORCE CONSTANTS (mDYN/ANGSTROM) AND REDUCED MASSES (AMU)     **
 **                  INFRARED INTENSITIES (KM/MOL)                   **
 **                                                                  **
 **********************************************************************


 Mode:                 1                      2                      3
 Frequency:        40.85                  55.68                  84.80
 Force Cnst:      0.0700                 0.0655                 0.0959
 Red. Mass:      71.2034                35.8588                22.6328
 IR Active:          YES                    YES                    YES
 IR Intens:        0.005                  0.007                  0.141
 Raman Active:       YES                    YES                    YES
               X      Y      Z        X      Y      Z        X      Y      Z
 C         -0.000  0.000 -0.135    0.000 -0.000 -0.190    0.000 -0.000  0.418
 C          0.000  0.000 -0.018   -0.000 -0.000 -0.023    0.000  0.000  0.230
 C          0.000  0.000 -0.116   -0.000 -0.000  0.201    0.000 -0.000  0.145
 C          0.000  0.000 -0.082   -0.000  0.000  0.028    0.000 -0.000  0.094
 C          0.000  0.000  0.055    0.000  0.000  0.003   -0.000  0.000  0.104
 C         -0.000  0.000 -0.141    0.000  0.000 -0.056    0.000  0.000  0.205
 F         -0.000  0.000 -0.213    0.000 -0.000 -0.440    0.000 -0.000  0.760
 Br         0.000  0.000  0.360   -0.000 -0.000 -0.131    0.000  0.000 -0.206
 Cl         0.000  0.000 -0.264    0.000 -0.000  0.800    0.000 -0.000  0.155
 I         -0.000 -0.000 -0.214   -0.000  0.000 -0.208    0.000 -0.000 -0.056
 Br         0.000  0.000  0.668    0.000 -0.000  0.130   -0.000 -0.000  0.060
 Br        -0.000  0.000 -0.449    0.000  0.000  0.092   -0.000  0.000 -0.197
 TransDip   0.000  0.000  0.002   -0.000  0.000  0.003    0.000 -0.000 -0.012

 Mode:                 4                      5                      6
 Frequency:       121.54                 125.52                 145.73
 Force Cnst:      0.5946                 0.6648                 0.9230
 Red. Mass:      68.3210                71.6220                73.7656
 IR Active:          YES                    YES                    YES
 IR Intens:        0.478                  0.070                  0.073
 Raman Active:       YES                    YES                    YES
               X      Y      Z        X      Y      Z        X      Y      Z
 C         -0.099 -0.130  0.000    0.145 -0.116 -0.000   -0.050 -0.094  0.000
 C         -0.159 -0.134 -0.000    0.121 -0.074 -0.000   -0.033 -0.097 -0.000
 C         -0.162 -0.190 -0.000    0.114 -0.112 -0.000   -0.011 -0.107 -0.000
 C         -0.146 -0.186  0.000    0.154 -0.116 -0.000    0.040 -0.134 -0.000
 C         -0.137 -0.216  0.000    0.129 -0.085  0.000   -0.046 -0.126  0.000
 C         -0.079 -0.180  0.000    0.097 -0.111 -0.000   -0.041 -0.160  0.000
 F         -0.061 -0.070  0.000    0.148 -0.120 -0.000   -0.026 -0.063  0.000
 Br        -0.340  0.147  0.000   -0.168  0.561  0.000   -0.150  0.083  0.000
 Cl        -0.139 -0.195 -0.000    0.009 -0.107  0.000   -0.073 -0.116  0.000
 I          0.239  0.440 -0.000    0.305 -0.195 -0.000    0.137 -0.184 -0.000
 Br        -0.091 -0.370  0.000    0.062  0.054 -0.000   -0.457  0.589  0.000
 Br         0.243 -0.223 -0.000   -0.540 -0.131  0.000    0.447 -0.200 -0.000
 TransDip   0.014  0.017 -0.000   -0.006  0.006  0.000    0.003  0.008 -0.000

 Mode:                 7                      8                      9
 Frequency:       177.51                 190.37                 209.91
 Force Cnst:      0.2581                 1.0777                 1.0634
 Red. Mass:      13.9040                50.4701                40.9616
 IR Active:          YES                    YES                    YES
 IR Intens:        0.002                  0.157                  0.037
 Raman Active:       YES                    YES                    YES
               X      Y      Z        X      Y      Z        X      Y      Z
 C          0.000 -0.000 -0.240   -0.163  0.226 -0.000   -0.097  0.001  0.000
 C          0.000 -0.000 -0.372   -0.104  0.202 -0.000    0.023 -0.051  0.000
 C          0.000 -0.000 -0.386   -0.121  0.130 -0.000    0.060 -0.023  0.000
 C         -0.000 -0.000 -0.393   -0.051 -0.013 -0.000   -0.029  0.071  0.000
 C         -0.000  0.000 -0.440   -0.181  0.020  0.000   -0.197  0.055 -0.000
 C         -0.000  0.000 -0.384   -0.126  0.190  0.000   -0.165  0.140 -0.000
 F         -0.000 -0.000  0.366   -0.171  0.227 -0.000   -0.217 -0.174 -0.000
 Br         0.000  0.000  0.030    0.049 -0.181  0.000   -0.067  0.125 -0.000
 Cl         0.000 -0.000  0.136   -0.527  0.180  0.000    0.771 -0.069 -0.000
 I         -0.000  0.000  0.041    0.344 -0.146 -0.000    0.004 -0.092 -0.000
 Br        -0.000 -0.000  0.051   -0.193 -0.177  0.000   -0.247 -0.208  0.000
 Br         0.000  0.000  0.042   -0.020  0.342  0.000    0.078  0.273  0.000
 TransDip   0.000  0.000  0.002    0.011 -0.007  0.000    0.006  0.001  0.000

 Mode:                10                     11                     12
 Frequency:       219.14                 265.91                 299.46
 Force Cnst:      1.6622                 1.1933                 1.1280
 Red. Mass:      58.7482                28.6444                21.3497
 IR Active:          YES                    YES                    YES
 IR Intens:        0.094                  0.433                  0.191
 Raman Active:       YES                    YES                    YES
               X      Y      Z        X      Y      Z        X      Y      Z
 C          0.116 -0.008  0.000    0.108 -0.214 -0.000    0.251  0.015  0.000
 C          0.324  0.033  0.000    0.128 -0.246  0.000    0.007 -0.030  0.000
 C          0.113 -0.165  0.000    0.050 -0.318  0.000   -0.044 -0.188  0.000
 C          0.024 -0.147 -0.000   -0.006 -0.097  0.000   -0.035 -0.166  0.000
 C         -0.114 -0.157 -0.000    0.020 -0.019 -0.000    0.092 -0.146 -0.000
 C          0.015 -0.024 -0.000    0.013  0.057 -0.000    0.235 -0.020 -0.000
 F          0.020 -0.178 -0.000   -0.130 -0.602 -0.000    0.606  0.525 -0.000
 Br         0.610  0.287 -0.000   -0.043  0.025 -0.000   -0.048 -0.067 -0.000
 Cl        -0.272 -0.162 -0.000   -0.240 -0.432 -0.000    0.049 -0.321 -0.000
 I         -0.104  0.087 -0.000   -0.028  0.026  0.000   -0.023  0.026  0.000
 Br        -0.378 -0.154  0.000    0.134  0.095  0.000   -0.103  0.006  0.000
 Br        -0.021 -0.088  0.000    0.045  0.302  0.000   -0.057  0.116  0.000
 TransDip   0.004  0.009  0.000    0.001  0.021  0.000   -0.014 -0.003  0.000

 Mode:                13                     14                     15
 Frequency:       311.16                 351.58                 400.30
 Force Cnst:      0.7043                 0.9036                 1.9291
 Red. Mass:      12.3462                12.4074                20.4330
 IR Active:          YES                    YES                    YES
 IR Intens:        0.052                  0.906                  0.118
 Raman Active:       YES                    YES                    YES
               X      Y      Z        X      Y      Z        X      Y      Z
 C         -0.000  0.000  0.053    0.000 -0.000 -0.423    0.391 -0.225  0.000
 C         -0.000  0.000  0.580   -0.000 -0.000 -0.278    0.179 -0.144 -0.000
 C          0.000  0.000  0.420   -0.000  0.000  0.301    0.222  0.076 -0.000
 C         -0.000  0.000 -0.060    0.000  0.000  0.626    0.217  0.016 -0.000
 C         -0.000  0.000 -0.494    0.000  0.000  0.209    0.203 -0.030  0.000
 C         -0.000  0.000 -0.477   -0.000  0.000 -0.420    0.266 -0.042  0.000
 F         -0.000 -0.000 -0.033   -0.000 -0.000  0.197    0.397 -0.418 -0.000
 Br        -0.000  0.000 -0.033    0.000  0.000  0.006   -0.106 -0.042  0.000
 Cl         0.000  0.000 -0.074   -0.000  0.000 -0.043   -0.069  0.390  0.000
 I          0.000 -0.000  0.004    0.000 -0.000 -0.025   -0.032  0.017  0.000
 Br         0.000 -0.000  0.031   -0.000 -0.000 -0.010   -0.129 -0.055 -0.000
 Br         0.000 -0.000  0.033    0.000 -0.000  0.013   -0.005  0.050 -0.000
 TransDip  -0.000  0.000  0.007   -0.000  0.000 -0.030    0.011 -0.002  0.000

 Mode:                16                     17                     18
 Frequency:       575.81                 586.80                 601.05
 Force Cnst:      2.3554                 2.7822                 2.5748
 Red. Mass:      12.0576                13.7138                12.0969
 IR Active:          YES                    YES                    YES
 IR Intens:        0.000                 15.018                  0.023
 Raman Active:       YES                    YES                    YES
               X      Y      Z        X      Y      Z        X      Y      Z
 C         -0.000  0.000 -0.099   -0.000  0.018  0.000    0.000 -0.000  0.391
 C          0.000 -0.000  0.444    0.264 -0.033  0.000   -0.000 -0.000  0.093
 C          0.000 -0.000 -0.374    0.436  0.116 -0.000   -0.000 -0.000 -0.593
 C          0.000 -0.000 -0.211    0.284  0.486  0.000   -0.000 -0.000  0.615
 C          0.000 -0.000  0.638   -0.034  0.516  0.000   -0.000 -0.000 -0.266
 C          0.000 -0.000 -0.447   -0.140  0.254 -0.000   -0.000 -0.000 -0.169
 F         -0.000  0.000  0.026    0.029  0.083 -0.000    0.000 -0.000 -0.091
 Br        -0.000 -0.000 -0.011   -0.057 -0.018  0.000    0.000  0.000 -0.000
 Cl         0.000  0.000  0.029   -0.083 -0.178  0.000    0.000  0.000  0.034
 I         -0.000  0.000  0.003   -0.007 -0.012 -0.000    0.000  0.000 -0.008
 Br        -0.000  0.000 -0.016   -0.036 -0.046 -0.000    0.000  0.000  0.005
 Br        -0.000  0.000  0.010    0.010 -0.065  0.000    0.000  0.000  0.005
 TransDip   0.000 -0.000  0.001    0.061  0.108  0.000   -0.000 -0.000 -0.005

 Mode:                19                     20                     21
 Frequency:       641.87                 651.19                 684.53
 Force Cnst:      3.2677                 3.3348                 3.3317
 Red. Mass:      13.4617                13.3476                12.0680
 IR Active:          YES                    YES                    YES
 IR Intens:       42.565                 36.343                  1.962
 Raman Active:       YES                    YES                    YES
               X      Y      Z        X      Y      Z        X      Y      Z
 C         -0.103  0.193 -0.000    0.318  0.449 -0.000    0.000  0.000  0.681
 C          0.268  0.106 -0.000   -0.004  0.463  0.000    0.000  0.000 -0.450
 C          0.351  0.011  0.000   -0.227  0.163 -0.000   -0.000  0.000  0.248
 C          0.522 -0.325  0.000   -0.138  0.046  0.000    0.000 -0.000 -0.176
 C          0.241 -0.312 -0.000    0.216  0.024  0.000    0.000 -0.000  0.209
 C          0.172 -0.187  0.000    0.399  0.304 -0.000    0.000  0.000 -0.434
 F         -0.340  0.163 -0.000   -0.105 -0.224  0.000   -0.000  0.000 -0.094
 Br        -0.053 -0.017 -0.000   -0.031 -0.035 -0.000   -0.000 -0.000  0.006
 Cl        -0.009 -0.009 -0.000    0.025 -0.130  0.000    0.000 -0.000 -0.005
 I         -0.031  0.020 -0.000    0.008 -0.002  0.000   -0.000  0.000  0.001
 Br        -0.018 -0.003  0.000   -0.039 -0.010 -0.000   -0.000  0.000 -0.001
 Br        -0.014  0.031  0.000   -0.015 -0.060 -0.000   -0.000 -0.000  0.007
 TransDip   0.193 -0.080 -0.000    0.062  0.183 -0.000    0.000 -0.000  0.045

 Mode:                22                     23                     24
 Frequency:       831.95                 937.06                1089.03
 Force Cnst:      5.1449                 6.7797                 8.5759
 Red. Mass:      12.6162                13.1045                12.2731
 IR Active:          YES                    YES                    YES
 IR Intens:        0.318                 18.264                  1.148
 Raman Active:       YES                    YES                    YES
               X      Y      Z        X      Y      Z        X      Y      Z
 C         -0.115 -0.182  0.000   -0.117  0.079 -0.000    0.202 -0.150 -0.000
 C         -0.435 -0.095  0.000   -0.184  0.286  0.000   -0.482 -0.366  0.000
 C         -0.107  0.392  0.000    0.004  0.540  0.000   -0.041  0.022 -0.000
 C          0.100  0.247  0.000    0.379 -0.194 -0.000    0.347 -0.233 -0.000
 C          0.524  0.147 -0.000   -0.389 -0.186 -0.000   -0.031  0.030  0.000
 C          0.140 -0.430 -0.000   -0.280 -0.030 -0.000    0.133  0.589  0.000
 F         -0.050 -0.005 -0.000    0.280 -0.191  0.000   -0.130  0.086  0.000
 Br         0.036  0.019 -0.000    0.002 -0.001 -0.000    0.024  0.012 -0.000
 Cl        -0.013 -0.104 -0.000    0.004 -0.103 -0.000   -0.001  0.012  0.000
 I          0.002  0.000  0.000   -0.005  0.003 -0.000   -0.004  0.003  0.000
 Br        -0.039 -0.022  0.000    0.025  0.009  0.000   -0.004 -0.001 -0.000
 Br         0.002  0.038  0.000    0.002  0.003  0.000   -0.001 -0.026 -0.000
 TransDip   0.014  0.012  0.000   -0.107  0.085 -0.000   -0.033 -0.008  0.000

 Mode:                25                     26                     27
 Frequency:      1215.48                1251.76                1336.43
 Force Cnst:     10.7578                11.0795                12.6717
 Red. Mass:      12.3587                12.0013                12.0418
 IR Active:          YES                    YES                    YES
 IR Intens:        1.995                  1.872                133.223
 Raman Active:       YES                    YES                    YES
               X      Y      Z        X      Y      Z        X      Y      Z
 C          0.278 -0.180 -0.000   -0.195 -0.276 -0.000   -0.185 -0.237  0.000
 C          0.106 -0.213 -0.000   -0.187  0.324 -0.000    0.393 -0.095 -0.000
 C          0.236  0.469 -0.000    0.424  0.003 -0.000   -0.085  0.422  0.000
 C         -0.318  0.238  0.000   -0.258 -0.406  0.000   -0.276 -0.353  0.000
 C         -0.355 -0.386  0.000   -0.164  0.408  0.000    0.419 -0.000 -0.000
 C          0.282 -0.047 -0.000    0.374 -0.045 -0.000   -0.245  0.350  0.000
 F         -0.171  0.108  0.000   -0.000 -0.011  0.000    0.031  0.028 -0.000
 Br        -0.005  0.001  0.000    0.001  0.001  0.000   -0.009 -0.001  0.000
 Cl        -0.013 -0.044  0.000    0.002 -0.001  0.000    0.003 -0.024  0.000
 I          0.004 -0.003 -0.000    0.000  0.000 -0.000    0.002  0.002  0.000
 Br         0.013  0.010 -0.000   -0.001 -0.000 -0.000   -0.008 -0.002 -0.000
 Br        -0.003  0.005 -0.000    0.000  0.001 -0.000    0.002 -0.009 -0.000
 TransDip  -0.029  0.035 -0.000    0.021  0.038 -0.000    0.163  0.332  0.000

 Mode:                28                     29                     30
 Frequency:      1390.54                1544.48                1552.80
 Force Cnst:     14.0489                16.9217                17.0581
 Red. Mass:      12.3317                12.0401                12.0074
 IR Active:          YES                    YES                    YES
 IR Intens:      216.833                 18.033                  3.202
 Raman Active:       YES                    YES                    YES
               X      Y      Z        X      Y      Z        X      Y      Z
 C          0.509 -0.336 -0.000   -0.446  0.124  0.000    0.249  0.580  0.000
 C          0.249  0.176  0.000    0.303 -0.327  0.000   -0.061 -0.447 -0.000
 C         -0.409  0.081  0.000   -0.400  0.114 -0.000    0.169  0.168 -0.000
 C          0.205 -0.185 -0.000    0.173 -0.014 -0.000   -0.188 -0.337  0.000
 C         -0.177  0.358  0.000   -0.258  0.189  0.000   -0.026  0.315  0.000
 C         -0.102 -0.262  0.000    0.525 -0.022 -0.000   -0.162 -0.255 -0.000
 F         -0.178  0.118  0.000    0.065 -0.035 -0.000    0.003 -0.030 -0.000
 Br        -0.007 -0.006  0.000   -0.000  0.002  0.000    0.001  0.002  0.000
 Cl         0.009 -0.005 -0.000    0.003 -0.001  0.000   -0.003  0.002  0.000
 I         -0.000  0.000 -0.000    0.001 -0.001  0.000    0.001  0.000  0.000
 Br         0.002 -0.003 -0.000   -0.000 -0.001 -0.000    0.001 -0.001 -0.000
 Br         0.003  0.008  0.000   -0.002 -0.002 -0.000    0.000  0.001 -0.000
 TransDip   0.408 -0.236 -0.000   -0.121  0.062  0.000    0.003  0.057  0.000

 STANDARD THERMODYNAMIC QUANTITIES AT   298.15 K  AND     1.00 ATM

   This Molecule has  0 Imaginary Frequencies
   Zero point vibrational energy:       25.575 kcal/mol

   Atom    1 Element C  Has Mass   12.00000
   Atom    2 Element C  Has Mass   12.00000
   Atom    3 Element C  Has Mass   12.00000
   Atom    4 Element C  Has Mass   12.00000
   Atom    5 Element C  Has Mass   12.00000
   Atom    6 Element C  Has Mass   12.00000
   Atom    7 Element F  Has Mass   18.99840
   Atom    8 Element Br Has Mass   78.91830
   Atom    9 Element Cl Has Mass   34.96885
   Atom   10 Element I  Has Mass  126.90440
   Atom   11 Element Br Has Mass   78.91830
   Atom   12 Element Br Has Mass   78.91830
   Molecular Mass:   489.626550 amu
   Principal axes and moments of inertia in amu*Bohr^2:
                             1           2           3
    Eigenvalues --     7612.04120  8713.20830 16325.24950
          X               0.99398     0.10954     0.00000
          Y              -0.10954     0.99398     0.00000
          Z              -0.00000    -0.00000     1.00000
   Rotational Symmetry Number is   1
   The Molecule is an Asymmetric Top
   Translational Enthalpy:        0.889 kcal/mol
   Rotational Enthalpy:           0.889 kcal/mol
   Vibrational Enthalpy:         31.707 kcal/mol
   gas constant (RT):             0.592 kcal/mol
   Translational Entropy:        44.453  cal/mol.K
   Rotational Entropy:           35.336  cal/mol.K
   Vibrational Entropy:          40.517  cal/mol.K

   Total Enthalpy:               34.077 kcal/mol
   Total Entropy:               120.305  cal/mol.K

 ======================================================================

 STANDARD THERMODYNAMIC QUANTITIES FOR ANHARMONIC VIBRATION -- TOSH

   Zero point vibrational energy: ************ kcal/mol

   Vibrational Enthalpy:       Infinity kcal/mol
   Vibrational Entropy:             NaN  cal/mol.K

   Total Enthalpy:             Infinity kcal/mol
   Total Entropy:                   NaN  cal/mol.K

 ======================================================================

 STANDARD THERMODYNAMIC QUANTITIES FOR ANHARMONIC VIBRATION -- VPT2

   Zero point vibrational energy: ************ kcal/mol

   Vibrational Enthalpy:       Infinity kcal/mol
   Vibrational Entropy:             NaN  cal/mol.K

   Total Enthalpy:             Infinity kcal/mol
   Total Entropy:                   NaN  cal/mol.K

 ======================================================================

Archival summary:
1\1\february\FREQ\ProcedureUnspecified\BasisUnspecified\1r3l116\taweetha\MonDec201:56:252019MonDec201:56:252019\0\\#,FREQ,ProcedureUnspecified,BasisUnspecified,\\0,1\I\C,1,2.13359\C,2,1.40612,1,121.049\C,3,1.40218,2,120.064,1,-180,0\C,4,1.39098,3,119.156,2,-0,0\F,5,1.3342,4,119.198,3,-180,0\C,5,1.38984,4,121.849,3,0,0\C,7,1.40053,5,119.025,4,-0,0\Cl,8,1.7367,7,118.6,5,-180,0\Br,7,1.89494,5,118.05,4,180,0\Br,4,1.89701,3,123.552,2,-180,0\Br,3,1.89866,2,121.165,1,0,0\\\@

 Total job time:  860.64s(wall), 4948.38s(cpu) 
 Mon Dec  2 01:56:25 2019

        *************************************************************
        *                                                           *
        *  Thank you very much for using Q-Chem.  Have a nice day.  *
        *                                                           *
        *************************************************************
