# Supplementary material for: Geometric and energetic data from quantum chemical calculations of halobenzenes and xylenes
Source: Data Brief. 2020 Mar 5;30:105386. doi: 10.1016/j.dib.2020.105386 (PMC7114895; doi:10.1016/j.dib.2020.105386)
Supplement: Supplementary file 1 [file mmc1.zip › halobenzene/B3LYP/FBrClIBrI.out]

                  Welcome to Q-Chem
     A Quantum Leap Into The Future Of Chemistry


 Q-Chem 5.2 (devel), Q-Chem, Inc., Pleasanton, CA (2019)

 Yihan Shao,  Zhengting Gan,  E. Epifanovsky,  A. T. B. Gilbert,  M. Wormit,  
 J. Kussmann,  A. W. Lange,  A. Behn,  Jia Deng,  Xintian Feng,  D. Ghosh,  
 M. Goldey,  P. R. Horn,  L. D. Jacobson,  I. Kaliman,  T. Kus,  A. Landau,  
 Jie Liu,  E. I. Proynov,  R. M. Richard,  R. P. Steele,  E. J. Sundstrom,  
 H. L. Woodcock III,  P. M. Zimmerman,  D. Zuev,  B. Albrecht,  E. Alguire,  
 S. A. Baeppler,  D. Barton,  Z. Benda,  Y. A. Bernard,  E. J. Berquist,  
 K. B. Bravaya,  H. Burton,  D. Casanova,  Chun-Min Chang,  Yunqing Chen,  
 A. Chien,  K. D. Closser,  M. P. Coons,  S. Coriani,  S. Dasgupta,  
 A. L. Dempwolff,  M. Diedenhofen,  Hainam Do,  R. G. Edgar,  Po-Tung Fang,  
 S. Faraji,  S. Fatehi,  Qingguo Feng,  K. D. Fenk,  J. Fosso-Tande,  
 J. Gayvert,  Qinghui Ge,  A. Ghysels,  G. Gidofalvi,  J. Gomes,  
 J. Gonthier,  A. Gunina,  D. Hait,  M. W. D. Hanson-Heine,  
 P. H. P. Harbach,  A. W. Hauser,  M. F. Herbst,  J. E. Herr,  
 E. G. Hohenstein,  Z. C. Holden,  Kerwin Hui,  B. C. Huynh,  T.-C. Jagau,  
 Hyunjun Ji,  B. Kaduk,  K. Khistyaev,  Jaehoon Kim,  P. Klunzinger,  K. Koh,  
 D. Kosenkov,  L. Koulias,  T. Kowalczyk,  C. M. Krauter,  A. Kunitsa,  
 Ka Un Lao,  A. Laurent,  K. V. Lawler,  Joonho Lee,  D. Lefrancois,  
 S. Lehtola,  D. S. Levine,  Yi-Pei Li,  You-Sheng Lin,  Fenglai Liu,  
 E. Livshits,  A. Luenser,  P. Manohar,  E. Mansoor,  S. F. Manzer,  
 Shan-Ping Mao,  Yuezhi Mao,  N. Mardirossian,  A. V. Marenich,  
 T. Markovich,  L. A. Martinez-Martinez,  S. A. Maurer,  N. J. Mayhall,  
 S. C. McKenzie,  J.-M. Mewes,  P. Morgante,  A. F. Morrison,  
 J. W. Mullinax,  K. Nanda,  T. S. Nguyen-Beck,  R. Olivares-Amaya,  
 J. A. Parkhill,  Zheng Pei,  T. M. Perrine,  F. Plasser,  P. Pokhilko,  
 S. Prager,  A. Prociuk,  E. Ramos,  D. R. Rehn,  F. Rob,  M. Scheurer,  
 M. Schneider,  N. Sergueev,  S. M. Sharada,  S. Sharma,  D. W. Small,  
 T. Stauch,  T. Stein,  Yu-Chuan Su,  A. J. W. Thom,  A. Tkatchenko,  
 T. Tsuchimochi,  N. M. Tubman,  L. Vogt,  M. L. Vidal,  O. Vydrov,  
 M. A. Watson,  J. Wenzel,  M. de Wergifosse,  T. A. Wesolowski,  A. White,  
 J. Witte,  A. Yamada,  Jun Yang,  K. Yao,  S. Yeganeh,  S. R. Yost,  
 Zhi-Qiang You,  A. Zech,  Igor Ying Zhang,  Xing Zhang,  Yan Zhao,  
 Ying Zhu,  B. R. Brooks,  G. K. L. Chan,  C. J. Cramer,  M. S. Gordon,  
 W. J. Hehre,  A. Klamt,  M. W. Schmidt,  C. D. Sherrill,  D. G. Truhlar,  
 A. Aspuru-Guzik,  R. Baer,  A. T. Bell,  N. A. Besley,  Jeng-Da Chai,  
 A. E. DePrince, III,  R. A. DiStasio Jr.,  A. Dreuw,  B. D. Dunietz,  
 T. R. Furlani,  Chao-Ping Hsu,  Yousung Jung,  Jing Kong,  D. S. Lambrecht,  
 WanZhen Liang,  C. Ochsenfeld,  V. A. Rassolov,  L. V. Slipchenko,  
 J. E. Subotnik,  T. Van Voorhis,  J. M. Herbert,  A. I. Krylov,  
 P. M. W. Gill,  M. Head-Gordon

 Contributors to earlier versions of Q-Chem not listed above: 
 R. D. Adamson,  B. Austin,  J. Baker,  G. J. O. Beran,  K. Brandhorst,  
 S. T. Brown,  E. F. C. Byrd,  A. K. Chakraborty,  C.-L. Cheng,  
 Siu Hung Chien,  D. M. Chipman,  D. L. Crittenden,  H. Dachsel,  
 R. J. Doerksen,  A. D. Dutoi,  L. Fusti-Molnar,  W. A. Goddard III,  
 A. Golubeva-Zadorozhnaya,  S. R. Gwaltney,  G. Hawkins,  A. Heyden,  
 S. Hirata,  G. Kedziora,  F. J. Keil,  C. Kelley,  Jihan Kim,  R. A. King,  
 R. Z. Khaliullin,  P. P. Korambath,  W. Kurlancheek,  A. M. Lee,  M. S. Lee,  
 S. V. Levchenko,  Ching Yeh Lin,  D. Liotard,  R. C. Lochan,  I. Lotan,  
 P. E. Maslen,  N. Nair,  D. P. O'Neill,  D. Neuhauser,  E. Neuscamman,  
 C. M. Oana,  R. Olson,  B. Peters,  R. Peverati,  P. A. Pieniazek,  
 Y. M. Rhee,  J. Ritchie,  M. A. Rohrdanz,  E. Rosta,  N. J. Russ,  
 H. F. Schaefer III,  N. E. Schultz,  N. Shenvi,  A. C. Simmonett,  A. Sodt,  
 D. Stuck,  K. S. Thanthiriwatte,  V. Vanovschi,  Tao Wang,  A. Warshel,  
 C. F. Williams,  Q. Wu,  X. Xu,  W. Zhang

 Please cite Q-Chem as follows:
 Y. Shao et al., Mol. Phys. 113, 184-215 (2015)
 DOI: 10.1080/00268976.2014.952696

 Q-Chem 5.2.1 for Intel X86 EM64T Linux

 Parts of Q-Chem use Armadillo 8.300.2 (Tropical Shenanigans).
 http://arma.sourceforge.net/

 Q-Chem begins on Mon Dec  2 01:56:25 2019  

Host: 
0

     Scratch files written to /scratch/taweetham/qchem29260//
NAlpha2: 238
NElect   238
Mult     1

Checking the input file for inconsistencies... 	...done.

--------------------------------------------------------------
User input:
--------------------------------------------------------------
$MOLECULE
0 1
C   
C	1	CC
C	2	CC	1	120.0		
C	3	CC	2	120.0	1	0.0
C	4	CC	3	120.0	2	0.0	
C	5 	CC	4	120.0	3	0.0
F	1	CF	2	120.0	3	180.0
Br	2	CBr	3	120.0	4	180.0
Cl	3	CCl	4	120.0	5	180.0
I	4	CI	5	120.0	6	180.0
Br	5	CBr	6	120.0	1	180.0
I	6	CI	1	120.0	2	180.0

CC=1.39483
CH=1.08673
CF=1.33960
CCl=1.72090
CBr=1.89068
CI=2.07886
$END

$REM
   JOB_TYPE	OPTIMIZATION
   BASIS	6-311++G**
   METHOD	B3LYP
   MEM_TOTAL	64000
   SYM_IGNORE	TRUE
$END

--------------------------------------------------------------
 ----------------------------------------------------------------
             Standard Nuclear Orientation (Angstroms)
    I     Atom           X                Y                Z
 ----------------------------------------------------------------
    1      C       0.0000000000     0.0000000000     0.0000000000
    2      C       0.0000000000     0.0000000000     1.3948300000
    3      C       1.2079582140     0.0000000000     2.0922450000
    4      C       2.4159164279     0.0000000000     1.3948300000
    5      C       2.4159164279     0.0000000000    -0.0000000000
    6      C       1.2079582140     0.0000000000    -0.6974150000
    7      F      -1.1601276309    -0.0000000000    -0.6698000000
    8      Br     -1.6373769104    -0.0000000000     2.3401700000
    9      Cl      1.2079582140    -0.0000000000     3.8131450000
   10      I       4.2162619988    -0.0000000000     2.4342600000
   11      Br      4.0532933383    -0.0000000000    -0.9453400000
   12      I       1.2079582140    -0.0000000000    -2.7762750000
 ----------------------------------------------------------------
 Nuclear Repulsion Energy =        3219.60121011 hartrees
 There are      119 alpha and      119 beta electrons
 Requested basis set is 6-311++G(d,p)
 There are 141 shells and 404 basis functions

 Total QAlloc Memory Limit  64000 MB
 Mega-Array Size       188 MB
 MEM_STATIC part       192 MB
 A cutoff of  1.0D-11 yielded   6184 shell pairs
 There are     56701 function pairs (     62988 Cartesian)
 Smallest overlap matrix eigenvalue = 6.52E-07

 Q-Chem warning in module stvman/mkSTV.C, line 318:

 Overlap eigenvalue is smaller than square root of threshold
 Use THRESH >= 12 to get rid of this warning

 Linear dependence detected in AO basis
 Tighter screening thresholds may be required for diffuse basis sets
 Use S2THRESH > 14 and THRESH = 14 in case of SCF convergence issues
 Number of orthogonalized atomic orbitals = 403
 Maximum deviation from orthogonality = 1.243E-10

 Scale SEOQF with 1.000000e-01/1.000000e-01/1.000000e-01

 Standard Electronic Orientation quadrupole field applied
 Nucleus-field energy     =    -0.0000000691 hartrees
 Guess from superposition of atomic densities
 Warning:  Energy on first SCF cycle will be non-variational
 SAD guess density has 238.000000 electrons

 -----------------------------------------------------------------------
  General SCF calculation program by
  Eric Jon Sundstrom, Paul Horn, Yuezhi Mao, Dmitri Zuev, Alec White,
  David Stuck, Shaama M.S., Shane Yost, Joonho Lee, David Small,
  Daniel Levine, Susi Lehtola, Hugh Burton, Evgeny Epifanovsky,
  Bang C. Huynh
 -----------------------------------------------------------------------
 Exchange:     0.2000 Hartree-Fock + 0.0800 Slater + 0.7200 B88
 Correlation:  0.1900 VWN1RPA + 0.8100 LYP
 Using SG-1 standard quadrature grid
 using 6 threads for integral computing
 -------------------------------------------------------
 OpenMP Integral computing Module                
 Release: version 2.0, May 2017, Q-Chem Inc. Pleasanton 
 -------------------------------------------------------
 A restricted SCF calculation will be
 performed using DIIS
 SCF converges when DIIS error is below 1.0e-08
 ---------------------------------------
  Cycle       Energy         DIIS error
 ---------------------------------------
    1  -19778.5439953507      2.94e-02  
    2  -19776.0167118225      2.04e-03  
    3  -19775.9506682138      2.65e-03  
    4  -19776.0519293226      8.63e-04  
    5  -19776.0681745865      2.15e-04  
    6  -19776.0687918329      8.37e-05  
    7  -19776.0689076456      2.75e-05  
    8  -19776.0689216990      1.06e-05  
    9  -19776.0689236079      1.91e-06  
   10  -19776.0689236502      7.44e-07  
   11  -19776.0689236580      4.13e-07  
   12  -19776.0689236617      8.82e-08  
   13  -19776.0689236624      3.40e-08  
   14  -19776.0689236654      7.48e-09  Convergence criterion met
 ---------------------------------------
 SCF time:   CPU 259.79s  wall 47.00s 
 SCF   energy in the final basis set =   -19776.0689236654
 Total energy in the final basis set =   -19776.0689236654

 --------------------------------------------------------------

                    Orbital Energies (a.u.)
 --------------------------------------------------------------

 Alpha MOs
 -- Occupied --
*****************-482.8589-482.8587-176.3212-176.3188-165.7250-165.7228
********-165.7226-165.7204-165.7202-101.5848 -62.5117 -62.5117 -56.3325
-56.3324 -56.3283 -56.3283 -56.3280 -56.3279 -35.8177 -35.8154 -31.3112
-31.3088 -31.3050 -31.3045 -31.3027 -31.3021 -24.7315 -22.9616 -22.9602
-22.9599 -22.9592 -22.9579 -22.9575 -22.9555 -22.9555 -22.9532 -22.9532
-10.3165 -10.2875 -10.2809 -10.2773 -10.2664 -10.2663  -9.5002  -8.7208
 -8.7206  -7.2649  -7.2550  -7.2542  -6.5530  -6.5529  -6.5393  -6.5390
 -6.5383  -6.5380  -6.3674  -6.3651  -4.7804  -4.7781  -4.7651  -4.7641
 -4.7630  -4.7619  -2.6636  -2.6636  -2.6601  -2.6600  -2.6593  -2.6592
 -2.6485  -2.6483  -2.6480  -2.6479  -2.0464  -2.0441  -2.0415  -2.0409
 -2.0395  -2.0386  -2.0276  -2.0275  -2.0256  -2.0254  -1.2742  -0.9558
 -0.9015  -0.8647  -0.8224  -0.8038  -0.7552  -0.7007  -0.6885  -0.6337
 -0.6200  -0.5750  -0.5704  -0.5168  -0.4947  -0.4661  -0.4576  -0.4523
 -0.4419  -0.3976  -0.3974  -0.3907  -0.3618  -0.3596  -0.3411  -0.3298
 -0.3227  -0.3123  -0.2922  -0.2866  -0.2656  -0.2612  -0.2587
 -- Virtual --
 -0.0956  -0.0692  -0.0619  -0.0436  -0.0368  -0.0163   0.0013   0.0148
  0.0232   0.0276   0.0416   0.0442   0.0511   0.0534   0.0671   0.0671
  0.0721   0.0734   0.0832   0.0889   0.0890   0.0954   0.1043   0.1088
  0.1165   0.1205   0.1213   0.1316   0.1378   0.1476   0.1610   0.1645
  0.1658   0.1778   0.1825   0.1853   0.1924   0.1969   0.1988   0.2024
  0.2114   0.2209   0.2304   0.2351   0.2444   0.2468   0.2554   0.2673
  0.2744   0.2855   0.2882   0.2978   0.3142   0.3163   0.3486   0.3639
  0.3804   0.3818   0.3878   0.3899   0.4008   0.4087   0.4108   0.4195
  0.4268   0.4320   0.4373   0.4405   0.4427   0.4556   0.4629   0.4707
  0.4827   0.4923   0.5031   0.5068   0.5082   0.5244   0.5277   0.5412
  0.5485   0.5569   0.5584   0.5725   0.5787   0.5892   0.6067   0.6124
  0.6167   0.6290   0.6420   0.6569   0.6830   0.6930   0.6963   0.7192
  0.7293   0.7319   0.7669   0.7701   0.7801   0.7947   0.8134   0.8249
  0.8352   0.8389   0.8421   0.8731   0.8870   0.9147   0.9246   0.9371
  0.9427   0.9507   0.9957   1.0294   1.0380   1.0539   1.0780   1.0906
  1.1419   1.1596   1.1878   1.1997   1.2184   1.2250   1.2719   1.3165
  1.3504   1.3662   1.3664   1.3775   1.4166   1.4382   1.4430   1.4658
  1.4793   1.4885   1.4995   1.5333   1.5656   1.5856   1.6157   1.7162
  1.7292   1.7450   1.7625   1.8123   1.8214   1.8416   1.8469   1.8984
  2.0036   2.0238   2.0282   2.0516   2.0629   2.1187   2.1573   2.1866
  2.2225   2.2293   2.2526   2.2559   2.2685   2.2928   2.3230   2.3536
  2.4371   2.4749   2.5640   2.5672   2.6955   2.7150   2.8075   2.8152
  2.8266   2.9371   2.9607   3.0398   3.0725   3.0776   3.1575   3.1911
  3.3843   3.4159   3.6417   3.7478   3.7510   3.8258   3.8815   3.9461
  3.9558   3.9618   3.9834   3.9864   3.9919   4.0120   4.0234   4.0289
  4.0517   4.0613   4.0690   4.0748   4.1045   4.1319   4.1716   4.2422
  4.2726   4.2795   4.2943   4.3951   4.4067   4.4790   4.5700   4.8230
  4.8319   6.0099   6.0285   6.1152   6.1313   6.1510   6.1881   6.3001
  6.4352   6.6846   6.7348   6.7842   7.5438   7.5581   7.6567   7.7045
  7.7398   7.7528   9.7723  23.2180  23.7787  23.7813  23.9438  23.9503
 24.0365  25.8165  26.2103  26.6420  27.8992  27.9483  28.3477  28.3625
 28.4178  28.4293  28.4362  28.4479  28.5239  28.5289  28.5463  28.5541
 28.5590  28.5609  28.6211  28.6265  28.7328  28.7351  47.9624  48.0300
 66.7707 127.8876 127.8994 127.9508 127.9611 127.9751 127.9859 151.6898
151.7314 215.7653 289.7407 289.7545 289.8540 289.9043 289.9617 289.9767
********1020.85451901.85441901.8977
 --------------------------------------------------------------

          Ground-State Mulliken Net Atomic Charges

     Atom                 Charge (a.u.)
  ----------------------------------------
      1 C                    -0.769274
      2 C                     0.014324
      3 C                     0.666450
      4 C                    -0.840884
      5 C                     0.210444
      6 C                     0.470422
      7 F                    -0.092890
      8 Br                   -0.127975
      9 Cl                    0.534311
     10 I                     0.113231
     11 Br                   -0.271346
     12 I                     0.093186
  ----------------------------------------
  Sum of atomic charges =     0.000000

 -----------------------------------------------------------------
                    Cartesian Multipole Moments
 -----------------------------------------------------------------
    Charge (ESU x 10^10)
                 0.0000
    Dipole Moment (Debye)
         X       0.9207      Y       0.0000      Z      -0.0152
       Tot       0.9208
    Quadrupole Moments (Debye-Ang)
        XX    -139.7060     XY       0.0000     YY    -145.5130
        XZ      -1.5031     YZ       0.0000     ZZ    -139.4916
    Octopole Moments (Debye-Ang^2)
       XXX    -703.8079    XXY       0.0000    XYY    -251.6872
       YYY       0.0000    XXZ     -68.8546    XYZ       0.0000
       YYZ     -84.7327    XZZ    -235.1296    YZZ       0.0000
       ZZZ    -263.3644
    Hexadecapole Moments (Debye-Ang^3)
      XXXX   -5803.5285   XXXY       0.0000   XXYY   -1079.3163
      XYYY       0.0000   YYYY    -182.6366   XXXZ    -383.1702
      XXYZ       0.0000   XYYZ    -147.7096   YYYZ       0.0000
      XXZZ   -1676.7744   XYZZ       0.0000   YYZZ    -810.2258
      XZZZ    -450.3484   YZZZ       0.0000   ZZZZ   -4353.8713
 -----------------------------------------------------------------
 Calculating analytic gradient of the SCF energy
 Gradient of SCF Energy
            1           2           3           4           5           6
    1  -0.0053256   0.0077814  -0.0000139  -0.0023991   0.0010039   0.0027699
    2  -0.0000000   0.0000000   0.0000000  -0.0000000   0.0000000   0.0000000
    3  -0.0036424   0.0004617   0.0033842   0.0019634  -0.0017381   0.0025370
            7           8           9          10          11          12
    1  -0.0044050   0.0057122   0.0028927  -0.0135542  -0.0045774   0.0101151
    2  -0.0000000  -0.0000000  -0.0000000  -0.0000000  -0.0000000   0.0000000
    3  -0.0036116   0.0036214  -0.0078250  -0.0118485   0.0030464   0.0136515
 Max gradient component =       1.365E-02
 RMS gradient           =       5.089E-03
 Gradient time:  CPU 88.37 s  wall 14.84 s
 Geometry Optimization Parameters
   NAtoms,    NIC,     NZ,  NCons,   NDum,   NFix, NCnnct, MaxDiis
       12      78      12       0       0       0       0       0


** GEOMETRY OPTIMIZATION IN DELOCALIZED INTERNAL COORDINATES **
   Searching for a Minimum

   Optimization Cycle:   1

                       Coordinates (Angstroms)
     ATOM                X               Y               Z
      1  C         0.0000000000    0.0000000000    0.0000000000
      2  C         0.0000000000    0.0000000000    1.3948300000
      3  C         1.2079582140    0.0000000000    2.0922450000
      4  C         2.4159164279    0.0000000000    1.3948300000
      5  C         2.4159164279    0.0000000000    0.0000000000
      6  C         1.2079582140    0.0000000000   -0.6974150000
      7  F        -1.1601276309    0.0000000000   -0.6698000000
      8  Br       -1.6373769104    0.0000000000    2.3401700000
      9  Cl        1.2079582140    0.0000000000    3.8131450000
     10  I         4.2162619988    0.0000000000    2.4342600000
     11  Br        4.0532933383    0.0000000000   -0.9453400000
     12  I         1.2079582140    0.0000000000   -2.7762750000
   Point Group: c1    Number of degrees of freedom:    30


   Energy is -19776.068923665


 Attempting to generate delocalized internal coordinates
 Initial Hessian constructed with Jon Baker's OPTIMIZE code

 21 Hessian modes will be used to form the next step
  Hessian Eigenvalues:
     0.124424    0.124424    0.201019    0.201019    0.250000    0.250000
     0.250000    0.250000    0.250000    0.250000    0.250000    0.250000
     0.250000    0.334879    0.426727    0.426727    0.464882    0.464882
     0.464882    0.464882    0.572947

 Minimum search - taking simple RFO step
 Searching for Lamda that Minimizes Along All modes
 Value Taken    Lamda =  -0.01149510
 Step Taken.  Stepsize is  0.231063

                             Maximum     Tolerance    Cnvgd?
         Gradient           0.033156      0.000300      NO
         Displacement       0.115607      0.001200      NO
         Energy change     *********      0.000001      NO


 New Cartesian Coordinates Obtained by Inverse Iteration

 Displacement from previous Coordinates is:  0.485781
 ----------------------------------------------------------------
             Standard Nuclear Orientation (Angstroms)
    I     Atom           X                Y                Z
 ----------------------------------------------------------------
    1      C       0.0339491500     0.0000000000     0.0111661030
    2      C       0.0090525291     0.0000000000     1.3962267206
    3      C       1.2187972927     0.0000000000     2.1026246784
    4      C       2.4474620098     0.0000000000     1.4085893511
    5      C       2.4441134457     0.0000000000    -0.0071622688
    6      C       1.2203093921     0.0000000000    -0.7115097521
    7      F      -1.1266710943     0.0000000000    -0.6475290297
    8      Br     -1.6823339623     0.0000000000     2.2584777394
    9      Cl      1.1755609904     0.0000000000     3.8349408178
   10      I       4.2749570345     0.0000000000     2.5366689264
   11      Br      4.0890453852     0.0000000000    -0.9667049810
   12      I       1.0314743346     0.0000000000    -2.8351383053
 ----------------------------------------------------------------
 Nuclear Repulsion Energy =        3162.64702590 hartrees
 There are      119 alpha and      119 beta electrons
 Applying Cartesian multipole field
    Component          Value
    ---------          -----
     (2,0,0)        1.00000E-11
     (0,2,0)        2.00000E-11
     (0,0,2)       -3.00000E-11
 Nucleus-field energy     =    -0.0000000722 hartrees
 Requested basis set is 6-311++G(d,p)
 There are 141 shells and 404 basis functions
 A cutoff of  1.0D-11 yielded   6135 shell pairs
 There are     56263 function pairs (     62477 Cartesian)
 Smallest overlap matrix eigenvalue = 7.16E-07

 Q-Chem warning in module stvman/mkSTV.C, line 318:

 Overlap eigenvalue is smaller than square root of threshold
 Use THRESH >= 12 to get rid of this warning

 Linear dependence detected in AO basis
 Tighter screening thresholds may be required for diffuse basis sets
 Use S2THRESH > 14 and THRESH = 14 in case of SCF convergence issues
 Number of orthogonalized atomic orbitals = 403
 Maximum deviation from orthogonality = 2.058E-10
 Guess MOs from SCF MO coefficient file

 -----------------------------------------------------------------------
  General SCF calculation program by
  Eric Jon Sundstrom, Paul Horn, Yuezhi Mao, Dmitri Zuev, Alec White,
  David Stuck, Shaama M.S., Shane Yost, Joonho Lee, David Small,
  Daniel Levine, Susi Lehtola, Hugh Burton, Evgeny Epifanovsky,
  Bang C. Huynh
 -----------------------------------------------------------------------
 Exchange:     0.2000 Hartree-Fock + 0.0800 Slater + 0.7200 B88
 Correlation:  0.1900 VWN1RPA + 0.8100 LYP
 Using SG-1 standard quadrature grid
 using 6 threads for integral computing
 -------------------------------------------------------
 OpenMP Integral computing Module                
 Release: version 2.0, May 2017, Q-Chem Inc. Pleasanton 
 -------------------------------------------------------
 A restricted SCF calculation will be
 performed using DIIS
 SCF converges when DIIS error is below 1.0e-08
 ---------------------------------------
  Cycle       Energy         DIIS error
 ---------------------------------------
    1  -19776.0658031048      7.16e-04  
    2  -19776.0708708248      2.98e-04  
    3  -19776.0674840690      4.90e-04  
    4  -19776.0727063279      6.77e-05  
    5  -19776.0727796991      1.41e-05  
    6  -19776.0727826155      5.07e-06  
    7  -19776.0727830553      2.65e-06  
    8  -19776.0727831875      6.55e-07  
    9  -19776.0727831949      2.69e-07  
   10  -19776.0727831962      9.25e-08  
   11  -19776.0727831963      4.48e-08  
   12  -19776.0727831981      1.07e-08  
   13  -19776.0727831992      3.59e-09  Convergence criterion met
 ---------------------------------------
 SCF time:   CPU 238.19s  wall 44.00s 
 SCF   energy in the final basis set =   -19776.0727831992
 Total energy in the final basis set =   -19776.0727831992

 --------------------------------------------------------------

                    Orbital Energies (a.u.)
 --------------------------------------------------------------

 Alpha MOs
 -- Occupied --
*****************-482.8599-482.8591-176.3233-176.3210-165.7273-165.7250
********-165.7248-165.7226-165.7224-101.5853 -62.5127 -62.5119 -56.3335
-56.3326 -56.3292 -56.3289 -56.3285 -56.3281 -35.8197 -35.8174 -31.3134
-31.3110 -31.3068 -31.3064 -31.3045 -31.3041 -24.7302 -22.9637 -22.9623
-22.9620 -22.9614 -22.9599 -22.9596 -22.9574 -22.9574 -22.9551 -22.9551
-10.3145 -10.2922 -10.2880 -10.2774 -10.2742 -10.2702  -9.5003  -8.7215
 -8.7207  -7.2651  -7.2552  -7.2543  -6.5539  -6.5529  -6.5397  -6.5392
 -6.5388  -6.5382  -6.3689  -6.3667  -4.7822  -4.7799  -4.7664  -4.7656
 -4.7642  -4.7633  -2.6646  -2.6636  -2.6608  -2.6601  -2.6601  -2.6593
 -2.6487  -2.6487  -2.6483  -2.6482  -2.0478  -2.0452  -2.0431  -2.0424
 -2.0409  -2.0401  -2.0287  -2.0287  -2.0267  -2.0264  -1.2768  -0.9504
 -0.8962  -0.8622  -0.8207  -0.7979  -0.7541  -0.6941  -0.6855  -0.6334
 -0.6228  -0.5734  -0.5666  -0.5185  -0.4914  -0.4651  -0.4571  -0.4474
 -0.4400  -0.3953  -0.3933  -0.3892  -0.3604  -0.3578  -0.3340  -0.3275
 -0.3209  -0.3131  -0.2928  -0.2873  -0.2665  -0.2663  -0.2635
 -- Virtual --
 -0.1048  -0.0721  -0.0624  -0.0562  -0.0403  -0.0227  -0.0025   0.0122
  0.0230   0.0278   0.0419   0.0441   0.0514   0.0529   0.0664   0.0677
  0.0715   0.0725   0.0836   0.0890   0.0896   0.0951   0.1031   0.1083
  0.1166   0.1194   0.1198   0.1315   0.1376   0.1491   0.1593   0.1630
  0.1660   0.1725   0.1791   0.1826   0.1875   0.1939   0.1976   0.2019
  0.2092   0.2195   0.2275   0.2366   0.2405   0.2468   0.2523   0.2686
  0.2694   0.2863   0.2916   0.2936   0.3079   0.3175   0.3481   0.3683
  0.3719   0.3839   0.3883   0.3922   0.3986   0.4047   0.4082   0.4143
  0.4285   0.4316   0.4351   0.4358   0.4473   0.4551   0.4700   0.4716
  0.4832   0.4882   0.5036   0.5040   0.5073   0.5198   0.5250   0.5380
  0.5482   0.5516   0.5576   0.5670   0.5775   0.5856   0.5930   0.6059
  0.6156   0.6255   0.6386   0.6398   0.6766   0.6828   0.6958   0.7084
  0.7130   0.7281   0.7627   0.7670   0.7680   0.7946   0.8136   0.8235
  0.8355   0.8396   0.8430   0.8683   0.8851   0.9067   0.9141   0.9356
  0.9385   0.9514   0.9892   1.0203   1.0340   1.0483   1.0801   1.0928
  1.1313   1.1639   1.1728   1.1999   1.2116   1.2179   1.2676   1.2927
  1.3439   1.3566   1.3591   1.3829   1.4155   1.4394   1.4521   1.4616
  1.4631   1.4722   1.4807   1.5402   1.5561   1.5817   1.6073   1.7116
  1.7257   1.7417   1.7600   1.8044   1.8127   1.8362   1.8417   1.8925
  2.0029   2.0094   2.0252   2.0425   2.0493   2.1173   2.1459   2.1838
  2.2031   2.2235   2.2443   2.2515   2.2649   2.2831   2.3065   2.3417
  2.4295   2.4723   2.5543   2.5646   2.6922   2.7133   2.8037   2.8062
  2.8246   2.9303   2.9587   3.0303   3.0567   3.0702   3.1518   3.1761
  3.3687   3.4123   3.6221   3.7427   3.7517   3.8115   3.8839   3.9489
  3.9580   3.9609   3.9847   3.9890   3.9942   4.0089   4.0145   4.0212
  4.0408   4.0664   4.0674   4.0751   4.0982   4.1354   4.1590   4.2337
  4.2609   4.2747   4.2823   4.3974   4.4066   4.4490   4.5388   4.7937
  4.8382   6.0049   6.0232   6.1026   6.1230   6.1431   6.1603   6.2986
  6.4373   6.6754   6.7379   6.7792   7.5432   7.5564   7.6539   7.7014
  7.7297   7.7498   9.7670  23.2230  23.7533  23.7624  23.9067  23.9170
 24.0249  25.8130  26.1911  26.6096  27.8784  27.9277  28.3428  28.3573
 28.4060  28.4192  28.4262  28.4397  28.5223  28.5265  28.5450  28.5478
 28.5542  28.5564  28.6146  28.6185  28.7188  28.7318  47.9554  48.0257
 66.7678 127.8832 127.8946 127.9424 127.9552 127.9688 127.9717 151.6708
151.7136 215.7590 289.7395 289.7522 289.8498 289.8995 289.9520 289.9728
********1020.84921901.83451901.8789
 --------------------------------------------------------------

          Ground-State Mulliken Net Atomic Charges

     Atom                 Charge (a.u.)
  ----------------------------------------
      1 C                    -0.805344
      2 C                    -0.243120
      3 C                     0.683801
      4 C                    -0.602834
      5 C                     0.209470
      6 C                     0.434373
      7 F                    -0.073345
      8 Br                   -0.117241
      9 Cl                    0.543956
     10 I                     0.117182
     11 Br                   -0.251112
     12 I                     0.104214
  ----------------------------------------
  Sum of atomic charges =     0.000000

 -----------------------------------------------------------------
                    Cartesian Multipole Moments
 -----------------------------------------------------------------
    Charge (ESU x 10^10)
                -0.0000
    Dipole Moment (Debye)
         X       0.7029      Y       0.0000      Z      -0.0415
       Tot       0.7041
    Quadrupole Moments (Debye-Ang)
        XX    -139.9130     XY       0.0000     YY    -145.8846
        XZ      -0.3778     YZ      -0.0000     ZZ    -139.1208
    Octopole Moments (Debye-Ang^2)
       XXX    -696.9798    XXY       0.0000    XYY    -249.6110
       YYY       0.0000    XXZ     -64.1293    XYZ      -0.0000
       YYZ     -84.7737    XZZ    -232.7313    YZZ      -0.0000
       ZZZ    -264.7936
    Hexadecapole Moments (Debye-Ang^3)
      XXXX   -5867.9053   XXXY       0.0000   XXYY   -1094.0825
      XYYY       0.0000   YYYY    -183.5670   XXXZ    -442.4024
      XXYZ      -0.0000   XYYZ    -174.5104   YYYZ      -0.0000
      XXZZ   -1701.1728   XYZZ      -0.0000   YYZZ    -831.9701
      XZZZ    -499.1414   YZZZ      -0.0000   ZZZZ   -4462.2652
 -----------------------------------------------------------------
 Calculating analytic gradient of the SCF energy
 Gradient of SCF Energy
            1           2           3           4           5           6
    1  -0.0009198   0.0007867  -0.0035164   0.0024480   0.0032506  -0.0067823
    2  -0.0000000  -0.0000000   0.0000000  -0.0000000   0.0000000   0.0000000
    3   0.0024980  -0.0053076   0.0034175   0.0037984  -0.0037147  -0.0009339
            7           8           9          10          11          12
    1   0.0020558  -0.0007609   0.0007901   0.0026312   0.0031277  -0.0031108
    2  -0.0000000   0.0000000  -0.0000000  -0.0000000  -0.0000000  -0.0000000
    3   0.0005260   0.0002541  -0.0015636   0.0033926   0.0000574  -0.0024242
 Max gradient component =       6.782E-03
 RMS gradient           =       2.378E-03
 Gradient time:  CPU 85.93 s  wall 14.44 s
 Geometry Optimization Parameters
   NAtoms,    NIC,     NZ,  NCons,   NDum,   NFix, NCnnct, MaxDiis
       12      78      12       0       0       0       0       0

 Cartesian Hessian Update
 Hessian updated using BFGS update


** GEOMETRY OPTIMIZATION IN DELOCALIZED INTERNAL COORDINATES **
   Searching for a Minimum

   Optimization Cycle:   2

                       Coordinates (Angstroms)
     ATOM                X               Y               Z
      1  C         0.0339491500    0.0000000000    0.0111661030
      2  C         0.0090525291    0.0000000000    1.3962267206
      3  C         1.2187972927    0.0000000000    2.1026246784
      4  C         2.4474620098    0.0000000000    1.4085893511
      5  C         2.4441134457    0.0000000000   -0.0071622688
      6  C         1.2203093921    0.0000000000   -0.7115097521
      7  F        -1.1266710943    0.0000000000   -0.6475290297
      8  Br       -1.6823339623    0.0000000000    2.2584777394
      9  Cl        1.1755609904    0.0000000000    3.8349408178
     10  I         4.2749570345    0.0000000000    2.5366689264
     11  Br        4.0890453852    0.0000000000   -0.9667049810
     12  I         1.0314743346    0.0000000000   -2.8351383053
   Point Group: c1    Number of degrees of freedom:    30


   Energy is -19776.072783199

 Hessian updated using BFGS update

 12 Hessian modes will be used to form the next step
  Hessian Eigenvalues:
     0.124397    0.132485    0.200966    0.202304    0.237447    0.279011
     0.332747    0.424959    0.449034    0.464415    0.515461    0.576278

 Minimum search - taking simple RFO step
 Searching for Lamda that Minimizes Along All modes
 Value Taken    Lamda =  -0.00083895
 Step Taken.  Stepsize is  0.047556

                             Maximum     Tolerance    Cnvgd?
         Gradient           0.013920      0.000300      NO
         Displacement       0.033682      0.001200      NO
         Energy change     -0.003860      0.000001      NO


 New Cartesian Coordinates Obtained by Inverse Iteration

 Displacement from previous Coordinates is:  0.114533
 ----------------------------------------------------------------
             Standard Nuclear Orientation (Angstroms)
    I     Atom           X                Y                Z
 ----------------------------------------------------------------
    1      C       0.0321825540     0.0000000000     0.0122199578
    2      C       0.0066268612     0.0000000000     1.4013008506
    3      C       1.2179623706     0.0000000000     2.1047597824
    4      C       2.4413944997     0.0000000000     1.4065720077
    5      C       2.4363542285     0.0000000000    -0.0018249389
    6      C       1.2227621556     0.0000000000    -0.7066648191
    7      F      -1.1299550201     0.0000000000    -0.6465899181
    8      Br     -1.6828340230     0.0000000000     2.2642412097
    9      Cl      1.1733757587     0.0000000000     3.8394047357
   10      I       4.2733296279     0.0000000000     2.5066097252
   11      Br      4.0686288059     0.0000000000    -0.9727044509
   12      I       1.0758886886     0.0000000000    -2.8266741419
 ----------------------------------------------------------------
 Nuclear Repulsion Energy =        3173.03944662 hartrees
 There are      119 alpha and      119 beta electrons
 Applying Cartesian multipole field
    Component          Value
    ---------          -----
     (2,0,0)        1.00000E-11
     (0,2,0)        2.00000E-11
     (0,0,2)       -3.00000E-11
 Nucleus-field energy     =    -0.0000000714 hartrees
 Requested basis set is 6-311++G(d,p)
 There are 141 shells and 404 basis functions
 A cutoff of  1.0D-11 yielded   6138 shell pairs
 There are     56306 function pairs (     62525 Cartesian)
 Smallest overlap matrix eigenvalue = 6.97E-07

 Q-Chem warning in module stvman/mkSTV.C, line 318:

 Overlap eigenvalue is smaller than square root of threshold
 Use THRESH >= 12 to get rid of this warning

 Linear dependence detected in AO basis
 Tighter screening thresholds may be required for diffuse basis sets
 Use S2THRESH > 14 and THRESH = 14 in case of SCF convergence issues
 Number of orthogonalized atomic orbitals = 403
 Maximum deviation from orthogonality = 4.281E-10
 Guess MOs from SCF MO coefficient file

 -----------------------------------------------------------------------
  General SCF calculation program by
  Eric Jon Sundstrom, Paul Horn, Yuezhi Mao, Dmitri Zuev, Alec White,
  David Stuck, Shaama M.S., Shane Yost, Joonho Lee, David Small,
  Daniel Levine, Susi Lehtola, Hugh Burton, Evgeny Epifanovsky,
  Bang C. Huynh
 -----------------------------------------------------------------------
 Exchange:     0.2000 Hartree-Fock + 0.0800 Slater + 0.7200 B88
 Correlation:  0.1900 VWN1RPA + 0.8100 LYP
 Using SG-1 standard quadrature grid
 using 6 threads for integral computing
 -------------------------------------------------------
 OpenMP Integral computing Module                
 Release: version 2.0, May 2017, Q-Chem Inc. Pleasanton 
 -------------------------------------------------------
 A restricted SCF calculation will be
 performed using DIIS
 SCF converges when DIIS error is below 1.0e-08
 ---------------------------------------
  Cycle       Energy         DIIS error
 ---------------------------------------
    1  -19776.0728596550      1.89e-04  
    2  -19776.0731245490      7.48e-05  
    3  -19776.0728629354      1.32e-04  
    4  -19776.0732441852      1.10e-05  
    5  -19776.0732464889      3.14e-06  
    6  -19776.0732466511      9.35e-07  
    7  -19776.0732466668      2.74e-07  
    8  -19776.0732466679      1.13e-07  
    9  -19776.0732466683      5.17e-08  
   10  -19776.0732466676      1.63e-08  
   11  -19776.0732466653      5.80e-09  Convergence criterion met
 ---------------------------------------
 SCF time:   CPU 201.53s  wall 37.00s 
 SCF   energy in the final basis set =   -19776.0732466653
 Total energy in the final basis set =   -19776.0732466653

 --------------------------------------------------------------

                    Orbital Energies (a.u.)
 --------------------------------------------------------------

 Alpha MOs
 -- Occupied --
*****************-482.8600-482.8587-176.3231-176.3207-165.7271-165.7248
********-165.7246-165.7223-165.7221-101.5853 -62.5127 -62.5117 -56.3336
-56.3324 -56.3293 -56.3290 -56.3283 -56.3279 -35.8196 -35.8171 -31.3132
-31.3107 -31.3067 -31.3063 -31.3043 -31.3038 -24.7301 -22.9635 -22.9621
-22.9618 -22.9611 -22.9596 -22.9593 -22.9572 -22.9572 -22.9548 -22.9548
-10.3149 -10.2919 -10.2859 -10.2776 -10.2729 -10.2691  -9.5001  -8.7215
 -8.7206  -7.2649  -7.2550  -7.2542  -6.5540  -6.5527  -6.5398  -6.5390
 -6.5389  -6.5381  -6.3688  -6.3665  -4.7820  -4.7796  -4.7663  -4.7655
 -4.7640  -4.7631  -2.6647  -2.6634  -2.6608  -2.6602  -2.6599  -2.6591
 -2.6488  -2.6488  -2.6482  -2.6480  -2.0477  -2.0451  -2.0429  -2.0422
 -2.0407  -2.0399  -2.0287  -2.0286  -2.0265  -2.0263  -1.2758  -0.9510
 -0.8973  -0.8625  -0.8210  -0.7993  -0.7543  -0.6949  -0.6861  -0.6334
 -0.6226  -0.5731  -0.5679  -0.5178  -0.4915  -0.4654  -0.4573  -0.4481
 -0.4403  -0.3955  -0.3943  -0.3895  -0.3603  -0.3575  -0.3357  -0.3278
 -0.3215  -0.3130  -0.2926  -0.2874  -0.2665  -0.2651  -0.2631
 -- Virtual --
 -0.1036  -0.0713  -0.0623  -0.0546  -0.0398  -0.0208  -0.0018   0.0121
  0.0231   0.0277   0.0419   0.0443   0.0513   0.0530   0.0665   0.0677
  0.0717   0.0724   0.0836   0.0890   0.0892   0.0952   0.1032   0.1083
  0.1167   0.1199   0.1203   0.1317   0.1376   0.1486   0.1596   0.1645
  0.1652   0.1738   0.1807   0.1836   0.1865   0.1947   0.1980   0.2017
  0.2092   0.2193   0.2275   0.2366   0.2411   0.2471   0.2528   0.2693
  0.2706   0.2867   0.2909   0.2949   0.3088   0.3173   0.3482   0.3675
  0.3753   0.3829   0.3887   0.3924   0.3981   0.4058   0.4084   0.4145
  0.4276   0.4315   0.4354   0.4357   0.4451   0.4554   0.4698   0.4700
  0.4820   0.4894   0.5035   0.5045   0.5066   0.5212   0.5250   0.5389
  0.5480   0.5529   0.5574   0.5681   0.5788   0.5858   0.5961   0.6082
  0.6156   0.6267   0.6413   0.6419   0.6814   0.6827   0.6967   0.7100
  0.7158   0.7285   0.7630   0.7669   0.7682   0.7946   0.8140   0.8234
  0.8367   0.8400   0.8424   0.8694   0.8854   0.9076   0.9166   0.9358
  0.9381   0.9519   0.9901   1.0221   1.0365   1.0476   1.0802   1.0924
  1.1335   1.1617   1.1756   1.2002   1.2135   1.2184   1.2677   1.2956
  1.3451   1.3604   1.3612   1.3850   1.4158   1.4394   1.4521   1.4646
  1.4669   1.4727   1.4827   1.5379   1.5558   1.5830   1.6088   1.7119
  1.7274   1.7453   1.7608   1.8063   1.8145   1.8384   1.8427   1.8943
  2.0032   2.0109   2.0257   2.0443   2.0531   2.1172   2.1463   2.1862
  2.2047   2.2254   2.2469   2.2522   2.2653   2.2844   2.3091   2.3448
  2.4334   2.4725   2.5545   2.5653   2.6926   2.7139   2.8043   2.8083
  2.8252   2.9328   2.9598   3.0327   3.0624   3.0688   3.1547   3.1772
  3.3725   3.4128   3.6264   3.7432   3.7518   3.8170   3.8831   3.9483
  3.9580   3.9604   3.9850   3.9895   3.9918   4.0096   4.0155   4.0231
  4.0432   4.0669   4.0673   4.0737   4.0997   4.1352   4.1598   4.2352
  4.2631   4.2766   4.2847   4.3970   4.4066   4.4539   4.5447   4.7995
  4.8366   6.0058   6.0241   6.1060   6.1238   6.1442   6.1642   6.2989
  6.4368   6.6769   6.7374   6.7805   7.5433   7.5568   7.6539   7.7024
  7.7319   7.7506   9.7665  23.2218  23.7629  23.7655  23.9169  23.9286
 24.0226  25.8130  26.1911  26.6113  27.8815  27.9310  28.3436  28.3582
 28.4079  28.4212  28.4274  28.4409  28.5224  28.5268  28.5447  28.5488
 28.5549  28.5571  28.6160  28.6192  28.7210  28.7330  47.9570  48.0269
 66.7680 127.8839 127.8954 127.9443 127.9558 127.9696 127.9736 151.6735
151.7164 215.7585 289.7397 289.7528 289.8501 289.9010 289.9543 289.9737
********1020.85071901.83741901.8818
 --------------------------------------------------------------

          Ground-State Mulliken Net Atomic Charges

     Atom                 Charge (a.u.)
  ----------------------------------------
      1 C                    -0.819895
      2 C                    -0.221876
      3 C                     0.723719
      4 C                    -0.641820
      5 C                     0.214310
      6 C                     0.434114
      7 F                    -0.076436
      8 Br                   -0.117149
      9 Cl                    0.541834
     10 I                     0.116491
     11 Br                   -0.257090
     12 I                     0.103799
  ----------------------------------------
  Sum of atomic charges =     0.000000

 -----------------------------------------------------------------
                    Cartesian Multipole Moments
 -----------------------------------------------------------------
    Charge (ESU x 10^10)
                -0.0000
    Dipole Moment (Debye)
         X       0.7397      Y       0.0000      Z      -0.0735
       Tot       0.7433
    Quadrupole Moments (Debye-Ang)
        XX    -139.8398     XY       0.0000     YY    -145.8192
        XZ      -0.7438     YZ      -0.0000     ZZ    -139.2542
    Octopole Moments (Debye-Ang^2)
       XXX    -698.9055    XXY       0.0000    XYY    -250.1250
       YYY       0.0000    XXZ     -64.6674    XYZ       0.0000
       YYZ     -84.3183    XZZ    -233.3345    YZZ       0.0000
       ZZZ    -264.3211
    Hexadecapole Moments (Debye-Ang^3)
      XXXX   -5860.8900   XXXY       0.0000   XXYY   -1092.3488
      XYYY       0.0000   YYYY    -183.4019   XXXZ    -423.5625
      XXYZ       0.0000   XYYZ    -167.1011   YYYZ      -0.0000
      XXZZ   -1697.6030   XYZZ       0.0000   YYZZ    -827.3313
      XZZZ    -486.9271   YZZZ      -0.0000   ZZZZ   -4439.9643
 -----------------------------------------------------------------
 Calculating analytic gradient of the SCF energy
 Gradient of SCF Energy
            1           2           3           4           5           6
    1  -0.0004337   0.0004663  -0.0012617   0.0011654   0.0002335   0.0003432
    2  -0.0000000  -0.0000000  -0.0000000   0.0000000  -0.0000000   0.0000000
    3   0.0005897  -0.0014507   0.0020116   0.0003097  -0.0015857   0.0007952
            7           8           9          10          11          12
    1   0.0003032  -0.0004477  -0.0001924   0.0008223  -0.0005502  -0.0004482
    2  -0.0000000  -0.0000000  -0.0000000  -0.0000000   0.0000000  -0.0000000
    3   0.0004490   0.0002690  -0.0004923   0.0001479   0.0000473  -0.0010907
 Max gradient component =       2.012E-03
 RMS gradient           =       6.772E-04
 Gradient time:  CPU 86.18 s  wall 14.48 s
 Geometry Optimization Parameters
   NAtoms,    NIC,     NZ,  NCons,   NDum,   NFix, NCnnct, MaxDiis
       12      78      12       0       0       0       0       0

 Cartesian Hessian Update
 Hessian updated using BFGS update


** GEOMETRY OPTIMIZATION IN DELOCALIZED INTERNAL COORDINATES **
   Searching for a Minimum

   Optimization Cycle:   3

                       Coordinates (Angstroms)
     ATOM                X               Y               Z
      1  C         0.0321825540    0.0000000000    0.0122199578
      2  C         0.0066268612    0.0000000000    1.4013008506
      3  C         1.2179623706    0.0000000000    2.1047597824
      4  C         2.4413944997    0.0000000000    1.4065720077
      5  C         2.4363542285    0.0000000000   -0.0018249389
      6  C         1.2227621556    0.0000000000   -0.7066648191
      7  F        -1.1299550201    0.0000000000   -0.6465899181
      8  Br       -1.6828340230    0.0000000000    2.2642412097
      9  Cl        1.1733757587    0.0000000000    3.8394047357
     10  I         4.2733296279    0.0000000000    2.5066097252
     11  Br        4.0686288059    0.0000000000   -0.9727044509
     12  I         1.0758886886    0.0000000000   -2.8266741419
   Point Group: c1    Number of degrees of freedom:    30


   Energy is -19776.073246665

 Hessian updated using BFGS update

 14 Hessian modes will be used to form the next step
  Hessian Eigenvalues:
     0.123152    0.126409    0.200452    0.203702    0.240418    0.247069
     0.292959    0.330531    0.409571    0.439581    0.460911    0.464866
     0.509968    0.572749

 Minimum search - taking simple RFO step
 Searching for Lamda that Minimizes Along All modes
 Value Taken    Lamda =  -0.00005100
 Step Taken.  Stepsize is  0.015713

                             Maximum     Tolerance    Cnvgd?
         Gradient           0.001470      0.000300      NO
         Displacement       0.007586      0.001200      NO
         Energy change     -0.000463      0.000001      NO


 New Cartesian Coordinates Obtained by Inverse Iteration

 Displacement from previous Coordinates is:  0.026465
 ----------------------------------------------------------------
             Standard Nuclear Orientation (Angstroms)
    I     Atom           X                Y                Z
 ----------------------------------------------------------------
    1      C       0.0306763542     0.0000000000     0.0114062810
    2      C       0.0056400312     0.0000000000     1.4017505807
    3      C       1.2182786681     0.0000000000     2.1021213043
    4      C       2.4389400990     0.0000000000     1.4045103853
    5      C       2.4351601790     0.0000000000    -0.0016343077
    6      C       1.2218627525     0.0000000000    -0.7067191183
    7      F      -1.1313095082     0.0000000000    -0.6486823296
    8      Br     -1.6807309444     0.0000000000     2.2674209650
    9      Cl      1.1802218275     0.0000000000     3.8377981353
   10      I       4.2661837618     0.0000000000     2.5056360852
   11      Br      4.0700534997     0.0000000000    -0.9709138254
   12      I       1.0807397870     0.0000000000    -2.8220441558
 ----------------------------------------------------------------
 Nuclear Repulsion Energy =        3175.91761463 hartrees
 There are      119 alpha and      119 beta electrons
 Applying Cartesian multipole field
    Component          Value
    ---------          -----
     (2,0,0)        1.00000E-11
     (0,2,0)        2.00000E-11
     (0,0,2)       -3.00000E-11
 Nucleus-field energy     =    -0.0000000713 hartrees
 Requested basis set is 6-311++G(d,p)
 There are 141 shells and 404 basis functions
 A cutoff of  1.0D-11 yielded   6138 shell pairs
 There are     56304 function pairs (     62523 Cartesian)
 Smallest overlap matrix eigenvalue = 6.91E-07

 Q-Chem warning in module stvman/mkSTV.C, line 318:

 Overlap eigenvalue is smaller than square root of threshold
 Use THRESH >= 12 to get rid of this warning

 Linear dependence detected in AO basis
 Tighter screening thresholds may be required for diffuse basis sets
 Use S2THRESH > 14 and THRESH = 14 in case of SCF convergence issues
 Number of orthogonalized atomic orbitals = 403
 Maximum deviation from orthogonality = 9.310E-11
 Guess MOs from SCF MO coefficient file

 -----------------------------------------------------------------------
  General SCF calculation program by
  Eric Jon Sundstrom, Paul Horn, Yuezhi Mao, Dmitri Zuev, Alec White,
  David Stuck, Shaama M.S., Shane Yost, Joonho Lee, David Small,
  Daniel Levine, Susi Lehtola, Hugh Burton, Evgeny Epifanovsky,
  Bang C. Huynh
 -----------------------------------------------------------------------
 Exchange:     0.2000 Hartree-Fock + 0.0800 Slater + 0.7200 B88
 Correlation:  0.1900 VWN1RPA + 0.8100 LYP
 Using SG-1 standard quadrature grid
 using 6 threads for integral computing
 -------------------------------------------------------
 OpenMP Integral computing Module                
 Release: version 2.0, May 2017, Q-Chem Inc. Pleasanton 
 -------------------------------------------------------
 A restricted SCF calculation will be
 performed using DIIS
 SCF converges when DIIS error is below 1.0e-08
 ---------------------------------------
  Cycle       Energy         DIIS error
 ---------------------------------------
    1  -19776.0732227120      6.59e-05  
    2  -19776.0732579134      1.98e-05  
    3  -19776.0732371974      3.64e-05  
    4  -19776.0732660925      4.53e-06  
    5  -19776.0732664659      7.80e-07  
    6  -19776.0732664750      4.18e-07  
    7  -19776.0732664777      1.62e-07  
    8  -19776.0732664785      4.38e-08  
    9  -19776.0732664792      1.90e-08  
   10  -19776.0732664760      6.79e-09  Convergence criterion met
 ---------------------------------------
 SCF time:   CPU 183.03s  wall 33.00s 
 SCF   energy in the final basis set =   -19776.0732664760
 Total energy in the final basis set =   -19776.0732664760

 --------------------------------------------------------------

                    Orbital Energies (a.u.)
 --------------------------------------------------------------

 Alpha MOs
 -- Occupied --
*****************-482.8601-482.8587-176.3231-176.3205-165.7270-165.7247
********-165.7244-165.7221-165.7219-101.5851 -62.5129 -62.5116 -56.3337
-56.3323 -56.3294 -56.3291 -56.3282 -56.3278 -35.8195 -35.8169 -31.3131
-31.3105 -31.3066 -31.3062 -31.3041 -31.3036 -24.7301 -22.9635 -22.9620
-22.9617 -22.9609 -22.9594 -22.9591 -22.9572 -22.9572 -22.9546 -22.9546
-10.3150 -10.2916 -10.2857 -10.2777 -10.2722 -10.2690  -9.5000  -8.7217
 -8.7205  -7.2647  -7.2548  -7.2540  -6.5541  -6.5527  -6.5400  -6.5390
 -6.5390  -6.5380  -6.3688  -6.3663  -4.7820  -4.7794  -4.7663  -4.7654
 -4.7639  -4.7629  -2.6648  -2.6634  -2.6610  -2.6603  -2.6598  -2.6590
 -2.6489  -2.6489  -2.6481  -2.6480  -2.0477  -2.0449  -2.0429  -2.0422
 -2.0406  -2.0397  -2.0287  -2.0286  -2.0264  -2.0261  -1.2756  -0.9513
 -0.8972  -0.8626  -0.8211  -0.7998  -0.7544  -0.6952  -0.6865  -0.6335
 -0.6224  -0.5731  -0.5682  -0.5177  -0.4916  -0.4655  -0.4573  -0.4485
 -0.4404  -0.3956  -0.3943  -0.3897  -0.3605  -0.3576  -0.3358  -0.3280
 -0.3215  -0.3132  -0.2926  -0.2873  -0.2665  -0.2648  -0.2631
 -- Virtual --
 -0.1031  -0.0713  -0.0621  -0.0538  -0.0396  -0.0207  -0.0017   0.0121
  0.0231   0.0277   0.0418   0.0443   0.0512   0.0530   0.0665   0.0676
  0.0717   0.0724   0.0836   0.0890   0.0893   0.0951   0.1032   0.1083
  0.1166   0.1198   0.1203   0.1317   0.1376   0.1486   0.1600   0.1645
  0.1653   0.1741   0.1813   0.1836   0.1865   0.1950   0.1979   0.2018
  0.2092   0.2193   0.2276   0.2364   0.2413   0.2471   0.2529   0.2692
  0.2710   0.2868   0.2910   0.2951   0.3090   0.3175   0.3483   0.3673
  0.3762   0.3828   0.3890   0.3922   0.3981   0.4065   0.4085   0.4144
  0.4276   0.4314   0.4357   0.4361   0.4451   0.4556   0.4696   0.4700
  0.4822   0.4901   0.5035   0.5047   0.5069   0.5215   0.5250   0.5389
  0.5480   0.5532   0.5574   0.5684   0.5791   0.5859   0.5967   0.6087
  0.6157   0.6268   0.6412   0.6427   0.6820   0.6828   0.6966   0.7105
  0.7163   0.7286   0.7636   0.7675   0.7698   0.7948   0.8142   0.8236
  0.8363   0.8402   0.8422   0.8696   0.8852   0.9075   0.9174   0.9358
  0.9382   0.9518   0.9907   1.0228   1.0368   1.0473   1.0804   1.0922
  1.1340   1.1623   1.1765   1.1998   1.2133   1.2185   1.2679   1.2966
  1.3455   1.3609   1.3622   1.3852   1.4159   1.4398   1.4520   1.4647
  1.4686   1.4740   1.4833   1.5378   1.5559   1.5831   1.6092   1.7123
  1.7275   1.7453   1.7616   1.8068   1.8152   1.8389   1.8432   1.8947
  2.0032   2.0115   2.0258   2.0447   2.0536   2.1176   2.1468   2.1864
  2.2054   2.2256   2.2478   2.2524   2.2656   2.2857   2.3093   2.3455
  2.4339   2.4733   2.5547   2.5654   2.6926   2.7141   2.8045   2.8093
  2.8254   2.9329   2.9599   3.0335   3.0642   3.0688   3.1551   3.1778
  3.3733   3.4131   3.6277   3.7435   3.7518   3.8173   3.8837   3.9483
  3.9578   3.9603   3.9850   3.9896   3.9916   4.0098   4.0161   4.0236
  4.0435   4.0669   4.0670   4.0733   4.1000   4.1355   4.1606   4.2356
  4.2634   4.2769   4.2853   4.3970   4.4067   4.4556   4.5471   4.8014
  4.8362   6.0061   6.0246   6.1069   6.1243   6.1450   6.1661   6.2990
  6.4369   6.6771   6.7368   6.7805   7.5433   7.5568   7.6541   7.7025
  7.7323   7.7510   9.7663  23.2214  23.7638  23.7684  23.9223  23.9300
 24.0225  25.8132  26.1925  26.6118  27.8827  27.9325  28.3439  28.3586
 28.4086  28.4222  28.4280  28.4415  28.5225  28.5270  28.5448  28.5492
 28.5552  28.5574  28.6167  28.6196  28.7219  28.7334  47.9570  48.0268
 66.7680 127.8841 127.8958 127.9449 127.9562 127.9702 127.9746 151.6747
151.7177 215.7583 289.7397 289.7528 289.8504 289.9011 289.9546 289.9740
********1020.85071901.83851901.8832
 --------------------------------------------------------------

          Ground-State Mulliken Net Atomic Charges

     Atom                 Charge (a.u.)
  ----------------------------------------
      1 C                    -0.823643
      2 C                    -0.209092
      3 C                     0.725008
      4 C                    -0.653520
      5 C                     0.215987
      6 C                     0.436304
      7 F                    -0.076664
      8 Br                   -0.117154
      9 Cl                    0.540780
     10 I                     0.116113
     11 Br                   -0.257531
     12 I                     0.103411
  ----------------------------------------
  Sum of atomic charges =     0.000000

 -----------------------------------------------------------------
                    Cartesian Multipole Moments
 -----------------------------------------------------------------
    Charge (ESU x 10^10)
                -0.0000
    Dipole Moment (Debye)
         X       0.7329      Y       0.0000      Z      -0.0733
       Tot       0.7365
    Quadrupole Moments (Debye-Ang)
        XX    -139.8850     XY       0.0000     YY    -145.7974
        XZ      -0.7763     YZ      -0.0000     ZZ    -139.2745
    Octopole Moments (Debye-Ang^2)
       XXX    -699.3991    XXY       0.0000    XYY    -250.1345
       YYY       0.0000    XXZ     -64.9223    XYZ       0.0000
       YYZ     -84.4509    XZZ    -233.3013    YZZ       0.0000
       ZZZ    -264.6180
    Hexadecapole Moments (Debye-Ang^3)
      XXXX   -5856.4240   XXXY       0.0000   XXYY   -1091.0011
      XYYY       0.0000   YYYY    -183.3452   XXXZ    -423.2695
      XXYZ       0.0000   XYYZ    -166.5559   YYYZ       0.0000
      XXZZ   -1695.4240   XYZZ       0.0000   YYZZ    -826.3416
      XZZZ    -485.3501   YZZZ      -0.0000   ZZZZ   -4435.2713
 -----------------------------------------------------------------
 Calculating analytic gradient of the SCF energy
 Gradient of SCF Energy
            1           2           3           4           5           6
    1  -0.0003629   0.0003525   0.0001485  -0.0001986  -0.0001201   0.0004055
    2  -0.0000000  -0.0000000  -0.0000000   0.0000000  -0.0000000   0.0000000
    3  -0.0001896  -0.0001528   0.0004942   0.0000187  -0.0002458   0.0004668
            7           8           9          10          11          12
    1  -0.0000515  -0.0000212   0.0005210  -0.0004177  -0.0000643  -0.0001912
    2  -0.0000000  -0.0000000  -0.0000000  -0.0000000   0.0000000  -0.0000000
    3   0.0000100   0.0001528  -0.0003563  -0.0001884  -0.0000832   0.0000735
 Max gradient component =       5.210E-04
 RMS gradient           =       2.215E-04
 Gradient time:  CPU 86.40 s  wall 14.52 s
 Geometry Optimization Parameters
   NAtoms,    NIC,     NZ,  NCons,   NDum,   NFix, NCnnct, MaxDiis
       12      78      12       0       0       0       0       0

 Cartesian Hessian Update
 Hessian updated using BFGS update


** GEOMETRY OPTIMIZATION IN DELOCALIZED INTERNAL COORDINATES **
   Searching for a Minimum

   Optimization Cycle:   4

                       Coordinates (Angstroms)
     ATOM                X               Y               Z
      1  C         0.0306763542    0.0000000000    0.0114062810
      2  C         0.0056400312    0.0000000000    1.4017505807
      3  C         1.2182786681    0.0000000000    2.1021213043
      4  C         2.4389400990    0.0000000000    1.4045103853
      5  C         2.4351601790    0.0000000000   -0.0016343077
      6  C         1.2218627525    0.0000000000   -0.7067191183
      7  F        -1.1313095082    0.0000000000   -0.6486823296
      8  Br       -1.6807309444    0.0000000000    2.2674209650
      9  Cl        1.1802218275    0.0000000000    3.8377981353
     10  I         4.2661837618    0.0000000000    2.5056360852
     11  Br        4.0700534997    0.0000000000   -0.9709138254
     12  I         1.0807397870    0.0000000000   -2.8220441558
   Point Group: c1    Number of degrees of freedom:    30


   Energy is -19776.073266476

 Hessian updated using BFGS update

 16 Hessian modes will be used to form the next step
  Hessian Eigenvalues:
     0.116191    0.135630    0.194191    0.202644    0.238599    0.242456
     0.269070    0.308700    0.325079    0.435442    0.442184    0.459751
     0.464880    0.503337    0.511553    0.573071

 Minimum search - taking simple RFO step
 Searching for Lamda that Minimizes Along All modes
 Value Taken    Lamda =  -0.00000672
 Step Taken.  Stepsize is  0.004727

                             Maximum     Tolerance    Cnvgd?
         Gradient           0.001035      0.000300      NO
         Displacement       0.002757      0.001200      NO
         Energy change     -0.000020      0.000001      NO


 New Cartesian Coordinates Obtained by Inverse Iteration

 Displacement from previous Coordinates is:  0.009254
 ----------------------------------------------------------------
             Standard Nuclear Orientation (Angstroms)
    I     Atom           X                Y                Z
 ----------------------------------------------------------------
    1      C       0.0307641466     0.0000000000     0.0116172318
    2      C       0.0055857903     0.0000000000     1.4019052894
    3      C       1.2182452879     0.0000000000     2.1020280159
    4      C       2.4394654258     0.0000000000     1.4046944402
    5      C       2.4350534031     0.0000000000    -0.0014707583
    6      C       1.2215823741     0.0000000000    -0.7069932574
    7      F      -1.1314879811     0.0000000000    -0.6480121037
    8      Br     -1.6804476431     0.0000000000     2.2675442476
    9      Cl      1.1766846172     0.0000000000     3.8381784448
   10      I       4.2690815127     0.0000000000     2.5044418354
   11      Br      4.0699352868     0.0000000000    -0.9710962165
   12      I       1.0812542874     0.0000000000    -2.8221871692
 ----------------------------------------------------------------
 Nuclear Repulsion Energy =        3175.53189519 hartrees
 There are      119 alpha and      119 beta electrons
 Applying Cartesian multipole field
    Component          Value
    ---------          -----
     (2,0,0)        1.00000E-11
     (0,2,0)        2.00000E-11
     (0,0,2)       -3.00000E-11
 Nucleus-field energy     =    -0.0000000712 hartrees
 Requested basis set is 6-311++G(d,p)
 There are 141 shells and 404 basis functions
 A cutoff of  1.0D-11 yielded   6138 shell pairs
 There are     56304 function pairs (     62523 Cartesian)
 Smallest overlap matrix eigenvalue = 6.92E-07

 Q-Chem warning in module stvman/mkSTV.C, line 318:

 Overlap eigenvalue is smaller than square root of threshold
 Use THRESH >= 12 to get rid of this warning

 Linear dependence detected in AO basis
 Tighter screening thresholds may be required for diffuse basis sets
 Use S2THRESH > 14 and THRESH = 14 in case of SCF convergence issues
 Number of orthogonalized atomic orbitals = 403
 Maximum deviation from orthogonality = 1.145E-10
 Guess MOs from SCF MO coefficient file

 -----------------------------------------------------------------------
  General SCF calculation program by
  Eric Jon Sundstrom, Paul Horn, Yuezhi Mao, Dmitri Zuev, Alec White,
  David Stuck, Shaama M.S., Shane Yost, Joonho Lee, David Small,
  Daniel Levine, Susi Lehtola, Hugh Burton, Evgeny Epifanovsky,
  Bang C. Huynh
 -----------------------------------------------------------------------
 Exchange:     0.2000 Hartree-Fock + 0.0800 Slater + 0.7200 B88
 Correlation:  0.1900 VWN1RPA + 0.8100 LYP
 Using SG-1 standard quadrature grid
 using 6 threads for integral computing
 -------------------------------------------------------
 OpenMP Integral computing Module                
 Release: version 2.0, May 2017, Q-Chem Inc. Pleasanton 
 -------------------------------------------------------
 A restricted SCF calculation will be
 performed using DIIS
 SCF converges when DIIS error is below 1.0e-08
 ---------------------------------------
  Cycle       Energy         DIIS error
 ---------------------------------------
    1  -19776.0732655138      1.71e-05  
    2  -19776.0732691417      4.88e-06  
    3  -19776.0732681983      8.26e-06  
    4  -19776.0732695849      1.40e-06  
    5  -19776.0732696251      4.21e-07  
    6  -19776.0732696285      1.05e-07  
    7  -19776.0732696276      5.09e-08  
    8  -19776.0732696283      1.76e-08  
    9  -19776.0732696281      4.46e-09  Convergence criterion met
 ---------------------------------------
 SCF time:   CPU 164.44s  wall 31.00s 
 SCF   energy in the final basis set =   -19776.0732696281
 Total energy in the final basis set =   -19776.0732696281

 --------------------------------------------------------------

                    Orbital Energies (a.u.)
 --------------------------------------------------------------

 Alpha MOs
 -- Occupied --
*****************-482.8601-482.8587-176.3231-176.3205-165.7270-165.7247
********-165.7244-165.7222-165.7220-101.5850 -62.5129 -62.5116 -56.3337
-56.3323 -56.3294 -56.3291 -56.3282 -56.3278 -35.8195 -35.8170 -31.3131
-31.3105 -31.3067 -31.3062 -31.3041 -31.3037 -24.7301 -22.9635 -22.9620
-22.9618 -22.9609 -22.9595 -22.9592 -22.9572 -22.9572 -22.9547 -22.9547
-10.3150 -10.2916 -10.2857 -10.2777 -10.2724 -10.2690  -9.4999  -8.7217
 -8.7205  -7.2647  -7.2548  -7.2540  -6.5542  -6.5526  -6.5400  -6.5390
 -6.5390  -6.5380  -6.3688  -6.3663  -4.7820  -4.7795  -4.7664  -4.7655
 -4.7639  -4.7630  -2.6648  -2.6633  -2.6610  -2.6603  -2.6598  -2.6590
 -2.6490  -2.6489  -2.6481  -2.6480  -2.0477  -2.0450  -2.0429  -2.0423
 -2.0406  -2.0398  -2.0287  -2.0287  -2.0264  -2.0261  -1.2756  -0.9512
 -0.8971  -0.8626  -0.8211  -0.7997  -0.7544  -0.6951  -0.6865  -0.6335
 -0.6225  -0.5731  -0.5681  -0.5177  -0.4915  -0.4655  -0.4573  -0.4484
 -0.4403  -0.3956  -0.3943  -0.3898  -0.3604  -0.3575  -0.3359  -0.3280
 -0.3215  -0.3131  -0.2926  -0.2874  -0.2665  -0.2648  -0.2631
 -- Virtual --
 -0.1032  -0.0713  -0.0621  -0.0539  -0.0396  -0.0207  -0.0017   0.0121
  0.0231   0.0276   0.0419   0.0443   0.0512   0.0530   0.0665   0.0676
  0.0717   0.0723   0.0836   0.0890   0.0892   0.0952   0.1032   0.1083
  0.1166   0.1198   0.1203   0.1318   0.1376   0.1486   0.1599   0.1645
  0.1652   0.1741   0.1813   0.1836   0.1864   0.1949   0.1980   0.2017
  0.2092   0.2193   0.2275   0.2365   0.2413   0.2472   0.2529   0.2693
  0.2709   0.2868   0.2910   0.2951   0.3090   0.3176   0.3483   0.3674
  0.3761   0.3828   0.3889   0.3923   0.3979   0.4064   0.4084   0.4144
  0.4276   0.4314   0.4356   0.4360   0.4451   0.4556   0.4697   0.4699
  0.4821   0.4900   0.5035   0.5047   0.5068   0.5214   0.5250   0.5390
  0.5480   0.5532   0.5573   0.5683   0.5792   0.5859   0.5967   0.6086
  0.6157   0.6267   0.6412   0.6427   0.6821   0.6828   0.6966   0.7105
  0.7163   0.7288   0.7635   0.7676   0.7691   0.7947   0.8141   0.8234
  0.8363   0.8403   0.8424   0.8697   0.8853   0.9076   0.9172   0.9358
  0.9380   0.9519   0.9905   1.0228   1.0367   1.0473   1.0803   1.0923
  1.1342   1.1621   1.1762   1.1998   1.2133   1.2184   1.2679   1.2960
  1.3455   1.3608   1.3622   1.3855   1.4160   1.4398   1.4522   1.4647
  1.4682   1.4737   1.4832   1.5377   1.5558   1.5832   1.6091   1.7122
  1.7274   1.7454   1.7615   1.8068   1.8151   1.8389   1.8431   1.8946
  2.0032   2.0114   2.0258   2.0446   2.0534   2.1174   2.1469   2.1862
  2.2048   2.2255   2.2476   2.2526   2.2656   2.2856   2.3091   2.3454
  2.4339   2.4733   2.5544   2.5654   2.6926   2.7140   2.8045   2.8092
  2.8254   2.9328   2.9600   3.0334   3.0640   3.0686   3.1550   3.1776
  3.3731   3.4131   3.6275   3.7435   3.7518   3.8172   3.8836   3.9483
  3.9578   3.9603   3.9850   3.9896   3.9915   4.0097   4.0160   4.0235
  4.0435   4.0670   4.0670   4.0734   4.1000   4.1353   4.1604   4.2356
  4.2634   4.2769   4.2852   4.3969   4.4067   4.4555   4.5468   4.8009
  4.8362   6.0061   6.0245   6.1069   6.1242   6.1450   6.1657   6.2990
  6.4368   6.6771   6.7369   6.7805   7.5433   7.5568   7.6541   7.7025
  7.7321   7.7510   9.7662  23.2215  23.7635  23.7682  23.9219  23.9297
 24.0224  25.8132  26.1920  26.6107  27.8826  27.9322  28.3439  28.3585
 28.4085  28.4221  28.4280  28.4413  28.5224  28.5269  28.5447  28.5491
 28.5551  28.5574  28.6165  28.6196  28.7217  28.7335  47.9571  48.0269
 66.7679 127.8841 127.8957 127.9449 127.9561 127.9701 127.9744 151.6745
151.7174 215.7582 289.7397 289.7528 289.8504 289.9011 289.9545 289.9741
********1020.85071901.83841901.8829
 --------------------------------------------------------------

          Ground-State Mulliken Net Atomic Charges

     Atom                 Charge (a.u.)
  ----------------------------------------
      1 C                    -0.826689
      2 C                    -0.214019
      3 C                     0.728059
      4 C                    -0.648598
      5 C                     0.216281
      6 C                     0.435804
      7 F                    -0.076701
      8 Br                   -0.117046
      9 Cl                    0.540760
     10 I                     0.116281
     11 Br                   -0.257704
     12 I                     0.103570
  ----------------------------------------
  Sum of atomic charges =     0.000000

 -----------------------------------------------------------------
                    Cartesian Multipole Moments
 -----------------------------------------------------------------
    Charge (ESU x 10^10)
                -0.0000
    Dipole Moment (Debye)
         X       0.7335      Y      -0.0000      Z      -0.0781
       Tot       0.7376
    Quadrupole Moments (Debye-Ang)
        XX    -139.8611     XY      -0.0000     YY    -145.8005
        XZ      -0.7948     YZ       0.0000     ZZ    -139.2908
    Octopole Moments (Debye-Ang^2)
       XXX    -699.3531    XXY      -0.0000    XYY    -250.2032
       YYY      -0.0000    XXZ     -64.8642    XYZ      -0.0000
       YYZ     -84.4319    XZZ    -233.4607    YZZ      -0.0000
       ZZZ    -264.6940
    Hexadecapole Moments (Debye-Ang^3)
      XXXX   -5858.3862   XXXY      -0.0000   XXYY   -1091.6356
      XYYY      -0.0000   YYYY    -183.3507   XXXZ    -422.3332
      XXYZ      -0.0000   XYYZ    -166.4371   YYYZ      -0.0000
      XXZZ   -1696.0782   XYZZ      -0.0000   YYZZ    -826.2716
      XZZZ    -485.7384   YZZZ      -0.0000   ZZZZ   -4435.2182
 -----------------------------------------------------------------
 Calculating analytic gradient of the SCF energy
 Gradient of SCF Energy
            1           2           3           4           5           6
    1  -0.0002200   0.0001579   0.0000257  -0.0000572  -0.0001046   0.0001542
    2   0.0000000  -0.0000000   0.0000000   0.0000000  -0.0000000   0.0000000
    3  -0.0000425   0.0000025   0.0002045  -0.0001063  -0.0001186   0.0001923
            7           8           9          10          11          12
    1  -0.0000353   0.0001138   0.0000348   0.0000981  -0.0000292  -0.0001381
    2  -0.0000000   0.0000000  -0.0000000  -0.0000000   0.0000000  -0.0000000
    3   0.0000994   0.0001591  -0.0001572  -0.0002071  -0.0000824   0.0000564
 Max gradient component =       2.200E-04
 RMS gradient           =       1.022E-04
 Gradient time:  CPU 86.81 s  wall 14.58 s
 Geometry Optimization Parameters
   NAtoms,    NIC,     NZ,  NCons,   NDum,   NFix, NCnnct, MaxDiis
       12      78      12       0       0       0       0       0

 Cartesian Hessian Update
 Hessian updated using BFGS update


** GEOMETRY OPTIMIZATION IN DELOCALIZED INTERNAL COORDINATES **
   Searching for a Minimum

   Optimization Cycle:   5

                       Coordinates (Angstroms)
     ATOM                X               Y               Z
      1  C         0.0307641466    0.0000000000    0.0116172318
      2  C         0.0055857903    0.0000000000    1.4019052894
      3  C         1.2182452879    0.0000000000    2.1020280159
      4  C         2.4394654258    0.0000000000    1.4046944402
      5  C         2.4350534031    0.0000000000   -0.0014707583
      6  C         1.2215823741    0.0000000000   -0.7069932574
      7  F        -1.1314879811    0.0000000000   -0.6480121037
      8  Br       -1.6804476431    0.0000000000    2.2675442476
      9  Cl        1.1766846172    0.0000000000    3.8381784448
     10  I         4.2690815127    0.0000000000    2.5044418354
     11  Br        4.0699352868    0.0000000000   -0.9710962165
     12  I         1.0812542874    0.0000000000   -2.8221871692
   Point Group: c1    Number of degrees of freedom:    30


   Energy is -19776.073269628

 Hessian updated using BFGS update

 17 Hessian modes will be used to form the next step
  Hessian Eigenvalues:
     0.117470    0.130414    0.190927    0.202743    0.215204    0.242458
     0.249098    0.277114    0.316099    0.363197    0.432502    0.440881
     0.460099    0.464846    0.478121    0.563764    0.576786

 Minimum search - taking simple RFO step
 Searching for Lamda that Minimizes Along All modes
 Value Taken    Lamda =   0.00000000
 Step Taken.  Stepsize is  0.001794

                             Maximum     Tolerance    Cnvgd?
         Gradient           0.000306      0.000300      NO
         Displacement       0.000732      0.001200     YES
         Energy change     -0.000003      0.000001      NO


 New Cartesian Coordinates Obtained by Inverse Iteration

 Displacement from previous Coordinates is:  0.003415
 ----------------------------------------------------------------
             Standard Nuclear Orientation (Angstroms)
    I     Atom           X                Y                Z
 ----------------------------------------------------------------
    1      C       0.0309572966     0.0000000000     0.0117600258
    2      C       0.0055209041     0.0000000000     1.4020352223
    3      C       1.2183556044     0.0000000000     2.1020340044
    4      C       2.4396628818     0.0000000000     1.4047609595
    5      C       2.4350734413     0.0000000000    -0.0015258576
    6      C       1.2214893714     0.0000000000    -0.7072285621
    7      F      -1.1314051680     0.0000000000    -0.6477067754
    8      Br     -1.6809436198     0.0000000000     2.2669255518
    9      Cl      1.1773197899     0.0000000000     3.8385010412
   10      I       4.2689791964     0.0000000000     2.5054593463
   11      Br      4.0695205216     0.0000000000    -0.9717376275
   12      I       1.0811862878     0.0000000000    -2.8226273286
 ----------------------------------------------------------------
 Nuclear Repulsion Energy =        3175.26670523 hartrees
 There are      119 alpha and      119 beta electrons
 Applying Cartesian multipole field
    Component          Value
    ---------          -----
     (2,0,0)        1.00000E-11
     (0,2,0)        2.00000E-11
     (0,0,2)       -3.00000E-11
 Nucleus-field energy     =    -0.0000000713 hartrees
 Requested basis set is 6-311++G(d,p)
 There are 141 shells and 404 basis functions
 A cutoff of  1.0D-11 yielded   6137 shell pairs
 There are     56303 function pairs (     62522 Cartesian)
 Smallest overlap matrix eigenvalue = 6.93E-07

 Q-Chem warning in module stvman/mkSTV.C, line 318:

 Overlap eigenvalue is smaller than square root of threshold
 Use THRESH >= 12 to get rid of this warning

 Linear dependence detected in AO basis
 Tighter screening thresholds may be required for diffuse basis sets
 Use S2THRESH > 14 and THRESH = 14 in case of SCF convergence issues
 Number of orthogonalized atomic orbitals = 403
 Maximum deviation from orthogonality = 1.528E-10
 Guess MOs from SCF MO coefficient file

 -----------------------------------------------------------------------
  General SCF calculation program by
  Eric Jon Sundstrom, Paul Horn, Yuezhi Mao, Dmitri Zuev, Alec White,
  David Stuck, Shaama M.S., Shane Yost, Joonho Lee, David Small,
  Daniel Levine, Susi Lehtola, Hugh Burton, Evgeny Epifanovsky,
  Bang C. Huynh
 -----------------------------------------------------------------------
 Exchange:     0.2000 Hartree-Fock + 0.0800 Slater + 0.7200 B88
 Correlation:  0.1900 VWN1RPA + 0.8100 LYP
 Using SG-1 standard quadrature grid
 using 6 threads for integral computing
 -------------------------------------------------------
 OpenMP Integral computing Module                
 Release: version 2.0, May 2017, Q-Chem Inc. Pleasanton 
 -------------------------------------------------------
 A restricted SCF calculation will be
 performed using DIIS
 SCF converges when DIIS error is below 1.0e-08
 ---------------------------------------
  Cycle       Energy         DIIS error
 ---------------------------------------
    1  -19776.0732693365      7.99e-06  
    2  -19776.0732699000      2.04e-06  
    3  -19776.0732697999      3.05e-06  
    4  -19776.0732699617      6.60e-07  
    5  -19776.0732699701      1.46e-07  
    6  -19776.0732699721      4.36e-08  
    7  -19776.0732699717      1.95e-08  
    8  -19776.0732699719      6.58e-09  Convergence criterion met
 ---------------------------------------
 SCF time:   CPU 147.73s  wall 27.00s 
 SCF   energy in the final basis set =   -19776.0732699719
 Total energy in the final basis set =   -19776.0732699719

 --------------------------------------------------------------

                    Orbital Energies (a.u.)
 --------------------------------------------------------------

 Alpha MOs
 -- Occupied --
*****************-482.8602-482.8587-176.3231-176.3206-165.7270-165.7248
********-165.7245-165.7222-165.7220-101.5850 -62.5129 -62.5116 -56.3337
-56.3323 -56.3295 -56.3291 -56.3282 -56.3278 -35.8196 -35.8170 -31.3132
-31.3106 -31.3067 -31.3063 -31.3041 -31.3037 -24.7300 -22.9635 -22.9621
-22.9618 -22.9609 -22.9595 -22.9592 -22.9573 -22.9573 -22.9547 -22.9547
-10.3150 -10.2917 -10.2857 -10.2777 -10.2724 -10.2690  -9.4999  -8.7217
 -8.7205  -7.2647  -7.2547  -7.2539  -6.5542  -6.5526  -6.5400  -6.5390
 -6.5390  -6.5380  -6.3688  -6.3663  -4.7821  -4.7795  -4.7664  -4.7655
 -4.7639  -4.7630  -2.6648  -2.6633  -2.6610  -2.6603  -2.6598  -2.6590
 -2.6490  -2.6490  -2.6481  -2.6480  -2.0478  -2.0450  -2.0430  -2.0423
 -2.0406  -2.0398  -2.0288  -2.0287  -2.0264  -2.0262  -1.2756  -0.9512
 -0.8970  -0.8625  -0.8211  -0.7997  -0.7544  -0.6951  -0.6865  -0.6335
 -0.6225  -0.5730  -0.5680  -0.5177  -0.4915  -0.4654  -0.4573  -0.4483
 -0.4403  -0.3956  -0.3943  -0.3898  -0.3604  -0.3575  -0.3358  -0.3280
 -0.3215  -0.3132  -0.2926  -0.2874  -0.2665  -0.2648  -0.2631
 -- Virtual --
 -0.1033  -0.0713  -0.0621  -0.0540  -0.0396  -0.0208  -0.0017   0.0120
  0.0231   0.0276   0.0419   0.0443   0.0512   0.0530   0.0665   0.0676
  0.0717   0.0723   0.0836   0.0890   0.0892   0.0951   0.1032   0.1083
  0.1166   0.1198   0.1203   0.1318   0.1376   0.1486   0.1599   0.1645
  0.1652   0.1741   0.1812   0.1836   0.1864   0.1949   0.1979   0.2017
  0.2092   0.2193   0.2275   0.2365   0.2413   0.2472   0.2529   0.2694
  0.2709   0.2868   0.2910   0.2951   0.3090   0.3176   0.3483   0.3674
  0.3760   0.3828   0.3888   0.3923   0.3980   0.4063   0.4084   0.4144
  0.4276   0.4314   0.4356   0.4359   0.4451   0.4556   0.4697   0.4700
  0.4821   0.4900   0.5035   0.5047   0.5068   0.5214   0.5250   0.5390
  0.5480   0.5532   0.5573   0.5682   0.5792   0.5859   0.5966   0.6086
  0.6157   0.6267   0.6412   0.6426   0.6821   0.6828   0.6966   0.7104
  0.7162   0.7287   0.7635   0.7676   0.7692   0.7947   0.8141   0.8235
  0.8364   0.8403   0.8424   0.8697   0.8853   0.9075   0.9171   0.9358
  0.9379   0.9519   0.9905   1.0227   1.0367   1.0472   1.0803   1.0924
  1.1341   1.1621   1.1761   1.1999   1.2132   1.2183   1.2679   1.2957
  1.3455   1.3608   1.3622   1.3857   1.4160   1.4397   1.4524   1.4648
  1.4681   1.4735   1.4832   1.5377   1.5557   1.5832   1.6091   1.7122
  1.7273   1.7454   1.7616   1.8068   1.8150   1.8388   1.8432   1.8945
  2.0032   2.0113   2.0258   2.0446   2.0534   2.1174   2.1467   2.1862
  2.2046   2.2254   2.2475   2.2525   2.2656   2.2854   2.3089   2.3452
  2.4339   2.4732   2.5543   2.5654   2.6926   2.7140   2.8045   2.8092
  2.8253   2.9327   2.9600   3.0333   3.0639   3.0686   3.1550   3.1774
  3.3729   3.4130   3.6272   3.7435   3.7518   3.8171   3.8837   3.9483
  3.9578   3.9603   3.9850   3.9896   3.9915   4.0097   4.0160   4.0235
  4.0434   4.0670   4.0670   4.0734   4.1000   4.1353   4.1603   4.2356
  4.2634   4.2769   4.2852   4.3969   4.4067   4.4553   4.5467   4.8005
  4.8362   6.0060   6.0245   6.1068   6.1242   6.1450   6.1656   6.2990
  6.4369   6.6770   6.7369   6.7805   7.5433   7.5568   7.6541   7.7025
  7.7321   7.7510   9.7660  23.2216  23.7632  23.7681  23.9218  23.9293
 24.0223  25.8131  26.1918  26.6103  27.8825  27.9321  28.3439  28.3585
 28.4085  28.4220  28.4279  28.4413  28.5224  28.5269  28.5447  28.5490
 28.5551  28.5574  28.6165  28.6196  28.7217  28.7335  47.9571  48.0269
 66.7679 127.8840 127.8957 127.9449 127.9561 127.9701 127.9743 151.6745
151.7174 215.7580 289.7397 289.7528 289.8503 289.9011 289.9544 289.9741
********1020.85071901.83831901.8829
 --------------------------------------------------------------

          Ground-State Mulliken Net Atomic Charges

     Atom                 Charge (a.u.)
  ----------------------------------------
      1 C                    -0.827689
      2 C                    -0.215513
      3 C                     0.728328
      4 C                    -0.646431
      5 C                     0.215901
      6 C                     0.435794
      7 F                    -0.076651
      8 Br                   -0.116921
      9 Cl                    0.540831
     10 I                     0.116327
     11 Br                   -0.257655
     12 I                     0.103680
  ----------------------------------------
  Sum of atomic charges =     0.000000

 -----------------------------------------------------------------
                    Cartesian Multipole Moments
 -----------------------------------------------------------------
    Charge (ESU x 10^10)
                -0.0000
    Dipole Moment (Debye)
         X       0.7329      Y      -0.0000      Z      -0.0794
       Tot       0.7372
    Quadrupole Moments (Debye-Ang)
        XX    -139.8652     XY      -0.0000     YY    -145.8023
        XZ      -0.7919     YZ      -0.0000     ZZ    -139.2837
    Octopole Moments (Debye-Ang^2)
       XXX    -699.4017    XXY      -0.0000    XYY    -250.1958
       YYY      -0.0000    XXZ     -64.8385    XYZ      -0.0000
       YYZ     -84.4349    XZZ    -233.3865    YZZ      -0.0000
       ZZZ    -264.7205
    Hexadecapole Moments (Debye-Ang^3)
      XXXX   -5858.6482   XXXY       0.0000   XXYY   -1091.6096
      XYYY      -0.0000   YYYY    -183.3544   XXXZ    -422.5665
      XXYZ       0.0000   XYYZ    -166.5445   YYYZ      -0.0000
      XXZZ   -1696.0010   XYZZ      -0.0000   YYZZ    -826.5009
      XZZZ    -485.8326   YZZZ      -0.0000   ZZZZ   -4436.3789
 -----------------------------------------------------------------
 Calculating analytic gradient of the SCF energy
 Gradient of SCF Energy
            1           2           3           4           5           6
    1  -0.0001065   0.0000233   0.0000682   0.0000072  -0.0000486   0.0000112
    2  -0.0000000   0.0000000  -0.0000000  -0.0000000  -0.0000000   0.0000000
    3   0.0000406  -0.0000201   0.0000938  -0.0000416  -0.0001007   0.0000467
            7           8           9          10          11          12
    1  -0.0000147   0.0000422   0.0001250   0.0001100  -0.0000990  -0.0001183
    2  -0.0000000  -0.0000000  -0.0000000  -0.0000000   0.0000000   0.0000000
    3   0.0001396   0.0001106  -0.0000294  -0.0000669  -0.0001498  -0.0000228
 Max gradient component =       1.498E-04
 RMS gradient           =       6.615E-05
 Gradient time:  CPU 86.53 s  wall 14.53 s
 Geometry Optimization Parameters
   NAtoms,    NIC,     NZ,  NCons,   NDum,   NFix, NCnnct, MaxDiis
       12      78      12       0       0       0       0       0

 Cartesian Hessian Update
 Hessian updated using BFGS update


** GEOMETRY OPTIMIZATION IN DELOCALIZED INTERNAL COORDINATES **
   Searching for a Minimum

   Optimization Cycle:   6

                       Coordinates (Angstroms)
     ATOM                X               Y               Z
      1  C         0.0309572966    0.0000000000    0.0117600258
      2  C         0.0055209041    0.0000000000    1.4020352223
      3  C         1.2183556044    0.0000000000    2.1020340044
      4  C         2.4396628818    0.0000000000    1.4047609595
      5  C         2.4350734413    0.0000000000   -0.0015258576
      6  C         1.2214893714    0.0000000000   -0.7072285621
      7  F        -1.1314051680    0.0000000000   -0.6477067754
      8  Br       -1.6809436198    0.0000000000    2.2669255518
      9  Cl        1.1773197899    0.0000000000    3.8385010412
     10  I         4.2689791964    0.0000000000    2.5054593463
     11  Br        4.0695205216    0.0000000000   -0.9717376275
     12  I         1.0811862878    0.0000000000   -2.8226273286
   Point Group: c1    Number of degrees of freedom:    30


   Energy is -19776.073269972

 Hessian updated using BFGS update

 18 Hessian modes will be used to form the next step
  Hessian Eigenvalues:
     0.117667    0.139404    0.177643    0.200292    0.203482    0.243095
     0.248153    0.258716    0.298410    0.313960    0.392301    0.438923
     0.441959    0.463331    0.468048    0.485732    0.556836    0.587744

 Minimum search - taking simple RFO step
 Searching for Lamda that Minimizes Along All modes
 Value Taken    Lamda =   0.00000000
 Step Taken.  Stepsize is  0.000728

                             Maximum     Tolerance    Cnvgd?
         Gradient           0.000181      0.000300     YES
         Displacement       0.000447      0.001200     YES
         Energy change     -0.000000      0.000001     YES


                       Distance Matrix (Angstroms)
             C (  1)   C (  2)   C (  3)   C (  4)   C (  5)   C (  6)
   C (  2)  1.390508
   C (  3)  2.403988  1.400345
   C (  4)  2.782501  2.434144  1.406336
   C (  5)  2.404153  2.805835  2.430096  1.406294
   C (  6)  1.390795  2.434661  2.809264  2.438124  1.403853
   F (  7)  1.336407  2.343938  3.616967  4.118877  3.624544  2.353647
   Br(  8)  2.831321  1.895309  2.903984  4.209837  4.699731  4.155684
   Cl(  9)  3.994758  2.703605  1.736952  2.741642  4.040761  4.545944
   I ( 10)  4.917252  4.403932  3.077183  2.134932  3.106153  4.428155
   Br( 11)  4.156592  4.706473  4.192519  2.881698  1.900718  2.860288
   I ( 12)  3.022703  4.359453  4.926571  4.440301  3.129157  2.120046
             F (  7)   Br(  8)   Cl(  9)   I ( 10)   Br( 11)
   Br(  8)  2.965986
   Cl(  9)  5.045421  3.261828
   I ( 10)  6.253528  5.954702  3.366802
   Br( 11)  5.211010  6.599756  5.612773  3.482913
   I ( 12)  3.102554  5.790761  6.661822  6.208907  3.515101

 Final energy is   -19776.073269971937     


 ******************************
 **  OPTIMIZATION CONVERGED  **
 ******************************

                       Coordinates (Angstroms)
     ATOM                X               Y               Z
      1  C         0.0309572966    0.0000000000    0.0117600258
      2  C         0.0055209041    0.0000000000    1.4020352223
      3  C         1.2183556044    0.0000000000    2.1020340044
      4  C         2.4396628818    0.0000000000    1.4047609595
      5  C         2.4350734413    0.0000000000   -0.0015258576
      6  C         1.2214893714    0.0000000000   -0.7072285621
      7  F        -1.1314051680    0.0000000000   -0.6477067754
      8  Br       -1.6809436198    0.0000000000    2.2669255518
      9  Cl        1.1773197899    0.0000000000    3.8385010412
     10  I         4.2689791964    0.0000000000    2.5054593463
     11  Br        4.0695205216    0.0000000000   -0.9717376275
     12  I         1.0811862878    0.0000000000   -2.8226273286

Z-matrix Print:
$molecule
0 1
I 
C  1 2.134932
C  2 1.406294 1 121.222279
C  3 1.403853 2 120.365112 1 -180.000000 0
C  4 1.390795 3 118.693169 2 -0.000000 0
F  5 1.336407 4 119.302869 3 -180.000000 0
C  5 1.390508 4 122.176868 3 -0.000000 0
C  7 1.400345 5 118.943628 4 -0.000000 0
Cl 8 1.736952 7 118.638042 5 -180.000000 0
Br 7 1.895309 5 118.198833 4 -180.000000 0
Br 3 1.900718 2 120.506486 1 -0.000000 0
I  4 2.120046 3 123.972692 2 -180.000000 0
$end


 --------------------------------------------------------------

                    Orbital Energies (a.u.)
 --------------------------------------------------------------

 Alpha MOs
 -- Occupied --
*****************-482.8602-482.8587-176.3231-176.3206-165.7270-165.7248
********-165.7245-165.7222-165.7220-101.5850 -62.5129 -62.5116 -56.3337
-56.3323 -56.3295 -56.3291 -56.3282 -56.3278 -35.8196 -35.8170 -31.3132
-31.3106 -31.3067 -31.3063 -31.3041 -31.3037 -24.7300 -22.9635 -22.9621
-22.9618 -22.9609 -22.9595 -22.9592 -22.9573 -22.9573 -22.9547 -22.9547
-10.3150 -10.2917 -10.2857 -10.2777 -10.2724 -10.2690  -9.4999  -8.7217
 -8.7205  -7.2647  -7.2547  -7.2539  -6.5542  -6.5526  -6.5400  -6.5390
 -6.5390  -6.5380  -6.3688  -6.3663  -4.7821  -4.7795  -4.7664  -4.7655
 -4.7639  -4.7630  -2.6648  -2.6633  -2.6610  -2.6603  -2.6598  -2.6590
 -2.6490  -2.6490  -2.6481  -2.6480  -2.0478  -2.0450  -2.0430  -2.0423
 -2.0406  -2.0398  -2.0288  -2.0287  -2.0264  -2.0262  -1.2756  -0.9512
 -0.8970  -0.8625  -0.8211  -0.7997  -0.7544  -0.6951  -0.6865  -0.6335
 -0.6225  -0.5730  -0.5680  -0.5177  -0.4915  -0.4654  -0.4573  -0.4483
 -0.4403  -0.3956  -0.3943  -0.3898  -0.3604  -0.3575  -0.3358  -0.3280
 -0.3215  -0.3132  -0.2926  -0.2874  -0.2665  -0.2648  -0.2631
 -- Virtual --
 -0.1033  -0.0713  -0.0621  -0.0540  -0.0396  -0.0208  -0.0017   0.0120
  0.0231   0.0276   0.0419   0.0443   0.0512   0.0530   0.0665   0.0676
  0.0717   0.0723   0.0836   0.0890   0.0892   0.0951   0.1032   0.1083
  0.1166   0.1198   0.1203   0.1318   0.1376   0.1486   0.1599   0.1645
  0.1652   0.1741   0.1812   0.1836   0.1864   0.1949   0.1979   0.2017
  0.2092   0.2193   0.2275   0.2365   0.2413   0.2472   0.2529   0.2694
  0.2709   0.2868   0.2910   0.2951   0.3090   0.3176   0.3483   0.3674
  0.3760   0.3828   0.3888   0.3923   0.3980   0.4063   0.4084   0.4144
  0.4276   0.4314   0.4356   0.4359   0.4451   0.4556   0.4697   0.4700
  0.4821   0.4900   0.5035   0.5047   0.5068   0.5214   0.5250   0.5390
  0.5480   0.5532   0.5573   0.5682   0.5792   0.5859   0.5966   0.6086
  0.6157   0.6267   0.6412   0.6426   0.6821   0.6828   0.6966   0.7104
  0.7162   0.7287   0.7635   0.7676   0.7692   0.7947   0.8141   0.8235
  0.8364   0.8403   0.8424   0.8697   0.8853   0.9075   0.9171   0.9358
  0.9379   0.9519   0.9905   1.0227   1.0367   1.0472   1.0803   1.0924
  1.1341   1.1621   1.1761   1.1999   1.2132   1.2183   1.2679   1.2957
  1.3455   1.3608   1.3622   1.3857   1.4160   1.4397   1.4524   1.4648
  1.4681   1.4735   1.4832   1.5377   1.5557   1.5832   1.6091   1.7122
  1.7273   1.7454   1.7616   1.8068   1.8150   1.8388   1.8432   1.8945
  2.0032   2.0113   2.0258   2.0446   2.0534   2.1174   2.1467   2.1862
  2.2046   2.2254   2.2475   2.2525   2.2656   2.2854   2.3089   2.3452
  2.4339   2.4732   2.5543   2.5654   2.6926   2.7140   2.8045   2.8092
  2.8253   2.9327   2.9600   3.0333   3.0639   3.0686   3.1550   3.1774
  3.3729   3.4130   3.6272   3.7435   3.7518   3.8171   3.8837   3.9483
  3.9578   3.9603   3.9850   3.9896   3.9915   4.0097   4.0160   4.0235
  4.0434   4.0670   4.0670   4.0734   4.1000   4.1353   4.1603   4.2356
  4.2634   4.2769   4.2852   4.3969   4.4067   4.4553   4.5467   4.8005
  4.8362   6.0060   6.0245   6.1068   6.1242   6.1450   6.1656   6.2990
  6.4369   6.6770   6.7369   6.7805   7.5433   7.5568   7.6541   7.7025
  7.7321   7.7510   9.7660  23.2216  23.7632  23.7681  23.9218  23.9293
 24.0223  25.8131  26.1918  26.6103  27.8825  27.9321  28.3439  28.3585
 28.4085  28.4220  28.4279  28.4413  28.5224  28.5269  28.5447  28.5490
 28.5551  28.5574  28.6165  28.6196  28.7217  28.7335  47.9571  48.0269
 66.7679 127.8840 127.8957 127.9449 127.9561 127.9701 127.9743 151.6745
151.7174 215.7580 289.7397 289.7528 289.8503 289.9011 289.9544 289.9741
********1020.85071901.83831901.8829
 --------------------------------------------------------------

          Ground-State Mulliken Net Atomic Charges

     Atom                 Charge (a.u.)
  ----------------------------------------
      1 C                    -0.827689
      2 C                    -0.215513
      3 C                     0.728328
      4 C                    -0.646431
      5 C                     0.215901
      6 C                     0.435794
      7 F                    -0.076651
      8 Br                   -0.116921
      9 Cl                    0.540831
     10 I                     0.116327
     11 Br                   -0.257655
     12 I                     0.103680
  ----------------------------------------
  Sum of atomic charges =     0.000000

 -----------------------------------------------------------------
                    Cartesian Multipole Moments
 -----------------------------------------------------------------
    Charge (ESU x 10^10)
                -0.0000
    Dipole Moment (Debye)
         X       0.7329      Y      -0.0000      Z      -0.0794
       Tot       0.7372
    Quadrupole Moments (Debye-Ang)
        XX    -139.8652     XY      -0.0000     YY    -145.8023
        XZ      -0.7919     YZ      -0.0000     ZZ    -139.2837
    Octopole Moments (Debye-Ang^2)
       XXX    -699.4017    XXY      -0.0000    XYY    -250.1958
       YYY      -0.0000    XXZ     -64.8385    XYZ      -0.0000
       YYZ     -84.4349    XZZ    -233.3865    YZZ      -0.0000
       ZZZ    -264.7205
    Hexadecapole Moments (Debye-Ang^3)
      XXXX   -5858.6482   XXXY       0.0000   XXYY   -1091.6096
      XYYY      -0.0000   YYYY    -183.3544   XXXZ    -422.5665
      XXYZ       0.0000   XYYZ    -166.5445   YYYZ      -0.0000
      XXZZ   -1696.0010   XYZZ      -0.0000   YYZZ    -826.5009
      XZZZ    -485.8326   YZZZ      -0.0000   ZZZZ   -4436.3789
 -----------------------------------------------------------------
Archival summary:
1\1\february\OPT\ProcedureUnspecified\BasisUnspecified\2r2l116\taweetha\MonDec202:01:352019MonDec202:01:352019\0\\#,OPT,ProcedureUnspecified,BasisUnspecified,\\0,1\I\C,1,2.13493\C,2,1.40629,1,121.222\C,3,1.40385,2,120.365,1,-180,0\C,4,1.3908,3,118.693,2,-0,0\F,5,1.33641,4,119.303,3,-180,0\C,5,1.39051,4,122.177,3,-0,0\C,7,1.40035,5,118.944,4,-0,0\Cl,8,1.73695,7,118.638,5,-180,0\Br,7,1.89531,5,118.199,4,-180,0\Br,3,1.90072,2,120.506,1,-0,0\I,4,2.12005,3,123.973,2,-180,0\\\@

 Total job time:  309.40s(wall), 1719.67s(cpu) 
 Mon Dec  2 02:01:35 2019

        *************************************************************
        *                                                           *
        *  Thank you very much for using Q-Chem.  Have a nice day.  *
        *                                                           *
        *************************************************************


 
User input: 2 of 2 
 
                  Welcome to Q-Chem
     A Quantum Leap Into The Future Of Chemistry


 Q-Chem 5.2 (devel), Q-Chem, Inc., Pleasanton, CA (2019)

 Yihan Shao,  Zhengting Gan,  E. Epifanovsky,  A. T. B. Gilbert,  M. Wormit,  
 J. Kussmann,  A. W. Lange,  A. Behn,  Jia Deng,  Xintian Feng,  D. Ghosh,  
 M. Goldey,  P. R. Horn,  L. D. Jacobson,  I. Kaliman,  T. Kus,  A. Landau,  
 Jie Liu,  E. I. Proynov,  R. M. Richard,  R. P. Steele,  E. J. Sundstrom,  
 H. L. Woodcock III,  P. M. Zimmerman,  D. Zuev,  B. Albrecht,  E. Alguire,  
 S. A. Baeppler,  D. Barton,  Z. Benda,  Y. A. Bernard,  E. J. Berquist,  
 K. B. Bravaya,  H. Burton,  D. Casanova,  Chun-Min Chang,  Yunqing Chen,  
 A. Chien,  K. D. Closser,  M. P. Coons,  S. Coriani,  S. Dasgupta,  
 A. L. Dempwolff,  M. Diedenhofen,  Hainam Do,  R. G. Edgar,  Po-Tung Fang,  
 S. Faraji,  S. Fatehi,  Qingguo Feng,  K. D. Fenk,  J. Fosso-Tande,  
 J. Gayvert,  Qinghui Ge,  A. Ghysels,  G. Gidofalvi,  J. Gomes,  
 J. Gonthier,  A. Gunina,  D. Hait,  M. W. D. Hanson-Heine,  
 P. H. P. Harbach,  A. W. Hauser,  M. F. Herbst,  J. E. Herr,  
 E. G. Hohenstein,  Z. C. Holden,  Kerwin Hui,  B. C. Huynh,  T.-C. Jagau,  
 Hyunjun Ji,  B. Kaduk,  K. Khistyaev,  Jaehoon Kim,  P. Klunzinger,  K. Koh,  
 D. Kosenkov,  L. Koulias,  T. Kowalczyk,  C. M. Krauter,  A. Kunitsa,  
 Ka Un Lao,  A. Laurent,  K. V. Lawler,  Joonho Lee,  D. Lefrancois,  
 S. Lehtola,  D. S. Levine,  Yi-Pei Li,  You-Sheng Lin,  Fenglai Liu,  
 E. Livshits,  A. Luenser,  P. Manohar,  E. Mansoor,  S. F. Manzer,  
 Shan-Ping Mao,  Yuezhi Mao,  N. Mardirossian,  A. V. Marenich,  
 T. Markovich,  L. A. Martinez-Martinez,  S. A. Maurer,  N. J. Mayhall,  
 S. C. McKenzie,  J.-M. Mewes,  P. Morgante,  A. F. Morrison,  
 J. W. Mullinax,  K. Nanda,  T. S. Nguyen-Beck,  R. Olivares-Amaya,  
 J. A. Parkhill,  Zheng Pei,  T. M. Perrine,  F. Plasser,  P. Pokhilko,  
 S. Prager,  A. Prociuk,  E. Ramos,  D. R. Rehn,  F. Rob,  M. Scheurer,  
 M. Schneider,  N. Sergueev,  S. M. Sharada,  S. Sharma,  D. W. Small,  
 T. Stauch,  T. Stein,  Yu-Chuan Su,  A. J. W. Thom,  A. Tkatchenko,  
 T. Tsuchimochi,  N. M. Tubman,  L. Vogt,  M. L. Vidal,  O. Vydrov,  
 M. A. Watson,  J. Wenzel,  M. de Wergifosse,  T. A. Wesolowski,  A. White,  
 J. Witte,  A. Yamada,  Jun Yang,  K. Yao,  S. Yeganeh,  S. R. Yost,  
 Zhi-Qiang You,  A. Zech,  Igor Ying Zhang,  Xing Zhang,  Yan Zhao,  
 Ying Zhu,  B. R. Brooks,  G. K. L. Chan,  C. J. Cramer,  M. S. Gordon,  
 W. J. Hehre,  A. Klamt,  M. W. Schmidt,  C. D. Sherrill,  D. G. Truhlar,  
 A. Aspuru-Guzik,  R. Baer,  A. T. Bell,  N. A. Besley,  Jeng-Da Chai,  
 A. E. DePrince, III,  R. A. DiStasio Jr.,  A. Dreuw,  B. D. Dunietz,  
 T. R. Furlani,  Chao-Ping Hsu,  Yousung Jung,  Jing Kong,  D. S. Lambrecht,  
 WanZhen Liang,  C. Ochsenfeld,  V. A. Rassolov,  L. V. Slipchenko,  
 J. E. Subotnik,  T. Van Voorhis,  J. M. Herbert,  A. I. Krylov,  
 P. M. W. Gill,  M. Head-Gordon

 Contributors to earlier versions of Q-Chem not listed above: 
 R. D. Adamson,  B. Austin,  J. Baker,  G. J. O. Beran,  K. Brandhorst,  
 S. T. Brown,  E. F. C. Byrd,  A. K. Chakraborty,  C.-L. Cheng,  
 Siu Hung Chien,  D. M. Chipman,  D. L. Crittenden,  H. Dachsel,  
 R. J. Doerksen,  A. D. Dutoi,  L. Fusti-Molnar,  W. A. Goddard III,  
 A. Golubeva-Zadorozhnaya,  S. R. Gwaltney,  G. Hawkins,  A. Heyden,  
 S. Hirata,  G. Kedziora,  F. J. Keil,  C. Kelley,  Jihan Kim,  R. A. King,  
 R. Z. Khaliullin,  P. P. Korambath,  W. Kurlancheek,  A. M. Lee,  M. S. Lee,  
 S. V. Levchenko,  Ching Yeh Lin,  D. Liotard,  R. C. Lochan,  I. Lotan,  
 P. E. Maslen,  N. Nair,  D. P. O'Neill,  D. Neuhauser,  E. Neuscamman,  
 C. M. Oana,  R. Olson,  B. Peters,  R. Peverati,  P. A. Pieniazek,  
 Y. M. Rhee,  J. Ritchie,  M. A. Rohrdanz,  E. Rosta,  N. J. Russ,  
 H. F. Schaefer III,  N. E. Schultz,  N. Shenvi,  A. C. Simmonett,  A. Sodt,  
 D. Stuck,  K. S. Thanthiriwatte,  V. Vanovschi,  Tao Wang,  A. Warshel,  
 C. F. Williams,  Q. Wu,  X. Xu,  W. Zhang

 Please cite Q-Chem as follows:
 Y. Shao et al., Mol. Phys. 113, 184-215 (2015)
 DOI: 10.1080/00268976.2014.952696

 Q-Chem 5.2.1 for Intel X86 EM64T Linux

 Parts of Q-Chem use Armadillo 8.300.2 (Tropical Shenanigans).
 http://arma.sourceforge.net/

 Q-Chem begins on Mon Dec  2 02:01:35 2019  

Host: 
0

     Scratch files written to /scratch/taweetham/qchem29260//
NAlpha2: 238
NElect   238
Mult     1
The previous job contains 0 fragments, simply inherited here

Checking the input file for inconsistencies... 	...done.

--------------------------------------------------------------
User input:
--------------------------------------------------------------

$MOLECULE
READ
$END

$REM
   JOB_TYPE 	FREQUENCY
   BASIS 	6-311++G**
   METHOD	B3LYP	
$END


--------------------------------------------------------------
 ----------------------------------------------------------------
             Standard Nuclear Orientation (Angstroms)
    I     Atom           X                Y                Z
 ----------------------------------------------------------------
    1      C       0.9626461043    -1.5200155170    -0.0000000000
    2      C      -0.3563777394    -1.9601157691    -0.0000000000
    3      C      -1.3870885070    -1.0121697693    -0.0000000000
    4      C      -1.0870252490     0.3617819060    -0.0000000000
    5      C       0.2562579037     0.7780198748     0.0000000000
    6      C       1.2926356170    -0.1689351596     0.0000000000
    7      F       1.9395842101    -2.4319228031    -0.0000000000
    8      Br     -0.6772576578    -3.8280648987    -0.0000000000
    9      Cl     -3.0317906258    -1.5707005638    -0.0000000000
   10      I      -2.6844808823     1.7781401294    -0.0000000000
   11      Br      0.6931962095     2.6278342043     0.0000000000
   12      I       3.3531609702     0.3298956389     0.0000000000
 ----------------------------------------------------------------
 Molecular Point Group                 Cs    NOp =  2
 Largest Abelian Subgroup              Cs    NOp =  2
 Nuclear Repulsion Energy =        3175.26670523 hartrees
 There are      119 alpha and      119 beta electrons
 Requested basis set is 6-311++G(d,p)
 There are 141 shells and 404 basis functions

 Total QAlloc Memory Limit   2000 MB
 Mega-Array Size       188 MB
 MEM_STATIC part       192 MB

                       Distance Matrix (Angstroms)
             C (  1)   C (  2)   C (  3)   C (  4)   C (  5)   C (  6)
   C (  2)  1.390508
   C (  3)  2.403988  1.400345
   C (  4)  2.782501  2.434144  1.406336
   C (  5)  2.404153  2.805835  2.430096  1.406294
   C (  6)  1.390795  2.434661  2.809264  2.438124  1.403853
   F (  7)  1.336407  2.343938  3.616967  4.118877  3.624544  2.353647
   Br(  8)  2.831321  1.895309  2.903984  4.209837  4.699731  4.155684
   Cl(  9)  3.994758  2.703605  1.736952  2.741642  4.040761  4.545944
   I ( 10)  4.917252  4.403932  3.077183  2.134932  3.106153  4.428155
   Br( 11)  4.156592  4.706473  4.192519  2.881698  1.900718  2.860288
   I ( 12)  3.022703  4.359453  4.926571  4.440301  3.129157  2.120046
             F (  7)   Br(  8)   Cl(  9)   I ( 10)   Br( 11)
   Br(  8)  2.965986
   Cl(  9)  5.045421  3.261828
   I ( 10)  6.253528  5.954702  3.366802
   Br( 11)  5.211010  6.599756  5.612773  3.482913
   I ( 12)  3.102554  5.790761  6.661822  6.208907  3.515101

 A cutoff of  1.0D-11 yielded   6137 shell pairs
 There are     56303 function pairs (     62522 Cartesian)
 Smallest overlap matrix eigenvalue = 6.93E-07

 Q-Chem warning in module stvman/mkSTV.C, line 318:

 Overlap eigenvalue is smaller than square root of threshold
 Use THRESH >= 12 to get rid of this warning

 Linear dependence detected in AO basis
 Tighter screening thresholds may be required for diffuse basis sets
 Use S2THRESH > 14 and THRESH = 14 in case of SCF convergence issues
 Number of orthogonalized atomic orbitals = 403
 Maximum deviation from orthogonality = 1.157E-10
 Guess from superposition of atomic densities
 Warning:  Energy on first SCF cycle will be non-variational
 SAD guess density has 238.000000 electrons

 -----------------------------------------------------------------------
  General SCF calculation program by
  Eric Jon Sundstrom, Paul Horn, Yuezhi Mao, Dmitri Zuev, Alec White,
  David Stuck, Shaama M.S., Shane Yost, Joonho Lee, David Small,
  Daniel Levine, Susi Lehtola, Hugh Burton, Evgeny Epifanovsky,
  Bang C. Huynh
 -----------------------------------------------------------------------
 Exchange:     0.2000 Hartree-Fock + 0.0800 Slater + 0.7200 B88
 Correlation:  0.1900 VWN1RPA + 0.8100 LYP
 Using SG-1 standard quadrature grid
 using 6 threads for integral computing
 -------------------------------------------------------
 OpenMP Integral computing Module                
 Release: version 2.0, May 2017, Q-Chem Inc. Pleasanton 
 -------------------------------------------------------
 A restricted SCF calculation will be
 performed using DIIS
 SCF converges when DIIS error is below 1.0e-08
 ---------------------------------------
  Cycle       Energy         DIIS error
 ---------------------------------------
    1  -19778.3797641843      2.86e-02  
    2  -19776.0252540799      1.98e-03  
    3  -19775.9735706641      2.47e-03  
    4  -19776.0561465562      8.42e-04  
    5  -19776.0717875941      2.18e-04  
    6  -19776.0724489546      8.49e-05  
    7  -19776.0725695939      2.81e-05  
    8  -19776.0725844016      1.03e-05  
    9  -19776.0725861591      1.88e-06  
   10  -19776.0725861996      6.71e-07  
   11  -19776.0725862059      3.96e-07  
   12  -19776.0725862095      9.40e-08  
   13  -19776.0725862103      3.43e-08  
   14  -19776.0725862114      7.65e-09  Convergence criterion met
 ---------------------------------------
 SCF time:   CPU 267.26s  wall 49.00s 
 SCF   energy in the final basis set =   -19776.0725862114
 Total energy in the final basis set =   -19776.0725862114

 --------------------------------------------------------------
             Orbital Energies (a.u.) and Symmetries
 --------------------------------------------------------------

 Alpha MOs, Restricted
 -- Occupied --                  
*******-1165.89 -482.86 -482.86 -176.32 -176.32 -165.73 -165.72
  1 A'    2 A'    3 A'    4 A'    5 A'    6 A'    7 A'    1 A"                 
-165.72 -165.72 -165.72 -165.72 -101.59  -62.51  -62.51  -56.33
  8 A'    9 A'    2 A"   10 A'   11 A'   12 A'   13 A'   14 A'                 
-56.332 -56.329 -56.329 -56.328 -56.328 -35.820 -35.817 -31.313
 15 A'    3 A"   16 A'    4 A"   17 A'   18 A'   19 A'   20 A'                 
-31.311 -31.307 -31.306 -31.304 -31.304 -24.730 -22.963 -22.962
 21 A'    5 A"   22 A'    6 A"   23 A'   24 A'   25 A'    7 A"                 
-22.962 -22.961 -22.960 -22.959 -22.957 -22.957 -22.955 -22.955
 26 A'   27 A'    8 A"   28 A'   29 A'    9 A"   30 A'   10 A"                 
-10.315 -10.292 -10.286 -10.278 -10.272 -10.269  -9.500  -8.722
 31 A'   32 A'   33 A'   34 A'   35 A'   36 A'   37 A'   38 A'                 
 -8.720  -7.265  -7.255  -7.254  -6.554  -6.553  -6.540  -6.539
 39 A'   40 A'   11 A"   41 A'   42 A'   43 A'   12 A"   44 A'                 
 -6.539  -6.538  -6.369  -6.366  -4.782  -4.779  -4.766  -4.765
 13 A"   45 A'   46 A'   47 A'   48 A'   49 A'   14 A"   50 A'                 
 -4.764  -4.763  -2.665  -2.663  -2.661  -2.660  -2.660  -2.659
 15 A"   51 A'   52 A'   53 A'   16 A"   54 A'   17 A"   55 A'                 
 -2.649  -2.649  -2.648  -2.648  -2.048  -2.045  -2.043  -2.042
 56 A'   18 A"   57 A'   19 A"   58 A'   59 A'   20 A"   60 A'                 
 -2.040  -2.040  -2.029  -2.029  -2.026  -2.026  -1.276  -0.951
 21 A"   61 A'   22 A"   62 A'   23 A"   63 A'   64 A'   65 A'                 
 -0.897  -0.863  -0.821  -0.800  -0.754  -0.695  -0.686  -0.633
 66 A'   67 A'   68 A'   69 A'   70 A'   71 A'   72 A'   73 A'                 
 -0.623  -0.573  -0.568  -0.518  -0.492  -0.465  -0.457  -0.448
 74 A'   75 A'   76 A'   24 A"   77 A'   78 A'   79 A'   25 A"                 
 -0.440  -0.396  -0.394  -0.390  -0.360  -0.358  -0.336  -0.328
 80 A'   81 A'   26 A"   82 A'   27 A"   83 A'   84 A'   28 A"                 
 -0.322  -0.313  -0.293  -0.287  -0.266  -0.265  -0.263
 29 A"   85 A'   30 A"   86 A'   31 A"   87 A'   32 A"                         
 -- Virtual --                   
 -0.103  -0.071  -0.062  -0.054  -0.040  -0.021  -0.002   0.012
 88 A'   33 A"   34 A"   89 A'   90 A'   91 A'   92 A'   93 A'                 
  0.023   0.028   0.042   0.044   0.051   0.053   0.067   0.068
 94 A'   95 A'   35 A"   96 A'   97 A'   36 A"   98 A'   99 A'                 
  0.072   0.072   0.084   0.089   0.089   0.095   0.103   0.108
 37 A"  100 A'   38 A"   39 A"  101 A'  102 A'  103 A'  104 A'                 
  0.117   0.120   0.120   0.132   0.137   0.149   0.160   0.165
 40 A"  105 A'   41 A"  106 A'   42 A"  107 A'  108 A'  109 A'                 
  0.165   0.174   0.181   0.184   0.187   0.195   0.198   0.202
 43 A"  110 A'  111 A'  112 A'  113 A'  114 A'   44 A"  115 A'                 
  0.209   0.219   0.228   0.237   0.241   0.247   0.253   0.269
116 A'  117 A'  118 A'  119 A'   45 A"  120 A'  121 A'  122 A'                 
  0.271   0.286   0.291   0.295   0.309   0.318   0.348   0.367
 46 A"  123 A'  124 A'  125 A'   47 A"  126 A'  127 A'  128 A'                 
  0.376   0.383   0.389   0.392   0.398   0.407   0.409   0.414
129 A'   48 A"  130 A'   49 A"  131 A'  132 A'   50 A"  133 A'                 
  0.428   0.431   0.436   0.436   0.445   0.456   0.470   0.470
134 A'   51 A"   52 A"  135 A'  136 A'   53 A"  137 A'   54 A"                 
  0.482   0.490   0.504   0.505   0.507   0.521   0.525   0.539
138 A'  139 A'   55 A"  140 A'  141 A'  142 A'   56 A"   57 A"                 
  0.548   0.553   0.557   0.568   0.579   0.586   0.597   0.609
 58 A"  143 A'   59 A"  144 A'  145 A'   60 A"  146 A'  147 A'                 
  0.616   0.627   0.641   0.643   0.682   0.683   0.697   0.710
 61 A"  148 A'   62 A"  149 A'  150 A'   63 A"  151 A'  152 A'                 
  0.716   0.729   0.763   0.768   0.769   0.795   0.814   0.824
153 A'  154 A'  155 A'   64 A"  156 A'  157 A'  158 A'  159 A'                 
  0.836   0.840   0.842   0.869   0.885   0.907   0.917   0.936
160 A'   65 A"  161 A'  162 A'  163 A'  164 A'   66 A"   67 A"                 
  0.938   0.952   0.990   1.023   1.037   1.047   1.080   1.092
165 A'  166 A'  167 A'  168 A'  169 A'  170 A'  171 A'   68 A"                 
  1.134   1.162   1.176   1.200   1.213   1.218   1.268   1.296
172 A'  173 A'   69 A"   70 A"  174 A'   71 A"   72 A"  175 A'                 
  1.346   1.362   1.362   1.386   1.416   1.441   1.453   1.466
 73 A"   74 A"  176 A'  177 A'   75 A"  178 A'  179 A'  180 A'                 
  1.469   1.474   1.483   1.538   1.556   1.583   1.609   1.712
181 A'  182 A'  183 A'  184 A'  185 A'  186 A'  187 A'   76 A"                 
  1.727   1.745   1.762   1.807   1.815   1.839   1.843   1.895
 77 A"  188 A'  189 A'  190 A'  191 A'   78 A"   79 A"   80 A"                 
  2.004   2.011   2.026   2.044   2.053   2.117   2.147   2.186
 81 A"  192 A'   82 A"  193 A'  194 A'  195 A'  196 A'  197 A'                 
  2.205   2.225   2.248   2.253   2.265   2.285   2.309   2.345
198 A'  199 A'   83 A"   84 A"  200 A'  201 A'  202 A'  203 A'                 
  2.434   2.473   2.554   2.565   2.693   2.714   2.805   2.809
204 A'  205 A'  206 A'   85 A"   86 A"   87 A"   88 A"  207 A'                 
  2.825   2.933   2.960   3.033   3.064   3.069   3.155   3.177
 89 A"  208 A'  209 A'   90 A"  210 A'  211 A'  212 A'  213 A'                 
  3.373   3.413   3.627   3.744   3.752   3.817   3.884   3.949
214 A'  215 A'  216 A'  217 A'   91 A"  218 A'  219 A'   92 A"                 
  3.958   3.960   3.985   3.990   3.991   4.009   4.016   4.023
 93 A"   94 A"   95 A"   96 A"  220 A'   97 A"   98 A"  221 A'                 
  4.043   4.067   4.067   4.073   4.100   4.135   4.160   4.236
222 A'   99 A"  223 A'  224 A'  100 A"  225 A'  226 A'  227 A'                 
  4.263   4.277   4.285   4.397   4.407   4.455   4.547   4.801
228 A'  229 A'  230 A'  231 A'  232 A'  233 A'  234 A'  235 A'                 
  4.836   6.006   6.024   6.108   6.124   6.145   6.166   6.299
236 A'  101 A"  102 A"  237 A'  238 A'  239 A'  240 A'  103 A"                 
  6.437   6.677   6.737   6.781   7.544   7.557   7.654   7.703
241 A'  242 A'  243 A'  244 A'  104 A"  105 A"  245 A'  246 A'                 
  7.732   7.751   9.766  23.222  23.763  23.768  23.922  23.929
247 A'  248 A'  249 A'  250 A'  251 A'  252 A'  253 A'  254 A'                 
 24.022  25.813  26.192  26.611  27.882  27.932  28.344  28.358
255 A'  106 A"  256 A'  257 A'  258 A'  259 A'  107 A"  108 A"                 
 28.409  28.422  28.428  28.441  28.522  28.527  28.545  28.549
260 A'  261 A'  262 A'  263 A'  109 A"  110 A"  264 A'  111 A"                 
 28.555  28.557  28.616  28.620  28.722  28.734  47.957  48.027
265 A'  112 A"  266 A'  267 A'  268 A'  269 A'  270 A'  271 A'                 
 66.768 127.884 127.896 127.945 127.956 127.970 127.974 151.674
272 A'  113 A"  114 A"  273 A'  274 A'  275 A'  276 A'  277 A'                 
151.717 215.758 289.740 289.753 289.850 289.901 289.954 289.974
278 A'  279 A'  115 A"  116 A"  280 A'  281 A'  282 A'  283 A'                 
*******1020.8511901.8381901.883
284 A'  285 A'  286 A'  287 A'                                                 

 Beta MOs, Restricted
 -- Occupied --                  
*******-1165.89 -482.86 -482.86 -176.32 -176.32 -165.73 -165.72
  1 A'    2 A'    3 A'    4 A'    5 A'    6 A'    7 A'    1 A"                 
-165.72 -165.72 -165.72 -165.72 -101.59  -62.51  -62.51  -56.33
  8 A'    9 A'    2 A"   10 A'   11 A'   12 A'   13 A'   14 A'                 
-56.332 -56.329 -56.329 -56.328 -56.328 -35.820 -35.817 -31.313
 15 A'    3 A"   16 A'    4 A"   17 A'   18 A'   19 A'   20 A'                 
-31.311 -31.307 -31.306 -31.304 -31.304 -24.730 -22.963 -22.962
 21 A'    5 A"   22 A'    6 A"   23 A'   24 A'   25 A'    7 A"                 
-22.962 -22.961 -22.960 -22.959 -22.957 -22.957 -22.955 -22.955
 26 A'   27 A'    8 A"   28 A'   29 A'    9 A"   30 A'   10 A"                 
-10.315 -10.292 -10.286 -10.278 -10.272 -10.269  -9.500  -8.722
 31 A'   32 A'   33 A'   34 A'   35 A'   36 A'   37 A'   38 A'                 
 -8.720  -7.265  -7.255  -7.254  -6.554  -6.553  -6.540  -6.539
 39 A'   40 A'   11 A"   41 A'   42 A'   43 A'   12 A"   44 A'                 
 -6.539  -6.538  -6.369  -6.366  -4.782  -4.779  -4.766  -4.765
 13 A"   45 A'   46 A'   47 A'   48 A'   49 A'   14 A"   50 A'                 
 -4.764  -4.763  -2.665  -2.663  -2.661  -2.660  -2.660  -2.659
 15 A"   51 A'   52 A'   53 A'   16 A"   54 A'   17 A"   55 A'                 
 -2.649  -2.649  -2.648  -2.648  -2.048  -2.045  -2.043  -2.042
 56 A'   18 A"   57 A'   19 A"   58 A'   59 A'   20 A"   60 A'                 
 -2.040  -2.040  -2.029  -2.029  -2.026  -2.026  -1.276  -0.951
 21 A"   61 A'   22 A"   62 A'   23 A"   63 A'   64 A'   65 A'                 
 -0.897  -0.863  -0.821  -0.800  -0.754  -0.695  -0.686  -0.633
 66 A'   67 A'   68 A'   69 A'   70 A'   71 A'   72 A'   73 A'                 
 -0.623  -0.573  -0.568  -0.518  -0.492  -0.465  -0.457  -0.448
 74 A'   75 A'   76 A'   24 A"   77 A'   78 A'   79 A'   25 A"                 
 -0.440  -0.396  -0.394  -0.390  -0.360  -0.358  -0.336  -0.328
 80 A'   81 A'   26 A"   82 A'   27 A"   83 A'   84 A'   28 A"                 
 -0.322  -0.313  -0.293  -0.287  -0.266  -0.265  -0.263
 29 A"   85 A'   30 A"   86 A'   31 A"   87 A'   32 A"                         
 -- Virtual --                   
 -0.103  -0.071  -0.062  -0.054  -0.040  -0.021  -0.002   0.012
 88 A'   33 A"   34 A"   89 A'   90 A'   91 A'   92 A'   93 A'                 
  0.023   0.028   0.042   0.044   0.051   0.053   0.067   0.068
 94 A'   95 A'   35 A"   96 A'   97 A'   36 A"   98 A'   99 A'                 
  0.072   0.072   0.084   0.089   0.089   0.095   0.103   0.108
 37 A"  100 A'   38 A"   39 A"  101 A'  102 A'  103 A'  104 A'                 
  0.117   0.120   0.120   0.132   0.137   0.149   0.160   0.165
 40 A"  105 A'   41 A"  106 A'   42 A"  107 A'  108 A'  109 A'                 
  0.165   0.174   0.181   0.184   0.187   0.195   0.198   0.202
 43 A"  110 A'  111 A'  112 A'  113 A'  114 A'   44 A"  115 A'                 
  0.209   0.219   0.228   0.237   0.241   0.247   0.253   0.269
116 A'  117 A'  118 A'  119 A'   45 A"  120 A'  121 A'  122 A'                 
  0.271   0.286   0.291   0.295   0.309   0.318   0.348   0.367
 46 A"  123 A'  124 A'  125 A'   47 A"  126 A'  127 A'  128 A'                 
  0.376   0.383   0.389   0.392   0.398   0.407   0.409   0.414
129 A'   48 A"  130 A'   49 A"  131 A'  132 A'   50 A"  133 A'                 
  0.428   0.431   0.436   0.436   0.445   0.456   0.470   0.470
134 A'   51 A"   52 A"  135 A'  136 A'   53 A"  137 A'   54 A"                 
  0.482   0.490   0.504   0.505   0.507   0.521   0.525   0.539
138 A'  139 A'   55 A"  140 A'  141 A'  142 A'   56 A"   57 A"                 
  0.548   0.553   0.557   0.568   0.579   0.586   0.597   0.609
 58 A"  143 A'   59 A"  144 A'  145 A'   60 A"  146 A'  147 A'                 
  0.616   0.627   0.641   0.643   0.682   0.683   0.697   0.710
 61 A"  148 A'   62 A"  149 A'  150 A'   63 A"  151 A'  152 A'                 
  0.716   0.729   0.763   0.768   0.769   0.795   0.814   0.824
153 A'  154 A'  155 A'   64 A"  156 A'  157 A'  158 A'  159 A'                 
  0.836   0.840   0.842   0.869   0.885   0.907   0.917   0.936
160 A'   65 A"  161 A'  162 A'  163 A'  164 A'   66 A"   67 A"                 
  0.938   0.952   0.990   1.023   1.037   1.047   1.080   1.092
165 A'  166 A'  167 A'  168 A'  169 A'  170 A'  171 A'   68 A"                 
  1.134   1.162   1.176   1.200   1.213   1.218   1.268   1.296
172 A'  173 A'   69 A"   70 A"  174 A'   71 A"   72 A"  175 A'                 
  1.346   1.362   1.362   1.386   1.416   1.441   1.453   1.466
 73 A"   74 A"  176 A'  177 A'   75 A"  178 A'  179 A'  180 A'                 
  1.469   1.474   1.483   1.538   1.556   1.583   1.609   1.712
181 A'  182 A'  183 A'  184 A'  185 A'  186 A'  187 A'   76 A"                 
  1.727   1.745   1.762   1.807   1.815   1.839   1.843   1.895
 77 A"  188 A'  189 A'  190 A'  191 A'   78 A"   79 A"   80 A"                 
  2.004   2.011   2.026   2.044   2.053   2.117   2.147   2.186
 81 A"  192 A'   82 A"  193 A'  194 A'  195 A'  196 A'  197 A'                 
  2.205   2.225   2.248   2.253   2.265   2.285   2.309   2.345
198 A'  199 A'   83 A"   84 A"  200 A'  201 A'  202 A'  203 A'                 
  2.434   2.473   2.554   2.565   2.693   2.714   2.805   2.809
204 A'  205 A'  206 A'   85 A"   86 A"   87 A"   88 A"  207 A'                 
  2.825   2.933   2.960   3.033   3.064   3.069   3.155   3.177
 89 A"  208 A'  209 A'   90 A"  210 A'  211 A'  212 A'  213 A'                 
  3.373   3.413   3.627   3.744   3.752   3.817   3.884   3.949
214 A'  215 A'  216 A'  217 A'   91 A"  218 A'  219 A'   92 A"                 
  3.958   3.960   3.985   3.990   3.991   4.009   4.016   4.023
 93 A"   94 A"   95 A"   96 A"  220 A'   97 A"   98 A"  221 A'                 
  4.043   4.067   4.067   4.073   4.100   4.135   4.160   4.236
222 A'   99 A"  223 A'  224 A'  100 A"  225 A'  226 A'  227 A'                 
  4.263   4.277   4.285   4.397   4.407   4.455   4.547   4.801
228 A'  229 A'  230 A'  231 A'  232 A'  233 A'  234 A'  235 A'                 
  4.836   6.006   6.024   6.108   6.124   6.145   6.166   6.299
236 A'  101 A"  102 A"  237 A'  238 A'  239 A'  240 A'  103 A"                 
  6.437   6.677   6.737   6.781   7.544   7.557   7.654   7.703
241 A'  242 A'  243 A'  244 A'  104 A"  105 A"  245 A'  246 A'                 
  7.732   7.751   9.766  23.222  23.763  23.768  23.922  23.929
247 A'  248 A'  249 A'  250 A'  251 A'  252 A'  253 A'  254 A'                 
 24.022  25.813  26.192  26.611  27.882  27.932  28.344  28.358
255 A'  106 A"  256 A'  257 A'  258 A'  259 A'  107 A"  108 A"                 
 28.409  28.422  28.428  28.441  28.522  28.527  28.545  28.549
260 A'  261 A'  262 A'  263 A'  109 A"  110 A"  264 A'  111 A"                 
 28.555  28.557  28.616  28.620  28.722  28.734  47.957  48.027
265 A'  112 A"  266 A'  267 A'  268 A'  269 A'  270 A'  271 A'                 
 66.768 127.884 127.896 127.945 127.956 127.970 127.974 151.674
272 A'  113 A"  114 A"  273 A'  274 A'  275 A'  276 A'  277 A'                 
151.717 215.758 289.740 289.753 289.850 289.901 289.954 289.974
278 A'  279 A'  115 A"  116 A"  280 A'  281 A'  282 A'  283 A'                 
*******1020.8511901.8381901.883
284 A'  285 A'  286 A'  287 A'                                                 
 --------------------------------------------------------------

          Ground-State Mulliken Net Atomic Charges

     Atom                 Charge (a.u.)
  ----------------------------------------
      1 C                    -0.836301
      2 C                    -0.245575
      3 C                     0.713632
      4 C                    -0.637166
      5 C                     0.222853
      6 C                     0.477998
      7 F                    -0.076247
      8 Br                   -0.115758
      9 Cl                    0.541323
     10 I                     0.114971
     11 Br                   -0.260241
     12 I                     0.100509
  ----------------------------------------
  Sum of atomic charges =     0.000000

 -----------------------------------------------------------------
                    Cartesian Multipole Moments
 -----------------------------------------------------------------
    Charge (ESU x 10^10)
                -0.0000
    Dipole Moment (Debye)
         X      -0.1449      Y       0.7176      Z       0.0000
       Tot       0.7321
    Quadrupole Moments (Debye-Ang)
        XX    -140.0812     XY       1.7421     YY    -141.6026
        XZ      -0.0000     YZ      -0.0000     ZZ    -145.8050
    Octopole Moments (Debye-Ang^2)
       XXX      43.2370    XXY      34.6768    XYY      -4.6084
       YYY      44.0892    XXZ       0.0000    XYZ       0.0000
       YYZ       0.0000    XZZ      12.0561    YZZ      11.9231
       ZZZ       0.0000
    Hexadecapole Moments (Debye-Ang^3)
      XXXX   -4120.7198   XXXY     -33.9562   XXYY   -1313.1793
      XYYY      -8.9470   YYYY   -3485.7958   XXXZ      -0.0000
      XXYZ      -0.0000   XYYZ      -0.0000   YYYZ      -0.0000
      XXZZ    -780.7023   XYZZ     -16.1308   YYZZ    -661.2292
      XZZZ      -0.0000   YZZZ      -0.0000   ZZZZ    -183.3678
 -----------------------------------------------------------------
 Calculating MO derivatives via CPSCF
    1     0    39    0.0234520  
    2     0    39    0.0071870  
    3     0    39    0.0012765  
    4     0    39    0.0001934  
    5    23    16    0.0000229  
    6    37     2    0.0000016  
    7    39     0    0.0000001  Converged
 Time for AOints: 317.5 s (CPU) 53.3 s (wall)
 ------------------------------------------------------------------------------
                     AOints        : Timing summary (seconds)
 ------------------------------------------------------------------------------
     job step          cpu (% of tot)      sys (% of tot)     wall (% of tot)
 ------------------------------------------------------------------------------
  AOints            0.3175E+03 ( 8.3)   0.1400E-04 ( 4.9)   0.5330E+02 ( 8.1)
 ------------------------------------------------------------------------------
   Grand Totals     0.3838E+04          0.2830E-03          0.6607E+03
 ------------------------------------------------------------------------------
 Polarizability Matrix (a.u.)
            1           2           3
    1-235.7486796  -5.7614407  -0.0000000
    2  -5.7614407-226.3666531  -0.0000000
    3  -0.0000000  -0.0000000-103.7237016
 Calculating analytic Hessian of the SCF energy

 Direct stationary perturbation theory relativistic correction:

 rels  =     228.370178873109
 relv  =    -767.327087758808
 rel2e =     109.825485848802
 E_rel =    -429.131423036897

 Hessian of the SCF Energy
            1           2           3           4           5           6
    1   0.6642580   0.0017826   0.0000000  -0.2873844  -0.1079784   0.0000000
    2   0.0017826   0.6615124   0.0000000  -0.0334926  -0.1205827   0.0000000
    3   0.0000000   0.0000000   0.1415952   0.0000000   0.0000000  -0.0586162
    4  -0.2873844  -0.0334926   0.0000000   0.6260901  -0.0188637   0.0000000
    5  -0.1079784  -0.1205827   0.0000000  -0.0188637   0.5102406   0.0000000
    6   0.0000000   0.0000000  -0.0586162   0.0000000   0.0000000   0.0979362
    7  -0.0516692  -0.0025698  -0.0000000  -0.2023205   0.1300846  -0.0000000
    8   0.0555363   0.0608352  -0.0000000   0.0737295  -0.1896369   0.0000000
    9  -0.0000000   0.0000000  -0.0000692  -0.0000000  -0.0000000  -0.0516843
   10  -0.0333172  -0.0342464   0.0000000   0.0467640   0.0057113  -0.0000000
   11  -0.0347156  -0.0381571  -0.0000000   0.0588314  -0.0439313  -0.0000000
   12  -0.0000000  -0.0000000   0.0030189  -0.0000000  -0.0000000   0.0042648
   13   0.0538685   0.0627266  -0.0000000  -0.0642672   0.0123931   0.0000000
   14   0.0067407  -0.0460473   0.0000000   0.0135438  -0.0024915  -0.0000000
   15  -0.0000000  -0.0000000  -0.0010732  -0.0000000  -0.0000000   0.0040919
   16  -0.1127102  -0.0904116  -0.0000000   0.0056552  -0.0268785  -0.0000000
   17  -0.0232699  -0.2951703  -0.0000000  -0.0837267  -0.0046325  -0.0000000
   18  -0.0000000  -0.0000000  -0.0565426  -0.0000000   0.0000000   0.0074282
   19  -0.2046925   0.1237755  -0.0000000  -0.0502764   0.0408375   0.0000000
   20   0.1263122  -0.1861594  -0.0000000   0.0049173  -0.0003613  -0.0000000
   21  -0.0000000  -0.0000000  -0.0431129   0.0000000   0.0000000   0.0070155
   22  -0.0032820  -0.0247718   0.0000000  -0.0354025  -0.0225309   0.0000000
   23  -0.0065902  -0.0323519   0.0000000  -0.0227206  -0.1487622   0.0000000
   24  -0.0000000   0.0000000   0.0041886  -0.0000000  -0.0000000  -0.0178909
   25   0.0027509   0.0050895   0.0000000  -0.0449448  -0.0107314   0.0000000
   26   0.0009315  -0.0023925  -0.0000000   0.0099476   0.0038405  -0.0000000
   27  -0.0000000  -0.0000000   0.0040717  -0.0000000  -0.0000000   0.0036771
   28  -0.0001393  -0.0004696   0.0000000   0.0017601  -0.0008739  -0.0000000
   29  -0.0002532  -0.0000788  -0.0000000  -0.0032257  -0.0011349  -0.0000000
   30  -0.0000000  -0.0000000  -0.0007873   0.0000000   0.0000000   0.0026948
   31  -0.0019004   0.0007772  -0.0000000   0.0001227  -0.0000679  -0.0000000
   32   0.0038903   0.0023970   0.0000000  -0.0006583  -0.0004539  -0.0000000
   33  -0.0000000   0.0000000   0.0037532   0.0000000   0.0000000  -0.0011868
   34  -0.0257820  -0.0081900  -0.0000000   0.0042012  -0.0011012   0.0000000
   35  -0.0223860  -0.0038033   0.0000000   0.0017171  -0.0020946   0.0000000
   36  -0.0000000   0.0000000   0.0035737   0.0000000   0.0000000   0.0022698
            7           8           9          10          11          12
    1  -0.0516692   0.0555363  -0.0000000  -0.0333172  -0.0347156  -0.0000000
    2  -0.0025698   0.0608352   0.0000000  -0.0342464  -0.0381571  -0.0000000
    3  -0.0000000  -0.0000000  -0.0000692   0.0000000  -0.0000000   0.0030189
    4  -0.2023205   0.0737295  -0.0000000   0.0467640   0.0588314  -0.0000000
    5   0.1300846  -0.1896369  -0.0000000   0.0057113  -0.0439313  -0.0000000
    6  -0.0000000   0.0000000  -0.0516843  -0.0000000  -0.0000000   0.0042648
    7   0.5062308  -0.0313187   0.0000000  -0.0989602  -0.0618646   0.0000000
    8  -0.0313187   0.5683115   0.0000000  -0.0108828  -0.2725139   0.0000000
    9   0.0000000   0.0000000   0.1077673  -0.0000000   0.0000000  -0.0477412
   10  -0.0989602  -0.0108828  -0.0000000   0.4478214   0.0858755  -0.0000000
   11  -0.0618646  -0.2725139   0.0000000   0.0858755   0.4888404   0.0000000
   12   0.0000000   0.0000000  -0.0477412  -0.0000000   0.0000000   0.0834199
   13   0.0057902  -0.0839570  -0.0000000  -0.2636649  -0.0297745  -0.0000000
   14  -0.0284730  -0.0036809  -0.0000000  -0.0748524  -0.1048595  -0.0000000
   15   0.0000000  -0.0000000  -0.0010795   0.0000000   0.0000000  -0.0460169
   16  -0.0052867   0.0173350   0.0000000  -0.0479866  -0.0019972   0.0000000
   17   0.0188044  -0.0611660   0.0000000   0.0498384   0.0494984   0.0000000
   18   0.0000000  -0.0000000   0.0033231   0.0000000  -0.0000000   0.0042976
   19  -0.0004301  -0.0070568   0.0000000   0.0009526   0.0021730  -0.0000000
   20  -0.0021675  -0.0025049   0.0000000   0.0017915   0.0008181   0.0000000
   21  -0.0000000   0.0000000   0.0053886  -0.0000000  -0.0000000  -0.0013009
   22   0.0029104   0.0110890  -0.0000000  -0.0019662   0.0007274   0.0000000
   23  -0.0040330  -0.0316479  -0.0000000   0.0027501   0.0015849  -0.0000000
   24   0.0000000  -0.0000000   0.0019133  -0.0000000  -0.0000000   0.0031880
   25  -0.1462702  -0.0352119   0.0000000  -0.0239716  -0.0128830  -0.0000000
   26  -0.0370066  -0.0495575   0.0000000  -0.0314907  -0.0121345   0.0000000
   27   0.0000000  -0.0000000  -0.0221480  -0.0000000   0.0000000   0.0021515
   28  -0.0066535   0.0087234   0.0000000  -0.0194789   0.0155255   0.0000000
   29   0.0198402  -0.0209613   0.0000000   0.0147464  -0.0429865   0.0000000
   30  -0.0000000  -0.0000000   0.0013492   0.0000000  -0.0000000  -0.0093850
   31  -0.0025901   0.0012812   0.0000000  -0.0070884  -0.0246704  -0.0000000
   32  -0.0011804   0.0025978   0.0000000  -0.0103198  -0.0251654   0.0000000
   33  -0.0000000  -0.0000000   0.0036521  -0.0000000  -0.0000000   0.0016166
   34  -0.0007525   0.0007333  -0.0000000   0.0008994   0.0027749   0.0000000
   35  -0.0001169  -0.0000749   0.0000000   0.0010801  -0.0009934  -0.0000000
   36  -0.0000000  -0.0000000  -0.0006714   0.0000000   0.0000000   0.0024868
           13          14          15          16          17          18
    1   0.0538685   0.0067407  -0.0000000  -0.1127102  -0.0232699  -0.0000000
    2   0.0627266  -0.0460473  -0.0000000  -0.0904116  -0.2951703  -0.0000000
    3  -0.0000000   0.0000000  -0.0010732  -0.0000000  -0.0000000  -0.0565426
    4  -0.0642672   0.0135438  -0.0000000   0.0056552  -0.0837267  -0.0000000
    5   0.0123931  -0.0024915  -0.0000000  -0.0268785  -0.0046325   0.0000000
    6   0.0000000  -0.0000000   0.0040919  -0.0000000  -0.0000000   0.0074282
    7   0.0057902  -0.0284730   0.0000000  -0.0052867   0.0188044   0.0000000
    8  -0.0839570  -0.0036809  -0.0000000   0.0173350  -0.0611660  -0.0000000
    9  -0.0000000  -0.0000000  -0.0010795   0.0000000   0.0000000   0.0033231
   10  -0.2636649  -0.0748524   0.0000000  -0.0479866   0.0498384   0.0000000
   11  -0.0297745  -0.1048595   0.0000000  -0.0019972   0.0494984  -0.0000000
   12  -0.0000000  -0.0000000  -0.0460169   0.0000000   0.0000000   0.0042976
   13   0.5536451  -0.0231479   0.0000000  -0.2002793   0.0763242  -0.0000000
   14  -0.0231479   0.4797258   0.0000000   0.1202951  -0.1794357   0.0000000
   15   0.0000000   0.0000000   0.0998870  -0.0000000   0.0000000  -0.0474088
   16  -0.2002793   0.1202951  -0.0000000   0.4251049  -0.0339434   0.0000000
   17   0.0763242  -0.1794357   0.0000000  -0.0339434   0.6015485  -0.0000000
   18  -0.0000000   0.0000000  -0.0474088   0.0000000  -0.0000000   0.0892896
   19  -0.0019054  -0.0018952   0.0000000  -0.0009317   0.0081464  -0.0000000
   20  -0.0061412  -0.0016263   0.0000000   0.0419622  -0.0457965  -0.0000000
   21   0.0000000   0.0000000   0.0055529  -0.0000000   0.0000000   0.0059466
   22   0.0001587  -0.0001404   0.0000000  -0.0027664   0.0014046  -0.0000000
   23   0.0007321  -0.0008400  -0.0000000  -0.0015524   0.0041869  -0.0000000
   24   0.0000000  -0.0000000  -0.0009969  -0.0000000   0.0000000   0.0030146
   25   0.0023070  -0.0007297  -0.0000000  -0.0005888  -0.0011711  -0.0000000
   26   0.0020122  -0.0029833   0.0000000  -0.0002696   0.0002668  -0.0000000
   27  -0.0000000   0.0000000   0.0040979  -0.0000000   0.0000000  -0.0011984
   28  -0.0229919   0.0167433  -0.0000000  -0.0011395  -0.0029114   0.0000000
   29   0.0064013  -0.0031113  -0.0000000  -0.0010411   0.0011727  -0.0000000
   30   0.0000000   0.0000000   0.0009313  -0.0000000  -0.0000000   0.0026505
   31  -0.0360060  -0.0241828   0.0000000   0.0030223   0.0113322   0.0000000
   32  -0.0238941  -0.1372184  -0.0000000  -0.0035943  -0.0374576  -0.0000000
   33   0.0000000  -0.0000000  -0.0189083  -0.0000000   0.0000000   0.0019391
   34  -0.0266555  -0.0039025   0.0000000  -0.0620920  -0.0208300  -0.0000000
   35   0.0063263   0.0025684  -0.0000000  -0.0199052  -0.0330157  -0.0000000
   36  -0.0000000  -0.0000000   0.0009227   0.0000000   0.0000000  -0.0127394
           19          20          21          22          23          24
    1  -0.2046925   0.1263122  -0.0000000  -0.0032820  -0.0065902  -0.0000000
    2   0.1237755  -0.1861594  -0.0000000  -0.0247718  -0.0323519   0.0000000
    3  -0.0000000  -0.0000000  -0.0431129   0.0000000   0.0000000   0.0041886
    4  -0.0502764   0.0049173   0.0000000  -0.0354025  -0.0227206  -0.0000000
    5   0.0408375  -0.0003613   0.0000000  -0.0225309  -0.1487622  -0.0000000
    6   0.0000000  -0.0000000   0.0070155   0.0000000   0.0000000  -0.0178909
    7  -0.0004301  -0.0021675  -0.0000000   0.0029104  -0.0040330   0.0000000
    8  -0.0070568  -0.0025049   0.0000000   0.0110890  -0.0316479  -0.0000000
    9   0.0000000   0.0000000   0.0053886  -0.0000000  -0.0000000   0.0019133
   10   0.0009526   0.0017915  -0.0000000  -0.0019662   0.0027501  -0.0000000
   11   0.0021730   0.0008181  -0.0000000   0.0007274   0.0015849  -0.0000000
   12  -0.0000000   0.0000000  -0.0013009   0.0000000  -0.0000000   0.0031880
   13  -0.0019054  -0.0061412   0.0000000   0.0001587   0.0007321   0.0000000
   14  -0.0018952  -0.0016263   0.0000000  -0.0001404  -0.0008400  -0.0000000
   15   0.0000000   0.0000000   0.0055529   0.0000000  -0.0000000  -0.0009969
   16  -0.0009317   0.0419622  -0.0000000  -0.0027664  -0.0015524  -0.0000000
   17   0.0081464  -0.0457965   0.0000000   0.0014046   0.0041869   0.0000000
   18  -0.0000000  -0.0000000   0.0059466  -0.0000000  -0.0000000   0.0030146
   19   0.2616363  -0.1631108   0.0000000  -0.0026323   0.0000497   0.0000000
   20  -0.1631108   0.2392308   0.0000000  -0.0054028   0.0023049   0.0000000
   21   0.0000000   0.0000000   0.0237713   0.0000000  -0.0000000  -0.0019613
   22  -0.0026323  -0.0054028   0.0000000   0.0465755   0.0306293   0.0000000
   23   0.0000497   0.0023049  -0.0000000   0.0306293   0.2107937   0.0000000
   24   0.0000000   0.0000000  -0.0019613   0.0000000   0.0000000   0.0088896
   25  -0.0023293   0.0000488  -0.0000000  -0.0031999   0.0014664  -0.0000000
   26   0.0008433   0.0005988   0.0000000   0.0092341  -0.0030108   0.0000000
   27  -0.0000000  -0.0000000   0.0000880   0.0000000  -0.0000000  -0.0005685
   28  -0.0008207   0.0008603  -0.0000000   0.0000397  -0.0001430  -0.0000000
   29   0.0007979  -0.0006664   0.0000000   0.0006609  -0.0006626   0.0000000
   30  -0.0000000  -0.0000000  -0.0000308  -0.0000000  -0.0000000   0.0001750
   31   0.0003845   0.0008708   0.0000000   0.0000267  -0.0002641  -0.0000000
   32   0.0000991  -0.0016451  -0.0000000  -0.0001754  -0.0010179   0.0000000
   33   0.0000000   0.0000000   0.0001511  -0.0000000   0.0000000  -0.0000339
   34   0.0010450   0.0000592   0.0000000  -0.0004616  -0.0003242   0.0000000
   35  -0.0046595  -0.0041929  -0.0000000  -0.0007235  -0.0005769   0.0000000
   36  -0.0000000  -0.0000000  -0.0015080  -0.0000000   0.0000000   0.0000823
           25          26          27          28          29          30
    1   0.0027509   0.0009315  -0.0000000  -0.0001393  -0.0002532  -0.0000000
    2   0.0050895  -0.0023925  -0.0000000  -0.0004696  -0.0000788  -0.0000000
    3   0.0000000  -0.0000000   0.0040717   0.0000000  -0.0000000  -0.0007873
    4  -0.0449448   0.0099476  -0.0000000   0.0017601  -0.0032257   0.0000000
    5  -0.0107314   0.0038405  -0.0000000  -0.0008739  -0.0011349   0.0000000
    6   0.0000000  -0.0000000   0.0036771  -0.0000000  -0.0000000   0.0026948
    7  -0.1462702  -0.0370066   0.0000000  -0.0066535   0.0198402  -0.0000000
    8  -0.0352119  -0.0495575  -0.0000000   0.0087234  -0.0209613  -0.0000000
    9   0.0000000   0.0000000  -0.0221480   0.0000000   0.0000000   0.0013492
   10  -0.0239716  -0.0314907  -0.0000000  -0.0194789   0.0147464   0.0000000
   11  -0.0128830  -0.0121345   0.0000000   0.0155255  -0.0429865  -0.0000000
   12  -0.0000000   0.0000000   0.0021515   0.0000000   0.0000000  -0.0093850
   13   0.0023070   0.0020122  -0.0000000  -0.0229919   0.0064013   0.0000000
   14  -0.0007297  -0.0029833   0.0000000   0.0167433  -0.0031113   0.0000000
   15  -0.0000000   0.0000000   0.0040979  -0.0000000  -0.0000000   0.0009313
   16  -0.0005888  -0.0002696  -0.0000000  -0.0011395  -0.0010411  -0.0000000
   17  -0.0011711   0.0002668   0.0000000  -0.0029114   0.0011727  -0.0000000
   18  -0.0000000  -0.0000000  -0.0011984   0.0000000  -0.0000000   0.0026505
   19  -0.0023293   0.0008433  -0.0000000  -0.0008207   0.0007979  -0.0000000
   20   0.0000488   0.0005988  -0.0000000   0.0008603  -0.0006664  -0.0000000
   21  -0.0000000   0.0000000   0.0000880  -0.0000000   0.0000000  -0.0000308
   22  -0.0031999   0.0092341   0.0000000   0.0000397   0.0006609  -0.0000000
   23   0.0014664  -0.0030108  -0.0000000  -0.0001430  -0.0006626  -0.0000000
   24  -0.0000000   0.0000000  -0.0005685  -0.0000000   0.0000000   0.0001750
   25   0.2156941   0.0515733  -0.0000000   0.0016690   0.0031102   0.0000000
   26   0.0515733   0.0774655   0.0000000  -0.0043633  -0.0115646  -0.0000000
   27  -0.0000000   0.0000000   0.0096767   0.0000000   0.0000000   0.0000399
   28   0.0016690  -0.0043633   0.0000000   0.0597733  -0.0342634  -0.0000000
   29   0.0031102  -0.0115646   0.0000000  -0.0342634   0.0793417  -0.0000000
   30   0.0000000  -0.0000000   0.0000399  -0.0000000  -0.0000000   0.0019285
   31  -0.0003579  -0.0011195  -0.0000000  -0.0116081  -0.0064688   0.0000000
   32  -0.0003881  -0.0004947   0.0000000   0.0006196   0.0005924  -0.0000000
   33   0.0000000   0.0000000   0.0001421  -0.0000000  -0.0000000   0.0002473
   34  -0.0007586  -0.0002922   0.0000000  -0.0004101  -0.0003046   0.0000000
   35  -0.0001729  -0.0000340   0.0000000   0.0005525   0.0000595  -0.0000000
   36   0.0000000   0.0000000  -0.0000299   0.0000000   0.0000000   0.0001867
           31          32          33          34          35          36
    1  -0.0019004   0.0038903  -0.0000000  -0.0257820  -0.0223860  -0.0000000
    2   0.0007772   0.0023970   0.0000000  -0.0081900  -0.0038033   0.0000000
    3  -0.0000000   0.0000000   0.0037532  -0.0000000   0.0000000   0.0035737
    4   0.0001227  -0.0006583   0.0000000   0.0042012   0.0017171   0.0000000
    5  -0.0000679  -0.0004539   0.0000000  -0.0011012  -0.0020946   0.0000000
    6  -0.0000000  -0.0000000  -0.0011868   0.0000000   0.0000000   0.0022698
    7  -0.0025901  -0.0011804  -0.0000000  -0.0007525  -0.0001169  -0.0000000
    8   0.0012812   0.0025978  -0.0000000   0.0007333  -0.0000749  -0.0000000
    9   0.0000000   0.0000000   0.0036521  -0.0000000   0.0000000  -0.0006714
   10  -0.0070884  -0.0103198  -0.0000000   0.0008994   0.0010801   0.0000000
   11  -0.0246704  -0.0251654  -0.0000000   0.0027749  -0.0009934   0.0000000
   12  -0.0000000   0.0000000   0.0016166   0.0000000  -0.0000000   0.0024868
   13  -0.0360060  -0.0238941   0.0000000  -0.0266555   0.0063263  -0.0000000
   14  -0.0241828  -0.1372184  -0.0000000  -0.0039025   0.0025684  -0.0000000
   15   0.0000000  -0.0000000  -0.0189083   0.0000000  -0.0000000   0.0009227
   16   0.0030223  -0.0035943  -0.0000000  -0.0620920  -0.0199052   0.0000000
   17   0.0113322  -0.0374576   0.0000000  -0.0208300  -0.0330157   0.0000000
   18   0.0000000  -0.0000000   0.0019391  -0.0000000  -0.0000000  -0.0127394
   19   0.0003845   0.0000991   0.0000000   0.0010450  -0.0046595  -0.0000000
   20   0.0008708  -0.0016451   0.0000000   0.0000592  -0.0041929  -0.0000000
   21   0.0000000  -0.0000000   0.0001511   0.0000000  -0.0000000  -0.0015080
   22   0.0000267  -0.0001754  -0.0000000  -0.0004616  -0.0007235  -0.0000000
   23  -0.0002641  -0.0010179   0.0000000  -0.0003242  -0.0005769   0.0000000
   24  -0.0000000   0.0000000  -0.0000339   0.0000000   0.0000000   0.0000823
   25  -0.0003579  -0.0003881   0.0000000  -0.0007586  -0.0001729   0.0000000
   26  -0.0011195  -0.0004947   0.0000000  -0.0002922  -0.0000340   0.0000000
   27  -0.0000000   0.0000000   0.0001421   0.0000000   0.0000000  -0.0000299
   28  -0.0116081   0.0006196  -0.0000000  -0.0004101   0.0005525   0.0000000
   29  -0.0064688   0.0005924  -0.0000000  -0.0003046   0.0000595   0.0000000
   30   0.0000000  -0.0000000   0.0002473   0.0000000  -0.0000000   0.0001867
   31   0.0614274   0.0333728  -0.0000000  -0.0054326   0.0091398   0.0000000
   32   0.0333728   0.2014366  -0.0000000   0.0022285  -0.0035708   0.0000000
   33  -0.0000000  -0.0000000   0.0085338   0.0000000  -0.0000000   0.0000939
   34  -0.0054326   0.0022285   0.0000000   0.1161991   0.0291485  -0.0000000
   35   0.0091398  -0.0035708  -0.0000000   0.0291485   0.0457285  -0.0000000
   36   0.0000000   0.0000000   0.0000939  -0.0000000  -0.0000000   0.0053328
 **********************************************************************
 **                                                                  **
 **                       VIBRATIONAL ANALYSIS                       **
 **                       --------------------                       **
 **                                                                  **
 **        VIBRATIONAL FREQUENCIES (CM**-1) AND NORMAL MODES         **
 **     FORCE CONSTANTS (mDYN/ANGSTROM) AND REDUCED MASSES (AMU)     **
 **                  INFRARED INTENSITIES (KM/MOL)                   **
 **                                                                  **
 **********************************************************************


 Mode:                 1                      2                      3
 Frequency:        30.13                  45.71                  78.96
 Force Cnst:      0.0423                 0.0452                 0.0724
 Red. Mass:      79.1303                36.7312                19.7061
 IR Active:          YES                    YES                    YES
 IR Intens:        0.008                  0.000                  0.245
 Raman Active:       YES                    YES                    YES
               X      Y      Z        X      Y      Z        X      Y      Z
 C          0.000  0.000  0.036    0.000  0.000 -0.130   -0.000 -0.000  0.449
 C          0.000  0.000  0.133    0.000  0.000  0.003   -0.000 -0.000  0.236
 C         -0.000 -0.000  0.143   -0.000 -0.000  0.259    0.000  0.000  0.166
 C         -0.000 -0.000  0.156   -0.000 -0.000  0.130    0.000  0.000  0.174
 C         -0.000  0.000  0.262   -0.000  0.000  0.019    0.000 -0.000  0.175
 C         -0.000 -0.000  0.091   -0.000  0.000 -0.026    0.000 -0.000  0.302
 F          0.000  0.000 -0.099    0.000  0.000 -0.324   -0.000 -0.000  0.711
 Br         0.000  0.000  0.178    0.000  0.000 -0.236   -0.000 -0.000 -0.213
 Cl        -0.000 -0.000  0.148   -0.000 -0.000  0.836    0.000  0.000  0.047
 I          0.000  0.000 -0.365    0.000  0.000 -0.140   -0.000 -0.000 -0.013
 Br        -0.000 -0.000  0.750   -0.000  0.000 -0.066    0.000 -0.000 -0.039
 I         -0.000 -0.000 -0.316    0.000 -0.000  0.122    0.000  0.000 -0.092
 TransDip  -0.000  0.000 -0.003   -0.000  0.000  0.000    0.000 -0.000 -0.016

 Mode:                 4                      5                      6
 Frequency:        97.69                 116.44                 138.48
 Force Cnst:      0.4579                 0.6205                 0.9818
 Red. Mass:      81.4238                77.6792                86.8953
 IR Active:          YES                    YES                    YES
 IR Intens:        0.485                  0.098                  0.015
 Raman Active:       YES                    YES                    YES
               X      Y      Z        X      Y      Z        X      Y      Z
 C         -0.043 -0.211 -0.000   -0.129  0.082  0.000   -0.045 -0.062 -0.000
 C         -0.060 -0.212 -0.000   -0.072  0.006  0.000   -0.041 -0.018  0.000
 C         -0.066 -0.201 -0.000   -0.149 -0.041  0.000   -0.026  0.027 -0.000
 C         -0.051 -0.205 -0.000   -0.194 -0.002  0.000   -0.038  0.065 -0.000
 C         -0.060 -0.239  0.000   -0.199  0.031  0.000   -0.008 -0.026 -0.000
 C         -0.059 -0.196  0.000   -0.189  0.061  0.000   -0.076 -0.087 -0.000
 F         -0.022 -0.189 -0.000   -0.073  0.142  0.000   -0.040 -0.053  0.000
 Br        -0.123 -0.229 -0.000    0.645 -0.124 -0.000    0.244 -0.080  0.000
 Cl        -0.098 -0.118  0.000   -0.116 -0.141 -0.000   -0.015 -0.017  0.000
 I          0.504  0.097 -0.000    0.083  0.364  0.000   -0.318  0.084  0.000
 Br        -0.054 -0.252 -0.000   -0.253  0.043 -0.000    0.800 -0.218  0.000
 I         -0.331  0.383  0.000   -0.196 -0.309 -0.000   -0.299  0.123  0.000
 TransDip   0.004  0.022  0.000    0.010  0.002 -0.000    0.004  0.001  0.000

 Mode:                 7                      8                      9
 Frequency:       161.12                 163.39                 200.98
 Force Cnst:      0.2212                 1.1974                 0.8521
 Red. Mass:      14.4598                76.1278                35.8056
 IR Active:          YES                    YES                    YES
 IR Intens:        0.062                  0.249                  0.100
 Raman Active:       YES                    YES                    YES
               X      Y      Z        X      Y      Z        X      Y      Z
 C         -0.000 -0.000 -0.135    0.061 -0.198 -0.000   -0.172 -0.023  0.000
 C         -0.000 -0.000 -0.283    0.001 -0.170 -0.000   -0.217  0.016  0.000
 C          0.000  0.000 -0.376   -0.054 -0.163 -0.000   -0.183  0.059  0.000
 C          0.000  0.000 -0.492   -0.080 -0.146 -0.000   -0.006  0.007 -0.000
 C          0.000  0.000 -0.445   -0.025 -0.274 -0.000    0.001 -0.060  0.000
 C          0.000  0.000 -0.331    0.101 -0.184 -0.000   -0.009 -0.064  0.000
 F         -0.000  0.000  0.414    0.015 -0.248  0.000   -0.292 -0.148 -0.000
 Br         0.000 -0.000  0.006   -0.068 -0.254  0.000    0.206 -0.072  0.000
 Cl         0.000  0.000  0.178   -0.043 -0.222  0.000   -0.430  0.704  0.000
 I          0.000 -0.000  0.024   -0.246  0.403  0.000    0.014 -0.120 -0.000
 Br        -0.000  0.000  0.083   -0.152 -0.367  0.000   -0.038 -0.111 -0.000
 I         -0.000 -0.000  0.004    0.392  0.189  0.000    0.099  0.068  0.000
 TransDip   0.000 -0.000  0.008    0.008  0.014  0.000    0.010  0.003  0.000

 Mode:                10                     11                     12
 Frequency:       215.89                 236.46                 292.24
 Force Cnst:      1.5213                 0.8868                 1.0070
 Red. Mass:      55.3970                26.9183                20.0129
 IR Active:          YES                    YES                    YES
 IR Intens:        0.104                  0.244                  0.458
 Raman Active:       YES                    YES                    YES
               X      Y      Z        X      Y      Z        X      Y      Z
 C         -0.041  0.104 -0.000    0.302 -0.135  0.000    0.014  0.216 -0.000
 C         -0.069  0.309 -0.000    0.285 -0.032  0.000    0.046 -0.020 -0.000
 C         -0.217  0.062 -0.000    0.347  0.049 -0.000   -0.062 -0.068 -0.000
 C         -0.195 -0.007  0.000    0.241  0.013 -0.000   -0.156 -0.046  0.000
 C         -0.137 -0.173  0.000    0.200 -0.109 -0.000   -0.188  0.056  0.000
 C         -0.004  0.008  0.000    0.190 -0.122  0.000   -0.140  0.210  0.000
 F         -0.190 -0.038  0.000    0.369 -0.088 -0.000    0.473  0.726  0.000
 Br         0.112  0.621  0.000   -0.009  0.075 -0.000   -0.060 -0.061  0.000
 Cl        -0.127 -0.305  0.000    0.346  0.415  0.000   -0.168  0.072  0.000
 I          0.054 -0.050  0.000   -0.068  0.042 -0.000    0.019 -0.010  0.000
 Br        -0.042 -0.443  0.000   -0.146 -0.189 -0.000    0.030 -0.136 -0.000
 I          0.028  0.001 -0.000   -0.134 -0.041  0.000    0.022 -0.028 -0.000
 TransDip   0.005  0.009 -0.000   -0.016 -0.001  0.000   -0.013 -0.017 -0.000

 Mode:                13                     14                     15
 Frequency:       307.34                 333.92                 394.80
 Force Cnst:      0.6860                 0.8210                 1.9310
 Red. Mass:      12.3269                12.4970                21.0263
 IR Active:          YES                    YES                    YES
 IR Intens:        0.068                  0.557                  0.431
 Raman Active:       YES                    YES                    YES
               X      Y      Z        X      Y      Z        X      Y      Z
 C          0.000 -0.000  0.012    0.000 -0.000 -0.416   -0.307  0.278 -0.000
 C          0.000  0.000 -0.517    0.000  0.000 -0.443   -0.174  0.126 -0.000
 C          0.000  0.000 -0.466   -0.000 -0.000  0.106    0.037  0.240 -0.000
 C          0.000 -0.000 -0.084    0.000 -0.000  0.613   -0.089  0.234  0.000
 C          0.000 -0.000  0.420    0.000 -0.000  0.221   -0.126  0.184  0.000
 C          0.000 -0.000  0.567    0.000 -0.000 -0.366   -0.175  0.218 -0.000
 F         -0.000 -0.000 -0.022    0.000 -0.000  0.243   -0.488  0.231  0.000
 Br         0.000 -0.000  0.034   -0.000  0.000  0.021   -0.008 -0.108  0.000
 Cl         0.000 -0.000  0.081   -0.000  0.000 -0.022    0.453  0.058  0.000
 I         -0.000  0.000  0.002   -0.000  0.000 -0.015    0.021 -0.024 -0.000
 Br        -0.000  0.000 -0.029   -0.000  0.000 -0.014   -0.017 -0.135 -0.000
 I         -0.000  0.000 -0.018   -0.000  0.000  0.008    0.021  0.004  0.000
 TransDip   0.000  0.000 -0.008   -0.000  0.000 -0.024   -0.018  0.010 -0.000

 Mode:                16                     17                     18
 Frequency:       543.48                 573.88                 598.01
 Force Cnst:      2.4288                 2.3385                 2.5510
 Red. Mass:      13.9564                12.0516                12.1070
 IR Active:          YES                    YES                    YES
 IR Intens:       23.054                  0.267                  0.035
 Raman Active:       YES                    YES                    YES
               X      Y      Z        X      Y      Z        X      Y      Z
 C          0.005  0.200  0.000   -0.000 -0.000 -0.031    0.000  0.000 -0.433
 C         -0.025  0.189 -0.000   -0.000 -0.000  0.420    0.000  0.000 -0.073
 C          0.020  0.235  0.000    0.000  0.000 -0.405   -0.000  0.000  0.589
 C          0.491  0.159  0.000    0.000  0.000 -0.162   -0.000  0.000 -0.569
 C          0.534  0.074 -0.000    0.000  0.000  0.646   -0.000  0.000  0.334
 C          0.463  0.071  0.000    0.000 -0.000 -0.462    0.000  0.000  0.113
 F         -0.119  0.156 -0.000    0.000  0.000  0.015   -0.000 -0.000  0.105
 Br        -0.011 -0.060  0.000    0.000  0.000 -0.011   -0.000 -0.000 -0.002
 Cl        -0.171 -0.121 -0.000   -0.000 -0.000  0.031   -0.000 -0.000 -0.032
 I         -0.013 -0.001 -0.000   -0.000 -0.000  0.001    0.000 -0.000  0.004
 Br        -0.034 -0.054  0.000   -0.000 -0.000 -0.016   -0.000 -0.000 -0.006
 I         -0.035 -0.006  0.000   -0.000  0.000  0.004   -0.000 -0.000 -0.003
 TransDip   0.149  0.040 -0.000    0.000  0.000  0.017    0.000  0.000  0.006

 Mode:                19                     20                     21
 Frequency:       612.99                 636.07                 696.24
 Force Cnst:      2.9739                 3.1092                 3.4487
 Red. Mass:      13.4329                13.0436                12.0749
 IR Active:          YES                    YES                    YES
 IR Intens:       36.610                 22.745                  4.449
 Raman Active:       YES                    YES                    YES
               X      Y      Z        X      Y      Z        X      Y      Z
 C          0.132 -0.154  0.000    0.393  0.375  0.000   -0.000 -0.000  0.684
 C         -0.078  0.315  0.000    0.427  0.170  0.000   -0.000  0.000 -0.474
 C         -0.080  0.524 -0.000    0.142 -0.138 -0.000   -0.000  0.000  0.273
 C         -0.244  0.579  0.000   -0.170 -0.053  0.000   -0.000 -0.000 -0.171
 C         -0.075  0.119 -0.000   -0.234  0.183 -0.000    0.000 -0.000  0.192
 C         -0.124 -0.047  0.000    0.129  0.477 -0.000    0.000 -0.000 -0.395
 F          0.290 -0.214 -0.000   -0.128 -0.245 -0.000    0.000  0.000 -0.100
 Br         0.003 -0.063  0.000   -0.025 -0.047 -0.000    0.000 -0.000  0.007
 Cl        -0.045 -0.056  0.000   -0.092  0.013  0.000    0.000  0.000 -0.007
 I          0.014 -0.023 -0.000    0.004  0.001  0.000    0.000 -0.000 -0.000
 Br        -0.013 -0.025  0.000    0.009 -0.032  0.000    0.000  0.000 -0.000
 I          0.006 -0.001 -0.000   -0.014 -0.015  0.000   -0.000  0.000  0.003
 TransDip  -0.103  0.164 -0.000    0.088  0.125  0.000   -0.000 -0.000  0.068

 Mode:                22                     23                     24
 Frequency:       803.03                 926.15                1050.98
 Force Cnst:      4.7985                 6.6283                 7.9763
 Red. Mass:      12.6297                13.1156                12.2563
 IR Active:          YES                    YES                    YES
 IR Intens:        1.985                 19.306                  1.379
 Raman Active:       YES                    YES                    YES
               X      Y      Z        X      Y      Z        X      Y      Z
 C         -0.092 -0.104  0.000    0.086 -0.095 -0.000    0.215 -0.099  0.000
 C          0.075 -0.363 -0.000    0.316 -0.155 -0.000    0.260  0.588  0.000
 C          0.416  0.000  0.000    0.540  0.113  0.000   -0.037  0.065 -0.000
 C          0.306  0.124 -0.000   -0.284  0.321  0.000    0.308 -0.270 -0.000
 C          0.053  0.551  0.000   -0.050 -0.401  0.000   -0.019 -0.105 -0.000
 C         -0.479  0.054  0.000    0.069 -0.271 -0.000   -0.507 -0.253  0.000
 F         -0.011 -0.062 -0.000   -0.256  0.228  0.000   -0.120  0.103 -0.000
 Br         0.006  0.033  0.000   -0.001  0.005  0.000   -0.006 -0.030 -0.000
 Cl        -0.113 -0.044 -0.000   -0.102 -0.021 -0.000   -0.014 -0.002  0.000
 I          0.001  0.002 -0.000    0.001 -0.002 -0.000   -0.002  0.002  0.000
 Br        -0.013 -0.049 -0.000    0.001  0.025 -0.000    0.001  0.010  0.000
 I          0.010  0.005 -0.000    0.001  0.001  0.000    0.006  0.003 -0.000
 TransDip   0.033  0.031  0.000    0.120 -0.074 -0.000    0.016  0.034  0.000

 Mode:                25                     26                     27
 Frequency:      1204.97                1247.49                1323.58
 Force Cnst:     10.5783                11.0058                12.4302
 Red. Mass:      12.3656                12.0031                12.0428
 IR Active:          YES                    YES                    YES
 IR Intens:        5.643                  1.583                116.013
 Raman Active:       YES                    YES                    YES
               X      Y      Z        X      Y      Z        X      Y      Z
 C          0.231 -0.253  0.000   -0.240 -0.213 -0.000   -0.167 -0.295 -0.000
 C          0.251 -0.011  0.000    0.347 -0.107  0.000   -0.172  0.343 -0.000
 C         -0.382 -0.329 -0.000   -0.089  0.401  0.000    0.414  0.100  0.000
 C         -0.303  0.190 -0.000   -0.317 -0.341 -0.000   -0.222 -0.405 -0.000
 C          0.306  0.470 -0.000    0.458 -0.094 -0.000   -0.165  0.405  0.000
 C          0.083 -0.265  0.000   -0.149  0.371 -0.000    0.363 -0.130  0.000
 F         -0.149  0.144 -0.000    0.003 -0.019  0.000    0.008  0.050  0.000
 Br        -0.002  0.003 -0.000    0.000  0.001 -0.000    0.001 -0.009  0.000
 Cl         0.037  0.023  0.000   -0.002  0.001 -0.000   -0.025 -0.005  0.000
 I          0.002 -0.002  0.000   -0.001  0.000 -0.000    0.001  0.002 -0.000
 Br        -0.006 -0.016  0.000    0.000  0.000  0.000    0.001 -0.007 -0.000
 I         -0.002  0.001 -0.000   -0.000  0.000  0.000   -0.002  0.000 -0.000
 TransDip  -0.065  0.040  0.000    0.020  0.035 -0.000    0.276  0.207 -0.000

 Mode:                28                     29                     30
 Frequency:      1377.43                1535.52                1546.16
 Force Cnst:     13.7907                16.7256                16.9100
 Red. Mass:      12.3365                12.0398                12.0057
 IR Active:          YES                    YES                    YES
 IR Intens:      193.649                 18.053                  3.890
 Raman Active:       YES                    YES                    YES
               X      Y      Z        X      Y      Z        X      Y      Z
 C          0.453 -0.419  0.000   -0.329  0.304 -0.000    0.449  0.456  0.000
 C         -0.063 -0.315  0.000    0.487 -0.181  0.000   -0.326 -0.216  0.000
 C         -0.228  0.381 -0.000   -0.243  0.312  0.000    0.071  0.290  0.000
 C          0.242 -0.112  0.000    0.118 -0.093 -0.000   -0.254 -0.304  0.000
 C         -0.368  0.033 -0.000   -0.310  0.175 -0.000    0.236  0.100 -0.000
 C          0.157  0.199 -0.000    0.177 -0.432  0.000   -0.144 -0.322 -0.000
 F         -0.161  0.143 -0.000    0.053 -0.052 -0.000   -0.022 -0.014 -0.000
 Br         0.004  0.009 -0.000   -0.003 -0.000 -0.000    0.001  0.001 -0.000
 Cl         0.009 -0.007 -0.000    0.001 -0.002 -0.000    0.004 -0.003 -0.000
 I          0.001 -0.001  0.000    0.001 -0.001  0.000   -0.000  0.001  0.000
 Br         0.003 -0.000  0.000    0.001  0.000  0.000   -0.001  0.001  0.000
 I         -0.001 -0.002  0.000    0.001  0.002 -0.000   -0.001  0.000  0.000
 TransDip   0.257 -0.364  0.000   -0.094  0.099  0.000    0.050  0.039  0.000

 STANDARD THERMODYNAMIC QUANTITIES AT   298.15 K  AND     1.00 ATM

   This Molecule has  0 Imaginary Frequencies
   Zero point vibrational energy:       25.003 kcal/mol

   Atom    1 Element C  Has Mass   12.00000
   Atom    2 Element C  Has Mass   12.00000
   Atom    3 Element C  Has Mass   12.00000
   Atom    4 Element C  Has Mass   12.00000
   Atom    5 Element C  Has Mass   12.00000
   Atom    6 Element C  Has Mass   12.00000
   Atom    7 Element F  Has Mass   18.99840
   Atom    8 Element Br Has Mass   78.91830
   Atom    9 Element Cl Has Mass   34.96885
   Atom   10 Element I  Has Mass  126.90440
   Atom   11 Element Br Has Mass   78.91830
   Atom   12 Element I  Has Mass  126.90440
   Molecular Mass:   537.612650 amu
   Principal axes and moments of inertia in amu*Bohr^2:
                             1           2           3
    Eigenvalues --     8591.11311 10291.52000 18882.63311
          X               0.99677     0.08029     0.00000
          Y              -0.08029     0.99677     0.00000
          Z               0.00000    -0.00000     1.00000
   Rotational Symmetry Number is   1
   The Molecule is an Asymmetric Top
   Translational Enthalpy:        0.889 kcal/mol
   Rotational Enthalpy:           0.889 kcal/mol
   Vibrational Enthalpy:         31.363 kcal/mol
   gas constant (RT):             0.592 kcal/mol
   Translational Entropy:        44.731  cal/mol.K
   Rotational Entropy:           35.766  cal/mol.K
   Vibrational Entropy:          43.453  cal/mol.K

   Total Enthalpy:               33.732 kcal/mol
   Total Entropy:               123.950  cal/mol.K

 ======================================================================

 STANDARD THERMODYNAMIC QUANTITIES FOR ANHARMONIC VIBRATION -- TOSH

   Zero point vibrational energy: ************ kcal/mol

   Vibrational Enthalpy:       Infinity kcal/mol
   Vibrational Entropy:             NaN  cal/mol.K

   Total Enthalpy:             Infinity kcal/mol
   Total Entropy:                   NaN  cal/mol.K

 ======================================================================

 STANDARD THERMODYNAMIC QUANTITIES FOR ANHARMONIC VIBRATION -- VPT2

   Zero point vibrational energy: ************ kcal/mol

   Vibrational Enthalpy:       Infinity kcal/mol
   Vibrational Entropy:             NaN  cal/mol.K

   Total Enthalpy:             Infinity kcal/mol
   Total Entropy:                   NaN  cal/mol.K

 ======================================================================

Archival summary:
1\1\february\FREQ\ProcedureUnspecified\BasisUnspecified\2r2l116\taweetha\MonDec202:16:332019MonDec202:16:332019\0\\#,FREQ,ProcedureUnspecified,BasisUnspecified,\\0,1\I\C,1,2.13493\C,2,1.40629,1,121.222\C,3,1.40385,2,120.365,1,180,0\C,4,1.3908,3,118.693,2,-0,0\F,5,1.33641,4,119.303,3,-180,0\C,5,1.39051,4,122.177,3,0,0\C,7,1.40035,5,118.944,4,0,0\Cl,8,1.73695,7,118.638,5,-180,0\Br,7,1.89531,5,118.199,4,180,0\Br,3,1.90072,2,120.506,1,-0,0\I,4,2.12005,3,123.973,2,180,0\\\@

 Total job time:  898.35s(wall), 5146.06s(cpu) 
 Mon Dec  2 02:16:33 2019

        *************************************************************
        *                                                           *
        *  Thank you very much for using Q-Chem.  Have a nice day.  *
        *                                                           *
        *************************************************************
