# Supplementary material for: Geometric and energetic data from quantum chemical calculations of halobenzenes and xylenes
Source: Data Brief. 2020 Mar 5;30:105386. doi: 10.1016/j.dib.2020.105386 (PMC7114895; doi:10.1016/j.dib.2020.105386)
Supplement: Supplementary file 1 [file mmc1.zip › halobenzene/B3LYP/FBrClIClBr.out]

                  Welcome to Q-Chem
     A Quantum Leap Into The Future Of Chemistry


 Q-Chem 5.2 (devel), Q-Chem, Inc., Pleasanton, CA (2019)

 Yihan Shao,  Zhengting Gan,  E. Epifanovsky,  A. T. B. Gilbert,  M. Wormit,  
 J. Kussmann,  A. W. Lange,  A. Behn,  Jia Deng,  Xintian Feng,  D. Ghosh,  
 M. Goldey,  P. R. Horn,  L. D. Jacobson,  I. Kaliman,  T. Kus,  A. Landau,  
 Jie Liu,  E. I. Proynov,  R. M. Richard,  R. P. Steele,  E. J. Sundstrom,  
 H. L. Woodcock III,  P. M. Zimmerman,  D. Zuev,  B. Albrecht,  E. Alguire,  
 S. A. Baeppler,  D. Barton,  Z. Benda,  Y. A. Bernard,  E. J. Berquist,  
 K. B. Bravaya,  H. Burton,  D. Casanova,  Chun-Min Chang,  Yunqing Chen,  
 A. Chien,  K. D. Closser,  M. P. Coons,  S. Coriani,  S. Dasgupta,  
 A. L. Dempwolff,  M. Diedenhofen,  Hainam Do,  R. G. Edgar,  Po-Tung Fang,  
 S. Faraji,  S. Fatehi,  Qingguo Feng,  K. D. Fenk,  J. Fosso-Tande,  
 J. Gayvert,  Qinghui Ge,  A. Ghysels,  G. Gidofalvi,  J. Gomes,  
 J. Gonthier,  A. Gunina,  D. Hait,  M. W. D. Hanson-Heine,  
 P. H. P. Harbach,  A. W. Hauser,  M. F. Herbst,  J. E. Herr,  
 E. G. Hohenstein,  Z. C. Holden,  Kerwin Hui,  B. C. Huynh,  T.-C. Jagau,  
 Hyunjun Ji,  B. Kaduk,  K. Khistyaev,  Jaehoon Kim,  P. Klunzinger,  K. Koh,  
 D. Kosenkov,  L. Koulias,  T. Kowalczyk,  C. M. Krauter,  A. Kunitsa,  
 Ka Un Lao,  A. Laurent,  K. V. Lawler,  Joonho Lee,  D. Lefrancois,  
 S. Lehtola,  D. S. Levine,  Yi-Pei Li,  You-Sheng Lin,  Fenglai Liu,  
 E. Livshits,  A. Luenser,  P. Manohar,  E. Mansoor,  S. F. Manzer,  
 Shan-Ping Mao,  Yuezhi Mao,  N. Mardirossian,  A. V. Marenich,  
 T. Markovich,  L. A. Martinez-Martinez,  S. A. Maurer,  N. J. Mayhall,  
 S. C. McKenzie,  J.-M. Mewes,  P. Morgante,  A. F. Morrison,  
 J. W. Mullinax,  K. Nanda,  T. S. Nguyen-Beck,  R. Olivares-Amaya,  
 J. A. Parkhill,  Zheng Pei,  T. M. Perrine,  F. Plasser,  P. Pokhilko,  
 S. Prager,  A. Prociuk,  E. Ramos,  D. R. Rehn,  F. Rob,  M. Scheurer,  
 M. Schneider,  N. Sergueev,  S. M. Sharada,  S. Sharma,  D. W. Small,  
 T. Stauch,  T. Stein,  Yu-Chuan Su,  A. J. W. Thom,  A. Tkatchenko,  
 T. Tsuchimochi,  N. M. Tubman,  L. Vogt,  M. L. Vidal,  O. Vydrov,  
 M. A. Watson,  J. Wenzel,  M. de Wergifosse,  T. A. Wesolowski,  A. White,  
 J. Witte,  A. Yamada,  Jun Yang,  K. Yao,  S. Yeganeh,  S. R. Yost,  
 Zhi-Qiang You,  A. Zech,  Igor Ying Zhang,  Xing Zhang,  Yan Zhao,  
 Ying Zhu,  B. R. Brooks,  G. K. L. Chan,  C. J. Cramer,  M. S. Gordon,  
 W. J. Hehre,  A. Klamt,  M. W. Schmidt,  C. D. Sherrill,  D. G. Truhlar,  
 A. Aspuru-Guzik,  R. Baer,  A. T. Bell,  N. A. Besley,  Jeng-Da Chai,  
 A. E. DePrince, III,  R. A. DiStasio Jr.,  A. Dreuw,  B. D. Dunietz,  
 T. R. Furlani,  Chao-Ping Hsu,  Yousung Jung,  Jing Kong,  D. S. Lambrecht,  
 WanZhen Liang,  C. Ochsenfeld,  V. A. Rassolov,  L. V. Slipchenko,  
 J. E. Subotnik,  T. Van Voorhis,  J. M. Herbert,  A. I. Krylov,  
 P. M. W. Gill,  M. Head-Gordon

 Contributors to earlier versions of Q-Chem not listed above: 
 R. D. Adamson,  B. Austin,  J. Baker,  G. J. O. Beran,  K. Brandhorst,  
 S. T. Brown,  E. F. C. Byrd,  A. K. Chakraborty,  C.-L. Cheng,  
 Siu Hung Chien,  D. M. Chipman,  D. L. Crittenden,  H. Dachsel,  
 R. J. Doerksen,  A. D. Dutoi,  L. Fusti-Molnar,  W. A. Goddard III,  
 A. Golubeva-Zadorozhnaya,  S. R. Gwaltney,  G. Hawkins,  A. Heyden,  
 S. Hirata,  G. Kedziora,  F. J. Keil,  C. Kelley,  Jihan Kim,  R. A. King,  
 R. Z. Khaliullin,  P. P. Korambath,  W. Kurlancheek,  A. M. Lee,  M. S. Lee,  
 S. V. Levchenko,  Ching Yeh Lin,  D. Liotard,  R. C. Lochan,  I. Lotan,  
 P. E. Maslen,  N. Nair,  D. P. O'Neill,  D. Neuhauser,  E. Neuscamman,  
 C. M. Oana,  R. Olson,  B. Peters,  R. Peverati,  P. A. Pieniazek,  
 Y. M. Rhee,  J. Ritchie,  M. A. Rohrdanz,  E. Rosta,  N. J. Russ,  
 H. F. Schaefer III,  N. E. Schultz,  N. Shenvi,  A. C. Simmonett,  A. Sodt,  
 D. Stuck,  K. S. Thanthiriwatte,  V. Vanovschi,  Tao Wang,  A. Warshel,  
 C. F. Williams,  Q. Wu,  X. Xu,  W. Zhang

 Please cite Q-Chem as follows:
 Y. Shao et al., Mol. Phys. 113, 184-215 (2015)
 DOI: 10.1080/00268976.2014.952696

 Q-Chem 5.2.1 for Intel X86 EM64T Linux

 Parts of Q-Chem use Armadillo 8.300.2 (Tropical Shenanigans).
 http://arma.sourceforge.net/

 Q-Chem begins on Mon Dec  2 02:16:33 2019  

Host: 
0

     Scratch files written to /scratch/taweetham/qchem29441//
NAlpha2: 202
NElect   202
Mult     1

Checking the input file for inconsistencies... 	...done.

--------------------------------------------------------------
User input:
--------------------------------------------------------------
$MOLECULE
0 1
C   
C	1	CC
C	2	CC	1	120.0		
C	3	CC	2	120.0	1	0.0
C	4	CC	3	120.0	2	0.0	
C	5 	CC	4	120.0	3	0.0
F	1	CF	2	120.0	3	180.0
Br	2	CBr	3	120.0	4	180.0
Cl	3	CCl	4	120.0	5	180.0
I	4	CI	5	120.0	6	180.0
Cl	5	CCl	6	120.0	1	180.0
Br	6	CBr	1	120.0	2	180.0

CC=1.39483
CH=1.08673
CF=1.33960
CCl=1.72090
CBr=1.89068
CI=2.07886
$END

$REM
   JOB_TYPE	OPTIMIZATION
   BASIS	6-311++G**
   METHOD	B3LYP
   MEM_TOTAL	64000
   SYM_IGNORE	TRUE
$END

--------------------------------------------------------------
 ----------------------------------------------------------------
             Standard Nuclear Orientation (Angstroms)
    I     Atom           X                Y                Z
 ----------------------------------------------------------------
    1      C       0.0000000000     0.0000000000     0.0000000000
    2      C       0.0000000000     0.0000000000     1.3948300000
    3      C       1.2079582140     0.0000000000     2.0922450000
    4      C       2.4159164279     0.0000000000     1.3948300000
    5      C       2.4159164279     0.0000000000    -0.0000000000
    6      C       1.2079582140     0.0000000000    -0.6974150000
    7      F      -1.1601276309    -0.0000000000    -0.6698000000
    8      Br     -1.6373769104    -0.0000000000     2.3401700000
    9      Cl      1.2079582140    -0.0000000000     3.8131450000
   10      I       4.2162619988    -0.0000000000     2.4342600000
   11      Cl      3.9062595453    -0.0000000000    -0.8604500000
   12      Br      1.2079582140    -0.0000000000    -2.5880950000
 ----------------------------------------------------------------
 Nuclear Repulsion Energy =        2412.65600299 hartrees
 There are      101 alpha and      101 beta electrons
 Requested basis set is 6-311++G(d,p)
 There are 130 shells and 372 basis functions

 Total QAlloc Memory Limit  64000 MB
 Mega-Array Size       188 MB
 MEM_STATIC part       192 MB
 A cutoff of  1.0D-11 yielded   5589 shell pairs
 There are     51277 function pairs (     56517 Cartesian)
 Smallest overlap matrix eigenvalue = 5.86E-07

 Q-Chem warning in module stvman/mkSTV.C, line 318:

 Overlap eigenvalue is smaller than square root of threshold
 Use THRESH >= 12 to get rid of this warning

 Linear dependence detected in AO basis
 Tighter screening thresholds may be required for diffuse basis sets
 Use S2THRESH > 14 and THRESH = 14 in case of SCF convergence issues
 Number of orthogonalized atomic orbitals = 371
 Maximum deviation from orthogonality = 3.055E-10

 Scale SEOQF with 1.000000e-01/1.000000e-01/1.000000e-01

 Standard Electronic Orientation quadrupole field applied
 Nucleus-field energy     =    -0.0000000607 hartrees
 Guess from superposition of atomic densities
 Warning:  Energy on first SCF cycle will be non-variational
 SAD guess density has 202.000000 electrons

 -----------------------------------------------------------------------
  General SCF calculation program by
  Eric Jon Sundstrom, Paul Horn, Yuezhi Mao, Dmitri Zuev, Alec White,
  David Stuck, Shaama M.S., Shane Yost, Joonho Lee, David Small,
  Daniel Levine, Susi Lehtola, Hugh Burton, Evgeny Epifanovsky,
  Bang C. Huynh
 -----------------------------------------------------------------------
 Exchange:     0.2000 Hartree-Fock + 0.0800 Slater + 0.7200 B88
 Correlation:  0.1900 VWN1RPA + 0.8100 LYP
 Using SG-1 standard quadrature grid
 using 6 threads for integral computing
 -------------------------------------------------------
 OpenMP Integral computing Module                
 Release: version 2.0, May 2017, Q-Chem Inc. Pleasanton 
 -------------------------------------------------------
 A restricted SCF calculation will be
 performed using DIIS
 SCF converges when DIIS error is below 1.0e-08
 ---------------------------------------
  Cycle       Energy         DIIS error
 ---------------------------------------
    1  -13319.3337431391      3.07e-02  
    2  -13316.7344522130      2.09e-03  
    3  -13316.6957238970      2.51e-03  
    4  -13316.7664688516      8.33e-04  
    5  -13316.7789309079      2.19e-04  
    6  -13316.7795027558      7.92e-05  
    7  -13316.7795876178      2.26e-05  
    8  -13316.7795953879      1.02e-05  
    9  -13316.7795969565      2.05e-06  
   10  -13316.7795969940      4.26e-07  
   11  -13316.7795969960      1.78e-07  
   12  -13316.7795969974      4.66e-08  
   13  -13316.7795969986      1.19e-08  
   14  -13316.7795970012      3.10e-09  Convergence criterion met
 ---------------------------------------
 SCF time:   CPU 222.11s  wall 40.00s 
 SCF   energy in the final basis set =   -13316.7795970012
 Total energy in the final basis set =   -13316.7795970012

 --------------------------------------------------------------

                    Orbital Energies (a.u.)
 --------------------------------------------------------------

 Alpha MOs
 -- Occupied --
********-482.8601-482.8601-176.3206-165.7244-165.7223-165.7220-101.5860
******** -62.5129 -62.5129 -56.3337 -56.3337 -56.3295 -56.3295 -56.3292
-56.3291 -35.8172 -31.3106 -31.3045 -31.3039 -24.7326 -22.9610 -22.9597
-22.9593 -22.9550 -22.9550 -10.3183 -10.2887 -10.2887 -10.2784 -10.2784
-10.2672  -9.5013  -9.5013  -8.7218  -8.7218  -7.2662  -7.2660  -7.2562
 -7.2562  -7.2553  -7.2552  -6.5542  -6.5542  -6.5401  -6.5401  -6.5392
 -6.5392  -6.3669  -4.7799  -4.7647  -4.7636  -2.6649  -2.6648  -2.6612
 -2.6610  -2.6604  -2.6604  -2.6492  -2.6491  -2.6491  -2.6490  -2.0458
 -2.0412  -2.0403  -2.0272  -2.0270  -1.2750  -0.9642  -0.9248  -0.8812
 -0.8503  -0.8318  -0.7812  -0.7469  -0.7017  -0.6451  -0.6307  -0.5790
 -0.5776  -0.5185  -0.5023  -0.4777  -0.4757  -0.4578  -0.4538  -0.4116
 -0.4114  -0.4028  -0.3685  -0.3626  -0.3595  -0.3484  -0.3351  -0.3150
 -0.3137  -0.3032  -0.2720  -0.2707  -0.2648
 -- Virtual --
 -0.0883  -0.0686  -0.0627  -0.0367  -0.0304  -0.0088   0.0121   0.0166
  0.0232   0.0277   0.0393   0.0404   0.0534   0.0570   0.0629   0.0665
  0.0689   0.0764   0.0785   0.0848   0.0865   0.0921   0.0966   0.1007
  0.1056   0.1183   0.1208   0.1273   0.1357   0.1390   0.1453   0.1582
  0.1604   0.1607   0.1687   0.1820   0.1842   0.1964   0.1985   0.1989
  0.2008   0.2102   0.2144   0.2266   0.2325   0.2341   0.2491   0.2581
  0.2617   0.2723   0.2769   0.2812   0.2899   0.3033   0.3193   0.3397
  0.3539   0.3696   0.3916   0.3920   0.4005   0.4040   0.4208   0.4250
  0.4250   0.4304   0.4319   0.4340   0.4355   0.4543   0.4654   0.4769
  0.4793   0.4926   0.5026   0.5058   0.5135   0.5193   0.5307   0.5342
  0.5503   0.5627   0.5645   0.5693   0.5773   0.5774   0.5956   0.6119
  0.6246   0.6346   0.6376   0.6433   0.6837   0.7011   0.7070   0.7082
  0.7393   0.7467   0.7762   0.7880   0.8099   0.8124   0.8210   0.8227
  0.8311   0.8387   0.8458   0.8556   0.8571   0.8890   0.9049   0.9107
  0.9319   0.9368   0.9412   0.9515   0.9625   1.0026   1.0339   1.0691
  1.0737   1.0913   1.1061   1.1696   1.1746   1.2059   1.2158   1.2326
  1.2355   1.2549   1.2857   1.3211   1.3669   1.3963   1.4036   1.4123
  1.4577   1.4621   1.4964   1.5064   1.5464   1.5611   1.5979   1.6145
  1.7155   1.7352   1.7467   1.7662   1.8174   1.8204   1.8389   1.8440
  1.9003   2.0031   2.0159   2.0313   2.0473   2.0858   2.1410   2.1555
  2.1970   2.2003   2.2456   2.2534   2.2570   2.2572   2.2831   2.2987
  2.3179   2.3197   2.4055   2.4695   2.4736   2.5534   2.5684   2.5799
  2.7031   2.7221   2.8064   2.8329   2.8402   3.0016   3.0214   3.0362
  3.0738   3.0916   3.1729   3.2106   3.3943   3.4485   3.6530   3.7504
  3.7518   3.8576   3.8830   3.9548   3.9550   3.9837   3.9888   4.0078
  4.0265   4.0548   4.0603   4.0628   4.0750   4.0892   4.1636   4.2478
  4.2507   4.2876   4.4052   4.4064   4.5121   4.8197   4.8332   6.0268
  6.1467   6.1709   6.2969   6.4451   6.6730   6.7552   6.7737   7.5446
  7.5571   7.6648   7.6852   7.7500   7.7521   9.7550   9.7912  23.2247
 23.7774  23.7806  23.9420  23.9423  24.0267  25.8105  25.8193  26.1652
 26.2512  26.6338  26.6493  27.9252  28.3606  28.4322  28.4535  28.5259
 28.5546  28.5563  28.6227  28.7312  47.9782  48.0227  66.7703 127.8975
127.9690 127.9796 151.7081 215.7448 215.7883 289.7404 289.7528 289.8599
289.8854 289.9737 289.97441020.78971020.84581901.8735
 --------------------------------------------------------------

          Ground-State Mulliken Net Atomic Charges

     Atom                 Charge (a.u.)
  ----------------------------------------
      1 C                    -0.865426
      2 C                     0.146951
      3 C                     0.063027
      4 C                    -0.469720
      5 C                     0.079531
      6 C                     0.133660
      7 F                    -0.090915
      8 Br                   -0.119839
      9 Cl                    0.559967
     10 I                     0.122001
     11 Cl                    0.560180
     12 Br                   -0.119417
  ----------------------------------------
  Sum of atomic charges =     0.000000

 -----------------------------------------------------------------
                    Cartesian Multipole Moments
 -----------------------------------------------------------------
    Charge (ESU x 10^10)
                -0.0000
    Dipole Moment (Debye)
         X       0.7157      Y      -0.0000      Z       0.4118
       Tot       0.8257
    Quadrupole Moments (Debye-Ang)
        XX    -125.2326     XY       0.0000     YY    -129.3313
        XZ      -0.0260     YZ       0.0000     ZZ    -125.2297
    Octopole Moments (Debye-Ang^2)
       XXX    -603.1625    XXY       0.0000    XYY    -213.5746
       YYY       0.0000    XXZ    -100.0235    XYZ       0.0000
       YYZ    -123.3000    XZZ    -201.0768    YZZ       0.0000
       ZZZ    -364.3690
    Hexadecapole Moments (Debye-Ang^3)
      XXXX   -5114.4873   XXXY       0.0000   XXYY    -944.3211
      XYYY       0.0000   YYYY    -156.2976   XXXZ    -542.3567
      XXYZ      -0.0000   XYYZ    -214.2994   YYYZ       0.0000
      XXZZ   -1449.0850   XYZZ       0.0000   YYZZ    -696.8711
      XZZZ    -624.1050   YZZZ       0.0000   ZZZZ   -3768.1914
 -----------------------------------------------------------------
 Calculating analytic gradient of the SCF energy
 Gradient of SCF Energy
            1           2           3           4           5           6
    1  -0.0029952   0.0069792  -0.0000033  -0.0002992   0.0030060   0.0036524
    2  -0.0000000  -0.0000000   0.0000000   0.0000000   0.0000000  -0.0000000
    3  -0.0016725   0.0001533   0.0036244   0.0006513  -0.0020021   0.0052712
            7           8           9          10          11          12
    1  -0.0056453   0.0055982   0.0028360  -0.0138669  -0.0058015   0.0065396
    2   0.0000000  -0.0000000   0.0000000   0.0000000   0.0000000  -0.0000000
    3  -0.0033915   0.0038842  -0.0076955  -0.0090902   0.0068660   0.0034013
 Max gradient component =       1.387E-02
 RMS gradient           =       4.395E-03
 Gradient time:  CPU 75.11 s  wall 12.62 s
 Geometry Optimization Parameters
   NAtoms,    NIC,     NZ,  NCons,   NDum,   NFix, NCnnct, MaxDiis
       12      78      12       0       0       0       0       0


** GEOMETRY OPTIMIZATION IN DELOCALIZED INTERNAL COORDINATES **
   Searching for a Minimum

   Optimization Cycle:   1

                       Coordinates (Angstroms)
     ATOM                X               Y               Z
      1  C         0.0000000000    0.0000000000    0.0000000000
      2  C         0.0000000000    0.0000000000    1.3948300000
      3  C         1.2079582140    0.0000000000    2.0922450000
      4  C         2.4159164279    0.0000000000    1.3948300000
      5  C         2.4159164279    0.0000000000    0.0000000000
      6  C         1.2079582140    0.0000000000   -0.6974150000
      7  F        -1.1601276309    0.0000000000   -0.6698000000
      8  Br       -1.6373769104    0.0000000000    2.3401700000
      9  Cl        1.2079582140    0.0000000000    3.8131450000
     10  I         4.2162619988    0.0000000000    2.4342600000
     11  Cl        3.9062595453    0.0000000000   -0.8604500000
     12  Br        1.2079582140    0.0000000000   -2.5880950000
   Point Group: c1    Number of degrees of freedom:    30


   Energy is -13316.779597001


 Attempting to generate delocalized internal coordinates
 Initial Hessian constructed with Jon Baker's OPTIMIZE code

 21 Hessian modes will be used to form the next step
  Hessian Eigenvalues:
     0.124424    0.201019    0.201019    0.250000    0.250000    0.250000
     0.250000    0.250000    0.250000    0.250000    0.250000    0.250000
     0.334879    0.334879    0.426727    0.426727    0.464882    0.464882
     0.464882    0.464882    0.572947

 Minimum search - taking simple RFO step
 Searching for Lamda that Minimizes Along All modes
 Value Taken    Lamda =  -0.00706568
 Step Taken.  Stepsize is  0.179142

                             Maximum     Tolerance    Cnvgd?
         Gradient           0.033789      0.000300      NO
         Displacement       0.114198      0.001200      NO
         Energy change     *********      0.000001      NO


 New Cartesian Coordinates Obtained by Inverse Iteration

 Displacement from previous Coordinates is:  0.359163
 ----------------------------------------------------------------
             Standard Nuclear Orientation (Angstroms)
    I     Atom           X                Y                Z
 ----------------------------------------------------------------
    1      C       0.0223214240     0.0000000000     0.0125111488
    2      C       0.0015399779     0.0000000000     1.3988865405
    3      C       1.2143023542     0.0000000000     2.1046071412
    4      C       2.4423795235     0.0000000000     1.4078627840
    5      C       2.4334498050     0.0000000000    -0.0047381979
    6      C       1.2127910334     0.0000000000    -0.6994712150
    7      F      -1.1331672084     0.0000000000    -0.6533076322
    8      Br     -1.6892572491     0.0000000000     2.2613705385
    9      Cl      1.1739253911     0.0000000000     3.8369462162
   10      I       4.2921785900     0.0000000000     2.4947556127
   11      Cl      3.9124229445     0.0000000000    -0.9099185308
   12      Br      1.1057961285     0.0000000000    -2.5957844060
 ----------------------------------------------------------------
 Nuclear Repulsion Energy =        2384.68507103 hartrees
 There are      101 alpha and      101 beta electrons
 Applying Cartesian multipole field
    Component          Value
    ---------          -----
     (2,0,0)        1.00000E-11
     (0,2,0)        2.00000E-11
     (0,0,2)       -3.00000E-11
 Nucleus-field energy     =    -0.0000000605 hartrees
 Requested basis set is 6-311++G(d,p)
 There are 130 shells and 372 basis functions
 A cutoff of  1.0D-11 yielded   5548 shell pairs
 There are     50982 function pairs (     56167 Cartesian)
 Smallest overlap matrix eigenvalue = 5.97E-07

 Q-Chem warning in module stvman/mkSTV.C, line 318:

 Overlap eigenvalue is smaller than square root of threshold
 Use THRESH >= 12 to get rid of this warning

 Linear dependence detected in AO basis
 Tighter screening thresholds may be required for diffuse basis sets
 Use S2THRESH > 14 and THRESH = 14 in case of SCF convergence issues
 Number of orthogonalized atomic orbitals = 371
 Maximum deviation from orthogonality = 1.854E-10
 Guess MOs from SCF MO coefficient file

 -----------------------------------------------------------------------
  General SCF calculation program by
  Eric Jon Sundstrom, Paul Horn, Yuezhi Mao, Dmitri Zuev, Alec White,
  David Stuck, Shaama M.S., Shane Yost, Joonho Lee, David Small,
  Daniel Levine, Susi Lehtola, Hugh Burton, Evgeny Epifanovsky,
  Bang C. Huynh
 -----------------------------------------------------------------------
 Exchange:     0.2000 Hartree-Fock + 0.0800 Slater + 0.7200 B88
 Correlation:  0.1900 VWN1RPA + 0.8100 LYP
 Using SG-1 standard quadrature grid
 using 6 threads for integral computing
 -------------------------------------------------------
 OpenMP Integral computing Module                
 Release: version 2.0, May 2017, Q-Chem Inc. Pleasanton 
 -------------------------------------------------------
 A restricted SCF calculation will be
 performed using DIIS
 SCF converges when DIIS error is below 1.0e-08
 ---------------------------------------
  Cycle       Energy         DIIS error
 ---------------------------------------
    1  -13316.7774386687      6.38e-04  
    2  -13316.7811319890      2.67e-04  
    3  -13316.7790238994      4.29e-04  
    4  -13316.7823438967      5.25e-05  
    5  -13316.7823796851      9.86e-06  
    6  -13316.7823809207      3.32e-06  
    7  -13316.7823810702      1.31e-06  
    8  -13316.7823810904      4.49e-07  
    9  -13316.7823810930      1.40e-07  
   10  -13316.7823810938      4.68e-08  
   11  -13316.7823810952      1.76e-08  
   12  -13316.7823810954      6.95e-09  Convergence criterion met
 ---------------------------------------
 SCF time:   CPU 192.80s  wall 35.00s 
 SCF   energy in the final basis set =   -13316.7823810954
 Total energy in the final basis set =   -13316.7823810954

 --------------------------------------------------------------

                    Orbital Energies (a.u.)
 --------------------------------------------------------------

 Alpha MOs
 -- Occupied --
********-482.8611-482.8610-176.3228-165.7268-165.7245-165.7243-101.5867
******** -62.5138 -62.5137 -56.3346 -56.3345 -56.3304 -56.3303 -56.3300
-56.3299 -35.8192 -31.3128 -31.3063 -31.3059 -24.7318 -22.9632 -22.9618
-22.9614 -22.9569 -22.9569 -10.3160 -10.2940 -10.2935 -10.2791 -10.2788
-10.2750  -9.5015  -9.5013  -8.7226  -8.7225  -7.2665  -7.2661  -7.2563
 -7.2562  -7.2554  -7.2553  -6.5551  -6.5550  -6.5408  -6.5407  -6.5399
 -6.5398  -6.3685  -4.7817  -4.7660  -4.7651  -2.6657  -2.6657  -2.6619
 -2.6618  -2.6613  -2.6611  -2.6498  -2.6498  -2.6497  -2.6497  -2.0471
 -2.0427  -2.0419  -2.0284  -2.0282  -1.2779  -0.9587  -0.9200  -0.8796
 -0.8499  -0.8280  -0.7789  -0.7470  -0.6957  -0.6462  -0.6319  -0.5784
 -0.5739  -0.5204  -0.4992  -0.4761  -0.4758  -0.4534  -0.4532  -0.4112
 -0.4088  -0.3998  -0.3672  -0.3602  -0.3562  -0.3483  -0.3331  -0.3159
 -0.3144  -0.3029  -0.2767  -0.2711  -0.2666
 -- Virtual --
 -0.0967  -0.0709  -0.0634  -0.0433  -0.0338  -0.0095   0.0065   0.0150
  0.0226   0.0273   0.0394   0.0409   0.0529   0.0573   0.0614   0.0671
  0.0677   0.0765   0.0774   0.0850   0.0864   0.0907   0.0967   0.0992
  0.1054   0.1178   0.1194   0.1271   0.1345   0.1387   0.1455   0.1570
  0.1583   0.1620   0.1671   0.1807   0.1811   0.1944   0.1972   0.2006
  0.2007   0.2087   0.2114   0.2238   0.2311   0.2378   0.2504   0.2581
  0.2584   0.2663   0.2778   0.2805   0.2913   0.3021   0.3171   0.3428
  0.3533   0.3682   0.3904   0.3937   0.3952   0.4013   0.4202   0.4211
  0.4256   0.4261   0.4294   0.4316   0.4344   0.4536   0.4657   0.4745
  0.4776   0.4872   0.5014   0.5026   0.5152   0.5200   0.5301   0.5363
  0.5474   0.5610   0.5637   0.5652   0.5760   0.5777   0.5935   0.6102
  0.6219   0.6307   0.6337   0.6381   0.6848   0.7020   0.7047   0.7049
  0.7270   0.7325   0.7606   0.7927   0.8083   0.8122   0.8206   0.8254
  0.8312   0.8410   0.8463   0.8530   0.8535   0.8871   0.9029   0.9117
  0.9297   0.9331   0.9351   0.9447   0.9638   0.9933   1.0250   1.0652
  1.0694   1.0922   1.1071   1.1621   1.1639   1.1958   1.2172   1.2290
  1.2322   1.2489   1.2800   1.3077   1.3593   1.3953   1.4050   1.4117
  1.4598   1.4711   1.4810   1.4856   1.5452   1.5639   1.5949   1.5978
  1.7128   1.7299   1.7507   1.7592   1.8105   1.8135   1.8366   1.8377
  1.8931   2.0022   2.0059   2.0292   2.0439   2.0768   2.1272   2.1472
  2.1910   2.2080   2.2420   2.2455   2.2466   2.2553   2.2792   2.2955
  2.3005   2.3008   2.3995   2.4589   2.4720   2.5436   2.5660   2.5718
  2.7001   2.7201   2.8038   2.8303   2.8357   2.9955   3.0154   3.0288
  3.0568   3.0888   3.1665   3.1947   3.3825   3.4451   3.6368   3.7495
  3.7509   3.8461   3.8851   3.9536   3.9600   3.9817   3.9889   4.0081
  4.0174   4.0440   4.0612   4.0681   4.0825   4.0876   4.1497   4.2433
  4.2478   4.2817   4.4038   4.4052   4.4853   4.7985   4.8407   6.0207
  6.1377   6.1490   6.2957   6.4469   6.6695   6.7594   6.7719   7.5441
  7.5560   7.6609   7.6790   7.7480   7.7535   9.7488   9.7856  23.2282
 23.7567  23.7642  23.9031  23.9205  24.0237  25.8069  25.8156  26.1331
 26.2426  26.6081  26.6152  27.9051  28.3548  28.4181  28.4462  28.5239
 28.5504  28.5512  28.6136  28.7205  47.9722  48.0202  66.7690 127.8922
127.9621 127.9678 151.6895 215.7375 215.7814 289.7395 289.7514 289.8563
289.8785 289.9706 289.97621020.78231020.84301901.8539
 --------------------------------------------------------------

          Ground-State Mulliken Net Atomic Charges

     Atom                 Charge (a.u.)
  ----------------------------------------
      1 C                    -1.080593
      2 C                    -0.061967
      3 C                     0.220519
      4 C                    -0.245798
      5 C                     0.296265
      6 C                    -0.089759
      7 F                    -0.073337
      8 Br                   -0.107689
      9 Cl                    0.563567
     10 I                     0.125032
     11 Cl                    0.560615
     12 Br                   -0.106855
  ----------------------------------------
  Sum of atomic charges =     0.000000

 -----------------------------------------------------------------
                    Cartesian Multipole Moments
 -----------------------------------------------------------------
    Charge (ESU x 10^10)
                -0.0000
    Dipole Moment (Debye)
         X       0.6043      Y       0.0000      Z       0.3674
       Tot       0.7072
    Quadrupole Moments (Debye-Ang)
        XX    -125.0071     XY      -0.0000     YY    -129.5854
        XZ       0.4807     YZ      -0.0000     ZZ    -125.3373
    Octopole Moments (Debye-Ang^2)
       XXX    -602.1261    XXY      -0.0000    XYY    -213.8900
       YYY      -0.0000    XXZ     -97.0870    XYZ      -0.0000
       YYZ    -123.8051    XZZ    -200.0982    YZZ       0.0000
       ZZZ    -366.6285
    Hexadecapole Moments (Debye-Ang^3)
      XXXX   -5203.5968   XXXY      -0.0000   XXYY    -964.5701
      XYYY      -0.0000   YYYY    -156.8855   XXXZ    -567.4151
      XXYZ       0.0000   XYYZ    -229.3961   YYYZ      -0.0000
      XXZZ   -1465.2450   XYZZ      -0.0000   YYZZ    -704.4233
      XZZZ    -654.1430   YZZZ      -0.0000   ZZZZ   -3810.5785
 -----------------------------------------------------------------
 Calculating analytic gradient of the SCF energy
 Gradient of SCF Energy
            1           2           3           4           5           6
    1   0.0007595   0.0000696  -0.0035767   0.0029783   0.0024439  -0.0040489
    2  -0.0000000   0.0000000  -0.0000000  -0.0000000   0.0000000   0.0000000
    3   0.0006922  -0.0047249   0.0043510   0.0023347  -0.0055720   0.0022403
            7           8           9          10          11          12
    1   0.0003612  -0.0008820  -0.0000972   0.0036386  -0.0011507  -0.0004955
    2  -0.0000000  -0.0000000   0.0000000   0.0000000   0.0000000  -0.0000000
    3   0.0001921   0.0001758  -0.0012571   0.0028269  -0.0002270  -0.0010321
 Max gradient component =       5.572E-03
 RMS gradient           =       2.071E-03
 Gradient time:  CPU 73.92 s  wall 12.42 s
 Geometry Optimization Parameters
   NAtoms,    NIC,     NZ,  NCons,   NDum,   NFix, NCnnct, MaxDiis
       12      78      12       0       0       0       0       0

 Cartesian Hessian Update
 Hessian updated using BFGS update


** GEOMETRY OPTIMIZATION IN DELOCALIZED INTERNAL COORDINATES **
   Searching for a Minimum

   Optimization Cycle:   2

                       Coordinates (Angstroms)
     ATOM                X               Y               Z
      1  C         0.0223214240    0.0000000000    0.0125111488
      2  C         0.0015399779    0.0000000000    1.3988865405
      3  C         1.2143023542    0.0000000000    2.1046071412
      4  C         2.4423795235    0.0000000000    1.4078627840
      5  C         2.4334498050    0.0000000000   -0.0047381979
      6  C         1.2127910334    0.0000000000   -0.6994712150
      7  F        -1.1331672084    0.0000000000   -0.6533076322
      8  Br       -1.6892572491    0.0000000000    2.2613705385
      9  Cl        1.1739253911    0.0000000000    3.8369462162
     10  I         4.2921785900    0.0000000000    2.4947556127
     11  Cl        3.9124229445    0.0000000000   -0.9099185308
     12  Br        1.1057961285    0.0000000000   -2.5957844060
   Point Group: c1    Number of degrees of freedom:    30


   Energy is -13316.782381095

 Hessian updated using BFGS update

 12 Hessian modes will be used to form the next step
  Hessian Eigenvalues:
     0.137044    0.201018    0.202011    0.233843    0.258520    0.329423
     0.334907    0.426687    0.452557    0.464732    0.512399    0.573289

 Minimum search - taking simple RFO step
 Searching for Lamda that Minimizes Along All modes
 Value Taken    Lamda =  -0.00039234
 Step Taken.  Stepsize is  0.035717

                             Maximum     Tolerance    Cnvgd?
         Gradient           0.005753      0.000300      NO
         Displacement       0.015266      0.001200      NO
         Energy change     -0.002784      0.000001      NO


 New Cartesian Coordinates Obtained by Inverse Iteration

 Displacement from previous Coordinates is:  0.060220
 ----------------------------------------------------------------
             Standard Nuclear Orientation (Angstroms)
    I     Atom           X                Y                Z
 ----------------------------------------------------------------
    1      C       0.0227612315     0.0000000000     0.0129939706
    2      C       0.0008044045     0.0000000000     1.4023713770
    3      C       1.2142344102     0.0000000000     2.1034266998
    4      C       2.4350643154     0.0000000000     1.4039376972
    5      C       2.4308202733     0.0000000000    -0.0023885932
    6      C       1.2151666542     0.0000000000    -0.7009869334
    7      F      -1.1328300240     0.0000000000    -0.6529584668
    8      Br     -1.6872821780     0.0000000000     2.2664600287
    9      Cl      1.1805400763     0.0000000000     3.8379066634
   10      I       4.2774620765     0.0000000000     2.4757498064
   11      Cl      3.9178311459     0.0000000000    -0.8972395714
   12      Br      1.1141103285     0.0000000000    -2.5955526782
 ----------------------------------------------------------------
 Nuclear Repulsion Energy =        2389.54182512 hartrees
 There are      101 alpha and      101 beta electrons
 Applying Cartesian multipole field
    Component          Value
    ---------          -----
     (2,0,0)        1.00000E-11
     (0,2,0)        2.00000E-11
     (0,0,2)       -3.00000E-11
 Nucleus-field energy     =    -0.0000000602 hartrees
 Requested basis set is 6-311++G(d,p)
 There are 130 shells and 372 basis functions
 A cutoff of  1.0D-11 yielded   5551 shell pairs
 There are     51027 function pairs (     56221 Cartesian)
 Smallest overlap matrix eigenvalue = 5.85E-07

 Q-Chem warning in module stvman/mkSTV.C, line 318:

 Overlap eigenvalue is smaller than square root of threshold
 Use THRESH >= 12 to get rid of this warning

 Linear dependence detected in AO basis
 Tighter screening thresholds may be required for diffuse basis sets
 Use S2THRESH > 14 and THRESH = 14 in case of SCF convergence issues
 Number of orthogonalized atomic orbitals = 371
 Maximum deviation from orthogonality = 1.900E-10
 Guess MOs from SCF MO coefficient file

 -----------------------------------------------------------------------
  General SCF calculation program by
  Eric Jon Sundstrom, Paul Horn, Yuezhi Mao, Dmitri Zuev, Alec White,
  David Stuck, Shaama M.S., Shane Yost, Joonho Lee, David Small,
  Daniel Levine, Susi Lehtola, Hugh Burton, Evgeny Epifanovsky,
  Bang C. Huynh
 -----------------------------------------------------------------------
 Exchange:     0.2000 Hartree-Fock + 0.0800 Slater + 0.7200 B88
 Correlation:  0.1900 VWN1RPA + 0.8100 LYP
 Using SG-1 standard quadrature grid
 using 6 threads for integral computing
 -------------------------------------------------------
 OpenMP Integral computing Module                
 Release: version 2.0, May 2017, Q-Chem Inc. Pleasanton 
 -------------------------------------------------------
 A restricted SCF calculation will be
 performed using DIIS
 SCF converges when DIIS error is below 1.0e-08
 ---------------------------------------
  Cycle       Energy         DIIS error
 ---------------------------------------
    1  -13316.7823422016      1.76e-04  
    2  -13316.7825177871      6.31e-05  
    3  -13316.7823524522      1.13e-04  
    4  -13316.7825891798      7.97e-06  
    5  -13316.7825902010      1.71e-06  
    6  -13316.7825902429      7.34e-07  
    7  -13316.7825902496      2.67e-07  
    8  -13316.7825902505      9.49e-08  
    9  -13316.7825902508      2.55e-08  
   10  -13316.7825902492      1.09e-08  
   11  -13316.7825902479      4.52e-09  Convergence criterion met
 ---------------------------------------
 SCF time:   CPU 173.25s  wall 31.00s 
 SCF   energy in the final basis set =   -13316.7825902479
 Total energy in the final basis set =   -13316.7825902479

 --------------------------------------------------------------

                    Orbital Energies (a.u.)
 --------------------------------------------------------------

 Alpha MOs
 -- Occupied --
********-482.8613-482.8612-176.3222-165.7261-165.7238-165.7236-101.5864
******** -62.5140 -62.5139 -56.3348 -56.3347 -56.3305 -56.3305 -56.3302
-56.3302 -35.8186 -31.3122 -31.3058 -31.3053 -24.7318 -22.9626 -22.9611
-22.9608 -22.9563 -22.9563 -10.3164 -10.2931 -10.2929 -10.2792 -10.2790
-10.2732  -9.5012  -9.5011  -8.7228  -8.7227  -7.2662  -7.2660  -7.2561
 -7.2560  -7.2552  -7.2551  -6.5553  -6.5552  -6.5410  -6.5410  -6.5401
 -6.5401  -6.3680  -4.7811  -4.7655  -4.7646  -2.6659  -2.6659  -2.6621
 -2.6620  -2.6614  -2.6613  -2.6500  -2.6500  -2.6500  -2.6499  -2.0466
 -2.0422  -2.0414  -2.0279  -2.0277  -1.2777  -0.9594  -0.9199  -0.8793
 -0.8502  -0.8291  -0.7793  -0.7477  -0.6967  -0.6463  -0.6317  -0.5781
 -0.5749  -0.5202  -0.4993  -0.4762  -0.4759  -0.4540  -0.4537  -0.4113
 -0.4088  -0.4002  -0.3672  -0.3601  -0.3567  -0.3486  -0.3336  -0.3161
 -0.3148  -0.3029  -0.2757  -0.2714  -0.2662
 -- Virtual --
 -0.0952  -0.0706  -0.0630  -0.0416  -0.0339  -0.0096   0.0071   0.0149
  0.0224   0.0273   0.0393   0.0408   0.0530   0.0573   0.0616   0.0671
  0.0677   0.0765   0.0771   0.0849   0.0864   0.0909   0.0967   0.0991
  0.1053   0.1178   0.1193   0.1271   0.1347   0.1388   0.1453   0.1577
  0.1586   0.1618   0.1674   0.1808   0.1820   0.1952   0.1978   0.2002
  0.2005   0.2083   0.2118   0.2241   0.2313   0.2374   0.2503   0.2580
  0.2587   0.2678   0.2781   0.2805   0.2919   0.3030   0.3170   0.3424
  0.3533   0.3688   0.3902   0.3948   0.3961   0.4012   0.4207   0.4220
  0.4257   0.4271   0.4295   0.4313   0.4342   0.4542   0.4659   0.4745
  0.4781   0.4877   0.5024   0.5044   0.5145   0.5199   0.5292   0.5360
  0.5475   0.5617   0.5649   0.5652   0.5757   0.5787   0.5936   0.6112
  0.6255   0.6304   0.6341   0.6375   0.6843   0.7026   0.7048   0.7056
  0.7284   0.7350   0.7641   0.7930   0.8092   0.8122   0.8215   0.8249
  0.8310   0.8414   0.8466   0.8530   0.8531   0.8865   0.9030   0.9115
  0.9296   0.9331   0.9352   0.9472   0.9636   0.9939   1.0270   1.0667
  1.0689   1.0916   1.1073   1.1631   1.1649   1.1980   1.2186   1.2282
  1.2311   1.2493   1.2801   1.3093   1.3613   1.3954   1.4070   1.4118
  1.4597   1.4713   1.4865   1.4885   1.5456   1.5635   1.5959   1.5975
  1.7122   1.7316   1.7523   1.7599   1.8120   1.8144   1.8370   1.8396
  1.8947   2.0021   2.0063   2.0293   2.0447   2.0784   2.1280   2.1479
  2.1936   2.2085   2.2431   2.2467   2.2480   2.2557   2.2809   2.2955
  2.3015   2.3026   2.4011   2.4606   2.4718   2.5447   2.5665   2.5722
  2.7000   2.7207   2.8038   2.8312   2.8377   2.9966   3.0164   3.0306
  3.0613   3.0892   3.1678   3.1964   3.3842   3.4459   3.6394   3.7494
  3.7508   3.8486   3.8863   3.9541   3.9598   3.9816   3.9887   4.0086
  4.0193   4.0450   4.0613   4.0676   4.0817   4.0880   4.1532   4.2441
  4.2475   4.2832   4.4038   4.4064   4.4907   4.8027   4.8399   6.0222
  6.1403   6.1534   6.2957   6.4467   6.6700   6.7591   6.7718   7.5439
  7.5560   7.6611   7.6798   7.7484   7.7544   9.7490   9.7851  23.2281
 23.7620  23.7691  23.9176  23.9240  24.0198  25.8070  25.8159  26.1372
 26.2428  26.6094  26.6201  27.9091  28.3562  28.4212  28.4483  28.5245
 28.5518  28.5523  28.6157  28.7227  47.9726  48.0201  66.7687 127.8935
127.9641 127.9703 151.6934 215.7378 215.7810 289.7394 289.7514 289.8564
289.8793 289.9710 289.97721020.78281020.84291901.8580
 --------------------------------------------------------------

          Ground-State Mulliken Net Atomic Charges

     Atom                 Charge (a.u.)
  ----------------------------------------
      1 C                    -1.090021
      2 C                    -0.039031
      3 C                     0.234374
      4 C                    -0.292286
      5 C                     0.288289
      6 C                    -0.060359
      7 F                    -0.073225
      8 Br                   -0.107536
      9 Cl                    0.562098
     10 I                     0.123985
     11 Cl                    0.560469
     12 Br                   -0.106757
  ----------------------------------------
  Sum of atomic charges =     0.000000

 -----------------------------------------------------------------
                    Cartesian Multipole Moments
 -----------------------------------------------------------------
    Charge (ESU x 10^10)
                -0.0000
    Dipole Moment (Debye)
         X       0.5875      Y      -0.0000      Z       0.3477
       Tot       0.6826
    Quadrupole Moments (Debye-Ang)
        XX    -125.0791     XY      -0.0000     YY    -129.5425
        XZ       0.3528     YZ      -0.0000     ZZ    -125.4221
    Octopole Moments (Debye-Ang^2)
       XXX    -602.1581    XXY      -0.0000    XYY    -213.6632
       YYY      -0.0000    XXZ     -97.4329    XYZ      -0.0000
       YYZ    -123.4821    XZZ    -200.5986    YZZ      -0.0000
       ZZZ    -366.2889
    Hexadecapole Moments (Debye-Ang^3)
      XXXX   -5188.6138   XXXY      -0.0000   XXYY    -961.3379
      XYYY      -0.0000   YYYY    -156.7803   XXXZ    -562.6212
      XXYZ      -0.0000   XYYZ    -226.2036   YYYZ      -0.0000
      XXZZ   -1463.7427   XYZZ      -0.0000   YYZZ    -701.7877
      XZZZ    -647.8667   YZZZ      -0.0000   ZZZZ   -3797.3463
 -----------------------------------------------------------------
 Calculating analytic gradient of the SCF energy
 Gradient of SCF Energy
            1           2           3           4           5           6
    1  -0.0001122   0.0003729  -0.0008830   0.0007231   0.0011536  -0.0008760
    2  -0.0000000   0.0000000   0.0000000  -0.0000000   0.0000000  -0.0000000
    3   0.0000143  -0.0013286   0.0018598   0.0003164  -0.0016474   0.0010418
            7           8           9          10          11          12
    1   0.0001968  -0.0004717   0.0002274   0.0001287  -0.0002485  -0.0002109
    2   0.0000000  -0.0000000  -0.0000000  -0.0000000  -0.0000000   0.0000000
    3   0.0001393   0.0001388  -0.0005603  -0.0002693   0.0008156  -0.0005205
 Max gradient component =       1.860E-03
 RMS gradient           =       6.341E-04
 Gradient time:  CPU 74.09 s  wall 12.45 s
 Geometry Optimization Parameters
   NAtoms,    NIC,     NZ,  NCons,   NDum,   NFix, NCnnct, MaxDiis
       12      78      12       0       0       0       0       0

 Cartesian Hessian Update
 Hessian updated using BFGS update


** GEOMETRY OPTIMIZATION IN DELOCALIZED INTERNAL COORDINATES **
   Searching for a Minimum

   Optimization Cycle:   3

                       Coordinates (Angstroms)
     ATOM                X               Y               Z
      1  C         0.0227612315    0.0000000000    0.0129939706
      2  C         0.0008044045    0.0000000000    1.4023713770
      3  C         1.2142344102    0.0000000000    2.1034266998
      4  C         2.4350643154    0.0000000000    1.4039376972
      5  C         2.4308202733    0.0000000000   -0.0023885932
      6  C         1.2151666542    0.0000000000   -0.7009869334
      7  F        -1.1328300240    0.0000000000   -0.6529584668
      8  Br       -1.6872821780    0.0000000000    2.2664600287
      9  Cl        1.1805400763    0.0000000000    3.8379066634
     10  I         4.2774620765    0.0000000000    2.4757498064
     11  Cl        3.9178311459    0.0000000000   -0.8972395714
     12  Br        1.1141103285    0.0000000000   -2.5955526782
   Point Group: c1    Number of degrees of freedom:    30


   Energy is -13316.782590248

 Hessian updated using BFGS update

 14 Hessian modes will be used to form the next step
  Hessian Eigenvalues:
     0.137049    0.197294    0.201021    0.233110    0.246193    0.283497
     0.321686    0.335009    0.425528    0.446744    0.460960    0.464879
     0.480427    0.572255

 Minimum search - taking simple RFO step
 Searching for Lamda that Minimizes Along All modes
 Value Taken    Lamda =  -0.00002865
 Step Taken.  Stepsize is  0.010577

                             Maximum     Tolerance    Cnvgd?
         Gradient           0.001501      0.000300      NO
         Displacement       0.005303      0.001200      NO
         Energy change     -0.000209      0.000001      NO


 New Cartesian Coordinates Obtained by Inverse Iteration

 Displacement from previous Coordinates is:  0.018867
 ----------------------------------------------------------------
             Standard Nuclear Orientation (Angstroms)
    I     Atom           X                Y                Z
 ----------------------------------------------------------------
    1      C       0.0228087853     0.0000000000     0.0129322418
    2      C       0.0010499283     0.0000000000     1.4030899953
    3      C       1.2148890101     0.0000000000     2.1017831621
    4      C       2.4344680964     0.0000000000     1.4034093150
    5      C       2.4299449010     0.0000000000    -0.0017775493
    6      C       1.2158240101     0.0000000000    -0.7013250723
    7      F      -1.1329875875     0.0000000000    -0.6531275117
    8      Br     -1.6843664790     0.0000000000     2.2692313947
    9      Cl      1.1798524814     0.0000000000     3.8373387791
   10      I       4.2740140661     0.0000000000     2.4790277704
   11      Cl      3.9148729176     0.0000000000    -0.9023805761
   12      Br      1.1183125846     0.0000000000    -2.5944819490
 ----------------------------------------------------------------
 Nuclear Repulsion Energy =        2390.24071538 hartrees
 There are      101 alpha and      101 beta electrons
 Applying Cartesian multipole field
    Component          Value
    ---------          -----
     (2,0,0)        1.00000E-11
     (0,2,0)        2.00000E-11
     (0,0,2)       -3.00000E-11
 Nucleus-field energy     =    -0.0000000604 hartrees
 Requested basis set is 6-311++G(d,p)
 There are 130 shells and 372 basis functions
 A cutoff of  1.0D-11 yielded   5550 shell pairs
 There are     50995 function pairs (     56185 Cartesian)
 Smallest overlap matrix eigenvalue = 5.84E-07

 Q-Chem warning in module stvman/mkSTV.C, line 318:

 Overlap eigenvalue is smaller than square root of threshold
 Use THRESH >= 12 to get rid of this warning

 Linear dependence detected in AO basis
 Tighter screening thresholds may be required for diffuse basis sets
 Use S2THRESH > 14 and THRESH = 14 in case of SCF convergence issues
 Number of orthogonalized atomic orbitals = 371
 Maximum deviation from orthogonality = 1.182E-10
 Guess MOs from SCF MO coefficient file

 -----------------------------------------------------------------------
  General SCF calculation program by
  Eric Jon Sundstrom, Paul Horn, Yuezhi Mao, Dmitri Zuev, Alec White,
  David Stuck, Shaama M.S., Shane Yost, Joonho Lee, David Small,
  Daniel Levine, Susi Lehtola, Hugh Burton, Evgeny Epifanovsky,
  Bang C. Huynh
 -----------------------------------------------------------------------
 Exchange:     0.2000 Hartree-Fock + 0.0800 Slater + 0.7200 B88
 Correlation:  0.1900 VWN1RPA + 0.8100 LYP
 Using SG-1 standard quadrature grid
 using 6 threads for integral computing
 -------------------------------------------------------
 OpenMP Integral computing Module                
 Release: version 2.0, May 2017, Q-Chem Inc. Pleasanton 
 -------------------------------------------------------
 A restricted SCF calculation will be
 performed using DIIS
 SCF converges when DIIS error is below 1.0e-08
 ---------------------------------------
  Cycle       Energy         DIIS error
 ---------------------------------------
    1  -13316.7825772394      5.03e-05  
    2  -13316.7825988469      1.15e-05  
    3  -13316.7825935515      2.04e-05  
    4  -13316.7826011143      3.17e-06  
    5  -13316.7826012770      8.37e-07  
    6  -13316.7826012862      3.07e-07  
    7  -13316.7826012875      1.42e-07  
    8  -13316.7826012877      2.56e-08  
    9  -13316.7826012884      9.37e-09  Convergence criterion met
 ---------------------------------------
 SCF time:   CPU 146.17s  wall 26.00s 
 SCF   energy in the final basis set =   -13316.7826012884
 Total energy in the final basis set =   -13316.7826012884

 --------------------------------------------------------------

                    Orbital Energies (a.u.)
 --------------------------------------------------------------

 Alpha MOs
 -- Occupied --
********-482.8613-482.8612-176.3222-165.7261-165.7238-165.7236-101.5863
******** -62.5141 -62.5140 -56.3349 -56.3348 -56.3306 -56.3305 -56.3303
-56.3302 -35.8186 -31.3122 -31.3058 -31.3053 -24.7318 -22.9626 -22.9611
-22.9608 -22.9563 -22.9563 -10.3165 -10.2929 -10.2926 -10.2791 -10.2789
-10.2731  -9.5011  -9.5010  -8.7229  -8.7228  -7.2660  -7.2658  -7.2559
 -7.2558  -7.2550  -7.2549  -6.5553  -6.5553  -6.5411  -6.5410  -6.5402
 -6.5401  -6.3679  -4.7811  -4.7655  -4.7646  -2.6660  -2.6660  -2.6622
 -2.6621  -2.6615  -2.6614  -2.6501  -2.6501  -2.6500  -2.6500  -2.0466
 -2.0422  -2.0414  -2.0279  -2.0277  -1.2776  -0.9596  -0.9198  -0.8790
 -0.8503  -0.8296  -0.7794  -0.7479  -0.6967  -0.6462  -0.6318  -0.5780
 -0.5751  -0.5201  -0.4992  -0.4761  -0.4759  -0.4542  -0.4538  -0.4113
 -0.4088  -0.4003  -0.3671  -0.3601  -0.3567  -0.3486  -0.3338  -0.3160
 -0.3148  -0.3029  -0.2757  -0.2715  -0.2662
 -- Virtual --
 -0.0952  -0.0705  -0.0629  -0.0414  -0.0337  -0.0096   0.0070   0.0150
  0.0224   0.0273   0.0393   0.0408   0.0530   0.0572   0.0617   0.0671
  0.0678   0.0764   0.0770   0.0850   0.0865   0.0909   0.0967   0.0992
  0.1054   0.1178   0.1194   0.1271   0.1347   0.1390   0.1454   0.1577
  0.1588   0.1617   0.1673   0.1807   0.1820   0.1952   0.1980   0.2003
  0.2005   0.2081   0.2118   0.2240   0.2313   0.2374   0.2501   0.2580
  0.2587   0.2679   0.2786   0.2806   0.2922   0.3028   0.3170   0.3424
  0.3534   0.3689   0.3904   0.3949   0.3964   0.4012   0.4207   0.4220
  0.4256   0.4272   0.4294   0.4315   0.4340   0.4541   0.4660   0.4747
  0.4781   0.4878   0.5024   0.5047   0.5144   0.5200   0.5290   0.5360
  0.5474   0.5619   0.5651   0.5654   0.5757   0.5791   0.5936   0.6120
  0.6255   0.6299   0.6343   0.6375   0.6842   0.7030   0.7049   0.7057
  0.7289   0.7355   0.7642   0.7928   0.8091   0.8118   0.8218   0.8249
  0.8312   0.8417   0.8468   0.8532   0.8536   0.8870   0.9031   0.9117
  0.9296   0.9328   0.9353   0.9474   0.9637   0.9941   1.0269   1.0668
  1.0686   1.0923   1.1074   1.1641   1.1648   1.1982   1.2183   1.2283
  1.2308   1.2496   1.2804   1.3090   1.3614   1.3959   1.4074   1.4119
  1.4593   1.4718   1.4866   1.4890   1.5457   1.5633   1.5956   1.5979
  1.7121   1.7318   1.7524   1.7612   1.8125   1.8148   1.8377   1.8399
  1.8950   2.0022   2.0065   2.0294   2.0449   2.0786   2.1287   2.1478
  2.1945   2.2088   2.2430   2.2467   2.2489   2.2558   2.2819   2.2956
  2.3020   2.3021   2.4016   2.4614   2.4723   2.5445   2.5666   2.5721
  2.7001   2.7207   2.8039   2.8313   2.8383   2.9976   3.0166   3.0310
  3.0626   3.0889   3.1678   3.1972   3.3849   3.4458   3.6404   3.7494
  3.7508   3.8495   3.8862   3.9541   3.9596   3.9816   3.9886   4.0087
  4.0194   4.0452   4.0615   4.0674   4.0814   4.0883   4.1533   4.2448
  4.2478   4.2834   4.4038   4.4065   4.4913   4.8034   4.8396   6.0222
  6.1405   6.1537   6.2957   6.4466   6.6702   6.7592   6.7721   7.5438
  7.5560   7.6614   7.6802   7.7488   7.7549   9.7487   9.7850  23.2280
 23.7637  23.7702  23.9208  23.9258  24.0195  25.8072  25.8161  26.1374
 26.2432  26.6088  26.6190  27.9094  28.3563  28.4213  28.4485  28.5245
 28.5519  28.5524  28.6158  28.7229  47.9730  48.0203  66.7686 127.8936
127.9642 127.9704 151.6936 215.7376 215.7809 289.7394 289.7514 289.8567
289.8797 289.9713 289.97771020.78341020.84321901.8582
 --------------------------------------------------------------

          Ground-State Mulliken Net Atomic Charges

     Atom                 Charge (a.u.)
  ----------------------------------------
      1 C                    -1.093637
      2 C                    -0.042233
      3 C                     0.230137
      4 C                    -0.281210
      5 C                     0.294480
      6 C                    -0.065072
      7 F                    -0.073601
      8 Br                   -0.107656
      9 Cl                    0.562055
     10 I                     0.124077
     11 Cl                    0.559674
     12 Br                   -0.107014
  ----------------------------------------
  Sum of atomic charges =     0.000000

 -----------------------------------------------------------------
                    Cartesian Multipole Moments
 -----------------------------------------------------------------
    Charge (ESU x 10^10)
                -0.0000
    Dipole Moment (Debye)
         X       0.5778      Y       0.0000      Z       0.3467
       Tot       0.6738
    Quadrupole Moments (Debye-Ang)
        XX    -125.1481     XY       0.0000     YY    -129.5334
        XZ       0.3355     YZ       0.0000     ZZ    -125.3840
    Octopole Moments (Debye-Ang^2)
       XXX    -602.6110    XXY       0.0000    XYY    -213.6476
       YYY       0.0000    XXZ     -97.4779    XYZ       0.0000
       YYZ    -123.5642    XZZ    -200.4315    YZZ       0.0000
       ZZZ    -366.5307
    Hexadecapole Moments (Debye-Ang^3)
      XXXX   -5185.3809   XXXY       0.0000   XXYY    -960.1552
      XYYY       0.0000   YYYY    -156.7556   XXXZ    -561.7898
      XXYZ       0.0000   XYYZ    -225.9480   YYYZ       0.0000
      XXZZ   -1462.1793   XYZZ       0.0000   YYZZ    -702.3798
      XZZZ    -647.2403   YZZZ       0.0000   ZZZZ   -3800.5860
 -----------------------------------------------------------------
 Calculating analytic gradient of the SCF energy
 Gradient of SCF Energy
            1           2           3           4           5           6
    1  -0.0001696   0.0003721  -0.0001438  -0.0002412   0.0002259   0.0002789
    2   0.0000000  -0.0000000   0.0000000   0.0000000  -0.0000000  -0.0000000
    3  -0.0001075   0.0000393   0.0003998   0.0000419  -0.0004886   0.0002838
            7           8           9          10          11          12
    1   0.0000165   0.0000673   0.0000714  -0.0002389  -0.0004203   0.0001818
    2  -0.0000000   0.0000000   0.0000000  -0.0000000  -0.0000000   0.0000000
    3   0.0000216   0.0001081  -0.0003333   0.0000843  -0.0001124   0.0000629
 Max gradient component =       4.886E-04
 RMS gradient           =       1.895E-04
 Gradient time:  CPU 74.27 s  wall 12.48 s
 Geometry Optimization Parameters
   NAtoms,    NIC,     NZ,  NCons,   NDum,   NFix, NCnnct, MaxDiis
       12      78      12       0       0       0       0       0

 Cartesian Hessian Update
 Hessian updated using BFGS update


** GEOMETRY OPTIMIZATION IN DELOCALIZED INTERNAL COORDINATES **
   Searching for a Minimum

   Optimization Cycle:   4

                       Coordinates (Angstroms)
     ATOM                X               Y               Z
      1  C         0.0228087853    0.0000000000    0.0129322418
      2  C         0.0010499283    0.0000000000    1.4030899953
      3  C         1.2148890101    0.0000000000    2.1017831621
      4  C         2.4344680964    0.0000000000    1.4034093150
      5  C         2.4299449010    0.0000000000   -0.0017775493
      6  C         1.2158240101    0.0000000000   -0.7013250723
      7  F        -1.1329875875    0.0000000000   -0.6531275117
      8  Br       -1.6843664790    0.0000000000    2.2692313947
      9  Cl        1.1798524814    0.0000000000    3.8373387791
     10  I         4.2740140661    0.0000000000    2.4790277704
     11  Cl        3.9148729176    0.0000000000   -0.9023805761
     12  Br        1.1183125846    0.0000000000   -2.5944819490
   Point Group: c1    Number of degrees of freedom:    30


   Energy is -13316.782601288

 Hessian updated using BFGS update

 16 Hessian modes will be used to form the next step
  Hessian Eigenvalues:
     0.139828    0.175693    0.201058    0.218557    0.243700    0.257331
     0.304808    0.334581    0.364512    0.426278    0.447670    0.463679
     0.464881    0.478014    0.538773    0.571777

 Minimum search - taking simple RFO step
 Searching for Lamda that Minimizes Along All modes
 Value Taken    Lamda =  -0.00000506
 Step Taken.  Stepsize is  0.003882

                             Maximum     Tolerance    Cnvgd?
         Gradient           0.000708      0.000300      NO
         Displacement       0.001814      0.001200      NO
         Energy change     -0.000011      0.000001      NO


 New Cartesian Coordinates Obtained by Inverse Iteration

 Displacement from previous Coordinates is:  0.007980
 ----------------------------------------------------------------
             Standard Nuclear Orientation (Angstroms)
    I     Atom           X                Y                Z
 ----------------------------------------------------------------
    1      C       0.0228690371     0.0000000000     0.0129807970
    2      C       0.0008080081     0.0000000000     1.4031143869
    3      C       1.2149878867     0.0000000000     2.1016715110
    4      C       2.4347403830     0.0000000000     1.4035600917
    5      C       2.4298379371     0.0000000000    -0.0013049063
    6      C       1.2156945989     0.0000000000    -0.7015573287
    7      F      -1.1329684563     0.0000000000    -0.6530901068
    8      Br     -1.6850093735     0.0000000000     2.2681292780
    9      Cl      1.1790618239     0.0000000000     3.8377967383
   10      I       4.2759427931     0.0000000000     2.4775163898
   11      Cl      3.9162632789     0.0000000000    -0.9005155401
   12      Br      1.1164547974     0.0000000000    -2.5945813109
 ----------------------------------------------------------------
 Nuclear Repulsion Energy =        2389.95689368 hartrees
 There are      101 alpha and      101 beta electrons
 Applying Cartesian multipole field
    Component          Value
    ---------          -----
     (2,0,0)        1.00000E-11
     (0,2,0)        2.00000E-11
     (0,0,2)       -3.00000E-11
 Nucleus-field energy     =    -0.0000000603 hartrees
 Requested basis set is 6-311++G(d,p)
 There are 130 shells and 372 basis functions
 A cutoff of  1.0D-11 yielded   5552 shell pairs
 There are     51022 function pairs (     56215 Cartesian)
 Smallest overlap matrix eigenvalue = 5.84E-07

 Q-Chem warning in module stvman/mkSTV.C, line 318:

 Overlap eigenvalue is smaller than square root of threshold
 Use THRESH >= 12 to get rid of this warning

 Linear dependence detected in AO basis
 Tighter screening thresholds may be required for diffuse basis sets
 Use S2THRESH > 14 and THRESH = 14 in case of SCF convergence issues
 Number of orthogonalized atomic orbitals = 371
 Maximum deviation from orthogonality = 1.745E-10
 Guess MOs from SCF MO coefficient file

 -----------------------------------------------------------------------
  General SCF calculation program by
  Eric Jon Sundstrom, Paul Horn, Yuezhi Mao, Dmitri Zuev, Alec White,
  David Stuck, Shaama M.S., Shane Yost, Joonho Lee, David Small,
  Daniel Levine, Susi Lehtola, Hugh Burton, Evgeny Epifanovsky,
  Bang C. Huynh
 -----------------------------------------------------------------------
 Exchange:     0.2000 Hartree-Fock + 0.0800 Slater + 0.7200 B88
 Correlation:  0.1900 VWN1RPA + 0.8100 LYP
 Using SG-1 standard quadrature grid
 using 6 threads for integral computing
 -------------------------------------------------------
 OpenMP Integral computing Module                
 Release: version 2.0, May 2017, Q-Chem Inc. Pleasanton 
 -------------------------------------------------------
 A restricted SCF calculation will be
 performed using DIIS
 SCF converges when DIIS error is below 1.0e-08
 ---------------------------------------
  Cycle       Energy         DIIS error
 ---------------------------------------
    1  -13316.7826007677      1.70e-05  
    2  -13316.7826036836      3.42e-06  
    3  -13316.7826035128      4.73e-06  
    4  -13316.7826038501      1.14e-06  
    5  -13316.7826038722      3.80e-07  
    6  -13316.7826038746      9.81e-08  
    7  -13316.7826038742      3.45e-08  
    8  -13316.7826038739      1.36e-08  
    9  -13316.7826038724      3.77e-09  Convergence criterion met
 ---------------------------------------
 SCF time:   CPU 141.90s  wall 26.00s 
 SCF   energy in the final basis set =   -13316.7826038724
 Total energy in the final basis set =   -13316.7826038724

 --------------------------------------------------------------

                    Orbital Energies (a.u.)
 --------------------------------------------------------------

 Alpha MOs
 -- Occupied --
********-482.8614-482.8613-176.3222-165.7261-165.7238-165.7236-101.5862
******** -62.5141 -62.5140 -56.3349 -56.3348 -56.3307 -56.3306 -56.3303
-56.3303 -35.8186 -31.3122 -31.3058 -31.3053 -24.7318 -22.9626 -22.9612
-22.9608 -22.9563 -22.9563 -10.3165 -10.2929 -10.2927 -10.2791 -10.2789
-10.2731  -9.5010  -9.5009  -8.7229  -8.7228  -7.2660  -7.2657  -7.2559
 -7.2558  -7.2550  -7.2549  -6.5554  -6.5553  -6.5412  -6.5411  -6.5402
 -6.5402  -6.3680  -4.7812  -4.7655  -4.7646  -2.6660  -2.6660  -2.6622
 -2.6621  -2.6616  -2.6614  -2.6501  -2.6501  -2.6501  -2.6500  -2.0467
 -2.0422  -2.0414  -2.0280  -2.0277  -1.2776  -0.9595  -0.9197  -0.8790
 -0.8503  -0.8296  -0.7794  -0.7478  -0.6967  -0.6462  -0.6318  -0.5780
 -0.5751  -0.5201  -0.4992  -0.4761  -0.4759  -0.4541  -0.4538  -0.4113
 -0.4087  -0.4003  -0.3671  -0.3600  -0.3567  -0.3486  -0.3338  -0.3160
 -0.3148  -0.3029  -0.2757  -0.2715  -0.2662
 -- Virtual --
 -0.0953  -0.0706  -0.0629  -0.0414  -0.0338  -0.0096   0.0069   0.0149
  0.0223   0.0273   0.0393   0.0408   0.0530   0.0573   0.0617   0.0671
  0.0677   0.0764   0.0770   0.0850   0.0864   0.0909   0.0967   0.0992
  0.1054   0.1178   0.1193   0.1271   0.1347   0.1390   0.1454   0.1577
  0.1587   0.1617   0.1674   0.1807   0.1820   0.1952   0.1980   0.2003
  0.2005   0.2081   0.2118   0.2240   0.2313   0.2374   0.2501   0.2580
  0.2587   0.2679   0.2787   0.2806   0.2923   0.3028   0.3170   0.3425
  0.3534   0.3689   0.3903   0.3949   0.3963   0.4012   0.4208   0.4220
  0.4256   0.4271   0.4294   0.4314   0.4340   0.4542   0.4660   0.4746
  0.4781   0.4877   0.5024   0.5047   0.5144   0.5200   0.5290   0.5361
  0.5473   0.5618   0.5651   0.5652   0.5756   0.5792   0.5935   0.6119
  0.6254   0.6300   0.6342   0.6376   0.6842   0.7031   0.7048   0.7057
  0.7287   0.7354   0.7641   0.7929   0.8090   0.8119   0.8220   0.8249
  0.8312   0.8418   0.8468   0.8532   0.8535   0.8869   0.9032   0.9119
  0.9296   0.9326   0.9353   0.9473   0.9637   0.9940   1.0270   1.0668
  1.0685   1.0922   1.1074   1.1639   1.1645   1.1980   1.2185   1.2281
  1.2308   1.2495   1.2804   1.3085   1.3613   1.3961   1.4076   1.4119
  1.4593   1.4722   1.4865   1.4888   1.5456   1.5633   1.5956   1.5976
  1.7122   1.7316   1.7525   1.7611   1.8124   1.8148   1.8376   1.8399
  1.8949   2.0021   2.0063   2.0294   2.0449   2.0784   2.1285   2.1475
  2.1945   2.2091   2.2431   2.2465   2.2488   2.2558   2.2819   2.2952
  2.3017   2.3018   2.4014   2.4613   2.4723   2.5442   2.5666   2.5720
  2.7000   2.7207   2.8039   2.8313   2.8383   2.9975   3.0166   3.0310
  3.0625   3.0887   3.1676   3.1970   3.3847   3.4457   3.6401   3.7494
  3.7508   3.8491   3.8864   3.9541   3.9596   3.9815   3.9886   4.0087
  4.0193   4.0450   4.0614   4.0675   4.0814   4.0883   4.1532   4.2447
  4.2478   4.2834   4.4037   4.4065   4.4911   4.8031   4.8396   6.0222
  6.1405   6.1536   6.2957   6.4466   6.6700   6.7592   6.7721   7.5438
  7.5560   7.6613   7.6801   7.7487   7.7550   9.7485   9.7848  23.2280
 23.7631  23.7705  23.9212  23.9251  24.0193  25.8071  25.8160  26.1372
 26.2429  26.6085  26.6176  27.9092  28.3562  28.4212  28.4484  28.5245
 28.5518  28.5524  28.6158  28.7229  47.9730  48.0203  66.7685 127.8935
127.9642 127.9704 151.6934 215.7373 215.7807 289.7393 289.7514 289.8566
289.8796 289.9713 289.97781020.78341020.84311901.8581
 --------------------------------------------------------------

          Ground-State Mulliken Net Atomic Charges

     Atom                 Charge (a.u.)
  ----------------------------------------
      1 C                    -1.097509
      2 C                    -0.043729
      3 C                     0.234129
      4 C                    -0.281748
      5 C                     0.295314
      6 C                    -0.064849
      7 F                    -0.073316
      8 Br                   -0.107455
      9 Cl                    0.561878
     10 I                     0.124197
     11 Cl                    0.559789
     12 Br                   -0.106703
  ----------------------------------------
  Sum of atomic charges =     0.000000

 -----------------------------------------------------------------
                    Cartesian Multipole Moments
 -----------------------------------------------------------------
    Charge (ESU x 10^10)
                -0.0000
    Dipole Moment (Debye)
         X       0.5758      Y       0.0000      Z       0.3435
       Tot       0.6705
    Quadrupole Moments (Debye-Ang)
        XX    -125.1271     XY      -0.0000     YY    -129.5362
        XZ       0.3397     YZ      -0.0000     ZZ    -125.4102
    Octopole Moments (Debye-Ang^2)
       XXX    -602.4906    XXY      -0.0000    XYY    -213.6735
       YYY       0.0000    XXZ     -97.3799    XYZ      -0.0000
       YYZ    -123.5359    XZZ    -200.5627    YZZ      -0.0000
       ZZZ    -366.5765
    Hexadecapole Moments (Debye-Ang^3)
      XXXX   -5187.0129   XXXY      -0.0000   XXYY    -960.7248
      XYYY       0.0000   YYYY    -156.7606   XXXZ    -561.6825
      XXYZ      -0.0000   XYYZ    -226.0540   YYYZ       0.0000
      XXZZ   -1462.7957   XYZZ      -0.0000   YYZZ    -702.1095
      XZZZ    -647.7730   YZZZ      -0.0000   ZZZZ   -3799.4699
 -----------------------------------------------------------------
 Calculating analytic gradient of the SCF energy
 Gradient of SCF Energy
            1           2           3           4           5           6
    1  -0.0001142   0.0000875   0.0000361  -0.0001423   0.0000983   0.0000771
    2  -0.0000000   0.0000000  -0.0000000  -0.0000000   0.0000000   0.0000000
    3  -0.0000480   0.0000644   0.0000996  -0.0001162  -0.0000163   0.0000444
            7           8           9          10          11          12
    1   0.0000154   0.0000575  -0.0000505   0.0000251  -0.0000782  -0.0000118
    2  -0.0000000  -0.0000000  -0.0000000  -0.0000000   0.0000000  -0.0000000
    3   0.0000160   0.0000164  -0.0000950  -0.0000503   0.0000538   0.0000311
 Max gradient component =       1.423E-04
 RMS gradient           =       5.746E-05
 Gradient time:  CPU 73.94 s  wall 12.42 s
 Geometry Optimization Parameters
   NAtoms,    NIC,     NZ,  NCons,   NDum,   NFix, NCnnct, MaxDiis
       12      78      12       0       0       0       0       0

 Cartesian Hessian Update
 Hessian updated using BFGS update


** GEOMETRY OPTIMIZATION IN DELOCALIZED INTERNAL COORDINATES **
   Searching for a Minimum

   Optimization Cycle:   5

                       Coordinates (Angstroms)
     ATOM                X               Y               Z
      1  C         0.0228690371    0.0000000000    0.0129807970
      2  C         0.0008080081    0.0000000000    1.4031143869
      3  C         1.2149878867    0.0000000000    2.1016715110
      4  C         2.4347403830    0.0000000000    1.4035600917
      5  C         2.4298379371    0.0000000000   -0.0013049063
      6  C         1.2156945989    0.0000000000   -0.7015573287
      7  F        -1.1329684563    0.0000000000   -0.6530901068
      8  Br       -1.6850093735    0.0000000000    2.2681292780
      9  Cl        1.1790618239    0.0000000000    3.8377967383
     10  I         4.2759427931    0.0000000000    2.4775163898
     11  Cl        3.9162632789    0.0000000000   -0.9005155401
     12  Br        1.1164547974    0.0000000000   -2.5945813109
   Point Group: c1    Number of degrees of freedom:    30


   Energy is -13316.782603872

 Hessian updated using BFGS update

 17 Hessian modes will be used to form the next step
  Hessian Eigenvalues:
     0.140749    0.172569    0.201107    0.207467    0.242764    0.246831
     0.261713    0.303287    0.334779    0.379514    0.425447    0.446432
     0.462690    0.464371    0.467994    0.555818    0.574455

 Minimum search - taking simple RFO step
 Searching for Lamda that Minimizes Along All modes
 Value Taken    Lamda =   0.00000000
 Step Taken.  Stepsize is  0.001171

                             Maximum     Tolerance    Cnvgd?
         Gradient           0.000170      0.000300     YES
         Displacement       0.000556      0.001200     YES
         Energy change     -0.000003      0.000001      NO


                       Distance Matrix (Angstroms)
             C (  1)   C (  2)   C (  3)   C (  4)   C (  5)   C (  6)
   C (  2)  1.390309
   C (  3)  2.404948  1.400791
   C (  4)  2.784032  2.433932  1.405402
   C (  5)  2.407011  2.805812  2.428656  1.404874
   C (  6)  1.390467  2.430142  2.803229  2.432610  1.401605
   F (  7)  1.334021  2.348069  3.619615  4.118053  3.621935  2.349163
   Br(  8)  2.828877  1.894790  2.904771  4.209491  4.699181  4.151280
   Cl(  9)  3.995748  2.704803  1.736497  2.739021  4.037715  4.539502
   I ( 10)  4.915544  4.408074  3.083943  2.131527  3.090737  4.412667
   Cl( 11)  3.999124  4.542852  4.038566  2.739284  1.737251  2.707888
   Br( 12)  2.827598  4.150450  4.697286  4.209871  2.906898  1.895623
             F (  7)   Br(  8)   Cl(  9)   I ( 10)   Cl( 11)
   Br(  8)  2.972923
   Cl(  9)  5.051094  3.266001
   I ( 10)  6.249561  5.964629  3.382460
   Cl( 11)  5.055290  6.435415  5.472100  3.397127
   Br( 12)  2.971413  5.611965  6.432683  5.975662  3.272428

 Final energy is   -13316.782603872372     


 ******************************
 **  OPTIMIZATION CONVERGED  **
 ******************************

                       Coordinates (Angstroms)
     ATOM                X               Y               Z
      1  C         0.0228690371    0.0000000000    0.0129807970
      2  C         0.0008080081    0.0000000000    1.4031143869
      3  C         1.2149878867    0.0000000000    2.1016715110
      4  C         2.4347403830    0.0000000000    1.4035600917
      5  C         2.4298379371    0.0000000000   -0.0013049063
      6  C         1.2156945989    0.0000000000   -0.7015573287
      7  F        -1.1329684563    0.0000000000   -0.6530901068
      8  Br       -1.6850093735    0.0000000000    2.2681292780
      9  Cl        1.1790618239    0.0000000000    3.8377967383
     10  I         4.2759427931    0.0000000000    2.4775163898
     11  Cl        3.9162632789    0.0000000000   -0.9005155401
     12  Br        1.1164547974    0.0000000000   -2.5945813109

Z-matrix Print:
$molecule
0 1
I 
C  1 2.131527
C  2 1.404874 1 120.454556
C  3 1.401605 2 120.173970 1 -180.000000 0
C  4 1.390467 3 119.103102 2 -0.000000 0
F  5 1.334021 4 119.123708 3 -180.000000 0
C  5 1.390309 4 121.832059 3 -0.000000 0
C  7 1.400791 5 119.004025 4 -0.000000 0
Cl 8 1.736497 7 118.727750 5 -180.000000 0
Cl 3 1.737251 2 120.971834 1 -0.000000 0
Br 7 1.894790 5 118.072143 4 -180.000000 0
Br 4 1.895623 3 122.974955 2 -180.000000 0
$end


 --------------------------------------------------------------

                    Orbital Energies (a.u.)
 --------------------------------------------------------------

 Alpha MOs
 -- Occupied --
********-482.8614-482.8613-176.3222-165.7261-165.7238-165.7236-101.5862
******** -62.5141 -62.5140 -56.3349 -56.3348 -56.3307 -56.3306 -56.3303
-56.3303 -35.8186 -31.3122 -31.3058 -31.3053 -24.7318 -22.9626 -22.9612
-22.9608 -22.9563 -22.9563 -10.3165 -10.2929 -10.2927 -10.2791 -10.2789
-10.2731  -9.5010  -9.5009  -8.7229  -8.7228  -7.2660  -7.2657  -7.2559
 -7.2558  -7.2550  -7.2549  -6.5554  -6.5553  -6.5412  -6.5411  -6.5402
 -6.5402  -6.3680  -4.7812  -4.7655  -4.7646  -2.6660  -2.6660  -2.6622
 -2.6621  -2.6616  -2.6614  -2.6501  -2.6501  -2.6501  -2.6500  -2.0467
 -2.0422  -2.0414  -2.0280  -2.0277  -1.2776  -0.9595  -0.9197  -0.8790
 -0.8503  -0.8296  -0.7794  -0.7478  -0.6967  -0.6462  -0.6318  -0.5780
 -0.5751  -0.5201  -0.4992  -0.4761  -0.4759  -0.4541  -0.4538  -0.4113
 -0.4087  -0.4003  -0.3671  -0.3600  -0.3567  -0.3486  -0.3338  -0.3160
 -0.3148  -0.3029  -0.2757  -0.2715  -0.2662
 -- Virtual --
 -0.0953  -0.0706  -0.0629  -0.0414  -0.0338  -0.0096   0.0069   0.0149
  0.0223   0.0273   0.0393   0.0408   0.0530   0.0573   0.0617   0.0671
  0.0677   0.0764   0.0770   0.0850   0.0864   0.0909   0.0967   0.0992
  0.1054   0.1178   0.1193   0.1271   0.1347   0.1390   0.1454   0.1577
  0.1587   0.1617   0.1674   0.1807   0.1820   0.1952   0.1980   0.2003
  0.2005   0.2081   0.2118   0.2240   0.2313   0.2374   0.2501   0.2580
  0.2587   0.2679   0.2787   0.2806   0.2923   0.3028   0.3170   0.3425
  0.3534   0.3689   0.3903   0.3949   0.3963   0.4012   0.4208   0.4220
  0.4256   0.4271   0.4294   0.4314   0.4340   0.4542   0.4660   0.4746
  0.4781   0.4877   0.5024   0.5047   0.5144   0.5200   0.5290   0.5361
  0.5473   0.5618   0.5651   0.5652   0.5756   0.5792   0.5935   0.6119
  0.6254   0.6300   0.6342   0.6376   0.6842   0.7031   0.7048   0.7057
  0.7287   0.7354   0.7641   0.7929   0.8090   0.8119   0.8220   0.8249
  0.8312   0.8418   0.8468   0.8532   0.8535   0.8869   0.9032   0.9119
  0.9296   0.9326   0.9353   0.9473   0.9637   0.9940   1.0270   1.0668
  1.0685   1.0922   1.1074   1.1639   1.1645   1.1980   1.2185   1.2281
  1.2308   1.2495   1.2804   1.3085   1.3613   1.3961   1.4076   1.4119
  1.4593   1.4722   1.4865   1.4888   1.5456   1.5633   1.5956   1.5976
  1.7122   1.7316   1.7525   1.7611   1.8124   1.8148   1.8376   1.8399
  1.8949   2.0021   2.0063   2.0294   2.0449   2.0784   2.1285   2.1475
  2.1945   2.2091   2.2431   2.2465   2.2488   2.2558   2.2819   2.2952
  2.3017   2.3018   2.4014   2.4613   2.4723   2.5442   2.5666   2.5720
  2.7000   2.7207   2.8039   2.8313   2.8383   2.9975   3.0166   3.0310
  3.0625   3.0887   3.1676   3.1970   3.3847   3.4457   3.6401   3.7494
  3.7508   3.8491   3.8864   3.9541   3.9596   3.9815   3.9886   4.0087
  4.0193   4.0450   4.0614   4.0675   4.0814   4.0883   4.1532   4.2447
  4.2478   4.2834   4.4037   4.4065   4.4911   4.8031   4.8396   6.0222
  6.1405   6.1536   6.2957   6.4466   6.6700   6.7592   6.7721   7.5438
  7.5560   7.6613   7.6801   7.7487   7.7550   9.7485   9.7848  23.2280
 23.7631  23.7705  23.9212  23.9251  24.0193  25.8071  25.8160  26.1372
 26.2429  26.6085  26.6176  27.9092  28.3562  28.4212  28.4484  28.5245
 28.5518  28.5524  28.6158  28.7229  47.9730  48.0203  66.7685 127.8935
127.9642 127.9704 151.6934 215.7373 215.7807 289.7393 289.7514 289.8566
289.8796 289.9713 289.97781020.78341020.84311901.8581
 --------------------------------------------------------------

          Ground-State Mulliken Net Atomic Charges

     Atom                 Charge (a.u.)
  ----------------------------------------
      1 C                    -1.097509
      2 C                    -0.043729
      3 C                     0.234129
      4 C                    -0.281748
      5 C                     0.295314
      6 C                    -0.064849
      7 F                    -0.073316
      8 Br                   -0.107455
      9 Cl                    0.561878
     10 I                     0.124197
     11 Cl                    0.559789
     12 Br                   -0.106703
  ----------------------------------------
  Sum of atomic charges =     0.000000

 -----------------------------------------------------------------
                    Cartesian Multipole Moments
 -----------------------------------------------------------------
    Charge (ESU x 10^10)
                -0.0000
    Dipole Moment (Debye)
         X       0.5758      Y       0.0000      Z       0.3435
       Tot       0.6705
    Quadrupole Moments (Debye-Ang)
        XX    -125.1271     XY      -0.0000     YY    -129.5362
        XZ       0.3397     YZ      -0.0000     ZZ    -125.4102
    Octopole Moments (Debye-Ang^2)
       XXX    -602.4906    XXY      -0.0000    XYY    -213.6735
       YYY       0.0000    XXZ     -97.3799    XYZ      -0.0000
       YYZ    -123.5359    XZZ    -200.5627    YZZ      -0.0000
       ZZZ    -366.5765
    Hexadecapole Moments (Debye-Ang^3)
      XXXX   -5187.0129   XXXY      -0.0000   XXYY    -960.7248
      XYYY       0.0000   YYYY    -156.7606   XXXZ    -561.6825
      XXYZ      -0.0000   XYYZ    -226.0540   YYYZ       0.0000
      XXZZ   -1462.7957   XYZZ      -0.0000   YYZZ    -702.1095
      XZZZ    -647.7730   YZZZ      -0.0000   ZZZZ   -3799.4699
 -----------------------------------------------------------------
Archival summary:
1\1\february\OPT\ProcedureUnspecified\BasisUnspecified\1r2l216\taweetha\MonDec202:20:172019MonDec202:20:172019\0\\#,OPT,ProcedureUnspecified,BasisUnspecified,\\0,1\I\C,1,2.13153\C,2,1.40487,1,120.455\C,3,1.40161,2,120.174,1,-180,0\C,4,1.39047,3,119.103,2,-0,0\F,5,1.33402,4,119.124,3,-180,0\C,5,1.39031,4,121.832,3,-0,0\C,7,1.40079,5,119.004,4,-0,0\Cl,8,1.7365,7,118.728,5,-180,0\Cl,3,1.73725,2,120.972,1,-0,0\Br,7,1.89479,5,118.072,4,-180,0\Br,4,1.89562,3,122.975,2,-180,0\\\@

 Total job time:  223.51s(wall), 1250.97s(cpu) 
 Mon Dec  2 02:20:17 2019

        *************************************************************
        *                                                           *
        *  Thank you very much for using Q-Chem.  Have a nice day.  *
        *                                                           *
        *************************************************************


 
User input: 2 of 2 
 
                  Welcome to Q-Chem
     A Quantum Leap Into The Future Of Chemistry


 Q-Chem 5.2 (devel), Q-Chem, Inc., Pleasanton, CA (2019)

 Yihan Shao,  Zhengting Gan,  E. Epifanovsky,  A. T. B. Gilbert,  M. Wormit,  
 J. Kussmann,  A. W. Lange,  A. Behn,  Jia Deng,  Xintian Feng,  D. Ghosh,  
 M. Goldey,  P. R. Horn,  L. D. Jacobson,  I. Kaliman,  T. Kus,  A. Landau,  
 Jie Liu,  E. I. Proynov,  R. M. Richard,  R. P. Steele,  E. J. Sundstrom,  
 H. L. Woodcock III,  P. M. Zimmerman,  D. Zuev,  B. Albrecht,  E. Alguire,  
 S. A. Baeppler,  D. Barton,  Z. Benda,  Y. A. Bernard,  E. J. Berquist,  
 K. B. Bravaya,  H. Burton,  D. Casanova,  Chun-Min Chang,  Yunqing Chen,  
 A. Chien,  K. D. Closser,  M. P. Coons,  S. Coriani,  S. Dasgupta,  
 A. L. Dempwolff,  M. Diedenhofen,  Hainam Do,  R. G. Edgar,  Po-Tung Fang,  
 S. Faraji,  S. Fatehi,  Qingguo Feng,  K. D. Fenk,  J. Fosso-Tande,  
 J. Gayvert,  Qinghui Ge,  A. Ghysels,  G. Gidofalvi,  J. Gomes,  
 J. Gonthier,  A. Gunina,  D. Hait,  M. W. D. Hanson-Heine,  
 P. H. P. Harbach,  A. W. Hauser,  M. F. Herbst,  J. E. Herr,  
 E. G. Hohenstein,  Z. C. Holden,  Kerwin Hui,  B. C. Huynh,  T.-C. Jagau,  
 Hyunjun Ji,  B. Kaduk,  K. Khistyaev,  Jaehoon Kim,  P. Klunzinger,  K. Koh,  
 D. Kosenkov,  L. Koulias,  T. Kowalczyk,  C. M. Krauter,  A. Kunitsa,  
 Ka Un Lao,  A. Laurent,  K. V. Lawler,  Joonho Lee,  D. Lefrancois,  
 S. Lehtola,  D. S. Levine,  Yi-Pei Li,  You-Sheng Lin,  Fenglai Liu,  
 E. Livshits,  A. Luenser,  P. Manohar,  E. Mansoor,  S. F. Manzer,  
 Shan-Ping Mao,  Yuezhi Mao,  N. Mardirossian,  A. V. Marenich,  
 T. Markovich,  L. A. Martinez-Martinez,  S. A. Maurer,  N. J. Mayhall,  
 S. C. McKenzie,  J.-M. Mewes,  P. Morgante,  A. F. Morrison,  
 J. W. Mullinax,  K. Nanda,  T. S. Nguyen-Beck,  R. Olivares-Amaya,  
 J. A. Parkhill,  Zheng Pei,  T. M. Perrine,  F. Plasser,  P. Pokhilko,  
 S. Prager,  A. Prociuk,  E. Ramos,  D. R. Rehn,  F. Rob,  M. Scheurer,  
 M. Schneider,  N. Sergueev,  S. M. Sharada,  S. Sharma,  D. W. Small,  
 T. Stauch,  T. Stein,  Yu-Chuan Su,  A. J. W. Thom,  A. Tkatchenko,  
 T. Tsuchimochi,  N. M. Tubman,  L. Vogt,  M. L. Vidal,  O. Vydrov,  
 M. A. Watson,  J. Wenzel,  M. de Wergifosse,  T. A. Wesolowski,  A. White,  
 J. Witte,  A. Yamada,  Jun Yang,  K. Yao,  S. Yeganeh,  S. R. Yost,  
 Zhi-Qiang You,  A. Zech,  Igor Ying Zhang,  Xing Zhang,  Yan Zhao,  
 Ying Zhu,  B. R. Brooks,  G. K. L. Chan,  C. J. Cramer,  M. S. Gordon,  
 W. J. Hehre,  A. Klamt,  M. W. Schmidt,  C. D. Sherrill,  D. G. Truhlar,  
 A. Aspuru-Guzik,  R. Baer,  A. T. Bell,  N. A. Besley,  Jeng-Da Chai,  
 A. E. DePrince, III,  R. A. DiStasio Jr.,  A. Dreuw,  B. D. Dunietz,  
 T. R. Furlani,  Chao-Ping Hsu,  Yousung Jung,  Jing Kong,  D. S. Lambrecht,  
 WanZhen Liang,  C. Ochsenfeld,  V. A. Rassolov,  L. V. Slipchenko,  
 J. E. Subotnik,  T. Van Voorhis,  J. M. Herbert,  A. I. Krylov,  
 P. M. W. Gill,  M. Head-Gordon

 Contributors to earlier versions of Q-Chem not listed above: 
 R. D. Adamson,  B. Austin,  J. Baker,  G. J. O. Beran,  K. Brandhorst,  
 S. T. Brown,  E. F. C. Byrd,  A. K. Chakraborty,  C.-L. Cheng,  
 Siu Hung Chien,  D. M. Chipman,  D. L. Crittenden,  H. Dachsel,  
 R. J. Doerksen,  A. D. Dutoi,  L. Fusti-Molnar,  W. A. Goddard III,  
 A. Golubeva-Zadorozhnaya,  S. R. Gwaltney,  G. Hawkins,  A. Heyden,  
 S. Hirata,  G. Kedziora,  F. J. Keil,  C. Kelley,  Jihan Kim,  R. A. King,  
 R. Z. Khaliullin,  P. P. Korambath,  W. Kurlancheek,  A. M. Lee,  M. S. Lee,  
 S. V. Levchenko,  Ching Yeh Lin,  D. Liotard,  R. C. Lochan,  I. Lotan,  
 P. E. Maslen,  N. Nair,  D. P. O'Neill,  D. Neuhauser,  E. Neuscamman,  
 C. M. Oana,  R. Olson,  B. Peters,  R. Peverati,  P. A. Pieniazek,  
 Y. M. Rhee,  J. Ritchie,  M. A. Rohrdanz,  E. Rosta,  N. J. Russ,  
 H. F. Schaefer III,  N. E. Schultz,  N. Shenvi,  A. C. Simmonett,  A. Sodt,  
 D. Stuck,  K. S. Thanthiriwatte,  V. Vanovschi,  Tao Wang,  A. Warshel,  
 C. F. Williams,  Q. Wu,  X. Xu,  W. Zhang

 Please cite Q-Chem as follows:
 Y. Shao et al., Mol. Phys. 113, 184-215 (2015)
 DOI: 10.1080/00268976.2014.952696

 Q-Chem 5.2.1 for Intel X86 EM64T Linux

 Parts of Q-Chem use Armadillo 8.300.2 (Tropical Shenanigans).
 http://arma.sourceforge.net/

 Q-Chem begins on Mon Dec  2 02:20:17 2019  

Host: 
0

     Scratch files written to /scratch/taweetham/qchem29441//
NAlpha2: 202
NElect   202
Mult     1
The previous job contains 0 fragments, simply inherited here

Checking the input file for inconsistencies... 	...done.

--------------------------------------------------------------
User input:
--------------------------------------------------------------

$MOLECULE
READ
$END

$REM
   JOB_TYPE 	FREQUENCY
   BASIS 	6-311++G**
   METHOD	B3LYP	
$END


--------------------------------------------------------------
 ----------------------------------------------------------------
             Standard Nuclear Orientation (Angstroms)
    I     Atom           X                Y                Z
 ----------------------------------------------------------------
    1      C       1.8442942509     0.0139055028    -0.0000000000
    2      C       1.1578866400     1.2229558237    -0.0000000000
    3      C      -0.2428322241     1.2087608613    -0.0000000000
    4      C      -0.9396195473    -0.0117485128     0.0000000000
    5      C      -0.2225025588    -1.2198101509     0.0000000000
    6      C       1.1790450908    -1.2070945418     0.0000000000
    7      F       3.1782554376     0.0264877242    -0.0000000000
    8      Br      2.1715800685     2.8237858081    -0.0000000000
    9      Cl     -1.0928645113     2.7229823106    -0.0000000000
   10      I      -3.0711282255    -0.0206479562     0.0000000000
   11      Cl     -1.0470306226    -2.7489254287     0.0000000000
   12      Br      2.2251651995    -2.7879237716     0.0000000000
 ----------------------------------------------------------------
 Molecular Point Group                 Cs    NOp =  2
 Largest Abelian Subgroup              Cs    NOp =  2
 Nuclear Repulsion Energy =        2389.95689368 hartrees
 There are      101 alpha and      101 beta electrons
 Requested basis set is 6-311++G(d,p)
 There are 130 shells and 372 basis functions

 Total QAlloc Memory Limit   2000 MB
 Mega-Array Size       188 MB
 MEM_STATIC part       192 MB

                       Distance Matrix (Angstroms)
             C (  1)   C (  2)   C (  3)   C (  4)   C (  5)   C (  6)
   C (  2)  1.390309
   C (  3)  2.404948  1.400791
   C (  4)  2.784032  2.433932  1.405402
   C (  5)  2.407011  2.805812  2.428656  1.404874
   C (  6)  1.390467  2.430142  2.803229  2.432610  1.401605
   F (  7)  1.334021  2.348069  3.619615  4.118053  3.621935  2.349163
   Br(  8)  2.828877  1.894790  2.904771  4.209491  4.699181  4.151280
   Cl(  9)  3.995748  2.704803  1.736497  2.739021  4.037715  4.539502
   I ( 10)  4.915544  4.408074  3.083943  2.131527  3.090737  4.412667
   Cl( 11)  3.999124  4.542852  4.038566  2.739284  1.737251  2.707888
   Br( 12)  2.827598  4.150450  4.697286  4.209871  2.906898  1.895623
             F (  7)   Br(  8)   Cl(  9)   I ( 10)   Cl( 11)
   Br(  8)  2.972923
   Cl(  9)  5.051094  3.266001
   I ( 10)  6.249561  5.964629  3.382460
   Cl( 11)  5.055290  6.435415  5.472100  3.397127
   Br( 12)  2.971413  5.611965  6.432683  5.975662  3.272428

 A cutoff of  1.0D-11 yielded   5552 shell pairs
 There are     51022 function pairs (     56215 Cartesian)
 Smallest overlap matrix eigenvalue = 5.84E-07

 Q-Chem warning in module stvman/mkSTV.C, line 318:

 Overlap eigenvalue is smaller than square root of threshold
 Use THRESH >= 12 to get rid of this warning

 Linear dependence detected in AO basis
 Tighter screening thresholds may be required for diffuse basis sets
 Use S2THRESH > 14 and THRESH = 14 in case of SCF convergence issues
 Number of orthogonalized atomic orbitals = 371
 Maximum deviation from orthogonality = 1.046E-10
 Guess from superposition of atomic densities
 Warning:  Energy on first SCF cycle will be non-variational
 SAD guess density has 202.000000 electrons

 -----------------------------------------------------------------------
  General SCF calculation program by
  Eric Jon Sundstrom, Paul Horn, Yuezhi Mao, Dmitri Zuev, Alec White,
  David Stuck, Shaama M.S., Shane Yost, Joonho Lee, David Small,
  Daniel Levine, Susi Lehtola, Hugh Burton, Evgeny Epifanovsky,
  Bang C. Huynh
 -----------------------------------------------------------------------
 Exchange:     0.2000 Hartree-Fock + 0.0800 Slater + 0.7200 B88
 Correlation:  0.1900 VWN1RPA + 0.8100 LYP
 Using SG-1 standard quadrature grid
 using 6 threads for integral computing
 -------------------------------------------------------
 OpenMP Integral computing Module                
 Release: version 2.0, May 2017, Q-Chem Inc. Pleasanton 
 -------------------------------------------------------
 A restricted SCF calculation will be
 performed using DIIS
 SCF converges when DIIS error is below 1.0e-08
 ---------------------------------------
  Cycle       Energy         DIIS error
 ---------------------------------------
    1  -13319.2107278987      3.01e-02  
    2  -13316.7410468988      2.04e-03  
    3  -13316.7133977982      2.34e-03  
    4  -13316.7706377658      7.91e-04  
    5  -13316.7818510096      2.27e-04  
    6  -13316.7825067801      8.00e-05  
    7  -13316.7825947268      2.36e-05  
    8  -13316.7826034039      1.00e-05  
    9  -13316.7826048962      2.05e-06  
   10  -13316.7826049343      4.34e-07  
   11  -13316.7826049371      1.85e-07  
   12  -13316.7826049376      4.78e-08  
   13  -13316.7826049396      1.86e-08  
   14  -13316.7826049423      8.51e-09  Convergence criterion met
 ---------------------------------------
 SCF time:   CPU 229.00s  wall 41.00s 
 SCF   energy in the final basis set =   -13316.7826049423
 Total energy in the final basis set =   -13316.7826049423

 --------------------------------------------------------------
             Orbital Energies (a.u.) and Symmetries
 --------------------------------------------------------------

 Alpha MOs, Restricted
 -- Occupied --                  
******* -482.86 -482.86 -176.32 -165.73 -165.72 -165.72 -101.59
  1 A'    2 A'    3 A'    4 A'    5 A'    1 A"    6 A'    7 A'                 
-101.59  -62.51  -62.51  -56.33  -56.33  -56.33  -56.33  -56.33
  8 A'    9 A'   10 A'   11 A'   12 A'    2 A"    3 A"   13 A'                 
-56.330 -35.819 -31.312 -31.306 -31.305 -24.732 -22.963 -22.961
 14 A'   15 A'   16 A'    4 A"   17 A'   18 A'   19 A'    5 A"                 
-22.961 -22.956 -22.956 -10.316 -10.293 -10.293 -10.279 -10.279
 20 A'   21 A'    6 A"   22 A'   23 A'   24 A'   25 A'   26 A'                 
-10.273  -9.501  -9.501  -8.723  -8.723  -7.266  -7.266  -7.256
 27 A'   28 A'   29 A'   30 A'   31 A'   32 A'   33 A'    7 A"                 
 -7.256  -7.255  -7.255  -6.555  -6.555  -6.541  -6.541  -6.540
  8 A"   34 A'   35 A'   36 A'   37 A'    9 A"   10 A"   38 A'                 
 -6.540  -6.368  -4.781  -4.766  -4.765  -2.666  -2.666  -2.662
 39 A'   40 A'   41 A'   11 A"   42 A'   43 A'   44 A'   12 A"                 
 -2.662  -2.661  -2.661  -2.650  -2.650  -2.650  -2.650  -2.047
 13 A"   45 A'   46 A'   47 A'   48 A'   14 A"   15 A"   49 A'                 
 -2.042  -2.042  -2.028  -2.028  -1.278  -0.960  -0.920  -0.879
 16 A"   50 A'   17 A"   51 A'   52 A'   53 A'   54 A'   55 A'                 
 -0.850  -0.830  -0.779  -0.748  -0.697  -0.646  -0.632  -0.578
 56 A'   57 A'   58 A'   59 A'   60 A'   61 A'   62 A'   63 A'                 
 -0.575  -0.520  -0.499  -0.476  -0.476  -0.454  -0.454  -0.411
 64 A'   18 A"   65 A'   66 A'   67 A'   19 A"   68 A'   69 A'                 
 -0.409  -0.400  -0.367  -0.360  -0.357  -0.349  -0.334  -0.316
 20 A"   70 A'   21 A"   71 A'   72 A'   22 A"   23 A"   73 A'                 
 -0.315  -0.303  -0.276  -0.271  -0.266
 74 A'   24 A"   75 A'   25 A"   26 A"                                         
 -- Virtual --                   
 -0.095  -0.071  -0.063  -0.041  -0.034  -0.010   0.007   0.015
 76 A'   27 A"   28 A"   77 A'   78 A'   79 A'   80 A'   81 A'                 
  0.022   0.027   0.039   0.041   0.053   0.057   0.062   0.067
 82 A'   83 A'   29 A"   84 A'   85 A'   30 A"   31 A"   86 A'                 
  0.068   0.076   0.077   0.085   0.086   0.091   0.097   0.099
 87 A'   88 A'   89 A'   32 A"   33 A"   90 A'   34 A"   91 A'                 
  0.105   0.118   0.119   0.127   0.134   0.139   0.146   0.158
 92 A'   93 A'   94 A'   35 A"   36 A"   95 A'   37 A"   96 A'                 
  0.159   0.162   0.167   0.180   0.182   0.196   0.198   0.200
 97 A'   98 A'   99 A'   38 A"  100 A'  101 A'  102 A'  103 A'                 
  0.200   0.208   0.211   0.224   0.231   0.237   0.251   0.258
 39 A"  104 A'  105 A'  106 A'  107 A'  108 A'  109 A'  110 A'                 
  0.259   0.268   0.279   0.280   0.292   0.303   0.317   0.342
111 A'   40 A"  112 A'  113 A'  114 A'  115 A'   41 A"  116 A'                 
  0.353   0.369   0.390   0.395   0.396   0.401   0.421   0.422
117 A'  118 A'  119 A'   42 A"  120 A'   43 A"  121 A'  122 A'                 
  0.426   0.427   0.429   0.431   0.434   0.454   0.466   0.475
 44 A"  123 A'   45 A"  124 A'  125 A'   46 A"  126 A'  127 A'                 
  0.478   0.488   0.502   0.505   0.515   0.520   0.529   0.536
 47 A"  128 A'   48 A"  129 A'  130 A'   49 A"  131 A'   50 A"                 
  0.547   0.562   0.565   0.565   0.576   0.579   0.593   0.612
 51 A"  132 A'  133 A'   52 A"   53 A"  134 A'   54 A"  135 A'                 
  0.626   0.630   0.634   0.637   0.684   0.703   0.705   0.706
136 A'  137 A'   55 A"  138 A'   56 A"   57 A"  139 A'  140 A'                 
  0.728   0.735   0.764   0.793   0.809   0.812   0.822   0.825
141 A'  142 A'  143 A'  144 A'  145 A'  146 A'   58 A"  147 A'                 
  0.831   0.842   0.847   0.853   0.854   0.887   0.903   0.912
148 A'   59 A"   60 A"  149 A'  150 A'  151 A'  152 A'  153 A'                 
  0.930   0.932   0.935   0.947   0.964   0.994   1.027   1.067
154 A'  155 A'   61 A"   62 A"  156 A'  157 A'  158 A'  159 A'                 
  1.069   1.092   1.107   1.164   1.164   1.198   1.218   1.228
160 A'  161 A'   63 A"  162 A'  163 A'   64 A"  164 A'   65 A"                 
  1.231   1.250   1.280   1.309   1.362   1.396   1.408   1.412
 66 A"  165 A'   67 A"  166 A'   68 A"  167 A'  168 A'   69 A"                 
  1.459   1.472   1.487   1.492   1.546   1.563   1.596   1.598
169 A'  170 A'  171 A'  172 A'  173 A'  174 A'  175 A'  176 A'                 
  1.712   1.732   1.753   1.761   1.812   1.815   1.838   1.840
 70 A"   71 A"  177 A'  178 A'  179 A'  180 A'   72 A"   73 A"                 
  1.895   2.002   2.006   2.029   2.045   2.078   2.128   2.147
 74 A"   75 A"  181 A'   76 A"  182 A'  183 A'  184 A'  185 A'                 
  2.195   2.209   2.243   2.246   2.249   2.256   2.282   2.295
186 A'  187 A'   77 A"  188 A'   78 A"   79 A"  189 A'  190 A'                 
  2.302   2.302   2.401   2.461   2.472   2.544   2.567   2.572
191 A'  192 A'  193 A'  194 A'  195 A'  196 A'   80 A"  197 A'                 
  2.700   2.721   2.804   2.831   2.838   2.997   3.017   3.031
 81 A"   82 A"   83 A"   84 A"  198 A'  199 A'  200 A'   85 A"                 
  3.062   3.089   3.168   3.197   3.385   3.446   3.640   3.749
201 A'  202 A'  203 A'  204 A'  205 A'  206 A'  207 A'  208 A'                 
  3.751   3.849   3.886   3.955   3.960   3.982   3.989   4.008
 86 A"  209 A'  210 A'   87 A"   88 A"   89 A"   90 A"  211 A'                 
  4.019   4.045   4.062   4.068   4.081   4.089   4.153   4.245
 91 A"  212 A'   92 A"  213 A'  214 A'   93 A"  215 A'  216 A'                 
  4.248   4.284   4.403   4.406   4.491   4.803   4.840   6.022
217 A'  218 A'  219 A'  220 A'  221 A'  222 A'  223 A'   94 A"                 
  6.141   6.154   6.296   6.447   6.670   6.759   6.772   7.543
224 A'  225 A'   95 A"  226 A'  227 A'  228 A'  229 A'   96 A"                 
  7.556   7.660   7.679   7.748   7.755   9.749   9.785  23.228
 97 A"  230 A'  231 A'  232 A'  233 A'  234 A'  235 A'  236 A'                 
 23.763  23.771  23.921  23.925  24.019  25.807  25.816  26.137
237 A'  238 A'  239 A'  240 A'  241 A'   98 A"   99 A"  242 A'                 
 26.243  26.608  26.617  27.909  28.356  28.421  28.448  28.524
243 A'  244 A'  245 A'  246 A'  100 A"  247 A'  248 A'  101 A"                 
 28.552  28.552  28.616  28.723  47.973  48.020  66.768 127.893
102 A"  249 A'  250 A'  251 A'  252 A'  253 A'  254 A'  103 A"                 
127.964 127.970 151.693 215.737 215.781 289.739 289.751 289.857
255 A'  256 A'  257 A'  258 A'  259 A'  104 A"  105 A"  260 A'                 
289.880 289.971 289.9781020.7831020.8431901.858
261 A'  262 A'  263 A'  264 A'  265 A'  266 A'                                 

 Beta MOs, Restricted
 -- Occupied --                  
******* -482.86 -482.86 -176.32 -165.73 -165.72 -165.72 -101.59
  1 A'    2 A'    3 A'    4 A'    5 A'    1 A"    6 A'    7 A'                 
-101.59  -62.51  -62.51  -56.33  -56.33  -56.33  -56.33  -56.33
  8 A'    9 A'   10 A'   11 A'   12 A'    2 A"    3 A"   13 A'                 
-56.330 -35.819 -31.312 -31.306 -31.305 -24.732 -22.963 -22.961
 14 A'   15 A'   16 A'    4 A"   17 A'   18 A'   19 A'    5 A"                 
-22.961 -22.956 -22.956 -10.316 -10.293 -10.293 -10.279 -10.279
 20 A'   21 A'    6 A"   22 A'   23 A'   24 A'   25 A'   26 A'                 
-10.273  -9.501  -9.501  -8.723  -8.723  -7.266  -7.266  -7.256
 27 A'   28 A'   29 A'   30 A'   31 A'   32 A'   33 A'    7 A"                 
 -7.256  -7.255  -7.255  -6.555  -6.555  -6.541  -6.541  -6.540
  8 A"   34 A'   35 A'   36 A'   37 A'    9 A"   10 A"   38 A'                 
 -6.540  -6.368  -4.781  -4.766  -4.765  -2.666  -2.666  -2.662
 39 A'   40 A'   41 A'   11 A"   42 A'   43 A'   44 A'   12 A"                 
 -2.662  -2.661  -2.661  -2.650  -2.650  -2.650  -2.650  -2.047
 13 A"   45 A'   46 A'   47 A'   48 A'   14 A"   15 A"   49 A'                 
 -2.042  -2.042  -2.028  -2.028  -1.278  -0.960  -0.920  -0.879
 16 A"   50 A'   17 A"   51 A'   52 A'   53 A'   54 A'   55 A'                 
 -0.850  -0.830  -0.779  -0.748  -0.697  -0.646  -0.632  -0.578
 56 A'   57 A'   58 A'   59 A'   60 A'   61 A'   62 A'   63 A'                 
 -0.575  -0.520  -0.499  -0.476  -0.476  -0.454  -0.454  -0.411
 64 A'   18 A"   65 A'   66 A'   67 A'   19 A"   68 A'   69 A'                 
 -0.409  -0.400  -0.367  -0.360  -0.357  -0.349  -0.334  -0.316
 20 A"   70 A'   21 A"   71 A'   72 A'   22 A"   23 A"   73 A'                 
 -0.315  -0.303  -0.276  -0.271  -0.266
 74 A'   24 A"   75 A'   25 A"   26 A"                                         
 -- Virtual --                   
 -0.095  -0.071  -0.063  -0.041  -0.034  -0.010   0.007   0.015
 76 A'   27 A"   28 A"   77 A'   78 A'   79 A'   80 A'   81 A'                 
  0.022   0.027   0.039   0.041   0.053   0.057   0.062   0.067
 82 A'   83 A'   29 A"   84 A'   85 A'   30 A"   31 A"   86 A'                 
  0.068   0.076   0.077   0.085   0.086   0.091   0.097   0.099
 87 A'   88 A'   89 A'   32 A"   33 A"   90 A'   34 A"   91 A'                 
  0.105   0.118   0.119   0.127   0.134   0.139   0.146   0.158
 92 A'   93 A'   94 A'   35 A"   36 A"   95 A'   37 A"   96 A'                 
  0.159   0.162   0.167   0.180   0.182   0.196   0.198   0.200
 97 A'   98 A'   99 A'   38 A"  100 A'  101 A'  102 A'  103 A'                 
  0.200   0.208   0.211   0.224   0.231   0.237   0.251   0.258
 39 A"  104 A'  105 A'  106 A'  107 A'  108 A'  109 A'  110 A'                 
  0.259   0.268   0.279   0.280   0.292   0.303   0.317   0.342
111 A'   40 A"  112 A'  113 A'  114 A'  115 A'   41 A"  116 A'                 
  0.353   0.369   0.390   0.395   0.396   0.401   0.421   0.422
117 A'  118 A'  119 A'   42 A"  120 A'   43 A"  121 A'  122 A'                 
  0.426   0.427   0.429   0.431   0.434   0.454   0.466   0.475
 44 A"  123 A'   45 A"  124 A'  125 A'   46 A"  126 A'  127 A'                 
  0.478   0.488   0.502   0.505   0.515   0.520   0.529   0.536
 47 A"  128 A'   48 A"  129 A'  130 A'   49 A"  131 A'   50 A"                 
  0.547   0.562   0.565   0.565   0.576   0.579   0.593   0.612
 51 A"  132 A'  133 A'   52 A"   53 A"  134 A'   54 A"  135 A'                 
  0.626   0.630   0.634   0.637   0.684   0.703   0.705   0.706
136 A'  137 A'   55 A"  138 A'   56 A"   57 A"  139 A'  140 A'                 
  0.728   0.735   0.764   0.793   0.809   0.812   0.822   0.825
141 A'  142 A'  143 A'  144 A'  145 A'  146 A'   58 A"  147 A'                 
  0.831   0.842   0.847   0.853   0.854   0.887   0.903   0.912
148 A'   59 A"   60 A"  149 A'  150 A'  151 A'  152 A'  153 A'                 
  0.930   0.932   0.935   0.947   0.964   0.994   1.027   1.067
154 A'  155 A'   61 A"   62 A"  156 A'  157 A'  158 A'  159 A'                 
  1.069   1.092   1.107   1.164   1.164   1.198   1.218   1.228
160 A'  161 A'   63 A"  162 A'  163 A'   64 A"  164 A'   65 A"                 
  1.231   1.250   1.280   1.309   1.362   1.396   1.408   1.412
 66 A"  165 A'   67 A"  166 A'   68 A"  167 A'  168 A'   69 A"                 
  1.459   1.472   1.487   1.492   1.546   1.563   1.596   1.598
169 A'  170 A'  171 A'  172 A'  173 A'  174 A'  175 A'  176 A'                 
  1.712   1.732   1.753   1.761   1.812   1.815   1.838   1.840
 70 A"   71 A"  177 A'  178 A'  179 A'  180 A'   72 A"   73 A"                 
  1.895   2.002   2.006   2.029   2.045   2.078   2.128   2.147
 74 A"   75 A"  181 A'   76 A"  182 A'  183 A'  184 A'  185 A'                 
  2.195   2.209   2.243   2.246   2.249   2.256   2.282   2.295
186 A'  187 A'   77 A"  188 A'   78 A"   79 A"  189 A'  190 A'                 
  2.302   2.302   2.401   2.461   2.472   2.544   2.567   2.572
191 A'  192 A'  193 A'  194 A'  195 A'  196 A'   80 A"  197 A'                 
  2.700   2.721   2.804   2.831   2.838   2.997   3.017   3.031
 81 A"   82 A"   83 A"   84 A"  198 A'  199 A'  200 A'   85 A"                 
  3.062   3.089   3.168   3.197   3.385   3.446   3.640   3.749
201 A'  202 A'  203 A'  204 A'  205 A'  206 A'  207 A'  208 A'                 
  3.751   3.849   3.886   3.955   3.960   3.982   3.989   4.008
 86 A"  209 A'  210 A'   87 A"   88 A"   89 A"   90 A"  211 A'                 
  4.019   4.045   4.062   4.068   4.081   4.089   4.153   4.245
 91 A"  212 A'   92 A"  213 A'  214 A'   93 A"  215 A'  216 A'                 
  4.248   4.284   4.403   4.406   4.491   4.803   4.840   6.022
217 A'  218 A'  219 A'  220 A'  221 A'  222 A'  223 A'   94 A"                 
  6.141   6.154   6.296   6.447   6.670   6.759   6.772   7.543
224 A'  225 A'   95 A"  226 A'  227 A'  228 A'  229 A'   96 A"                 
  7.556   7.660   7.679   7.748   7.755   9.749   9.785  23.228
 97 A"  230 A'  231 A'  232 A'  233 A'  234 A'  235 A'  236 A'                 
 23.763  23.771  23.921  23.925  24.019  25.807  25.816  26.137
237 A'  238 A'  239 A'  240 A'  241 A'   98 A"   99 A"  242 A'                 
 26.243  26.608  26.617  27.909  28.356  28.421  28.448  28.524
243 A'  244 A'  245 A'  246 A'  100 A"  247 A'  248 A'  101 A"                 
 28.552  28.552  28.616  28.723  47.973  48.020  66.768 127.893
102 A"  249 A'  250 A'  251 A'  252 A'  253 A'  254 A'  103 A"                 
127.964 127.970 151.693 215.737 215.781 289.739 289.751 289.857
255 A'  256 A'  257 A'  258 A'  259 A'  104 A"  105 A"  260 A'                 
289.880 289.971 289.9781020.7831020.8431901.858
261 A'  262 A'  263 A'  264 A'  265 A'  266 A'                                 
 --------------------------------------------------------------

          Ground-State Mulliken Net Atomic Charges

     Atom                 Charge (a.u.)
  ----------------------------------------
      1 C                    -1.074120
      2 C                    -0.084811
      3 C                     0.221406
      4 C                    -0.212534
      5 C                     0.263672
      6 C                    -0.075894
      7 F                    -0.074235
      8 Br                   -0.105802
      9 Cl                    0.565297
     10 I                     0.119859
     11 Cl                    0.563165
     12 Br                   -0.106003
  ----------------------------------------
  Sum of atomic charges =     0.000000

 -----------------------------------------------------------------
                    Cartesian Multipole Moments
 -----------------------------------------------------------------
    Charge (ESU x 10^10)
                -0.0000
    Dipole Moment (Debye)
         X      -0.6622      Y       0.0060      Z       0.0000
       Tot       0.6623
    Quadrupole Moments (Debye-Ang)
        XX    -127.4243     XY      -0.0522     YY    -125.6235
        XZ      -0.0000     YZ       0.0000     ZZ    -129.5392
    Octopole Moments (Debye-Ang^2)
       XXX     -30.7964    XXY      -0.3122    XYY      15.5082
       YYY       0.7237    XXZ      -0.0000    XYZ       0.0000
       YYZ       0.0000    XZZ       4.5263    YZZ       0.1197
       ZZZ       0.0000
    Hexadecapole Moments (Debye-Ang^3)
      XXXX   -3385.9533   XXXY      -1.2157   XXYY   -1041.8751
      XYYY       1.4310   YYYY   -3021.9515   XXXZ       0.0000
      XXYZ       0.0000   XYYZ      -0.0000   YYYZ       0.0000
      XXZZ    -621.7773   XYZZ       0.3105   YYZZ    -570.9578
      XZZZ      -0.0000   YZZZ       0.0000   ZZZZ    -156.7822
 -----------------------------------------------------------------
 Calculating MO derivatives via CPSCF
    1     0    39    0.0266791  
    2     0    39    0.0078750  
    3     0    39    0.0016011  
    4     0    39    0.0001913  
    5    21    18    0.0000273  
    6    38     1    0.0000019  
    7    39     0    0.0000001  Converged
 Time for AOints: 253.6 s (CPU) 42.6 s (wall)
 ------------------------------------------------------------------------------
                     AOints        : Timing summary (seconds)
 ------------------------------------------------------------------------------
     job step          cpu (% of tot)      sys (% of tot)     wall (% of tot)
 ------------------------------------------------------------------------------
  AOints            0.2536E+03 ( 7.9)   0.1500E-04 ( 6.1)   0.4258E+02 ( 7.7)
 ------------------------------------------------------------------------------
   Grand Totals     0.3214E+04          0.2450E-03          0.5516E+03
 ------------------------------------------------------------------------------
 Polarizability Matrix (a.u.)
            1           2           3
    1-206.7092892   0.1274087  -0.0000000
    2   0.1274087-208.6996278   0.0000000
    3  -0.0000000   0.0000000 -91.2939162
 Calculating analytic Hessian of the SCF energy

 Direct stationary perturbation theory relativistic correction:

 rels  =     132.194571806067
 relv  =    -445.016129072846
 rel2e =      64.994176650338
 E_rel =    -247.827380616441

 Hessian of the SCF Energy
            1           2           3           4           5           6
    1   0.6731350  -0.0001161   0.0000000  -0.1444023   0.1273151  -0.0000000
    2  -0.0001161   0.6696017  -0.0000000   0.0534933  -0.2671975  -0.0000000
    3   0.0000000  -0.0000000   0.1383712  -0.0000000  -0.0000000  -0.0577642
    4  -0.1444023   0.0534933  -0.0000000   0.5906855  -0.0569927   0.0000000
    5   0.1273151  -0.2671975  -0.0000000  -0.0569927   0.5427647  -0.0000000
    6  -0.0000000  -0.0000000  -0.0577642   0.0000000  -0.0000000   0.0967753
    7  -0.0270354   0.0820370  -0.0000000  -0.2969096  -0.0317612  -0.0000000
    8   0.0242786   0.0369724   0.0000000   0.0242978  -0.0943383   0.0000000
    9  -0.0000000   0.0000000  -0.0000412  -0.0000000   0.0000000  -0.0510375
   10  -0.0009675   0.0005970   0.0000000  -0.0259447  -0.0217147   0.0000000
   11   0.0006029  -0.0704615  -0.0000000  -0.0749247   0.0290921   0.0000000
   12   0.0000000   0.0000000   0.0025741  -0.0000000   0.0000000   0.0047022
   13  -0.0250142  -0.0830233  -0.0000000  -0.0503830   0.0301600   0.0000000
   14  -0.0253376   0.0350406  -0.0000000   0.0286994  -0.0175404   0.0000000
   15  -0.0000000  -0.0000000  -0.0000855   0.0000000  -0.0000000   0.0040019
   16  -0.1413790  -0.0512112  -0.0000000   0.0581211  -0.0274793  -0.0000000
   17  -0.1248892  -0.2698817   0.0000000   0.0295653  -0.0555731  -0.0000000
   18  -0.0000000   0.0000000  -0.0577730  -0.0000000   0.0000000   0.0066241
   19  -0.3276270  -0.0023553  -0.0000000  -0.0496571   0.0046031   0.0000000
   20  -0.0024526  -0.0697071   0.0000000   0.0400270   0.0002605  -0.0000000
   21   0.0000000  -0.0000000  -0.0410674   0.0000000  -0.0000000   0.0065126
   22  -0.0006581  -0.0036565  -0.0000000  -0.0625302  -0.0536126   0.0000000
   23  -0.0222838  -0.0348639   0.0000000  -0.0531671  -0.1184249  -0.0000000
   24  -0.0000000   0.0000000   0.0041959   0.0000000  -0.0000000  -0.0176057
   25  -0.0025008  -0.0049268   0.0000000  -0.0224467   0.0345115   0.0000000
   26  -0.0008662   0.0027027   0.0000000   0.0139943  -0.0180656  -0.0000000
   27  -0.0000000   0.0000000   0.0041393  -0.0000000   0.0000000   0.0035329
   28   0.0002292   0.0000101   0.0000000   0.0024615  -0.0023188   0.0000000
   29   0.0000065  -0.0004278   0.0000000  -0.0000014  -0.0019246   0.0000000
   30  -0.0000000   0.0000000  -0.0008992   0.0000000  -0.0000000   0.0026912
   31  -0.0025806   0.0048135   0.0000000   0.0006170  -0.0006852  -0.0000000
   32   0.0007992   0.0027506  -0.0000000   0.0000554  -0.0004359  -0.0000000
   33  -0.0000000  -0.0000000   0.0041244  -0.0000000   0.0000000  -0.0014495
   34  -0.0011995   0.0043397  -0.0000000   0.0003885  -0.0020257  -0.0000000
   35   0.0229455  -0.0345269  -0.0000000  -0.0050500   0.0013835  -0.0000000
   36  -0.0000000  -0.0000000   0.0042256  -0.0000000   0.0000000   0.0030168
            7           8           9          10          11          12
    1  -0.0270354   0.0242786  -0.0000000  -0.0009675   0.0006029   0.0000000
    2   0.0820370   0.0369724   0.0000000   0.0005970  -0.0704615   0.0000000
    3  -0.0000000   0.0000000  -0.0000412   0.0000000  -0.0000000   0.0025741
    4  -0.2969096   0.0242978  -0.0000000  -0.0259447  -0.0749247  -0.0000000
    5  -0.0317612  -0.0943383   0.0000000  -0.0217147   0.0290921   0.0000000
    6  -0.0000000   0.0000000  -0.0510375   0.0000000   0.0000000   0.0047022
    7   0.5677404   0.0316728   0.0000000  -0.1419853  -0.0587392   0.0000000
    8   0.0316728   0.5166032  -0.0000000  -0.1084187  -0.2333981  -0.0000000
    9   0.0000000  -0.0000000   0.1075010  -0.0000000  -0.0000000  -0.0469302
   10  -0.1419853  -0.1084187  -0.0000000   0.4143474  -0.0024552   0.0000000
   11  -0.0587392  -0.2333981  -0.0000000  -0.0024552   0.5799153  -0.0000000
   12   0.0000000  -0.0000000  -0.0469302   0.0000000  -0.0000000   0.0936136
   13   0.0591756   0.0284450  -0.0000000  -0.1450546   0.0607934   0.0000000
   14  -0.0264698  -0.0550012   0.0000000   0.1104439  -0.2314041   0.0000000
   15  -0.0000000  -0.0000000  -0.0021794  -0.0000000   0.0000000  -0.0468299
   16  -0.0494285  -0.0291948   0.0000000  -0.0276204   0.0740020  -0.0000000
   17  -0.0307286  -0.0186665  -0.0000000   0.0207641   0.0307906  -0.0000000
   18   0.0000000  -0.0000000   0.0040001  -0.0000000  -0.0000000   0.0047463
   19   0.0030047   0.0015767  -0.0000000  -0.0010793  -0.0000552   0.0000000
   20  -0.0028812  -0.0061694  -0.0000000  -0.0000323   0.0028103   0.0000000
   21  -0.0000000  -0.0000000   0.0055081  -0.0000000   0.0000000  -0.0014731
   22  -0.0162869  -0.0250008  -0.0000000  -0.0021226   0.0025690   0.0000000
   23  -0.0098898  -0.0124422   0.0000000   0.0005495   0.0016213  -0.0000000
   24  -0.0000000   0.0000000   0.0018362  -0.0000000  -0.0000000   0.0031284
   25  -0.0701975   0.0542091  -0.0000000   0.0032337  -0.0012250   0.0000000
   26   0.0557705  -0.1339230  -0.0000000   0.0173392  -0.0397479  -0.0000000
   27   0.0000000  -0.0000000  -0.0230697  -0.0000000  -0.0000000   0.0018906
   28  -0.0265022  -0.0032064  -0.0000000  -0.0742983   0.0001254   0.0000000
   29  -0.0140173  -0.0002293   0.0000000   0.0002923  -0.0307703  -0.0000000
   30  -0.0000000   0.0000000   0.0010605   0.0000000  -0.0000000  -0.0204463
   31  -0.0010124   0.0013892  -0.0000000   0.0035772   0.0019343   0.0000000
   32   0.0041047   0.0004547   0.0000000  -0.0167725  -0.0399861  -0.0000000
   33  -0.0000000  -0.0000000   0.0043998   0.0000000   0.0000000   0.0019136
   34  -0.0005588  -0.0000507   0.0000000  -0.0020876  -0.0026261  -0.0000000
   35   0.0009021   0.0001353   0.0000000  -0.0005935   0.0015410   0.0000000
   36   0.0000000  -0.0000000  -0.0010477  -0.0000000  -0.0000000   0.0031105
           13          14          15          16          17          18
    1  -0.0250142  -0.0253376  -0.0000000  -0.1413790  -0.1248892  -0.0000000
    2  -0.0830233   0.0350406  -0.0000000  -0.0512112  -0.2698817   0.0000000
    3  -0.0000000  -0.0000000  -0.0000855  -0.0000000   0.0000000  -0.0577730
    4  -0.0503830   0.0286994   0.0000000   0.0581211   0.0295653  -0.0000000
    5   0.0301600  -0.0175404  -0.0000000  -0.0274793  -0.0555731   0.0000000
    6   0.0000000   0.0000000   0.0040019  -0.0000000  -0.0000000   0.0066241
    7   0.0591756  -0.0264698  -0.0000000  -0.0494285  -0.0307286   0.0000000
    8   0.0284450  -0.0550012  -0.0000000  -0.0291948  -0.0186665  -0.0000000
    9  -0.0000000   0.0000000  -0.0021794   0.0000000  -0.0000000   0.0040001
   10  -0.1450546   0.1104439  -0.0000000  -0.0276204   0.0207641  -0.0000000
   11   0.0607934  -0.2314041   0.0000000   0.0740020   0.0307906  -0.0000000
   12   0.0000000   0.0000000  -0.0468299  -0.0000000  -0.0000000   0.0047463
   13   0.5661041  -0.0314747   0.0000000  -0.2950956   0.0279702  -0.0000000
   14  -0.0314747   0.5156544   0.0000000  -0.0280736  -0.0942789  -0.0000000
   15   0.0000000   0.0000000   0.1075197  -0.0000000  -0.0000000  -0.0510960
   16  -0.2950956  -0.0280736  -0.0000000   0.5859963   0.0579778   0.0000000
   17   0.0279702  -0.0942789  -0.0000000   0.0579778   0.5436250   0.0000000
   18  -0.0000000  -0.0000000  -0.0510960   0.0000000   0.0000000   0.0968519
   19   0.0029601  -0.0013628  -0.0000000  -0.0484745  -0.0055221   0.0000000
   20   0.0030604  -0.0061299  -0.0000000  -0.0408641  -0.0005747   0.0000000
   21  -0.0000000  -0.0000000   0.0055128   0.0000000   0.0000000   0.0064576
   22  -0.0005476   0.0000373   0.0000000   0.0002515   0.0020057  -0.0000000
   23  -0.0009131   0.0001085  -0.0000000   0.0050150   0.0015177   0.0000000
   24   0.0000000   0.0000000  -0.0010406  -0.0000000  -0.0000000   0.0030119
   25  -0.0009137  -0.0014087  -0.0000000   0.0006005   0.0007059   0.0000000
   26  -0.0041229   0.0003362   0.0000000  -0.0000654  -0.0004402   0.0000000
   27  -0.0000000  -0.0000000   0.0043973  -0.0000000   0.0000000  -0.0014588
   28  -0.0263100   0.0027109  -0.0000000   0.0024103   0.0023651   0.0000000
   29   0.0136030   0.0000560  -0.0000000   0.0000614  -0.0018795  -0.0000000
   30  -0.0000000   0.0000000   0.0009829   0.0000000  -0.0000000   0.0026785
   31  -0.0681376  -0.0526437  -0.0000000  -0.0213129  -0.0344346   0.0000000
   32  -0.0542067  -0.1351344   0.0000000  -0.0139317  -0.0187605   0.0000000
   33   0.0000000   0.0000000  -0.0229746  -0.0000000  -0.0000000   0.0034891
   34  -0.0167857   0.0248805  -0.0000000  -0.0640684   0.0542200   0.0000000
   35   0.0097082  -0.0117079  -0.0000000   0.0537655  -0.1158794   0.0000000
   36  -0.0000000  -0.0000000   0.0017914   0.0000000  -0.0000000  -0.0175318
           19          20          21          22          23          24
    1  -0.3276270  -0.0024526   0.0000000  -0.0006581  -0.0222838  -0.0000000
    2  -0.0023553  -0.0697071  -0.0000000  -0.0036565  -0.0348639   0.0000000
    3  -0.0000000   0.0000000  -0.0410674  -0.0000000   0.0000000   0.0041959
    4  -0.0496571   0.0400270   0.0000000  -0.0625302  -0.0531671   0.0000000
    5   0.0046031   0.0002605  -0.0000000  -0.0536126  -0.1184249  -0.0000000
    6   0.0000000  -0.0000000   0.0065126   0.0000000  -0.0000000  -0.0176057
    7   0.0030047  -0.0028812  -0.0000000  -0.0162869  -0.0098898  -0.0000000
    8   0.0015767  -0.0061694  -0.0000000  -0.0250008  -0.0124422   0.0000000
    9  -0.0000000  -0.0000000   0.0055081  -0.0000000   0.0000000   0.0018362
   10  -0.0010793  -0.0000323  -0.0000000  -0.0021226   0.0005495  -0.0000000
   11  -0.0000552   0.0028103   0.0000000   0.0025690   0.0016213  -0.0000000
   12   0.0000000   0.0000000  -0.0014731   0.0000000  -0.0000000   0.0031284
   13   0.0029601   0.0030604  -0.0000000  -0.0005476  -0.0009131   0.0000000
   14  -0.0013628  -0.0061299  -0.0000000   0.0000373   0.0001085   0.0000000
   15  -0.0000000  -0.0000000   0.0055128   0.0000000  -0.0000000  -0.0010406
   16  -0.0484745  -0.0408641   0.0000000   0.0002515   0.0050150  -0.0000000
   17  -0.0055221  -0.0005747   0.0000000   0.0020057   0.0015177  -0.0000000
   18   0.0000000   0.0000000   0.0064576  -0.0000000   0.0000000   0.0030119
   19   0.4209740   0.0031293  -0.0000000   0.0021247  -0.0000131   0.0000000
   20   0.0031293   0.0848224  -0.0000000   0.0052127  -0.0023706  -0.0000000
   21  -0.0000000  -0.0000000   0.0225616  -0.0000000  -0.0000000  -0.0021276
   22   0.0021247   0.0052127  -0.0000000   0.0888368   0.0779978   0.0000000
   23  -0.0000131  -0.0023706  -0.0000000   0.0779978   0.1653196  -0.0000000
   24   0.0000000  -0.0000000  -0.0021276   0.0000000  -0.0000000   0.0089366
   25  -0.0014620   0.0017958  -0.0000000  -0.0083273   0.0034296  -0.0000000
   26   0.0010300  -0.0002673  -0.0000000  -0.0042382   0.0020508  -0.0000000
   27  -0.0000000  -0.0000000   0.0001113   0.0000000  -0.0000000  -0.0006197
   28  -0.0015822  -0.0000165   0.0000000  -0.0005190   0.0000401  -0.0000000
   29  -0.0000086   0.0000799   0.0000000  -0.0007753  -0.0000972  -0.0000000
   30   0.0000000  -0.0000000   0.0000350   0.0000000  -0.0000000   0.0001886
   31  -0.0014045  -0.0018059  -0.0000000  -0.0002988  -0.0006149   0.0000000
   32  -0.0010461  -0.0003106   0.0000000  -0.0007191  -0.0010476  -0.0000000
   33  -0.0000000   0.0000000   0.0001127  -0.0000000   0.0000000   0.0000058
   34   0.0022232  -0.0051728  -0.0000000   0.0000768  -0.0001506  -0.0000000
   35   0.0000243  -0.0024431  -0.0000000   0.0001806  -0.0013715  -0.0000000
   36  -0.0000000   0.0000000  -0.0021435  -0.0000000   0.0000000   0.0000900
           25          26          27          28          29          30
    1  -0.0025008  -0.0008662  -0.0000000   0.0002292   0.0000065  -0.0000000
    2  -0.0049268   0.0027027   0.0000000   0.0000101  -0.0004278   0.0000000
    3   0.0000000   0.0000000   0.0041393   0.0000000   0.0000000  -0.0008992
    4  -0.0224467   0.0139943  -0.0000000   0.0024615  -0.0000014   0.0000000
    5   0.0345115  -0.0180656   0.0000000  -0.0023188  -0.0019246  -0.0000000
    6   0.0000000  -0.0000000   0.0035329   0.0000000   0.0000000   0.0026912
    7  -0.0701975   0.0557705   0.0000000  -0.0265022  -0.0140173  -0.0000000
    8   0.0542091  -0.1339230  -0.0000000  -0.0032064  -0.0002293   0.0000000
    9  -0.0000000  -0.0000000  -0.0230697  -0.0000000   0.0000000   0.0010605
   10   0.0032337   0.0173392  -0.0000000  -0.0742983   0.0002923   0.0000000
   11  -0.0012250  -0.0397479  -0.0000000   0.0001254  -0.0307703  -0.0000000
   12   0.0000000  -0.0000000   0.0018906   0.0000000  -0.0000000  -0.0204463
   13  -0.0009137  -0.0041229  -0.0000000  -0.0263100   0.0136030  -0.0000000
   14  -0.0014087   0.0003362  -0.0000000   0.0027109   0.0000560   0.0000000
   15  -0.0000000   0.0000000   0.0043973  -0.0000000  -0.0000000   0.0009829
   16   0.0006005  -0.0000654  -0.0000000   0.0024103   0.0000614   0.0000000
   17   0.0007059  -0.0004402   0.0000000   0.0023651  -0.0018795  -0.0000000
   18   0.0000000   0.0000000  -0.0014588   0.0000000  -0.0000000   0.0026785
   19  -0.0014620   0.0010300  -0.0000000  -0.0015822  -0.0000086   0.0000000
   20   0.0017958  -0.0002673  -0.0000000  -0.0000165   0.0000799  -0.0000000
   21  -0.0000000  -0.0000000   0.0001113   0.0000000   0.0000000   0.0000350
   22  -0.0083273  -0.0042382   0.0000000  -0.0005190  -0.0007753   0.0000000
   23   0.0034296   0.0020508  -0.0000000   0.0000401  -0.0000972  -0.0000000
   24  -0.0000000  -0.0000000  -0.0006197  -0.0000000  -0.0000000   0.0001886
   25   0.1051624  -0.0772790  -0.0000000  -0.0032356  -0.0101382   0.0000000
   26  -0.0772790   0.1958776  -0.0000000  -0.0026320  -0.0060322  -0.0000000
   27  -0.0000000  -0.0000000   0.0108539  -0.0000000   0.0000000   0.0000709
   28  -0.0032356  -0.0026320  -0.0000000   0.1310708   0.0005228  -0.0000000
   29  -0.0101382  -0.0060322   0.0000000   0.0005228   0.0467937  -0.0000000
   30   0.0000000  -0.0000000   0.0000709  -0.0000000  -0.0000000   0.0134532
   31   0.0004106   0.0003371   0.0000000  -0.0032078   0.0096925   0.0000000
   32  -0.0003011  -0.0014702  -0.0000000   0.0024544  -0.0054820  -0.0000000
   33   0.0000000   0.0000000   0.0001414  -0.0000000   0.0000000  -0.0000109
   34  -0.0003235   0.0007324  -0.0000000  -0.0005164   0.0007618  -0.0000000
   35   0.0006270  -0.0010209  -0.0000000  -0.0000553  -0.0000863   0.0000000
   36   0.0000000   0.0000000   0.0000105  -0.0000000  -0.0000000   0.0001956
           31          32          33          34          35          36
    1  -0.0025806   0.0007992  -0.0000000  -0.0011995   0.0229455  -0.0000000
    2   0.0048135   0.0027506  -0.0000000   0.0043397  -0.0345269  -0.0000000
    3   0.0000000  -0.0000000   0.0041244  -0.0000000  -0.0000000   0.0042256
    4   0.0006170   0.0000554  -0.0000000   0.0003885  -0.0050500  -0.0000000
    5  -0.0006852  -0.0004359   0.0000000  -0.0020257   0.0013835   0.0000000
    6  -0.0000000  -0.0000000  -0.0014495  -0.0000000  -0.0000000   0.0030168
    7  -0.0010124   0.0041047  -0.0000000  -0.0005588   0.0009021   0.0000000
    8   0.0013892   0.0004547  -0.0000000  -0.0000507   0.0001353  -0.0000000
    9  -0.0000000   0.0000000   0.0043998   0.0000000   0.0000000  -0.0010477
   10   0.0035772  -0.0167725   0.0000000  -0.0020876  -0.0005935  -0.0000000
   11   0.0019343  -0.0399861   0.0000000  -0.0026261   0.0015410  -0.0000000
   12   0.0000000  -0.0000000   0.0019136  -0.0000000   0.0000000   0.0031105
   13  -0.0681376  -0.0542067   0.0000000  -0.0167857   0.0097082  -0.0000000
   14  -0.0526437  -0.1351344   0.0000000   0.0248805  -0.0117079  -0.0000000
   15  -0.0000000   0.0000000  -0.0229746  -0.0000000  -0.0000000   0.0017914
   16  -0.0213129  -0.0139317  -0.0000000  -0.0640684   0.0537655   0.0000000
   17  -0.0344346  -0.0187605  -0.0000000   0.0542200  -0.1158794  -0.0000000
   18   0.0000000   0.0000000   0.0034891   0.0000000   0.0000000  -0.0175318
   19  -0.0014045  -0.0010461  -0.0000000   0.0022232   0.0000243  -0.0000000
   20  -0.0018059  -0.0003106   0.0000000  -0.0051728  -0.0024431   0.0000000
   21  -0.0000000   0.0000000   0.0001127  -0.0000000  -0.0000000  -0.0021435
   22  -0.0002988  -0.0007191  -0.0000000   0.0000768   0.0001806  -0.0000000
   23  -0.0006149  -0.0010476   0.0000000  -0.0001506  -0.0013715   0.0000000
   24   0.0000000  -0.0000000   0.0000058  -0.0000000  -0.0000000   0.0000900
   25   0.0004106  -0.0003011   0.0000000  -0.0003235   0.0006270   0.0000000
   26   0.0003371  -0.0014702   0.0000000   0.0007324  -0.0010209   0.0000000
   27   0.0000000  -0.0000000   0.0001414  -0.0000000  -0.0000000   0.0000105
   28  -0.0032078   0.0024544  -0.0000000  -0.0005164  -0.0000553  -0.0000000
   29   0.0096925  -0.0054820   0.0000000   0.0007618  -0.0000863  -0.0000000
   30   0.0000000  -0.0000000  -0.0000109  -0.0000000   0.0000000   0.0001956
   31   0.1015358   0.0755497  -0.0000000  -0.0081858  -0.0035323  -0.0000000
   32   0.0755497   0.1973139   0.0000000   0.0040138   0.0021079   0.0000000
   33  -0.0000000   0.0000000   0.0108877   0.0000000   0.0000000  -0.0006393
   34  -0.0081858   0.0040138   0.0000000   0.0910372  -0.0789218   0.0000000
   35  -0.0035323   0.0021079   0.0000000  -0.0789218   0.1618677   0.0000000
   36  -0.0000000   0.0000000  -0.0006393   0.0000000   0.0000000   0.0089219
 **********************************************************************
 **                                                                  **
 **                       VIBRATIONAL ANALYSIS                       **
 **                       --------------------                       **
 **                                                                  **
 **        VIBRATIONAL FREQUENCIES (CM**-1) AND NORMAL MODES         **
 **     FORCE CONSTANTS (mDYN/ANGSTROM) AND REDUCED MASSES (AMU)     **
 **                  INFRARED INTENSITIES (KM/MOL)                   **
 **                                                                  **
 **********************************************************************


 Mode:                 1                      2                      3
 Frequency:        53.33                  58.76                  89.40
 Force Cnst:      0.0681                 0.0700                 0.1021
 Red. Mass:      40.6255                34.3896                21.6849
 IR Active:          YES                    YES                    YES
 IR Intens:        0.000                  0.001                  0.142
 Raman Active:       YES                    YES                    YES
               X      Y      Z        X      Y      Z        X      Y      Z
 C          0.000 -0.000 -0.013    0.000 -0.000 -0.174   -0.000  0.000  0.431
 C         -0.000 -0.000  0.003   -0.000 -0.000 -0.006   -0.000  0.000  0.237
 C         -0.000  0.000  0.181   -0.000  0.000  0.160    0.000 -0.000  0.150
 C          0.000  0.000  0.009    0.000  0.000  0.100   -0.000 -0.000  0.131
 C          0.000  0.000 -0.153   -0.000 -0.000  0.180    0.000  0.000  0.151
 C          0.000 -0.000 -0.004    0.000  0.000 -0.007   -0.000 -0.000  0.237
 F          0.000  0.000 -0.032    0.000  0.000 -0.444   -0.000  0.000  0.735
 Br         0.000 -0.000 -0.284   -0.000 -0.000 -0.018    0.000 -0.000 -0.197
 Cl        -0.000  0.000  0.667    0.000  0.000  0.530   -0.000 -0.000  0.099
 I         -0.000 -0.000 -0.017   -0.000 -0.000 -0.226   -0.000  0.000 -0.045
 Cl         0.000  0.000 -0.582    0.000 -0.000  0.607   -0.000  0.000  0.100
 Br        -0.000 -0.000  0.278   -0.000  0.000 -0.054    0.000  0.000 -0.198
 TransDip  -0.000 -0.000  0.000   -0.000 -0.000  0.001    0.000  0.000 -0.012

 Mode:                 4                      5                      6
 Frequency:       124.17                 127.24                 182.71
 Force Cnst:      0.6598                 0.5302                 0.2801
 Red. Mass:      72.6378                55.5823                14.2413
 IR Active:          YES                    YES                    YES
 IR Intens:        0.076                  0.504                  0.002
 Raman Active:       YES                    YES                    YES
               X      Y      Z        X      Y      Z        X      Y      Z
 C          0.178  0.014  0.000    0.010 -0.194 -0.000   -0.000  0.000 -0.217
 C          0.139  0.037  0.000   -0.042 -0.230  0.000    0.000  0.000 -0.363
 C          0.152  0.004  0.000   -0.012 -0.267  0.000    0.000 -0.000 -0.402
 C          0.186  0.017 -0.000    0.009 -0.245 -0.000   -0.000 -0.000 -0.422
 C          0.149  0.031  0.000    0.029 -0.265 -0.000    0.000  0.000 -0.401
 C          0.134 -0.005  0.000    0.057 -0.230 -0.000    0.000 -0.000 -0.362
 F          0.179  0.010  0.000    0.009 -0.121 -0.000   -0.000  0.000  0.378
 Br        -0.397  0.398 -0.000   -0.408 -0.063 -0.000    0.000  0.000  0.026
 Cl         0.065 -0.045  0.000   -0.011 -0.279  0.000    0.000 -0.000  0.149
 I          0.368 -0.022 -0.000    0.014  0.404 -0.000   -0.000  0.000  0.033
 Cl         0.062  0.081  0.000    0.028 -0.277 -0.000    0.000 -0.000  0.149
 Br        -0.437 -0.395 -0.000    0.369 -0.094  0.000   -0.000 -0.000  0.027
 TransDip  -0.009 -0.001 -0.000   -0.001  0.023  0.000    0.000  0.000 -0.001

 Mode:                 7                      8                      9
 Frequency:       187.03                 196.75                 220.51
 Force Cnst:      0.9980                 0.8531                 1.2877
 Red. Mass:      48.4232                37.4038                44.9464
 IR Active:          YES                    YES                    YES
 IR Intens:        0.134                  0.001                  0.001
 Raman Active:       YES                    YES                    YES
               X      Y      Z        X      Y      Z        X      Y      Z
 C         -0.274 -0.011 -0.000    0.017 -0.137 -0.000   -0.072 -0.006 -0.000
 C         -0.211 -0.001 -0.000    0.094 -0.103 -0.000   -0.111 -0.109 -0.000
 C         -0.172  0.041 -0.000    0.103  0.028 -0.000   -0.066 -0.018  0.000
 C         -0.044  0.004 -0.000    0.005  0.096  0.000   -0.111  0.001  0.000
 C         -0.183 -0.043 -0.000   -0.082  0.030  0.000   -0.076  0.016  0.000
 C         -0.221 -0.017 -0.000   -0.063 -0.108  0.000   -0.122  0.101 -0.000
 F         -0.279 -0.018  0.000    0.019 -0.260  0.000   -0.082 -0.015  0.000
 Br        -0.023 -0.239  0.000   -0.197  0.048  0.000   -0.224 -0.280 -0.000
 Cl        -0.405 -0.074  0.000    0.551  0.274  0.000    0.500  0.312 -0.000
 I          0.404 -0.004  0.000   -0.020 -0.134  0.000    0.075 -0.005  0.000
 Cl        -0.474  0.097  0.000   -0.540  0.275 -0.000    0.469 -0.290 -0.000
 Br        -0.001  0.244  0.000    0.209  0.015 -0.000   -0.221  0.284 -0.000
 TransDip   0.012  0.000  0.000   -0.001 -0.000 -0.000    0.001 -0.000 -0.000

 Mode:                10                     11                     12
 Frequency:       245.17                 287.59                 316.76
 Force Cnst:      1.0719                 1.3040                 1.3026
 Red. Mass:      30.2672                26.7598                22.0347
 IR Active:          YES                    YES                    YES
 IR Intens:        0.534                  0.212                  0.064
 Raman Active:       YES                    YES                    YES
               X      Y      Z        X      Y      Z        X      Y      Z
 C         -0.001  0.113 -0.000   -0.365 -0.003 -0.000    0.000  0.121  0.000
 C         -0.199  0.014 -0.000   -0.211  0.127  0.000   -0.061  0.015  0.000
 C         -0.164  0.200 -0.000   -0.212  0.152  0.000   -0.002 -0.198  0.000
 C         -0.002  0.138  0.000   -0.115 -0.000  0.000    0.002 -0.209 -0.000
 C          0.160  0.204  0.000   -0.210 -0.154 -0.000    0.007 -0.198 -0.000
 C          0.197  0.020  0.000   -0.209 -0.130 -0.000    0.062  0.016 -0.000
 F         -0.006  0.612  0.000   -0.393 -0.002  0.000   -0.006  0.789 -0.000
 Br        -0.098 -0.266  0.000    0.104  0.160 -0.000    0.055  0.023 -0.000
 Cl        -0.112  0.315 -0.000   -0.014  0.429 -0.000    0.272 -0.198 -0.000
 I          0.001 -0.004 -0.000    0.058 -0.000 -0.000   -0.000  0.007  0.000
 Cl         0.112  0.315 -0.000   -0.009 -0.426  0.000   -0.268 -0.204  0.000
 Br         0.100 -0.259 -0.000    0.107 -0.159  0.000   -0.056  0.022  0.000
 TransDip   0.000 -0.023 -0.000    0.015  0.000 -0.000    0.000 -0.008  0.000

 Mode:                13                     14                     15
 Frequency:       318.87                 347.20                 433.80
 Force Cnst:      0.7429                 0.8835                 2.4533
 Red. Mass:      12.4004                12.4389                22.1275
 IR Active:          YES                    YES                    YES
 IR Intens:        0.000                  0.860                  0.471
 Raman Active:       YES                    YES                    YES
               X      Y      Z        X      Y      Z        X      Y      Z
 C         -0.000  0.000  0.002    0.000 -0.000 -0.418    0.428  0.004  0.000
 C         -0.000  0.000 -0.544    0.000 -0.000 -0.368    0.211 -0.039  0.000
 C         -0.000 -0.000 -0.442   -0.000  0.000  0.218    0.122  0.111 -0.000
 C          0.000 -0.000 -0.003    0.000 -0.000  0.643    0.178  0.003 -0.000
 C          0.000 -0.000  0.442   -0.000 -0.000  0.221    0.125 -0.107 -0.000
 C          0.000  0.000  0.547    0.000  0.000 -0.363    0.211  0.044  0.000
 F         -0.000  0.000 -0.001    0.000  0.000  0.210    0.558  0.004 -0.000
 Br         0.000  0.000  0.033    0.000  0.000  0.013   -0.039 -0.052 -0.000
 Cl         0.000 -0.000  0.075   -0.000 -0.000 -0.035   -0.238  0.321  0.000
 I         -0.000  0.000  0.000   -0.000  0.000 -0.022   -0.026 -0.000  0.000
 Cl        -0.000 -0.000 -0.075   -0.000 -0.000 -0.035   -0.232 -0.325  0.000
 Br        -0.000  0.000 -0.033   -0.000  0.000  0.012   -0.039  0.050 -0.000
 TransDip   0.000 -0.000  0.000   -0.000 -0.000 -0.030    0.022  0.000  0.000

 Mode:                16                     17                     18
 Frequency:       588.74                 603.14                 607.67
 Force Cnst:      2.4675                 2.5967                 2.9635
 Red. Mass:      12.0823                12.1154                13.6214
 IR Active:          YES                    YES                    YES
 IR Intens:        0.000                  0.001                 17.545
 Raman Active:       YES                    YES                    YES
               X      Y      Z        X      Y      Z        X      Y      Z
 C          0.000 -0.000  0.000   -0.000  0.000  0.459    0.000 -0.003  0.000
 C          0.000 -0.000 -0.451    0.000  0.000 -0.054    0.281  0.126  0.000
 C          0.000  0.000  0.543    0.000 -0.000 -0.450    0.339  0.339 -0.000
 C         -0.000  0.000 -0.000    0.000 -0.000  0.605   -0.006  0.532  0.000
 C         -0.000  0.000 -0.543    0.000 -0.000 -0.450   -0.347  0.335  0.000
 C         -0.000 -0.000  0.451    0.000 -0.000 -0.053   -0.285  0.122 -0.000
 F          0.000  0.000 -0.000   -0.000 -0.000 -0.107    0.000  0.100 -0.000
 Br        -0.000  0.000  0.011   -0.000 -0.000  0.003   -0.038 -0.044 -0.000
 Cl         0.000 -0.000 -0.038   -0.000  0.000  0.024    0.011 -0.154  0.000
 I          0.000 -0.000  0.000   -0.000  0.000 -0.007    0.000 -0.014 -0.000
 Cl         0.000 -0.000  0.038   -0.000 -0.000  0.024   -0.008 -0.153 -0.000
 Br         0.000  0.000 -0.011   -0.000  0.000  0.003    0.038 -0.043  0.000
 TransDip  -0.000  0.000 -0.000    0.000 -0.000 -0.001   -0.002  0.134  0.000

 Mode:                19                     20                     21
 Frequency:       637.03                 659.97                 697.51
 Force Cnst:      3.1979                 3.4682                 3.4578
 Red. Mass:      13.3749                13.5149                12.0628
 IR Active:          YES                    YES                    YES
 IR Intens:       46.172                 42.745                  1.785
 Raman Active:       YES                    YES                    YES
               X      Y      Z        X      Y      Z        X      Y      Z
 C         -0.195 -0.004 -0.000   -0.006  0.579 -0.000   -0.000  0.000  0.653
 C          0.203  0.161 -0.000   -0.179  0.466 -0.000    0.000 -0.000 -0.439
 C          0.324  0.187  0.000   -0.179  0.059  0.000   -0.000 -0.000  0.260
 C          0.640  0.008 -0.000    0.002 -0.033  0.000   -0.000  0.000 -0.210
 C          0.326 -0.179  0.000    0.181  0.062 -0.000   -0.000 -0.000  0.260
 C          0.204 -0.161  0.000    0.172  0.469  0.000    0.000  0.000 -0.440
 F         -0.365 -0.002  0.000    0.000 -0.237  0.000    0.000 -0.000 -0.089
 Br        -0.032 -0.031  0.000   -0.016 -0.056  0.000    0.000  0.000  0.006
 Cl        -0.021  0.012 -0.000    0.084 -0.087 -0.000    0.000 -0.000 -0.006
 I         -0.036 -0.000  0.000   -0.000  0.002 -0.000    0.000  0.000  0.001
 Cl        -0.021 -0.013 -0.000   -0.082 -0.088  0.000   -0.000  0.000 -0.006
 Br        -0.032  0.031  0.000    0.017 -0.056 -0.000    0.000 -0.000  0.006
 TransDip   0.218  0.001  0.000   -0.001  0.209 -0.000   -0.000 -0.000  0.043

 Mode:                22                     23                     24
 Frequency:       849.00                 947.34                1085.70
 Force Cnst:      5.4696                 6.9738                 8.5291
 Red. Mass:      12.8792                13.1890                12.2810
 IR Active:          YES                    YES                    YES
 IR Intens:        2.624                 20.704                  0.124
 Raman Active:       YES                    YES                    YES
               X      Y      Z        X      Y      Z        X      Y      Z
 C          0.002 -0.168  0.000   -0.149 -0.001  0.000   -0.250 -0.002 -0.000
 C         -0.336 -0.268  0.000   -0.289  0.146  0.000    0.196  0.575 -0.000
 C         -0.325  0.360 -0.000   -0.271  0.392 -0.000    0.040  0.014  0.000
 C         -0.006  0.301 -0.000    0.432  0.006  0.000   -0.410 -0.004  0.000
 C          0.320  0.372  0.000   -0.259 -0.394 -0.000    0.037 -0.012  0.000
 C          0.343 -0.260 -0.000   -0.282 -0.153  0.000    0.207 -0.571 -0.000
 F         -0.001 -0.040 -0.000    0.344  0.003 -0.000    0.161  0.001  0.000
 Br         0.017  0.029 -0.000    0.002 -0.001 -0.000   -0.013 -0.022  0.000
 Cl         0.058 -0.111  0.000    0.055 -0.070  0.000    0.009 -0.011 -0.000
 I          0.000  0.000  0.000   -0.006  0.000  0.000    0.005 -0.000 -0.000
 Cl        -0.056 -0.112  0.000    0.052  0.070  0.000    0.009  0.011 -0.000
 Br        -0.017  0.028  0.000    0.001  0.001 -0.000   -0.014  0.022  0.000
 TransDip   0.000  0.052  0.000   -0.146 -0.002  0.000    0.011  0.001 -0.000

 Mode:                25                     26                     27
 Frequency:      1226.39                1257.83                1345.86
 Force Cnst:     10.9669                11.1875                12.8576
 Red. Mass:      12.3759                12.0015                12.0478
 IR Active:          YES                    YES                    YES
 IR Intens:        2.268                  0.788                139.819
 Raman Active:       YES                    YES                    YES
               X      Y      Z        X      Y      Z        X      Y      Z
 C          0.330 -0.007  0.000    0.007  0.335 -0.000    0.008  0.323 -0.000
 C          0.215 -0.104  0.000    0.358 -0.166  0.000   -0.366 -0.156 -0.000
 C         -0.074  0.538 -0.000   -0.365 -0.215 -0.000    0.314 -0.277  0.000
 C         -0.380 -0.017 -0.000   -0.018  0.461 -0.000    0.003  0.457 -0.000
 C         -0.088 -0.524 -0.000    0.367 -0.241  0.000   -0.329 -0.272 -0.000
 C          0.236  0.117  0.000   -0.344 -0.168 -0.000    0.377 -0.159  0.000
 F         -0.197 -0.002 -0.000   -0.006  0.011  0.000   -0.004 -0.041  0.000
 Br        -0.005 -0.003 -0.000   -0.001 -0.002 -0.000    0.006  0.006  0.000
 Cl         0.015 -0.044  0.000   -0.001 -0.001 -0.000   -0.016  0.017  0.000
 I          0.004  0.000  0.000    0.000 -0.000  0.000    0.000 -0.002 -0.000
 Cl         0.014  0.044  0.000    0.002  0.001  0.000    0.016  0.017 -0.000
 Br        -0.005  0.003 -0.000    0.000 -0.001  0.000   -0.007  0.006 -0.000
 TransDip  -0.048  0.000  0.000   -0.001 -0.028 -0.000    0.013 -0.378 -0.000

 Mode:                28                     29                     30
 Frequency:      1394.28                1549.05                1558.50
 Force Cnst:     14.1267                17.0227                17.1805
 Red. Mass:      12.3337                12.0406                12.0053
 IR Active:          YES                    YES                    YES
 IR Intens:      207.780                 19.943                  3.080
 Raman Active:       YES                    YES                    YES
               X      Y      Z        X      Y      Z        X      Y      Z
 C          0.615 -0.001  0.000   -0.448 -0.018 -0.000   -0.015  0.628 -0.000
 C          0.081  0.284 -0.000    0.456 -0.178  0.000    0.110 -0.362  0.000
 C         -0.369 -0.183 -0.000   -0.376 -0.079 -0.000    0.117  0.254  0.000
 C          0.275 -0.008  0.000    0.157  0.009 -0.000    0.008 -0.409  0.000
 C         -0.357  0.188 -0.000   -0.366  0.063 -0.000   -0.136  0.256 -0.000
 C          0.069 -0.275 -0.000    0.451  0.202  0.000   -0.085 -0.354 -0.000
 F         -0.214 -0.001 -0.000    0.075  0.001 -0.000    0.002 -0.024  0.000
 Br        -0.002 -0.008 -0.000   -0.001  0.002 -0.000   -0.000  0.001 -0.000
 Cl         0.009  0.002 -0.000    0.003  0.001  0.000   -0.004 -0.000 -0.000
 I         -0.000  0.000  0.000    0.001  0.000  0.000   -0.000  0.001 -0.000
 Cl         0.009 -0.003  0.000    0.002 -0.001  0.000    0.004 -0.000 -0.000
 Br        -0.002  0.008 -0.000   -0.001 -0.002 -0.000   -0.000  0.001  0.000
 TransDip   0.461  0.012  0.000   -0.143 -0.001 -0.000   -0.003  0.056 -0.000

 STANDARD THERMODYNAMIC QUANTITIES AT   298.15 K  AND     1.00 ATM

   This Molecule has  0 Imaginary Frequencies
   Zero point vibrational energy:       26.014 kcal/mol

   Atom    1 Element C  Has Mass   12.00000
   Atom    2 Element C  Has Mass   12.00000
   Atom    3 Element C  Has Mass   12.00000
   Atom    4 Element C  Has Mass   12.00000
   Atom    5 Element C  Has Mass   12.00000
   Atom    6 Element C  Has Mass   12.00000
   Atom    7 Element F  Has Mass   18.99840
   Atom    8 Element Br Has Mass   78.91830
   Atom    9 Element Cl Has Mass   34.96885
   Atom   10 Element I  Has Mass  126.90440
   Atom   11 Element Cl Has Mass   34.96885
   Atom   12 Element Br Has Mass   78.91830
   Molecular Mass:   445.677100 amu
   Principal axes and moments of inertia in amu*Bohr^2:
                             1           2           3
    Eigenvalues --     6560.35975  8270.82369 14831.18344
          X               1.00000    -0.00140    -0.00000
          Y               0.00140     1.00000     0.00000
          Z               0.00000    -0.00000     1.00000
   Rotational Symmetry Number is   1
   The Molecule is an Asymmetric Top
   Translational Enthalpy:        0.889 kcal/mol
   Rotational Enthalpy:           0.889 kcal/mol
   Vibrational Enthalpy:         31.951 kcal/mol
   gas constant (RT):             0.592 kcal/mol
   Translational Entropy:        44.172  cal/mol.K
   Rotational Entropy:           35.041  cal/mol.K
   Vibrational Entropy:          38.369  cal/mol.K

   Total Enthalpy:               34.321 kcal/mol
   Total Entropy:               117.582  cal/mol.K

 ======================================================================

 STANDARD THERMODYNAMIC QUANTITIES FOR ANHARMONIC VIBRATION -- TOSH

   Zero point vibrational energy: ************ kcal/mol

   Vibrational Enthalpy:       Infinity kcal/mol
   Vibrational Entropy:             NaN  cal/mol.K

   Total Enthalpy:             Infinity kcal/mol
   Total Entropy:                   NaN  cal/mol.K

 ======================================================================

 STANDARD THERMODYNAMIC QUANTITIES FOR ANHARMONIC VIBRATION -- VPT2

   Zero point vibrational energy: ************ kcal/mol

   Vibrational Enthalpy:       Infinity kcal/mol
   Vibrational Entropy:             NaN  cal/mol.K

   Total Enthalpy:             Infinity kcal/mol
   Total Entropy:                   NaN  cal/mol.K

 ======================================================================

Archival summary:
1\1\february\FREQ\ProcedureUnspecified\BasisUnspecified\1r2l216\taweetha\MonDec202:32:512019MonDec202:32:512019\0\\#,FREQ,ProcedureUnspecified,BasisUnspecified,\\0,1\I\C,1,2.13153\C,2,1.40487,1,120.455\C,3,1.40161,2,120.174,1,180,0\C,4,1.39047,3,119.103,2,-0,0\F,5,1.33402,4,119.124,3,180,0\C,5,1.39031,4,121.832,3,0,0\C,7,1.40079,5,119.004,4,-0,0\Cl,8,1.7365,7,118.728,5,180,0\Cl,3,1.73725,2,120.972,1,-0,0\Br,7,1.89479,5,118.072,4,180,0\Br,4,1.89562,3,122.975,2,180,0\\\@

 Total job time:  754.64s(wall), 4339.36s(cpu) 
 Mon Dec  2 02:32:51 2019

        *************************************************************
        *                                                           *
        *  Thank you very much for using Q-Chem.  Have a nice day.  *
        *                                                           *
        *************************************************************
