# Supplementary material for: Geometric and energetic data from quantum chemical calculations of halobenzenes and xylenes
Source: Data Brief. 2020 Mar 5;30:105386. doi: 10.1016/j.dib.2020.105386 (PMC7114895; doi:10.1016/j.dib.2020.105386)
Supplement: Supplementary file 1 [file mmc1.zip › halobenzene/B3LYP/FBrClIClI.out]

                  Welcome to Q-Chem
     A Quantum Leap Into The Future Of Chemistry


 Q-Chem 5.2 (devel), Q-Chem, Inc., Pleasanton, CA (2019)

 Yihan Shao,  Zhengting Gan,  E. Epifanovsky,  A. T. B. Gilbert,  M. Wormit,  
 J. Kussmann,  A. W. Lange,  A. Behn,  Jia Deng,  Xintian Feng,  D. Ghosh,  
 M. Goldey,  P. R. Horn,  L. D. Jacobson,  I. Kaliman,  T. Kus,  A. Landau,  
 Jie Liu,  E. I. Proynov,  R. M. Richard,  R. P. Steele,  E. J. Sundstrom,  
 H. L. Woodcock III,  P. M. Zimmerman,  D. Zuev,  B. Albrecht,  E. Alguire,  
 S. A. Baeppler,  D. Barton,  Z. Benda,  Y. A. Bernard,  E. J. Berquist,  
 K. B. Bravaya,  H. Burton,  D. Casanova,  Chun-Min Chang,  Yunqing Chen,  
 A. Chien,  K. D. Closser,  M. P. Coons,  S. Coriani,  S. Dasgupta,  
 A. L. Dempwolff,  M. Diedenhofen,  Hainam Do,  R. G. Edgar,  Po-Tung Fang,  
 S. Faraji,  S. Fatehi,  Qingguo Feng,  K. D. Fenk,  J. Fosso-Tande,  
 J. Gayvert,  Qinghui Ge,  A. Ghysels,  G. Gidofalvi,  J. Gomes,  
 J. Gonthier,  A. Gunina,  D. Hait,  M. W. D. Hanson-Heine,  
 P. H. P. Harbach,  A. W. Hauser,  M. F. Herbst,  J. E. Herr,  
 E. G. Hohenstein,  Z. C. Holden,  Kerwin Hui,  B. C. Huynh,  T.-C. Jagau,  
 Hyunjun Ji,  B. Kaduk,  K. Khistyaev,  Jaehoon Kim,  P. Klunzinger,  K. Koh,  
 D. Kosenkov,  L. Koulias,  T. Kowalczyk,  C. M. Krauter,  A. Kunitsa,  
 Ka Un Lao,  A. Laurent,  K. V. Lawler,  Joonho Lee,  D. Lefrancois,  
 S. Lehtola,  D. S. Levine,  Yi-Pei Li,  You-Sheng Lin,  Fenglai Liu,  
 E. Livshits,  A. Luenser,  P. Manohar,  E. Mansoor,  S. F. Manzer,  
 Shan-Ping Mao,  Yuezhi Mao,  N. Mardirossian,  A. V. Marenich,  
 T. Markovich,  L. A. Martinez-Martinez,  S. A. Maurer,  N. J. Mayhall,  
 S. C. McKenzie,  J.-M. Mewes,  P. Morgante,  A. F. Morrison,  
 J. W. Mullinax,  K. Nanda,  T. S. Nguyen-Beck,  R. Olivares-Amaya,  
 J. A. Parkhill,  Zheng Pei,  T. M. Perrine,  F. Plasser,  P. Pokhilko,  
 S. Prager,  A. Prociuk,  E. Ramos,  D. R. Rehn,  F. Rob,  M. Scheurer,  
 M. Schneider,  N. Sergueev,  S. M. Sharada,  S. Sharma,  D. W. Small,  
 T. Stauch,  T. Stein,  Yu-Chuan Su,  A. J. W. Thom,  A. Tkatchenko,  
 T. Tsuchimochi,  N. M. Tubman,  L. Vogt,  M. L. Vidal,  O. Vydrov,  
 M. A. Watson,  J. Wenzel,  M. de Wergifosse,  T. A. Wesolowski,  A. White,  
 J. Witte,  A. Yamada,  Jun Yang,  K. Yao,  S. Yeganeh,  S. R. Yost,  
 Zhi-Qiang You,  A. Zech,  Igor Ying Zhang,  Xing Zhang,  Yan Zhao,  
 Ying Zhu,  B. R. Brooks,  G. K. L. Chan,  C. J. Cramer,  M. S. Gordon,  
 W. J. Hehre,  A. Klamt,  M. W. Schmidt,  C. D. Sherrill,  D. G. Truhlar,  
 A. Aspuru-Guzik,  R. Baer,  A. T. Bell,  N. A. Besley,  Jeng-Da Chai,  
 A. E. DePrince, III,  R. A. DiStasio Jr.,  A. Dreuw,  B. D. Dunietz,  
 T. R. Furlani,  Chao-Ping Hsu,  Yousung Jung,  Jing Kong,  D. S. Lambrecht,  
 WanZhen Liang,  C. Ochsenfeld,  V. A. Rassolov,  L. V. Slipchenko,  
 J. E. Subotnik,  T. Van Voorhis,  J. M. Herbert,  A. I. Krylov,  
 P. M. W. Gill,  M. Head-Gordon

 Contributors to earlier versions of Q-Chem not listed above: 
 R. D. Adamson,  B. Austin,  J. Baker,  G. J. O. Beran,  K. Brandhorst,  
 S. T. Brown,  E. F. C. Byrd,  A. K. Chakraborty,  C.-L. Cheng,  
 Siu Hung Chien,  D. M. Chipman,  D. L. Crittenden,  H. Dachsel,  
 R. J. Doerksen,  A. D. Dutoi,  L. Fusti-Molnar,  W. A. Goddard III,  
 A. Golubeva-Zadorozhnaya,  S. R. Gwaltney,  G. Hawkins,  A. Heyden,  
 S. Hirata,  G. Kedziora,  F. J. Keil,  C. Kelley,  Jihan Kim,  R. A. King,  
 R. Z. Khaliullin,  P. P. Korambath,  W. Kurlancheek,  A. M. Lee,  M. S. Lee,  
 S. V. Levchenko,  Ching Yeh Lin,  D. Liotard,  R. C. Lochan,  I. Lotan,  
 P. E. Maslen,  N. Nair,  D. P. O'Neill,  D. Neuhauser,  E. Neuscamman,  
 C. M. Oana,  R. Olson,  B. Peters,  R. Peverati,  P. A. Pieniazek,  
 Y. M. Rhee,  J. Ritchie,  M. A. Rohrdanz,  E. Rosta,  N. J. Russ,  
 H. F. Schaefer III,  N. E. Schultz,  N. Shenvi,  A. C. Simmonett,  A. Sodt,  
 D. Stuck,  K. S. Thanthiriwatte,  V. Vanovschi,  Tao Wang,  A. Warshel,  
 C. F. Williams,  Q. Wu,  X. Xu,  W. Zhang

 Please cite Q-Chem as follows:
 Y. Shao et al., Mol. Phys. 113, 184-215 (2015)
 DOI: 10.1080/00268976.2014.952696

 Q-Chem 5.2.1 for Intel X86 EM64T Linux

 Parts of Q-Chem use Armadillo 8.300.2 (Tropical Shenanigans).
 http://arma.sourceforge.net/

 Q-Chem begins on Mon Dec  2 02:32:52 2019  

Host: 
0

     Scratch files written to /scratch/taweetham/qchem29626//
NAlpha2: 220
NElect   220
Mult     1

Checking the input file for inconsistencies... 	...done.

--------------------------------------------------------------
User input:
--------------------------------------------------------------
$MOLECULE
0 1
C   
C	1	CC
C	2	CC	1	120.0		
C	3	CC	2	120.0	1	0.0
C	4	CC	3	120.0	2	0.0	
C	5 	CC	4	120.0	3	0.0
F	1	CF	2	120.0	3	180.0
Br	2	CBr	3	120.0	4	180.0
Cl	3	CCl	4	120.0	5	180.0
I	4	CI	5	120.0	6	180.0
Cl	5	CCl	6	120.0	1	180.0
I	6	CI	1	120.0	2	180.0

CC=1.39483
CH=1.08673
CF=1.33960
CCl=1.72090
CBr=1.89068
CI=2.07886
$END

$REM
   JOB_TYPE	OPTIMIZATION
   BASIS	6-311++G**
   METHOD	B3LYP
   MEM_TOTAL	64000
   SYM_IGNORE	TRUE
$END

--------------------------------------------------------------
 ----------------------------------------------------------------
             Standard Nuclear Orientation (Angstroms)
    I     Atom           X                Y                Z
 ----------------------------------------------------------------
    1      C       0.0000000000     0.0000000000     0.0000000000
    2      C       0.0000000000     0.0000000000     1.3948300000
    3      C       1.2079582140     0.0000000000     2.0922450000
    4      C       2.4159164279     0.0000000000     1.3948300000
    5      C       2.4159164279     0.0000000000    -0.0000000000
    6      C       1.2079582140     0.0000000000    -0.6974150000
    7      F      -1.1601276309    -0.0000000000    -0.6698000000
    8      Br     -1.6373769104    -0.0000000000     2.3401700000
    9      Cl      1.2079582140    -0.0000000000     3.8131450000
   10      I       4.2162619988    -0.0000000000     2.4342600000
   11      Cl      3.9062595453    -0.0000000000    -0.8604500000
   12      I       1.2079582140    -0.0000000000    -2.7762750000
 ----------------------------------------------------------------
 Nuclear Repulsion Energy =        2730.16133969 hartrees
 There are      110 alpha and      110 beta electrons
 Requested basis set is 6-311++G(d,p)
 There are 135 shells and 386 basis functions

 Total QAlloc Memory Limit  64000 MB
 Mega-Array Size       188 MB
 MEM_STATIC part       192 MB
 A cutoff of  1.0D-11 yielded   5819 shell pairs
 There are     53258 function pairs (     58977 Cartesian)
 Smallest overlap matrix eigenvalue = 6.29E-07

 Q-Chem warning in module stvman/mkSTV.C, line 318:

 Overlap eigenvalue is smaller than square root of threshold
 Use THRESH >= 12 to get rid of this warning

 Linear dependence detected in AO basis
 Tighter screening thresholds may be required for diffuse basis sets
 Use S2THRESH > 14 and THRESH = 14 in case of SCF convergence issues
 Number of orthogonalized atomic orbitals = 385
 Maximum deviation from orthogonality = 1.519E-10

 Scale SEOQF with 1.000000e-01/1.000000e-01/1.000000e-01

 Standard Electronic Orientation quadrupole field applied
 Nucleus-field energy     =    -0.0000000784 hartrees
 Guess from superposition of atomic densities
 Warning:  Energy on first SCF cycle will be non-variational
 SAD guess density has 220.000000 electrons

 -----------------------------------------------------------------------
  General SCF calculation program by
  Eric Jon Sundstrom, Paul Horn, Yuezhi Mao, Dmitri Zuev, Alec White,
  David Stuck, Shaama M.S., Shane Yost, Joonho Lee, David Small,
  Daniel Levine, Susi Lehtola, Hugh Burton, Evgeny Epifanovsky,
  Bang C. Huynh
 -----------------------------------------------------------------------
 Exchange:     0.2000 Hartree-Fock + 0.0800 Slater + 0.7200 B88
 Correlation:  0.1900 VWN1RPA + 0.8100 LYP
 Using SG-1 standard quadrature grid
 using 6 threads for integral computing
 -------------------------------------------------------
 OpenMP Integral computing Module                
 Release: version 2.0, May 2017, Q-Chem Inc. Pleasanton 
 -------------------------------------------------------
 A restricted SCF calculation will be
 performed using DIIS
 SCF converges when DIIS error is below 1.0e-08
 ---------------------------------------
  Cycle       Energy         DIIS error
 ---------------------------------------
    1  -17664.6928989233      3.00e-02  
    2  -17662.1052222369      1.96e-03  
    3  -17662.0559844360      2.48e-03  
    4  -17662.1406200661      7.93e-04  
    5  -17662.1528851700      2.15e-04  
    6  -17662.1534568028      7.76e-05  
    7  -17662.1535446636      2.41e-05  
    8  -17662.1535544368      1.03e-05  
    9  -17662.1535562038      2.01e-06  
   10  -17662.1535562426      4.32e-07  
   11  -17662.1535562453      2.09e-07  
   12  -17662.1535562470      4.55e-08  
   13  -17662.1535562487      1.36e-08  
   14  -17662.1535562504      4.28e-09  Convergence criterion met
 ---------------------------------------
 SCF time:   CPU 221.73s  wall 40.00s 
 SCF   energy in the final basis set =   -17662.1535562504
 Total energy in the final basis set =   -17662.1535562504

 --------------------------------------------------------------

                    Orbital Energies (a.u.)
 --------------------------------------------------------------

 Alpha MOs
 -- Occupied --
*****************-482.8590-176.3222-176.3197-165.7260-165.7238-165.7236
********-165.7213-165.7211-101.5857-101.5854 -62.5118 -56.3326 -56.3284
-56.3280 -35.8187 -35.8163 -31.3121 -31.3096 -31.3059 -31.3055 -31.3036
-31.3030 -24.7321 -22.9625 -22.9612 -22.9608 -22.9601 -22.9587 -22.9583
-22.9565 -22.9565 -22.9541 -22.9541 -10.3170 -10.2880 -10.2878 -10.2772
-10.2664 -10.2662  -9.5012  -9.5007  -8.7206  -7.2660  -7.2654  -7.2560
 -7.2556  -7.2550  -7.2547  -6.5530  -6.5390  -6.5380  -6.3683  -6.3660
 -4.7813  -4.7789  -4.7660  -4.7651  -4.7638  -4.7627  -2.6636  -2.6600
 -2.6592  -2.6480  -2.6479  -2.0474  -2.0449  -2.0424  -2.0418  -2.0403
 -2.0394  -2.0285  -2.0284  -2.0264  -2.0262  -1.2747  -0.9615  -0.9225
 -0.8776  -0.8400  -0.8057  -0.7606  -0.7016  -0.6899  -0.6351  -0.6212
 -0.5772  -0.5743  -0.5175  -0.5005  -0.4770  -0.4656  -0.4564  -0.4435
 -0.4093  -0.4035  -0.3931  -0.3645  -0.3621  -0.3591  -0.3401  -0.3289
 -0.3131  -0.2938  -0.2873  -0.2678  -0.2665  -0.2617
 -- Virtual --
 -0.0906  -0.0687  -0.0620  -0.0438  -0.0333  -0.0096   0.0137   0.0144
  0.0281   0.0303   0.0430   0.0503   0.0547   0.0595   0.0702   0.0737
  0.0757   0.0786   0.0845   0.0913   0.0917   0.0943   0.1066   0.1186
  0.1189   0.1208   0.1252   0.1382   0.1410   0.1542   0.1590   0.1674
  0.1690   0.1776   0.1816   0.1873   0.1970   0.1972   0.2033   0.2070
  0.2118   0.2183   0.2317   0.2380   0.2447   0.2517   0.2589   0.2745
  0.2771   0.2875   0.2889   0.2989   0.3147   0.3248   0.3497   0.3673
  0.3853   0.3874   0.3919   0.3934   0.4035   0.4116   0.4142   0.4232
  0.4296   0.4330   0.4386   0.4456   0.4595   0.4650   0.4751   0.4898
  0.4911   0.4979   0.5014   0.5080   0.5162   0.5267   0.5490   0.5556
  0.5570   0.5723   0.5739   0.5794   0.5882   0.6096   0.6199   0.6245
  0.6381   0.6565   0.6706   0.6980   0.7118   0.7231   0.7322   0.7725
  0.7770   0.7915   0.8137   0.8196   0.8201   0.8232   0.8359   0.8445
  0.8455   0.8637   0.8866   0.8990   0.9179   0.9359   0.9381   0.9381
  0.9558   0.9727   1.0201   1.0502   1.0610   1.0713   1.0980   1.1471
  1.1646   1.1883   1.2057   1.2215   1.2335   1.2479   1.2854   1.3180
  1.3513   1.3680   1.3834   1.3872   1.4161   1.4520   1.4535   1.4734
  1.4912   1.4939   1.5073   1.5372   1.5737   1.5996   1.6219   1.7184
  1.7345   1.7503   1.7697   1.8161   1.8210   1.8407   1.8455   1.9067
  2.0189   2.0230   2.0528   2.0969   2.1492   2.1865   2.2161   2.2428
  2.2442   2.2544   2.2554   2.2856   2.3032   2.3157   2.4040   2.4606
  2.4750   2.5482   2.5661   2.5672   2.6955   2.7185   2.8073   2.8126
  2.8277   2.9588   3.0103   3.0385   3.0768   3.0870   3.1734   3.2101
  3.3917   3.4340   3.6483   3.7483   3.7505   3.8541   3.8848   3.9500
  3.9555   3.9610   3.9871   3.9975   4.0226   4.0310   4.0329   4.0596
  4.0692   4.0805   4.1579   4.1743   4.2483   4.2787   4.2932   4.4058
  4.4716   4.5403   4.8148   4.8311   6.0094   6.0307   6.1233   6.1431
  6.1520   6.1885   6.2994   6.4352   6.6998   6.7523   7.5519   7.6751
  7.7476   9.7539   9.7893  23.2244  23.7768  23.7820  23.9425  23.9439
 24.0280  25.8073  25.8192  26.1632  26.2520  26.6131  26.6451  27.8985
 27.9433  28.3470  28.3640  28.4208  28.4315  28.4394  28.4525  28.5229
 28.5279  28.5462  28.5532  28.5598  28.5603  28.6193  28.6262  28.7328
 28.7359  47.9935  66.7700 127.8869 127.9003 127.9545 127.9674 127.9730
127.9857 151.6887 151.7233 215.7439 215.7864 289.7480 289.8729 289.9712
********1901.85331901.8893
 --------------------------------------------------------------

          Ground-State Mulliken Net Atomic Charges

     Atom                 Charge (a.u.)
  ----------------------------------------
      1 C                    -0.885470
      2 C                    -0.024231
      3 C                     0.271343
      4 C                    -0.768168
      5 C                     0.359849
      6 C                    -0.049953
      7 F                    -0.090590
      8 Br                   -0.134204
      9 Cl                    0.532195
     10 I                     0.122434
     11 Cl                    0.567732
     12 I                     0.099062
  ----------------------------------------
  Sum of atomic charges =     0.000000

 -----------------------------------------------------------------
                    Cartesian Multipole Moments
 -----------------------------------------------------------------
    Charge (ESU x 10^10)
                 0.0000
    Dipole Moment (Debye)
         X       0.7451      Y      -0.0000      Z       0.0886
       Tot       0.7503
    Quadrupole Moments (Debye-Ang)
        XX    -135.6538     XY      -0.0000     YY    -139.6354
        XZ      -0.5299     YZ      -0.0000     ZZ    -133.7084
    Octopole Moments (Debye-Ang^2)
       XXX    -641.0945    XXY      -0.0000    XYY    -226.0163
       YYY      -0.0000    XXZ     -69.5052    XYZ       0.0000
       YYZ     -91.3566    XZZ    -211.0746    YZZ      -0.0000
       ZZZ    -281.6919
    Hexadecapole Moments (Debye-Ang^3)
      XXXX   -5228.8442   XXXY      -0.0000   XXYY    -965.6354
      XYYY      -0.0000   YYYY    -174.4664   XXXZ    -430.9692
      XXYZ       0.0000   XYYZ    -175.8167   YYYZ      -0.0000
      XXZZ   -1566.2498   XYZZ      -0.0000   YYZZ    -800.2287
      XZZZ    -525.5086   YZZZ      -0.0000   ZZZZ   -4299.5766
 -----------------------------------------------------------------
 Calculating analytic gradient of the SCF energy
 Gradient of SCF Energy
            1           2           3           4           5           6
    1  -0.0056188   0.0078473  -0.0000256  -0.0011697   0.0043905   0.0044256
    2   0.0000000   0.0000000  -0.0000000  -0.0000000   0.0000000  -0.0000000
    3  -0.0038445   0.0003859   0.0037511   0.0006935  -0.0038696   0.0021329
            7           8           9          10          11          12
    1  -0.0046345   0.0058137   0.0028215  -0.0140066  -0.0075091   0.0076656
    2  -0.0000000   0.0000000  -0.0000000  -0.0000000   0.0000000   0.0000000
    3  -0.0036010   0.0035740  -0.0076345  -0.0093450   0.0048065   0.0129508
 Max gradient component =       1.401E-02
 RMS gradient           =       5.053E-03
 Gradient time:  CPU 75.83 s  wall 12.74 s
 Geometry Optimization Parameters
   NAtoms,    NIC,     NZ,  NCons,   NDum,   NFix, NCnnct, MaxDiis
       12      78      12       0       0       0       0       0


** GEOMETRY OPTIMIZATION IN DELOCALIZED INTERNAL COORDINATES **
   Searching for a Minimum

   Optimization Cycle:   1

                       Coordinates (Angstroms)
     ATOM                X               Y               Z
      1  C         0.0000000000    0.0000000000    0.0000000000
      2  C         0.0000000000    0.0000000000    1.3948300000
      3  C         1.2079582140    0.0000000000    2.0922450000
      4  C         2.4159164279    0.0000000000    1.3948300000
      5  C         2.4159164279    0.0000000000    0.0000000000
      6  C         1.2079582140    0.0000000000   -0.6974150000
      7  F        -1.1601276309    0.0000000000   -0.6698000000
      8  Br       -1.6373769104    0.0000000000    2.3401700000
      9  Cl        1.2079582140    0.0000000000    3.8131450000
     10  I         4.2162619988    0.0000000000    2.4342600000
     11  Cl        3.9062595453    0.0000000000   -0.8604500000
     12  I         1.2079582140    0.0000000000   -2.7762750000
   Point Group: c1    Number of degrees of freedom:    30


   Energy is -17662.153556250


 Attempting to generate delocalized internal coordinates
 Initial Hessian constructed with Jon Baker's OPTIMIZE code

 21 Hessian modes will be used to form the next step
  Hessian Eigenvalues:
     0.124424    0.124424    0.201019    0.250000    0.250000    0.250000
     0.250000    0.250000    0.250000    0.250000    0.250000    0.250000
     0.334879    0.334879    0.426727    0.426727    0.464882    0.464882
     0.464882    0.464882    0.572947

 Minimum search - taking simple RFO step
 Searching for Lamda that Minimizes Along All modes
 Value Taken    Lamda =  -0.00925874
 Step Taken.  Stepsize is  0.211308

                             Maximum     Tolerance    Cnvgd?
         Gradient           0.027892      0.000300      NO
         Displacement       0.093775      0.001200      NO
         Energy change     *********      0.000001      NO


 New Cartesian Coordinates Obtained by Inverse Iteration

 Displacement from previous Coordinates is:  0.414756
 ----------------------------------------------------------------
             Standard Nuclear Orientation (Angstroms)
    I     Atom           X                Y                Z
 ----------------------------------------------------------------
    1      C       0.0287947113     0.0000000000     0.0131854050
    2      C       0.0041938146     0.0000000000     1.3993849698
    3      C       1.2146858322     0.0000000000     2.1067452703
    4      C       2.4418708725     0.0000000000     1.4106068091
    5      C       2.4359252586     0.0000000000    -0.0021947188
    6      C       1.2160551340     0.0000000000    -0.7075129518
    7      F      -1.1308973747     0.0000000000    -0.6467475512
    8      Br     -1.6878064487     0.0000000000     2.2612338381
    9      Cl      1.1734453223     0.0000000000     3.8388949154
   10      I       4.2895047943     0.0000000000     2.5009623903
   11      Cl      3.9340740998     0.0000000000    -0.8764761180
   12      I       1.0688366983     0.0000000000    -2.8325422583
 ----------------------------------------------------------------
 Nuclear Repulsion Energy =        2689.77846306 hartrees
 There are      110 alpha and      110 beta electrons
 Applying Cartesian multipole field
    Component          Value
    ---------          -----
     (2,0,0)        1.00000E-11
     (0,2,0)        2.00000E-11
     (0,0,2)       -3.00000E-11
 Nucleus-field energy     =    -0.0000000802 hartrees
 Requested basis set is 6-311++G(d,p)
 There are 135 shells and 386 basis functions
 A cutoff of  1.0D-11 yielded   5758 shell pairs
 There are     52748 function pairs (     58379 Cartesian)
 Smallest overlap matrix eigenvalue = 6.74E-07

 Q-Chem warning in module stvman/mkSTV.C, line 318:

 Overlap eigenvalue is smaller than square root of threshold
 Use THRESH >= 12 to get rid of this warning

 Linear dependence detected in AO basis
 Tighter screening thresholds may be required for diffuse basis sets
 Use S2THRESH > 14 and THRESH = 14 in case of SCF convergence issues
 Number of orthogonalized atomic orbitals = 385
 Maximum deviation from orthogonality = 1.733E-10
 Guess MOs from SCF MO coefficient file

 -----------------------------------------------------------------------
  General SCF calculation program by
  Eric Jon Sundstrom, Paul Horn, Yuezhi Mao, Dmitri Zuev, Alec White,
  David Stuck, Shaama M.S., Shane Yost, Joonho Lee, David Small,
  Daniel Levine, Susi Lehtola, Hugh Burton, Evgeny Epifanovsky,
  Bang C. Huynh
 -----------------------------------------------------------------------
 Exchange:     0.2000 Hartree-Fock + 0.0800 Slater + 0.7200 B88
 Correlation:  0.1900 VWN1RPA + 0.8100 LYP
 Using SG-1 standard quadrature grid
 using 6 threads for integral computing
 -------------------------------------------------------
 OpenMP Integral computing Module                
 Release: version 2.0, May 2017, Q-Chem Inc. Pleasanton 
 -------------------------------------------------------
 A restricted SCF calculation will be
 performed using DIIS
 SCF converges when DIIS error is below 1.0e-08
 ---------------------------------------
  Cycle       Energy         DIIS error
 ---------------------------------------
    1  -17662.1510741041      6.80e-04  
    2  -17662.1552516599      2.90e-04  
    3  -17662.1528378084      4.50e-04  
    4  -17662.1568204365      6.37e-05  
    5  -17662.1568790452      1.28e-05  
    6  -17662.1568812741      4.94e-06  
    7  -17662.1568816542      2.62e-06  
    8  -17662.1568817724      4.87e-07  
    9  -17662.1568817763      1.91e-07  
   10  -17662.1568817769      6.98e-08  
   11  -17662.1568817765      3.35e-08  
   12  -17662.1568817758      1.04e-08  
   13  -17662.1568817755      2.21e-09  Convergence criterion met
 ---------------------------------------
 SCF time:   CPU 205.64s  wall 38.00s 
 SCF   energy in the final basis set =   -17662.1568817755
 Total energy in the final basis set =   -17662.1568817755

 --------------------------------------------------------------

                    Orbital Energies (a.u.)
 --------------------------------------------------------------

 Alpha MOs
 -- Occupied --
*****************-482.8601-176.3242-176.3218-165.7281-165.7258-165.7257
********-165.7234-165.7232-101.5860-101.5858 -62.5128 -56.3336 -56.3294
-56.3290 -35.8206 -35.8182 -31.3142 -31.3118 -31.3077 -31.3073 -31.3053
-31.3048 -24.7307 -22.9645 -22.9631 -22.9628 -22.9621 -22.9607 -22.9604
-22.9582 -22.9582 -22.9558 -22.9558 -10.3152 -10.2939 -10.2928 -10.2776
-10.2736 -10.2697  -9.5008  -9.5007  -8.7216  -7.2656  -7.2656  -7.2557
 -7.2556  -7.2549  -7.2546  -6.5541  -6.5398  -6.5389  -6.3698  -6.3674
 -4.7830  -4.7806  -4.7672  -4.7664  -4.7650  -4.7640  -2.6647  -2.6609
 -2.6602  -2.6488  -2.6488  -2.0486  -2.0460  -2.0439  -2.0432  -2.0417
 -2.0409  -2.0296  -2.0295  -2.0274  -2.0271  -1.2772  -0.9555  -0.9170
 -0.8758  -0.8380  -0.8002  -0.7593  -0.6954  -0.6865  -0.6352  -0.6240
 -0.5758  -0.5706  -0.5190  -0.4967  -0.4752  -0.4654  -0.4514  -0.4419
 -0.4057  -0.4016  -0.3910  -0.3631  -0.3591  -0.3554  -0.3390  -0.3255
 -0.3140  -0.2940  -0.2883  -0.2730  -0.2675  -0.2639
 -- Virtual --
 -0.1010  -0.0714  -0.0624  -0.0565  -0.0383  -0.0102   0.0083   0.0129
  0.0278   0.0298   0.0432   0.0497   0.0550   0.0584   0.0694   0.0737
  0.0763   0.0778   0.0846   0.0913   0.0917   0.0942   0.1054   0.1182
  0.1186   0.1199   0.1247   0.1382   0.1410   0.1537   0.1580   0.1662
  0.1698   0.1721   0.1776   0.1874   0.1948   0.1981   0.2031   0.2069
  0.2089   0.2165   0.2307   0.2382   0.2409   0.2515   0.2566   0.2709
  0.2741   0.2871   0.2926   0.2938   0.3102   0.3259   0.3491   0.3670
  0.3753   0.3863   0.3883   0.3944   0.3972   0.4105   0.4137   0.4211
  0.4272   0.4319   0.4365   0.4423   0.4618   0.4639   0.4746   0.4892
  0.4900   0.4937   0.5022   0.5092   0.5140   0.5291   0.5398   0.5524
  0.5562   0.5665   0.5731   0.5820   0.5847   0.6044   0.6158   0.6202
  0.6284   0.6557   0.6573   0.7003   0.7058   0.7121   0.7247   0.7591
  0.7630   0.7924   0.8102   0.8196   0.8197   0.8252   0.8382   0.8455
  0.8464   0.8618   0.8886   0.8978   0.9177   0.9247   0.9328   0.9362
  0.9528   0.9705   1.0109   1.0425   1.0541   1.0694   1.1016   1.1338
  1.1570   1.1735   1.2117   1.2143   1.2339   1.2422   1.2803   1.2990
  1.3452   1.3607   1.3851   1.3908   1.4150   1.4512   1.4657   1.4673
  1.4720   1.4819   1.4868   1.5397   1.5641   1.5970   1.6129   1.7146
  1.7302   1.7558   1.7630   1.8077   1.8133   1.8359   1.8410   1.8999
  2.0086   2.0173   2.0448   2.0830   2.1375   2.1881   2.2117   2.2283
  2.2410   2.2455   2.2537   2.2736   2.2883   2.2990   2.4026   2.4518
  2.4717   2.5379   2.5594   2.5636   2.6925   2.7168   2.8039   2.8048
  2.8254   2.9591   3.0019   3.0298   3.0573   3.0822   3.1669   3.1932
  3.3766   3.4321   3.6298   3.7439   3.7514   3.8408   3.8875   3.9492
  3.9576   3.9606   3.9863   3.9970   4.0131   4.0237   4.0275   4.0585
  4.0789   4.0795   4.1500   4.1598   4.2457   4.2795   4.2843   4.4045
  4.4440   4.5159   4.7887   4.8372   6.0049   6.0252   6.1085   6.1359
  6.1427   6.1617   6.2980   6.4368   6.6984   6.7531   7.5509   7.6705
  7.7482   9.7477   9.7839  23.2292  23.7517  23.7645  23.9039  23.9165
 24.0216  25.8042  25.8154  26.1349  26.2432  26.5826  26.6098  27.8792
 27.9247  28.3426  28.3587  28.4090  28.4197  28.4279  28.4467  28.5214
 28.5257  28.5447  28.5473  28.5547  28.5560  28.6148  28.6160  28.7194
 28.7330  47.9884  66.7673 127.8828 127.8955 127.9445 127.9622 127.9673
127.9718 151.6706 151.7069 215.7367 215.7799 289.7466 289.8674 289.9713
********1901.83431901.8720
 --------------------------------------------------------------

          Ground-State Mulliken Net Atomic Charges

     Atom                 Charge (a.u.)
  ----------------------------------------
      1 C                    -1.112886
      2 C                    -0.293134
      3 C                     0.432097
      4 C                    -0.523036
      5 C                     0.544116
      6 C                    -0.193604
      7 F                    -0.073087
      8 Br                   -0.122576
      9 Cl                    0.540093
     10 I                     0.126219
     11 Cl                    0.565404
     12 I                     0.110394
  ----------------------------------------
  Sum of atomic charges =     0.000000

 -----------------------------------------------------------------
                    Cartesian Multipole Moments
 -----------------------------------------------------------------
    Charge (ESU x 10^10)
                -0.0000
    Dipole Moment (Debye)
         X       0.5675      Y      -0.0000      Z       0.0329
       Tot       0.5685
    Quadrupole Moments (Debye-Ang)
        XX    -135.6236     XY      -0.0000     YY    -139.9739
        XZ       0.2974     YZ       0.0000     ZZ    -133.5288
    Octopole Moments (Debye-Ang^2)
       XXX    -635.0130    XXY       0.0000    XYY    -224.6597
       YYY      -0.0000    XXZ     -64.7283    XYZ       0.0000
       YYZ     -90.8982    XZZ    -209.7922    YZZ      -0.0000
       ZZZ    -282.9474
    Hexadecapole Moments (Debye-Ang^3)
      XXXX   -5297.1865   XXXY       0.0000   XXYY    -982.8985
      XYYY      -0.0000   YYYY    -175.2973   XXXZ    -473.1093
      XXYZ       0.0000   XYYZ    -197.3116   YYYZ       0.0000
      XXZZ   -1592.2810   XYZZ      -0.0000   YYZZ    -816.7000
      XZZZ    -569.0510   YZZZ       0.0000   ZZZZ   -4382.1894
 -----------------------------------------------------------------
 Calculating analytic gradient of the SCF energy
 Gradient of SCF Energy
            1           2           3           4           5           6
    1  -0.0010576   0.0004227  -0.0033919   0.0027789   0.0044694  -0.0047269
    2   0.0000000   0.0000000  -0.0000000  -0.0000000   0.0000000  -0.0000000
    3   0.0022317  -0.0050180   0.0039983   0.0023275  -0.0044833   0.0001887
            7           8           9          10          11          12
    1   0.0016818  -0.0009174   0.0000365   0.0033708  -0.0001940  -0.0024724
    2  -0.0000000   0.0000000  -0.0000000  -0.0000000   0.0000000  -0.0000000
    3   0.0007759   0.0002525  -0.0012329   0.0020700   0.0018936  -0.0030039
 Max gradient component =       5.018E-03
 RMS gradient           =       2.204E-03
 Gradient time:  CPU 74.08 s  wall 12.45 s
 Geometry Optimization Parameters
   NAtoms,    NIC,     NZ,  NCons,   NDum,   NFix, NCnnct, MaxDiis
       12      78      12       0       0       0       0       0

 Cartesian Hessian Update
 Hessian updated using BFGS update


** GEOMETRY OPTIMIZATION IN DELOCALIZED INTERNAL COORDINATES **
   Searching for a Minimum

   Optimization Cycle:   2

                       Coordinates (Angstroms)
     ATOM                X               Y               Z
      1  C         0.0287947113    0.0000000000    0.0131854050
      2  C         0.0041938146    0.0000000000    1.3993849698
      3  C         1.2146858322    0.0000000000    2.1067452703
      4  C         2.4418708725    0.0000000000    1.4106068091
      5  C         2.4359252586    0.0000000000   -0.0021947188
      6  C         1.2160551340    0.0000000000   -0.7075129518
      7  F        -1.1308973747    0.0000000000   -0.6467475512
      8  Br       -1.6878064487    0.0000000000    2.2612338381
      9  Cl        1.1734453223    0.0000000000    3.8388949154
     10  I         4.2895047943    0.0000000000    2.5009623903
     11  Cl        3.9340740998    0.0000000000   -0.8764761180
     12  I         1.0688366983    0.0000000000   -2.8325422583
   Point Group: c1    Number of degrees of freedom:    30


   Energy is -17662.156881775

 Hessian updated using BFGS update

 12 Hessian modes will be used to form the next step
  Hessian Eigenvalues:
     0.124422    0.136238    0.201311    0.238786    0.270575    0.329859
     0.334888    0.425780    0.447171    0.464763    0.507294    0.576111

 Minimum search - taking simple RFO step
 Searching for Lamda that Minimizes Along All modes
 Value Taken    Lamda =  -0.00056280
 Step Taken.  Stepsize is  0.041554

                             Maximum     Tolerance    Cnvgd?
         Gradient           0.008015      0.000300      NO
         Displacement       0.019201      0.001200      NO
         Energy change     -0.003326      0.000001      NO


 New Cartesian Coordinates Obtained by Inverse Iteration

 Displacement from previous Coordinates is:  0.085521
 ----------------------------------------------------------------
             Standard Nuclear Orientation (Angstroms)
    I     Atom           X                Y                Z
 ----------------------------------------------------------------
    1      C       0.0269188117     0.0000000000     0.0135027994
    2      C       0.0022899861     0.0000000000     1.4033393882
    3      C       1.2145225902     0.0000000000     2.1058847141
    4      C       2.4356712301     0.0000000000     1.4074077109
    5      C       2.4301677906     0.0000000000     0.0002464952
    6      C       1.2173170497     0.0000000000    -0.7044237118
    7      F      -1.1337369146     0.0000000000    -0.6473094349
    8      Br     -1.6858591610     0.0000000000     2.2688217096
    9      Cl      1.1797454782     0.0000000000     3.8400582693
   10      I       4.2764687731     0.0000000000     2.4867319663
   11      Cl      3.9230149186     0.0000000000    -0.8865585555
   12      I       1.1021621617     0.0000000000    -2.8221613508
 ----------------------------------------------------------------
 Nuclear Repulsion Energy =        2696.44573547 hartrees
 There are      110 alpha and      110 beta electrons
 Applying Cartesian multipole field
    Component          Value
    ---------          -----
     (2,0,0)        1.00000E-11
     (0,2,0)        2.00000E-11
     (0,0,2)       -3.00000E-11
 Nucleus-field energy     =    -0.0000000798 hartrees
 Requested basis set is 6-311++G(d,p)
 There are 135 shells and 386 basis functions
 A cutoff of  1.0D-11 yielded   5761 shell pairs
 There are     52796 function pairs (     58445 Cartesian)
 Smallest overlap matrix eigenvalue = 6.59E-07

 Q-Chem warning in module stvman/mkSTV.C, line 318:

 Overlap eigenvalue is smaller than square root of threshold
 Use THRESH >= 12 to get rid of this warning

 Linear dependence detected in AO basis
 Tighter screening thresholds may be required for diffuse basis sets
 Use S2THRESH > 14 and THRESH = 14 in case of SCF convergence issues
 Number of orthogonalized atomic orbitals = 385
 Maximum deviation from orthogonality = 1.884E-10
 Guess MOs from SCF MO coefficient file

 -----------------------------------------------------------------------
  General SCF calculation program by
  Eric Jon Sundstrom, Paul Horn, Yuezhi Mao, Dmitri Zuev, Alec White,
  David Stuck, Shaama M.S., Shane Yost, Joonho Lee, David Small,
  Daniel Levine, Susi Lehtola, Hugh Burton, Evgeny Epifanovsky,
  Bang C. Huynh
 -----------------------------------------------------------------------
 Exchange:     0.2000 Hartree-Fock + 0.0800 Slater + 0.7200 B88
 Correlation:  0.1900 VWN1RPA + 0.8100 LYP
 Using SG-1 standard quadrature grid
 using 6 threads for integral computing
 -------------------------------------------------------
 OpenMP Integral computing Module                
 Release: version 2.0, May 2017, Q-Chem Inc. Pleasanton 
 -------------------------------------------------------
 A restricted SCF calculation will be
 performed using DIIS
 SCF converges when DIIS error is below 1.0e-08
 ---------------------------------------
  Cycle       Energy         DIIS error
 ---------------------------------------
    1  -17662.1568750844      1.71e-04  
    2  -17662.1571106984      6.62e-05  
    3  -17662.1569406585      1.13e-04  
    4  -17662.1571963907      1.02e-05  
    5  -17662.1571981369      2.74e-06  
    6  -17662.1571982496      1.06e-06  
    7  -17662.1571982672      5.06e-07  
    8  -17662.1571982715      9.77e-08  
    9  -17662.1571982719      3.62e-08  
   10  -17662.1571982708      1.41e-08  
   11  -17662.1571982701      6.87e-09  Convergence criterion met
 ---------------------------------------
 SCF time:   CPU 174.44s  wall 32.00s 
 SCF   energy in the final basis set =   -17662.1571982701
 Total energy in the final basis set =   -17662.1571982701

 --------------------------------------------------------------

                    Orbital Energies (a.u.)
 --------------------------------------------------------------

 Alpha MOs
 -- Occupied --
*****************-482.8603-176.3240-176.3214-165.7279-165.7256-165.7254
********-165.7230-165.7228-101.5859-101.5855 -62.5130 -56.3338 -56.3296
-56.3292 -35.8204 -35.8178 -31.3140 -31.3114 -31.3075 -31.3071 -31.3050
-31.3045 -24.7307 -22.9643 -22.9629 -22.9626 -22.9618 -22.9603 -22.9600
-22.9581 -22.9580 -22.9555 -22.9555 -10.3156 -10.2926 -10.2923 -10.2779
-10.2724 -10.2688  -9.5007  -9.5004  -8.7218  -7.2655  -7.2653  -7.2556
 -7.2553  -7.2548  -7.2543  -6.5543  -6.5400  -6.5391  -6.3696  -6.3671
 -4.7829  -4.7803  -4.7671  -4.7663  -4.7647  -4.7638  -2.6649  -2.6611
 -2.6604  -2.6490  -2.6490  -2.0485  -2.0458  -2.0437  -2.0431  -2.0414
 -2.0406  -2.0295  -2.0294  -2.0272  -2.0269  -1.2764  -0.9564  -0.9172
 -0.8755  -0.8386  -0.8015  -0.7598  -0.6963  -0.6873  -0.6353  -0.6237
 -0.5756  -0.5717  -0.5185  -0.4968  -0.4752  -0.4656  -0.4523  -0.4420
 -0.4060  -0.4020  -0.3914  -0.3631  -0.3593  -0.3561  -0.3392  -0.3263
 -0.3142  -0.2940  -0.2881  -0.2721  -0.2677  -0.2637
 -- Virtual --
 -0.0996  -0.0709  -0.0623  -0.0545  -0.0376  -0.0104   0.0087   0.0129
  0.0277   0.0298   0.0431   0.0498   0.0549   0.0587   0.0694   0.0737
  0.0759   0.0776   0.0845   0.0913   0.0916   0.0941   0.1054   0.1182
  0.1186   0.1200   0.1249   0.1385   0.1409   0.1541   0.1580   0.1670
  0.1692   0.1730   0.1775   0.1874   0.1955   0.1982   0.2032   0.2075
  0.2087   0.2161   0.2305   0.2384   0.2416   0.2516   0.2569   0.2724
  0.2749   0.2874   0.2928   0.2949   0.3108   0.3261   0.3493   0.3673
  0.3782   0.3870   0.3875   0.3942   0.3989   0.4109   0.4135   0.4218
  0.4272   0.4319   0.4358   0.4426   0.4626   0.4631   0.4741   0.4894
  0.4905   0.4946   0.5021   0.5095   0.5139   0.5288   0.5418   0.5534
  0.5562   0.5672   0.5728   0.5826   0.5850   0.6059   0.6185   0.6209
  0.6278   0.6571   0.6589   0.7006   0.7066   0.7157   0.7246   0.7627
  0.7647   0.7919   0.8109   0.8190   0.8203   0.8249   0.8386   0.8447
  0.8467   0.8618   0.8880   0.8980   0.9175   0.9274   0.9324   0.9363
  0.9528   0.9701   1.0125   1.0445   1.0546   1.0699   1.1011   1.1367
  1.1581   1.1762   1.2108   1.2142   1.2326   1.2428   1.2807   1.3014
  1.3464   1.3622   1.3871   1.3922   1.4154   1.4529   1.4659   1.4698
  1.4744   1.4828   1.4894   1.5387   1.5639   1.5968   1.6149   1.7143
  1.7317   1.7561   1.7655   1.8093   1.8153   1.8379   1.8419   1.9015
  2.0100   2.0173   2.0464   2.0851   2.1382   2.1894   2.2142   2.2288
  2.2411   2.2485   2.2540   2.2760   2.2905   2.2999   2.4036   2.4534
  2.4733   2.5390   2.5594   2.5641   2.6927   2.7172   2.8043   2.8071
  2.8260   2.9593   3.0036   3.0320   3.0626   3.0819   3.1677   3.1959
  3.3798   3.4316   3.6337   3.7442   3.7514   3.8446   3.8871   3.9493
  3.9577   3.9600   3.9861   3.9967   4.0148   4.0253   4.0284   4.0582
  4.0776   4.0791   4.1519   4.1623   4.2456   4.2802   4.2855   4.4047
  4.4487   4.5210   4.7941   4.8358   6.0057   6.0263   6.1121   6.1370
  6.1445   6.1663   6.2983   6.4366   6.6981   6.7526   7.5508   7.6709
  7.7485   9.7475   9.7835  23.2279  23.7602  23.7684  23.9170  23.9235
 24.0193  25.8045  25.8158  26.1374  26.2447  26.5855  26.6128  27.8824
 27.9279  28.3434  28.3597  28.4111  28.4220  28.4299  28.4479  28.5215
 28.5261  28.5447  28.5483  28.5557  28.5567  28.6161  28.6174  28.7218
 28.7340  47.9888  66.7674 127.8835 127.8964 127.9467 127.9631 127.9684
127.9741 151.6736 151.7097 215.7367 215.7796 289.7466 289.8679 289.9717
********1901.83751901.8750
 --------------------------------------------------------------

          Ground-State Mulliken Net Atomic Charges

     Atom                 Charge (a.u.)
  ----------------------------------------
      1 C                    -1.110311
      2 C                    -0.269396
      3 C                     0.441208
      4 C                    -0.553782
      5 C                     0.531159
      6 C                    -0.179119
      7 F                    -0.075459
      8 Br                   -0.122794
      9 Cl                    0.538180
     10 I                     0.125489
     11 Cl                    0.565044
     12 I                     0.109781
  ----------------------------------------
  Sum of atomic charges =     0.000000

 -----------------------------------------------------------------
                    Cartesian Multipole Moments
 -----------------------------------------------------------------
    Charge (ESU x 10^10)
                -0.0000
    Dipole Moment (Debye)
         X       0.5765      Y       0.0000      Z       0.0293
       Tot       0.5773
    Quadrupole Moments (Debye-Ang)
        XX    -135.6921     XY       0.0000     YY    -139.9174
        XZ       0.0731     YZ       0.0000     ZZ    -133.5700
    Octopole Moments (Debye-Ang^2)
       XXX    -637.1517    XXY       0.0000    XYY    -224.9981
       YYY       0.0000    XXZ     -65.3944    XYZ       0.0000
       YYZ     -90.8268    XZZ    -209.8516    YZZ       0.0000
       ZZZ    -282.8267
    Hexadecapole Moments (Debye-Ang^3)
      XXXX   -5289.0424   XXXY       0.0000   XXYY    -980.1271
      XYYY      -0.0000   YYYY    -175.1498   XXXZ    -461.2047
      XXYZ       0.0000   XYYZ    -191.9381   YYYZ       0.0000
      XXZZ   -1587.2088   XYZZ       0.0000   YYZZ    -813.7626
      XZZZ    -558.0381   YZZZ       0.0000   ZZZZ   -4367.9501
 -----------------------------------------------------------------
 Calculating analytic gradient of the SCF energy
 Gradient of SCF Energy
            1           2           3           4           5           6
    1  -0.0005567   0.0005465  -0.0008831   0.0004419   0.0011992   0.0002117
    2  -0.0000000  -0.0000000   0.0000000   0.0000000  -0.0000000   0.0000000
    3   0.0002727  -0.0013541   0.0019471   0.0005885  -0.0020493   0.0011156
            7           8           9          10          11          12
    1   0.0002974  -0.0004744   0.0003381   0.0003775  -0.0011627  -0.0003354
    2   0.0000000  -0.0000000   0.0000000  -0.0000000   0.0000000  -0.0000000
    3   0.0003718   0.0002851  -0.0006024   0.0002516   0.0000343  -0.0008609
 Max gradient component =       2.049E-03
 RMS gradient           =       7.067E-04
 Gradient time:  CPU 74.50 s  wall 12.52 s
 Geometry Optimization Parameters
   NAtoms,    NIC,     NZ,  NCons,   NDum,   NFix, NCnnct, MaxDiis
       12      78      12       0       0       0       0       0

 Cartesian Hessian Update
 Hessian updated using BFGS update


** GEOMETRY OPTIMIZATION IN DELOCALIZED INTERNAL COORDINATES **
   Searching for a Minimum

   Optimization Cycle:   3

                       Coordinates (Angstroms)
     ATOM                X               Y               Z
      1  C         0.0269188117    0.0000000000    0.0135027994
      2  C         0.0022899861    0.0000000000    1.4033393882
      3  C         1.2145225902    0.0000000000    2.1058847141
      4  C         2.4356712301    0.0000000000    1.4074077109
      5  C         2.4301677906    0.0000000000    0.0002464952
      6  C         1.2173170497    0.0000000000   -0.7044237118
      7  F        -1.1337369146    0.0000000000   -0.6473094349
      8  Br       -1.6858591610    0.0000000000    2.2688217096
      9  Cl        1.1797454782    0.0000000000    3.8400582693
     10  I         4.2764687731    0.0000000000    2.4867319663
     11  Cl        3.9230149186    0.0000000000   -0.8865585555
     12  I         1.1021621617    0.0000000000   -2.8221613508
   Point Group: c1    Number of degrees of freedom:    30


   Energy is -17662.157198270

 Hessian updated using BFGS update

 14 Hessian modes will be used to form the next step
  Hessian Eigenvalues:
     0.122749    0.129115    0.199824    0.239867    0.244988    0.288942
     0.321752    0.335101    0.414359    0.435612    0.460476    0.464857
     0.505779    0.572685

 Minimum search - taking simple RFO step
 Searching for Lamda that Minimizes Along All modes
 Value Taken    Lamda =  -0.00003917
 Step Taken.  Stepsize is  0.013493

                             Maximum     Tolerance    Cnvgd?
         Gradient           0.001425      0.000300      NO
         Displacement       0.007540      0.001200      NO
         Energy change     -0.000316      0.000001      NO


 New Cartesian Coordinates Obtained by Inverse Iteration

 Displacement from previous Coordinates is:  0.021317
 ----------------------------------------------------------------
             Standard Nuclear Orientation (Angstroms)
    I     Atom           X                Y                Z
 ----------------------------------------------------------------
    1      C       0.0258883265     0.0000000000     0.0129489488
    2      C       0.0016992326     0.0000000000     1.4037645207
    3      C       1.2146488324     0.0000000000     2.1039064584
    4      C       2.4342011313     0.0000000000     1.4058929574
    5      C       2.4284919179     0.0000000000     0.0011426920
    6      C       1.2164617089     0.0000000000    -0.7050243075
    7      F      -1.1351223085     0.0000000000    -0.6481948450
    8      Br     -1.6833762085     0.0000000000     2.2716095384
    9      Cl      1.1791813846     0.0000000000     3.8392383212
   10      I       4.2752976426     0.0000000000     2.4805863921
   11      Cl      3.9260128003     0.0000000000    -0.8815044166
   12      I       1.1052982544     0.0000000000    -2.8188262602
 ----------------------------------------------------------------
 Nuclear Repulsion Energy =        2698.23230121 hartrees
 There are      110 alpha and      110 beta electrons
 Applying Cartesian multipole field
    Component          Value
    ---------          -----
     (2,0,0)        1.00000E-11
     (0,2,0)        2.00000E-11
     (0,0,2)       -3.00000E-11
 Nucleus-field energy     =    -0.0000000795 hartrees
 Requested basis set is 6-311++G(d,p)
 There are 135 shells and 386 basis functions
 A cutoff of  1.0D-11 yielded   5761 shell pairs
 There are     52796 function pairs (     58445 Cartesian)
 Smallest overlap matrix eigenvalue = 6.55E-07

 Q-Chem warning in module stvman/mkSTV.C, line 318:

 Overlap eigenvalue is smaller than square root of threshold
 Use THRESH >= 12 to get rid of this warning

 Linear dependence detected in AO basis
 Tighter screening thresholds may be required for diffuse basis sets
 Use S2THRESH > 14 and THRESH = 14 in case of SCF convergence issues
 Number of orthogonalized atomic orbitals = 385
 Maximum deviation from orthogonality = 2.840E-10
 Guess MOs from SCF MO coefficient file

 -----------------------------------------------------------------------
  General SCF calculation program by
  Eric Jon Sundstrom, Paul Horn, Yuezhi Mao, Dmitri Zuev, Alec White,
  David Stuck, Shaama M.S., Shane Yost, Joonho Lee, David Small,
  Daniel Levine, Susi Lehtola, Hugh Burton, Evgeny Epifanovsky,
  Bang C. Huynh
 -----------------------------------------------------------------------
 Exchange:     0.2000 Hartree-Fock + 0.0800 Slater + 0.7200 B88
 Correlation:  0.1900 VWN1RPA + 0.8100 LYP
 Using SG-1 standard quadrature grid
 using 6 threads for integral computing
 -------------------------------------------------------
 OpenMP Integral computing Module                
 Release: version 2.0, May 2017, Q-Chem Inc. Pleasanton 
 -------------------------------------------------------
 A restricted SCF calculation will be
 performed using DIIS
 SCF converges when DIIS error is below 1.0e-08
 ---------------------------------------
  Cycle       Energy         DIIS error
 ---------------------------------------
    1  -17662.1571798927      5.89e-05  
    2  -17662.1572092326      1.61e-05  
    3  -17662.1571969800      2.94e-05  
    4  -17662.1572142449      3.62e-06  
    5  -17662.1572144609      9.32e-07  
    6  -17662.1572144736      3.74e-07  
    7  -17662.1572144760      1.55e-07  
    8  -17662.1572144768      3.37e-08  
    9  -17662.1572144772      1.14e-08  
   10  -17662.1572144755      3.65e-09  Convergence criterion met
 ---------------------------------------
 SCF time:   CPU 158.19s  wall 29.00s 
 SCF   energy in the final basis set =   -17662.1572144755
 Total energy in the final basis set =   -17662.1572144755

 --------------------------------------------------------------

                    Orbital Energies (a.u.)
 --------------------------------------------------------------

 Alpha MOs
 -- Occupied --
*****************-482.8603-176.3240-176.3213-165.7279-165.7256-165.7254
********-165.7229-165.7227-101.5857-101.5853 -62.5131 -56.3339 -56.3296
-56.3293 -35.8204 -35.8177 -31.3140 -31.3113 -31.3075 -31.3071 -31.3049
-31.3044 -24.7307 -22.9644 -22.9629 -22.9626 -22.9617 -22.9602 -22.9599
-22.9581 -22.9581 -22.9554 -22.9554 -10.3157 -10.2923 -10.2921 -10.2779
-10.2719 -10.2688  -9.5005  -9.5002  -8.7219  -7.2653  -7.2651  -7.2554
 -7.2551  -7.2546  -7.2541  -6.5544  -6.5402  -6.5392  -6.3697  -6.3671
 -4.7829  -4.7802  -4.7672  -4.7663  -4.7647  -4.7637  -2.6650  -2.6612
 -2.6605  -2.6492  -2.6491  -2.0486  -2.0457  -2.0438  -2.0431  -2.0413
 -2.0405  -2.0296  -2.0295  -2.0271  -2.0269  -1.2762  -0.9566  -0.9168
 -0.8753  -0.8389  -0.8020  -0.7600  -0.6965  -0.6877  -0.6354  -0.6237
 -0.5755  -0.5718  -0.5184  -0.4967  -0.4750  -0.4658  -0.4525  -0.4420
 -0.4059  -0.4021  -0.3917  -0.3631  -0.3592  -0.3562  -0.3394  -0.3265
 -0.3142  -0.2941  -0.2882  -0.2719  -0.2677  -0.2636
 -- Virtual --
 -0.0993  -0.0708  -0.0621  -0.0539  -0.0374  -0.0105   0.0087   0.0129
  0.0277   0.0297   0.0431   0.0498   0.0549   0.0587   0.0694   0.0737
  0.0759   0.0775   0.0846   0.0913   0.0916   0.0941   0.1055   0.1182
  0.1187   0.1200   0.1249   0.1384   0.1409   0.1542   0.1581   0.1669
  0.1693   0.1735   0.1777   0.1874   0.1956   0.1982   0.2032   0.2076
  0.2087   0.2160   0.2304   0.2384   0.2417   0.2517   0.2570   0.2727
  0.2753   0.2875   0.2929   0.2951   0.3109   0.3261   0.3494   0.3675
  0.3787   0.3870   0.3875   0.3940   0.3996   0.4108   0.4134   0.4219
  0.4271   0.4319   0.4359   0.4430   0.4628   0.4631   0.4741   0.4894
  0.4905   0.4948   0.5021   0.5095   0.5141   0.5289   0.5420   0.5537
  0.5560   0.5672   0.5727   0.5828   0.5851   0.6065   0.6192   0.6211
  0.6276   0.6570   0.6598   0.7008   0.7067   0.7163   0.7251   0.7635
  0.7652   0.7920   0.8113   0.8189   0.8209   0.8248   0.8389   0.8449
  0.8469   0.8621   0.8880   0.8977   0.9177   0.9279   0.9321   0.9364
  0.9527   0.9699   1.0130   1.0446   1.0546   1.0697   1.1011   1.1375
  1.1578   1.1766   1.2112   1.2142   1.2323   1.2432   1.2808   1.3014
  1.3466   1.3625   1.3880   1.3926   1.4155   1.4535   1.4661   1.4706
  1.4751   1.4829   1.4903   1.5384   1.5639   1.5969   1.6150   1.7145
  1.7317   1.7564   1.7661   1.8098   1.8159   1.8384   1.8424   1.9018
  2.0104   2.0173   2.0467   2.0853   2.1386   2.1897   2.2147   2.2288
  2.2414   2.2491   2.2541   2.2767   2.2908   2.2999   2.4037   2.4541
  2.4736   2.5387   2.5595   2.5642   2.6927   2.7172   2.8045   2.8079
  2.8262   2.9596   3.0040   3.0326   3.0641   3.0815   3.1676   3.1965
  3.3802   3.4316   3.6346   3.7445   3.7513   3.8448   3.8875   3.9492
  3.9576   3.9598   3.9860   3.9967   4.0152   4.0256   4.0287   4.0581
  4.0770   4.0794   4.1524   4.1628   4.2460   4.2804   4.2857   4.4047
  4.4500   4.5226   4.7951   4.8354   6.0059   6.0266   6.1129   6.1376
  6.1451   6.1675   6.2983   6.4366   6.6979   6.7528   7.5507   7.6712
  7.7489   9.7471   9.7832  23.2276  23.7609  23.7707  23.9218  23.9247
 24.0191  25.8046  25.8160  26.1387  26.2445  26.5852  26.6119  27.8832
 27.9287  28.3435  28.3600  28.4117  28.4226  28.4304  28.4482  28.5215
 28.5262  28.5447  28.5486  28.5559  28.5569  28.6165  28.6178  28.7224
 28.7345  47.9892  66.7673 127.8836 127.8966 127.9472 127.9634 127.9687
127.9747 151.6744 151.7105 215.7362 215.7793 289.7466 289.8682 289.9721
********1901.83831901.8758
 --------------------------------------------------------------

          Ground-State Mulliken Net Atomic Charges

     Atom                 Charge (a.u.)
  ----------------------------------------
      1 C                    -1.110397
      2 C                    -0.261259
      3 C                     0.437090
      4 C                    -0.565003
      5 C                     0.535712
      6 C                    -0.175617
      7 F                    -0.075608
      8 Br                   -0.122690
      9 Cl                    0.537571
     10 I                     0.125524
     11 Cl                    0.564897
     12 I                     0.109782
  ----------------------------------------
  Sum of atomic charges =     0.000000

 -----------------------------------------------------------------
                    Cartesian Multipole Moments
 -----------------------------------------------------------------
    Charge (ESU x 10^10)
                -0.0000
    Dipole Moment (Debye)
         X       0.5699      Y       0.0000      Z       0.0225
       Tot       0.5703
    Quadrupole Moments (Debye-Ang)
        XX    -135.6935     XY       0.0000     YY    -139.9011
        XZ       0.0279     YZ      -0.0000     ZZ    -133.6237
    Octopole Moments (Debye-Ang^2)
       XXX    -637.2874    XXY       0.0000    XYY    -225.0783
       YYY       0.0000    XXZ     -65.4534    XYZ      -0.0000
       YYZ     -90.8292    XZZ    -210.2191    YZZ       0.0000
       ZZZ    -283.0394
    Hexadecapole Moments (Debye-Ang^3)
      XXXX   -5287.5996   XXXY       0.0000   XXYY    -980.0257
      XYYY       0.0000   YYYY    -175.1021   XXXZ    -459.0679
      XXYZ      -0.0000   XYYZ    -191.1178   YYYZ      -0.0000
      XXZZ   -1586.7823   XYZZ       0.0000   YYZZ    -812.2947
      XZZZ    -557.1775   YZZZ      -0.0000   ZZZZ   -4361.0952
 -----------------------------------------------------------------
 Calculating analytic gradient of the SCF energy
 Gradient of SCF Energy
            1           2           3           4           5           6
    1  -0.0003866   0.0003358   0.0000522  -0.0001983   0.0003352   0.0001852
    2   0.0000000  -0.0000000   0.0000000   0.0000000   0.0000000  -0.0000000
    3  -0.0001536  -0.0000706   0.0004783  -0.0001997  -0.0004183   0.0005035
            7           8           9          10          11          12
    1  -0.0000365   0.0001175   0.0000576  -0.0000139  -0.0002114  -0.0002367
    2   0.0000000   0.0000000  -0.0000000  -0.0000000  -0.0000000  -0.0000000
    3   0.0000945   0.0002238  -0.0003026  -0.0005584   0.0003678   0.0000354
 Max gradient component =       5.584E-04
 RMS gradient           =       2.294E-04
 Gradient time:  CPU 74.46 s  wall 12.52 s
 Geometry Optimization Parameters
   NAtoms,    NIC,     NZ,  NCons,   NDum,   NFix, NCnnct, MaxDiis
       12      78      12       0       0       0       0       0

 Cartesian Hessian Update
 Hessian updated using BFGS update


** GEOMETRY OPTIMIZATION IN DELOCALIZED INTERNAL COORDINATES **
   Searching for a Minimum

   Optimization Cycle:   4

                       Coordinates (Angstroms)
     ATOM                X               Y               Z
      1  C         0.0258883265    0.0000000000    0.0129489488
      2  C         0.0016992326    0.0000000000    1.4037645207
      3  C         1.2146488324    0.0000000000    2.1039064584
      4  C         2.4342011313    0.0000000000    1.4058929574
      5  C         2.4284919179    0.0000000000    0.0011426920
      6  C         1.2164617089    0.0000000000   -0.7050243075
      7  F        -1.1351223085    0.0000000000   -0.6481948450
      8  Br       -1.6833762085    0.0000000000    2.2716095384
      9  Cl        1.1791813846    0.0000000000    3.8392383212
     10  I         4.2752976426    0.0000000000    2.4805863921
     11  Cl        3.9260128003    0.0000000000   -0.8815044166
     12  I         1.1052982544    0.0000000000   -2.8188262602
   Point Group: c1    Number of degrees of freedom:    30


   Energy is -17662.157214475

 Hessian updated using BFGS update

 16 Hessian modes will be used to form the next step
  Hessian Eigenvalues:
     0.113165    0.133927    0.191357    0.223017    0.243689    0.270449
     0.294585    0.333419    0.345550    0.430789    0.446486    0.462319
     0.464861    0.501086    0.517425    0.572478

 Minimum search - taking simple RFO step
 Searching for Lamda that Minimizes Along All modes
 Value Taken    Lamda =  -0.00000732
 Step Taken.  Stepsize is  0.005074

                             Maximum     Tolerance    Cnvgd?
         Gradient           0.001103      0.000300      NO
         Displacement       0.002885      0.001200      NO
         Energy change     -0.000016      0.000001      NO


 New Cartesian Coordinates Obtained by Inverse Iteration

 Displacement from previous Coordinates is:  0.009963
 ----------------------------------------------------------------
             Standard Nuclear Orientation (Angstroms)
    I     Atom           X                Y                Z
 ----------------------------------------------------------------
    1      C       0.0260033152     0.0000000000     0.0130675565
    2      C       0.0016149815     0.0000000000     1.4039528771
    3      C       1.2150040199     0.0000000000     2.1033899462
    4      C       2.4346545149     0.0000000000     1.4059062941
    5      C       2.4282515027     0.0000000000     0.0010247181
    6      C       1.2161750869     0.0000000000    -0.7054689138
    7      F      -1.1352595270     0.0000000000    -0.6477937425
    8      Br     -1.6834668275     0.0000000000     2.2712332863
    9      Cl      1.1802604477     0.0000000000     3.8393438607
   10      I       4.2745055904     0.0000000000     2.4842671988
   11      Cl      3.9249613015     0.0000000000    -0.8845907283
   12      I       1.1059783081     0.0000000000    -2.8187923533
 ----------------------------------------------------------------
 Nuclear Repulsion Energy =        2697.96168126 hartrees
 There are      110 alpha and      110 beta electrons
 Applying Cartesian multipole field
    Component          Value
    ---------          -----
     (2,0,0)        1.00000E-11
     (0,2,0)        2.00000E-11
     (0,0,2)       -3.00000E-11
 Nucleus-field energy     =    -0.0000000797 hartrees
 Requested basis set is 6-311++G(d,p)
 There are 135 shells and 386 basis functions
 A cutoff of  1.0D-11 yielded   5761 shell pairs
 There are     52796 function pairs (     58445 Cartesian)
 Smallest overlap matrix eigenvalue = 6.56E-07

 Q-Chem warning in module stvman/mkSTV.C, line 318:

 Overlap eigenvalue is smaller than square root of threshold
 Use THRESH >= 12 to get rid of this warning

 Linear dependence detected in AO basis
 Tighter screening thresholds may be required for diffuse basis sets
 Use S2THRESH > 14 and THRESH = 14 in case of SCF convergence issues
 Number of orthogonalized atomic orbitals = 385
 Maximum deviation from orthogonality = 4.578E-10
 Guess MOs from SCF MO coefficient file

 -----------------------------------------------------------------------
  General SCF calculation program by
  Eric Jon Sundstrom, Paul Horn, Yuezhi Mao, Dmitri Zuev, Alec White,
  David Stuck, Shaama M.S., Shane Yost, Joonho Lee, David Small,
  Daniel Levine, Susi Lehtola, Hugh Burton, Evgeny Epifanovsky,
  Bang C. Huynh
 -----------------------------------------------------------------------
 Exchange:     0.2000 Hartree-Fock + 0.0800 Slater + 0.7200 B88
 Correlation:  0.1900 VWN1RPA + 0.8100 LYP
 Using SG-1 standard quadrature grid
 using 6 threads for integral computing
 -------------------------------------------------------
 OpenMP Integral computing Module                
 Release: version 2.0, May 2017, Q-Chem Inc. Pleasanton 
 -------------------------------------------------------
 A restricted SCF calculation will be
 performed using DIIS
 SCF converges when DIIS error is below 1.0e-08
 ---------------------------------------
  Cycle       Energy         DIIS error
 ---------------------------------------
    1  -17662.1572118106      2.36e-05  
    2  -17662.1572172723      4.81e-06  
    3  -17662.1572168419      7.00e-06  
    4  -17662.1572176349      1.59e-06  
    5  -17662.1572176833      4.73e-07  
    6  -17662.1572176872      1.30e-07  
    7  -17662.1572176865      3.63e-08  
    8  -17662.1572176861      1.37e-08  
    9  -17662.1572176882      6.48e-09  Convergence criterion met
 ---------------------------------------
 SCF time:   CPU 142.61s  wall 26.00s 
 SCF   energy in the final basis set =   -17662.1572176882
 Total energy in the final basis set =   -17662.1572176882

 --------------------------------------------------------------

                    Orbital Energies (a.u.)
 --------------------------------------------------------------

 Alpha MOs
 -- Occupied --
*****************-482.8604-176.3240-176.3213-165.7279-165.7256-165.7255
********-165.7230-165.7228-101.5856-101.5853 -62.5131 -56.3339 -56.3297
-56.3294 -35.8204 -35.8178 -31.3140 -31.3114 -31.3076 -31.3071 -31.3049
-31.3044 -24.7307 -22.9644 -22.9629 -22.9627 -22.9617 -22.9603 -22.9600
-22.9581 -22.9581 -22.9555 -22.9555 -10.3157 -10.2924 -10.2921 -10.2779
-10.2720 -10.2688  -9.5004  -9.5001  -8.7219  -7.2652  -7.2651  -7.2553
 -7.2550  -7.2545  -7.2541  -6.5544  -6.5402  -6.5393  -6.3697  -6.3671
 -4.7830  -4.7803  -4.7672  -4.7664  -4.7647  -4.7637  -2.6651  -2.6612
 -2.6606  -2.6492  -2.6492  -2.0487  -2.0458  -2.0438  -2.0432  -2.0414
 -2.0406  -2.0296  -2.0295  -2.0271  -2.0269  -1.2762  -0.9565  -0.9167
 -0.8753  -0.8389  -0.8020  -0.7600  -0.6964  -0.6877  -0.6354  -0.6237
 -0.5754  -0.5718  -0.5184  -0.4966  -0.4749  -0.4658  -0.4524  -0.4420
 -0.4058  -0.4021  -0.3918  -0.3631  -0.3592  -0.3561  -0.3394  -0.3265
 -0.3142  -0.2941  -0.2882  -0.2719  -0.2677  -0.2637
 -- Virtual --
 -0.0994  -0.0709  -0.0621  -0.0540  -0.0374  -0.0105   0.0086   0.0129
  0.0277   0.0297   0.0431   0.0498   0.0549   0.0587   0.0694   0.0738
  0.0759   0.0774   0.0845   0.0913   0.0916   0.0940   0.1055   0.1182
  0.1186   0.1199   0.1249   0.1385   0.1409   0.1541   0.1581   0.1669
  0.1692   0.1733   0.1776   0.1874   0.1955   0.1981   0.2032   0.2076
  0.2086   0.2160   0.2304   0.2384   0.2417   0.2517   0.2570   0.2727
  0.2754   0.2875   0.2930   0.2951   0.3109   0.3263   0.3494   0.3675
  0.3786   0.3869   0.3873   0.3941   0.3994   0.4109   0.4134   0.4220
  0.4272   0.4319   0.4358   0.4429   0.4628   0.4632   0.4741   0.4895
  0.4906   0.4947   0.5022   0.5095   0.5141   0.5289   0.5420   0.5536
  0.5560   0.5671   0.5727   0.5830   0.5850   0.6064   0.6190   0.6211
  0.6276   0.6570   0.6599   0.7009   0.7067   0.7162   0.7250   0.7635
  0.7653   0.7920   0.8112   0.8189   0.8211   0.8249   0.8391   0.8448
  0.8469   0.8621   0.8880   0.8977   0.9178   0.9277   0.9319   0.9364
  0.9525   0.9698   1.0129   1.0445   1.0547   1.0697   1.1012   1.1373
  1.1576   1.1763   1.2112   1.2140   1.2322   1.2431   1.2808   1.3009
  1.3467   1.3624   1.3882   1.3930   1.4155   1.4533   1.4663   1.4707
  1.4750   1.4831   1.4899   1.5384   1.5637   1.5967   1.6151   1.7145
  1.7315   1.7564   1.7663   1.8097   1.8159   1.8384   1.8425   1.9016
  2.0103   2.0173   2.0467   2.0850   2.1383   2.1896   2.2149   2.2282
  2.2414   2.2491   2.2541   2.2765   2.2905   2.2995   2.4036   2.4541
  2.4736   2.5383   2.5593   2.5642   2.6927   2.7172   2.8045   2.8080
  2.8261   2.9596   3.0039   3.0325   3.0641   3.0812   3.1674   3.1963
  3.3800   3.4314   3.6343   3.7445   3.7514   3.8446   3.8875   3.9492
  3.9575   3.9597   3.9859   3.9967   4.0151   4.0255   4.0287   4.0581
  4.0770   4.0794   4.1523   4.1628   4.2460   4.2804   4.2857   4.4047
  4.4499   4.5227   4.7946   4.8354   6.0059   6.0265   6.1128   6.1375
  6.1453   6.1674   6.2983   6.4366   6.6978   6.7528   7.5507   7.6713
  7.7490   9.7468   9.7830  23.2276  23.7606  23.7707  23.9216  23.9247
 24.0190  25.8046  25.8159  26.1384  26.2444  26.5843  26.6107  27.8831
 27.9286  28.3435  28.3600  28.4117  28.4226  28.4303  28.4482  28.5215
 28.5261  28.5447  28.5485  28.5558  28.5569  28.6164  28.6177  28.7222
 28.7347  47.9892  66.7673 127.8836 127.8966 127.9472 127.9634 127.9688
127.9747 151.6743 151.7105 215.7359 215.7791 289.7465 289.8682 289.9722
********1901.83821901.8758
 --------------------------------------------------------------

          Ground-State Mulliken Net Atomic Charges

     Atom                 Charge (a.u.)
  ----------------------------------------
      1 C                    -1.114100
      2 C                    -0.265259
      3 C                     0.434487
      4 C                    -0.562242
      5 C                     0.541472
      6 C                    -0.174378
      7 F                    -0.075579
      8 Br                   -0.122535
      9 Cl                    0.537679
     10 I                     0.125758
     11 Cl                    0.564674
     12 I                     0.110023
  ----------------------------------------
  Sum of atomic charges =     0.000000

 -----------------------------------------------------------------
                    Cartesian Multipole Moments
 -----------------------------------------------------------------
    Charge (ESU x 10^10)
                -0.0000
    Dipole Moment (Debye)
         X       0.5662      Y      -0.0000      Z       0.0233
       Tot       0.5667
    Quadrupole Moments (Debye-Ang)
        XX    -135.7190     XY       0.0000     YY    -139.9032
        XZ       0.0403     YZ       0.0000     ZZ    -133.5972
    Octopole Moments (Debye-Ang^2)
       XXX    -637.5379    XXY      -0.0000    XYY    -225.0870
       YYY      -0.0000    XXZ     -65.4073    XYZ       0.0000
       YYZ     -90.8952    XZZ    -210.0234    YZZ      -0.0000
       ZZZ    -283.1930
    Hexadecapole Moments (Debye-Ang^3)
      XXXX   -5288.0964   XXXY      -0.0000   XXYY    -979.8563
      XYYY      -0.0000   YYYY    -175.1039   XXXZ    -459.4437
      XXYZ       0.0000   XYYZ    -191.3857   YYYZ       0.0000
      XXZZ   -1586.1873   XYZZ      -0.0000   YYZZ    -812.8501
      XZZZ    -557.3916   YZZZ       0.0000   ZZZZ   -4363.9568
 -----------------------------------------------------------------
 Calculating analytic gradient of the SCF energy
 Gradient of SCF Energy
            1           2           3           4           5           6
    1  -0.0001760   0.0000950   0.0002219  -0.0002600   0.0000355   0.0000409
    2   0.0000000  -0.0000000   0.0000000  -0.0000000   0.0000000  -0.0000000
    3  -0.0000872   0.0000944   0.0000376  -0.0000469  -0.0001664   0.0001391
            7           8           9          10          11          12
    1  -0.0000539   0.0001265   0.0002125   0.0000256  -0.0001533  -0.0001147
    2   0.0000000  -0.0000000  -0.0000000   0.0000000   0.0000000  -0.0000000
    3   0.0001226   0.0001356  -0.0001105  -0.0000642  -0.0001759   0.0001218
 Max gradient component =       2.600E-04
 RMS gradient           =       1.085E-04
 Gradient time:  CPU 74.40 s  wall 12.51 s
 Geometry Optimization Parameters
   NAtoms,    NIC,     NZ,  NCons,   NDum,   NFix, NCnnct, MaxDiis
       12      78      12       0       0       0       0       0

 Cartesian Hessian Update
 Hessian updated using BFGS update


** GEOMETRY OPTIMIZATION IN DELOCALIZED INTERNAL COORDINATES **
   Searching for a Minimum

   Optimization Cycle:   5

                       Coordinates (Angstroms)
     ATOM                X               Y               Z
      1  C         0.0260033152    0.0000000000    0.0130675565
      2  C         0.0016149815    0.0000000000    1.4039528771
      3  C         1.2150040199    0.0000000000    2.1033899462
      4  C         2.4346545149    0.0000000000    1.4059062941
      5  C         2.4282515027    0.0000000000    0.0010247181
      6  C         1.2161750869    0.0000000000   -0.7054689138
      7  F        -1.1352595270    0.0000000000   -0.6477937425
      8  Br       -1.6834668275    0.0000000000    2.2712332863
      9  Cl        1.1802604477    0.0000000000    3.8393438607
     10  I         4.2745055904    0.0000000000    2.4842671988
     11  Cl        3.9249613015    0.0000000000   -0.8845907283
     12  I         1.1059783081    0.0000000000   -2.8187923533
   Point Group: c1    Number of degrees of freedom:    30


   Energy is -17662.157217688

 Hessian updated using BFGS update

 17 Hessian modes will be used to form the next step
  Hessian Eigenvalues:
     0.117903    0.133424    0.181306    0.204926    0.244987    0.249379
     0.270066    0.302067    0.335116    0.395563    0.420940    0.439400
     0.461440    0.464633    0.486144    0.571031    0.581819

 Minimum search - taking simple RFO step
 Searching for Lamda that Minimizes Along All modes
 Value Taken    Lamda =   0.00000000
 Step Taken.  Stepsize is  0.001743

                             Maximum     Tolerance    Cnvgd?
         Gradient           0.000379      0.000300      NO
         Displacement       0.000890      0.001200     YES
         Energy change     -0.000003      0.000001      NO


 New Cartesian Coordinates Obtained by Inverse Iteration

 Displacement from previous Coordinates is:  0.003395
 ----------------------------------------------------------------
             Standard Nuclear Orientation (Angstroms)
    I     Atom           X                Y                Z
 ----------------------------------------------------------------
    1      C       0.0262369356     0.0000000000     0.0132306058
    2      C       0.0015795723     0.0000000000     1.4040645648
    3      C       1.2149502134     0.0000000000     2.1036496887
    4      C       2.4349119509     0.0000000000     1.4061099125
    5      C       2.4282247108     0.0000000000     0.0011678129
    6      C       1.2161857624     0.0000000000    -0.7056238800
    7      F      -1.1350736342     0.0000000000    -0.6475786936
    8      Br     -1.6839242641     0.0000000000     2.2708015959
    9      Cl      1.1795737474     0.0000000000     3.8397940236
   10      I       4.2753494370     0.0000000000     2.4835964848
   11      Cl      3.9251199077     0.0000000000    -0.8843194974
   12      I       1.1055483754     0.0000000000    -2.8193526178
 ----------------------------------------------------------------
 Nuclear Repulsion Energy =        2697.69442408 hartrees
 There are      110 alpha and      110 beta electrons
 Applying Cartesian multipole field
    Component          Value
    ---------          -----
     (2,0,0)        1.00000E-11
     (0,2,0)        2.00000E-11
     (0,0,2)       -3.00000E-11
 Nucleus-field energy     =    -0.0000000796 hartrees
 Requested basis set is 6-311++G(d,p)
 There are 135 shells and 386 basis functions
 A cutoff of  1.0D-11 yielded   5761 shell pairs
 There are     52796 function pairs (     58445 Cartesian)
 Smallest overlap matrix eigenvalue = 6.57E-07

 Q-Chem warning in module stvman/mkSTV.C, line 318:

 Overlap eigenvalue is smaller than square root of threshold
 Use THRESH >= 12 to get rid of this warning

 Linear dependence detected in AO basis
 Tighter screening thresholds may be required for diffuse basis sets
 Use S2THRESH > 14 and THRESH = 14 in case of SCF convergence issues
 Number of orthogonalized atomic orbitals = 385
 Maximum deviation from orthogonality = 1.229E-10
 Guess MOs from SCF MO coefficient file

 -----------------------------------------------------------------------
  General SCF calculation program by
  Eric Jon Sundstrom, Paul Horn, Yuezhi Mao, Dmitri Zuev, Alec White,
  David Stuck, Shaama M.S., Shane Yost, Joonho Lee, David Small,
  Daniel Levine, Susi Lehtola, Hugh Burton, Evgeny Epifanovsky,
  Bang C. Huynh
 -----------------------------------------------------------------------
 Exchange:     0.2000 Hartree-Fock + 0.0800 Slater + 0.7200 B88
 Correlation:  0.1900 VWN1RPA + 0.8100 LYP
 Using SG-1 standard quadrature grid
 using 6 threads for integral computing
 -------------------------------------------------------
 OpenMP Integral computing Module                
 Release: version 2.0, May 2017, Q-Chem Inc. Pleasanton 
 -------------------------------------------------------
 A restricted SCF calculation will be
 performed using DIIS
 SCF converges when DIIS error is below 1.0e-08
 ---------------------------------------
  Cycle       Energy         DIIS error
 ---------------------------------------
    1  -17662.1572175001      7.90e-06  
    2  -17662.1572180479      2.35e-06  
    3  -17662.1572179343      3.38e-06  
    4  -17662.1572181327      6.50e-07  
    5  -17662.1572181395      1.47e-07  
    6  -17662.1572181412      5.00e-08  
    7  -17662.1572181412      2.56e-08  
    8  -17662.1572181401      5.96e-09  Convergence criterion met
 ---------------------------------------
 SCF time:   CPU 128.12s  wall 24.00s 
 SCF   energy in the final basis set =   -17662.1572181401
 Total energy in the final basis set =   -17662.1572181401

 --------------------------------------------------------------

                    Orbital Energies (a.u.)
 --------------------------------------------------------------

 Alpha MOs
 -- Occupied --
*****************-482.8604-176.3240-176.3214-165.7279-165.7257-165.7255
********-165.7230-165.7228-101.5856-101.5852 -62.5131 -56.3340 -56.3297
-56.3294 -35.8205 -35.8178 -31.3141 -31.3114 -31.3076 -31.3072 -31.3049
-31.3045 -24.7306 -22.9644 -22.9630 -22.9627 -22.9617 -22.9603 -22.9600
-22.9582 -22.9582 -22.9555 -22.9555 -10.3157 -10.2924 -10.2922 -10.2779
-10.2720 -10.2688  -9.5004  -9.5001  -8.7219  -7.2652  -7.2650  -7.2553
 -7.2550  -7.2545  -7.2540  -6.5544  -6.5402  -6.5393  -6.3697  -6.3671
 -4.7830  -4.7803  -4.7673  -4.7664  -4.7647  -4.7638  -2.6651  -2.6612
 -2.6606  -2.6492  -2.6492  -2.0487  -2.0458  -2.0439  -2.0432  -2.0414
 -2.0406  -2.0296  -2.0295  -2.0271  -2.0269  -1.2761  -0.9564  -0.9166
 -0.8752  -0.8389  -0.8019  -0.7600  -0.6964  -0.6877  -0.6354  -0.6237
 -0.5754  -0.5717  -0.5184  -0.4966  -0.4748  -0.4658  -0.4523  -0.4419
 -0.4057  -0.4021  -0.3918  -0.3631  -0.3592  -0.3561  -0.3394  -0.3265
 -0.3142  -0.2941  -0.2882  -0.2719  -0.2677  -0.2637
 -- Virtual --
 -0.0994  -0.0709  -0.0621  -0.0541  -0.0374  -0.0105   0.0086   0.0128
  0.0277   0.0297   0.0431   0.0498   0.0549   0.0587   0.0694   0.0738
  0.0759   0.0774   0.0845   0.0913   0.0916   0.0940   0.1055   0.1182
  0.1187   0.1199   0.1249   0.1385   0.1409   0.1541   0.1581   0.1669
  0.1692   0.1733   0.1776   0.1874   0.1955   0.1981   0.2032   0.2076
  0.2086   0.2160   0.2304   0.2384   0.2417   0.2517   0.2569   0.2726
  0.2754   0.2874   0.2930   0.2951   0.3108   0.3263   0.3494   0.3675
  0.3785   0.3869   0.3874   0.3941   0.3994   0.4109   0.4134   0.4220
  0.4272   0.4319   0.4358   0.4428   0.4628   0.4632   0.4741   0.4895
  0.4906   0.4947   0.5022   0.5095   0.5141   0.5289   0.5419   0.5536
  0.5560   0.5670   0.5727   0.5830   0.5849   0.6064   0.6189   0.6211
  0.6277   0.6570   0.6598   0.7010   0.7066   0.7162   0.7249   0.7633
  0.7652   0.7920   0.8111   0.8189   0.8211   0.8249   0.8391   0.8449
  0.8470   0.8621   0.8881   0.8977   0.9178   0.9276   0.9318   0.9364
  0.9525   0.9698   1.0129   1.0444   1.0546   1.0697   1.1012   1.1373
  1.1575   1.1762   1.2112   1.2139   1.2323   1.2431   1.2807   1.3006
  1.3466   1.3624   1.3882   1.3930   1.4155   1.4533   1.4664   1.4706
  1.4749   1.4832   1.4899   1.5384   1.5636   1.5967   1.6150   1.7144
  1.7314   1.7564   1.7662   1.8097   1.8159   1.8384   1.8425   1.9015
  2.0101   2.0173   2.0466   2.0849   2.1382   2.1896   2.2148   2.2280
  2.2414   2.2490   2.2541   2.2763   2.2904   2.2993   2.4035   2.4541
  2.4736   2.5382   2.5592   2.5642   2.6926   2.7172   2.8045   2.8079
  2.8261   2.9596   3.0038   3.0324   3.0639   3.0811   3.1673   3.1961
  3.3799   3.4314   3.6340   3.7444   3.7514   3.8445   3.8875   3.9492
  3.9575   3.9597   3.9859   3.9967   4.0150   4.0255   4.0287   4.0581
  4.0771   4.0794   4.1523   4.1628   4.2460   4.2804   4.2857   4.4047
  4.4497   4.5226   4.7943   4.8354   6.0058   6.0265   6.1128   6.1375
  6.1453   6.1673   6.2983   6.4366   6.6977   6.7528   7.5507   7.6712
  7.7490   9.7468   9.7830  23.2277  23.7603  23.7705  23.9213  23.9244
 24.0190  25.8046  25.8159  26.1382  26.2443  26.5839  26.6103  27.8830
 27.9285  28.3435  28.3599  28.4116  28.4225  28.4303  28.4482  28.5215
 28.5261  28.5447  28.5485  28.5558  28.5569  28.6164  28.6177  28.7222
 28.7347  47.9891  66.7672 127.8836 127.8965 127.9471 127.9634 127.9688
127.9746 151.6742 151.7104 215.7358 215.7790 289.7465 289.8682 289.9722
********1901.83811901.8757
 --------------------------------------------------------------

          Ground-State Mulliken Net Atomic Charges

     Atom                 Charge (a.u.)
  ----------------------------------------
      1 C                    -1.115886
      2 C                    -0.266680
      3 C                     0.436937
      4 C                    -0.560705
      5 C                     0.540707
      6 C                    -0.174882
      7 F                    -0.075538
      8 Br                   -0.122464
      9 Cl                    0.537728
     10 I                     0.125826
     11 Cl                    0.564807
     12 I                     0.110150
  ----------------------------------------
  Sum of atomic charges =     0.000000

 -----------------------------------------------------------------
                    Cartesian Multipole Moments
 -----------------------------------------------------------------
    Charge (ESU x 10^10)
                -0.0000
    Dipole Moment (Debye)
         X       0.5666      Y       0.0000      Z       0.0218
       Tot       0.5670
    Quadrupole Moments (Debye-Ang)
        XX    -135.7095     XY       0.0000     YY    -139.9055
        XZ       0.0415     YZ      -0.0000     ZZ    -133.6002
    Octopole Moments (Debye-Ang^2)
       XXX    -637.4670    XXY      -0.0000    XYY    -225.0898
       YYY       0.0000    XXZ     -65.3536    XYZ      -0.0000
       YYZ     -90.8683    XZZ    -210.0560    YZZ       0.0000
       ZZZ    -283.1801
    Hexadecapole Moments (Debye-Ang^3)
      XXXX   -5288.6582   XXXY      -0.0000   XXYY    -980.0670
      XYYY       0.0000   YYYY    -175.1084   XXXZ    -459.2036
      XXYZ      -0.0000   XYYZ    -191.3650   YYYZ       0.0000
      XXZZ   -1586.5110   XYZZ       0.0000   YYZZ    -812.8667
      XZZZ    -557.4740   YZZZ      -0.0000   ZZZZ   -4364.0572
 -----------------------------------------------------------------
 Calculating analytic gradient of the SCF energy
 Gradient of SCF Energy
            1           2           3           4           5           6
    1  -0.0000862   0.0000153   0.0001210  -0.0000331   0.0000030  -0.0000433
    2   0.0000000  -0.0000000   0.0000000   0.0000000   0.0000000  -0.0000000
    3   0.0000354   0.0000371   0.0000530  -0.0000639  -0.0001010   0.0000455
            7           8           9          10          11          12
    1  -0.0000285   0.0000625   0.0001274   0.0001190  -0.0001082  -0.0001489
    2   0.0000000   0.0000000   0.0000000   0.0000000   0.0000000  -0.0000000
    3   0.0001443   0.0001377  -0.0000036  -0.0001316  -0.0001371  -0.0000157
 Max gradient component =       1.489E-04
 RMS gradient           =       7.307E-05
 Gradient time:  CPU 74.52 s  wall 12.53 s
 Geometry Optimization Parameters
   NAtoms,    NIC,     NZ,  NCons,   NDum,   NFix, NCnnct, MaxDiis
       12      78      12       0       0       0       0       0

 Cartesian Hessian Update
 Hessian updated using BFGS update


** GEOMETRY OPTIMIZATION IN DELOCALIZED INTERNAL COORDINATES **
   Searching for a Minimum

   Optimization Cycle:   6

                       Coordinates (Angstroms)
     ATOM                X               Y               Z
      1  C         0.0262369356    0.0000000000    0.0132306058
      2  C         0.0015795723    0.0000000000    1.4040645648
      3  C         1.2149502134    0.0000000000    2.1036496887
      4  C         2.4349119509    0.0000000000    1.4061099125
      5  C         2.4282247108    0.0000000000    0.0011678129
      6  C         1.2161857624    0.0000000000   -0.7056238800
      7  F        -1.1350736342    0.0000000000   -0.6475786936
      8  Br       -1.6839242641    0.0000000000    2.2708015959
      9  Cl        1.1795737474    0.0000000000    3.8397940236
     10  I         4.2753494370    0.0000000000    2.4835964848
     11  Cl        3.9251199077    0.0000000000   -0.8843194974
     12  I         1.1055483754    0.0000000000   -2.8193526178
   Point Group: c1    Number of degrees of freedom:    30


   Energy is -17662.157218140

 Hessian updated using BFGS update

 18 Hessian modes will be used to form the next step
  Hessian Eigenvalues:
     0.119898    0.134535    0.176533    0.203021    0.243128    0.247912
     0.254378    0.275131    0.305633    0.336864    0.397932    0.428587
     0.438516    0.462856    0.476573    0.482773    0.541033    0.581439

 Minimum search - taking simple RFO step
 Searching for Lamda that Minimizes Along All modes
 Value Taken    Lamda =   0.00000000
 Step Taken.  Stepsize is  0.000552

                             Maximum     Tolerance    Cnvgd?
         Gradient           0.000071      0.000300     YES
         Displacement       0.000358      0.001200     YES
         Energy change     -0.000000      0.000001     YES


                       Distance Matrix (Angstroms)
             C (  1)   C (  2)   C (  3)   C (  4)   C (  5)   C (  6)
   C (  2)  1.391053
   C (  3)  2.404764  1.400603
   C (  4)  2.782414  2.433333  1.405300
   C (  5)  2.402018  2.802985  2.427440  1.404958
   C (  6)  1.390227  2.434349  2.809274  2.438178  1.403066
   F (  7)  1.336155  2.345468  3.618269  4.118548  3.621873  2.351976
   Br(  8)  2.832186  1.895298  2.903690  4.208623  4.696915  4.155688
   Cl(  9)  3.996595  2.705633  1.736505  2.738374  4.036605  4.545565
   I ( 10)  4.915045  4.408004  3.083894  2.132648  3.094240  4.419232
   Cl( 11)  4.000860  4.542122  4.033978  2.732542  1.739190  2.714822
   I ( 12)  3.031244  4.365318  4.924218  4.429643  3.115254  2.116622
             F (  7)   Br(  8)   Cl(  9)   I ( 10)   Cl( 11)
   Br(  8)  2.969542
   Cl(  9)  5.049169  3.265174
   I ( 10)  6.251155  5.963072  3.379808
   Cl( 11)  5.065728  6.435539  5.463998  3.386077
   I ( 12)  3.120415  5.804380  6.659558  6.178099  3.419698

 Final energy is   -17662.157218140110     


 ******************************
 **  OPTIMIZATION CONVERGED  **
 ******************************

                       Coordinates (Angstroms)
     ATOM                X               Y               Z
      1  C         0.0262369356    0.0000000000    0.0132306058
      2  C         0.0015795723    0.0000000000    1.4040645648
      3  C         1.2149502134    0.0000000000    2.1036496887
      4  C         2.4349119509    0.0000000000    1.4061099125
      5  C         2.4282247108    0.0000000000    0.0011678129
      6  C         1.2161857624    0.0000000000   -0.7056238800
      7  F        -1.1350736342    0.0000000000   -0.6475786936
      8  Br       -1.6839242641    0.0000000000    2.2708015959
      9  Cl        1.1795737474    0.0000000000    3.8397940236
     10  I         4.2753494370    0.0000000000    2.4835964848
     11  Cl        3.9251199077    0.0000000000   -0.8843194974
     12  I         1.1055483754    0.0000000000   -2.8193526178

Z-matrix Print:
$molecule
0 1
I 
C  1 2.132648
C  2 1.404958 1 120.619611
C  3 1.403066 2 120.521002 1 -180.000000 0
C  4 1.390227 3 118.615312 2 -0.000000 0
F  5 1.336155 4 119.222845 3 -180.000000 0
C  5 1.391053 4 122.152060 3 -0.000000 0
C  7 1.400603 5 118.950516 4 -0.000000 0
Cl 8 1.736505 7 118.798853 5 -180.000000 0
Cl 3 1.739190 2 120.333693 1 -0.000000 0
Br 7 1.895298 5 118.229258 4 -180.000000 0
I  4 2.116622 3 123.244546 2 -180.000000 0
$end


 --------------------------------------------------------------

                    Orbital Energies (a.u.)
 --------------------------------------------------------------

 Alpha MOs
 -- Occupied --
*****************-482.8604-176.3240-176.3214-165.7279-165.7257-165.7255
********-165.7230-165.7228-101.5856-101.5852 -62.5131 -56.3340 -56.3297
-56.3294 -35.8205 -35.8178 -31.3141 -31.3114 -31.3076 -31.3072 -31.3049
-31.3045 -24.7306 -22.9644 -22.9630 -22.9627 -22.9617 -22.9603 -22.9600
-22.9582 -22.9582 -22.9555 -22.9555 -10.3157 -10.2924 -10.2922 -10.2779
-10.2720 -10.2688  -9.5004  -9.5001  -8.7219  -7.2652  -7.2650  -7.2553
 -7.2550  -7.2545  -7.2540  -6.5544  -6.5402  -6.5393  -6.3697  -6.3671
 -4.7830  -4.7803  -4.7673  -4.7664  -4.7647  -4.7638  -2.6651  -2.6612
 -2.6606  -2.6492  -2.6492  -2.0487  -2.0458  -2.0439  -2.0432  -2.0414
 -2.0406  -2.0296  -2.0295  -2.0271  -2.0269  -1.2761  -0.9564  -0.9166
 -0.8752  -0.8389  -0.8019  -0.7600  -0.6964  -0.6877  -0.6354  -0.6237
 -0.5754  -0.5717  -0.5184  -0.4966  -0.4748  -0.4658  -0.4523  -0.4419
 -0.4057  -0.4021  -0.3918  -0.3631  -0.3592  -0.3561  -0.3394  -0.3265
 -0.3142  -0.2941  -0.2882  -0.2719  -0.2677  -0.2637
 -- Virtual --
 -0.0994  -0.0709  -0.0621  -0.0541  -0.0374  -0.0105   0.0086   0.0128
  0.0277   0.0297   0.0431   0.0498   0.0549   0.0587   0.0694   0.0738
  0.0759   0.0774   0.0845   0.0913   0.0916   0.0940   0.1055   0.1182
  0.1187   0.1199   0.1249   0.1385   0.1409   0.1541   0.1581   0.1669
  0.1692   0.1733   0.1776   0.1874   0.1955   0.1981   0.2032   0.2076
  0.2086   0.2160   0.2304   0.2384   0.2417   0.2517   0.2569   0.2726
  0.2754   0.2874   0.2930   0.2951   0.3108   0.3263   0.3494   0.3675
  0.3785   0.3869   0.3874   0.3941   0.3994   0.4109   0.4134   0.4220
  0.4272   0.4319   0.4358   0.4428   0.4628   0.4632   0.4741   0.4895
  0.4906   0.4947   0.5022   0.5095   0.5141   0.5289   0.5419   0.5536
  0.5560   0.5670   0.5727   0.5830   0.5849   0.6064   0.6189   0.6211
  0.6277   0.6570   0.6598   0.7010   0.7066   0.7162   0.7249   0.7633
  0.7652   0.7920   0.8111   0.8189   0.8211   0.8249   0.8391   0.8449
  0.8470   0.8621   0.8881   0.8977   0.9178   0.9276   0.9318   0.9364
  0.9525   0.9698   1.0129   1.0444   1.0546   1.0697   1.1012   1.1373
  1.1575   1.1762   1.2112   1.2139   1.2323   1.2431   1.2807   1.3006
  1.3466   1.3624   1.3882   1.3930   1.4155   1.4533   1.4664   1.4706
  1.4749   1.4832   1.4899   1.5384   1.5636   1.5967   1.6150   1.7144
  1.7314   1.7564   1.7662   1.8097   1.8159   1.8384   1.8425   1.9015
  2.0101   2.0173   2.0466   2.0849   2.1382   2.1896   2.2148   2.2280
  2.2414   2.2490   2.2541   2.2763   2.2904   2.2993   2.4035   2.4541
  2.4736   2.5382   2.5592   2.5642   2.6926   2.7172   2.8045   2.8079
  2.8261   2.9596   3.0038   3.0324   3.0639   3.0811   3.1673   3.1961
  3.3799   3.4314   3.6340   3.7444   3.7514   3.8445   3.8875   3.9492
  3.9575   3.9597   3.9859   3.9967   4.0150   4.0255   4.0287   4.0581
  4.0771   4.0794   4.1523   4.1628   4.2460   4.2804   4.2857   4.4047
  4.4497   4.5226   4.7943   4.8354   6.0058   6.0265   6.1128   6.1375
  6.1453   6.1673   6.2983   6.4366   6.6977   6.7528   7.5507   7.6712
  7.7490   9.7468   9.7830  23.2277  23.7603  23.7705  23.9213  23.9244
 24.0190  25.8046  25.8159  26.1382  26.2443  26.5839  26.6103  27.8830
 27.9285  28.3435  28.3599  28.4116  28.4225  28.4303  28.4482  28.5215
 28.5261  28.5447  28.5485  28.5558  28.5569  28.6164  28.6177  28.7222
 28.7347  47.9891  66.7672 127.8836 127.8965 127.9471 127.9634 127.9688
127.9746 151.6742 151.7104 215.7358 215.7790 289.7465 289.8682 289.9722
********1901.83811901.8757
 --------------------------------------------------------------

          Ground-State Mulliken Net Atomic Charges

     Atom                 Charge (a.u.)
  ----------------------------------------
      1 C                    -1.115886
      2 C                    -0.266680
      3 C                     0.436937
      4 C                    -0.560705
      5 C                     0.540707
      6 C                    -0.174882
      7 F                    -0.075538
      8 Br                   -0.122464
      9 Cl                    0.537728
     10 I                     0.125826
     11 Cl                    0.564807
     12 I                     0.110150
  ----------------------------------------
  Sum of atomic charges =     0.000000

 -----------------------------------------------------------------
                    Cartesian Multipole Moments
 -----------------------------------------------------------------
    Charge (ESU x 10^10)
                -0.0000
    Dipole Moment (Debye)
         X       0.5666      Y       0.0000      Z       0.0218
       Tot       0.5670
    Quadrupole Moments (Debye-Ang)
        XX    -135.7095     XY       0.0000     YY    -139.9055
        XZ       0.0415     YZ      -0.0000     ZZ    -133.6002
    Octopole Moments (Debye-Ang^2)
       XXX    -637.4670    XXY      -0.0000    XYY    -225.0898
       YYY       0.0000    XXZ     -65.3536    XYZ      -0.0000
       YYZ     -90.8683    XZZ    -210.0560    YZZ       0.0000
       ZZZ    -283.1801
    Hexadecapole Moments (Debye-Ang^3)
      XXXX   -5288.6582   XXXY      -0.0000   XXYY    -980.0670
      XYYY       0.0000   YYYY    -175.1084   XXXZ    -459.2036
      XXYZ      -0.0000   XYYZ    -191.3650   YYYZ       0.0000
      XXZZ   -1586.5110   XYZZ       0.0000   YYZZ    -812.8667
      XZZZ    -557.4740   YZZZ      -0.0000   ZZZZ   -4364.0572
 -----------------------------------------------------------------
Archival summary:
1\1\february\OPT\ProcedureUnspecified\BasisUnspecified\2r1l216\taweetha\MonDec202:37:182019MonDec202:37:182019\0\\#,OPT,ProcedureUnspecified,BasisUnspecified,\\0,1\I\C,1,2.13265\C,2,1.40496,1,120.62\C,3,1.40307,2,120.521,1,-180,0\C,4,1.39023,3,118.615,2,-0,0\F,5,1.33616,4,119.223,3,-180,0\C,5,1.39105,4,122.152,3,-0,0\C,7,1.4006,5,118.951,4,-0,0\Cl,8,1.7365,7,118.799,5,-180,0\Cl,3,1.73919,2,120.334,1,-0,0\Br,7,1.8953,5,118.229,4,-180,0\I,4,2.11662,3,123.245,2,-180,0\\\@

 Total job time:  266.91s(wall), 1482.87s(cpu) 
 Mon Dec  2 02:37:18 2019

        *************************************************************
        *                                                           *
        *  Thank you very much for using Q-Chem.  Have a nice day.  *
        *                                                           *
        *************************************************************


 
User input: 2 of 2 
 
                  Welcome to Q-Chem
     A Quantum Leap Into The Future Of Chemistry


 Q-Chem 5.2 (devel), Q-Chem, Inc., Pleasanton, CA (2019)

 Yihan Shao,  Zhengting Gan,  E. Epifanovsky,  A. T. B. Gilbert,  M. Wormit,  
 J. Kussmann,  A. W. Lange,  A. Behn,  Jia Deng,  Xintian Feng,  D. Ghosh,  
 M. Goldey,  P. R. Horn,  L. D. Jacobson,  I. Kaliman,  T. Kus,  A. Landau,  
 Jie Liu,  E. I. Proynov,  R. M. Richard,  R. P. Steele,  E. J. Sundstrom,  
 H. L. Woodcock III,  P. M. Zimmerman,  D. Zuev,  B. Albrecht,  E. Alguire,  
 S. A. Baeppler,  D. Barton,  Z. Benda,  Y. A. Bernard,  E. J. Berquist,  
 K. B. Bravaya,  H. Burton,  D. Casanova,  Chun-Min Chang,  Yunqing Chen,  
 A. Chien,  K. D. Closser,  M. P. Coons,  S. Coriani,  S. Dasgupta,  
 A. L. Dempwolff,  M. Diedenhofen,  Hainam Do,  R. G. Edgar,  Po-Tung Fang,  
 S. Faraji,  S. Fatehi,  Qingguo Feng,  K. D. Fenk,  J. Fosso-Tande,  
 J. Gayvert,  Qinghui Ge,  A. Ghysels,  G. Gidofalvi,  J. Gomes,  
 J. Gonthier,  A. Gunina,  D. Hait,  M. W. D. Hanson-Heine,  
 P. H. P. Harbach,  A. W. Hauser,  M. F. Herbst,  J. E. Herr,  
 E. G. Hohenstein,  Z. C. Holden,  Kerwin Hui,  B. C. Huynh,  T.-C. Jagau,  
 Hyunjun Ji,  B. Kaduk,  K. Khistyaev,  Jaehoon Kim,  P. Klunzinger,  K. Koh,  
 D. Kosenkov,  L. Koulias,  T. Kowalczyk,  C. M. Krauter,  A. Kunitsa,  
 Ka Un Lao,  A. Laurent,  K. V. Lawler,  Joonho Lee,  D. Lefrancois,  
 S. Lehtola,  D. S. Levine,  Yi-Pei Li,  You-Sheng Lin,  Fenglai Liu,  
 E. Livshits,  A. Luenser,  P. Manohar,  E. Mansoor,  S. F. Manzer,  
 Shan-Ping Mao,  Yuezhi Mao,  N. Mardirossian,  A. V. Marenich,  
 T. Markovich,  L. A. Martinez-Martinez,  S. A. Maurer,  N. J. Mayhall,  
 S. C. McKenzie,  J.-M. Mewes,  P. Morgante,  A. F. Morrison,  
 J. W. Mullinax,  K. Nanda,  T. S. Nguyen-Beck,  R. Olivares-Amaya,  
 J. A. Parkhill,  Zheng Pei,  T. M. Perrine,  F. Plasser,  P. Pokhilko,  
 S. Prager,  A. Prociuk,  E. Ramos,  D. R. Rehn,  F. Rob,  M. Scheurer,  
 M. Schneider,  N. Sergueev,  S. M. Sharada,  S. Sharma,  D. W. Small,  
 T. Stauch,  T. Stein,  Yu-Chuan Su,  A. J. W. Thom,  A. Tkatchenko,  
 T. Tsuchimochi,  N. M. Tubman,  L. Vogt,  M. L. Vidal,  O. Vydrov,  
 M. A. Watson,  J. Wenzel,  M. de Wergifosse,  T. A. Wesolowski,  A. White,  
 J. Witte,  A. Yamada,  Jun Yang,  K. Yao,  S. Yeganeh,  S. R. Yost,  
 Zhi-Qiang You,  A. Zech,  Igor Ying Zhang,  Xing Zhang,  Yan Zhao,  
 Ying Zhu,  B. R. Brooks,  G. K. L. Chan,  C. J. Cramer,  M. S. Gordon,  
 W. J. Hehre,  A. Klamt,  M. W. Schmidt,  C. D. Sherrill,  D. G. Truhlar,  
 A. Aspuru-Guzik,  R. Baer,  A. T. Bell,  N. A. Besley,  Jeng-Da Chai,  
 A. E. DePrince, III,  R. A. DiStasio Jr.,  A. Dreuw,  B. D. Dunietz,  
 T. R. Furlani,  Chao-Ping Hsu,  Yousung Jung,  Jing Kong,  D. S. Lambrecht,  
 WanZhen Liang,  C. Ochsenfeld,  V. A. Rassolov,  L. V. Slipchenko,  
 J. E. Subotnik,  T. Van Voorhis,  J. M. Herbert,  A. I. Krylov,  
 P. M. W. Gill,  M. Head-Gordon

 Contributors to earlier versions of Q-Chem not listed above: 
 R. D. Adamson,  B. Austin,  J. Baker,  G. J. O. Beran,  K. Brandhorst,  
 S. T. Brown,  E. F. C. Byrd,  A. K. Chakraborty,  C.-L. Cheng,  
 Siu Hung Chien,  D. M. Chipman,  D. L. Crittenden,  H. Dachsel,  
 R. J. Doerksen,  A. D. Dutoi,  L. Fusti-Molnar,  W. A. Goddard III,  
 A. Golubeva-Zadorozhnaya,  S. R. Gwaltney,  G. Hawkins,  A. Heyden,  
 S. Hirata,  G. Kedziora,  F. J. Keil,  C. Kelley,  Jihan Kim,  R. A. King,  
 R. Z. Khaliullin,  P. P. Korambath,  W. Kurlancheek,  A. M. Lee,  M. S. Lee,  
 S. V. Levchenko,  Ching Yeh Lin,  D. Liotard,  R. C. Lochan,  I. Lotan,  
 P. E. Maslen,  N. Nair,  D. P. O'Neill,  D. Neuhauser,  E. Neuscamman,  
 C. M. Oana,  R. Olson,  B. Peters,  R. Peverati,  P. A. Pieniazek,  
 Y. M. Rhee,  J. Ritchie,  M. A. Rohrdanz,  E. Rosta,  N. J. Russ,  
 H. F. Schaefer III,  N. E. Schultz,  N. Shenvi,  A. C. Simmonett,  A. Sodt,  
 D. Stuck,  K. S. Thanthiriwatte,  V. Vanovschi,  Tao Wang,  A. Warshel,  
 C. F. Williams,  Q. Wu,  X. Xu,  W. Zhang

 Please cite Q-Chem as follows:
 Y. Shao et al., Mol. Phys. 113, 184-215 (2015)
 DOI: 10.1080/00268976.2014.952696

 Q-Chem 5.2.1 for Intel X86 EM64T Linux

 Parts of Q-Chem use Armadillo 8.300.2 (Tropical Shenanigans).
 http://arma.sourceforge.net/

 Q-Chem begins on Mon Dec  2 02:37:18 2019  

Host: 
0

     Scratch files written to /scratch/taweetham/qchem29626//
NAlpha2: 220
NElect   220
Mult     1
The previous job contains 0 fragments, simply inherited here

Checking the input file for inconsistencies... 	...done.

--------------------------------------------------------------
User input:
--------------------------------------------------------------

$MOLECULE
READ
$END

$REM
   JOB_TYPE 	FREQUENCY
   BASIS 	6-311++G**
   METHOD	B3LYP	
$END


--------------------------------------------------------------
 ----------------------------------------------------------------
             Standard Nuclear Orientation (Angstroms)
    I     Atom           X                Y                Z
 ----------------------------------------------------------------
    1      C       1.1678899144    -1.1745043300     0.0000000000
    2      C      -0.0907609222    -1.7668092840     0.0000000000
    3      C      -1.2260463838    -0.9465565307     0.0000000000
    4      C      -1.0895406747     0.4520980269     0.0000000000
    5      C       0.1948215489     1.0215896432    -0.0000000000
    6      C       1.3361354365     0.2055041578    -0.0000000000
    7      F       2.2464745878    -1.9631527130     0.0000000000
    8      Br     -0.1908841787    -3.6594612850     0.0000000000
    9      Cl     -2.7953062674    -1.6901102031     0.0000000000
   10      I      -2.8264606037     1.6895537287     0.0000000000
   11      Cl      0.3893204964     2.7498700506    -0.0000000000
   12      I       3.3096575765     0.9705532879    -0.0000000000
 ----------------------------------------------------------------
 Molecular Point Group                 Cs    NOp =  2
 Largest Abelian Subgroup              Cs    NOp =  2
 Nuclear Repulsion Energy =        2697.69442408 hartrees
 There are      110 alpha and      110 beta electrons
 Requested basis set is 6-311++G(d,p)
 There are 135 shells and 386 basis functions

 Total QAlloc Memory Limit   2000 MB
 Mega-Array Size       188 MB
 MEM_STATIC part       192 MB

                       Distance Matrix (Angstroms)
             C (  1)   C (  2)   C (  3)   C (  4)   C (  5)   C (  6)
   C (  2)  1.391053
   C (  3)  2.404764  1.400603
   C (  4)  2.782414  2.433333  1.405300
   C (  5)  2.402018  2.802985  2.427440  1.404958
   C (  6)  1.390227  2.434349  2.809274  2.438178  1.403066
   F (  7)  1.336155  2.345468  3.618269  4.118548  3.621873  2.351976
   Br(  8)  2.832186  1.895298  2.903690  4.208623  4.696915  4.155688
   Cl(  9)  3.996595  2.705633  1.736505  2.738374  4.036605  4.545565
   I ( 10)  4.915045  4.408004  3.083894  2.132648  3.094240  4.419232
   Cl( 11)  4.000860  4.542122  4.033978  2.732542  1.739190  2.714822
   I ( 12)  3.031244  4.365318  4.924218  4.429643  3.115254  2.116622
             F (  7)   Br(  8)   Cl(  9)   I ( 10)   Cl( 11)
   Br(  8)  2.969542
   Cl(  9)  5.049169  3.265174
   I ( 10)  6.251155  5.963072  3.379808
   Cl( 11)  5.065728  6.435539  5.463998  3.386077
   I ( 12)  3.120415  5.804380  6.659558  6.178099  3.419698

 A cutoff of  1.0D-11 yielded   5761 shell pairs
 There are     52796 function pairs (     58445 Cartesian)
 Smallest overlap matrix eigenvalue = 6.57E-07

 Q-Chem warning in module stvman/mkSTV.C, line 318:

 Overlap eigenvalue is smaller than square root of threshold
 Use THRESH >= 12 to get rid of this warning

 Linear dependence detected in AO basis
 Tighter screening thresholds may be required for diffuse basis sets
 Use S2THRESH > 14 and THRESH = 14 in case of SCF convergence issues
 Number of orthogonalized atomic orbitals = 385
 Maximum deviation from orthogonality = 4.698E-10
 Guess from superposition of atomic densities
 Warning:  Energy on first SCF cycle will be non-variational
 SAD guess density has 220.000000 electrons

 -----------------------------------------------------------------------
  General SCF calculation program by
  Eric Jon Sundstrom, Paul Horn, Yuezhi Mao, Dmitri Zuev, Alec White,
  David Stuck, Shaama M.S., Shane Yost, Joonho Lee, David Small,
  Daniel Levine, Susi Lehtola, Hugh Burton, Evgeny Epifanovsky,
  Bang C. Huynh
 -----------------------------------------------------------------------
 Exchange:     0.2000 Hartree-Fock + 0.0800 Slater + 0.7200 B88
 Correlation:  0.1900 VWN1RPA + 0.8100 LYP
 Using SG-1 standard quadrature grid
 using 6 threads for integral computing
 -------------------------------------------------------
 OpenMP Integral computing Module                
 Release: version 2.0, May 2017, Q-Chem Inc. Pleasanton 
 -------------------------------------------------------
 A restricted SCF calculation will be
 performed using DIIS
 SCF converges when DIIS error is below 1.0e-08
 ---------------------------------------
  Cycle       Energy         DIIS error
 ---------------------------------------
    1  -17664.5300797785      2.92e-02  
    2  -17662.1126671447      1.90e-03  
    3  -17662.0753287365      2.31e-03  
    4  -17662.1445236459      7.67e-04  
    5  -17662.1561046600      2.19e-04  
    6  -17662.1567290189      7.85e-05  
    7  -17662.1568190936      2.48e-05  
    8  -17662.1568296040      1.02e-05  
    9  -17662.1568313102      2.05e-06  
   10  -17662.1568313521      4.47e-07  
   11  -17662.1568313548      2.29e-07  
   12  -17662.1568313561      6.24e-08  
   13  -17662.1568313566      4.07e-08  
   14  -17662.1568313587      7.64e-09  Convergence criterion met
 ---------------------------------------
 SCF time:   CPU 229.76s  wall 41.00s 
 SCF   energy in the final basis set =   -17662.1568313587
 Total energy in the final basis set =   -17662.1568313587

 --------------------------------------------------------------
             Orbital Energies (a.u.) and Symmetries
 --------------------------------------------------------------

 Alpha MOs, Restricted
 -- Occupied --                  
*******-1165.89 -482.86 -176.32 -176.32 -165.73 -165.73 -165.73
  1 A'    2 A'    3 A'    4 A'    5 A'    6 A'    1 A"    7 A'                 
-165.73 -165.72 -165.72 -101.59 -101.59  -62.51  -56.33  -56.33
  8 A'    2 A"    9 A'   10 A'   11 A'   12 A'   13 A'    3 A"                 
-56.329 -35.821 -35.818 -31.314 -31.311 -31.308 -31.307 -31.305
 14 A'   15 A'   16 A'   17 A'   18 A'    4 A"   19 A'    5 A"                 
-31.304 -24.731 -22.965 -22.963 -22.963 -22.962 -22.960 -22.960
 20 A'   21 A'   22 A'    6 A"   23 A'   24 A'    7 A"   25 A'                 
-22.958 -22.958 -22.955 -22.955 -10.316 -10.292 -10.292 -10.278
 26 A'    8 A"   27 A'    9 A"   28 A'   29 A'   30 A'   31 A'                 
-10.272 -10.269  -9.500  -9.500  -8.722  -7.265  -7.265  -7.255
 32 A'   33 A'   34 A'   35 A'   36 A'   37 A'   38 A'   10 A"                 
 -7.255  -7.254  -7.254  -6.554  -6.540  -6.539  -6.370  -6.367
 11 A"   39 A'   40 A'   41 A'   12 A"   42 A'   43 A'   44 A'                 
 -4.783  -4.780  -4.767  -4.766  -4.765  -4.764  -2.665  -2.661
 45 A'   46 A'   13 A"   47 A'   14 A"   48 A'   49 A'   15 A"                 
 -2.661  -2.649  -2.649  -2.049  -2.046  -2.044  -2.043  -2.041
 50 A'   16 A"   51 A'   52 A'   53 A'   17 A"   54 A'   18 A"                 
 -2.041  -2.030  -2.030  -2.027  -2.027  -1.276  -0.956  -0.917
 55 A'   19 A"   56 A'   57 A'   20 A"   58 A'   59 A'   60 A'                 
 -0.875  -0.839  -0.802  -0.760  -0.696  -0.688  -0.635  -0.624
 61 A'   62 A'   63 A'   64 A'   65 A'   66 A'   67 A'   68 A'                 
 -0.575  -0.572  -0.518  -0.497  -0.475  -0.466  -0.452  -0.442
 69 A'   70 A'   21 A"   71 A'   72 A'   73 A'   22 A"   74 A'                 
 -0.406  -0.402  -0.392  -0.363  -0.359  -0.356  -0.339  -0.327
 23 A"   75 A'   76 A'   24 A"   77 A'   78 A'   25 A"   26 A"                 
 -0.314  -0.294  -0.288  -0.272  -0.268  -0.264
 79 A'   27 A"   80 A'   81 A'   28 A"   29 A"                                 
 -- Virtual --                   
 -0.099  -0.071  -0.062  -0.054  -0.037  -0.010   0.009   0.013
 82 A'   30 A"   31 A"   83 A'   84 A'   85 A'   86 A'   87 A'                 
  0.028   0.030   0.043   0.050   0.055   0.059   0.069   0.074
 88 A'   89 A'   32 A"   90 A'   91 A'   33 A"   92 A'   34 A"                 
  0.076   0.077   0.085   0.091   0.092   0.094   0.105   0.118
 93 A'   94 A'   35 A"   95 A'   36 A"   96 A'   97 A'   98 A'                 
  0.119   0.120   0.125   0.139   0.141   0.154   0.158   0.167
 37 A"   99 A'   38 A"  100 A'   39 A"  101 A'  102 A'  103 A'                 
  0.169   0.173   0.178   0.188   0.195   0.198   0.203   0.208
 40 A"  104 A'  105 A'  106 A'  107 A'   41 A"  108 A'  109 A'                 
  0.208   0.216   0.230   0.238   0.241   0.252   0.257   0.273
110 A'  111 A'  112 A'  113 A'   42 A"  114 A'  115 A'   43 A"                 
  0.275   0.287   0.293   0.295   0.311   0.326   0.349   0.367
116 A'  117 A'  118 A'  119 A'   44 A"  120 A'  121 A'  122 A'                 
  0.379   0.387   0.387   0.394   0.399   0.411   0.413   0.422
123 A'  124 A'   45 A"   46 A"  125 A'   47 A"  126 A'  127 A'                 
  0.427   0.432   0.436   0.443   0.463   0.463   0.474   0.489
128 A'   48 A"  129 A'   49 A"   50 A"  130 A'  131 A'   51 A"                 
  0.491   0.495   0.502   0.510   0.514   0.529   0.542   0.554
132 A'  133 A'   52 A"  134 A'  135 A'   53 A"  136 A'  137 A'                 
  0.556   0.567   0.573   0.583   0.585   0.606   0.619   0.621
 54 A"  138 A'   55 A"  139 A'   56 A"  140 A'  141 A'   57 A"                 
  0.628   0.657   0.660   0.701   0.707   0.716   0.725   0.763
142 A'   58 A"  143 A'   59 A"  144 A'  145 A'  146 A'  147 A'                 
  0.765   0.792   0.811   0.819   0.821   0.825   0.839   0.845
148 A'  149 A'  150 A'  151 A'   60 A"  152 A'   61 A"  153 A'                 
  0.847   0.862   0.888   0.898   0.918   0.928   0.932   0.936
 62 A"  154 A'  155 A'  156 A'  157 A'   63 A"  158 A'   64 A"                 
  0.952   0.970   1.013   1.044   1.054   1.070   1.101   1.137
159 A'  160 A'  161 A'  162 A'  163 A'  164 A'   65 A"  165 A'                 
  1.158   1.176   1.211   1.214   1.232   1.243   1.281   1.301
166 A'   66 A"  167 A'   67 A"   68 A"  168 A'   69 A"  169 A'                 
  1.347   1.363   1.388   1.393   1.416   1.453   1.466   1.470
 70 A"   71 A"  170 A'  171 A'   72 A"  172 A'  173 A'  174 A'                 
  1.475   1.483   1.490   1.538   1.564   1.597   1.615   1.714
175 A'  176 A'  177 A'  178 A'  179 A'  180 A'  181 A'   73 A"                 
  1.731   1.756   1.766   1.810   1.816   1.838   1.842   1.902
 74 A"  182 A'  183 A'  184 A'  185 A'   75 A"   76 A"   77 A"                 
  2.010   2.018   2.047   2.085   2.138   2.190   2.215   2.228
186 A'   78 A"  187 A'  188 A'  189 A'  190 A'  191 A'  192 A'                 
  2.241   2.249   2.254   2.276   2.290   2.299   2.403   2.454
 79 A"   80 A"   81 A"  193 A'  194 A'  195 A'  196 A'  197 A'                 
  2.474   2.538   2.559   2.564   2.693   2.717   2.805   2.808
198 A'  199 A'  200 A'   82 A"   83 A"   84 A"   85 A"  201 A'                 
  2.826   2.960   3.004   3.032   3.064   3.081   3.167   3.196
 86 A"  202 A'  203 A'   87 A"  204 A'  205 A'  206 A'  207 A'                 
  3.380   3.431   3.634   3.744   3.751   3.844   3.888   3.949
208 A'  209 A'  210 A'  211 A'   88 A"  212 A'  213 A'   89 A"                 
  3.958   3.960   3.986   3.997   4.015   4.025   4.029   4.058
 90 A"   91 A"   92 A"  214 A'   93 A"  215 A'   94 A"  216 A'                 
  4.077   4.079   4.152   4.163   4.246   4.280   4.286   4.405
217 A'   95 A"  218 A'  219 A'  220 A'  221 A'  222 A'  223 A'                 
  4.450   4.523   4.794   4.835   6.005   6.026   6.112   6.137
224 A'  225 A'  226 A'  227 A'   96 A"   97 A"  228 A'  229 A'                 
  6.145   6.167   6.298   6.437   6.698   6.753   7.551   7.671
230 A'  231 A'   98 A"  232 A'  233 A'  234 A'   99 A"  235 A'                 
  7.749   9.747   9.783  23.228  23.760  23.771  23.921  23.924
236 A'  237 A'  238 A'  239 A'  240 A'  241 A'  242 A'  243 A'                 
 24.019  25.805  25.816  26.138  26.244  26.584  26.610  27.883
244 A'  100 A"  101 A"  245 A'  246 A'  247 A'  248 A'  249 A'                 
 27.929  28.343  28.360  28.412  28.422  28.430  28.448  28.522
250 A'  102 A"  103 A"  251 A'  252 A'  253 A'  254 A'  104 A"                 
 28.526  28.545  28.549  28.556  28.557  28.616  28.618  28.722
105 A"  255 A'  106 A"  256 A'  107 A"  257 A'  258 A'  259 A'                 
 28.735  47.989  66.767 127.883 127.897 127.947 127.963 127.969
260 A'  261 A'  262 A'  108 A"  109 A"  263 A'  264 A'  265 A'                 
127.975 151.674 151.710 215.736 215.779 289.747 289.868 289.972
266 A'  267 A'  268 A'  269 A'  270 A'  110 A"  271 A'  272 A'                 
*******1901.8381901.876
273 A'  274 A'  275 A'                                                         

 Beta MOs, Restricted
 -- Occupied --                  
*******-1165.89 -482.86 -176.32 -176.32 -165.73 -165.73 -165.73
  1 A'    2 A'    3 A'    4 A'    5 A'    6 A'    1 A"    7 A'                 
-165.73 -165.72 -165.72 -101.59 -101.59  -62.51  -56.33  -56.33
  8 A'    2 A"    9 A'   10 A'   11 A'   12 A'   13 A'    3 A"                 
-56.329 -35.821 -35.818 -31.314 -31.311 -31.308 -31.307 -31.305
 14 A'   15 A'   16 A'   17 A'   18 A'    4 A"   19 A'    5 A"                 
-31.304 -24.731 -22.965 -22.963 -22.963 -22.962 -22.960 -22.960
 20 A'   21 A'   22 A'    6 A"   23 A'   24 A'    7 A"   25 A'                 
-22.958 -22.958 -22.955 -22.955 -10.316 -10.292 -10.292 -10.278
 26 A'    8 A"   27 A'    9 A"   28 A'   29 A'   30 A'   31 A'                 
-10.272 -10.269  -9.500  -9.500  -8.722  -7.265  -7.265  -7.255
 32 A'   33 A'   34 A'   35 A'   36 A'   37 A'   38 A'   10 A"                 
 -7.255  -7.254  -7.254  -6.554  -6.540  -6.539  -6.370  -6.367
 11 A"   39 A'   40 A'   41 A'   12 A"   42 A'   43 A'   44 A'                 
 -4.783  -4.780  -4.767  -4.766  -4.765  -4.764  -2.665  -2.661
 45 A'   46 A'   13 A"   47 A'   14 A"   48 A'   49 A'   15 A"                 
 -2.661  -2.649  -2.649  -2.049  -2.046  -2.044  -2.043  -2.041
 50 A'   16 A"   51 A'   52 A'   53 A'   17 A"   54 A'   18 A"                 
 -2.041  -2.030  -2.030  -2.027  -2.027  -1.276  -0.956  -0.917
 55 A'   19 A"   56 A'   57 A'   20 A"   58 A'   59 A'   60 A'                 
 -0.875  -0.839  -0.802  -0.760  -0.696  -0.688  -0.635  -0.624
 61 A'   62 A'   63 A'   64 A'   65 A'   66 A'   67 A'   68 A'                 
 -0.575  -0.572  -0.518  -0.497  -0.475  -0.466  -0.452  -0.442
 69 A'   70 A'   21 A"   71 A'   72 A'   73 A'   22 A"   74 A'                 
 -0.406  -0.402  -0.392  -0.363  -0.359  -0.356  -0.339  -0.327
 23 A"   75 A'   76 A'   24 A"   77 A'   78 A'   25 A"   26 A"                 
 -0.314  -0.294  -0.288  -0.272  -0.268  -0.264
 79 A'   27 A"   80 A'   81 A'   28 A"   29 A"                                 
 -- Virtual --                   
 -0.099  -0.071  -0.062  -0.054  -0.037  -0.010   0.009   0.013
 82 A'   30 A"   31 A"   83 A'   84 A'   85 A'   86 A'   87 A'                 
  0.028   0.030   0.043   0.050   0.055   0.059   0.069   0.074
 88 A'   89 A'   32 A"   90 A'   91 A'   33 A"   92 A'   34 A"                 
  0.076   0.077   0.085   0.091   0.092   0.094   0.105   0.118
 93 A'   94 A'   35 A"   95 A'   36 A"   96 A'   97 A'   98 A'                 
  0.119   0.120   0.125   0.139   0.141   0.154   0.158   0.167
 37 A"   99 A'   38 A"  100 A'   39 A"  101 A'  102 A'  103 A'                 
  0.169   0.173   0.178   0.188   0.195   0.198   0.203   0.208
 40 A"  104 A'  105 A'  106 A'  107 A'   41 A"  108 A'  109 A'                 
  0.208   0.216   0.230   0.238   0.241   0.252   0.257   0.273
110 A'  111 A'  112 A'  113 A'   42 A"  114 A'  115 A'   43 A"                 
  0.275   0.287   0.293   0.295   0.311   0.326   0.349   0.367
116 A'  117 A'  118 A'  119 A'   44 A"  120 A'  121 A'  122 A'                 
  0.379   0.387   0.387   0.394   0.399   0.411   0.413   0.422
123 A'  124 A'   45 A"   46 A"  125 A'   47 A"  126 A'  127 A'                 
  0.427   0.432   0.436   0.443   0.463   0.463   0.474   0.489
128 A'   48 A"  129 A'   49 A"   50 A"  130 A'  131 A'   51 A"                 
  0.491   0.495   0.502   0.510   0.514   0.529   0.542   0.554
132 A'  133 A'   52 A"  134 A'  135 A'   53 A"  136 A'  137 A'                 
  0.556   0.567   0.573   0.583   0.585   0.606   0.619   0.621
 54 A"  138 A'   55 A"  139 A'   56 A"  140 A'  141 A'   57 A"                 
  0.628   0.657   0.660   0.701   0.707   0.716   0.725   0.763
142 A'   58 A"  143 A'   59 A"  144 A'  145 A'  146 A'  147 A'                 
  0.765   0.792   0.811   0.819   0.821   0.825   0.839   0.845
148 A'  149 A'  150 A'  151 A'   60 A"  152 A'   61 A"  153 A'                 
  0.847   0.862   0.888   0.898   0.918   0.928   0.932   0.936
 62 A"  154 A'  155 A'  156 A'  157 A'   63 A"  158 A'   64 A"                 
  0.952   0.970   1.013   1.044   1.054   1.070   1.101   1.137
159 A'  160 A'  161 A'  162 A'  163 A'  164 A'   65 A"  165 A'                 
  1.158   1.176   1.211   1.214   1.232   1.243   1.281   1.301
166 A'   66 A"  167 A'   67 A"   68 A"  168 A'   69 A"  169 A'                 
  1.347   1.363   1.388   1.393   1.416   1.453   1.466   1.470
 70 A"   71 A"  170 A'  171 A'   72 A"  172 A'  173 A'  174 A'                 
  1.475   1.483   1.490   1.538   1.564   1.597   1.615   1.714
175 A'  176 A'  177 A'  178 A'  179 A'  180 A'  181 A'   73 A"                 
  1.731   1.756   1.766   1.810   1.816   1.838   1.842   1.902
 74 A"  182 A'  183 A'  184 A'  185 A'   75 A"   76 A"   77 A"                 
  2.010   2.018   2.047   2.085   2.138   2.190   2.215   2.228
186 A'   78 A"  187 A'  188 A'  189 A'  190 A'  191 A'  192 A'                 
  2.241   2.249   2.254   2.276   2.290   2.299   2.403   2.454
 79 A"   80 A"   81 A"  193 A'  194 A'  195 A'  196 A'  197 A'                 
  2.474   2.538   2.559   2.564   2.693   2.717   2.805   2.808
198 A'  199 A'  200 A'   82 A"   83 A"   84 A"   85 A"  201 A'                 
  2.826   2.960   3.004   3.032   3.064   3.081   3.167   3.196
 86 A"  202 A'  203 A'   87 A"  204 A'  205 A'  206 A'  207 A'                 
  3.380   3.431   3.634   3.744   3.751   3.844   3.888   3.949
208 A'  209 A'  210 A'  211 A'   88 A"  212 A'  213 A'   89 A"                 
  3.958   3.960   3.986   3.997   4.015   4.025   4.029   4.058
 90 A"   91 A"   92 A"  214 A'   93 A"  215 A'   94 A"  216 A'                 
  4.077   4.079   4.152   4.163   4.246   4.280   4.286   4.405
217 A'   95 A"  218 A'  219 A'  220 A'  221 A'  222 A'  223 A'                 
  4.450   4.523   4.794   4.835   6.005   6.026   6.112   6.137
224 A'  225 A'  226 A'  227 A'   96 A"   97 A"  228 A'  229 A'                 
  6.145   6.167   6.298   6.437   6.698   6.753   7.551   7.671
230 A'  231 A'   98 A"  232 A'  233 A'  234 A'   99 A"  235 A'                 
  7.749   9.747   9.783  23.228  23.760  23.771  23.921  23.924
236 A'  237 A'  238 A'  239 A'  240 A'  241 A'  242 A'  243 A'                 
 24.019  25.805  25.816  26.138  26.244  26.584  26.610  27.883
244 A'  100 A"  101 A"  245 A'  246 A'  247 A'  248 A'  249 A'                 
 27.929  28.343  28.360  28.412  28.422  28.430  28.448  28.522
250 A'  102 A"  103 A"  251 A'  252 A'  253 A'  254 A'  104 A"                 
 28.526  28.545  28.549  28.556  28.557  28.616  28.618  28.722
105 A"  255 A'  106 A"  256 A'  107 A"  257 A'  258 A'  259 A'                 
 28.735  47.989  66.767 127.883 127.897 127.947 127.963 127.969
260 A'  261 A'  262 A'  108 A"  109 A"  263 A'  264 A'  265 A'                 
127.975 151.674 151.710 215.736 215.779 289.747 289.868 289.972
266 A'  267 A'  268 A'  269 A'  270 A'  110 A"  271 A'  272 A'                 
*******1901.8381901.876
273 A'  274 A'  275 A'                                                         
 --------------------------------------------------------------

          Ground-State Mulliken Net Atomic Charges

     Atom                 Charge (a.u.)
  ----------------------------------------
      1 C                    -1.120710
      2 C                    -0.267196
      3 C                     0.448114
      4 C                    -0.575727
      5 C                     0.552194
      6 C                    -0.175939
      7 F                    -0.075250
      8 Br                   -0.121986
      9 Cl                    0.536982
     10 I                     0.126812
     11 Cl                    0.563320
     12 I                     0.109387
  ----------------------------------------
  Sum of atomic charges =     0.000000

 -----------------------------------------------------------------
                    Cartesian Multipole Moments
 -----------------------------------------------------------------
    Charge (ESU x 10^10)
                -0.0000
    Dipole Moment (Debye)
         X      -0.2557      Y       0.5078      Z      -0.0000
       Tot       0.5685
    Quadrupole Moments (Debye-Ang)
        XX    -134.5313     XY       1.6626     YY    -136.6053
        XZ      -0.0000     YZ      -0.0000     ZZ    -139.9041
    Octopole Moments (Debye-Ang^2)
       XXX      24.0888    XXY      26.7467    XYY      -3.3314
       YYY      -7.3318    XXZ      -0.0000    XYZ      -0.0000
       YYZ      -0.0000    XZZ       8.5247    YZZ      -1.1844
       ZZZ      -0.0000
    Hexadecapole Moments (Debye-Ang^3)
      XXXX   -4051.6361   XXXY     -23.5204   XXYY   -1236.1594
      XYYY     -50.3048   YYYY   -3205.6219   XXXZ      -0.0000
      XXYZ       0.0000   XYYZ       0.0000   YYYZ       0.0000
      XXZZ    -765.2998   XYZZ     -20.7229   YYZZ    -607.0190
      XZZZ      -0.0000   YZZZ       0.0000   ZZZZ    -175.1010
 -----------------------------------------------------------------
 Calculating MO derivatives via CPSCF
    1     0    39    0.0242488  
    2     0    39    0.0064920  
    3     0    39    0.0012472  
    4     0    39    0.0001843  
    5    23    16    0.0000210  
    6    37     2    0.0000014  
    7    39     0    0.0000001  Converged
 Time for AOints: 275.0 s (CPU) 46.2 s (wall)
 ------------------------------------------------------------------------------
                     AOints        : Timing summary (seconds)
 ------------------------------------------------------------------------------
     job step          cpu (% of tot)      sys (% of tot)     wall (% of tot)
 ------------------------------------------------------------------------------
  AOints            0.2750E+03 ( 8.2)   0.1300E-04 ( 5.3)   0.4617E+02 ( 8.0)
 ------------------------------------------------------------------------------
   Grand Totals     0.3372E+04          0.2440E-03          0.5799E+03
 ------------------------------------------------------------------------------
 Polarizability Matrix (a.u.)
            1           2           3
    1-229.1755127  -5.5656120   0.0000000
    2  -5.5656120-215.6616150   0.0000000
    3   0.0000000   0.0000000 -99.3142041
 Calculating analytic Hessian of the SCF energy

 Direct stationary perturbation theory relativistic correction:

 rels  =     212.352990924228
 relv  =    -711.142664971629
 rel2e =      99.346030505540
 E_rel =    -399.443643541861

 Hessian of the SCF Energy
            1           2           3           4           5           6
    1   0.6600443  -0.0001788  -0.0000000  -0.2674966  -0.1245056  -0.0000000
    2  -0.0001788   0.6615232   0.0000000  -0.0507190  -0.1392973   0.0000000
    3  -0.0000000   0.0000000   0.1422299   0.0000000  -0.0000000  -0.0609692
    4  -0.2674966  -0.0507190   0.0000000   0.6259257  -0.0037549  -0.0000000
    5  -0.1245056  -0.1392973  -0.0000000  -0.0037549   0.5078570  -0.0000000
    6  -0.0000000   0.0000000  -0.0609692  -0.0000000  -0.0000000   0.0992669
    7  -0.0561743  -0.0163433   0.0000000  -0.2253041   0.1252633   0.0000000
    8   0.0416310   0.0655946   0.0000000   0.0689378  -0.1654091  -0.0000000
    9   0.0000000   0.0000000   0.0028259  -0.0000000   0.0000000  -0.0539735
   10  -0.0250706  -0.0329847  -0.0000000   0.0381972   0.0159443   0.0000000
   11  -0.0332664  -0.0465631   0.0000000   0.0683090  -0.0347306   0.0000000
   12   0.0000000  -0.0000000  -0.0008751  -0.0000000   0.0000000   0.0075749
   13   0.0459184   0.0740657  -0.0000000  -0.0673563   0.0048302  -0.0000000
   14   0.0182276  -0.0359538  -0.0000000   0.0061156  -0.0007602  -0.0000000
   15  -0.0000000  -0.0000000   0.0027686   0.0000000   0.0000000   0.0007782
   16  -0.1020062  -0.0667333   0.0000000   0.0187129  -0.0246865  -0.0000000
   17  -0.0003794  -0.3083394   0.0000000  -0.0808184  -0.0173477   0.0000000
   18  -0.0000000   0.0000000  -0.0603950   0.0000000  -0.0000000   0.0106220
   19  -0.2327651   0.1188856   0.0000000  -0.0547980   0.0339434  -0.0000000
   20   0.1210374  -0.1549644   0.0000000  -0.0015833   0.0039991   0.0000000
   21  -0.0000000   0.0000000  -0.0405471   0.0000000  -0.0000000   0.0070180
   22  -0.0000180  -0.0207764   0.0000000  -0.0310935  -0.0097375  -0.0000000
   23  -0.0026778  -0.0354097  -0.0000000  -0.0097517  -0.1541228   0.0000000
   24   0.0000000  -0.0000000   0.0040706   0.0000000   0.0000000  -0.0177841
   25   0.0019254   0.0056046  -0.0000000  -0.0435015  -0.0164903  -0.0000000
   26   0.0014239  -0.0016373   0.0000000   0.0043513   0.0036694   0.0000000
   27   0.0000000   0.0000000   0.0040042   0.0000000   0.0000000   0.0038046
   28  -0.0000362  -0.0003904  -0.0000000   0.0021212  -0.0005398  -0.0000000
   29  -0.0002705  -0.0001909   0.0000000  -0.0028329  -0.0015206  -0.0000000
   30  -0.0000000   0.0000000  -0.0007124   0.0000000  -0.0000000   0.0026051
   31  -0.0032010  -0.0002672   0.0000000   0.0006446   0.0000321  -0.0000000
   32   0.0035075   0.0031145   0.0000000  -0.0007157  -0.0003870  -0.0000000
   33   0.0000000  -0.0000000   0.0040479  -0.0000000   0.0000000  -0.0011494
   34  -0.0211201  -0.0101636   0.0000000   0.0039500  -0.0002997   0.0000000
   35  -0.0245497  -0.0078742   0.0000000   0.0024618  -0.0019504  -0.0000000
   36   0.0000000   0.0000000   0.0035515  -0.0000000  -0.0000000   0.0022066
            7           8           9          10          11          12
    1  -0.0561743   0.0416310   0.0000000  -0.0250706  -0.0332664   0.0000000
    2  -0.0163433   0.0655946   0.0000000  -0.0329847  -0.0465631  -0.0000000
    3   0.0000000   0.0000000   0.0028259  -0.0000000   0.0000000  -0.0008751
    4  -0.2253041   0.0689378  -0.0000000   0.0381972   0.0683090  -0.0000000
    5   0.1252633  -0.1654091   0.0000000   0.0159443  -0.0347306   0.0000000
    6   0.0000000  -0.0000000  -0.0539735   0.0000000   0.0000000   0.0075749
    7   0.5179468  -0.0362651  -0.0000000  -0.0932753  -0.0395274  -0.0000000
    8  -0.0362651   0.5624575  -0.0000000   0.0103126  -0.2817213  -0.0000000
    9  -0.0000000  -0.0000000   0.1108668   0.0000000  -0.0000000  -0.0509944
   10  -0.0932753   0.0103126   0.0000000   0.4763394   0.0734755   0.0000000
   11  -0.0395274  -0.2817213  -0.0000000   0.0734755   0.5216889  -0.0000000
   12  -0.0000000  -0.0000000  -0.0509944   0.0000000  -0.0000000   0.1014013
   13   0.0200038  -0.0819297  -0.0000000  -0.2539624  -0.0433797   0.0000000
   14  -0.0267997  -0.0164246   0.0000000  -0.0935871  -0.1202816   0.0000000
   15   0.0000000   0.0000000   0.0021381  -0.0000000  -0.0000000  -0.0530139
   16  -0.0105868   0.0236998  -0.0000000  -0.0524601  -0.0143818  -0.0000000
   17   0.0248934  -0.0561631   0.0000000   0.0382770   0.0541490  -0.0000000
   18   0.0000000   0.0000000   0.0000650  -0.0000000   0.0000000   0.0100787
   19   0.0005934  -0.0066965  -0.0000000   0.0004688   0.0020071   0.0000000
   20  -0.0017825  -0.0035759  -0.0000000   0.0018578   0.0014164  -0.0000000
   21  -0.0000000  -0.0000000   0.0052845   0.0000000   0.0000000  -0.0012456
   22   0.0015134   0.0152811   0.0000000  -0.0023548   0.0002448  -0.0000000
   23  -0.0001292  -0.0304526  -0.0000000   0.0022335   0.0019147  -0.0000000
   24  -0.0000000   0.0000000   0.0019010   0.0000000  -0.0000000   0.0031291
   25  -0.1411773  -0.0464665   0.0000000  -0.0191331  -0.0138432   0.0000000
   26  -0.0481411  -0.0599674  -0.0000000  -0.0325858  -0.0175674  -0.0000000
   27  -0.0000000   0.0000000  -0.0228228  -0.0000000  -0.0000000   0.0022396
   28  -0.0096212   0.0097724   0.0000000  -0.0651351   0.0248636   0.0000000
   29   0.0207741  -0.0168636  -0.0000000   0.0245072  -0.0441577  -0.0000000
   30   0.0000000   0.0000000   0.0012229  -0.0000000   0.0000000  -0.0231549
   31  -0.0031282   0.0011729   0.0000000  -0.0041881  -0.0276967   0.0000000
   32  -0.0017428   0.0025388  -0.0000000  -0.0086744  -0.0336594   0.0000000
   33  -0.0000000  -0.0000000   0.0040755   0.0000000   0.0000000   0.0025781
   34  -0.0007919   0.0005466  -0.0000000   0.0005757   0.0031959  -0.0000000
   35  -0.0001964  -0.0000174  -0.0000000   0.0012241  -0.0004866   0.0000000
   36   0.0000000   0.0000000  -0.0005890  -0.0000000  -0.0000000   0.0022820
           13          14          15          16          17          18
    1   0.0459184   0.0182276  -0.0000000  -0.1020062  -0.0003794  -0.0000000
    2   0.0740657  -0.0359538  -0.0000000  -0.0667333  -0.3083394   0.0000000
    3  -0.0000000  -0.0000000   0.0027686   0.0000000   0.0000000  -0.0603950
    4  -0.0673563   0.0061156   0.0000000   0.0187129  -0.0808184   0.0000000
    5   0.0048302  -0.0007602   0.0000000  -0.0246865  -0.0173477  -0.0000000
    6  -0.0000000  -0.0000000   0.0007782  -0.0000000   0.0000000   0.0106220
    7   0.0200038  -0.0267997   0.0000000  -0.0105868   0.0248934   0.0000000
    8  -0.0819297  -0.0164246   0.0000000   0.0236998  -0.0561631   0.0000000
    9  -0.0000000   0.0000000   0.0021381  -0.0000000   0.0000000   0.0000650
   10  -0.2539624  -0.0935871  -0.0000000  -0.0524601   0.0382770  -0.0000000
   11  -0.0433797  -0.1202816  -0.0000000  -0.0143818   0.0541490   0.0000000
   12   0.0000000   0.0000000  -0.0530139  -0.0000000  -0.0000000   0.0100787
   13   0.5717275  -0.0129253   0.0000000  -0.2264884   0.0679513  -0.0000000
   14  -0.0129253   0.4939766   0.0000000   0.1175591  -0.1568613  -0.0000000
   15   0.0000000   0.0000000   0.1147878  -0.0000000  -0.0000000  -0.0551119
   16  -0.2264884   0.1175591  -0.0000000   0.4474907  -0.0663265   0.0000000
   17   0.0679513  -0.1568613  -0.0000000  -0.0663265   0.5863052  -0.0000000
   18  -0.0000000  -0.0000000  -0.0551119   0.0000000  -0.0000000   0.0930115
   19  -0.0009926  -0.0020150  -0.0000000  -0.0087344   0.0136274   0.0000000
   20  -0.0064589  -0.0023986  -0.0000000   0.0475891  -0.0388500   0.0000000
   21   0.0000000  -0.0000000   0.0055190  -0.0000000  -0.0000000   0.0060142
   22   0.0000650  -0.0000096  -0.0000000  -0.0026575   0.0006383   0.0000000
   23   0.0008679  -0.0005315   0.0000000  -0.0023103   0.0040138  -0.0000000
   24   0.0000000   0.0000000  -0.0009627  -0.0000000  -0.0000000   0.0029877
   25   0.0022100   0.0000724  -0.0000000  -0.0004460  -0.0011410   0.0000000
   26   0.0028457  -0.0027123  -0.0000000  -0.0004261   0.0001878   0.0000000
   27   0.0000000  -0.0000000   0.0041447   0.0000000  -0.0000000  -0.0011876
   28  -0.0248880   0.0149832   0.0000000  -0.0004960  -0.0034040  -0.0000000
   29   0.0043448  -0.0010489   0.0000000  -0.0012488   0.0007456  -0.0000000
   30  -0.0000000  -0.0000000   0.0012700   0.0000000   0.0000000   0.0024916
   31  -0.0393846  -0.0130815  -0.0000000   0.0025161   0.0204397  -0.0000000
   32  -0.0125795  -0.1593509   0.0000000   0.0006242  -0.0414371  -0.0000000
   33  -0.0000000   0.0000000  -0.0238104  -0.0000000   0.0000000   0.0032059
   34  -0.0268526  -0.0085352   0.0000000  -0.0648465  -0.0137571   0.0000000
   35   0.0023679   0.0023445  -0.0000000  -0.0133605  -0.0264001   0.0000000
   36   0.0000000   0.0000000   0.0014925   0.0000000  -0.0000000  -0.0117820
           19          20          21          22          23          24
    1  -0.2327651   0.1210374  -0.0000000  -0.0000180  -0.0026778   0.0000000
    2   0.1188856  -0.1549644   0.0000000  -0.0207764  -0.0354097  -0.0000000
    3   0.0000000   0.0000000  -0.0405471   0.0000000  -0.0000000   0.0040706
    4  -0.0547980  -0.0015833   0.0000000  -0.0310935  -0.0097517   0.0000000
    5   0.0339434   0.0039991  -0.0000000  -0.0097375  -0.1541228   0.0000000
    6  -0.0000000   0.0000000   0.0070180  -0.0000000   0.0000000  -0.0177841
    7   0.0005934  -0.0017825  -0.0000000   0.0015134  -0.0001292  -0.0000000
    8  -0.0066965  -0.0035759  -0.0000000   0.0152811  -0.0304526   0.0000000
    9  -0.0000000  -0.0000000   0.0052845   0.0000000  -0.0000000   0.0019010
   10   0.0004688   0.0018578   0.0000000  -0.0023548   0.0022335   0.0000000
   11   0.0020071   0.0014164   0.0000000   0.0002448   0.0019147  -0.0000000
   12   0.0000000  -0.0000000  -0.0012456  -0.0000000  -0.0000000   0.0031291
   13  -0.0009926  -0.0064589   0.0000000   0.0000650   0.0008679   0.0000000
   14  -0.0020150  -0.0023986  -0.0000000  -0.0000096  -0.0005315   0.0000000
   15  -0.0000000  -0.0000000   0.0055190  -0.0000000   0.0000000  -0.0009627
   16  -0.0087344   0.0475891  -0.0000000  -0.0026575  -0.0023103  -0.0000000
   17   0.0136274  -0.0388500  -0.0000000   0.0006383   0.0040138  -0.0000000
   18   0.0000000   0.0000000   0.0060142   0.0000000  -0.0000000   0.0029877
   19   0.2996432  -0.1569125  -0.0000000  -0.0011815  -0.0007062  -0.0000000
   20  -0.1569125   0.1975972  -0.0000000  -0.0062566   0.0021047   0.0000000
   21  -0.0000000  -0.0000000   0.0213353  -0.0000000   0.0000000  -0.0018564
   22  -0.0011815  -0.0062566  -0.0000000   0.0402070   0.0113957  -0.0000000
   23  -0.0007062   0.0021047   0.0000000   0.0113957   0.2167399  -0.0000000
   24  -0.0000000   0.0000000  -0.0018564  -0.0000000  -0.0000000   0.0088319
   25  -0.0023695  -0.0002980   0.0000000  -0.0042117   0.0016074   0.0000000
   26   0.0004975   0.0006766   0.0000000   0.0092496  -0.0015723  -0.0000000
   27   0.0000000   0.0000000   0.0000849  -0.0000000   0.0000000  -0.0005601
   28  -0.0009933   0.0007855   0.0000000  -0.0000302  -0.0000881   0.0000000
   29   0.0007685  -0.0004786   0.0000000   0.0007336  -0.0005880   0.0000000
   30   0.0000000  -0.0000000  -0.0000109  -0.0000000   0.0000000   0.0001891
   31   0.0003426   0.0013104   0.0000000   0.0000909  -0.0001792  -0.0000000
   32   0.0005857  -0.0018731   0.0000000  -0.0000689  -0.0014042  -0.0000000
   33  -0.0000000  -0.0000000   0.0001615   0.0000000  -0.0000000  -0.0000353
   34   0.0007863   0.0007116   0.0000000  -0.0003289  -0.0002624   0.0000000
   35  -0.0039848  -0.0036532  -0.0000000  -0.0006940  -0.0006920  -0.0000000
   36   0.0000000   0.0000000  -0.0017572   0.0000000   0.0000000   0.0000893
           25          26          27          28          29          30
    1   0.0019254   0.0014239   0.0000000  -0.0000362  -0.0002705  -0.0000000
    2   0.0056046  -0.0016373   0.0000000  -0.0003904  -0.0001909   0.0000000
    3  -0.0000000   0.0000000   0.0040042  -0.0000000   0.0000000  -0.0007124
    4  -0.0435015   0.0043513   0.0000000   0.0021212  -0.0028329   0.0000000
    5  -0.0164903   0.0036694   0.0000000  -0.0005398  -0.0015206  -0.0000000
    6  -0.0000000   0.0000000   0.0038046  -0.0000000  -0.0000000   0.0026051
    7  -0.1411773  -0.0481411  -0.0000000  -0.0096212   0.0207741   0.0000000
    8  -0.0464665  -0.0599674   0.0000000   0.0097724  -0.0168636   0.0000000
    9   0.0000000  -0.0000000  -0.0228228   0.0000000  -0.0000000   0.0012229
   10  -0.0191331  -0.0325858  -0.0000000  -0.0651351   0.0245072  -0.0000000
   11  -0.0138432  -0.0175674  -0.0000000   0.0248636  -0.0441577   0.0000000
   12   0.0000000  -0.0000000   0.0022396   0.0000000  -0.0000000  -0.0231549
   13   0.0022100   0.0028457   0.0000000  -0.0248880   0.0043448  -0.0000000
   14   0.0000724  -0.0027123  -0.0000000   0.0149832  -0.0010489  -0.0000000
   15  -0.0000000  -0.0000000   0.0041447   0.0000000   0.0000000   0.0012700
   16  -0.0004460  -0.0004261   0.0000000  -0.0004960  -0.0012488   0.0000000
   17  -0.0011410   0.0001878  -0.0000000  -0.0034040   0.0007456   0.0000000
   18   0.0000000   0.0000000  -0.0011876  -0.0000000  -0.0000000   0.0024916
   19  -0.0023695   0.0004975   0.0000000  -0.0009933   0.0007685   0.0000000
   20  -0.0002980   0.0006766   0.0000000   0.0007855  -0.0004786  -0.0000000
   21   0.0000000   0.0000000   0.0000849   0.0000000   0.0000000  -0.0000109
   22  -0.0042117   0.0092496  -0.0000000  -0.0000302   0.0007336  -0.0000000
   23   0.0016074  -0.0015723   0.0000000  -0.0000881  -0.0005880   0.0000000
   24   0.0000000  -0.0000000  -0.0005601   0.0000000   0.0000000   0.0001891
   25   0.2064981   0.0676051   0.0000000   0.0011248   0.0041885   0.0000000
   26   0.0676051   0.0913183  -0.0000000  -0.0032468  -0.0114511   0.0000000
   27   0.0000000  -0.0000000   0.0100838   0.0000000  -0.0000000   0.0000873
   28   0.0011248  -0.0032468   0.0000000   0.1085993  -0.0434655  -0.0000000
   29   0.0041885  -0.0114511  -0.0000000  -0.0434655   0.0754089  -0.0000000
   30   0.0000000   0.0000000   0.0000873  -0.0000000  -0.0000000   0.0158488
   31  -0.0002407  -0.0012274  -0.0000000  -0.0101858  -0.0071648  -0.0000000
   32  -0.0005691  -0.0008426   0.0000000   0.0002547   0.0000815   0.0000000
   33   0.0000000  -0.0000000   0.0001365   0.0000000   0.0000000  -0.0000199
   34  -0.0006785  -0.0003456   0.0000000  -0.0004589  -0.0003345  -0.0000000
   35  -0.0002700  -0.0001013   0.0000000   0.0004743   0.0000637   0.0000000
   36  -0.0000000  -0.0000000  -0.0000151  -0.0000000  -0.0000000   0.0001832
           31          32          33          34          35          36
    1  -0.0032010   0.0035075   0.0000000  -0.0211201  -0.0245497   0.0000000
    2  -0.0002672   0.0031145  -0.0000000  -0.0101636  -0.0078742   0.0000000
    3   0.0000000   0.0000000   0.0040479   0.0000000   0.0000000   0.0035515
    4   0.0006446  -0.0007157  -0.0000000   0.0039500   0.0024618  -0.0000000
    5   0.0000321  -0.0003870   0.0000000  -0.0002997  -0.0019504  -0.0000000
    6  -0.0000000  -0.0000000  -0.0011494   0.0000000  -0.0000000   0.0022066
    7  -0.0031282  -0.0017428  -0.0000000  -0.0007919  -0.0001964   0.0000000
    8   0.0011729   0.0025388  -0.0000000   0.0005466  -0.0000174   0.0000000
    9   0.0000000  -0.0000000   0.0040755  -0.0000000  -0.0000000  -0.0005890
   10  -0.0041881  -0.0086744   0.0000000   0.0005757   0.0012241  -0.0000000
   11  -0.0276967  -0.0336594   0.0000000   0.0031959  -0.0004866  -0.0000000
   12   0.0000000   0.0000000   0.0025781  -0.0000000   0.0000000   0.0022820
   13  -0.0393846  -0.0125795  -0.0000000  -0.0268526   0.0023679   0.0000000
   14  -0.0130815  -0.1593509   0.0000000  -0.0085352   0.0023445   0.0000000
   15  -0.0000000   0.0000000  -0.0238104   0.0000000  -0.0000000   0.0014925
   16   0.0025161   0.0006242  -0.0000000  -0.0648465  -0.0133605   0.0000000
   17   0.0204397  -0.0414371   0.0000000  -0.0137571  -0.0264001  -0.0000000
   18  -0.0000000  -0.0000000   0.0032059   0.0000000   0.0000000  -0.0117820
   19   0.0003426   0.0005857  -0.0000000   0.0007863  -0.0039848   0.0000000
   20   0.0013104  -0.0018731  -0.0000000   0.0007116  -0.0036532   0.0000000
   21   0.0000000   0.0000000   0.0001615   0.0000000  -0.0000000  -0.0017572
   22   0.0000909  -0.0000689   0.0000000  -0.0003289  -0.0006940   0.0000000
   23  -0.0001792  -0.0014042  -0.0000000  -0.0002624  -0.0006920   0.0000000
   24  -0.0000000  -0.0000000  -0.0000353   0.0000000  -0.0000000   0.0000893
   25  -0.0002407  -0.0005691   0.0000000  -0.0006785  -0.0002700  -0.0000000
   26  -0.0012274  -0.0008426  -0.0000000  -0.0003456  -0.0001013  -0.0000000
   27  -0.0000000   0.0000000   0.0001365   0.0000000   0.0000000  -0.0000151
   28  -0.0101858   0.0002547   0.0000000  -0.0004589   0.0004743  -0.0000000
   29  -0.0071648   0.0000815   0.0000000  -0.0003345   0.0000637  -0.0000000
   30  -0.0000000   0.0000000  -0.0000199  -0.0000000   0.0000000   0.0001832
   31   0.0635981   0.0182810   0.0000000  -0.0068640   0.0083804  -0.0000000
   32   0.0182810   0.2340771  -0.0000000   0.0010973  -0.0008572   0.0000000
   33   0.0000000  -0.0000000   0.0110066   0.0000000  -0.0000000  -0.0001969
   34  -0.0068640   0.0010973   0.0000000   0.1166292   0.0281467  -0.0000000
   35   0.0083804  -0.0008572  -0.0000000   0.0281467   0.0396241   0.0000000
   36  -0.0000000   0.0000000  -0.0001969  -0.0000000   0.0000000   0.0045353
 **********************************************************************
 **                                                                  **
 **                       VIBRATIONAL ANALYSIS                       **
 **                       --------------------                       **
 **                                                                  **
 **        VIBRATIONAL FREQUENCIES (CM**-1) AND NORMAL MODES         **
 **     FORCE CONSTANTS (mDYN/ANGSTROM) AND REDUCED MASSES (AMU)     **
 **                  INFRARED INTENSITIES (KM/MOL)                   **
 **                                                                  **
 **********************************************************************


 Mode:                 1                      2                      3
 Frequency:        45.92                  58.43                  80.52
 Force Cnst:      0.0462                 0.0686                 0.0829
 Red. Mass:      37.1588                34.0960                21.7116
 IR Active:          YES                    YES                    YES
 IR Intens:        0.014                  0.003                  0.200
 Raman Active:       YES                    YES                    YES
               X      Y      Z        X      Y      Z        X      Y      Z
 C          0.000 -0.000 -0.151    0.000 -0.000 -0.182   -0.000  0.000  0.427
 C          0.000 -0.000 -0.057    0.000 -0.000 -0.018   -0.000  0.000  0.221
 C          0.000  0.000  0.140    0.000  0.000  0.131   -0.000 -0.000  0.162
 C         -0.000  0.000 -0.028   -0.000  0.000  0.077    0.000 -0.000  0.125
 C          0.000 -0.000 -0.216    0.000 -0.000  0.178    0.000  0.000  0.158
 C          0.000 -0.000 -0.144    0.000 -0.000 -0.003   -0.000  0.000  0.292
 F          0.000 -0.000 -0.227    0.000 -0.000 -0.469   -0.000  0.000  0.713
 Br        -0.000 -0.000 -0.220   -0.000 -0.000  0.005    0.000  0.000 -0.231
 Cl         0.000  0.000  0.656    0.000  0.000  0.487   -0.000 -0.000  0.191
 I         -0.000  0.000 -0.008   -0.000  0.000 -0.222    0.000 -0.000 -0.059
 Cl         0.000 -0.000 -0.563   -0.000 -0.000  0.635   -0.000  0.000  0.060
 I          0.000  0.000  0.195    0.000  0.000 -0.037   -0.000 -0.000 -0.104
 TransDip  -0.000  0.000  0.004    0.000 -0.000  0.002   -0.000 -0.000 -0.014

 Mode:                 4                      5                      6
 Frequency:       103.91                 118.43                 170.76
 Force Cnst:      0.4011                 0.6369                 1.1766
 Red. Mass:      63.0509                77.0730                68.4870
 IR Active:          YES                    YES                    YES
 IR Intens:        0.274                  0.272                  0.209
 Raman Active:       YES                    YES                    YES
               X      Y      Z        X      Y      Z        X      Y      Z
 C          0.062 -0.264  0.000   -0.121 -0.095 -0.000    0.006 -0.201  0.000
 C          0.009 -0.225  0.000   -0.074 -0.154 -0.000   -0.048 -0.195  0.000
 C          0.046 -0.169  0.000   -0.123 -0.171 -0.000   -0.100 -0.184  0.000
 C          0.106 -0.187  0.000   -0.135 -0.137 -0.000   -0.144 -0.142  0.000
 C          0.098 -0.237  0.000   -0.160 -0.135  0.000   -0.051 -0.240  0.000
 C          0.075 -0.242  0.000   -0.180 -0.111  0.000    0.047 -0.184 -0.000
 F          0.043 -0.292  0.000   -0.070 -0.024 -0.000   -0.039 -0.265  0.000
 Br        -0.395 -0.232 -0.000    0.528 -0.223  0.000    0.017 -0.324 -0.000
 Cl        -0.018 -0.038 -0.000   -0.112 -0.203  0.000   -0.071 -0.300 -0.000
 I          0.325 -0.029  0.000    0.206  0.397 -0.000   -0.328  0.328 -0.000
 Cl         0.095 -0.242 -0.000   -0.106 -0.145 -0.000   -0.040 -0.269 -0.000
 I         -0.144  0.419 -0.000   -0.389 -0.083  0.000    0.381  0.178 -0.000
 TransDip  -0.005  0.016 -0.000    0.011  0.012  0.000    0.004  0.014 -0.000

 Mode:                 7                      8                      9
 Frequency:       180.34                 192.28                 202.22
 Force Cnst:      0.2734                 0.8108                 0.8738
 Red. Mass:      14.2662                37.2218                36.2675
 IR Active:          YES                    YES                    YES
 IR Intens:        0.003                  0.083                  0.266
 Raman Active:       YES                    YES                    YES
               X      Y      Z        X      Y      Z        X      Y      Z
 C         -0.000 -0.000 -0.228   -0.019 -0.135 -0.000   -0.201  0.004  0.000
 C         -0.000 -0.000 -0.359   -0.068 -0.030 -0.000   -0.222 -0.038 -0.000
 C         -0.000 -0.000 -0.391    0.006  0.099 -0.000   -0.216 -0.025 -0.000
 C         -0.000 -0.000 -0.393    0.082  0.109 -0.000   -0.037 -0.056  0.000
 C         -0.000 -0.000 -0.397    0.145 -0.032 -0.000   -0.065 -0.023  0.000
 C         -0.000 -0.000 -0.392    0.053 -0.158 -0.000   -0.046  0.002  0.000
 F         -0.000 -0.000  0.394   -0.095 -0.240  0.000   -0.274 -0.093 -0.000
 Br        -0.000 -0.000  0.029    0.163 -0.069  0.000    0.163 -0.099  0.000
 Cl        -0.000 -0.000  0.135   -0.143  0.431 -0.000   -0.504  0.508 -0.000
 I         -0.000  0.000  0.033   -0.165 -0.065  0.000    0.115 -0.102 -0.000
 Cl        -0.000 -0.000  0.155    0.733 -0.101  0.000   -0.410  0.005 -0.000
 I          0.000  0.000  0.014   -0.103  0.067 -0.000    0.152  0.048  0.000
 TransDip   0.000  0.000  0.002   -0.009  0.002 -0.000    0.016  0.001  0.000

 Mode:                10                     11                     12
 Frequency:       235.47                 279.01                 309.33
 Force Cnst:      1.0434                 1.1356                 0.6987
 Red. Mass:      31.9408                24.7593                12.3943
 IR Active:          YES                    YES                    YES
 IR Intens:        0.548                  0.350                  0.032
 Raman Active:       YES                    YES                    YES
               X      Y      Z        X      Y      Z        X      Y      Z
 C         -0.163 -0.033  0.000   -0.289  0.216  0.000    0.000 -0.000  0.036
 C         -0.227  0.160  0.000   -0.212 -0.003 -0.000    0.000 -0.000 -0.509
 C         -0.300 -0.034  0.000   -0.216  0.001 -0.000    0.000  0.000 -0.468
 C         -0.144 -0.064 -0.000   -0.113  0.072 -0.000    0.000  0.000 -0.106
 C         -0.065 -0.174 -0.000   -0.134  0.264  0.000    0.000  0.000  0.374
 C         -0.011 -0.099 -0.000   -0.203  0.218  0.000    0.000 -0.000  0.595
 F         -0.406 -0.350 -0.000   -0.197  0.392 -0.000   -0.000 -0.000 -0.037
 Br         0.080  0.381 -0.000   -0.017 -0.188  0.000    0.000  0.000  0.034
 Cl        -0.217 -0.395 -0.000   -0.198 -0.300  0.000    0.000  0.000  0.081
 I          0.064 -0.037 -0.000    0.065 -0.044  0.000   -0.000  0.000  0.006
 Cl         0.153 -0.243  0.000    0.311  0.346 -0.000   -0.000  0.000 -0.073
 I          0.051  0.051  0.000    0.054  0.017 -0.000   -0.000  0.000 -0.016
 TransDip   0.016  0.017  0.000    0.010 -0.016  0.000    0.000  0.000 -0.006

 Mode:                13                     14                     15
 Frequency:       313.43                 348.50                 428.93
 Force Cnst:      1.2685                 0.8884                 2.4101
 Red. Mass:      21.9164                12.4147                22.2335
 IR Active:          YES                    YES                    YES
 IR Intens:        0.145                  0.535                  0.571
 Raman Active:       YES                    YES                    YES
               X      Y      Z        X      Y      Z        X      Y      Z
 C          0.091  0.074  0.000   -0.000  0.000 -0.402   -0.350  0.214  0.000
 C          0.081 -0.027 -0.000   -0.000 -0.000 -0.425   -0.193  0.069  0.000
 C         -0.080 -0.158 -0.000   -0.000  0.000  0.164   -0.021  0.156 -0.000
 C         -0.121 -0.172 -0.000   -0.000  0.000  0.648   -0.158  0.099 -0.000
 C         -0.126 -0.178  0.000   -0.000 -0.000  0.306   -0.195 -0.013 -0.000
 C         -0.060  0.023  0.000   -0.000  0.000 -0.276   -0.214  0.122  0.000
 F          0.490  0.618 -0.000   -0.000  0.000  0.197   -0.435  0.310 -0.000
 Br        -0.030  0.071  0.000    0.000 -0.000  0.016    0.004 -0.053 -0.000
 Cl        -0.290  0.036  0.000    0.000 -0.000 -0.026    0.415  0.142  0.000
 I          0.004  0.006  0.000    0.000 -0.000 -0.024    0.025 -0.016  0.000
 Cl         0.102 -0.357 -0.000    0.000 -0.000 -0.044    0.008 -0.386  0.000
 I          0.014 -0.012 -0.000    0.000 -0.000  0.002    0.028  0.009 -0.000
 TransDip  -0.008 -0.009 -0.000    0.000 -0.000 -0.023   -0.023  0.008  0.000

 Mode:                16                     17                     18
 Frequency:       574.88                 585.05                 615.64
 Force Cnst:      2.7397                 2.4362                 2.7080
 Red. Mass:      14.0706                12.0802                12.1270
 IR Active:          YES                    YES                    YES
 IR Intens:       31.797                  0.229                  0.032
 Raman Active:       YES                    YES                    YES
               X      Y      Z        X      Y      Z        X      Y      Z
 C          0.037  0.242  0.000   -0.000 -0.000 -0.109    0.000 -0.000  0.543
 C         -0.000  0.239  0.000   -0.000 -0.000 -0.418   -0.000  0.000 -0.200
 C         -0.004  0.244 -0.000   -0.000  0.000  0.621   -0.000  0.000 -0.297
 C          0.393  0.207  0.000    0.000  0.000 -0.101   -0.000  0.000  0.561
 C          0.490  0.061  0.000    0.000  0.000 -0.470   -0.000  0.000 -0.497
 C          0.506  0.174 -0.000    0.000 -0.000  0.440   -0.000 -0.000 -0.033
 F         -0.140  0.102 -0.000    0.000  0.000  0.022    0.000 -0.000 -0.115
 Br        -0.008 -0.067 -0.000    0.000  0.000  0.010    0.000 -0.000  0.006
 Cl        -0.131 -0.109  0.000   -0.000 -0.000 -0.043    0.000 -0.000  0.015
 I         -0.020  0.000 -0.000   -0.000 -0.000  0.001    0.000 -0.000 -0.007
 Cl        -0.066 -0.162 -0.000   -0.000 -0.000  0.034   -0.000 -0.000  0.030
 I         -0.035 -0.010  0.000   -0.000  0.000 -0.005    0.000  0.000  0.001
 TransDip   0.154  0.094  0.000    0.000 -0.000 -0.015   -0.000  0.000 -0.006

 Mode:                19                     20                     21
 Frequency:       625.32                 644.67                 725.43
 Force Cnst:      2.9719                 3.2934                 3.7333
 Red. Mass:      12.8998                13.4497                12.0409
 IR Active:          YES                    YES                    YES
 IR Intens:       19.986                 39.939                  5.629
 Raman Active:       YES                    YES                    YES
               X      Y      Z        X      Y      Z        X      Y      Z
 C         -0.080 -0.333 -0.000   -0.353 -0.275  0.000    0.000  0.000  0.581
 C         -0.327  0.141  0.000   -0.249 -0.358  0.000    0.000 -0.000 -0.426
 C         -0.204  0.496 -0.000   -0.017 -0.168 -0.000    0.000  0.000  0.316
 C         -0.123  0.482 -0.000    0.375 -0.212  0.000    0.000  0.000 -0.302
 C          0.076  0.014  0.000    0.352 -0.132  0.000   -0.000  0.000  0.329
 C         -0.136 -0.318 -0.000    0.071 -0.366 -0.000   -0.000  0.000 -0.419
 F          0.296  0.008  0.000   -0.092  0.293 -0.000    0.000 -0.000 -0.070
 Br         0.020 -0.023 -0.000    0.010  0.072 -0.000   -0.000  0.000  0.005
 Cl         0.024 -0.053  0.000    0.066  0.012  0.000   -0.000 -0.000 -0.008
 I          0.015 -0.020  0.000   -0.022  0.013 -0.000    0.000 -0.000  0.002
 Cl        -0.048 -0.019 -0.000   -0.024  0.102 -0.000   -0.000 -0.000 -0.009
 I          0.010  0.007 -0.000    0.001  0.010  0.000    0.000 -0.000  0.003
 TransDip  -0.132  0.056  0.000    0.032 -0.200  0.000    0.000  0.000  0.076

 Mode:                22                     23                     24
 Frequency:       828.86                 944.28                1058.49
 Force Cnst:      5.2469                 6.9308                 8.0826
 Red. Mass:      12.9626                13.1928                12.2442
 IR Active:          YES                    YES                    YES
 IR Intens:        6.231                 19.639                  0.422
 Raman Active:       YES                    YES                    YES
               X      Y      Z        X      Y      Z        X      Y      Z
 C         -0.056 -0.084 -0.000   -0.130  0.089 -0.000    0.227 -0.071 -0.000
 C          0.177 -0.337  0.000   -0.324  0.030 -0.000    0.185  0.619 -0.000
 C          0.493  0.100 -0.000   -0.446 -0.172  0.000   -0.082  0.013  0.000
 C          0.259  0.215  0.000    0.344 -0.250  0.000    0.346 -0.251  0.000
 C          0.005  0.493 -0.000    0.025  0.474 -0.000    0.028 -0.033  0.000
 C         -0.439 -0.012 -0.000   -0.127  0.290 -0.000   -0.458 -0.316 -0.000
 F         -0.054 -0.029  0.000    0.280 -0.202  0.000   -0.127  0.085  0.000
 Br         0.001  0.028 -0.000    0.002  0.001  0.000   -0.003 -0.030  0.000
 Cl        -0.126 -0.063  0.000    0.085  0.026 -0.000   -0.007 -0.000 -0.000
 I         -0.002  0.002 -0.000   -0.005  0.004 -0.000   -0.005  0.003 -0.000
 Cl        -0.022 -0.132  0.000    0.003 -0.086  0.000   -0.002  0.019 -0.000
 I          0.009  0.003  0.000   -0.000 -0.001  0.000    0.006  0.002  0.000
 TransDip   0.059  0.054 -0.000   -0.122  0.072 -0.000    0.000  0.021 -0.000

 Mode:                25                     26                     27
 Frequency:      1220.90                1254.03                1332.01
 Force Cnst:     10.8755                11.1202                12.5960
 Red. Mass:      12.3834                12.0017                12.0495
 IR Active:          YES                    YES                    YES
 IR Intens:        4.734                  1.006                117.858
 Raman Active:       YES                    YES                    YES
               X      Y      Z        X      Y      Z        X      Y      Z
 C          0.281 -0.198 -0.000   -0.190 -0.274  0.000    0.135  0.325  0.000
 C          0.221 -0.036 -0.000    0.391 -0.074 -0.000    0.204 -0.329  0.000
 C         -0.356 -0.390  0.000   -0.178  0.369 -0.000   -0.396 -0.109 -0.000
 C         -0.307  0.227  0.000   -0.294 -0.353  0.000    0.201  0.407 -0.000
 C          0.198  0.495  0.000    0.453 -0.009  0.000    0.188 -0.402 -0.000
 C          0.146 -0.240 -0.000   -0.181  0.337 -0.000   -0.379  0.077 -0.000
 F         -0.161  0.120  0.000   -0.011 -0.007  0.000   -0.001 -0.051 -0.000
 Br        -0.002  0.005  0.000    0.000  0.002  0.000   -0.002  0.008 -0.000
 Cl         0.036  0.026 -0.000    0.001  0.003  0.000    0.024  0.007 -0.000
 I          0.004 -0.003 -0.000    0.001 -0.000 -0.000   -0.001 -0.002  0.000
 Cl        -0.013 -0.044 -0.000    0.001 -0.002 -0.000   -0.005  0.021  0.000
 I         -0.003  0.000  0.000    0.000  0.000 -0.000    0.002 -0.000  0.000
 TransDip  -0.063  0.029 -0.000    0.013  0.030  0.000   -0.233 -0.258 -0.000

 Mode:                28                     29                     30
 Frequency:      1382.99                1539.97                1549.25
 Force Cnst:     13.8885                16.8143                16.9772
 Red. Mass:      12.3244                12.0338                12.0053
 IR Active:          YES                    YES                    YES
 IR Intens:      192.789                 16.364                  4.921
 Raman Active:       YES                    YES                    YES
               X      Y      Z        X      Y      Z        X      Y      Z
 C          0.512 -0.353  0.000   -0.338  0.266  0.000    0.384  0.494  0.000
 C         -0.075 -0.303  0.000    0.482 -0.128 -0.000   -0.305 -0.242 -0.000
 C         -0.236  0.350 -0.000   -0.274  0.295 -0.000    0.050  0.288 -0.000
 C          0.276 -0.106  0.000    0.137 -0.098 -0.000   -0.245 -0.339  0.000
 C         -0.379 -0.013 -0.000   -0.345  0.149 -0.000    0.247  0.135  0.000
 C          0.125  0.214 -0.000    0.244 -0.413  0.000   -0.104 -0.325 -0.000
 F         -0.174  0.121 -0.000    0.054 -0.042 -0.000   -0.018 -0.016 -0.000
 Br         0.003  0.009 -0.000   -0.002 -0.001  0.000    0.001  0.002  0.000
 Cl         0.008 -0.007 -0.000    0.002 -0.003  0.000    0.004 -0.003  0.000
 I         -0.001 -0.000  0.000    0.001 -0.001  0.000    0.001  0.001 -0.000
 Cl         0.009  0.000  0.000    0.003  0.000 -0.000   -0.003  0.002 -0.000
 I         -0.001 -0.002 -0.000    0.000  0.001 -0.000   -0.001 -0.000 -0.000
 TransDip   0.301 -0.327 -0.000   -0.101  0.081  0.000    0.054  0.047  0.000

 STANDARD THERMODYNAMIC QUANTITIES AT   298.15 K  AND     1.00 ATM

   This Molecule has  0 Imaginary Frequencies
   Zero point vibrational energy:       25.660 kcal/mol

   Atom    1 Element C  Has Mass   12.00000
   Atom    2 Element C  Has Mass   12.00000
   Atom    3 Element C  Has Mass   12.00000
   Atom    4 Element C  Has Mass   12.00000
   Atom    5 Element C  Has Mass   12.00000
   Atom    6 Element C  Has Mass   12.00000
   Atom    7 Element F  Has Mass   18.99840
   Atom    8 Element Br Has Mass   78.91830
   Atom    9 Element Cl Has Mass   34.96885
   Atom   10 Element I  Has Mass  126.90440
   Atom   11 Element Cl Has Mass   34.96885
   Atom   12 Element I  Has Mass  126.90440
   Molecular Mass:   493.663200 amu
   Principal axes and moments of inertia in amu*Bohr^2:
                             1           2           3
    Eigenvalues --     7337.19023 10186.52090 17523.71114
          X               0.99948     0.03211     0.00000
          Y              -0.03211     0.99948     0.00000
          Z              -0.00000    -0.00000     1.00000
   Rotational Symmetry Number is   1
   The Molecule is an Asymmetric Top
   Translational Enthalpy:        0.889 kcal/mol
   Rotational Enthalpy:           0.889 kcal/mol
   Vibrational Enthalpy:         31.736 kcal/mol
   gas constant (RT):             0.592 kcal/mol
   Translational Entropy:        44.477  cal/mol.K
   Rotational Entropy:           35.525  cal/mol.K
   Vibrational Entropy:          40.040  cal/mol.K

   Total Enthalpy:               34.106 kcal/mol
   Total Entropy:               120.042  cal/mol.K

 ======================================================================

 STANDARD THERMODYNAMIC QUANTITIES FOR ANHARMONIC VIBRATION -- TOSH

   Zero point vibrational energy: ************ kcal/mol

   Vibrational Enthalpy:       Infinity kcal/mol
   Vibrational Entropy:             NaN  cal/mol.K

   Total Enthalpy:             Infinity kcal/mol
   Total Entropy:                   NaN  cal/mol.K

 ======================================================================

 STANDARD THERMODYNAMIC QUANTITIES FOR ANHARMONIC VIBRATION -- VPT2

   Zero point vibrational energy: ************ kcal/mol

   Vibrational Enthalpy:       Infinity kcal/mol
   Vibrational Entropy:             NaN  cal/mol.K

   Total Enthalpy:             Infinity kcal/mol
   Total Entropy:                   NaN  cal/mol.K

 ======================================================================

Archival summary:
1\1\february\FREQ\ProcedureUnspecified\BasisUnspecified\2r1l216\taweetha\MonDec202:50:272019MonDec202:50:272019\0\\#,FREQ,ProcedureUnspecified,BasisUnspecified,\\0,1\I\C,1,2.13265\C,2,1.40496,1,120.62\C,3,1.40307,2,120.521,1,-180,0\C,4,1.39023,3,118.615,2,-0,0\F,5,1.33616,4,119.223,3,-180,0\C,5,1.39105,4,122.152,3,0,0\C,7,1.4006,5,118.951,4,-0,0\Cl,8,1.7365,7,118.799,5,180,0\Cl,3,1.73919,2,120.334,1,0,0\Br,7,1.8953,5,118.229,4,-180,0\I,4,2.11662,3,123.245,2,-180,0\\\@

 Total job time:  788.52s(wall), 4519.32s(cpu) 
 Mon Dec  2 02:50:27 2019

        *************************************************************
        *                                                           *
        *  Thank you very much for using Q-Chem.  Have a nice day.  *
        *                                                           *
        *************************************************************
