# Supplementary material for: Geometric and energetic data from quantum chemical calculations of halobenzenes and xylenes
Source: Data Brief. 2020 Mar 5;30:105386. doi: 10.1016/j.dib.2020.105386 (PMC7114895; doi:10.1016/j.dib.2020.105386)
Supplement: Supplementary file 1 [file mmc1.zip › halobenzene/B3LYP/FBrClIFI.out]

                  Welcome to Q-Chem
     A Quantum Leap Into The Future Of Chemistry


 Q-Chem 5.2 (devel), Q-Chem, Inc., Pleasanton, CA (2019)

 Yihan Shao,  Zhengting Gan,  E. Epifanovsky,  A. T. B. Gilbert,  M. Wormit,  
 J. Kussmann,  A. W. Lange,  A. Behn,  Jia Deng,  Xintian Feng,  D. Ghosh,  
 M. Goldey,  P. R. Horn,  L. D. Jacobson,  I. Kaliman,  T. Kus,  A. Landau,  
 Jie Liu,  E. I. Proynov,  R. M. Richard,  R. P. Steele,  E. J. Sundstrom,  
 H. L. Woodcock III,  P. M. Zimmerman,  D. Zuev,  B. Albrecht,  E. Alguire,  
 S. A. Baeppler,  D. Barton,  Z. Benda,  Y. A. Bernard,  E. J. Berquist,  
 K. B. Bravaya,  H. Burton,  D. Casanova,  Chun-Min Chang,  Yunqing Chen,  
 A. Chien,  K. D. Closser,  M. P. Coons,  S. Coriani,  S. Dasgupta,  
 A. L. Dempwolff,  M. Diedenhofen,  Hainam Do,  R. G. Edgar,  Po-Tung Fang,  
 S. Faraji,  S. Fatehi,  Qingguo Feng,  K. D. Fenk,  J. Fosso-Tande,  
 J. Gayvert,  Qinghui Ge,  A. Ghysels,  G. Gidofalvi,  J. Gomes,  
 J. Gonthier,  A. Gunina,  D. Hait,  M. W. D. Hanson-Heine,  
 P. H. P. Harbach,  A. W. Hauser,  M. F. Herbst,  J. E. Herr,  
 E. G. Hohenstein,  Z. C. Holden,  Kerwin Hui,  B. C. Huynh,  T.-C. Jagau,  
 Hyunjun Ji,  B. Kaduk,  K. Khistyaev,  Jaehoon Kim,  P. Klunzinger,  K. Koh,  
 D. Kosenkov,  L. Koulias,  T. Kowalczyk,  C. M. Krauter,  A. Kunitsa,  
 Ka Un Lao,  A. Laurent,  K. V. Lawler,  Joonho Lee,  D. Lefrancois,  
 S. Lehtola,  D. S. Levine,  Yi-Pei Li,  You-Sheng Lin,  Fenglai Liu,  
 E. Livshits,  A. Luenser,  P. Manohar,  E. Mansoor,  S. F. Manzer,  
 Shan-Ping Mao,  Yuezhi Mao,  N. Mardirossian,  A. V. Marenich,  
 T. Markovich,  L. A. Martinez-Martinez,  S. A. Maurer,  N. J. Mayhall,  
 S. C. McKenzie,  J.-M. Mewes,  P. Morgante,  A. F. Morrison,  
 J. W. Mullinax,  K. Nanda,  T. S. Nguyen-Beck,  R. Olivares-Amaya,  
 J. A. Parkhill,  Zheng Pei,  T. M. Perrine,  F. Plasser,  P. Pokhilko,  
 S. Prager,  A. Prociuk,  E. Ramos,  D. R. Rehn,  F. Rob,  M. Scheurer,  
 M. Schneider,  N. Sergueev,  S. M. Sharada,  S. Sharma,  D. W. Small,  
 T. Stauch,  T. Stein,  Yu-Chuan Su,  A. J. W. Thom,  A. Tkatchenko,  
 T. Tsuchimochi,  N. M. Tubman,  L. Vogt,  M. L. Vidal,  O. Vydrov,  
 M. A. Watson,  J. Wenzel,  M. de Wergifosse,  T. A. Wesolowski,  A. White,  
 J. Witte,  A. Yamada,  Jun Yang,  K. Yao,  S. Yeganeh,  S. R. Yost,  
 Zhi-Qiang You,  A. Zech,  Igor Ying Zhang,  Xing Zhang,  Yan Zhao,  
 Ying Zhu,  B. R. Brooks,  G. K. L. Chan,  C. J. Cramer,  M. S. Gordon,  
 W. J. Hehre,  A. Klamt,  M. W. Schmidt,  C. D. Sherrill,  D. G. Truhlar,  
 A. Aspuru-Guzik,  R. Baer,  A. T. Bell,  N. A. Besley,  Jeng-Da Chai,  
 A. E. DePrince, III,  R. A. DiStasio Jr.,  A. Dreuw,  B. D. Dunietz,  
 T. R. Furlani,  Chao-Ping Hsu,  Yousung Jung,  Jing Kong,  D. S. Lambrecht,  
 WanZhen Liang,  C. Ochsenfeld,  V. A. Rassolov,  L. V. Slipchenko,  
 J. E. Subotnik,  T. Van Voorhis,  J. M. Herbert,  A. I. Krylov,  
 P. M. W. Gill,  M. Head-Gordon

 Contributors to earlier versions of Q-Chem not listed above: 
 R. D. Adamson,  B. Austin,  J. Baker,  G. J. O. Beran,  K. Brandhorst,  
 S. T. Brown,  E. F. C. Byrd,  A. K. Chakraborty,  C.-L. Cheng,  
 Siu Hung Chien,  D. M. Chipman,  D. L. Crittenden,  H. Dachsel,  
 R. J. Doerksen,  A. D. Dutoi,  L. Fusti-Molnar,  W. A. Goddard III,  
 A. Golubeva-Zadorozhnaya,  S. R. Gwaltney,  G. Hawkins,  A. Heyden,  
 S. Hirata,  G. Kedziora,  F. J. Keil,  C. Kelley,  Jihan Kim,  R. A. King,  
 R. Z. Khaliullin,  P. P. Korambath,  W. Kurlancheek,  A. M. Lee,  M. S. Lee,  
 S. V. Levchenko,  Ching Yeh Lin,  D. Liotard,  R. C. Lochan,  I. Lotan,  
 P. E. Maslen,  N. Nair,  D. P. O'Neill,  D. Neuhauser,  E. Neuscamman,  
 C. M. Oana,  R. Olson,  B. Peters,  R. Peverati,  P. A. Pieniazek,  
 Y. M. Rhee,  J. Ritchie,  M. A. Rohrdanz,  E. Rosta,  N. J. Russ,  
 H. F. Schaefer III,  N. E. Schultz,  N. Shenvi,  A. C. Simmonett,  A. Sodt,  
 D. Stuck,  K. S. Thanthiriwatte,  V. Vanovschi,  Tao Wang,  A. Warshel,  
 C. F. Williams,  Q. Wu,  X. Xu,  W. Zhang

 Please cite Q-Chem as follows:
 Y. Shao et al., Mol. Phys. 113, 184-215 (2015)
 DOI: 10.1080/00268976.2014.952696

 Q-Chem 5.2.1 for Intel X86 EM64T Linux

 Parts of Q-Chem use Armadillo 8.300.2 (Tropical Shenanigans).
 http://arma.sourceforge.net/

 Q-Chem begins on Mon Dec  2 02:50:27 2019  

Host: 
0

     Scratch files written to /scratch/taweetham/qchem29806//
NAlpha2: 212
NElect   212
Mult     1

Checking the input file for inconsistencies... 	...done.

--------------------------------------------------------------
User input:
--------------------------------------------------------------
$MOLECULE
0 1
C   
C	1	CC
C	2	CC	1	120.0		
C	3	CC	2	120.0	1	0.0
C	4	CC	3	120.0	2	0.0	
C	5 	CC	4	120.0	3	0.0
F	1	CF	2	120.0	3	180.0
Br	2	CBr	3	120.0	4	180.0
Cl	3	CCl	4	120.0	5	180.0
I	4	CI	5	120.0	6	180.0
F	5	CF	6	120.0	1	180.0
I	6	CI	1	120.0	2	180.0

CC=1.39483
CH=1.08673
CF=1.33960
CCl=1.72090
CBr=1.89068
CI=2.07886
$END

$REM
   JOB_TYPE	OPTIMIZATION
   BASIS	6-311++G**
   METHOD	B3LYP
   MEM_TOTAL	64000
   SYM_IGNORE	TRUE
$END

--------------------------------------------------------------
 ----------------------------------------------------------------
             Standard Nuclear Orientation (Angstroms)
    I     Atom           X                Y                Z
 ----------------------------------------------------------------
    1      C       0.0000000000     0.0000000000     0.0000000000
    2      C       0.0000000000     0.0000000000     1.3948300000
    3      C       1.2079582140     0.0000000000     2.0922450000
    4      C       2.4159164279     0.0000000000     1.3948300000
    5      C       2.4159164279     0.0000000000    -0.0000000000
    6      C       1.2079582140     0.0000000000    -0.6974150000
    7      F      -1.1601276309    -0.0000000000    -0.6698000000
    8      Br     -1.6373769104    -0.0000000000     2.3401700000
    9      Cl      1.2079582140    -0.0000000000     3.8131450000
   10      I       4.2162619988    -0.0000000000     2.4342600000
   11      F       3.5760440588    -0.0000000000    -0.6698000000
   12      I       1.2079582140    -0.0000000000    -2.7762750000
 ----------------------------------------------------------------
 Nuclear Repulsion Energy =        2518.34308672 hartrees
 There are      106 alpha and      106 beta electrons
 Requested basis set is 6-311++G(d,p)
 There are 128 shells and 378 basis functions

 Total QAlloc Memory Limit  64000 MB
 Mega-Array Size       188 MB
 MEM_STATIC part       192 MB
 A cutoff of  1.0D-11 yielded   5252 shell pairs
 There are     50995 function pairs (     56513 Cartesian)
 Smallest overlap matrix eigenvalue = 1.01E-06

 Q-Chem warning in module stvman/mkSTV.C, line 318:

 Overlap eigenvalue is smaller than square root of threshold
 Use THRESH >= 12 to get rid of this warning


 Scale SEOQF with 1.000000e-01/1.000000e-01/1.000000e-01

 Standard Electronic Orientation quadrupole field applied
 Nucleus-field energy     =    -0.0000000826 hartrees
 Guess from superposition of atomic densities
 Warning:  Energy on first SCF cycle will be non-variational
 SAD guess density has 212.000000 electrons

 -----------------------------------------------------------------------
  General SCF calculation program by
  Eric Jon Sundstrom, Paul Horn, Yuezhi Mao, Dmitri Zuev, Alec White,
  David Stuck, Shaama M.S., Shane Yost, Joonho Lee, David Small,
  Daniel Levine, Susi Lehtola, Hugh Burton, Evgeny Epifanovsky,
  Bang C. Huynh
 -----------------------------------------------------------------------
 Exchange:     0.2000 Hartree-Fock + 0.0800 Slater + 0.7200 B88
 Correlation:  0.1900 VWN1RPA + 0.8100 LYP
 Using SG-1 standard quadrature grid
 using 6 threads for integral computing
 -------------------------------------------------------
 OpenMP Integral computing Module                
 Release: version 2.0, May 2017, Q-Chem Inc. Pleasanton 
 -------------------------------------------------------
 A restricted SCF calculation will be
 performed using DIIS
 SCF converges when DIIS error is below 1.0e-08
 ---------------------------------------
  Cycle       Energy         DIIS error
 ---------------------------------------
    1  -17304.2642187374      3.04e-02  
    2  -17301.7536741399      2.14e-03  
    3  -17301.7211042498      2.47e-03  
    4  -17301.7970568727      6.79e-04  
    5  -17301.8051332034      2.56e-04  
    6  -17301.8060479991      7.15e-05  
    7  -17301.8061176636      2.24e-05  
    8  -17301.8061254342      1.11e-05  
    9  -17301.8061274648      1.80e-06  
   10  -17301.8061274976      4.39e-07  
   11  -17301.8061274995      2.76e-07  
   12  -17301.8061275004      8.08e-08  
   13  -17301.8061275005      3.65e-08  
   14  -17301.8061275017      5.43e-09  Convergence criterion met
 ---------------------------------------
 SCF time:   CPU 205.17s  wall 38.00s 
 SCF   energy in the final basis set =   -17301.8061275017
 Total energy in the final basis set =   -17301.8061275017

 --------------------------------------------------------------

                    Orbital Energies (a.u.)
 --------------------------------------------------------------

 Alpha MOs
 -- Occupied --
*****************-482.8593-176.3248-176.3224-165.7287-165.7264-165.7263
********-165.7240-165.7238-101.5873 -62.5122 -56.3329 -56.3287 -56.3284
-35.8213 -35.8189 -31.3148 -31.3123 -31.3085 -31.3081 -31.3061 -31.3057
-24.7342 -24.7342 -22.9652 -22.9637 -22.9635 -22.9627 -22.9614 -22.9611
-22.9591 -22.9591 -22.9567 -22.9567 -10.3194 -10.3188 -10.2901 -10.2772
-10.2667 -10.2663  -9.5026  -8.7210  -7.2673  -7.2575  -7.2566  -6.5534
 -6.5393  -6.5384  -6.3708  -6.3685  -4.7839  -4.7816  -4.7683  -4.7676
 -4.7662  -4.7653  -2.6640  -2.6604  -2.6596  -2.6484  -2.6483  -2.0499
 -2.0475  -2.0448  -2.0443  -2.0428  -2.0420  -2.0309  -2.0307  -2.0288
 -2.0286  -1.2772  -1.2766  -0.9549  -0.8937  -0.8539  -0.8095  -0.7728
 -0.7047  -0.6969  -0.6466  -0.6274  -0.5976  -0.5896  -0.5486  -0.5257
 -0.5092  -0.4968  -0.4713  -0.4514  -0.4424  -0.4380  -0.4104  -0.3926
 -0.3759  -0.3618  -0.3560  -0.3308  -0.3146  -0.2961  -0.2896  -0.2789
 -0.2676  -0.2634
 -- Virtual --
 -0.0881  -0.0675  -0.0588  -0.0459  -0.0327  -0.0089   0.0133   0.0220
  0.0299   0.0423   0.0484   0.0543   0.0636   0.0664   0.0744   0.0744
  0.0816   0.0860   0.0939   0.0972   0.0994   0.1060   0.1190   0.1214
  0.1287   0.1314   0.1320   0.1504   0.1508   0.1662   0.1719   0.1742
  0.1768   0.1877   0.1938   0.1942   0.2123   0.2158   0.2193   0.2241
  0.2261   0.2348   0.2425   0.2527   0.2755   0.2775   0.2909   0.2964
  0.2986   0.2997   0.3148   0.3327   0.3340   0.3516   0.3564   0.3717
  0.3866   0.3943   0.4008   0.4030   0.4090   0.4184   0.4275   0.4282
  0.4322   0.4390   0.4590   0.4713   0.4776   0.4839   0.4865   0.4914
  0.4935   0.5022   0.5245   0.5441   0.5518   0.5551   0.5690   0.5699
  0.5834   0.5853   0.5895   0.5998   0.6275   0.6281   0.6711   0.6716
  0.6957   0.7132   0.7192   0.7323   0.7363   0.7633   0.7834   0.8021
  0.8073   0.8287   0.8359   0.8469   0.8703   0.8953   0.9115   0.9226
  0.9313   0.9452   0.9566   0.9884   1.0119   1.0447   1.0637   1.0701
  1.1028   1.1312   1.1379   1.1841   1.2071   1.2219   1.2592   1.2870
  1.3315   1.3396   1.3524   1.3565   1.4111   1.4115   1.4133   1.4253
  1.4440   1.4562   1.4719   1.4785   1.4943   1.5210   1.5429   1.5595
  1.6027   1.6379   1.7105   1.7254   1.7409   1.7590   1.8069   1.8149
  1.8352   1.8401   1.8937   2.0075   2.0184   2.0440   2.0568   2.0983
  2.1471   2.1806   2.1971   2.2461   2.2467   2.2498   2.2876   2.3143
  2.3326   2.4071   2.4678   2.5551   2.5684   2.6792   2.6993   2.7999
  2.8165   2.8192   2.9456   3.0030   3.0338   3.0735   3.0817   3.1556
  3.1824   3.3765   3.4068   3.6367   3.7403   3.7480   3.7485   3.7524
  3.8692   3.9020   3.9479   3.9518   3.9540   3.9596   3.9866   3.9945
  4.0204   4.0225   4.0360   4.0449   4.0632   4.0813   4.0869   4.1650
  4.1764   4.2485   4.2909   4.2983   4.4081   4.4675   4.5234   4.8140
  4.8236   4.8447   5.9976   6.0139   6.0948   6.1258   6.1462   6.1873
  6.2889   6.3060   6.4244   6.4313   6.6629   6.7439   6.7542   7.5509
  7.6733   7.7512   9.7703  23.2649  23.7753  23.7802  23.9419  23.9440
 24.0342  25.8126  26.2045  26.6416  27.8936  27.9309  28.3381  28.3501
 28.4117  28.4146  28.4333  28.4402  28.5204  28.5252  28.5423  28.5506
 28.5543  28.5597  28.6206  28.6231  28.7320  28.7415  47.9924  66.7648
 66.7702 127.8794 127.8890 127.9376 127.9555 127.9697 127.9846 151.6843
151.7145 215.7632 289.7470 289.8705 289.97501020.80741901.84881901.8802
 --------------------------------------------------------------

          Ground-State Mulliken Net Atomic Charges

     Atom                 Charge (a.u.)
  ----------------------------------------
      1 C                    -1.949249
      2 C                     0.710407
      3 C                    -0.159198
      4 C                     0.701958
      5 C                    -1.928068
      6 C                     2.232267
      7 F                    -0.076102
      8 Br                   -0.133434
      9 Cl                    0.515901
     10 I                     0.092115
     11 F                    -0.074385
     12 I                     0.067786
  ----------------------------------------
  Sum of atomic charges =     0.000000

 -----------------------------------------------------------------
                    Cartesian Multipole Moments
 -----------------------------------------------------------------
    Charge (ESU x 10^10)
                 0.0000
    Dipole Moment (Debye)
         X       0.2582      Y      -0.0000      Z       0.3665
       Tot       0.4483
    Quadrupole Moments (Debye-Ang)
        XX    -131.5895     XY      -0.0000     YY    -131.5358
        XZ       1.7165     YZ      -0.0000     ZZ    -125.3663
    Octopole Moments (Debye-Ang^2)
       XXX    -568.6028    XXY      -0.0000    XYY    -192.8085
       YYY      -0.0000    XXZ     -65.4168    XYZ       0.0000
       YYZ     -99.2208    XZZ    -179.5817    YZZ      -0.0000
       ZZZ    -302.9347
    Hexadecapole Moments (Debye-Ang^3)
      XXXX   -4571.2241   XXXY      -0.0000   XXYY    -826.5978
      XYYY      -0.0000   YYYY    -162.2421   XXXZ    -460.0406
      XXYZ       0.0000   XYYZ    -207.0199   YYYZ      -0.0000
      XXZZ   -1430.6740   XYZZ       0.0000   YYZZ    -788.3173
      XZZZ    -603.9933   YZZZ       0.0000   ZZZZ   -4227.5844
 -----------------------------------------------------------------
 Calculating analytic gradient of the SCF energy
 Gradient of SCF Energy
            1           2           3           4           5           6
    1  -0.0059643   0.0080475   0.0010140  -0.0045732   0.0090178  -0.0005780
    2   0.0000000  -0.0000000   0.0000000  -0.0000000   0.0000000  -0.0000000
    3  -0.0056328   0.0002666   0.0049614   0.0048556  -0.0067439   0.0028358
            7           8           9          10          11          12
    1  -0.0055193   0.0060888   0.0024066  -0.0156831   0.0055964   0.0001468
    2   0.0000000   0.0000000   0.0000000   0.0000000  -0.0000000   0.0000000
    3  -0.0033865   0.0034252  -0.0070733  -0.0017815  -0.0023764   0.0106498
 Max gradient component =       1.568E-02
 RMS gradient           =       4.954E-03
 Gradient time:  CPU 68.46 s  wall 11.51 s
 Geometry Optimization Parameters
   NAtoms,    NIC,     NZ,  NCons,   NDum,   NFix, NCnnct, MaxDiis
       12      78      12       0       0       0       0       0


** GEOMETRY OPTIMIZATION IN DELOCALIZED INTERNAL COORDINATES **
   Searching for a Minimum

   Optimization Cycle:   1

                       Coordinates (Angstroms)
     ATOM                X               Y               Z
      1  C         0.0000000000    0.0000000000    0.0000000000
      2  C         0.0000000000    0.0000000000    1.3948300000
      3  C         1.2079582140    0.0000000000    2.0922450000
      4  C         2.4159164279    0.0000000000    1.3948300000
      5  C         2.4159164279    0.0000000000    0.0000000000
      6  C         1.2079582140    0.0000000000   -0.6974150000
      7  F        -1.1601276309    0.0000000000   -0.6698000000
      8  Br       -1.6373769104    0.0000000000    2.3401700000
      9  Cl        1.2079582140    0.0000000000    3.8131450000
     10  I         4.2162619988    0.0000000000    2.4342600000
     11  F         3.5760440588    0.0000000000   -0.6698000000
     12  I         1.2079582140    0.0000000000   -2.7762750000
   Point Group: c1    Number of degrees of freedom:    30


   Energy is -17301.806127502


 Attempting to generate delocalized internal coordinates
 Initial Hessian constructed with Jon Baker's OPTIMIZE code

 21 Hessian modes will be used to form the next step
  Hessian Eigenvalues:
     0.124424    0.124424    0.201019    0.250000    0.250000    0.250000
     0.250000    0.250000    0.250000    0.250000    0.250000    0.250000
     0.334879    0.426727    0.426727    0.464882    0.464882    0.464882
     0.464882    0.572947    0.572947

 Minimum search - taking simple RFO step
 Searching for Lamda that Minimizes Along All modes
 Value Taken    Lamda =  -0.00764380
 Step Taken.  Stepsize is  0.192020

                             Maximum     Tolerance    Cnvgd?
         Gradient           0.027888      0.000300      NO
         Displacement       0.109057      0.001200      NO
         Energy change     *********      0.000001      NO


 New Cartesian Coordinates Obtained by Inverse Iteration

 Displacement from previous Coordinates is:  0.364580
 ----------------------------------------------------------------
             Standard Nuclear Orientation (Angstroms)
    I     Atom           X                Y                Z
 ----------------------------------------------------------------
    1      C       0.0136347120     0.0000000000     0.0167495719
    2      C      -0.0084099999     0.0000000000     1.4073980610
    3      C       1.2049229262     0.0000000000     2.1190660525
    4      C       2.4277196038     0.0000000000     1.4149755823
    5      C       2.3952206655     0.0000000000     0.0217305435
    6      C       1.2053140114     0.0000000000    -0.6962541654
    7      F      -1.1419466285     0.0000000000    -0.6491243150
    8      Br     -1.7014603106     0.0000000000     2.2690703144
    9      Cl      1.1719904371     0.0000000000     3.8505808724
   10      I       4.3384001034     0.0000000000     2.3717544692
   11      F       3.5467184586     0.0000000000    -0.6519711789
   12      I       1.2063632490     0.0000000000    -2.8177858079
 ----------------------------------------------------------------
 Nuclear Repulsion Energy =        2489.37166047 hartrees
 There are      106 alpha and      106 beta electrons
 Applying Cartesian multipole field
    Component          Value
    ---------          -----
     (2,0,0)        1.00000E-11
     (0,2,0)        2.00000E-11
     (0,0,2)       -3.00000E-11
 Nucleus-field energy     =    -0.0000000795 hartrees
 Requested basis set is 6-311++G(d,p)
 There are 128 shells and 378 basis functions
 A cutoff of  1.0D-11 yielded   5208 shell pairs
 There are     50602 function pairs (     56041 Cartesian)
 Smallest overlap matrix eigenvalue = 9.64E-07

 Q-Chem warning in module stvman/mkSTV.C, line 318:

 Overlap eigenvalue is smaller than square root of threshold
 Use THRESH >= 12 to get rid of this warning

 Linear dependence detected in AO basis
 Tighter screening thresholds may be required for diffuse basis sets
 Use S2THRESH > 14 and THRESH = 14 in case of SCF convergence issues
 Number of orthogonalized atomic orbitals = 377
 Maximum deviation from orthogonality = 9.954E-11
 Guess MOs from SCF MO coefficient file

 -----------------------------------------------------------------------
  General SCF calculation program by
  Eric Jon Sundstrom, Paul Horn, Yuezhi Mao, Dmitri Zuev, Alec White,
  David Stuck, Shaama M.S., Shane Yost, Joonho Lee, David Small,
  Daniel Levine, Susi Lehtola, Hugh Burton, Evgeny Epifanovsky,
  Bang C. Huynh
 -----------------------------------------------------------------------
 Exchange:     0.2000 Hartree-Fock + 0.0800 Slater + 0.7200 B88
 Correlation:  0.1900 VWN1RPA + 0.8100 LYP
 Using SG-1 standard quadrature grid
 Size of previous SCF MO coefficient file: 285766 (expected); 286524 (actual). 

 Q-Chem warning in module libgscf/gen_scfman/rhf.C, line 618:

 Inconsistent size for SCF MO coefficient file.  Please check basis and PURECART setting.

 using 6 threads for integral computing
 -------------------------------------------------------
 OpenMP Integral computing Module                
 Release: version 2.0, May 2017, Q-Chem Inc. Pleasanton 
 -------------------------------------------------------
 A restricted SCF calculation will be
 performed using DIIS
 SCF converges when DIIS error is below 1.0e-08
 ---------------------------------------
  Cycle       Energy         DIIS error
 ---------------------------------------
    1  -17301.8023557047      8.08e-04  
    2  -17301.8077245567      2.50e-04  
    3  -17301.8062529560      3.77e-04  
    4  -17301.8086837287      7.22e-05  
    5  -17301.8087655701      1.14e-05  
    6  -17301.8087674475      4.41e-06  
    7  -17301.8087677127      2.37e-06  
    8  -17301.8087678097      4.29e-07  
    9  -17301.8087678127      1.77e-07  
   10  -17301.8087678130      7.45e-08  
   11  -17301.8087678138      2.49e-08  
   12  -17301.8087678135      8.69e-09  Convergence criterion met
 ---------------------------------------
 SCF time:   CPU 178.87s  wall 32.00s 
 SCF   energy in the final basis set =   -17301.8087678135
 Total energy in the final basis set =   -17301.8087678135

 --------------------------------------------------------------

                    Orbital Energies (a.u.)
 --------------------------------------------------------------

 Alpha MOs
 -- Occupied --
*****************-482.8600-176.3266-176.3245-165.7305-165.7284-165.7282
********-165.7261-165.7260-101.5878 -62.5128 -56.3336 -56.3293 -56.3290
-35.8230 -35.8209 -31.3166 -31.3145 -31.3100 -31.3097 -31.3079 -31.3076
-24.7325 -24.7318 -22.9670 -22.9655 -22.9653 -22.9649 -22.9634 -22.9632
-22.9606 -22.9606 -22.9585 -22.9585 -10.3178 -10.3177 -10.2952 -10.2777
-10.2700 -10.2661  -9.5025  -8.7215  -7.2673  -7.2574  -7.2566  -6.5540
 -6.5397  -6.5389  -6.3721  -6.3700  -4.7855  -4.7833  -4.7695  -4.7688
 -4.7674  -4.7667  -2.6647  -2.6608  -2.6602  -2.6488  -2.6488  -2.0511
 -2.0488  -2.0462  -2.0457  -2.0440  -2.0436  -2.0319  -2.0317  -2.0298
 -2.0298  -1.2786  -1.2780  -0.9499  -0.8915  -0.8515  -0.8064  -0.7710
 -0.7002  -0.6925  -0.6477  -0.6306  -0.5975  -0.5881  -0.5442  -0.5264
 -0.5097  -0.4946  -0.4709  -0.4489  -0.4379  -0.4352  -0.4095  -0.3923
 -0.3736  -0.3571  -0.3538  -0.3283  -0.3145  -0.2959  -0.2907  -0.2830
 -0.2686  -0.2653
 -- Virtual --
 -0.0976  -0.0691  -0.0576  -0.0567  -0.0371  -0.0084   0.0110   0.0223
  0.0292   0.0427   0.0496   0.0550   0.0642   0.0655   0.0750   0.0765
  0.0808   0.0866   0.0965   0.0979   0.1018   0.1068   0.1216   0.1221
  0.1292   0.1318   0.1362   0.1497   0.1605   0.1653   0.1715   0.1744
  0.1779   0.1852   0.1931   0.1980   0.2122   0.2147   0.2202   0.2231
  0.2286   0.2329   0.2434   0.2487   0.2759   0.2920   0.2931   0.2937
  0.3004   0.3171   0.3315   0.3322   0.3466   0.3539   0.3671   0.3764
  0.3889   0.3944   0.4042   0.4050   0.4143   0.4210   0.4254   0.4306
  0.4395   0.4567   0.4650   0.4762   0.4800   0.4848   0.4904   0.4964
  0.4999   0.5267   0.5320   0.5464   0.5516   0.5633   0.5706   0.5819
  0.5864   0.5939   0.6010   0.6272   0.6278   0.6570   0.6667   0.6791
  0.7021   0.7186   0.7191   0.7404   0.7405   0.7690   0.7801   0.8097
  0.8187   0.8380   0.8484   0.8606   0.8891   0.9065   0.9207   0.9312
  0.9418   0.9586   0.9867   1.0028   1.0333   1.0583   1.0698   1.0950
  1.1273   1.1479   1.1718   1.2072   1.2145   1.2570   1.2643   1.3279
  1.3488   1.3499   1.3612   1.4091   1.4110   1.4156   1.4240   1.4538
  1.4600   1.4609   1.4642   1.4834   1.5157   1.5408   1.5524   1.6094
  1.6357   1.7082   1.7260   1.7512   1.7537   1.8013   1.8137   1.8344
  1.8422   1.8920   2.0043   2.0124   2.0175   2.0545   2.0895   2.1357
  2.1860   2.2028   2.2227   2.2447   2.2489   2.2846   2.3049   2.3193
  2.4078   2.4648   2.5488   2.5547   2.6779   2.6995   2.7990   2.8089
  2.8170   2.9505   3.0042   3.0298   3.0662   3.0783   3.1631   3.1736
  3.3700   3.4070   3.6266   3.7386   3.7487   3.7497   3.7503   3.8639
  3.9126   3.9465   3.9549   3.9588   3.9616   3.9858   3.9901   4.0135
  4.0188   4.0311   4.0561   4.0591   4.0804   4.1063   4.1559   4.1697
  4.2448   4.2830   4.2877   4.4012   4.4477   4.5060   4.7983   4.8146
  4.8516   5.9959   6.0087   6.0895   6.1165   6.1410   6.1630   6.2901
  6.3039   6.4248   6.4349   6.6576   6.7436   6.7649   7.5508   7.6686
  7.7472   9.7666  23.2577  23.7618  23.7714  23.9202  23.9475  24.0368
 25.8093  26.1827  26.5971  27.8800  27.9069  28.3361  28.3453  28.4043
 28.4087  28.4196  28.4306  28.5185  28.5232  28.5386  28.5459  28.5509
 28.5560  28.6142  28.6181  28.7207  28.7398  47.9869  66.7586  66.7694
127.8772 127.8846 127.9335 127.9482 127.9653 127.9716 151.6714 151.6935
215.7582 289.7464 289.8650 289.97001020.80061901.83521901.8580
 --------------------------------------------------------------

          Ground-State Mulliken Net Atomic Charges

     Atom                 Charge (a.u.)
  ----------------------------------------
      1 C                    -0.628120
      2 C                    -0.455453
      3 C                     0.779541
      4 C                    -0.353449
      5 C                    -0.506427
      6 C                     0.743571
      7 F                    -0.093927
      8 Br                   -0.115032
      9 Cl                    0.523773
     10 I                     0.108711
     11 F                    -0.097680
     12 I                     0.094492
  ----------------------------------------
  Sum of atomic charges =     0.000000

 -----------------------------------------------------------------
                    Cartesian Multipole Moments
 -----------------------------------------------------------------
    Charge (ESU x 10^10)
                -0.0000
    Dipole Moment (Debye)
         X       0.2983      Y       0.0000      Z       0.1834
       Tot       0.3501
    Quadrupole Moments (Debye-Ang)
        XX    -130.3540     XY       0.0000     YY    -131.7616
        XZ       1.5183     YZ       0.0000     ZZ    -125.8458
    Octopole Moments (Debye-Ang^2)
       XXX    -565.8339    XXY       0.0000    XYY    -194.9915
       YYY       0.0000    XXZ     -61.2765    XYZ       0.0000
       YYZ     -96.5138    XZZ    -182.6506    YZZ      -0.0000
       ZZZ    -301.0524
    Hexadecapole Moments (Debye-Ang^3)
      XXXX   -4678.2469   XXXY       0.0000   XXYY    -859.0317
      XYYY       0.0000   YYYY    -162.8254   XXXZ    -442.8587
      XXYZ       0.0000   XYYZ    -206.5794   YYYZ       0.0000
      XXZZ   -1465.0991   XYZZ      -0.0000   YYZZ    -786.1682
      XZZZ    -614.8849   YZZZ       0.0000   ZZZZ   -4217.7625
 -----------------------------------------------------------------
 Calculating analytic gradient of the SCF energy
 Gradient of SCF Energy
            1           2           3           4           5           6
    1  -0.0008401  -0.0008658  -0.0020554   0.0024378   0.0003197   0.0000863
    2   0.0000000  -0.0000000  -0.0000000   0.0000000  -0.0000000  -0.0000000
    3   0.0005488  -0.0039272   0.0055814  -0.0027578  -0.0024347   0.0046761
            7           8           9          10          11          12
    1   0.0006810  -0.0011577  -0.0018021   0.0049277  -0.0017544   0.0000230
    2  -0.0000000  -0.0000000   0.0000000  -0.0000000  -0.0000000  -0.0000000
    3   0.0009027   0.0001300  -0.0003109  -0.0001518   0.0014379  -0.0036945
 Max gradient component =       5.581E-03
 RMS gradient           =       1.994E-03
 Gradient time:  CPU 66.94 s  wall 11.26 s
 Geometry Optimization Parameters
   NAtoms,    NIC,     NZ,  NCons,   NDum,   NFix, NCnnct, MaxDiis
       12      78      12       0       0       0       0       0

 Cartesian Hessian Update
 Hessian updated using BFGS update


** GEOMETRY OPTIMIZATION IN DELOCALIZED INTERNAL COORDINATES **
   Searching for a Minimum

   Optimization Cycle:   2

                       Coordinates (Angstroms)
     ATOM                X               Y               Z
      1  C         0.0136347120    0.0000000000    0.0167495719
      2  C        -0.0084099999    0.0000000000    1.4073980610
      3  C         1.2049229262    0.0000000000    2.1190660525
      4  C         2.4277196038    0.0000000000    1.4149755823
      5  C         2.3952206655    0.0000000000    0.0217305435
      6  C         1.2053140114    0.0000000000   -0.6962541654
      7  F        -1.1419466285    0.0000000000   -0.6491243150
      8  Br       -1.7014603106    0.0000000000    2.2690703144
      9  Cl        1.1719904371    0.0000000000    3.8505808724
     10  I         4.3384001034    0.0000000000    2.3717544692
     11  F         3.5467184586    0.0000000000   -0.6519711789
     12  I         1.2063632490    0.0000000000   -2.8177858079
   Point Group: c1    Number of degrees of freedom:    30


   Energy is -17301.808767814

 Hessian updated using BFGS update

 12 Hessian modes will be used to form the next step
  Hessian Eigenvalues:
     0.124385    0.137835    0.201420    0.234652    0.282509    0.333429
     0.426212    0.445839    0.464678    0.489337    0.572666    0.578301

 Minimum search - taking simple RFO step
 Searching for Lamda that Minimizes Along All modes
 Value Taken    Lamda =  -0.00054569
 Step Taken.  Stepsize is  0.043635

                             Maximum     Tolerance    Cnvgd?
         Gradient           0.007799      0.000300      NO
         Displacement       0.017343      0.001200      NO
         Energy change     -0.002640      0.000001      NO


 New Cartesian Coordinates Obtained by Inverse Iteration

 Displacement from previous Coordinates is:  0.085921
 ----------------------------------------------------------------
             Standard Nuclear Orientation (Angstroms)
    I     Atom           X                Y                Z
 ----------------------------------------------------------------
    1      C       0.0143593040     0.0000000000     0.0149376268
    2      C      -0.0074045527     0.0000000000     1.4074394614
    3      C       1.2065884030     0.0000000000     2.1121151106
    4      C       2.4234431764     0.0000000000     1.4112474048
    5      C       2.3963398451     0.0000000000     0.0185641209
    6      C       1.2058572681     0.0000000000    -0.7001530383
    7      F      -1.1413573594     0.0000000000    -0.6519522066
    8      Br     -1.6950298757     0.0000000000     2.2752567891
    9      Cl      1.1942348598     0.0000000000     3.8445349967
   10      I       4.3083607617     0.0000000000     2.3905217755
   11      F       3.5492611531     0.0000000000    -0.6557143555
   12      I       1.2038142446     0.0000000000    -2.8106076855
 ----------------------------------------------------------------
 Nuclear Repulsion Energy =        2495.46699155 hartrees
 There are      106 alpha and      106 beta electrons
 Applying Cartesian multipole field
    Component          Value
    ---------          -----
     (2,0,0)        1.00000E-11
     (0,2,0)        2.00000E-11
     (0,0,2)       -3.00000E-11
 Nucleus-field energy     =    -0.0000000803 hartrees
 Requested basis set is 6-311++G(d,p)
 There are 128 shells and 378 basis functions
 A cutoff of  1.0D-11 yielded   5220 shell pairs
 There are     50747 function pairs (     56228 Cartesian)
 Smallest overlap matrix eigenvalue = 9.52E-07

 Q-Chem warning in module stvman/mkSTV.C, line 318:

 Overlap eigenvalue is smaller than square root of threshold
 Use THRESH >= 12 to get rid of this warning

 Linear dependence detected in AO basis
 Tighter screening thresholds may be required for diffuse basis sets
 Use S2THRESH > 14 and THRESH = 14 in case of SCF convergence issues
 Number of orthogonalized atomic orbitals = 377
 Maximum deviation from orthogonality = 1.657E-10
 Guess MOs from SCF MO coefficient file

 -----------------------------------------------------------------------
  General SCF calculation program by
  Eric Jon Sundstrom, Paul Horn, Yuezhi Mao, Dmitri Zuev, Alec White,
  David Stuck, Shaama M.S., Shane Yost, Joonho Lee, David Small,
  Daniel Levine, Susi Lehtola, Hugh Burton, Evgeny Epifanovsky,
  Bang C. Huynh
 -----------------------------------------------------------------------
 Exchange:     0.2000 Hartree-Fock + 0.0800 Slater + 0.7200 B88
 Correlation:  0.1900 VWN1RPA + 0.8100 LYP
 Using SG-1 standard quadrature grid
 Size of previous SCF MO coefficient file: 285766 (expected); 286524 (actual). 

 Q-Chem warning in module libgscf/gen_scfman/rhf.C, line 618:

 Inconsistent size for SCF MO coefficient file.  Please check basis and PURECART setting.

 using 6 threads for integral computing
 -------------------------------------------------------
 OpenMP Integral computing Module                
 Release: version 2.0, May 2017, Q-Chem Inc. Pleasanton 
 -------------------------------------------------------
 A restricted SCF calculation will be
 performed using DIIS
 SCF converges when DIIS error is below 1.0e-08
 ---------------------------------------
  Cycle       Energy         DIIS error
 ---------------------------------------
    1  -17301.8087789033      1.45e-04  
    2  -17301.8090010265      5.53e-05  
    3  -17301.8089145113      8.73e-05  
    4  -17301.8090571308      1.13e-05  
    5  -17301.8090591406      3.09e-06  
    6  -17301.8090592799      1.27e-06  
    7  -17301.8090593049      5.47e-07  
    8  -17301.8090593098      7.92e-08  
    9  -17301.8090593083      4.44e-08  
   10  -17301.8090593079      1.48e-08  
   11  -17301.8090593048      5.51e-09  Convergence criterion met
 ---------------------------------------
 SCF time:   CPU 161.14s  wall 30.00s 
 SCF   energy in the final basis set =   -17301.8090593048
 Total energy in the final basis set =   -17301.8090593048

 --------------------------------------------------------------

                    Orbital Energies (a.u.)
 --------------------------------------------------------------

 Alpha MOs
 -- Occupied --
*****************-482.8602-176.3265-176.3240-165.7305-165.7281-165.7280
********-165.7256-165.7255-101.5873 -62.5129 -56.3337 -56.3294 -56.3291
-35.8229 -35.8204 -31.3166 -31.3140 -31.3100 -31.3097 -31.3075 -31.3072
-24.7324 -24.7317 -22.9669 -22.9654 -22.9652 -22.9644 -22.9629 -22.9627
-22.9606 -22.9606 -22.9581 -22.9581 -10.3178 -10.3176 -10.2939 -10.2777
-10.2686 -10.2659  -9.5021  -8.7217  -7.2669  -7.2570  -7.2562  -6.5542
 -6.5399  -6.5391  -6.3722  -6.3697  -4.7855  -4.7829  -4.7695  -4.7688
 -4.7671  -4.7664  -2.6648  -2.6610  -2.6604  -2.6489  -2.6489  -2.0512
 -2.0485  -2.0462  -2.0457  -2.0438  -2.0432  -2.0320  -2.0318  -2.0295
 -2.0295  -1.2782  -1.2773  -0.9507  -0.8914  -0.8521  -0.8072  -0.7714
 -0.7009  -0.6938  -0.6478  -0.6301  -0.5972  -0.5884  -0.5442  -0.5262
 -0.5093  -0.4946  -0.4711  -0.4491  -0.4387  -0.4352  -0.4101  -0.3929
 -0.3738  -0.3576  -0.3544  -0.3289  -0.3151  -0.2961  -0.2906  -0.2821
 -0.2683  -0.2650
 -- Virtual --
 -0.0956  -0.0685  -0.0569  -0.0553  -0.0363  -0.0085   0.0114   0.0222
  0.0294   0.0426   0.0495   0.0550   0.0643   0.0656   0.0750   0.0762
  0.0811   0.0865   0.0963   0.0978   0.1020   0.1066   0.1211   0.1220
  0.1301   0.1318   0.1359   0.1500   0.1603   0.1655   0.1730   0.1754
  0.1777   0.1855   0.1928   0.1975   0.2120   0.2154   0.2206   0.2231
  0.2279   0.2334   0.2435   0.2499   0.2762   0.2932   0.2936   0.2945
  0.3010   0.3174   0.3308   0.3324   0.3468   0.3541   0.3679   0.3782
  0.3883   0.3958   0.4043   0.4049   0.4152   0.4215   0.4261   0.4308
  0.4392   0.4574   0.4651   0.4771   0.4818   0.4848   0.4902   0.4963
  0.4992   0.5265   0.5322   0.5478   0.5516   0.5646   0.5705   0.5822
  0.5873   0.5948   0.6017   0.6272   0.6275   0.6593   0.6673   0.6816
  0.7041   0.7180   0.7196   0.7412   0.7452   0.7690   0.7822   0.8089
  0.8186   0.8382   0.8477   0.8610   0.8886   0.9080   0.9206   0.9314
  0.9417   0.9590   0.9862   1.0052   1.0333   1.0601   1.0699   1.0989
  1.1264   1.1477   1.1734   1.2064   1.2147   1.2577   1.2661   1.3287
  1.3505   1.3514   1.3620   1.4106   1.4116   1.4158   1.4246   1.4547
  1.4609   1.4630   1.4664   1.4859   1.5168   1.5413   1.5522   1.6092
  1.6365   1.7081   1.7267   1.7511   1.7551   1.8025   1.8153   1.8370
  1.8413   1.8926   2.0051   2.0143   2.0176   2.0552   2.0920   2.1358
  2.1861   2.2042   2.2241   2.2462   2.2493   2.2854   2.3059   2.3207
  2.4078   2.4668   2.5495   2.5550   2.6780   2.6998   2.7995   2.8114
  2.8173   2.9502   3.0042   3.0314   3.0696   3.0785   3.1631   3.1751
  3.3720   3.4065   3.6287   3.7393   3.7495   3.7497   3.7504   3.8655
  3.9116   3.9466   3.9546   3.9582   3.9610   3.9858   3.9906   4.0149
  4.0194   4.0325   4.0556   4.0586   4.0809   4.1052   4.1589   4.1713
  4.2454   4.2843   4.2876   4.4020   4.4519   4.5122   4.8018   4.8144
  4.8509   5.9965   6.0100   6.0916   6.1186   6.1439   6.1678   6.2903
  6.3044   6.4251   6.4348   6.6575   6.7437   6.7638   7.5507   7.6694
  7.7479   9.7664  23.2571  23.7671  23.7747  23.9295  23.9476  24.0367
 25.8098  26.1865  26.5998  27.8826  27.9108  28.3366  28.3465  28.4060
 28.4106  28.4222  28.4327  28.5187  28.5235  28.5391  28.5468  28.5515
 28.5570  28.6161  28.6191  28.7230  28.7412  47.9872  66.7589  66.7693
127.8776 127.8856 127.9349 127.9498 127.9670 127.9741 151.6739 151.6974
215.7582 289.7464 289.8658 289.97081020.80101901.83781901.8622
 --------------------------------------------------------------

          Ground-State Mulliken Net Atomic Charges

     Atom                 Charge (a.u.)
  ----------------------------------------
      1 C                    -0.623706
      2 C                    -0.434622
      3 C                     0.773528
      4 C                    -0.352698
      5 C                    -0.512595
      6 C                     0.734530
      7 F                    -0.093503
      8 Br                   -0.115555
      9 Cl                    0.522313
     10 I                     0.107699
     11 F                    -0.099231
     12 I                     0.093840
  ----------------------------------------
  Sum of atomic charges =     0.000000

 -----------------------------------------------------------------
                    Cartesian Multipole Moments
 -----------------------------------------------------------------
    Charge (ESU x 10^10)
                -0.0000
    Dipole Moment (Debye)
         X       0.2765      Y      -0.0000      Z       0.1946
       Tot       0.3381
    Quadrupole Moments (Debye-Ang)
        XX    -130.5993     XY      -0.0000     YY    -131.7054
        XZ       1.5968     YZ      -0.0000     ZZ    -125.7464
    Octopole Moments (Debye-Ang^2)
       XXX    -566.4790    XXY      -0.0000    XYY    -194.3682
       YYY      -0.0000    XXZ     -61.8107    XYZ      -0.0000
       YYZ     -97.1205    XZZ    -181.4163    YZZ      -0.0000
       ZZZ    -302.1504
    Hexadecapole Moments (Debye-Ang^3)
      XXXX   -4652.9102   XXXY      -0.0000   XXYY    -851.3982
      XYYY      -0.0000   YYYY    -162.6728   XXXZ    -449.7224
      XXYZ      -0.0000   XYYZ    -208.0018   YYYZ      -0.0000
      XXZZ   -1455.8930   XYZZ      -0.0000   YYZZ    -787.0998
      XZZZ    -614.2347   YZZZ      -0.0000   ZZZZ   -4223.2731
 -----------------------------------------------------------------
 Calculating analytic gradient of the SCF energy
 Gradient of SCF Energy
            1           2           3           4           5           6
    1  -0.0006578   0.0002300   0.0000806  -0.0001761   0.0005328   0.0000112
    2   0.0000000   0.0000000  -0.0000000   0.0000000  -0.0000000  -0.0000000
    3  -0.0004149  -0.0013781   0.0020757  -0.0002794  -0.0011229   0.0018848
            7           8           9          10          11          12
    1   0.0004900  -0.0005998   0.0006391   0.0003171  -0.0007519  -0.0001152
    2  -0.0000000   0.0000000  -0.0000000   0.0000000  -0.0000000  -0.0000000
    3   0.0003180   0.0000554  -0.0007029   0.0001588   0.0002994  -0.0008938
 Max gradient component =       2.076E-03
 RMS gradient           =       6.515E-04
 Gradient time:  CPU 67.23 s  wall 11.31 s
 Geometry Optimization Parameters
   NAtoms,    NIC,     NZ,  NCons,   NDum,   NFix, NCnnct, MaxDiis
       12      78      12       0       0       0       0       0

 Cartesian Hessian Update
 Hessian updated using BFGS update


** GEOMETRY OPTIMIZATION IN DELOCALIZED INTERNAL COORDINATES **
   Searching for a Minimum

   Optimization Cycle:   3

                       Coordinates (Angstroms)
     ATOM                X               Y               Z
      1  C         0.0143593040    0.0000000000    0.0149376268
      2  C        -0.0074045527    0.0000000000    1.4074394614
      3  C         1.2065884030    0.0000000000    2.1121151106
      4  C         2.4234431764    0.0000000000    1.4112474048
      5  C         2.3963398451    0.0000000000    0.0185641209
      6  C         1.2058572681    0.0000000000   -0.7001530383
      7  F        -1.1413573594    0.0000000000   -0.6519522066
      8  Br       -1.6950298757    0.0000000000    2.2752567891
      9  Cl        1.1942348598    0.0000000000    3.8445349967
     10  I         4.3083607617    0.0000000000    2.3905217755
     11  F         3.5492611531    0.0000000000   -0.6557143555
     12  I         1.2038142446    0.0000000000   -2.8106076855
   Point Group: c1    Number of degrees of freedom:    30


   Energy is -17301.809059305

 Hessian updated using BFGS update

 14 Hessian modes will be used to form the next step
  Hessian Eigenvalues:
     0.121359    0.128660    0.199832    0.235096    0.244883    0.312190
     0.335772    0.422124    0.431055    0.462779    0.464766    0.498398
     0.569659    0.572845

 Minimum search - taking simple RFO step
 Searching for Lamda that Minimizes Along All modes
 Value Taken    Lamda =  -0.00003258
 Step Taken.  Stepsize is  0.012878

                             Maximum     Tolerance    Cnvgd?
         Gradient           0.001679      0.000300      NO
         Displacement       0.007857      0.001200      NO
         Energy change     -0.000291      0.000001      NO


 New Cartesian Coordinates Obtained by Inverse Iteration

 Displacement from previous Coordinates is:  0.019050
 ----------------------------------------------------------------
             Standard Nuclear Orientation (Angstroms)
    I     Atom           X                Y                Z
 ----------------------------------------------------------------
    1      C       0.0146847187     0.0000000000     0.0146159927
    2      C      -0.0068526008     0.0000000000     1.4075802822
    3      C       1.2065822964     0.0000000000     2.1099175204
    4      C       2.4235370857     0.0000000000     1.4105249529
    5      C       2.3966676407     0.0000000000     0.0181689192
    6      C       1.2061606089     0.0000000000    -0.7018063133
    7      F      -1.1419735010     0.0000000000    -0.6518149930
    8      Br     -1.6903931726     0.0000000000     2.2797757889
    9      Cl      1.1883495508     0.0000000000     3.8435135003
   10      I       4.3064992558     0.0000000000     2.3893840404
   11      F       3.5507621470     0.0000000000    -0.6557518207
   12      I       1.2044431985     0.0000000000    -2.8079178701
 ----------------------------------------------------------------
 Nuclear Repulsion Energy =        2496.74137120 hartrees
 There are      106 alpha and      106 beta electrons
 Applying Cartesian multipole field
    Component          Value
    ---------          -----
     (2,0,0)        1.00000E-11
     (0,2,0)        2.00000E-11
     (0,0,2)       -3.00000E-11
 Nucleus-field energy     =    -0.0000000803 hartrees
 Requested basis set is 6-311++G(d,p)
 There are 128 shells and 378 basis functions
 A cutoff of  1.0D-11 yielded   5221 shell pairs
 There are     50748 function pairs (     56229 Cartesian)
 Smallest overlap matrix eigenvalue = 9.50E-07

 Q-Chem warning in module stvman/mkSTV.C, line 318:

 Overlap eigenvalue is smaller than square root of threshold
 Use THRESH >= 12 to get rid of this warning

 Linear dependence detected in AO basis
 Tighter screening thresholds may be required for diffuse basis sets
 Use S2THRESH > 14 and THRESH = 14 in case of SCF convergence issues
 Number of orthogonalized atomic orbitals = 377
 Maximum deviation from orthogonality = 1.063E-10
 Guess MOs from SCF MO coefficient file

 -----------------------------------------------------------------------
  General SCF calculation program by
  Eric Jon Sundstrom, Paul Horn, Yuezhi Mao, Dmitri Zuev, Alec White,
  David Stuck, Shaama M.S., Shane Yost, Joonho Lee, David Small,
  Daniel Levine, Susi Lehtola, Hugh Burton, Evgeny Epifanovsky,
  Bang C. Huynh
 -----------------------------------------------------------------------
 Exchange:     0.2000 Hartree-Fock + 0.0800 Slater + 0.7200 B88
 Correlation:  0.1900 VWN1RPA + 0.8100 LYP
 Using SG-1 standard quadrature grid
 Size of previous SCF MO coefficient file: 285766 (expected); 286524 (actual). 

 Q-Chem warning in module libgscf/gen_scfman/rhf.C, line 618:

 Inconsistent size for SCF MO coefficient file.  Please check basis and PURECART setting.

 using 6 threads for integral computing
 -------------------------------------------------------
 OpenMP Integral computing Module                
 Release: version 2.0, May 2017, Q-Chem Inc. Pleasanton 
 -------------------------------------------------------
 A restricted SCF calculation will be
 performed using DIIS
 SCF converges when DIIS error is below 1.0e-08
 ---------------------------------------
  Cycle       Energy         DIIS error
 ---------------------------------------
    1  -17301.8090489203      4.42e-05  
    2  -17301.8090703250      1.32e-05  
    3  -17301.8090653198      2.14e-05  
    4  -17301.8090732790      2.93e-06  
    5  -17301.8090734121      9.00e-07  
    6  -17301.8090734231      3.74e-07  
    7  -17301.8090734255      1.38e-07  
    8  -17301.8090734255      2.11e-08  
    9  -17301.8090734248      6.79e-09  Convergence criterion met
 ---------------------------------------
 SCF time:   CPU 134.41s  wall 24.00s 
 SCF   energy in the final basis set =   -17301.8090734248
 Total energy in the final basis set =   -17301.8090734248

 --------------------------------------------------------------

                    Orbital Energies (a.u.)
 --------------------------------------------------------------

 Alpha MOs
 -- Occupied --
*****************-482.8602-176.3266-176.3240-165.7305-165.7282-165.7280
********-165.7256-165.7255-101.5871 -62.5129 -56.3337 -56.3295 -56.3292
-35.8230 -35.8204 -31.3166 -31.3140 -31.3100 -31.3097 -31.3075 -31.3071
-24.7323 -24.7316 -22.9670 -22.9655 -22.9652 -22.9644 -22.9629 -22.9627
-22.9607 -22.9607 -22.9581 -22.9581 -10.3178 -10.3176 -10.2936 -10.2775
-10.2685 -10.2659  -9.5019  -8.7217  -7.2667  -7.2567  -7.2559  -6.5542
 -6.5399  -6.5391  -6.3722  -6.3697  -4.7856  -4.7829  -4.7696  -4.7689
 -4.7671  -4.7664  -2.6648  -2.6610  -2.6604  -2.6490  -2.6490  -2.0513
 -2.0485  -2.0463  -2.0458  -2.0438  -2.0432  -2.0321  -2.0319  -2.0295
 -2.0295  -1.2778  -1.2769  -0.9508  -0.8912  -0.8523  -0.8074  -0.7715
 -0.7010  -0.6941  -0.6477  -0.6301  -0.5969  -0.5884  -0.5440  -0.5260
 -0.5091  -0.4945  -0.4712  -0.4491  -0.4387  -0.4352  -0.4104  -0.3931
 -0.3737  -0.3577  -0.3545  -0.3291  -0.3149  -0.2961  -0.2907  -0.2821
 -0.2683  -0.2649
 -- Virtual --
 -0.0951  -0.0684  -0.0570  -0.0547  -0.0361  -0.0085   0.0115   0.0222
  0.0294   0.0426   0.0495   0.0549   0.0642   0.0657   0.0750   0.0762
  0.0810   0.0864   0.0963   0.0978   0.1021   0.1065   0.1211   0.1219
  0.1301   0.1319   0.1358   0.1500   0.1602   0.1656   0.1729   0.1752
  0.1778   0.1856   0.1929   0.1975   0.2117   0.2153   0.2207   0.2230
  0.2278   0.2335   0.2434   0.2500   0.2763   0.2934   0.2937   0.2946
  0.3012   0.3174   0.3309   0.3324   0.3470   0.3542   0.3681   0.3782
  0.3883   0.3960   0.4043   0.4051   0.4154   0.4213   0.4261   0.4308
  0.4392   0.4576   0.4655   0.4773   0.4818   0.4847   0.4902   0.4962
  0.4994   0.5266   0.5321   0.5481   0.5516   0.5645   0.5704   0.5823
  0.5872   0.5950   0.6023   0.6272   0.6274   0.6596   0.6674   0.6824
  0.7044   0.7178   0.7205   0.7417   0.7455   0.7689   0.7823   0.8087
  0.8191   0.8384   0.8479   0.8613   0.8894   0.9083   0.9203   0.9314
  0.9417   0.9587   0.9862   1.0052   1.0331   1.0601   1.0700   1.0987
  1.1279   1.1477   1.1734   1.2062   1.2149   1.2579   1.2659   1.3289
  1.3504   1.3515   1.3628   1.4113   1.4118   1.4159   1.4249   1.4554
  1.4609   1.4637   1.4669   1.4862   1.5167   1.5413   1.5523   1.6093
  1.6362   1.7080   1.7265   1.7515   1.7551   1.8029   1.8157   1.8373
  1.8414   1.8925   2.0053   2.0144   2.0177   2.0552   2.0922   2.1363
  2.1854   2.2050   2.2231   2.2465   2.2494   2.2859   2.3055   2.3204
  2.4079   2.4673   2.5493   2.5549   2.6780   2.6997   2.7996   2.8119
  2.8173   2.9504   3.0042   3.0316   3.0702   3.0780   3.1625   3.1751
  3.3721   3.4061   3.6286   3.7395   3.7495   3.7498   3.7505   3.8657
  3.9114   3.9466   3.9543   3.9577   3.9606   3.9858   3.9907   4.0152
  4.0196   4.0328   4.0550   4.0586   4.0813   4.1044   4.1593   4.1718
  4.2461   4.2844   4.2876   4.4022   4.4531   4.5139   4.8014   4.8141
  4.8505   5.9966   6.0101   6.0922   6.1190   6.1448   6.1688   6.2904
  6.3045   6.4253   6.4348   6.6570   6.7439   6.7632   7.5508   7.6699
  7.7484   9.7662  23.2569  23.7674  23.7755  23.9311  23.9477  24.0361
 25.8101  26.1871  26.5988  27.8834  27.9117  28.3367  28.3466  28.4065
 28.4111  28.4227  28.4329  28.5186  28.5235  28.5392  28.5470  28.5516
 28.5572  28.6163  28.6194  28.7235  28.7417  47.9877  66.7588  66.7693
127.8777 127.8857 127.9353 127.9500 127.9675 127.9745 151.6746 151.6982
215.7581 289.7465 289.8664 289.97131020.80161901.83851901.8630
 --------------------------------------------------------------

          Ground-State Mulliken Net Atomic Charges

     Atom                 Charge (a.u.)
  ----------------------------------------
      1 C                    -0.624093
      2 C                    -0.436690
      3 C                     0.777387
      4 C                    -0.348586
      5 C                    -0.513147
      6 C                     0.730691
      7 F                    -0.093872
      8 Br                   -0.115907
      9 Cl                    0.521591
     10 I                     0.107769
     11 F                    -0.099074
     12 I                     0.093931
  ----------------------------------------
  Sum of atomic charges =     0.000000

 -----------------------------------------------------------------
                    Cartesian Multipole Moments
 -----------------------------------------------------------------
    Charge (ESU x 10^10)
                -0.0000
    Dipole Moment (Debye)
         X       0.2735      Y      -0.0000      Z       0.1886
       Tot       0.3322
    Quadrupole Moments (Debye-Ang)
        XX    -130.6155     XY       0.0000     YY    -131.6916
        XZ       1.5543     YZ       0.0000     ZZ    -125.7553
    Octopole Moments (Debye-Ang^2)
       XXX    -566.4161    XXY       0.0000    XYY    -194.3424
       YYY      -0.0000    XXZ     -61.9272    XYZ       0.0000
       YYZ     -97.2129    XZZ    -181.6162    YZZ      -0.0000
       ZZZ    -302.4657
    Hexadecapole Moments (Debye-Ang^3)
      XXXX   -4648.7008   XXXY       0.0000   XXYY    -850.5197
      XYYY       0.0000   YYYY    -162.6272   XXXZ    -448.2382
      XXYZ       0.0000   XYYZ    -207.5059   YYYZ       0.0000
      XXZZ   -1454.8839   XYZZ       0.0000   YYZZ    -786.6919
      XZZZ    -613.9090   YZZZ       0.0000   ZZZZ   -4221.9076
 -----------------------------------------------------------------
 Calculating analytic gradient of the SCF energy
 Gradient of SCF Energy
            1           2           3           4           5           6
    1  -0.0004634   0.0004633  -0.0000874  -0.0002683   0.0003943   0.0000895
    2  -0.0000000  -0.0000000   0.0000000   0.0000000  -0.0000000   0.0000000
    3  -0.0002391  -0.0000457   0.0005512  -0.0001500  -0.0005190   0.0003467
            7           8           9          10          11          12
    1   0.0001233   0.0001833  -0.0001440  -0.0000310  -0.0001720  -0.0000877
    2   0.0000000  -0.0000000   0.0000000   0.0000000  -0.0000000  -0.0000000
    3   0.0001262   0.0002345  -0.0004296  -0.0001244   0.0000777   0.0001716
 Max gradient component =       5.512E-04
 RMS gradient           =       2.274E-04
 Gradient time:  CPU 67.32 s  wall 11.32 s
 Geometry Optimization Parameters
   NAtoms,    NIC,     NZ,  NCons,   NDum,   NFix, NCnnct, MaxDiis
       12      78      12       0       0       0       0       0

 Cartesian Hessian Update
 Hessian updated using BFGS update


** GEOMETRY OPTIMIZATION IN DELOCALIZED INTERNAL COORDINATES **
   Searching for a Minimum

   Optimization Cycle:   4

                       Coordinates (Angstroms)
     ATOM                X               Y               Z
      1  C         0.0146847187    0.0000000000    0.0146159927
      2  C        -0.0068526008    0.0000000000    1.4075802822
      3  C         1.2065822964    0.0000000000    2.1099175204
      4  C         2.4235370857    0.0000000000    1.4105249529
      5  C         2.3966676407    0.0000000000    0.0181689192
      6  C         1.2061606089    0.0000000000   -0.7018063133
      7  F        -1.1419735010    0.0000000000   -0.6518149930
      8  Br       -1.6903931726    0.0000000000    2.2797757889
      9  Cl        1.1883495508    0.0000000000    3.8435135003
     10  I         4.3064992558    0.0000000000    2.3893840404
     11  F         3.5507621470    0.0000000000   -0.6557518207
     12  I         1.2044431985    0.0000000000   -2.8079178701
   Point Group: c1    Number of degrees of freedom:    30


   Energy is -17301.809073425

 Hessian updated using BFGS update

 16 Hessian modes will be used to form the next step
  Hessian Eigenvalues:
     0.118987    0.128378    0.193298    0.220331    0.249229    0.276469
     0.320336    0.341083    0.430125    0.436257    0.463734    0.464789
     0.491380    0.507561    0.558595    0.572858

 Minimum search - taking simple RFO step
 Searching for Lamda that Minimizes Along All modes
 Value Taken    Lamda =  -0.00000426
 Step Taken.  Stepsize is  0.003777

                             Maximum     Tolerance    Cnvgd?
         Gradient           0.000778      0.000300      NO
         Displacement       0.002450      0.001200      NO
         Energy change     -0.000014      0.000001      NO


 New Cartesian Coordinates Obtained by Inverse Iteration

 Displacement from previous Coordinates is:  0.006103
 ----------------------------------------------------------------
             Standard Nuclear Orientation (Angstroms)
    I     Atom           X                Y                Z
 ----------------------------------------------------------------
    1      C       0.0149065309     0.0000000000     0.0148767715
    2      C      -0.0072576190     0.0000000000     1.4078938288
    3      C       1.2066849956     0.0000000000     2.1099286258
    4      C       2.4237268171     0.0000000000     1.4108065268
    5      C       2.3962627846     0.0000000000     0.0185467936
    6      C       1.2060108132     0.0000000000    -0.7021985343
    7      F      -1.1420135333     0.0000000000    -0.6514939786
    8      Br     -1.6917817031     0.0000000000     2.2780674916
    9      Cl      1.1901690249     0.0000000000     3.8443021109
   10      I       4.3068780952     0.0000000000     2.3895595077
   11      F       3.5504844100     0.0000000000    -0.6556408408
   12      I       1.2043966119     0.0000000000    -2.8084583030
 ----------------------------------------------------------------
 Nuclear Repulsion Energy =        2496.45136548 hartrees
 There are      106 alpha and      106 beta electrons
 Applying Cartesian multipole field
    Component          Value
    ---------          -----
     (2,0,0)        1.00000E-11
     (0,2,0)        2.00000E-11
     (0,0,2)       -3.00000E-11
 Nucleus-field energy     =    -0.0000000803 hartrees
 Requested basis set is 6-311++G(d,p)
 There are 128 shells and 378 basis functions
 A cutoff of  1.0D-11 yielded   5221 shell pairs
 There are     50748 function pairs (     56229 Cartesian)
 Smallest overlap matrix eigenvalue = 9.48E-07

 Q-Chem warning in module stvman/mkSTV.C, line 318:

 Overlap eigenvalue is smaller than square root of threshold
 Use THRESH >= 12 to get rid of this warning

 Linear dependence detected in AO basis
 Tighter screening thresholds may be required for diffuse basis sets
 Use S2THRESH > 14 and THRESH = 14 in case of SCF convergence issues
 Number of orthogonalized atomic orbitals = 377
 Maximum deviation from orthogonality = 1.182E-10
 Guess MOs from SCF MO coefficient file

 -----------------------------------------------------------------------
  General SCF calculation program by
  Eric Jon Sundstrom, Paul Horn, Yuezhi Mao, Dmitri Zuev, Alec White,
  David Stuck, Shaama M.S., Shane Yost, Joonho Lee, David Small,
  Daniel Levine, Susi Lehtola, Hugh Burton, Evgeny Epifanovsky,
  Bang C. Huynh
 -----------------------------------------------------------------------
 Exchange:     0.2000 Hartree-Fock + 0.0800 Slater + 0.7200 B88
 Correlation:  0.1900 VWN1RPA + 0.8100 LYP
 Using SG-1 standard quadrature grid
 Size of previous SCF MO coefficient file: 285766 (expected); 286524 (actual). 

 Q-Chem warning in module libgscf/gen_scfman/rhf.C, line 618:

 Inconsistent size for SCF MO coefficient file.  Please check basis and PURECART setting.

 using 6 threads for integral computing
 -------------------------------------------------------
 OpenMP Integral computing Module                
 Release: version 2.0, May 2017, Q-Chem Inc. Pleasanton 
 -------------------------------------------------------
 A restricted SCF calculation will be
 performed using DIIS
 SCF converges when DIIS error is below 1.0e-08
 ---------------------------------------
  Cycle       Energy         DIIS error
 ---------------------------------------
    1  -17301.8090730602      1.68e-05  
    2  -17301.8090756369      4.93e-06  
    3  -17301.8090754937      6.14e-06  
    4  -17301.8090759222      4.06e-07  
    5  -17301.8090759241      2.27e-07  
    6  -17301.8090759252      9.75e-08  
    7  -17301.8090759262      2.18e-08  
    8  -17301.8090759247      6.88e-09  Convergence criterion met
 ---------------------------------------
 SCF time:   CPU 118.54s  wall 22.00s 
 SCF   energy in the final basis set =   -17301.8090759247
 Total energy in the final basis set =   -17301.8090759247

 --------------------------------------------------------------

                    Orbital Energies (a.u.)
 --------------------------------------------------------------

 Alpha MOs
 -- Occupied --
*****************-482.8602-176.3266-176.3240-165.7305-165.7282-165.7281
********-165.7256-165.7255-101.5870 -62.5130 -56.3338 -56.3295 -56.3292
-35.8230 -35.8205 -31.3167 -31.3141 -31.3101 -31.3098 -31.3075 -31.3072
-24.7322 -24.7315 -22.9670 -22.9655 -22.9653 -22.9644 -22.9629 -22.9627
-22.9607 -22.9607 -22.9581 -22.9581 -10.3178 -10.3176 -10.2937 -10.2775
-10.2685 -10.2659  -9.5018  -8.7218  -7.2666  -7.2567  -7.2559  -6.5543
 -6.5400  -6.5392  -6.3723  -6.3697  -4.7856  -4.7830  -4.7697  -4.7690
 -4.7671  -4.7664  -2.6649  -2.6610  -2.6605  -2.6490  -2.6490  -2.0513
 -2.0486  -2.0463  -2.0459  -2.0438  -2.0433  -2.0321  -2.0319  -2.0296
 -2.0295  -1.2777  -1.2767  -0.9507  -0.8910  -0.8524  -0.8074  -0.7715
 -0.7010  -0.6941  -0.6478  -0.6301  -0.5968  -0.5883  -0.5438  -0.5259
 -0.5089  -0.4943  -0.4712  -0.4490  -0.4386  -0.4351  -0.4104  -0.3932
 -0.3736  -0.3576  -0.3545  -0.3291  -0.3150  -0.2961  -0.2907  -0.2821
 -0.2683  -0.2650
 -- Virtual --
 -0.0952  -0.0685  -0.0570  -0.0548  -0.0361  -0.0085   0.0114   0.0222
  0.0294   0.0426   0.0495   0.0550   0.0642   0.0656   0.0751   0.0762
  0.0810   0.0864   0.0963   0.0978   0.1020   0.1065   0.1211   0.1219
  0.1301   0.1318   0.1358   0.1500   0.1602   0.1656   0.1729   0.1752
  0.1778   0.1856   0.1928   0.1975   0.2116   0.2153   0.2206   0.2230
  0.2278   0.2335   0.2434   0.2501   0.2763   0.2935   0.2937   0.2945
  0.3013   0.3175   0.3310   0.3324   0.3470   0.3542   0.3681   0.3782
  0.3883   0.3960   0.4043   0.4050   0.4153   0.4213   0.4261   0.4308
  0.4392   0.4576   0.4653   0.4773   0.4818   0.4847   0.4902   0.4962
  0.4994   0.5266   0.5320   0.5480   0.5516   0.5643   0.5704   0.5822
  0.5873   0.5952   0.6023   0.6272   0.6275   0.6596   0.6673   0.6824
  0.7042   0.7178   0.7203   0.7418   0.7455   0.7689   0.7823   0.8088
  0.8189   0.8385   0.8479   0.8613   0.8891   0.9083   0.9203   0.9314
  0.9415   0.9587   0.9865   1.0052   1.0328   1.0601   1.0700   1.0989
  1.1275   1.1478   1.1732   1.2059   1.2147   1.2578   1.2653   1.3289
  1.3506   1.3515   1.3633   1.4113   1.4118   1.4160   1.4250   1.4557
  1.4610   1.4634   1.4670   1.4861   1.5167   1.5413   1.5520   1.6094
  1.6363   1.7078   1.7263   1.7515   1.7552   1.8028   1.8157   1.8374
  1.8415   1.8924   2.0053   2.0138   2.0177   2.0551   2.0920   2.1359
  2.1855   2.2052   2.2225   2.2464   2.2494   2.2858   2.3052   2.3200
  2.4077   2.4673   2.5490   2.5549   2.6779   2.6997   2.7996   2.8119
  2.8173   2.9504   3.0041   3.0315   3.0700   3.0777   3.1624   3.1747
  3.3719   3.4060   3.6281   3.7395   3.7495   3.7499   3.7505   3.8656
  3.9115   3.9466   3.9542   3.9575   3.9605   3.9857   3.9906   4.0152
  4.0195   4.0328   4.0549   4.0585   4.0813   4.1045   4.1592   4.1717
  4.2460   4.2844   4.2876   4.4021   4.4529   4.5140   4.8005   4.8139
  4.8504   5.9966   6.0101   6.0923   6.1189   6.1450   6.1687   6.2905
  6.3045   6.4254   6.4349   6.6566   6.7438   6.7631   7.5507   7.6698
  7.7485   9.7659  23.2570  23.7675  23.7750  23.9307  23.9476  24.0358
 25.8100  26.1867  26.5978  27.8832  27.9116  28.3367  28.3466  28.4065
 28.4111  28.4226  28.4329  28.5186  28.5235  28.5391  28.5469  28.5515
 28.5571  28.6163  28.6194  28.7234  28.7419  47.9875  66.7586  66.7694
127.8777 127.8857 127.9353 127.9499 127.9676 127.9744 151.6745 151.6981
215.7577 289.7464 289.8663 289.97141020.80141901.83841901.8630
 --------------------------------------------------------------

          Ground-State Mulliken Net Atomic Charges

     Atom                 Charge (a.u.)
  ----------------------------------------
      1 C                    -0.626249
      2 C                    -0.435750
      3 C                     0.784002
      4 C                    -0.349297
      5 C                    -0.516796
      6 C                     0.728828
      7 F                    -0.093735
      8 Br                   -0.115573
      9 Cl                    0.521486
     10 I                     0.107996
     11 F                    -0.099146
     12 I                     0.094234
  ----------------------------------------
  Sum of atomic charges =     0.000000

 -----------------------------------------------------------------
                    Cartesian Multipole Moments
 -----------------------------------------------------------------
    Charge (ESU x 10^10)
                -0.0000
    Dipole Moment (Debye)
         X       0.2735      Y      -0.0000      Z       0.1851
       Tot       0.3302
    Quadrupole Moments (Debye-Ang)
        XX    -130.6014     XY       0.0000     YY    -131.6936
        XZ       1.5603     YZ       0.0000     ZZ    -125.7595
    Octopole Moments (Debye-Ang^2)
       XXX    -566.4121    XXY       0.0000    XYY    -194.3473
       YYY      -0.0000    XXZ     -61.8338    XYZ       0.0000
       YYZ     -97.1948    XZZ    -181.5566    YZZ       0.0000
       ZZZ    -302.5341
    Hexadecapole Moments (Debye-Ang^3)
      XXXX   -4649.4892   XXXY       0.0000   XXYY    -850.7300
      XYYY       0.0000   YYYY    -162.6284   XXXZ    -448.3983
      XXYZ       0.0000   XYYZ    -207.6458   YYYZ       0.0000
      XXZZ   -1454.9555   XYZZ       0.0000   YYZZ    -786.7589
      XZZZ    -614.1287   YZZZ       0.0000   ZZZZ   -4222.3878
 -----------------------------------------------------------------
 Calculating analytic gradient of the SCF energy
 Gradient of SCF Energy
            1           2           3           4           5           6
    1  -0.0002205   0.0001052   0.0000847  -0.0001268   0.0001566   0.0000057
    2  -0.0000000  -0.0000000   0.0000000   0.0000000  -0.0000000   0.0000000
    3  -0.0000484  -0.0000043   0.0001717  -0.0000628  -0.0001307   0.0000095
            7           8           9          10          11          12
    1   0.0000432   0.0000510   0.0000793   0.0000081  -0.0001024  -0.0000842
    2   0.0000000  -0.0000000   0.0000000  -0.0000000  -0.0000000   0.0000000
    3   0.0001166   0.0000748  -0.0001165  -0.0000716   0.0000042   0.0000574
 Max gradient component =       2.205E-04
 RMS gradient           =       7.994E-05
 Gradient time:  CPU 66.97 s  wall 11.26 s
 Geometry Optimization Parameters
   NAtoms,    NIC,     NZ,  NCons,   NDum,   NFix, NCnnct, MaxDiis
       12      78      12       0       0       0       0       0

 Cartesian Hessian Update
 Hessian updated using BFGS update


** GEOMETRY OPTIMIZATION IN DELOCALIZED INTERNAL COORDINATES **
   Searching for a Minimum

   Optimization Cycle:   5

                       Coordinates (Angstroms)
     ATOM                X               Y               Z
      1  C         0.0149065309    0.0000000000    0.0148767715
      2  C        -0.0072576190    0.0000000000    1.4078938288
      3  C         1.2066849956    0.0000000000    2.1099286258
      4  C         2.4237268171    0.0000000000    1.4108065268
      5  C         2.3962627846    0.0000000000    0.0185467936
      6  C         1.2060108132    0.0000000000   -0.7021985343
      7  F        -1.1420135333    0.0000000000   -0.6514939786
      8  Br       -1.6917817031    0.0000000000    2.2780674916
      9  Cl        1.1901690249    0.0000000000    3.8443021109
     10  I         4.3068780952    0.0000000000    2.3895595077
     11  F         3.5504844100    0.0000000000   -0.6556408408
     12  I         1.2043966119    0.0000000000   -2.8084583030
   Point Group: c1    Number of degrees of freedom:    30


   Energy is -17301.809075925

 Hessian updated using BFGS update

 17 Hessian modes will be used to form the next step
  Hessian Eigenvalues:
     0.119172    0.128026    0.174355    0.204795    0.249065    0.249595
     0.273317    0.315745    0.350640    0.426969    0.432249    0.462827
     0.464739    0.480557    0.528138    0.557883    0.572916

 Minimum search - taking simple RFO step
 Searching for Lamda that Minimizes Along All modes
 Value Taken    Lamda =   0.00000000
 Step Taken.  Stepsize is  0.001236

                             Maximum     Tolerance    Cnvgd?
         Gradient           0.000176      0.000300     YES
         Displacement       0.000908      0.001200     YES
         Energy change     -0.000002      0.000001      NO


                       Distance Matrix (Angstroms)
             C (  1)   C (  2)   C (  3)   C (  4)   C (  5)   C (  6)
   C (  2)  1.393193
   C (  3)  2.410307  1.402323
   C (  4)  2.784068  2.430986  1.403554
   C (  5)  2.381359  2.776184  2.406029  1.392531
   C (  6)  1.390297  2.434032  2.812127  2.438775  1.391465
   F (  7)  1.335108  2.351329  3.625168  4.119173  3.601160  2.348572
   Br(  8)  2.834575  1.896002  2.903339  4.205895  4.670925  4.156824
   Cl(  9)  4.005713  2.714759  1.734452  2.728290  4.011367  4.546528
   I ( 10)  4.905113  4.424413  3.112779  2.122314  3.045021  4.378852
   F ( 11)  3.598598  4.112870  3.625158  2.353675  1.336696  2.344936
   I ( 12)  3.063676  4.386996  4.918387  4.391920  3.067980  2.106260
             F (  7)   Br(  8)   Cl(  9)   I ( 10)   F ( 11)
   Br(  8)  2.980700
   Cl(  9)  5.064707  3.280050
   I ( 10)  6.240066  5.999696  3.439499
   F ( 11)  4.692500  6.007329  5.081395  3.137734
   I ( 12)  3.187183  5.853255  6.652776  6.053493  3.184141

 Final energy is   -17301.809075924706     


 ******************************
 **  OPTIMIZATION CONVERGED  **
 ******************************

                       Coordinates (Angstroms)
     ATOM                X               Y               Z
      1  C         0.0149065309    0.0000000000    0.0148767715
      2  C        -0.0072576190    0.0000000000    1.4078938288
      3  C         1.2066849956    0.0000000000    2.1099286258
      4  C         2.4237268171    0.0000000000    1.4108065268
      5  C         2.3962627846    0.0000000000    0.0185467936
      6  C         1.2060108132    0.0000000000   -0.7021985343
      7  F        -1.1420135333    0.0000000000   -0.6514939786
      8  Br       -1.6917817031    0.0000000000    2.2780674916
      9  Cl        1.1901690249    0.0000000000    3.8443021109
     10  I         4.3068780952    0.0000000000    2.3895595077
     11  F         3.5504844100    0.0000000000   -0.6556408408
     12  I         1.2043966119    0.0000000000   -2.8084583030

Z-matrix Print:
$molecule
0 1
I 
C  1 2.122314
C  2 1.392531 1 118.592882
F  3 1.336696 2 119.159369 1 -0.000000 0
C  3 1.391465 2 122.326671 1 -180.000000 0
C  5 1.390297 3 117.754394 2 -0.000000 0
F  6 1.335108 5 119.009604 3 -180.000000 0
C  6 1.393193 5 121.960569 3 -0.000000 0
C  8 1.402323 6 119.129661 5 -0.000000 0
Cl 9 1.734452 8 119.495616 6 -180.000000 0
Br 8 1.896002 6 118.231044 5 -180.000000 0
I  5 2.106260 3 121.240498 2 -180.000000 0
$end


 --------------------------------------------------------------

                    Orbital Energies (a.u.)
 --------------------------------------------------------------

 Alpha MOs
 -- Occupied --
*****************-482.8602-176.3266-176.3240-165.7305-165.7282-165.7281
********-165.7256-165.7255-101.5870 -62.5130 -56.3338 -56.3295 -56.3292
-35.8230 -35.8205 -31.3167 -31.3141 -31.3101 -31.3098 -31.3075 -31.3072
-24.7322 -24.7315 -22.9670 -22.9655 -22.9653 -22.9644 -22.9629 -22.9627
-22.9607 -22.9607 -22.9581 -22.9581 -10.3178 -10.3176 -10.2937 -10.2775
-10.2685 -10.2659  -9.5018  -8.7218  -7.2666  -7.2567  -7.2559  -6.5543
 -6.5400  -6.5392  -6.3723  -6.3697  -4.7856  -4.7830  -4.7697  -4.7690
 -4.7671  -4.7664  -2.6649  -2.6610  -2.6605  -2.6490  -2.6490  -2.0513
 -2.0486  -2.0463  -2.0459  -2.0438  -2.0433  -2.0321  -2.0319  -2.0296
 -2.0295  -1.2777  -1.2767  -0.9507  -0.8910  -0.8524  -0.8074  -0.7715
 -0.7010  -0.6941  -0.6478  -0.6301  -0.5968  -0.5883  -0.5438  -0.5259
 -0.5089  -0.4943  -0.4712  -0.4490  -0.4386  -0.4351  -0.4104  -0.3932
 -0.3736  -0.3576  -0.3545  -0.3291  -0.3150  -0.2961  -0.2907  -0.2821
 -0.2683  -0.2650
 -- Virtual --
 -0.0952  -0.0685  -0.0570  -0.0548  -0.0361  -0.0085   0.0114   0.0222
  0.0294   0.0426   0.0495   0.0550   0.0642   0.0656   0.0751   0.0762
  0.0810   0.0864   0.0963   0.0978   0.1020   0.1065   0.1211   0.1219
  0.1301   0.1318   0.1358   0.1500   0.1602   0.1656   0.1729   0.1752
  0.1778   0.1856   0.1928   0.1975   0.2116   0.2153   0.2206   0.2230
  0.2278   0.2335   0.2434   0.2501   0.2763   0.2935   0.2937   0.2945
  0.3013   0.3175   0.3310   0.3324   0.3470   0.3542   0.3681   0.3782
  0.3883   0.3960   0.4043   0.4050   0.4153   0.4213   0.4261   0.4308
  0.4392   0.4576   0.4653   0.4773   0.4818   0.4847   0.4902   0.4962
  0.4994   0.5266   0.5320   0.5480   0.5516   0.5643   0.5704   0.5822
  0.5873   0.5952   0.6023   0.6272   0.6275   0.6596   0.6673   0.6824
  0.7042   0.7178   0.7203   0.7418   0.7455   0.7689   0.7823   0.8088
  0.8189   0.8385   0.8479   0.8613   0.8891   0.9083   0.9203   0.9314
  0.9415   0.9587   0.9865   1.0052   1.0328   1.0601   1.0700   1.0989
  1.1275   1.1478   1.1732   1.2059   1.2147   1.2578   1.2653   1.3289
  1.3506   1.3515   1.3633   1.4113   1.4118   1.4160   1.4250   1.4557
  1.4610   1.4634   1.4670   1.4861   1.5167   1.5413   1.5520   1.6094
  1.6363   1.7078   1.7263   1.7515   1.7552   1.8028   1.8157   1.8374
  1.8415   1.8924   2.0053   2.0138   2.0177   2.0551   2.0920   2.1359
  2.1855   2.2052   2.2225   2.2464   2.2494   2.2858   2.3052   2.3200
  2.4077   2.4673   2.5490   2.5549   2.6779   2.6997   2.7996   2.8119
  2.8173   2.9504   3.0041   3.0315   3.0700   3.0777   3.1624   3.1747
  3.3719   3.4060   3.6281   3.7395   3.7495   3.7499   3.7505   3.8656
  3.9115   3.9466   3.9542   3.9575   3.9605   3.9857   3.9906   4.0152
  4.0195   4.0328   4.0549   4.0585   4.0813   4.1045   4.1592   4.1717
  4.2460   4.2844   4.2876   4.4021   4.4529   4.5140   4.8005   4.8139
  4.8504   5.9966   6.0101   6.0923   6.1189   6.1450   6.1687   6.2905
  6.3045   6.4254   6.4349   6.6566   6.7438   6.7631   7.5507   7.6698
  7.7485   9.7659  23.2570  23.7675  23.7750  23.9307  23.9476  24.0358
 25.8100  26.1867  26.5978  27.8832  27.9116  28.3367  28.3466  28.4065
 28.4111  28.4226  28.4329  28.5186  28.5235  28.5391  28.5469  28.5515
 28.5571  28.6163  28.6194  28.7234  28.7419  47.9875  66.7586  66.7694
127.8777 127.8857 127.9353 127.9499 127.9676 127.9744 151.6745 151.6981
215.7577 289.7464 289.8663 289.97141020.80141901.83841901.8630
 --------------------------------------------------------------

          Ground-State Mulliken Net Atomic Charges

     Atom                 Charge (a.u.)
  ----------------------------------------
      1 C                    -0.626249
      2 C                    -0.435750
      3 C                     0.784002
      4 C                    -0.349297
      5 C                    -0.516796
      6 C                     0.728828
      7 F                    -0.093735
      8 Br                   -0.115573
      9 Cl                    0.521486
     10 I                     0.107996
     11 F                    -0.099146
     12 I                     0.094234
  ----------------------------------------
  Sum of atomic charges =     0.000000

 -----------------------------------------------------------------
                    Cartesian Multipole Moments
 -----------------------------------------------------------------
    Charge (ESU x 10^10)
                -0.0000
    Dipole Moment (Debye)
         X       0.2735      Y      -0.0000      Z       0.1851
       Tot       0.3302
    Quadrupole Moments (Debye-Ang)
        XX    -130.6014     XY       0.0000     YY    -131.6936
        XZ       1.5603     YZ       0.0000     ZZ    -125.7595
    Octopole Moments (Debye-Ang^2)
       XXX    -566.4121    XXY       0.0000    XYY    -194.3473
       YYY      -0.0000    XXZ     -61.8338    XYZ       0.0000
       YYZ     -97.1948    XZZ    -181.5566    YZZ       0.0000
       ZZZ    -302.5341
    Hexadecapole Moments (Debye-Ang^3)
      XXXX   -4649.4892   XXXY       0.0000   XXYY    -850.7300
      XYYY       0.0000   YYYY    -162.6284   XXXZ    -448.3983
      XXYZ       0.0000   XYYZ    -207.6458   YYYZ       0.0000
      XXZZ   -1454.9555   XYZZ       0.0000   YYZZ    -786.7589
      XZZZ    -614.1287   YZZZ       0.0000   ZZZZ   -4222.3878
 -----------------------------------------------------------------
Archival summary:
1\1\february\OPT\ProcedureUnspecified\BasisUnspecified\2r1l126\taweetha\MonDec202:53:522019MonDec202:53:522019\0\\#,OPT,ProcedureUnspecified,BasisUnspecified,\\0,1\I\C,1,2.12231\C,2,1.39253,1,118.593\F,3,1.3367,2,119.159,1,-0,0\C,3,1.39146,2,122.327,1,-180,0\C,5,1.3903,3,117.754,2,-0,0\F,6,1.33511,5,119.01,3,-180,0\C,6,1.39319,5,121.961,3,-0,0\C,8,1.40232,6,119.13,5,-0,0\Cl,9,1.73445,8,119.496,6,-180,0\Br,8,1.896,6,118.231,5,-180,0\I,5,2.10626,3,121.24,2,-180,0\\\@

 Total job time:  205.22s(wall), 1138.50s(cpu) 
 Mon Dec  2 02:53:52 2019

        *************************************************************
        *                                                           *
        *  Thank you very much for using Q-Chem.  Have a nice day.  *
        *                                                           *
        *************************************************************


 
User input: 2 of 2 
 
                  Welcome to Q-Chem
     A Quantum Leap Into The Future Of Chemistry


 Q-Chem 5.2 (devel), Q-Chem, Inc., Pleasanton, CA (2019)

 Yihan Shao,  Zhengting Gan,  E. Epifanovsky,  A. T. B. Gilbert,  M. Wormit,  
 J. Kussmann,  A. W. Lange,  A. Behn,  Jia Deng,  Xintian Feng,  D. Ghosh,  
 M. Goldey,  P. R. Horn,  L. D. Jacobson,  I. Kaliman,  T. Kus,  A. Landau,  
 Jie Liu,  E. I. Proynov,  R. M. Richard,  R. P. Steele,  E. J. Sundstrom,  
 H. L. Woodcock III,  P. M. Zimmerman,  D. Zuev,  B. Albrecht,  E. Alguire,  
 S. A. Baeppler,  D. Barton,  Z. Benda,  Y. A. Bernard,  E. J. Berquist,  
 K. B. Bravaya,  H. Burton,  D. Casanova,  Chun-Min Chang,  Yunqing Chen,  
 A. Chien,  K. D. Closser,  M. P. Coons,  S. Coriani,  S. Dasgupta,  
 A. L. Dempwolff,  M. Diedenhofen,  Hainam Do,  R. G. Edgar,  Po-Tung Fang,  
 S. Faraji,  S. Fatehi,  Qingguo Feng,  K. D. Fenk,  J. Fosso-Tande,  
 J. Gayvert,  Qinghui Ge,  A. Ghysels,  G. Gidofalvi,  J. Gomes,  
 J. Gonthier,  A. Gunina,  D. Hait,  M. W. D. Hanson-Heine,  
 P. H. P. Harbach,  A. W. Hauser,  M. F. Herbst,  J. E. Herr,  
 E. G. Hohenstein,  Z. C. Holden,  Kerwin Hui,  B. C. Huynh,  T.-C. Jagau,  
 Hyunjun Ji,  B. Kaduk,  K. Khistyaev,  Jaehoon Kim,  P. Klunzinger,  K. Koh,  
 D. Kosenkov,  L. Koulias,  T. Kowalczyk,  C. M. Krauter,  A. Kunitsa,  
 Ka Un Lao,  A. Laurent,  K. V. Lawler,  Joonho Lee,  D. Lefrancois,  
 S. Lehtola,  D. S. Levine,  Yi-Pei Li,  You-Sheng Lin,  Fenglai Liu,  
 E. Livshits,  A. Luenser,  P. Manohar,  E. Mansoor,  S. F. Manzer,  
 Shan-Ping Mao,  Yuezhi Mao,  N. Mardirossian,  A. V. Marenich,  
 T. Markovich,  L. A. Martinez-Martinez,  S. A. Maurer,  N. J. Mayhall,  
 S. C. McKenzie,  J.-M. Mewes,  P. Morgante,  A. F. Morrison,  
 J. W. Mullinax,  K. Nanda,  T. S. Nguyen-Beck,  R. Olivares-Amaya,  
 J. A. Parkhill,  Zheng Pei,  T. M. Perrine,  F. Plasser,  P. Pokhilko,  
 S. Prager,  A. Prociuk,  E. Ramos,  D. R. Rehn,  F. Rob,  M. Scheurer,  
 M. Schneider,  N. Sergueev,  S. M. Sharada,  S. Sharma,  D. W. Small,  
 T. Stauch,  T. Stein,  Yu-Chuan Su,  A. J. W. Thom,  A. Tkatchenko,  
 T. Tsuchimochi,  N. M. Tubman,  L. Vogt,  M. L. Vidal,  O. Vydrov,  
 M. A. Watson,  J. Wenzel,  M. de Wergifosse,  T. A. Wesolowski,  A. White,  
 J. Witte,  A. Yamada,  Jun Yang,  K. Yao,  S. Yeganeh,  S. R. Yost,  
 Zhi-Qiang You,  A. Zech,  Igor Ying Zhang,  Xing Zhang,  Yan Zhao,  
 Ying Zhu,  B. R. Brooks,  G. K. L. Chan,  C. J. Cramer,  M. S. Gordon,  
 W. J. Hehre,  A. Klamt,  M. W. Schmidt,  C. D. Sherrill,  D. G. Truhlar,  
 A. Aspuru-Guzik,  R. Baer,  A. T. Bell,  N. A. Besley,  Jeng-Da Chai,  
 A. E. DePrince, III,  R. A. DiStasio Jr.,  A. Dreuw,  B. D. Dunietz,  
 T. R. Furlani,  Chao-Ping Hsu,  Yousung Jung,  Jing Kong,  D. S. Lambrecht,  
 WanZhen Liang,  C. Ochsenfeld,  V. A. Rassolov,  L. V. Slipchenko,  
 J. E. Subotnik,  T. Van Voorhis,  J. M. Herbert,  A. I. Krylov,  
 P. M. W. Gill,  M. Head-Gordon

 Contributors to earlier versions of Q-Chem not listed above: 
 R. D. Adamson,  B. Austin,  J. Baker,  G. J. O. Beran,  K. Brandhorst,  
 S. T. Brown,  E. F. C. Byrd,  A. K. Chakraborty,  C.-L. Cheng,  
 Siu Hung Chien,  D. M. Chipman,  D. L. Crittenden,  H. Dachsel,  
 R. J. Doerksen,  A. D. Dutoi,  L. Fusti-Molnar,  W. A. Goddard III,  
 A. Golubeva-Zadorozhnaya,  S. R. Gwaltney,  G. Hawkins,  A. Heyden,  
 S. Hirata,  G. Kedziora,  F. J. Keil,  C. Kelley,  Jihan Kim,  R. A. King,  
 R. Z. Khaliullin,  P. P. Korambath,  W. Kurlancheek,  A. M. Lee,  M. S. Lee,  
 S. V. Levchenko,  Ching Yeh Lin,  D. Liotard,  R. C. Lochan,  I. Lotan,  
 P. E. Maslen,  N. Nair,  D. P. O'Neill,  D. Neuhauser,  E. Neuscamman,  
 C. M. Oana,  R. Olson,  B. Peters,  R. Peverati,  P. A. Pieniazek,  
 Y. M. Rhee,  J. Ritchie,  M. A. Rohrdanz,  E. Rosta,  N. J. Russ,  
 H. F. Schaefer III,  N. E. Schultz,  N. Shenvi,  A. C. Simmonett,  A. Sodt,  
 D. Stuck,  K. S. Thanthiriwatte,  V. Vanovschi,  Tao Wang,  A. Warshel,  
 C. F. Williams,  Q. Wu,  X. Xu,  W. Zhang

 Please cite Q-Chem as follows:
 Y. Shao et al., Mol. Phys. 113, 184-215 (2015)
 DOI: 10.1080/00268976.2014.952696

 Q-Chem 5.2.1 for Intel X86 EM64T Linux

 Parts of Q-Chem use Armadillo 8.300.2 (Tropical Shenanigans).
 http://arma.sourceforge.net/

 Q-Chem begins on Mon Dec  2 02:53:52 2019  

Host: 
0

     Scratch files written to /scratch/taweetham/qchem29806//
NAlpha2: 212
NElect   212
Mult     1
The previous job contains 0 fragments, simply inherited here

Checking the input file for inconsistencies... 	...done.

--------------------------------------------------------------
User input:
--------------------------------------------------------------

$MOLECULE
READ
$END

$REM
   JOB_TYPE 	FREQUENCY
   BASIS 	6-311++G**
   METHOD	B3LYP	
$END


--------------------------------------------------------------
 ----------------------------------------------------------------
             Standard Nuclear Orientation (Angstroms)
    I     Atom           X                Y                Z
 ----------------------------------------------------------------
    1      C       1.1918786731     1.0885455238    -0.0000000000
    2      C      -0.0651836943     1.6891968169    -0.0000000000
    3      C      -1.2092353692     0.8782373278    -0.0000000000
    4      C      -1.0808804780    -0.5194348536     0.0000000000
    5      C       0.1961747009    -1.0746568883     0.0000000000
    6      C       1.3473624141    -0.2930301028    -0.0000000000
    7      F       2.2797478935     1.8625316806    -0.0000000000
    8      Br     -0.1542191491     3.5831071320    -0.0000000000
    9      Cl     -2.7789557791     1.6160055827    -0.0000000000
   10      I      -2.7553533274    -1.8234121579     0.0000000000
   11      F       0.3280420069    -2.4048326438     0.0000000000
   12      I       3.2626950610    -1.1692912911    -0.0000000000
 ----------------------------------------------------------------
 Molecular Point Group                 Cs    NOp =  2
 Largest Abelian Subgroup              Cs    NOp =  2
 Nuclear Repulsion Energy =        2496.45136548 hartrees
 There are      106 alpha and      106 beta electrons
 Requested basis set is 6-311++G(d,p)
 There are 128 shells and 378 basis functions

 Total QAlloc Memory Limit   2000 MB
 Mega-Array Size       188 MB
 MEM_STATIC part       192 MB

                       Distance Matrix (Angstroms)
             C (  1)   C (  2)   C (  3)   C (  4)   C (  5)   C (  6)
   C (  2)  1.393193
   C (  3)  2.410307  1.402323
   C (  4)  2.784068  2.430986  1.403554
   C (  5)  2.381359  2.776184  2.406029  1.392531
   C (  6)  1.390297  2.434032  2.812127  2.438775  1.391465
   F (  7)  1.335108  2.351329  3.625168  4.119173  3.601160  2.348572
   Br(  8)  2.834575  1.896002  2.903339  4.205895  4.670925  4.156824
   Cl(  9)  4.005713  2.714759  1.734452  2.728290  4.011367  4.546528
   I ( 10)  4.905113  4.424413  3.112779  2.122314  3.045021  4.378852
   F ( 11)  3.598598  4.112870  3.625158  2.353675  1.336696  2.344936
   I ( 12)  3.063676  4.386996  4.918387  4.391920  3.067980  2.106260
             F (  7)   Br(  8)   Cl(  9)   I ( 10)   F ( 11)
   Br(  8)  2.980700
   Cl(  9)  5.064707  3.280050
   I ( 10)  6.240066  5.999696  3.439499
   F ( 11)  4.692500  6.007329  5.081395  3.137734
   I ( 12)  3.187183  5.853255  6.652776  6.053493  3.184141

 A cutoff of  1.0D-11 yielded   5221 shell pairs
 There are     50748 function pairs (     56229 Cartesian)
 Smallest overlap matrix eigenvalue = 9.48E-07

 Q-Chem warning in module stvman/mkSTV.C, line 318:

 Overlap eigenvalue is smaller than square root of threshold
 Use THRESH >= 12 to get rid of this warning

 Linear dependence detected in AO basis
 Tighter screening thresholds may be required for diffuse basis sets
 Use S2THRESH > 14 and THRESH = 14 in case of SCF convergence issues
 Number of orthogonalized atomic orbitals = 377
 Maximum deviation from orthogonality = 1.839E-10
 Guess from superposition of atomic densities
 Warning:  Energy on first SCF cycle will be non-variational
 SAD guess density has 212.000000 electrons

 -----------------------------------------------------------------------
  General SCF calculation program by
  Eric Jon Sundstrom, Paul Horn, Yuezhi Mao, Dmitri Zuev, Alec White,
  David Stuck, Shaama M.S., Shane Yost, Joonho Lee, David Small,
  Daniel Levine, Susi Lehtola, Hugh Burton, Evgeny Epifanovsky,
  Bang C. Huynh
 -----------------------------------------------------------------------
 Exchange:     0.2000 Hartree-Fock + 0.0800 Slater + 0.7200 B88
 Correlation:  0.1900 VWN1RPA + 0.8100 LYP
 Using SG-1 standard quadrature grid
 using 6 threads for integral computing
 -------------------------------------------------------
 OpenMP Integral computing Module                
 Release: version 2.0, May 2017, Q-Chem Inc. Pleasanton 
 -------------------------------------------------------
 A restricted SCF calculation will be
 performed using DIIS
 SCF converges when DIIS error is below 1.0e-08
 ---------------------------------------
  Cycle       Energy         DIIS error
 ---------------------------------------
    1  -17304.1778407844      3.00e-02  
    2  -17301.7576993698      2.12e-03  
    3  -17301.7290744180      2.42e-03  
    4  -17301.8001205340      6.54e-04  
    5  -17301.8076247172      2.57e-04  
    6  -17301.8085558756      7.25e-05  
    7  -17301.8086253662      2.27e-05  
    8  -17301.8086332942      1.12e-05  
    9  -17301.8086353804      1.86e-06  
   10  -17301.8086354160      4.76e-07  
   11  -17301.8086354175      3.36e-07  
   12  -17301.8086354190      7.91e-08  
   13  -17301.8086354189      3.39e-08  
   14  -17301.8086354196      5.08e-09  Convergence criterion met
 ---------------------------------------
 SCF time:   CPU 212.61s  wall 38.00s 
 SCF   energy in the final basis set =   -17301.8086354196
 Total energy in the final basis set =   -17301.8086354196

 --------------------------------------------------------------
             Orbital Energies (a.u.) and Symmetries
 --------------------------------------------------------------

 Alpha MOs, Restricted
 -- Occupied --                  
*******-1165.89 -482.86 -176.33 -176.32 -165.73 -165.73 -165.73
  1 A'    2 A'    3 A'    4 A'    5 A'    6 A'    1 A"    7 A'                 
-165.73 -165.73 -165.73 -101.59  -62.51  -56.33  -56.33  -56.33
  8 A'    2 A"    9 A'   10 A'   11 A'   12 A'    3 A"   13 A'                 
-35.823 -35.820 -31.317 -31.314 -31.310 -31.310 -31.307 -31.307
 14 A'   15 A'   16 A'   17 A'    4 A"   18 A'    5 A"   19 A'                 
-24.732 -24.731 -22.967 -22.966 -22.965 -22.964 -22.963 -22.963
 20 A'   21 A'   22 A'    6 A"   23 A'   24 A'    7 A"   25 A'                 
-22.961 -22.961 -22.958 -22.958 -10.318 -10.318 -10.294 -10.278
 26 A'    8 A"   27 A'    9 A"   28 A'   29 A'   30 A'   31 A'                 
-10.269 -10.266  -9.502  -8.722  -7.267  -7.257  -7.256  -6.554
 32 A'   33 A'   34 A'   35 A'   36 A'   10 A"   37 A'   38 A'                 
 -6.540  -6.539  -6.372  -6.370  -4.786  -4.783  -4.770  -4.769
 11 A"   39 A'   40 A'   41 A'   42 A'   43 A'   12 A"   44 A'                 
 -4.767  -4.766  -2.665  -2.661  -2.660  -2.649  -2.649  -2.051
 13 A"   45 A'   46 A'   14 A"   47 A'   15 A"   48 A'   49 A'                 
 -2.049  -2.046  -2.046  -2.044  -2.043  -2.032  -2.032  -2.029
 50 A'   16 A"   51 A'   17 A"   52 A'   18 A"   53 A'   54 A'                 
 -2.029  -1.278  -1.277  -0.951  -0.891  -0.852  -0.807  -0.771
 19 A"   55 A'   56 A'   57 A'   58 A'   59 A'   60 A'   61 A'                 
 -0.701  -0.694  -0.648  -0.630  -0.597  -0.588  -0.544  -0.526
 62 A'   63 A'   64 A'   65 A'   66 A'   67 A'   68 A'   20 A"                 
 -0.509  -0.494  -0.471  -0.449  -0.439  -0.435  -0.410  -0.393
 21 A"   69 A'   70 A'   71 A'   22 A"   72 A'   73 A'   74 A'                 
 -0.374  -0.358  -0.355  -0.329  -0.315  -0.296  -0.291  -0.282
 23 A"   75 A'   24 A"   25 A"   76 A'   26 A"   77 A'   78 A'                 
 -0.268  -0.265
 27 A"   28 A"                                                                 
 -- Virtual --                   
 -0.095  -0.068  -0.057  -0.055  -0.036  -0.008   0.011   0.022
 79 A'   29 A"   30 A"   80 A'   81 A'   82 A'   83 A'   84 A'                 
  0.029   0.043   0.050   0.055   0.064   0.066   0.075   0.076
 85 A'   31 A"   86 A'   87 A'   88 A'   32 A"   33 A"   89 A'                 
  0.081   0.086   0.096   0.098   0.102   0.107   0.121   0.122
 90 A'   34 A"   91 A'   35 A"   92 A'   93 A'   94 A'   36 A"                 
  0.130   0.132   0.136   0.150   0.160   0.166   0.173   0.175
 95 A'   37 A"   96 A'   38 A"   97 A'   98 A'   99 A'  100 A'                 
  0.178   0.185   0.193   0.198   0.212   0.215   0.221   0.223
101 A'  102 A'  103 A'   39 A"  104 A'  105 A'  106 A'  107 A'                 
  0.228   0.233   0.244   0.250   0.276   0.293   0.294   0.294
108 A'   40 A"  109 A'   41 A"  110 A'  111 A'  112 A'   42 A"                 
  0.301   0.318   0.331   0.332   0.347   0.354   0.368   0.378
113 A'  114 A'  115 A'   43 A"  116 A'  117 A'  118 A'  119 A'                 
  0.388   0.396   0.404   0.405   0.415   0.421   0.426   0.431
 44 A"  120 A'   45 A"  121 A'  122 A'  123 A'   46 A"   47 A"                 
  0.439   0.458   0.465   0.477   0.482   0.485   0.490   0.496
124 A'   48 A"  125 A'   49 A"  126 A'  127 A'   50 A"  128 A'                 
  0.499   0.527   0.532   0.548   0.552   0.564   0.570   0.582
129 A'   51 A"  130 A'  131 A'   52 A"  132 A'   53 A"   54 A"                 
  0.587   0.595   0.602   0.627   0.627   0.660   0.667   0.682
133 A'  134 A'  135 A'   55 A"  136 A'  137 A'   56 A"  138 A'                 
  0.704   0.718   0.720   0.742   0.745   0.769   0.782   0.809
139 A'  140 A'  141 A'   57 A"  142 A'  143 A'  144 A'  145 A'                 
  0.819   0.838   0.848   0.861   0.889   0.908   0.920   0.931
146 A'   58 A"  147 A'  148 A'  149 A'   59 A"  150 A'   60 A"                 
  0.941   0.959   0.986   1.005   1.033   1.060   1.070   1.099
151 A'  152 A'  153 A'  154 A'  155 A'  156 A'   61 A"  157 A'                 
  1.127   1.148   1.173   1.206   1.215   1.258   1.265   1.329
158 A'   62 A"   63 A"  159 A'   64 A"   65 A"  160 A'   66 A"                 
  1.351   1.352   1.363   1.412   1.412   1.416   1.425   1.456
161 A'   67 A"  162 A'  163 A'   68 A"   69 A"  164 A'  165 A'                 
  1.461   1.463   1.467   1.486   1.517   1.541   1.552   1.609
166 A'  167 A'  168 A'  169 A'  170 A'  171 A'  172 A'  173 A'                 
  1.636   1.708   1.726   1.751   1.755   1.803   1.816   1.837
174 A'   70 A"   71 A"  175 A'  176 A'  177 A'  178 A'   72 A"                 
  1.842   1.892   2.005   2.014   2.019   2.055   2.092   2.136
 73 A"   74 A"  179 A'  180 A'   75 A"  181 A'  182 A'  183 A'                 
  2.186   2.205   2.222   2.246   2.249   2.286   2.305   2.320
184 A'  185 A'  186 A'   76 A"   77 A"  187 A'  188 A'  189 A'                 
  2.408   2.467   2.549   2.555   2.678   2.700   2.800   2.812
190 A'  191 A'  192 A'   78 A"   79 A"   80 A"   81 A"  193 A'                 
  2.817   2.950   3.004   3.032   3.070   3.078   3.162   3.175
 82 A"  194 A'  195 A'   83 A"  196 A'  197 A'  198 A'  199 A'                 
  3.372   3.406   3.628   3.740   3.749   3.750   3.751   3.866
200 A'  201 A'  202 A'  203 A'  204 A'   84 A"   85 A"  205 A'                 
  3.912   3.947   3.954   3.958   3.961   3.986   3.991   4.015
206 A'   86 A"   87 A"   88 A"   89 A"   90 A"  207 A'   91 A"                 
  4.020   4.033   4.055   4.058   4.081   4.104   4.159   4.172
208 A'   92 A"  209 A'  210 A'   93 A"  211 A'  212 A'  213 A'                 
  4.246   4.284   4.288   4.402   4.453   4.514   4.800   4.814
214 A'  215 A'  216 A'  217 A'  218 A'  219 A'  220 A'  221 A'                 
  4.850   5.996   6.010   6.092   6.119   6.145   6.169   6.291
222 A'   94 A"   95 A"  223 A'  224 A'  225 A'  226 A'   96 A"                 
  6.305   6.425   6.435   6.657   6.744   6.763   7.551   7.670
 97 A"  227 A'  228 A'  229 A'  230 A'  231 A'   98 A"  232 A'                 
  7.749   9.766  23.257  23.767  23.775  23.931  23.948  24.036
233 A'  234 A'  235 A'  236 A'  237 A'  238 A'  239 A'  240 A'                 
 25.810  26.187  26.598  27.883  27.912  28.337  28.347  28.407
 99 A"  241 A'  242 A'  243 A'  244 A'  100 A"  101 A"  245 A'                 
 28.411  28.423  28.433  28.519  28.524  28.539  28.547  28.552
246 A'  247 A'  248 A'  102 A"  103 A"  249 A'  104 A"  250 A'                 
 28.557  28.616  28.619  28.723  28.742  47.988  66.759  66.769
105 A"  251 A'  252 A'  253 A'  254 A'  255 A'  256 A'  257 A'                 
127.878 127.886 127.935 127.950 127.968 127.974 151.674 151.698
106 A"  107 A"  258 A'  259 A'  260 A'  261 A'  262 A'  263 A'                 
215.758 289.746 289.866 289.9711020.8011901.8381901.863
264 A'  108 A"  265 A'  266 A'  267 A'  268 A'  269 A'                         

 Beta MOs, Restricted
 -- Occupied --                  
*******-1165.89 -482.86 -176.33 -176.32 -165.73 -165.73 -165.73
  1 A'    2 A'    3 A'    4 A'    5 A'    6 A'    1 A"    7 A'                 
-165.73 -165.73 -165.73 -101.59  -62.51  -56.33  -56.33  -56.33
  8 A'    2 A"    9 A'   10 A'   11 A'   12 A'    3 A"   13 A'                 
-35.823 -35.820 -31.317 -31.314 -31.310 -31.310 -31.307 -31.307
 14 A'   15 A'   16 A'   17 A'    4 A"   18 A'    5 A"   19 A'                 
-24.732 -24.731 -22.967 -22.966 -22.965 -22.964 -22.963 -22.963
 20 A'   21 A'   22 A'    6 A"   23 A'   24 A'    7 A"   25 A'                 
-22.961 -22.961 -22.958 -22.958 -10.318 -10.318 -10.294 -10.278
 26 A'    8 A"   27 A'    9 A"   28 A'   29 A'   30 A'   31 A'                 
-10.269 -10.266  -9.502  -8.722  -7.267  -7.257  -7.256  -6.554
 32 A'   33 A'   34 A'   35 A'   36 A'   10 A"   37 A'   38 A'                 
 -6.540  -6.539  -6.372  -6.370  -4.786  -4.783  -4.770  -4.769
 11 A"   39 A'   40 A'   41 A'   42 A'   43 A'   12 A"   44 A'                 
 -4.767  -4.766  -2.665  -2.661  -2.660  -2.649  -2.649  -2.051
 13 A"   45 A'   46 A'   14 A"   47 A'   15 A"   48 A'   49 A'                 
 -2.049  -2.046  -2.046  -2.044  -2.043  -2.032  -2.032  -2.029
 50 A'   16 A"   51 A'   17 A"   52 A'   18 A"   53 A'   54 A'                 
 -2.029  -1.278  -1.277  -0.951  -0.891  -0.852  -0.807  -0.771
 19 A"   55 A'   56 A'   57 A'   58 A'   59 A'   60 A'   61 A'                 
 -0.701  -0.694  -0.648  -0.630  -0.597  -0.588  -0.544  -0.526
 62 A'   63 A'   64 A'   65 A'   66 A'   67 A'   68 A'   20 A"                 
 -0.509  -0.494  -0.471  -0.449  -0.439  -0.435  -0.410  -0.393
 21 A"   69 A'   70 A'   71 A'   22 A"   72 A'   73 A'   74 A'                 
 -0.374  -0.358  -0.355  -0.329  -0.315  -0.296  -0.291  -0.282
 23 A"   75 A'   24 A"   25 A"   76 A'   26 A"   77 A'   78 A'                 
 -0.268  -0.265
 27 A"   28 A"                                                                 
 -- Virtual --                   
 -0.095  -0.068  -0.057  -0.055  -0.036  -0.008   0.011   0.022
 79 A'   29 A"   30 A"   80 A'   81 A'   82 A'   83 A'   84 A'                 
  0.029   0.043   0.050   0.055   0.064   0.066   0.075   0.076
 85 A'   31 A"   86 A'   87 A'   88 A'   32 A"   33 A"   89 A'                 
  0.081   0.086   0.096   0.098   0.102   0.107   0.121   0.122
 90 A'   34 A"   91 A'   35 A"   92 A'   93 A'   94 A'   36 A"                 
  0.130   0.132   0.136   0.150   0.160   0.166   0.173   0.175
 95 A'   37 A"   96 A'   38 A"   97 A'   98 A'   99 A'  100 A'                 
  0.178   0.185   0.193   0.198   0.212   0.215   0.221   0.223
101 A'  102 A'  103 A'   39 A"  104 A'  105 A'  106 A'  107 A'                 
  0.228   0.233   0.244   0.250   0.276   0.293   0.294   0.294
108 A'   40 A"  109 A'   41 A"  110 A'  111 A'  112 A'   42 A"                 
  0.301   0.318   0.331   0.332   0.347   0.354   0.368   0.378
113 A'  114 A'  115 A'   43 A"  116 A'  117 A'  118 A'  119 A'                 
  0.388   0.396   0.404   0.405   0.415   0.421   0.426   0.431
 44 A"  120 A'   45 A"  121 A'  122 A'  123 A'   46 A"   47 A"                 
  0.439   0.458   0.465   0.477   0.482   0.485   0.490   0.496
124 A'   48 A"  125 A'   49 A"  126 A'  127 A'   50 A"  128 A'                 
  0.499   0.527   0.532   0.548   0.552   0.564   0.570   0.582
129 A'   51 A"  130 A'  131 A'   52 A"  132 A'   53 A"   54 A"                 
  0.587   0.595   0.602   0.627   0.627   0.660   0.667   0.682
133 A'  134 A'  135 A'   55 A"  136 A'  137 A'   56 A"  138 A'                 
  0.704   0.718   0.720   0.742   0.745   0.769   0.782   0.809
139 A'  140 A'  141 A'   57 A"  142 A'  143 A'  144 A'  145 A'                 
  0.819   0.838   0.848   0.861   0.889   0.908   0.920   0.931
146 A'   58 A"  147 A'  148 A'  149 A'   59 A"  150 A'   60 A"                 
  0.941   0.959   0.986   1.005   1.033   1.060   1.070   1.099
151 A'  152 A'  153 A'  154 A'  155 A'  156 A'   61 A"  157 A'                 
  1.127   1.148   1.173   1.206   1.215   1.258   1.265   1.329
158 A'   62 A"   63 A"  159 A'   64 A"   65 A"  160 A'   66 A"                 
  1.351   1.352   1.363   1.412   1.412   1.416   1.425   1.456
161 A'   67 A"  162 A'  163 A'   68 A"   69 A"  164 A'  165 A'                 
  1.461   1.463   1.467   1.486   1.517   1.541   1.552   1.609
166 A'  167 A'  168 A'  169 A'  170 A'  171 A'  172 A'  173 A'                 
  1.636   1.708   1.726   1.751   1.755   1.803   1.816   1.837
174 A'   70 A"   71 A"  175 A'  176 A'  177 A'  178 A'   72 A"                 
  1.842   1.892   2.005   2.014   2.019   2.055   2.092   2.136
 73 A"   74 A"  179 A'  180 A'   75 A"  181 A'  182 A'  183 A'                 
  2.186   2.205   2.222   2.246   2.249   2.286   2.305   2.320
184 A'  185 A'  186 A'   76 A"   77 A"  187 A'  188 A'  189 A'                 
  2.408   2.467   2.549   2.555   2.678   2.700   2.800   2.812
190 A'  191 A'  192 A'   78 A"   79 A"   80 A"   81 A"  193 A'                 
  2.817   2.950   3.004   3.032   3.070   3.078   3.162   3.175
 82 A"  194 A'  195 A'   83 A"  196 A'  197 A'  198 A'  199 A'                 
  3.372   3.406   3.628   3.740   3.749   3.750   3.751   3.866
200 A'  201 A'  202 A'  203 A'  204 A'   84 A"   85 A"  205 A'                 
  3.912   3.947   3.954   3.958   3.961   3.986   3.991   4.015
206 A'   86 A"   87 A"   88 A"   89 A"   90 A"  207 A'   91 A"                 
  4.020   4.033   4.055   4.058   4.081   4.104   4.159   4.172
208 A'   92 A"  209 A'  210 A'   93 A"  211 A'  212 A'  213 A'                 
  4.246   4.284   4.288   4.402   4.453   4.514   4.800   4.814
214 A'  215 A'  216 A'  217 A'  218 A'  219 A'  220 A'  221 A'                 
  4.850   5.996   6.010   6.092   6.119   6.145   6.169   6.291
222 A'   94 A"   95 A"  223 A'  224 A'  225 A'  226 A'   96 A"                 
  6.305   6.425   6.435   6.657   6.744   6.763   7.551   7.670
 97 A"  227 A'  228 A'  229 A'  230 A'  231 A'   98 A"  232 A'                 
  7.749   9.766  23.257  23.767  23.775  23.931  23.948  24.036
233 A'  234 A'  235 A'  236 A'  237 A'  238 A'  239 A'  240 A'                 
 25.810  26.187  26.598  27.883  27.912  28.337  28.347  28.407
 99 A"  241 A'  242 A'  243 A'  244 A'  100 A"  101 A"  245 A'                 
 28.411  28.423  28.433  28.519  28.524  28.539  28.547  28.552
246 A'  247 A'  248 A'  102 A"  103 A"  249 A'  104 A"  250 A'                 
 28.557  28.616  28.619  28.723  28.742  47.988  66.759  66.769
105 A"  251 A'  252 A'  253 A'  254 A'  255 A'  256 A'  257 A'                 
127.878 127.886 127.935 127.950 127.968 127.974 151.674 151.698
106 A"  107 A"  258 A'  259 A'  260 A'  261 A'  262 A'  263 A'                 
215.758 289.746 289.866 289.9711020.8011901.8381901.863
264 A'  108 A"  265 A'  266 A'  267 A'  268 A'  269 A'                         
 --------------------------------------------------------------

          Ground-State Mulliken Net Atomic Charges

     Atom                 Charge (a.u.)
  ----------------------------------------
      1 C                    -0.634209
      2 C                    -0.441522
      3 C                     0.794203
      4 C                    -0.346187
      5 C                    -0.525571
      6 C                     0.739127
      7 F                    -0.093339
      8 Br                   -0.115153
      9 Cl                    0.521002
     10 I                     0.107658
     11 F                    -0.098682
     12 I                     0.092674
  ----------------------------------------
  Sum of atomic charges =     0.000000

 -----------------------------------------------------------------
                    Cartesian Multipole Moments
 -----------------------------------------------------------------
    Charge (ESU x 10^10)
                -0.0000
    Dipole Moment (Debye)
         X      -0.2848      Y      -0.1725      Z       0.0000
       Tot       0.3330
    Quadrupole Moments (Debye-Ang)
        XX    -126.1090     XY      -1.3311     YY    -131.3248
        XZ      -0.0000     YZ       0.0000     ZZ    -131.6926
    Octopole Moments (Debye-Ang^2)
       XXX      27.9004    XXY     -38.0141    XYY      -3.4142
       YYY      -5.4528    XXZ      -0.0000    XYZ       0.0000
       YYZ       0.0000    XZZ       9.7790    YZZ      -8.1666
       ZZZ      -0.0000
    Hexadecapole Moments (Debye-Ang^3)
      XXXX   -3919.0935   XXXY       1.2146   XXYY   -1135.0820
      XYYY      51.5042   YYYY   -2910.5296   XXXZ      -0.0000
      XXYZ       0.0000   XYYZ       0.0000   YYYZ       0.0000
      XXZZ    -738.1505   XYZZ      15.9418   YYZZ    -542.0595
      XZZZ      -0.0000   YZZZ       0.0000   ZZZZ    -162.6196
 -----------------------------------------------------------------
 Calculating MO derivatives via CPSCF
    1     0    39    0.0230791  
    2     0    39    0.0068090  
    3     0    39    0.0012420  
    4     0    39    0.0001677  
    5    25    14    0.0000218  
    6    37     2    0.0000013  
    7    39     0    0.0000001  Converged
 Time for AOints: 251.8 s (CPU) 42.3 s (wall)
 ------------------------------------------------------------------------------
                     AOints        : Timing summary (seconds)
 ------------------------------------------------------------------------------
     job step          cpu (% of tot)      sys (% of tot)     wall (% of tot)
 ------------------------------------------------------------------------------
  AOints            0.2518E+03 ( 8.1)   0.1400E-04 ( 6.2)   0.4230E+02 ( 7.9)
 ------------------------------------------------------------------------------
   Grand Totals     0.3118E+04          0.2240E-03          0.5367E+03
 ------------------------------------------------------------------------------
 Polarizability Matrix (a.u.)
            1           2           3
    1-218.6825165   4.1492406   0.0000000
    2   4.1492406-195.6225941   0.0000000
    3   0.0000000   0.0000000 -94.0329025
 Calculating analytic Hessian of the SCF energy

 Direct stationary perturbation theory relativistic correction:

 rels  =     211.627330471974
 relv  =    -707.888405004115
 rel2e =      98.127668026437
 E_rel =    -398.133406505704

 Hessian of the SCF Energy
            1           2           3           4           5           6
    1   0.6577885   0.0048551  -0.0000000  -0.2622653   0.1227168  -0.0000000
    2   0.0048551   0.6668095  -0.0000000   0.0500268  -0.1408073   0.0000000
    3  -0.0000000  -0.0000000   0.1397244  -0.0000000  -0.0000000  -0.0590843
    4  -0.2622653   0.0500268  -0.0000000   0.6179900   0.0029532   0.0000000
    5   0.1227168  -0.1408073  -0.0000000   0.0029532   0.5074211   0.0000000
    6  -0.0000000   0.0000000  -0.0590843   0.0000000   0.0000000   0.0969364
    7  -0.0563294   0.0177365   0.0000000  -0.2242899  -0.1222086  -0.0000000
    8  -0.0409796   0.0650625   0.0000000  -0.0667963  -0.1633634   0.0000000
    9   0.0000000  -0.0000000   0.0004802   0.0000000   0.0000000  -0.0526401
   10  -0.0260121   0.0342783   0.0000000   0.0389268  -0.0164511   0.0000000
   11   0.0331748  -0.0462410   0.0000000  -0.0672329  -0.0337731  -0.0000000
   12   0.0000000  -0.0000000   0.0022131  -0.0000000  -0.0000000   0.0064536
   13   0.0517285  -0.0793877   0.0000000  -0.0720404  -0.0044348  -0.0000000
   14  -0.0211998  -0.0349032  -0.0000000  -0.0060011  -0.0020775  -0.0000000
   15  -0.0000000   0.0000000  -0.0019049  -0.0000000  -0.0000000   0.0028363
   16  -0.1046203   0.0648361  -0.0000000   0.0213559   0.0244283  -0.0000000
   17   0.0003786  -0.3132004   0.0000000   0.0791592  -0.0179265   0.0000000
   18  -0.0000000   0.0000000  -0.0574284  -0.0000000  -0.0000000   0.0090626
   19  -0.2373198  -0.1197485  -0.0000000  -0.0541435  -0.0328911  -0.0000000
   20  -0.1209530  -0.1545171   0.0000000   0.0020600   0.0047709  -0.0000000
   21  -0.0000000   0.0000000  -0.0398716  -0.0000000  -0.0000000   0.0067120
   22   0.0000685   0.0205990   0.0000000  -0.0309516   0.0089927  -0.0000000
   23   0.0021123  -0.0349044   0.0000000   0.0090023  -0.1547940   0.0000000
   24   0.0000000  -0.0000000   0.0039254  -0.0000000  -0.0000000  -0.0170635
   25   0.0017037  -0.0053958   0.0000000  -0.0424018   0.0162194   0.0000000
   26  -0.0012975  -0.0017966  -0.0000000  -0.0043615   0.0039212  -0.0000000
   27   0.0000000  -0.0000000   0.0039706  -0.0000000  -0.0000000   0.0036740
   28   0.0003424  -0.0002296  -0.0000000   0.0014702   0.0005956  -0.0000000
   29   0.0004091  -0.0004715  -0.0000000   0.0025675  -0.0013947   0.0000000
   30   0.0000000   0.0000000  -0.0008414   0.0000000   0.0000000   0.0024691
   31  -0.0072217   0.0030375   0.0000000   0.0031747   0.0000574  -0.0000000
   32  -0.0030257   0.0033402   0.0000000   0.0011308  -0.0001251  -0.0000000
   33   0.0000000  -0.0000000   0.0056469   0.0000000  -0.0000000  -0.0014692
   34  -0.0178622   0.0093925   0.0000000   0.0031755   0.0000245  -0.0000000
   35   0.0238084  -0.0083714  -0.0000000  -0.0025083  -0.0018522  -0.0000000
   36   0.0000000  -0.0000000   0.0031702  -0.0000000  -0.0000000   0.0021133
            7           8           9          10          11          12
    1  -0.0563294  -0.0409796   0.0000000  -0.0260121   0.0331748   0.0000000
    2   0.0177365   0.0650625  -0.0000000   0.0342783  -0.0462410  -0.0000000
    3   0.0000000   0.0000000   0.0004802   0.0000000   0.0000000   0.0022131
    4  -0.2242899  -0.0667963   0.0000000   0.0389268  -0.0672329  -0.0000000
    5  -0.1222086  -0.1633634   0.0000000  -0.0164511  -0.0337731  -0.0000000
    6  -0.0000000   0.0000000  -0.0526401   0.0000000  -0.0000000   0.0064536
    7   0.5180293   0.0314187  -0.0000000  -0.0951589   0.0374034   0.0000000
    8   0.0314187   0.5681704  -0.0000000  -0.0103185  -0.2897598  -0.0000000
    9  -0.0000000  -0.0000000   0.1105507  -0.0000000  -0.0000000  -0.0508900
   10  -0.0951589  -0.0103185  -0.0000000   0.4920535  -0.0862557  -0.0000000
   11   0.0374034  -0.2897598  -0.0000000  -0.0862557   0.5453135   0.0000000
   12   0.0000000  -0.0000000  -0.0508900  -0.0000000   0.0000000   0.0945773
   13   0.0249986   0.0862910  -0.0000000  -0.2800631   0.0380755   0.0000000
   14   0.0297820  -0.0159504   0.0000000   0.1034086  -0.1239153   0.0000000
   15   0.0000000  -0.0000000  -0.0002514  -0.0000000   0.0000000  -0.0587668
   16  -0.0118418  -0.0258082   0.0000000  -0.0519570   0.0164488   0.0000000
   17  -0.0258827  -0.0552592   0.0000000  -0.0384670   0.0540531  -0.0000000
   18   0.0000000   0.0000000   0.0024399   0.0000000   0.0000000   0.0104546
   19   0.0005718   0.0064527   0.0000000   0.0002772  -0.0015333   0.0000000
   20   0.0016918  -0.0038180  -0.0000000  -0.0023881   0.0018287   0.0000000
   21   0.0000000   0.0000000   0.0053597   0.0000000  -0.0000000  -0.0015205
   22   0.0013569  -0.0157384   0.0000000  -0.0023866  -0.0001610   0.0000000
   23   0.0000603  -0.0299863  -0.0000000  -0.0020049   0.0015169  -0.0000000
   24   0.0000000   0.0000000   0.0017173  -0.0000000   0.0000000   0.0031320
   25  -0.1432185   0.0477043   0.0000000  -0.0194924   0.0141479  -0.0000000
   26   0.0489284  -0.0608080   0.0000000   0.0334856  -0.0177594   0.0000000
   27   0.0000000   0.0000000  -0.0226345  -0.0000000   0.0000000   0.0026046
   28  -0.0077467  -0.0085885   0.0000000  -0.0521252  -0.0256419   0.0000000
   29  -0.0198292  -0.0162803   0.0000000  -0.0252375  -0.0490146  -0.0000000
   30  -0.0000000  -0.0000000   0.0011090   0.0000000   0.0000000  -0.0164449
   31  -0.0058403  -0.0038152   0.0000000  -0.0051380   0.0454812   0.0000000
   32   0.0006703   0.0021317  -0.0000000   0.0113507  -0.0421145   0.0000000
   33  -0.0000000   0.0000000   0.0054976   0.0000000   0.0000000   0.0061163
   34  -0.0005340   0.0001749   0.0000000   0.0010768  -0.0039093  -0.0000000
   35   0.0002295  -0.0001386  -0.0000000  -0.0014002  -0.0001348  -0.0000000
   36  -0.0000000   0.0000000  -0.0007383   0.0000000   0.0000000   0.0020708
           13          14          15          16          17          18
    1   0.0517285  -0.0211998  -0.0000000  -0.1046203   0.0003786  -0.0000000
    2  -0.0793877  -0.0349032   0.0000000   0.0648361  -0.3132004   0.0000000
    3   0.0000000  -0.0000000  -0.0019049  -0.0000000   0.0000000  -0.0574284
    4  -0.0720404  -0.0060011  -0.0000000   0.0213559   0.0791592  -0.0000000
    5  -0.0044348  -0.0020775  -0.0000000   0.0244283  -0.0179265  -0.0000000
    6  -0.0000000  -0.0000000   0.0028363  -0.0000000   0.0000000   0.0090626
    7   0.0249986   0.0297820   0.0000000  -0.0118418  -0.0258827   0.0000000
    8   0.0862910  -0.0159504  -0.0000000  -0.0258082  -0.0552592   0.0000000
    9  -0.0000000   0.0000000  -0.0002514   0.0000000   0.0000000   0.0024399
   10  -0.2800631   0.1034086  -0.0000000  -0.0519570  -0.0384670   0.0000000
   11   0.0380755  -0.1239153   0.0000000   0.0164488   0.0540531   0.0000000
   12   0.0000000   0.0000000  -0.0587668   0.0000000  -0.0000000   0.0104546
   13   0.6533287   0.0032161   0.0000000  -0.2539617  -0.0639745  -0.0000000
   14   0.0032161   0.6563659   0.0000000  -0.1290976  -0.1580190  -0.0000000
   15   0.0000000   0.0000000   0.1428871   0.0000000  -0.0000000  -0.0585617
   16  -0.2539617  -0.1290976   0.0000000   0.4910748   0.0813935  -0.0000000
   17  -0.0639745  -0.1580190  -0.0000000   0.0813935   0.5968296  -0.0000000
   18  -0.0000000  -0.0000000  -0.0585617  -0.0000000  -0.0000000   0.0920496
   19  -0.0011267   0.0021375   0.0000000  -0.0092847  -0.0139640  -0.0000000
   20   0.0080277  -0.0027434  -0.0000000  -0.0486811  -0.0380824  -0.0000000
   21  -0.0000000  -0.0000000   0.0058274  -0.0000000   0.0000000   0.0059345
   22   0.0000532  -0.0000511   0.0000000  -0.0026413  -0.0006238   0.0000000
   23  -0.0010114   0.0004407   0.0000000   0.0022790   0.0035055   0.0000000
   24   0.0000000   0.0000000  -0.0011119   0.0000000   0.0000000   0.0028638
   25   0.0025861  -0.0001683  -0.0000000  -0.0006310   0.0007657  -0.0000000
   26  -0.0037241  -0.0029855   0.0000000   0.0007524   0.0005070  -0.0000000
   27   0.0000000  -0.0000000   0.0041222  -0.0000000   0.0000000  -0.0012795
   28  -0.0254874  -0.0205473   0.0000000  -0.0001076   0.0040816   0.0000000
   29  -0.0064110  -0.0023399  -0.0000000   0.0014055   0.0012664  -0.0000000
   30  -0.0000000  -0.0000000   0.0032139   0.0000000   0.0000000   0.0021820
   31  -0.0714601   0.0244004   0.0000000   0.0049998  -0.0370362  -0.0000000
   32   0.0234182  -0.3164683   0.0000000  -0.0017630  -0.0530934  -0.0000000
   33   0.0000000   0.0000000  -0.0414050  -0.0000000   0.0000000   0.0063743
   34  -0.0285548   0.0141212   0.0000000  -0.0823850   0.0141713  -0.0000000
   35  -0.0000850   0.0025962   0.0000000   0.0138063  -0.0205802   0.0000000
   36  -0.0000000   0.0000000   0.0031148   0.0000000  -0.0000000  -0.0140918
           19          20          21          22          23          24
    1  -0.2373198  -0.1209530  -0.0000000   0.0000685   0.0021123   0.0000000
    2  -0.1197485  -0.1545171   0.0000000   0.0205990  -0.0349044  -0.0000000
    3  -0.0000000   0.0000000  -0.0398716   0.0000000   0.0000000   0.0039254
    4  -0.0541435   0.0020600  -0.0000000  -0.0309516   0.0090023  -0.0000000
    5  -0.0328911   0.0047709  -0.0000000   0.0089927  -0.1547940  -0.0000000
    6  -0.0000000  -0.0000000   0.0067120  -0.0000000   0.0000000  -0.0170635
    7   0.0005718   0.0016918   0.0000000   0.0013569   0.0000603   0.0000000
    8   0.0064527  -0.0038180   0.0000000  -0.0157384  -0.0299863   0.0000000
    9   0.0000000  -0.0000000   0.0053597   0.0000000  -0.0000000   0.0017173
   10   0.0002772  -0.0023881   0.0000000  -0.0023866  -0.0020049  -0.0000000
   11  -0.0015333   0.0018287  -0.0000000  -0.0001610   0.0015169   0.0000000
   12   0.0000000   0.0000000  -0.0015205   0.0000000  -0.0000000   0.0031320
   13  -0.0011267   0.0080277  -0.0000000   0.0000532  -0.0010114   0.0000000
   14   0.0021375  -0.0027434  -0.0000000  -0.0000511   0.0004407   0.0000000
   15   0.0000000  -0.0000000   0.0058274   0.0000000   0.0000000  -0.0011119
   16  -0.0092847  -0.0486811  -0.0000000  -0.0026413   0.0022790   0.0000000
   17  -0.0139640  -0.0380824   0.0000000  -0.0006238   0.0035055   0.0000000
   18  -0.0000000  -0.0000000   0.0059345   0.0000000   0.0000000   0.0028638
   19   0.3033246   0.1580257   0.0000000  -0.0008761   0.0006860  -0.0000000
   20   0.1580257   0.1947771  -0.0000000   0.0060248   0.0021568  -0.0000000
   21   0.0000000  -0.0000000   0.0210874  -0.0000000   0.0000000  -0.0019382
   22  -0.0008761   0.0060248  -0.0000000   0.0394238  -0.0103153  -0.0000000
   23   0.0006860   0.0021568   0.0000000  -0.0103153   0.2170967   0.0000000
   24  -0.0000000  -0.0000000  -0.0019382  -0.0000000   0.0000000   0.0087185
   25  -0.0023294   0.0003035  -0.0000000  -0.0038894  -0.0014022  -0.0000000
   26  -0.0004828   0.0006776   0.0000000  -0.0088141  -0.0013235   0.0000000
   27  -0.0000000   0.0000000   0.0000814  -0.0000000   0.0000000  -0.0006771
   28  -0.0009294  -0.0006668   0.0000000  -0.0000085   0.0001327   0.0000000
   29  -0.0007963  -0.0004561   0.0000000  -0.0006876  -0.0005494   0.0000000
   30  -0.0000000   0.0000000   0.0000689  -0.0000000   0.0000000   0.0002340
   31   0.0004969  -0.0022521   0.0000000   0.0001278   0.0003084  -0.0000000
   32  -0.0010984  -0.0024490  -0.0000000   0.0001226  -0.0025196  -0.0000000
   33   0.0000000   0.0000000   0.0001995   0.0000000  -0.0000000   0.0000513
   34   0.0013393  -0.0011925   0.0000000  -0.0002770   0.0001531   0.0000000
   35   0.0032124  -0.0021449   0.0000000   0.0006521  -0.0006393  -0.0000000
   36  -0.0000000   0.0000000  -0.0019403  -0.0000000  -0.0000000   0.0001484
           25          26          27          28          29          30
    1   0.0017037  -0.0012975   0.0000000   0.0003424   0.0004091   0.0000000
    2  -0.0053958  -0.0017966  -0.0000000  -0.0002296  -0.0004715   0.0000000
    3   0.0000000  -0.0000000   0.0039706  -0.0000000  -0.0000000  -0.0008414
    4  -0.0424018  -0.0043615  -0.0000000   0.0014702   0.0025675   0.0000000
    5   0.0162194   0.0039212  -0.0000000   0.0005956  -0.0013947   0.0000000
    6   0.0000000  -0.0000000   0.0036740  -0.0000000   0.0000000   0.0024691
    7  -0.1432185   0.0489284   0.0000000  -0.0077467  -0.0198292  -0.0000000
    8   0.0477043  -0.0608080   0.0000000  -0.0085885  -0.0162803  -0.0000000
    9   0.0000000   0.0000000  -0.0226345   0.0000000   0.0000000   0.0011090
   10  -0.0194924   0.0334856  -0.0000000  -0.0521252  -0.0252375   0.0000000
   11   0.0141479  -0.0177594   0.0000000  -0.0256419  -0.0490146   0.0000000
   12  -0.0000000   0.0000000   0.0026046   0.0000000  -0.0000000  -0.0164449
   13   0.0025861  -0.0037241   0.0000000  -0.0254874  -0.0064110  -0.0000000
   14  -0.0001683  -0.0029855  -0.0000000  -0.0205473  -0.0023399  -0.0000000
   15  -0.0000000   0.0000000   0.0041222   0.0000000  -0.0000000   0.0032139
   16  -0.0006310   0.0007524  -0.0000000  -0.0001076   0.0014055   0.0000000
   17   0.0007657   0.0005070   0.0000000   0.0040816   0.0012664   0.0000000
   18  -0.0000000  -0.0000000  -0.0012795   0.0000000  -0.0000000   0.0021820
   19  -0.0023294  -0.0004828  -0.0000000  -0.0009294  -0.0007963  -0.0000000
   20   0.0003035   0.0006776   0.0000000  -0.0006668  -0.0004561   0.0000000
   21  -0.0000000   0.0000000   0.0000814   0.0000000   0.0000000   0.0000689
   22  -0.0038894  -0.0088141  -0.0000000  -0.0000085  -0.0006876  -0.0000000
   23  -0.0014022  -0.0013235   0.0000000   0.0001327  -0.0005494   0.0000000
   24  -0.0000000   0.0000000  -0.0006771   0.0000000   0.0000000   0.0002340
   25   0.2076422  -0.0698019  -0.0000000   0.0011051  -0.0036823   0.0000000
   26  -0.0698019   0.0893403   0.0000000   0.0032710  -0.0085958  -0.0000000
   27  -0.0000000   0.0000000   0.0101850   0.0000000  -0.0000000  -0.0002640
   28   0.0011051   0.0032710   0.0000000   0.0873744   0.0487839  -0.0000000
   29  -0.0036823  -0.0085958  -0.0000000   0.0487839   0.0758156  -0.0000000
   30   0.0000000  -0.0000000  -0.0002640  -0.0000000  -0.0000000   0.0100246
   31  -0.0004654   0.0017523   0.0000000  -0.0032283   0.0032871  -0.0000000
   32   0.0010127  -0.0010736  -0.0000000  -0.0008641   0.0020794   0.0000000
   33   0.0000000   0.0000000   0.0001644  -0.0000000   0.0000000  -0.0018887
   34  -0.0006092   0.0002922   0.0000000  -0.0006591   0.0001906  -0.0000000
   35   0.0002969  -0.0001037   0.0000000  -0.0003266  -0.0000591   0.0000000
   36  -0.0000000  -0.0000000   0.0000528   0.0000000  -0.0000000   0.0001376
           31          32          33          34          35          36
    1  -0.0072217  -0.0030257   0.0000000  -0.0178622   0.0238084   0.0000000
    2   0.0030375   0.0033402  -0.0000000   0.0093925  -0.0083714  -0.0000000
    3   0.0000000   0.0000000   0.0056469   0.0000000  -0.0000000   0.0031702
    4   0.0031747   0.0011308   0.0000000   0.0031755  -0.0025083  -0.0000000
    5   0.0000574  -0.0001251  -0.0000000   0.0000245  -0.0018522  -0.0000000
    6  -0.0000000  -0.0000000  -0.0014692  -0.0000000  -0.0000000   0.0021133
    7  -0.0058403   0.0006703  -0.0000000  -0.0005340   0.0002295  -0.0000000
    8  -0.0038152   0.0021317   0.0000000   0.0001749  -0.0001386   0.0000000
    9   0.0000000  -0.0000000   0.0054976   0.0000000  -0.0000000  -0.0007383
   10  -0.0051380   0.0113507   0.0000000   0.0010768  -0.0014002   0.0000000
   11   0.0454812  -0.0421145   0.0000000  -0.0039093  -0.0001348   0.0000000
   12   0.0000000   0.0000000   0.0061163  -0.0000000  -0.0000000   0.0020708
   13  -0.0714601   0.0234182   0.0000000  -0.0285548  -0.0000850  -0.0000000
   14   0.0244004  -0.3164683   0.0000000   0.0141212   0.0025962   0.0000000
   15   0.0000000   0.0000000  -0.0414050   0.0000000   0.0000000   0.0031148
   16   0.0049998  -0.0017630  -0.0000000  -0.0823850   0.0138063   0.0000000
   17  -0.0370362  -0.0530934   0.0000000   0.0141713  -0.0205802  -0.0000000
   18  -0.0000000  -0.0000000   0.0063743  -0.0000000   0.0000000  -0.0140918
   19   0.0004969  -0.0010984   0.0000000   0.0013393   0.0032124  -0.0000000
   20  -0.0022521  -0.0024490   0.0000000  -0.0011925  -0.0021449   0.0000000
   21   0.0000000  -0.0000000   0.0001995   0.0000000   0.0000000  -0.0019403
   22   0.0001278   0.0001226   0.0000000  -0.0002770   0.0006521  -0.0000000
   23   0.0003084  -0.0025196  -0.0000000   0.0001531  -0.0006393  -0.0000000
   24  -0.0000000  -0.0000000   0.0000513   0.0000000  -0.0000000   0.0001484
   25  -0.0004654   0.0010127   0.0000000  -0.0006092   0.0002969  -0.0000000
   26   0.0017523  -0.0010736   0.0000000   0.0002922  -0.0001037  -0.0000000
   27   0.0000000  -0.0000000   0.0001644   0.0000000   0.0000000   0.0000528
   28  -0.0032283  -0.0008641  -0.0000000  -0.0006591  -0.0003266   0.0000000
   29   0.0032871   0.0020794   0.0000000   0.0001906  -0.0000591  -0.0000000
   30  -0.0000000   0.0000000  -0.0018887  -0.0000000   0.0000000   0.0001376
   31   0.0859711  -0.0314553  -0.0000000  -0.0014166  -0.0037656   0.0000000
   32  -0.0314553   0.4098500   0.0000000   0.0005013   0.0004421   0.0000000
   33  -0.0000000   0.0000000   0.0224765  -0.0000000  -0.0000000  -0.0017638
   34  -0.0014166   0.0005013  -0.0000000   0.1267061  -0.0339198  -0.0000000
   35  -0.0037656   0.0004421  -0.0000000  -0.0339198   0.0309858   0.0000000
   36   0.0000000   0.0000000  -0.0017638  -0.0000000   0.0000000   0.0077265
 **********************************************************************
 **                                                                  **
 **                       VIBRATIONAL ANALYSIS                       **
 **                       --------------------                       **
 **                                                                  **
 **        VIBRATIONAL FREQUENCIES (CM**-1) AND NORMAL MODES         **
 **     FORCE CONSTANTS (mDYN/ANGSTROM) AND REDUCED MASSES (AMU)     **
 **                  INFRARED INTENSITIES (KM/MOL)                   **
 **                                                                  **
 **********************************************************************


 Mode:                 1                      2                      3
 Frequency:        52.48                  79.32                  83.59
 Force Cnst:      0.0588                 0.0740                 0.0820
 Red. Mass:      36.2265                19.9726                19.9129
 IR Active:          YES                    YES                    YES
 IR Intens:        0.010                  0.006                  0.283
 Raman Active:       YES                    YES                    YES
               X      Y      Z        X      Y      Z        X      Y      Z
 C         -0.000 -0.000 -0.147   -0.000  0.000 -0.219    0.000  0.000  0.368
 C         -0.000  0.000 -0.010   -0.000  0.000 -0.066    0.000  0.000  0.220
 C          0.000 -0.000  0.224    0.000  0.000  0.017    0.000  0.000  0.184
 C          0.000 -0.000  0.052    0.000 -0.000  0.130    0.000  0.000  0.234
 C          0.000 -0.000 -0.068    0.000 -0.000  0.295    0.000  0.000  0.350
 C         -0.000 -0.000 -0.075   -0.000  0.000  0.029    0.000  0.000  0.337
 F         -0.000 -0.000 -0.326   -0.000  0.000 -0.597    0.000  0.000  0.493
 Br        -0.000  0.000 -0.212   -0.000  0.000  0.139   -0.000  0.000 -0.165
 Cl         0.000 -0.000  0.839    0.000 -0.000 -0.034   -0.000  0.000  0.088
 I          0.000  0.000 -0.146    0.000  0.000 -0.089    0.000 -0.000 -0.089
 F          0.000 -0.000 -0.156    0.000 -0.000  0.677    0.000  0.000  0.434
 I         -0.000 -0.000  0.121   -0.000 -0.000 -0.018   -0.000 -0.000 -0.131
 TransDip   0.000  0.000  0.003   -0.000  0.000 -0.002   -0.000 -0.000 -0.017

 Mode:                 4                      5                      6
 Frequency:        87.12                 111.69                 173.21
 Force Cnst:      0.2526                 0.5126                 1.1651
 Red. Mass:      56.4805                69.7419                65.9129
 IR Active:          YES                    YES                    YES
 IR Intens:        0.223                  0.165                  0.251
 Raman Active:       YES                    YES                    YES
               X      Y      Z        X      Y      Z        X      Y      Z
 C         -0.020 -0.285  0.000   -0.146 -0.007  0.000   -0.031 -0.229  0.000
 C          0.026 -0.245  0.000   -0.082  0.073  0.000    0.023 -0.210  0.000
 C          0.005 -0.201  0.000   -0.152  0.131  0.000    0.051 -0.166  0.000
 C         -0.045 -0.209  0.000   -0.198  0.096 -0.000    0.096 -0.111  0.000
 C         -0.047 -0.275  0.000   -0.225  0.065  0.000    0.000 -0.220  0.000
 C         -0.019 -0.277  0.000   -0.218  0.012  0.000   -0.075 -0.210  0.000
 F         -0.004 -0.307  0.000   -0.085 -0.096  0.000    0.026 -0.313  0.000
 Br         0.247 -0.257 -0.000    0.566  0.124 -0.000   -0.025 -0.350 -0.000
 Cl         0.057 -0.094  0.000   -0.108  0.235  0.000   -0.001 -0.326 -0.000
 I         -0.350  0.048 -0.000    0.138 -0.365 -0.000    0.344  0.337  0.000
 F         -0.080 -0.278  0.000   -0.253  0.063 -0.000   -0.058 -0.231 -0.000
 I          0.203  0.366 -0.000   -0.314  0.194  0.000   -0.330  0.160 -0.000
 TransDip   0.005  0.014 -0.000    0.011 -0.006 -0.000   -0.003  0.016 -0.000

 Mode:                 7                      8                      9
 Frequency:       190.87                 191.70                 212.96
 Force Cnst:      0.7183                 0.3142                 0.6952
 Red. Mass:      33.4622                14.5134                26.0188
 IR Active:          YES                    YES                    YES
 IR Intens:        0.008                  0.175                  1.628
 Raman Active:       YES                    YES                    YES
               X      Y      Z        X      Y      Z        X      Y      Z
 C          0.099 -0.135  0.000    0.000 -0.000 -0.234    0.234  0.127  0.000
 C          0.153 -0.066  0.000    0.000 -0.000 -0.418    0.219  0.034 -0.000
 C          0.079  0.067  0.000    0.000  0.000 -0.446    0.305 -0.112  0.000
 C         -0.081  0.059  0.000   -0.000  0.000 -0.398    0.195 -0.138  0.000
 C         -0.113 -0.044  0.000   -0.000 -0.000 -0.213    0.226 -0.020  0.000
 C         -0.040 -0.152  0.000   -0.000 -0.000 -0.281    0.117  0.129  0.000
 F          0.203 -0.282 -0.000    0.000 -0.000  0.358    0.275  0.082 -0.000
 Br        -0.238 -0.138 -0.000   -0.000 -0.000  0.031   -0.036  0.044 -0.000
 Cl         0.368  0.672 -0.000    0.000  0.000  0.159    0.382 -0.106 -0.000
 I          0.053 -0.080 -0.000    0.000 -0.000  0.016   -0.131 -0.061  0.000
 F         -0.288 -0.065 -0.000   -0.000 -0.000  0.366    0.574  0.016 -0.000
 I         -0.003  0.058  0.000   -0.000  0.000  0.000   -0.201  0.047  0.000
 TransDip   0.001  0.003  0.000   -0.000  0.000 -0.013   -0.041  0.004  0.000

 Mode:                10                     11                     12
 Frequency:       241.78                 315.94                 329.61
 Force Cnst:      0.9153                 0.7327                 1.1858
 Red. Mass:      26.5757                12.4582                18.5251
 IR Active:          YES                    YES                    YES
 IR Intens:        0.482                  0.208                  0.157
 Raman Active:       YES                    YES                    YES
               X      Y      Z        X      Y      Z        X      Y      Z
 C          0.057 -0.152 -0.000    0.000  0.000  0.243    0.298  0.181  0.000
 C          0.145  0.128 -0.000    0.000  0.000 -0.236    0.221  0.065  0.000
 C          0.149  0.034  0.000    0.000  0.000 -0.427    0.099  0.190  0.000
 C          0.023  0.017  0.000   -0.000  0.000 -0.327   -0.026  0.256 -0.000
 C         -0.086 -0.174  0.000   -0.000  0.000  0.196   -0.041  0.348 -0.000
 C         -0.080 -0.209 -0.000    0.000  0.000  0.716    0.101  0.178 -0.000
 F          0.356 -0.567  0.000    0.000 -0.000 -0.150    0.411  0.101 -0.000
 Br        -0.085  0.339  0.000   -0.000 -0.000  0.018   -0.006 -0.168 -0.000
 Cl         0.035 -0.285 -0.000   -0.000 -0.000  0.070   -0.061 -0.197 -0.000
 I          0.011 -0.015  0.000   -0.000 -0.000  0.013   -0.034 -0.038  0.000
 F         -0.358 -0.204 -0.000   -0.000  0.000 -0.125   -0.409  0.358  0.000
 I          0.013  0.031 -0.000   -0.000  0.000 -0.018   -0.008  0.013  0.000
 TransDip  -0.000  0.022 -0.000   -0.000 -0.000  0.015    0.001 -0.013  0.000

 Mode:                13                     14                     15
 Frequency:       343.35                 345.39                 490.25
 Force Cnst:      1.5060                 0.8754                 2.5991
 Red. Mass:      21.6825                12.4551                18.3543
 IR Active:          YES                    YES                    YES
 IR Intens:        0.411                  0.088                  4.256
 Raman Active:       YES                    YES                    YES
               X      Y      Z        X      Y      Z        X      Y      Z
 C          0.023 -0.021  0.000   -0.000 -0.000  0.312   -0.329 -0.020 -0.000
 C         -0.027  0.018  0.000   -0.000 -0.000  0.611   -0.208  0.051 -0.000
 C         -0.169  0.106  0.000    0.000 -0.000  0.032   -0.075  0.000  0.000
 C         -0.061  0.065 -0.000    0.000 -0.000 -0.591   -0.248  0.068  0.000
 C          0.016  0.110 -0.000    0.000 -0.000 -0.349   -0.227  0.293  0.000
 C         -0.021  0.050 -0.000   -0.000 -0.000 -0.056   -0.238  0.119 -0.000
 F          0.379 -0.518 -0.000   -0.000  0.000 -0.146   -0.240 -0.371  0.000
 Br        -0.012 -0.042 -0.000    0.000  0.000 -0.028    0.009 -0.023  0.000
 Cl        -0.404  0.159 -0.000    0.000 -0.000 -0.001    0.336 -0.156 -0.000
 I         -0.005  0.004  0.000    0.000  0.000  0.015    0.011  0.007 -0.000
 F          0.549  0.177  0.000   -0.000 -0.000  0.179    0.113  0.467 -0.000
 I          0.007 -0.001  0.000   -0.000 -0.000  0.002    0.036 -0.012  0.000
 TransDip  -0.020  0.006  0.000    0.000 -0.000  0.009   -0.064  0.017 -0.000

 Mode:                16                     17                     18
 Frequency:       595.01                 613.60                 647.50
 Force Cnst:      2.5241                 3.0006                 3.0070
 Red. Mass:      12.1007                13.5264                12.1729
 IR Active:          YES                    YES                    YES
 IR Intens:        0.234                 40.976                  0.098
 Raman Active:       YES                    YES                    YES
               X      Y      Z        X      Y      Z        X      Y      Z
 C         -0.000 -0.000 -0.303   -0.033 -0.320 -0.000    0.000 -0.000 -0.578
 C          0.000  0.000 -0.298    0.139  0.006  0.000    0.000 -0.000  0.403
 C          0.000  0.000  0.714    0.112  0.218 -0.000    0.000  0.000 -0.060
 C          0.000  0.000 -0.348    0.419  0.280  0.000   -0.000  0.000 -0.336
 C          0.000  0.000 -0.204    0.341  0.117  0.000   -0.000 -0.000  0.602
 C          0.000 -0.000  0.373    0.451 -0.222 -0.000   -0.000 -0.000 -0.022
 F         -0.000 -0.000  0.067   -0.342 -0.170  0.000    0.000  0.000  0.105
 Br        -0.000 -0.000  0.005   -0.016  0.004 -0.000   -0.000  0.000 -0.009
 Cl        -0.000  0.000 -0.045   -0.045  0.007  0.000   -0.000 -0.000  0.004
 I         -0.000 -0.000  0.003   -0.025 -0.019 -0.000    0.000  0.000  0.004
 F         -0.000  0.000  0.049   -0.039  0.168 -0.000    0.000 -0.000 -0.112
 I         -0.000  0.000 -0.005   -0.030  0.007  0.000    0.000  0.000  0.000
 TransDip   0.000  0.000 -0.015    0.205  0.012  0.000   -0.000 -0.000  0.010

 Mode:                19                     20                     21
 Frequency:       655.70                 672.03                 720.87
 Force Cnst:      3.2930                 3.5020                 3.6890
 Red. Mass:      12.9997                13.1607                12.0490
 IR Active:          YES                    YES                    YES
 IR Intens:       11.701                 50.578                  5.667
 Raman Active:       YES                    YES                    YES
               X      Y      Z        X      Y      Z        X      Y      Z
 C          0.055 -0.109  0.000   -0.325  0.380 -0.000    0.000 -0.000  0.478
 C          0.278  0.279 -0.000   -0.244  0.427  0.000    0.000 -0.000 -0.344
 C          0.207  0.506 -0.000    0.022  0.136 -0.000    0.000 -0.000  0.275
 C         -0.138  0.397  0.000    0.367  0.142 -0.000   -0.000 -0.000 -0.351
 C         -0.345 -0.132 -0.000    0.262 -0.098  0.000   -0.000  0.000  0.502
 C         -0.291 -0.159  0.000   -0.094  0.376 -0.000    0.000 -0.000 -0.442
 F         -0.113  0.098 -0.000    0.026 -0.166  0.000   -0.000  0.000 -0.054
 Br        -0.010 -0.048  0.000    0.013 -0.076 -0.000   -0.000  0.000  0.004
 Cl         0.000 -0.062  0.000    0.034  0.005  0.000   -0.000  0.000 -0.006
 I          0.000 -0.012 -0.000   -0.013 -0.011  0.000    0.000  0.000  0.002
 F          0.211 -0.187  0.000   -0.087 -0.250 -0.000    0.000  0.000 -0.060
 I          0.013 -0.001 -0.000    0.006 -0.010 -0.000   -0.000  0.000  0.003
 TransDip  -0.035  0.104 -0.000    0.004  0.228  0.000    0.000 -0.000  0.076

 Mode:                22                     23                     24
 Frequency:       892.05                1050.05                1069.75
 Force Cnst:      6.2191                 8.4486                 8.5324
 Red. Mass:      13.2648                13.0050                12.6548
 IR Active:          YES                    YES                    YES
 IR Intens:       24.180                 16.977                  5.243
 Raman Active:       YES                    YES                    YES
               X      Y      Z        X      Y      Z        X      Y      Z
 C          0.028  0.068 -0.000   -0.083 -0.149  0.000   -0.277 -0.151 -0.000
 C          0.322  0.220  0.000   -0.134 -0.155  0.000   -0.243  0.622  0.000
 C          0.657 -0.273 -0.000   -0.065 -0.069 -0.000    0.077 -0.041 -0.000
 C          0.039 -0.356 -0.000    0.577  0.144 -0.000   -0.144 -0.220 -0.000
 C         -0.014 -0.060 -0.000   -0.043 -0.334 -0.000   -0.029 -0.101 -0.000
 C         -0.260  0.144  0.000   -0.520 -0.201  0.000    0.282 -0.449  0.000
 F         -0.205 -0.096  0.000    0.163  0.150 -0.000    0.199  0.150  0.000
 Br        -0.000 -0.012 -0.000    0.001  0.009 -0.000    0.003 -0.029 -0.000
 Cl        -0.150  0.069 -0.000   -0.000  0.014  0.000    0.005  0.006 -0.000
 I          0.002  0.002  0.000   -0.005 -0.004  0.000    0.003  0.002  0.000
 F         -0.063  0.183  0.000   -0.009  0.303  0.000    0.006  0.149  0.000
 I          0.007 -0.002  0.000    0.007 -0.001 -0.000   -0.005  0.002  0.000
 TransDip   0.147 -0.057 -0.000   -0.071 -0.112 -0.000   -0.025 -0.069 -0.000

 Mode:                25                     26                     27
 Frequency:      1274.65                1288.82                1400.33
 Force Cnst:     11.5018                12.1194                14.1540
 Red. Mass:      12.0153                12.3836                12.2509
 IR Active:          YES                    YES                    YES
 IR Intens:        0.460                 12.233                193.970
 Raman Active:       YES                    YES                    YES
               X      Y      Z        X      Y      Z        X      Y      Z
 C          0.258 -0.288  0.000   -0.269 -0.117  0.000    0.384 -0.138 -0.000
 C         -0.360 -0.029  0.000   -0.361 -0.271 -0.000   -0.039  0.380  0.000
 C          0.094  0.472 -0.000    0.562 -0.208 -0.000   -0.245 -0.318  0.000
 C          0.206 -0.440 -0.000    0.071  0.313  0.000    0.340 -0.036 -0.000
 C         -0.312 -0.098 -0.000   -0.278  0.324  0.000   -0.220  0.535 -0.000
 C          0.145  0.349 -0.000    0.126  0.022 -0.000   -0.170 -0.110 -0.000
 F         -0.013 -0.015 -0.000    0.128  0.061  0.000   -0.077 -0.022 -0.000
 Br        -0.001 -0.000 -0.000    0.002  0.011  0.000    0.001 -0.008 -0.000
 Cl         0.008 -0.003 -0.000   -0.040  0.020  0.000    0.009  0.008 -0.000
 I          0.001  0.001  0.000   -0.002 -0.003 -0.000   -0.002  0.000  0.000
 F         -0.019  0.034  0.000    0.040 -0.159 -0.000    0.025 -0.166  0.000
 I         -0.001  0.001  0.000    0.000 -0.000 -0.000    0.002  0.001  0.000
 TransDip  -0.011  0.019  0.000    0.090 -0.066 -0.000    0.062  0.442 -0.000

 Mode:                28                     29                     30
 Frequency:      1404.74                1565.92                1574.95
 Force Cnst:     14.3759                17.3742                17.5544
 Red. Mass:      12.3649                12.0257                12.0116
 IR Active:          YES                    YES                    YES
 IR Intens:      100.048                 21.462                 20.632
 Raman Active:       YES                    YES                    YES
               X      Y      Z        X      Y      Z        X      Y      Z
 C          0.412  0.499 -0.000   -0.058 -0.434  0.000    0.425 -0.273  0.000
 C         -0.260  0.031 -0.000    0.191  0.206 -0.000   -0.444  0.106 -0.000
 C          0.057 -0.191 -0.000   -0.167 -0.383  0.000    0.179 -0.051 -0.000
 C          0.042  0.247  0.000   -0.047  0.301  0.000   -0.337  0.221  0.000
 C         -0.325 -0.376  0.000   -0.183 -0.328 -0.000    0.513 -0.064  0.000
 C          0.284 -0.176  0.000    0.218  0.519 -0.000   -0.262  0.053 -0.000
 F         -0.150 -0.130  0.000    0.028  0.032  0.000   -0.032  0.001  0.000
 Br         0.003 -0.003  0.000   -0.001 -0.000 -0.000    0.002 -0.001  0.000
 Cl        -0.003  0.005  0.000    0.003  0.004 -0.000    0.002 -0.001  0.000
 I          0.001 -0.001 -0.000    0.001 -0.000 -0.000   -0.000 -0.001 -0.000
 F          0.021  0.109 -0.000    0.001  0.042  0.000   -0.021  0.011 -0.000
 I         -0.003  0.001 -0.000   -0.001 -0.001  0.000   -0.001  0.001 -0.000
 TransDip   0.318  0.038 -0.000   -0.049 -0.140  0.000    0.142 -0.030  0.000

 STANDARD THERMODYNAMIC QUANTITIES AT   298.15 K  AND     1.00 ATM

   This Molecule has  0 Imaginary Frequencies
   Zero point vibrational energy:       26.698 kcal/mol

   Atom    1 Element C  Has Mass   12.00000
   Atom    2 Element C  Has Mass   12.00000
   Atom    3 Element C  Has Mass   12.00000
   Atom    4 Element C  Has Mass   12.00000
   Atom    5 Element C  Has Mass   12.00000
   Atom    6 Element C  Has Mass   12.00000
   Atom    7 Element F  Has Mass   18.99840
   Atom    8 Element Br Has Mass   78.91830
   Atom    9 Element Cl Has Mass   34.96885
   Atom   10 Element I  Has Mass  126.90440
   Atom   11 Element F  Has Mass   18.99840
   Atom   12 Element I  Has Mass  126.90440
   Molecular Mass:   477.692750 amu
   Principal axes and moments of inertia in amu*Bohr^2:
                             1           2           3
    Eigenvalues --     6960.94404  9850.12976 16811.07381
          X               0.99969    -0.02475     0.00000
          Y               0.02475     0.99969     0.00000
          Z              -0.00000    -0.00000     1.00000
   Rotational Symmetry Number is   1
   The Molecule is an Asymmetric Top
   Translational Enthalpy:        0.889 kcal/mol
   Rotational Enthalpy:           0.889 kcal/mol
   Vibrational Enthalpy:         32.570 kcal/mol
   gas constant (RT):             0.592 kcal/mol
   Translational Entropy:        44.379  cal/mol.K
   Rotational Entropy:           35.398  cal/mol.K
   Vibrational Entropy:          38.344  cal/mol.K

   Total Enthalpy:               34.940 kcal/mol
   Total Entropy:               118.122  cal/mol.K

 ======================================================================

 STANDARD THERMODYNAMIC QUANTITIES FOR ANHARMONIC VIBRATION -- TOSH

   Zero point vibrational energy: ************ kcal/mol

   Vibrational Enthalpy:       Infinity kcal/mol
   Vibrational Entropy:             NaN  cal/mol.K

   Total Enthalpy:             Infinity kcal/mol
   Total Entropy:                   NaN  cal/mol.K

 ======================================================================

 STANDARD THERMODYNAMIC QUANTITIES FOR ANHARMONIC VIBRATION -- VPT2

   Zero point vibrational energy: ************ kcal/mol

   Vibrational Enthalpy:       Infinity kcal/mol
   Vibrational Entropy:             NaN  cal/mol.K

   Total Enthalpy:             Infinity kcal/mol
   Total Entropy:                   NaN  cal/mol.K

 ======================================================================

Archival summary:
1\1\february\FREQ\ProcedureUnspecified\BasisUnspecified\2r1l126\taweetha\MonDec203:06:062019MonDec203:06:062019\0\\#,FREQ,ProcedureUnspecified,BasisUnspecified,\\0,1\I\C,1,2.12231\C,2,1.39253,1,118.593\F,3,1.3367,2,119.159,1,-0,0\C,3,1.39146,2,122.327,1,180,0\C,5,1.3903,3,117.754,2,0,0\F,6,1.33511,5,119.01,3,-180,0\C,6,1.39319,5,121.961,3,0,0\C,8,1.40232,6,119.13,5,-0,0\Cl,9,1.73445,8,119.496,6,180,0\Br,8,1.896,6,118.231,5,-180,0\I,5,2.10626,3,121.24,2,-180,0\\\@

 Total job time:  733.25s(wall), 4199.35s(cpu) 
 Mon Dec  2 03:06:06 2019

        *************************************************************
        *                                                           *
        *  Thank you very much for using Q-Chem.  Have a nice day.  *
        *                                                           *
        *************************************************************
