# Supplementary material for: Geometric and energetic data from quantum chemical calculations of halobenzenes and xylenes
Source: Data Brief. 2020 Mar 5;30:105386. doi: 10.1016/j.dib.2020.105386 (PMC7114895; doi:10.1016/j.dib.2020.105386)
Supplement: Supplementary file 1 [file mmc1.zip › halobenzene/B3LYP/FBrClIIBr.out]

                  Welcome to Q-Chem
     A Quantum Leap Into The Future Of Chemistry


 Q-Chem 5.2 (devel), Q-Chem, Inc., Pleasanton, CA (2019)

 Yihan Shao,  Zhengting Gan,  E. Epifanovsky,  A. T. B. Gilbert,  M. Wormit,  
 J. Kussmann,  A. W. Lange,  A. Behn,  Jia Deng,  Xintian Feng,  D. Ghosh,  
 M. Goldey,  P. R. Horn,  L. D. Jacobson,  I. Kaliman,  T. Kus,  A. Landau,  
 Jie Liu,  E. I. Proynov,  R. M. Richard,  R. P. Steele,  E. J. Sundstrom,  
 H. L. Woodcock III,  P. M. Zimmerman,  D. Zuev,  B. Albrecht,  E. Alguire,  
 S. A. Baeppler,  D. Barton,  Z. Benda,  Y. A. Bernard,  E. J. Berquist,  
 K. B. Bravaya,  H. Burton,  D. Casanova,  Chun-Min Chang,  Yunqing Chen,  
 A. Chien,  K. D. Closser,  M. P. Coons,  S. Coriani,  S. Dasgupta,  
 A. L. Dempwolff,  M. Diedenhofen,  Hainam Do,  R. G. Edgar,  Po-Tung Fang,  
 S. Faraji,  S. Fatehi,  Qingguo Feng,  K. D. Fenk,  J. Fosso-Tande,  
 J. Gayvert,  Qinghui Ge,  A. Ghysels,  G. Gidofalvi,  J. Gomes,  
 J. Gonthier,  A. Gunina,  D. Hait,  M. W. D. Hanson-Heine,  
 P. H. P. Harbach,  A. W. Hauser,  M. F. Herbst,  J. E. Herr,  
 E. G. Hohenstein,  Z. C. Holden,  Kerwin Hui,  B. C. Huynh,  T.-C. Jagau,  
 Hyunjun Ji,  B. Kaduk,  K. Khistyaev,  Jaehoon Kim,  P. Klunzinger,  K. Koh,  
 D. Kosenkov,  L. Koulias,  T. Kowalczyk,  C. M. Krauter,  A. Kunitsa,  
 Ka Un Lao,  A. Laurent,  K. V. Lawler,  Joonho Lee,  D. Lefrancois,  
 S. Lehtola,  D. S. Levine,  Yi-Pei Li,  You-Sheng Lin,  Fenglai Liu,  
 E. Livshits,  A. Luenser,  P. Manohar,  E. Mansoor,  S. F. Manzer,  
 Shan-Ping Mao,  Yuezhi Mao,  N. Mardirossian,  A. V. Marenich,  
 T. Markovich,  L. A. Martinez-Martinez,  S. A. Maurer,  N. J. Mayhall,  
 S. C. McKenzie,  J.-M. Mewes,  P. Morgante,  A. F. Morrison,  
 J. W. Mullinax,  K. Nanda,  T. S. Nguyen-Beck,  R. Olivares-Amaya,  
 J. A. Parkhill,  Zheng Pei,  T. M. Perrine,  F. Plasser,  P. Pokhilko,  
 S. Prager,  A. Prociuk,  E. Ramos,  D. R. Rehn,  F. Rob,  M. Scheurer,  
 M. Schneider,  N. Sergueev,  S. M. Sharada,  S. Sharma,  D. W. Small,  
 T. Stauch,  T. Stein,  Yu-Chuan Su,  A. J. W. Thom,  A. Tkatchenko,  
 T. Tsuchimochi,  N. M. Tubman,  L. Vogt,  M. L. Vidal,  O. Vydrov,  
 M. A. Watson,  J. Wenzel,  M. de Wergifosse,  T. A. Wesolowski,  A. White,  
 J. Witte,  A. Yamada,  Jun Yang,  K. Yao,  S. Yeganeh,  S. R. Yost,  
 Zhi-Qiang You,  A. Zech,  Igor Ying Zhang,  Xing Zhang,  Yan Zhao,  
 Ying Zhu,  B. R. Brooks,  G. K. L. Chan,  C. J. Cramer,  M. S. Gordon,  
 W. J. Hehre,  A. Klamt,  M. W. Schmidt,  C. D. Sherrill,  D. G. Truhlar,  
 A. Aspuru-Guzik,  R. Baer,  A. T. Bell,  N. A. Besley,  Jeng-Da Chai,  
 A. E. DePrince, III,  R. A. DiStasio Jr.,  A. Dreuw,  B. D. Dunietz,  
 T. R. Furlani,  Chao-Ping Hsu,  Yousung Jung,  Jing Kong,  D. S. Lambrecht,  
 WanZhen Liang,  C. Ochsenfeld,  V. A. Rassolov,  L. V. Slipchenko,  
 J. E. Subotnik,  T. Van Voorhis,  J. M. Herbert,  A. I. Krylov,  
 P. M. W. Gill,  M. Head-Gordon

 Contributors to earlier versions of Q-Chem not listed above: 
 R. D. Adamson,  B. Austin,  J. Baker,  G. J. O. Beran,  K. Brandhorst,  
 S. T. Brown,  E. F. C. Byrd,  A. K. Chakraborty,  C.-L. Cheng,  
 Siu Hung Chien,  D. M. Chipman,  D. L. Crittenden,  H. Dachsel,  
 R. J. Doerksen,  A. D. Dutoi,  L. Fusti-Molnar,  W. A. Goddard III,  
 A. Golubeva-Zadorozhnaya,  S. R. Gwaltney,  G. Hawkins,  A. Heyden,  
 S. Hirata,  G. Kedziora,  F. J. Keil,  C. Kelley,  Jihan Kim,  R. A. King,  
 R. Z. Khaliullin,  P. P. Korambath,  W. Kurlancheek,  A. M. Lee,  M. S. Lee,  
 S. V. Levchenko,  Ching Yeh Lin,  D. Liotard,  R. C. Lochan,  I. Lotan,  
 P. E. Maslen,  N. Nair,  D. P. O'Neill,  D. Neuhauser,  E. Neuscamman,  
 C. M. Oana,  R. Olson,  B. Peters,  R. Peverati,  P. A. Pieniazek,  
 Y. M. Rhee,  J. Ritchie,  M. A. Rohrdanz,  E. Rosta,  N. J. Russ,  
 H. F. Schaefer III,  N. E. Schultz,  N. Shenvi,  A. C. Simmonett,  A. Sodt,  
 D. Stuck,  K. S. Thanthiriwatte,  V. Vanovschi,  Tao Wang,  A. Warshel,  
 C. F. Williams,  Q. Wu,  X. Xu,  W. Zhang

 Please cite Q-Chem as follows:
 Y. Shao et al., Mol. Phys. 113, 184-215 (2015)
 DOI: 10.1080/00268976.2014.952696

 Q-Chem 5.2.1 for Intel X86 EM64T Linux

 Parts of Q-Chem use Armadillo 8.300.2 (Tropical Shenanigans).
 http://arma.sourceforge.net/

 Q-Chem begins on Mon Dec  2 03:06:06 2019  

Host: 
0

     Scratch files written to /scratch/taweetham/qchem29987//
NAlpha2: 238
NElect   238
Mult     1

Checking the input file for inconsistencies... 	...done.

--------------------------------------------------------------
User input:
--------------------------------------------------------------
$MOLECULE
0 1
C   
C	1	CC
C	2	CC	1	120.0		
C	3	CC	2	120.0	1	0.0
C	4	CC	3	120.0	2	0.0	
C	5 	CC	4	120.0	3	0.0
F	1	CF	2	120.0	3	180.0
Br	2	CBr	3	120.0	4	180.0
Cl	3	CCl	4	120.0	5	180.0
I	4	CI	5	120.0	6	180.0
I	5	CI	6	120.0	1	180.0
Br	6	CBr	1	120.0	2	180.0

CC=1.39483
CH=1.08673
CF=1.33960
CCl=1.72090
CBr=1.89068
CI=2.07886
$END

$REM
   JOB_TYPE	OPTIMIZATION
   BASIS	6-311++G**
   METHOD	B3LYP
   MEM_TOTAL	64000
   SYM_IGNORE	TRUE
$END

--------------------------------------------------------------
 ----------------------------------------------------------------
             Standard Nuclear Orientation (Angstroms)
    I     Atom           X                Y                Z
 ----------------------------------------------------------------
    1      C       0.0000000000     0.0000000000     0.0000000000
    2      C       0.0000000000     0.0000000000     1.3948300000
    3      C       1.2079582140     0.0000000000     2.0922450000
    4      C       2.4159164279     0.0000000000     1.3948300000
    5      C       2.4159164279     0.0000000000    -0.0000000000
    6      C       1.2079582140     0.0000000000    -0.6974150000
    7      F      -1.1601276309    -0.0000000000    -0.6698000000
    8      Br     -1.6373769104    -0.0000000000     2.3401700000
    9      Cl      1.2079582140    -0.0000000000     3.8131450000
   10      I       4.2162619988    -0.0000000000     2.4342600000
   11      I       4.2162619988    -0.0000000000    -1.0394300000
   12      Br      1.2079582140    -0.0000000000    -2.5880950000
 ----------------------------------------------------------------
 Nuclear Repulsion Energy =        3264.34581821 hartrees
 There are      119 alpha and      119 beta electrons
 Requested basis set is 6-311++G(d,p)
 There are 141 shells and 404 basis functions

 Total QAlloc Memory Limit  64000 MB
 Mega-Array Size       188 MB
 MEM_STATIC part       192 MB
 A cutoff of  1.0D-11 yielded   6218 shell pairs
 There are     56845 function pairs (     63155 Cartesian)
 Smallest overlap matrix eigenvalue = 7.16E-07

 Q-Chem warning in module stvman/mkSTV.C, line 318:

 Overlap eigenvalue is smaller than square root of threshold
 Use THRESH >= 12 to get rid of this warning

 Linear dependence detected in AO basis
 Tighter screening thresholds may be required for diffuse basis sets
 Use S2THRESH > 14 and THRESH = 14 in case of SCF convergence issues
 Number of orthogonalized atomic orbitals = 403
 Maximum deviation from orthogonality = 1.620E-10

 Scale SEOQF with 1.000000e-01/1.000000e-01/1.000000e-01

 Standard Electronic Orientation quadrupole field applied
 Nucleus-field energy     =    -0.0000000411 hartrees
 Guess from superposition of atomic densities
 Warning:  Energy on first SCF cycle will be non-variational
 SAD guess density has 238.000000 electrons

 -----------------------------------------------------------------------
  General SCF calculation program by
  Eric Jon Sundstrom, Paul Horn, Yuezhi Mao, Dmitri Zuev, Alec White,
  David Stuck, Shaama M.S., Shane Yost, Joonho Lee, David Small,
  Daniel Levine, Susi Lehtola, Hugh Burton, Evgeny Epifanovsky,
  Bang C. Huynh
 -----------------------------------------------------------------------
 Exchange:     0.2000 Hartree-Fock + 0.0800 Slater + 0.7200 B88
 Correlation:  0.1900 VWN1RPA + 0.8100 LYP
 Using SG-1 standard quadrature grid
 using 6 threads for integral computing
 -------------------------------------------------------
 OpenMP Integral computing Module                
 Release: version 2.0, May 2017, Q-Chem Inc. Pleasanton 
 -------------------------------------------------------
 A restricted SCF calculation will be
 performed using DIIS
 SCF converges when DIIS error is below 1.0e-08
 ---------------------------------------
  Cycle       Energy         DIIS error
 ---------------------------------------
    1  -19778.5530853422      2.94e-02  
    2  -19776.0124135831      2.05e-03  
    3  -19775.9343366867      2.75e-03  
    4  -19776.0460332690      9.25e-04  
    5  -19776.0648409791      2.12e-04  
    6  -19776.0654100857      8.65e-05  
    7  -19776.0655331065      2.77e-05  
    8  -19776.0655470229      1.12e-05  
    9  -19776.0655491455      2.06e-06  
   10  -19776.0655491954      9.83e-07  
   11  -19776.0655492126      4.07e-07  
   12  -19776.0655492147      6.97e-08  
   13  -19776.0655492152      3.38e-08  
   14  -19776.0655492181      6.19e-09  Convergence criterion met
 ---------------------------------------
 SCF time:   CPU 261.10s  wall 47.00s 
 SCF   energy in the final basis set =   -19776.0655492181
 Total energy in the final basis set =   -19776.0655492181

 --------------------------------------------------------------

                    Orbital Energies (a.u.)
 --------------------------------------------------------------

 Alpha MOs
 -- Occupied --
*****************-482.8594-482.8588-176.3203-176.3191-165.7240-165.7229
********-165.7217-165.7208-165.7206-101.5843 -62.5122 -62.5117 -56.3330
-56.3324 -56.3288 -56.3284 -56.3282 -56.3279 -35.8169 -35.8158 -31.3102
-31.3091 -31.3043 -31.3036 -31.3031 -31.3025 -24.7309 -22.9606 -22.9595
-22.9593 -22.9589 -22.9582 -22.9578 -22.9547 -22.9547 -22.9536 -22.9536
-10.3165 -10.2869 -10.2777 -10.2773 -10.2690 -10.2661  -9.4996  -8.7210
 -8.7206  -7.2643  -7.2545  -7.2537  -6.5534  -6.5529  -6.5394  -6.5389
 -6.5384  -6.5381  -6.3667  -6.3656  -4.7795  -4.7784  -4.7647  -4.7636
 -4.7635  -4.7625  -2.6641  -2.6636  -2.6604  -2.6598  -2.6596  -2.6592
 -2.6484  -2.6483  -2.6481  -2.6480  -2.0456  -2.0444  -2.0410  -2.0402
 -2.0399  -2.0391  -2.0273  -2.0271  -2.0261  -2.0259  -1.2733  -0.9552
 -0.9018  -0.8590  -0.8360  -0.7907  -0.7587  -0.7032  -0.6875  -0.6314
 -0.6243  -0.5713  -0.5695  -0.5166  -0.4934  -0.4747  -0.4521  -0.4510
 -0.4389  -0.4022  -0.3966  -0.3873  -0.3611  -0.3587  -0.3419  -0.3353
 -0.3144  -0.3066  -0.3005  -0.2974  -0.2656  -0.2619  -0.2492
 -- Virtual --
 -0.0974  -0.0693  -0.0616  -0.0432  -0.0349  -0.0113  -0.0046   0.0166
  0.0231   0.0296   0.0402   0.0430   0.0558   0.0583   0.0622   0.0681
  0.0691   0.0794   0.0809   0.0856   0.0919   0.0952   0.1041   0.1087
  0.1165   0.1232   0.1274   0.1329   0.1409   0.1472   0.1592   0.1603
  0.1664   0.1802   0.1827   0.1884   0.1933   0.1972   0.2027   0.2035
  0.2103   0.2165   0.2267   0.2419   0.2424   0.2477   0.2541   0.2577
  0.2758   0.2773   0.2982   0.3011   0.3152   0.3331   0.3507   0.3648
  0.3715   0.3839   0.3846   0.3922   0.3987   0.4024   0.4114   0.4172
  0.4235   0.4299   0.4310   0.4360   0.4515   0.4573   0.4610   0.4825
  0.4858   0.4927   0.5047   0.5050   0.5094   0.5234   0.5309   0.5398
  0.5487   0.5614   0.5621   0.5718   0.5909   0.5923   0.5958   0.6071
  0.6224   0.6305   0.6399   0.6599   0.6859   0.6880   0.7044   0.7068
  0.7257   0.7586   0.7600   0.7723   0.7794   0.7932   0.8059   0.8140
  0.8276   0.8392   0.8446   0.8652   0.8996   0.9182   0.9293   0.9373
  0.9406   0.9652   0.9832   1.0073   1.0542   1.0693   1.0831   1.0959
  1.1368   1.1593   1.1645   1.2097   1.2114   1.2370   1.2648   1.3190
  1.3401   1.3656   1.3695   1.3792   1.4042   1.4140   1.4349   1.4513
  1.4860   1.5179   1.5340   1.5525   1.5597   1.5725   1.6138   1.7142
  1.7297   1.7535   1.7617   1.8169   1.8194   1.8414   1.8473   1.8970
  2.0039   2.0168   2.0244   2.0340   2.0695   2.1331   2.1527   2.1952
  2.2078   2.2489   2.2529   2.2561   2.2821   2.2944   2.3225   2.3531
  2.4326   2.4793   2.5613   2.5686   2.6918   2.7186   2.8078   2.8237
  2.8266   2.8843   3.0124   3.0398   3.0658   3.0768   3.1507   3.1946
  3.3787   3.4247   3.6423   3.7514   3.7519   3.8247   3.8823   3.9397
  3.9565   3.9697   3.9731   3.9863   3.9886   3.9985   4.0376   4.0410
  4.0486   4.0592   4.0665   4.0740   4.1041   4.1128   4.1947   4.2486
  4.2604   4.2676   4.3105   4.4006   4.4073   4.4515   4.5872   4.8251
  4.8347   5.9980   6.0415   6.0677   6.1221   6.1784   6.2303   6.2991
  6.4453   6.6769   6.7515   6.7702   7.5455   7.5580   7.6674   7.6845
  7.7512   7.7560   9.7727  23.2173  23.7765  23.7816  23.9426  23.9512
 24.0368  25.8169  26.2089  26.6392  27.8737  27.9682  28.3390  28.3719
 28.3944  28.4109  28.4440  28.4799  28.5213  28.5320  28.5397  28.5441
 28.5677  28.5694  28.6005  28.6499  28.6995  28.7676  47.9731  48.0190
 66.7722 127.8815 127.9063 127.9281 127.9539 127.9856 128.0090 151.6668
151.7509 215.7657 289.7415 289.7539 289.8630 289.8843 289.9726 289.9789
********1020.84111901.83011901.9183
 --------------------------------------------------------------

          Ground-State Mulliken Net Atomic Charges

     Atom                 Charge (a.u.)
  ----------------------------------------
      1 C                    -0.799890
      2 C                     0.219042
      3 C                     0.209940
      4 C                    -0.433068
      5 C                    -0.090947
      6 C                     0.539632
      7 F                    -0.096954
      8 Br                   -0.116932
      9 Cl                    0.527567
     10 I                     0.112909
     11 I                     0.106189
     12 Br                   -0.177487
  ----------------------------------------
  Sum of atomic charges =     0.000000

 -----------------------------------------------------------------
                    Cartesian Multipole Moments
 -----------------------------------------------------------------
    Charge (ESU x 10^10)
                -0.0000
    Dipole Moment (Debye)
         X       1.1459      Y       0.0000      Z       0.1610
       Tot       1.1571
    Quadrupole Moments (Debye-Ang)
        XX    -137.1914     XY       0.0000     YY    -145.4759
        XZ      -1.8400     YZ      -0.0000     ZZ    -141.1464
    Octopole Moments (Debye-Ang^2)
       XXX    -785.2268    XXY       0.0000    XYY    -285.4491
       YYY       0.0000    XXZ     -93.2533    XYZ      -0.0000
       YYZ    -104.2763    XZZ    -269.4865    YZZ       0.0000
       ZZZ    -311.1261
    Hexadecapole Moments (Debye-Ang^3)
      XXXX   -6805.2239   XXXY       0.0000   XXYY   -1270.3420
      XYYY       0.0000   YYYY    -182.4389   XXXZ    -374.3358
      XXYZ      -0.0000   XYYZ    -131.0528   YYYZ      -0.0000
      XXZZ   -1772.7347   XYZZ       0.0000   YYZZ    -727.4544
      XZZZ    -393.3460   YZZZ      -0.0000   ZZZZ   -3929.2262
 -----------------------------------------------------------------
 Calculating analytic gradient of the SCF energy
 Gradient of SCF Energy
            1           2           3           4           5           6
    1  -0.0026273   0.0067283  -0.0004702   0.0007459   0.0028884   0.0032415
    2   0.0000000  -0.0000000  -0.0000000  -0.0000000   0.0000000  -0.0000000
    3  -0.0004131   0.0002672   0.0025636   0.0014433  -0.0018750   0.0032998
            7           8           9          10          11          12
    1  -0.0047960   0.0054908   0.0031146  -0.0123712  -0.0132928   0.0113480
    2   0.0000000  -0.0000000  -0.0000000   0.0000000  -0.0000000  -0.0000000
    3  -0.0034397   0.0039460  -0.0082598  -0.0157400   0.0136066   0.0046011
 Max gradient component =       1.574E-02
 RMS gradient           =       5.692E-03
 Gradient time:  CPU 88.88 s  wall 14.93 s
 Geometry Optimization Parameters
   NAtoms,    NIC,     NZ,  NCons,   NDum,   NFix, NCnnct, MaxDiis
       12      78      12       0       0       0       0       0


** GEOMETRY OPTIMIZATION IN DELOCALIZED INTERNAL COORDINATES **
   Searching for a Minimum

   Optimization Cycle:   1

                       Coordinates (Angstroms)
     ATOM                X               Y               Z
      1  C         0.0000000000    0.0000000000    0.0000000000
      2  C         0.0000000000    0.0000000000    1.3948300000
      3  C         1.2079582140    0.0000000000    2.0922450000
      4  C         2.4159164279    0.0000000000    1.3948300000
      5  C         2.4159164279    0.0000000000    0.0000000000
      6  C         1.2079582140    0.0000000000   -0.6974150000
      7  F        -1.1601276309    0.0000000000   -0.6698000000
      8  Br       -1.6373769104    0.0000000000    2.3401700000
      9  Cl        1.2079582140    0.0000000000    3.8131450000
     10  I         4.2162619988    0.0000000000    2.4342600000
     11  I         4.2162619988    0.0000000000   -1.0394300000
     12  Br        1.2079582140    0.0000000000   -2.5880950000
   Point Group: c1    Number of degrees of freedom:    30


   Energy is -19776.065549218


 Attempting to generate delocalized internal coordinates
 Initial Hessian constructed with Jon Baker's OPTIMIZE code

 21 Hessian modes will be used to form the next step
  Hessian Eigenvalues:
     0.124424    0.124424    0.201019    0.201019    0.250000    0.250000
     0.250000    0.250000    0.250000    0.250000    0.250000    0.250000
     0.250000    0.334879    0.426727    0.426727    0.464882    0.464882
     0.464882    0.464882    0.572947

 Minimum search - taking simple RFO step
 Searching for Lamda that Minimizes Along All modes
 Value Taken    Lamda =  -0.01552811
 Step Taken.  Stepsize is  0.264250

                             Maximum     Tolerance    Cnvgd?
         Gradient           0.042539      0.000300      NO
         Displacement       0.142751      0.001200      NO
         Energy change     *********      0.000001      NO


 New Cartesian Coordinates Obtained by Inverse Iteration

 Displacement from previous Coordinates is:  0.571215
 ----------------------------------------------------------------
             Standard Nuclear Orientation (Angstroms)
    I     Atom           X                Y                Z
 ----------------------------------------------------------------
    1      C       0.0299984218     0.0000000000     0.0133035013
    2      C       0.0076273458     0.0000000000     1.3963533752
    3      C       1.2189786557     0.0000000000     2.0984519966
    4      C       2.4514210279     0.0000000000     1.4078852540
    5      C       2.4566352557     0.0000000000    -0.0159133780
    6      C       1.2201382787     0.0000000000    -0.6989143746
    7      F      -1.1271465968     0.0000000000    -0.6510922978
    8      Br     -1.6815222812     0.0000000000     2.2607583639
    9      Cl      1.1730025428     0.0000000000     3.8312149217
   10      I       4.2405840267     0.0000000000     2.5985329405
   11      I       4.2662909349     0.0000000000    -1.1732977762
   12      Br      1.0426775561     0.0000000000    -2.5925425267
 ----------------------------------------------------------------
 Nuclear Repulsion Energy =        3190.86016920 hartrees
 There are      119 alpha and      119 beta electrons
 Applying Cartesian multipole field
    Component          Value
    ---------          -----
     (2,0,0)        1.00000E-11
     (0,2,0)        2.00000E-11
     (0,0,2)       -3.00000E-11
 Nucleus-field energy     =    -0.0000000455 hartrees
 Requested basis set is 6-311++G(d,p)
 There are 141 shells and 404 basis functions
 A cutoff of  1.0D-11 yielded   6177 shell pairs
 There are     56550 function pairs (     62804 Cartesian)
 Smallest overlap matrix eigenvalue = 7.36E-07

 Q-Chem warning in module stvman/mkSTV.C, line 318:

 Overlap eigenvalue is smaller than square root of threshold
 Use THRESH >= 12 to get rid of this warning

 Linear dependence detected in AO basis
 Tighter screening thresholds may be required for diffuse basis sets
 Use S2THRESH > 14 and THRESH = 14 in case of SCF convergence issues
 Number of orthogonalized atomic orbitals = 403
 Maximum deviation from orthogonality = 1.131E-10
 Guess MOs from SCF MO coefficient file

 -----------------------------------------------------------------------
  General SCF calculation program by
  Eric Jon Sundstrom, Paul Horn, Yuezhi Mao, Dmitri Zuev, Alec White,
  David Stuck, Shaama M.S., Shane Yost, Joonho Lee, David Small,
  Daniel Levine, Susi Lehtola, Hugh Burton, Evgeny Epifanovsky,
  Bang C. Huynh
 -----------------------------------------------------------------------
 Exchange:     0.2000 Hartree-Fock + 0.0800 Slater + 0.7200 B88
 Correlation:  0.1900 VWN1RPA + 0.8100 LYP
 Using SG-1 standard quadrature grid
 using 6 threads for integral computing
 -------------------------------------------------------
 OpenMP Integral computing Module                
 Release: version 2.0, May 2017, Q-Chem Inc. Pleasanton 
 -------------------------------------------------------
 A restricted SCF calculation will be
 performed using DIIS
 SCF converges when DIIS error is below 1.0e-08
 ---------------------------------------
  Cycle       Energy         DIIS error
 ---------------------------------------
    1  -19776.0597271606      9.02e-04  
    2  -19776.0668511225      3.84e-04  
    3  -19776.0599972709      6.73e-04  
    4  -19776.0700083636      6.99e-05  
    5  -19776.0700843820      1.88e-05  
    6  -19776.0700889211      6.91e-06  
    7  -19776.0700896465      3.45e-06  
    8  -19776.0700898854      8.44e-07  
    9  -19776.0700898986      2.45e-07  
   10  -19776.0700898995      9.83e-08  
   11  -19776.0700899006      4.27e-08  
   12  -19776.0700899015      1.21e-08  
   13  -19776.0700898998      3.76e-09  Convergence criterion met
 ---------------------------------------
 SCF time:   CPU 239.94s  wall 44.00s 
 SCF   energy in the final basis set =   -19776.0700898998
 Total energy in the final basis set =   -19776.0700898998

 --------------------------------------------------------------

                    Orbital Energies (a.u.)
 --------------------------------------------------------------

 Alpha MOs
 -- Occupied --
*****************-482.8605-482.8592-176.3229-176.3211-165.7268-165.7250
********-165.7244-165.7227-165.7225-101.5848 -62.5133 -62.5120 -56.3341
-56.3328 -56.3298 -56.3295 -56.3285 -56.3282 -35.8193 -35.8175 -31.3129
-31.3111 -31.3064 -31.3060 -31.3046 -31.3042 -24.7301 -22.9633 -22.9618
-22.9615 -22.9614 -22.9600 -22.9597 -22.9570 -22.9570 -22.9552 -22.9552
-10.3138 -10.2915 -10.2800 -10.2795 -10.2779 -10.2762  -9.4998  -8.7220
 -8.7208  -7.2645  -7.2547  -7.2539  -6.5545  -6.5532  -6.5403  -6.5394
 -6.5391  -6.5382  -6.3686  -6.3668  -4.7817  -4.7799  -4.7661  -4.7653
 -4.7643  -4.7635  -2.6652  -2.6639  -2.6614  -2.6607  -2.6601  -2.6594
 -2.6493  -2.6493  -2.6482  -2.6481  -2.0470  -2.0453  -2.0428  -2.0420
 -2.0410  -2.0403  -2.0286  -2.0284  -2.0268  -2.0266  -1.2763  -0.9502
 -0.8977  -0.8573  -0.8309  -0.7864  -0.7569  -0.6986  -0.6808  -0.6328
 -0.6260  -0.5699  -0.5660  -0.5187  -0.4906  -0.4736  -0.4521  -0.4459
 -0.4374  -0.3992  -0.3926  -0.3850  -0.3592  -0.3581  -0.3394  -0.3292
 -0.3144  -0.3053  -0.2980  -0.2955  -0.2671  -0.2633  -0.2613
 -- Virtual --
 -0.1072  -0.0725  -0.0627  -0.0540  -0.0422  -0.0224  -0.0050   0.0143
  0.0223   0.0298   0.0403   0.0435   0.0553   0.0586   0.0630   0.0671
  0.0682   0.0801   0.0823   0.0851   0.0916   0.0935   0.1037   0.1086
  0.1164   0.1246   0.1252   0.1326   0.1405   0.1440   0.1576   0.1613
  0.1625   0.1743   0.1808   0.1859   0.1890   0.1953   0.1980   0.2041
  0.2093   0.2149   0.2289   0.2391   0.2437   0.2461   0.2511   0.2609
  0.2683   0.2741   0.2965   0.2998   0.3123   0.3379   0.3517   0.3637
  0.3749   0.3863   0.3876   0.3896   0.3975   0.4039   0.4068   0.4173
  0.4245   0.4248   0.4297   0.4305   0.4453   0.4480   0.4597   0.4760
  0.4801   0.4879   0.5053   0.5079   0.5130   0.5231   0.5262   0.5385
  0.5466   0.5482   0.5619   0.5622   0.5820   0.5868   0.5926   0.5951
  0.6048   0.6331   0.6446   0.6539   0.6750   0.6909   0.6944   0.7012
  0.7095   0.7461   0.7567   0.7568   0.7743   0.7928   0.8051   0.8133
  0.8268   0.8396   0.8451   0.8618   0.8926   0.9167   0.9205   0.9357
  0.9369   0.9671   0.9719   1.0075   1.0475   1.0629   1.0832   1.0921
  1.1386   1.1437   1.1573   1.1985   1.2016   1.2313   1.2613   1.3041
  1.3379   1.3405   1.3657   1.3678   1.4127   1.4132   1.4301   1.4525
  1.4741   1.4827   1.5277   1.5385   1.5628   1.5672   1.6081   1.7116
  1.7237   1.7452   1.7596   1.8102   1.8138   1.8343   1.8420   1.8897
  2.0032   2.0060   2.0146   2.0309   2.0593   2.1174   2.1390   2.1908
  2.2139   2.2385   2.2432   2.2520   2.2745   2.2883   2.3027   2.3342
  2.4260   2.4764   2.5489   2.5647   2.6894   2.7153   2.8041   2.8135
  2.8242   2.8814   3.0042   3.0290   3.0535   3.0648   3.1443   3.1810
  3.3693   3.4121   3.6231   3.7470   3.7524   3.8109   3.8817   3.9500
  3.9588   3.9607   3.9836   3.9877   3.9934   3.9976   4.0164   4.0301
  4.0431   4.0646   4.0681   4.0781   4.0977   4.1138   4.1640   4.2398
  4.2492   4.2537   4.3082   4.3955   4.4065   4.4215   4.5459   4.7938
  4.8423   5.9969   6.0312   6.0898   6.1049   6.1474   6.1792   6.2978
  6.4471   6.6704   6.7548   6.7701   7.5450   7.5563   7.6633   7.6761
  7.7459   7.7554   9.7671  23.2200  23.7478  23.7576  23.8942  23.9185
 24.0297  25.8139  26.1955  26.6050  27.8470  27.9437  28.3364  28.3631
 28.3983  28.4118  28.4249  28.4518  28.5234  28.5261  28.5391  28.5461
 28.5538  28.5614  28.5957  28.6257  28.6838  28.7528  47.9651  48.0182
 66.7710 127.8785 127.8988 127.9364 127.9469 127.9663 127.9820 151.6437
151.7271 215.7591 289.7406 289.7517 289.8587 289.8750 289.9681 289.9774
********1020.84021901.80621901.8931
 --------------------------------------------------------------

          Ground-State Mulliken Net Atomic Charges

     Atom                 Charge (a.u.)
  ----------------------------------------
      1 C                    -0.812865
      2 C                    -0.019160
      3 C                     0.249241
      4 C                    -0.288836
      5 C                     0.096837
      6 C                     0.338738
      7 F                    -0.076272
      8 Br                   -0.103434
      9 Cl                    0.546795
     10 I                     0.113098
     11 I                     0.110251
     12 Br                   -0.154393
  ----------------------------------------
  Sum of atomic charges =     0.000000

 -----------------------------------------------------------------
                    Cartesian Multipole Moments
 -----------------------------------------------------------------
    Charge (ESU x 10^10)
                -0.0000
    Dipole Moment (Debye)
         X       0.9331      Y       0.0000      Z       0.1446
       Tot       0.9442
    Quadrupole Moments (Debye-Ang)
        XX    -137.8030     XY      -0.0000     YY    -145.8988
        XZ      -1.4275     YZ      -0.0000     ZZ    -140.3770
    Octopole Moments (Debye-Ang^2)
       XXX    -789.0708    XXY      -0.0000    XYY    -285.6322
       YYY      -0.0000    XXZ     -92.6573    XYZ      -0.0000
       YYZ    -104.3371    XZZ    -263.7903    YZZ      -0.0000
       ZZZ    -308.9317
    Hexadecapole Moments (Debye-Ang^3)
      XXXX   -6932.5353   XXXY      -0.0000   XXYY   -1290.2250
      XYYY      -0.0000   YYYY    -183.5165   XXXZ    -414.1582
      XXYZ      -0.0000   XYYZ    -142.9499   YYYZ      -0.0000
      XXZZ   -1783.2458   XYZZ      -0.0000   YYZZ    -756.3802
      XZZZ    -397.0825   YZZZ      -0.0000   ZZZZ   -4078.8470
 -----------------------------------------------------------------
 Calculating analytic gradient of the SCF energy
 Gradient of SCF Energy
            1           2           3           4           5           6
    1   0.0013412   0.0011397  -0.0041429   0.0025441   0.0041178  -0.0089303
    2  -0.0000000   0.0000000  -0.0000000   0.0000000  -0.0000000   0.0000000
    3   0.0011410  -0.0054762   0.0032325   0.0076460  -0.0072245   0.0012167
            7           8           9          10          11          12
    1   0.0007168  -0.0005568   0.0021615  -0.0001506   0.0035316  -0.0017722
    2  -0.0000000   0.0000000   0.0000000  -0.0000000   0.0000000   0.0000000
    3  -0.0002784   0.0003401  -0.0022725   0.0077135  -0.0059921  -0.0000462
 Max gradient component =       8.930E-03
 RMS gradient           =       3.330E-03
 Gradient time:  CPU 86.05 s  wall 14.45 s
 Geometry Optimization Parameters
   NAtoms,    NIC,     NZ,  NCons,   NDum,   NFix, NCnnct, MaxDiis
       12      78      12       0       0       0       0       0

 Cartesian Hessian Update
 Hessian updated using BFGS update


** GEOMETRY OPTIMIZATION IN DELOCALIZED INTERNAL COORDINATES **
   Searching for a Minimum

   Optimization Cycle:   2

                       Coordinates (Angstroms)
     ATOM                X               Y               Z
      1  C         0.0299984218    0.0000000000    0.0133035013
      2  C         0.0076273458    0.0000000000    1.3963533752
      3  C         1.2189786557    0.0000000000    2.0984519966
      4  C         2.4514210279    0.0000000000    1.4078852540
      5  C         2.4566352557    0.0000000000   -0.0159133780
      6  C         1.2201382787    0.0000000000   -0.6989143746
      7  F        -1.1271465968    0.0000000000   -0.6510922978
      8  Br       -1.6815222812    0.0000000000    2.2607583639
      9  Cl        1.1730025428    0.0000000000    3.8312149217
     10  I         4.2405840267    0.0000000000    2.5985329405
     11  I         4.2662909349    0.0000000000   -1.1732977762
     12  Br        1.0426775561    0.0000000000   -2.5925425267
   Point Group: c1    Number of degrees of freedom:    30


   Energy is -19776.070089900

 Hessian updated using BFGS update

 12 Hessian modes will be used to form the next step
  Hessian Eigenvalues:
     0.124071    0.131743    0.200473    0.201038    0.228746    0.306620
     0.332731    0.425249    0.453185    0.462889    0.542757    0.573517

 Minimum search - taking simple RFO step
 Searching for Lamda that Minimizes Along All modes
 Value Taken    Lamda =  -0.00225137
 Step Taken.  Stepsize is  0.074325

                             Maximum     Tolerance    Cnvgd?
         Gradient           0.026855      0.000300      NO
         Displacement       0.063567      0.001200      NO
         Energy change     -0.004541      0.000001      NO


 New Cartesian Coordinates Obtained by Inverse Iteration

 Displacement from previous Coordinates is:  0.200651
 ----------------------------------------------------------------
             Standard Nuclear Orientation (Angstroms)
    I     Atom           X                Y                Z
 ----------------------------------------------------------------
    1      C       0.0288844068     0.0000000000     0.0144559090
    2      C       0.0042975586     0.0000000000     1.4015200223
    3      C       1.2161872905     0.0000000000     2.1045270035
    4      C       2.4426839809     0.0000000000     1.4046402318
    5      C       2.4451324045     0.0000000000    -0.0067871095
    6      C       1.2216811307     0.0000000000    -0.6994267317
    7      F      -1.1292500868     0.0000000000    -0.6482203425
    8      Br     -1.6880195628     0.0000000000     2.2580361558
    9      Cl      1.1561394390     0.0000000000     3.8404169350
   10      I       4.2717153839     0.0000000000     2.5199268132
   11      I       4.2670846208     0.0000000000    -1.1192748363
   12      Br      1.0621486020     0.0000000000    -2.5950740505
 ----------------------------------------------------------------
 Nuclear Repulsion Energy =        3205.17239535 hartrees
 There are      119 alpha and      119 beta electrons
 Applying Cartesian multipole field
    Component          Value
    ---------          -----
     (2,0,0)        1.00000E-11
     (0,2,0)        2.00000E-11
     (0,0,2)       -3.00000E-11
 Nucleus-field energy     =    -0.0000000421 hartrees
 Requested basis set is 6-311++G(d,p)
 There are 141 shells and 404 basis functions
 A cutoff of  1.0D-11 yielded   6179 shell pairs
 There are     56569 function pairs (     62821 Cartesian)
 Smallest overlap matrix eigenvalue = 7.16E-07

 Q-Chem warning in module stvman/mkSTV.C, line 318:

 Overlap eigenvalue is smaller than square root of threshold
 Use THRESH >= 12 to get rid of this warning

 Linear dependence detected in AO basis
 Tighter screening thresholds may be required for diffuse basis sets
 Use S2THRESH > 14 and THRESH = 14 in case of SCF convergence issues
 Number of orthogonalized atomic orbitals = 403
 Maximum deviation from orthogonality = 2.508E-10
 Guess MOs from SCF MO coefficient file

 -----------------------------------------------------------------------
  General SCF calculation program by
  Eric Jon Sundstrom, Paul Horn, Yuezhi Mao, Dmitri Zuev, Alec White,
  David Stuck, Shaama M.S., Shane Yost, Joonho Lee, David Small,
  Daniel Levine, Susi Lehtola, Hugh Burton, Evgeny Epifanovsky,
  Bang C. Huynh
 -----------------------------------------------------------------------
 Exchange:     0.2000 Hartree-Fock + 0.0800 Slater + 0.7200 B88
 Correlation:  0.1900 VWN1RPA + 0.8100 LYP
 Using SG-1 standard quadrature grid
 using 6 threads for integral computing
 -------------------------------------------------------
 OpenMP Integral computing Module                
 Release: version 2.0, May 2017, Q-Chem Inc. Pleasanton 
 -------------------------------------------------------
 A restricted SCF calculation will be
 performed using DIIS
 SCF converges when DIIS error is below 1.0e-08
 ---------------------------------------
  Cycle       Energy         DIIS error
 ---------------------------------------
    1  -19776.0700246460      2.97e-04  
    2  -19776.0708769387      1.10e-04  
    3  -19776.0703558955      1.88e-04  
    4  -19776.0711255903      2.69e-05  
    5  -19776.0711414253      7.16e-06  
    6  -19776.0711423345      2.31e-06  
    7  -19776.0711424292      9.36e-07  
    8  -19776.0711424441      3.11e-07  
    9  -19776.0711424470      9.51e-08  
   10  -19776.0711424467      3.37e-08  
   11  -19776.0711424479      1.75e-08  
   12  -19776.0711424469      3.19e-09  Convergence criterion met
 ---------------------------------------
 SCF time:   CPU 220.45s  wall 40.00s 
 SCF   energy in the final basis set =   -19776.0711424469
 Total energy in the final basis set =   -19776.0711424469

 --------------------------------------------------------------

                    Orbital Energies (a.u.)
 --------------------------------------------------------------

 Alpha MOs
 -- Occupied --
*****************-482.8605-482.8595-176.3222-176.3209-165.7261-165.7248
********-165.7236-165.7225-165.7223-101.5849 -62.5133 -62.5123 -56.3341
-56.3331 -56.3298 -56.3295 -56.3289 -56.3286 -35.8186 -35.8173 -31.3122
-31.3109 -31.3058 -31.3053 -31.3045 -31.3040 -24.7300 -22.9625 -22.9612
-22.9611 -22.9608 -22.9598 -22.9595 -22.9564 -22.9564 -22.9550 -22.9550
-10.3143 -10.2919 -10.2793 -10.2782 -10.2772 -10.2746  -9.4998  -8.7221
 -8.7211  -7.2646  -7.2546  -7.2539  -6.5546  -6.5535  -6.5404  -6.5394
 -6.5394  -6.5385  -6.3680  -6.3667  -4.7810  -4.7797  -4.7657  -4.7648
 -4.7643  -4.7634  -2.6652  -2.6642  -2.6614  -2.6607  -2.6604  -2.6597
 -2.6493  -2.6493  -2.6485  -2.6484  -2.0466  -2.0452  -2.0422  -2.0414
 -2.0409  -2.0402  -2.0282  -2.0279  -2.0268  -2.0265  -1.2761  -0.9500
 -0.8976  -0.8571  -0.8324  -0.7870  -0.7578  -0.6979  -0.6829  -0.6331
 -0.6256  -0.5693  -0.5673  -0.5185  -0.4909  -0.4739  -0.4521  -0.4463
 -0.4380  -0.3997  -0.3932  -0.3846  -0.3591  -0.3567  -0.3404  -0.3299
 -0.3139  -0.3056  -0.3002  -0.2976  -0.2667  -0.2636  -0.2582
 -- Virtual --
 -0.1066  -0.0718  -0.0626  -0.0513  -0.0413  -0.0214  -0.0050   0.0137
  0.0224   0.0295   0.0403   0.0436   0.0554   0.0586   0.0630   0.0670
  0.0682   0.0793   0.0821   0.0851   0.0920   0.0934   0.1039   0.1087
  0.1162   0.1240   0.1258   0.1327   0.1406   0.1471   0.1560   0.1606
  0.1662   0.1757   0.1815   0.1865   0.1882   0.1958   0.1986   0.2033
  0.2091   0.2146   0.2266   0.2391   0.2437   0.2471   0.2516   0.2593
  0.2693   0.2745   0.2970   0.3006   0.3122   0.3371   0.3525   0.3663
  0.3757   0.3817   0.3899   0.3902   0.3961   0.4038   0.4040   0.4178
  0.4241   0.4251   0.4273   0.4300   0.4485   0.4517   0.4615   0.4771
  0.4802   0.4866   0.5051   0.5092   0.5123   0.5230   0.5260   0.5387
  0.5467   0.5529   0.5625   0.5650   0.5870   0.5870   0.5956   0.5958
  0.6056   0.6331   0.6426   0.6539   0.6789   0.6900   0.6943   0.7018
  0.7124   0.7488   0.7580   0.7583   0.7732   0.7913   0.8062   0.8121
  0.8263   0.8402   0.8439   0.8618   0.8930   0.9176   0.9237   0.9357
  0.9369   0.9664   0.9743   1.0069   1.0460   1.0649   1.0820   1.0920
  1.1366   1.1488   1.1604   1.2033   1.2035   1.2296   1.2593   1.3063
  1.3372   1.3485   1.3657   1.3702   1.4109   1.4133   1.4263   1.4525
  1.4825   1.4905   1.5271   1.5387   1.5617   1.5686   1.6035   1.7111
  1.7257   1.7498   1.7598   1.8108   1.8141   1.8381   1.8412   1.8912
  2.0031   2.0061   2.0168   2.0312   2.0622   2.1197   2.1397   2.1932
  2.2131   2.2395   2.2448   2.2531   2.2755   2.2900   2.3026   2.3361
  2.4293   2.4757   2.5494   2.5654   2.6893   2.7159   2.8041   2.8153
  2.8252   2.8824   3.0058   3.0313   3.0586   3.0634   3.1477   3.1800
  3.3687   3.4169   3.6262   3.7473   3.7523   3.8152   3.8817   3.9469
  3.9606   3.9625   3.9834   3.9879   3.9903   3.9934   4.0252   4.0318
  4.0398   4.0645   4.0676   4.0770   4.0988   4.1111   4.1710   4.2444
  4.2494   4.2551   4.3068   4.3978   4.4070   4.4268   4.5525   4.8006
  4.8414   5.9961   6.0333   6.0754   6.1048   6.1584   6.1920   6.2977
  6.4470   6.6702   6.7544   6.7695   7.5449   7.5564   7.6631   7.6775
  7.7461   7.7567   9.7665  23.2197  23.7571  23.7613  23.9092  23.9245
 24.0231  25.8132  26.1897  26.6065  27.8515  27.9479  28.3363  28.3647
 28.3976  28.4041  28.4287  28.4620  28.5226  28.5276  28.5397  28.5429
 28.5578  28.5628  28.5948  28.6308  28.6873  28.7543  47.9650  48.0177
 66.7706 127.8786 127.9002 127.9317 127.9449 127.9727 127.9878 151.6475
151.7312 215.7585 289.7405 289.7518 289.8583 289.8763 289.9683 289.9787
********1020.83961901.81001901.8975
 --------------------------------------------------------------

          Ground-State Mulliken Net Atomic Charges

     Atom                 Charge (a.u.)
  ----------------------------------------
      1 C                    -0.864289
      2 C                    -0.005060
      3 C                     0.335816
      4 C                    -0.338742
      5 C                     0.065708
      6 C                     0.378753
      7 F                    -0.075952
      8 Br                   -0.102538
      9 Cl                    0.538940
     10 I                     0.113702
     11 I                     0.109377
     12 Br                   -0.155716
  ----------------------------------------
  Sum of atomic charges =     0.000000

 -----------------------------------------------------------------
                    Cartesian Multipole Moments
 -----------------------------------------------------------------
    Charge (ESU x 10^10)
                -0.0000
    Dipole Moment (Debye)
         X       0.9792      Y      -0.0000      Z       0.1028
       Tot       0.9845
    Quadrupole Moments (Debye-Ang)
        XX    -137.1510     XY      -0.0000     YY    -145.8443
        XZ      -1.5487     YZ       0.0000     ZZ    -141.0826
    Octopole Moments (Debye-Ang^2)
       XXX    -785.6162    XXY      -0.0000    XYY    -286.1925
       YYY      -0.0000    XXZ     -91.6442    XYZ       0.0000
       YYZ    -103.7795    XZZ    -268.1818    YZZ       0.0000
       ZZZ    -309.9180
    Hexadecapole Moments (Debye-Ang^3)
      XXXX   -6932.8001   XXXY      -0.0000   XXYY   -1297.1354
      XYYY      -0.0000   YYYY    -183.3791   XXXZ    -399.5271
      XXYZ       0.0000   XYYZ    -140.3080   YYYZ       0.0000
      XXZZ   -1794.8860   XYZZ      -0.0000   YYZZ    -742.6041
      XZZZ    -403.1012   YZZZ       0.0000   ZZZZ   -4011.5820
 -----------------------------------------------------------------
 Calculating analytic gradient of the SCF energy
 Gradient of SCF Energy
            1           2           3           4           5           6
    1   0.0002566  -0.0000251  -0.0021651   0.0020280   0.0012115  -0.0021866
    2  -0.0000000  -0.0000000  -0.0000000   0.0000000  -0.0000000   0.0000000
    3   0.0004892  -0.0018413   0.0023208   0.0005928  -0.0020242   0.0008789
            7           8           9          10          11          12
    1   0.0002722  -0.0005458  -0.0016497   0.0024367   0.0014853  -0.0011180
    2   0.0000000  -0.0000000  -0.0000000   0.0000000   0.0000000  -0.0000000
    3   0.0002756   0.0000690  -0.0001111  -0.0003947   0.0006885  -0.0009436
 Max gradient component =       2.437E-03
 RMS gradient           =       1.099E-03
 Gradient time:  CPU 86.81 s  wall 14.58 s
 Geometry Optimization Parameters
   NAtoms,    NIC,     NZ,  NCons,   NDum,   NFix, NCnnct, MaxDiis
       12      78      12       0       0       0       0       0

 Cartesian Hessian Update
 Hessian updated using BFGS update


** GEOMETRY OPTIMIZATION IN DELOCALIZED INTERNAL COORDINATES **
   Searching for a Minimum

   Optimization Cycle:   3

                       Coordinates (Angstroms)
     ATOM                X               Y               Z
      1  C         0.0288844068    0.0000000000    0.0144559090
      2  C         0.0042975586    0.0000000000    1.4015200223
      3  C         1.2161872905    0.0000000000    2.1045270035
      4  C         2.4426839809    0.0000000000    1.4046402318
      5  C         2.4451324045    0.0000000000   -0.0067871095
      6  C         1.2216811307    0.0000000000   -0.6994267317
      7  F        -1.1292500868    0.0000000000   -0.6482203425
      8  Br       -1.6880195628    0.0000000000    2.2580361558
      9  Cl        1.1561394390    0.0000000000    3.8404169350
     10  I         4.2717153839    0.0000000000    2.5199268132
     11  I         4.2670846208    0.0000000000   -1.1192748363
     12  Br        1.0621486020    0.0000000000   -2.5950740505
   Point Group: c1    Number of degrees of freedom:    30


   Energy is -19776.071142447

 Hessian updated using BFGS update

 14 Hessian modes will be used to form the next step
  Hessian Eigenvalues:
     0.124183    0.126445    0.200670    0.201022    0.237831    0.244584
     0.331725    0.372939    0.411407    0.437225    0.460480    0.464772
     0.540899    0.572634

 Minimum search - taking simple RFO step
 Searching for Lamda that Minimizes Along All modes
 Value Taken    Lamda =  -0.00033852
 Step Taken.  Stepsize is  0.036222

                             Maximum     Tolerance    Cnvgd?
         Gradient           0.006157      0.000300      NO
         Displacement       0.019726      0.001200      NO
         Energy change     -0.001053      0.000001      NO


 New Cartesian Coordinates Obtained by Inverse Iteration

 Displacement from previous Coordinates is:  0.080829
 ----------------------------------------------------------------
             Standard Nuclear Orientation (Angstroms)
    I     Atom           X                Y                Z
 ----------------------------------------------------------------
    1      C       0.0274825330     0.0000000000     0.0132788180
    2      C       0.0036895814     0.0000000000     1.4028517249
    3      C       1.2171822900     0.0000000000     2.1018251139
    4      C       2.4372983247     0.0000000000     1.4021559007
    5      C       2.4408183221     0.0000000000    -0.0049410170
    6      C       1.2229204325     0.0000000000    -0.6993037573
    7      F      -1.1303499198     0.0000000000    -0.6507669115
    8      Br     -1.6845574199     0.0000000000     2.2641949252
    9      Cl      1.1771342625     0.0000000000     3.8384971348
   10      I       4.2507901182     0.0000000000     2.5254317553
   11      I       4.2514570235     0.0000000000    -1.1245039877
   12      Br      1.0848196197     0.0000000000    -2.5939796993
 ----------------------------------------------------------------
 Nuclear Repulsion Energy =        3211.97481110 hartrees
 There are      119 alpha and      119 beta electrons
 Applying Cartesian multipole field
    Component          Value
    ---------          -----
     (2,0,0)        1.00000E-11
     (0,2,0)        2.00000E-11
     (0,0,2)       -3.00000E-11
 Nucleus-field energy     =    -0.0000000429 hartrees
 Requested basis set is 6-311++G(d,p)
 There are 141 shells and 404 basis functions
 A cutoff of  1.0D-11 yielded   6181 shell pairs
 There are     56591 function pairs (     62854 Cartesian)
 Smallest overlap matrix eigenvalue = 7.08E-07

 Q-Chem warning in module stvman/mkSTV.C, line 318:

 Overlap eigenvalue is smaller than square root of threshold
 Use THRESH >= 12 to get rid of this warning

 Linear dependence detected in AO basis
 Tighter screening thresholds may be required for diffuse basis sets
 Use S2THRESH > 14 and THRESH = 14 in case of SCF convergence issues
 Number of orthogonalized atomic orbitals = 403
 Maximum deviation from orthogonality = 3.182E-10
 Guess MOs from SCF MO coefficient file

 -----------------------------------------------------------------------
  General SCF calculation program by
  Eric Jon Sundstrom, Paul Horn, Yuezhi Mao, Dmitri Zuev, Alec White,
  David Stuck, Shaama M.S., Shane Yost, Joonho Lee, David Small,
  Daniel Levine, Susi Lehtola, Hugh Burton, Evgeny Epifanovsky,
  Bang C. Huynh
 -----------------------------------------------------------------------
 Exchange:     0.2000 Hartree-Fock + 0.0800 Slater + 0.7200 B88
 Correlation:  0.1900 VWN1RPA + 0.8100 LYP
 Using SG-1 standard quadrature grid
 using 6 threads for integral computing
 -------------------------------------------------------
 OpenMP Integral computing Module                
 Release: version 2.0, May 2017, Q-Chem Inc. Pleasanton 
 -------------------------------------------------------
 A restricted SCF calculation will be
 performed using DIIS
 SCF converges when DIIS error is below 1.0e-08
 ---------------------------------------
  Cycle       Energy         DIIS error
 ---------------------------------------
    1  -19776.0709649685      1.49e-04  
    2  -19776.0711692690      5.29e-05  
    3  -19776.0710174217      9.74e-05  
    4  -19776.0712291117      9.94e-06  
    5  -19776.0712310492      2.58e-06  
    6  -19776.0712311315      1.18e-06  
    7  -19776.0712311550      5.31e-07  
    8  -19776.0712311613      1.12e-07  
    9  -19776.0712311613      3.02e-08  
   10  -19776.0712311615      1.23e-08  
   11  -19776.0712311601      5.45e-09  Convergence criterion met
 ---------------------------------------
 SCF time:   CPU 202.21s  wall 37.00s 
 SCF   energy in the final basis set =   -19776.0712311601
 Total energy in the final basis set =   -19776.0712311601

 --------------------------------------------------------------

                    Orbital Energies (a.u.)
 --------------------------------------------------------------

 Alpha MOs
 -- Occupied --
*****************-482.8607-482.8596-176.3218-176.3204-165.7257-165.7243
********-165.7233-165.7221-165.7219-101.5848 -62.5134 -62.5124 -56.3342
-56.3332 -56.3300 -56.3296 -56.3290 -56.3287 -35.8183 -35.8169 -31.3118
-31.3104 -31.3055 -31.3050 -31.3041 -31.3036 -24.7302 -22.9622 -22.9608
-22.9608 -22.9604 -22.9594 -22.9591 -22.9560 -22.9560 -22.9546 -22.9546
-10.3147 -10.2911 -10.2789 -10.2784 -10.2759 -10.2730  -9.4996  -8.7222
 -8.7213  -7.2644  -7.2545  -7.2537  -6.5547  -6.5536  -6.5405  -6.5396
 -6.5395  -6.5387  -6.3677  -6.3663  -4.7807  -4.7793  -4.7654  -4.7645
 -4.7639  -4.7630  -2.6653  -2.6644  -2.6615  -2.6608  -2.6605  -2.6598
 -2.6494  -2.6494  -2.6486  -2.6486  -2.0463  -2.0448  -2.0419  -2.0411
 -2.0405  -2.0398  -2.0279  -2.0277  -2.0265  -2.0262  -1.2759  -0.9508
 -0.8981  -0.8576  -0.8331  -0.7873  -0.7584  -0.6990  -0.6830  -0.6330
 -0.6255  -0.5691  -0.5684  -0.5183  -0.4913  -0.4740  -0.4523  -0.4472
 -0.4384  -0.4000  -0.3937  -0.3846  -0.3595  -0.3572  -0.3405  -0.3310
 -0.3145  -0.3056  -0.2987  -0.2977  -0.2669  -0.2632  -0.2575
 -- Virtual --
 -0.1054  -0.0714  -0.0622  -0.0502  -0.0402  -0.0201  -0.0050   0.0140
  0.0224   0.0294   0.0402   0.0434   0.0555   0.0585   0.0629   0.0670
  0.0684   0.0795   0.0819   0.0853   0.0918   0.0936   0.1035   0.1087
  0.1164   0.1239   0.1258   0.1328   0.1405   0.1468   0.1575   0.1606
  0.1661   0.1757   0.1817   0.1865   0.1893   0.1969   0.1984   0.2036
  0.2090   0.2147   0.2271   0.2398   0.2435   0.2475   0.2515   0.2597
  0.2706   0.2748   0.2972   0.3006   0.3123   0.3371   0.3525   0.3670
  0.3759   0.3829   0.3895   0.3921   0.3960   0.4036   0.4048   0.4176
  0.4242   0.4266   0.4277   0.4302   0.4488   0.4518   0.4600   0.4780
  0.4807   0.4882   0.5050   0.5089   0.5117   0.5232   0.5261   0.5389
  0.5467   0.5544   0.5623   0.5663   0.5872   0.5879   0.5954   0.5977
  0.6093   0.6320   0.6418   0.6553   0.6800   0.6895   0.6970   0.7025
  0.7126   0.7502   0.7587   0.7607   0.7750   0.7922   0.8061   0.8132
  0.8259   0.8403   0.8442   0.8611   0.8932   0.9177   0.9252   0.9358
  0.9375   0.9664   0.9752   1.0070   1.0488   1.0656   1.0822   1.0922
  1.1378   1.1481   1.1613   1.2030   1.2049   1.2298   1.2597   1.3077
  1.3385   1.3505   1.3678   1.3714   1.4134   1.4139   1.4294   1.4532
  1.4834   1.4907   1.5291   1.5393   1.5615   1.5691   1.6059   1.7113
  1.7271   1.7513   1.7613   1.8117   1.8151   1.8395   1.8425   1.8927
  2.0032   2.0068   2.0185   2.0315   2.0635   2.1219   2.1406   2.1956
  2.2128   2.2419   2.2475   2.2532   2.2775   2.2910   2.3044   2.3388
  2.4310   2.4769   2.5505   2.5661   2.6894   2.7165   2.8047   2.8171
  2.8257   2.8835   3.0070   3.0333   3.0632   3.0637   3.1494   3.1820
  3.3713   3.4179   3.6297   3.7479   3.7522   3.8178   3.8829   3.9472
  3.9602   3.9625   3.9837   3.9879   3.9904   3.9942   4.0251   4.0330
  4.0417   4.0647   4.0661   4.0766   4.0996   4.1131   4.1725   4.2451
  4.2505   4.2567   4.3084   4.3980   4.4073   4.4289   4.5574   4.8055
  4.8404   5.9972   6.0343   6.0796   6.1070   6.1590   6.1940   6.2978
  6.4469   6.6713   6.7542   6.7694   7.5448   7.5565   7.6638   7.6787
  7.7469   7.7573   9.7663  23.2195  23.7624  23.7666  23.9194  23.9312
 24.0226  25.8135  26.1936  26.6100  27.8536  27.9509  28.3372  28.3657
 28.4001  28.4066  28.4303  28.4624  28.5232  28.5279  28.5405  28.5439
 28.5580  28.5638  28.5965  28.6318  28.6886  28.7564  47.9660  48.0176
 66.7705 127.8794 127.9011 127.9342 127.9466 127.9733 127.9892 151.6495
151.7340 215.7583 289.7404 289.7520 289.8591 289.8777 289.9691 289.9794
********1020.83951901.81211901.9005
 --------------------------------------------------------------

          Ground-State Mulliken Net Atomic Charges

     Atom                 Charge (a.u.)
  ----------------------------------------
      1 C                    -0.861300
      2 C                     0.026370
      3 C                     0.324773
      4 C                    -0.348265
      5 C                     0.036984
      6 C                     0.401895
      7 F                    -0.077630
      8 Br                   -0.103307
      9 Cl                    0.538141
     10 I                     0.112639
     11 I                     0.108334
     12 Br                   -0.158632
  ----------------------------------------
  Sum of atomic charges =     0.000000

 -----------------------------------------------------------------
                    Cartesian Multipole Moments
 -----------------------------------------------------------------
    Charge (ESU x 10^10)
                -0.0000
    Dipole Moment (Debye)
         X       0.9583      Y      -0.0000      Z       0.0957
       Tot       0.9631
    Quadrupole Moments (Debye-Ang)
        XX    -137.4951     XY      -0.0000     YY    -145.7922
        XZ      -1.6146     YZ      -0.0000     ZZ    -140.9050
    Octopole Moments (Debye-Ang^2)
       XXX    -787.4400    XXY      -0.0000    XYY    -285.7078
       YYY      -0.0000    XXZ     -92.0524    XYZ      -0.0000
       YYZ    -103.8414    XZZ    -266.7572    YZZ      -0.0000
       ZZZ    -309.9066
    Hexadecapole Moments (Debye-Ang^3)
      XXXX   -6908.5780   XXXY      -0.0000   XXYY   -1289.0198
      XYYY      -0.0000   YYYY    -183.2586   XXXZ    -398.7799
      XXYZ      -0.0000   XYYZ    -139.0899   YYYZ       0.0000
      XXZZ   -1785.8240   XYZZ      -0.0000   YYZZ    -743.6566
      XZZZ    -398.4834   YZZZ      -0.0000   ZZZZ   -4015.5556
 -----------------------------------------------------------------
 Calculating analytic gradient of the SCF energy
 Gradient of SCF Energy
            1           2           3           4           5           6
    1  -0.0001845   0.0002920   0.0003346  -0.0002192  -0.0003661   0.0011514
    2   0.0000000   0.0000000  -0.0000000   0.0000000  -0.0000000  -0.0000000
    3  -0.0002926   0.0001666   0.0004300  -0.0001735  -0.0002823   0.0005527
            7           8           9          10          11          12
    1  -0.0002050  -0.0002370   0.0009066  -0.0011906  -0.0012568   0.0009745
    2  -0.0000000  -0.0000000  -0.0000000   0.0000000   0.0000000   0.0000000
    3  -0.0000176  -0.0000315  -0.0002643  -0.0002103   0.0001757  -0.0000528
 Max gradient component =       1.257E-03
 RMS gradient           =       4.555E-04
 Gradient time:  CPU 86.70 s  wall 14.56 s
 Geometry Optimization Parameters
   NAtoms,    NIC,     NZ,  NCons,   NDum,   NFix, NCnnct, MaxDiis
       12      78      12       0       0       0       0       0

 Cartesian Hessian Update
 Hessian updated using BFGS update


** GEOMETRY OPTIMIZATION IN DELOCALIZED INTERNAL COORDINATES **
   Searching for a Minimum

   Optimization Cycle:   4

                       Coordinates (Angstroms)
     ATOM                X               Y               Z
      1  C         0.0274825330    0.0000000000    0.0132788180
      2  C         0.0036895814    0.0000000000    1.4028517249
      3  C         1.2171822900    0.0000000000    2.1018251139
      4  C         2.4372983247    0.0000000000    1.4021559007
      5  C         2.4408183221    0.0000000000   -0.0049410170
      6  C         1.2229204325    0.0000000000   -0.6993037573
      7  F        -1.1303499198    0.0000000000   -0.6507669115
      8  Br       -1.6845574199    0.0000000000    2.2641949252
      9  Cl        1.1771342625    0.0000000000    3.8384971348
     10  I         4.2507901182    0.0000000000    2.5254317553
     11  I         4.2514570235    0.0000000000   -1.1245039877
     12  Br        1.0848196197    0.0000000000   -2.5939796993
   Point Group: c1    Number of degrees of freedom:    30


   Energy is -19776.071231160

 Hessian updated using BFGS update

 16 Hessian modes will be used to form the next step
  Hessian Eigenvalues:
     0.124322    0.137337    0.198941    0.201066    0.239577    0.248391
     0.275260    0.331368    0.404409    0.421369    0.449055    0.461217
     0.464827    0.482463    0.559957    0.572991

 Minimum search - taking simple RFO step
 Searching for Lamda that Minimizes Along All modes
 Value Taken    Lamda =  -0.00006420
 Step Taken.  Stepsize is  0.013881

                             Maximum     Tolerance    Cnvgd?
         Gradient           0.003503      0.000300      NO
         Displacement       0.007974      0.001200      NO
         Energy change     -0.000089      0.000001      NO


 New Cartesian Coordinates Obtained by Inverse Iteration

 Displacement from previous Coordinates is:  0.030098
 ----------------------------------------------------------------
             Standard Nuclear Orientation (Angstroms)
    I     Atom           X                Y                Z
 ----------------------------------------------------------------
    1      C       0.0281229959     0.0000000000     0.0133928856
    2      C       0.0041557487     0.0000000000     1.4021977562
    3      C       1.2171997153     0.0000000000     2.1012709874
    4      C       2.4389746380     0.0000000000     1.4025717051
    5      C       2.4426468850     0.0000000000    -0.0055501425
    6      C       1.2226597896     0.0000000000    -0.6997579332
    7      F      -1.1294966142     0.0000000000    -0.6507660583
    8      Br     -1.6835282971     0.0000000000     2.2638685696
    9      Cl      1.1695712293     0.0000000000     3.8380388964
   10      I       4.2557137953     0.0000000000     2.5267004999
   11      I       4.2583893489     0.0000000000    -1.1235904010
   12      Br      1.0742759334     0.0000000000    -2.5936367651
 ----------------------------------------------------------------
 Nuclear Repulsion Energy =        3209.31918578 hartrees
 There are      119 alpha and      119 beta electrons
 Applying Cartesian multipole field
    Component          Value
    ---------          -----
     (2,0,0)        1.00000E-11
     (0,2,0)        2.00000E-11
     (0,0,2)       -3.00000E-11
 Nucleus-field energy     =    -0.0000000428 hartrees
 Requested basis set is 6-311++G(d,p)
 There are 141 shells and 404 basis functions
 A cutoff of  1.0D-11 yielded   6183 shell pairs
 There are     56623 function pairs (     62890 Cartesian)
 Smallest overlap matrix eigenvalue = 7.10E-07

 Q-Chem warning in module stvman/mkSTV.C, line 318:

 Overlap eigenvalue is smaller than square root of threshold
 Use THRESH >= 12 to get rid of this warning

 Linear dependence detected in AO basis
 Tighter screening thresholds may be required for diffuse basis sets
 Use S2THRESH > 14 and THRESH = 14 in case of SCF convergence issues
 Number of orthogonalized atomic orbitals = 403
 Maximum deviation from orthogonality = 1.880E-10
 Guess MOs from SCF MO coefficient file

 -----------------------------------------------------------------------
  General SCF calculation program by
  Eric Jon Sundstrom, Paul Horn, Yuezhi Mao, Dmitri Zuev, Alec White,
  David Stuck, Shaama M.S., Shane Yost, Joonho Lee, David Small,
  Daniel Levine, Susi Lehtola, Hugh Burton, Evgeny Epifanovsky,
  Bang C. Huynh
 -----------------------------------------------------------------------
 Exchange:     0.2000 Hartree-Fock + 0.0800 Slater + 0.7200 B88
 Correlation:  0.1900 VWN1RPA + 0.8100 LYP
 Using SG-1 standard quadrature grid
 using 6 threads for integral computing
 -------------------------------------------------------
 OpenMP Integral computing Module                
 Release: version 2.0, May 2017, Q-Chem Inc. Pleasanton 
 -------------------------------------------------------
 A restricted SCF calculation will be
 performed using DIIS
 SCF converges when DIIS error is below 1.0e-08
 ---------------------------------------
  Cycle       Energy         DIIS error
 ---------------------------------------
    1  -19776.0712280105      5.13e-05  
    2  -19776.0712545156      1.89e-05  
    3  -19776.0712351259      3.49e-05  
    4  -19776.0712621533      3.21e-06  
    5  -19776.0712623503      8.76e-07  
    6  -19776.0712623593      3.62e-07  
    7  -19776.0712623601      9.69e-08  
    8  -19776.0712623619      4.43e-08  
    9  -19776.0712623614      8.21e-09  Convergence criterion met
 ---------------------------------------
 SCF time:   CPU 169.80s  wall 31.00s 
 SCF   energy in the final basis set =   -19776.0712623614
 Total energy in the final basis set =   -19776.0712623614

 --------------------------------------------------------------

                    Orbital Energies (a.u.)
 --------------------------------------------------------------

 Alpha MOs
 -- Occupied --
*****************-482.8606-482.8596-176.3220-176.3206-165.7258-165.7245
********-165.7234-165.7222-165.7220-101.5847 -62.5134 -62.5124 -56.3342
-56.3332 -56.3300 -56.3296 -56.3290 -56.3286 -35.8184 -35.8170 -31.3119
-31.3105 -31.3056 -31.3051 -31.3042 -31.3037 -24.7301 -22.9623 -22.9609
-22.9609 -22.9606 -22.9595 -22.9592 -22.9561 -22.9561 -22.9547 -22.9547
-10.3145 -10.2912 -10.2790 -10.2782 -10.2764 -10.2734  -9.4996  -8.7222
 -8.7212  -7.2644  -7.2544  -7.2536  -6.5547  -6.5536  -6.5405  -6.5395
 -6.5395  -6.5387  -6.3678  -6.3664  -4.7808  -4.7794  -4.7655  -4.7646
 -4.7640  -4.7632  -2.6653  -2.6643  -2.6615  -2.6608  -2.6605  -2.6598
 -2.6495  -2.6494  -2.6486  -2.6486  -2.0464  -2.0449  -2.0420  -2.0412
 -2.0406  -2.0399  -2.0280  -2.0278  -2.0266  -2.0263  -1.2760  -0.9507
 -0.8979  -0.8575  -0.8331  -0.7872  -0.7582  -0.6986  -0.6828  -0.6330
 -0.6256  -0.5692  -0.5681  -0.5184  -0.4912  -0.4739  -0.4523  -0.4470
 -0.4383  -0.3999  -0.3935  -0.3845  -0.3594  -0.3571  -0.3405  -0.3305
 -0.3143  -0.3056  -0.2991  -0.2977  -0.2668  -0.2634  -0.2579
 -- Virtual --
 -0.1059  -0.0715  -0.0622  -0.0506  -0.0405  -0.0205  -0.0050   0.0140
  0.0224   0.0295   0.0402   0.0435   0.0555   0.0585   0.0630   0.0670
  0.0684   0.0795   0.0820   0.0853   0.0918   0.0936   0.1037   0.1087
  0.1164   0.1240   0.1258   0.1328   0.1406   0.1468   0.1571   0.1607
  0.1660   0.1757   0.1816   0.1865   0.1888   0.1965   0.1985   0.2035
  0.2091   0.2147   0.2270   0.2396   0.2435   0.2472   0.2515   0.2596
  0.2701   0.2747   0.2972   0.3007   0.3123   0.3372   0.3525   0.3666
  0.3759   0.3829   0.3896   0.3914   0.3961   0.4039   0.4044   0.4178
  0.4243   0.4263   0.4274   0.4302   0.4487   0.4517   0.4606   0.4777
  0.4805   0.4878   0.5050   0.5090   0.5120   0.5232   0.5260   0.5387
  0.5467   0.5539   0.5623   0.5659   0.5872   0.5876   0.5955   0.5970
  0.6081   0.6323   0.6424   0.6549   0.6795   0.6898   0.6959   0.7024
  0.7126   0.7496   0.7586   0.7599   0.7745   0.7919   0.8063   0.8126
  0.8260   0.8403   0.8443   0.8617   0.8932   0.9177   0.9247   0.9358
  0.9374   0.9665   0.9749   1.0071   1.0481   1.0652   1.0821   1.0921
  1.1378   1.1484   1.1608   1.2029   1.2045   1.2298   1.2597   1.3072
  1.3381   1.3494   1.3672   1.3709   1.4131   1.4133   1.4285   1.4530
  1.4832   1.4903   1.5286   1.5390   1.5617   1.5691   1.6053   1.7114
  1.7266   1.7509   1.7612   1.8117   1.8149   1.8392   1.8424   1.8924
  2.0032   2.0067   2.0182   2.0315   2.0631   2.1211   2.1406   2.1947
  2.2135   2.2413   2.2468   2.2534   2.2774   2.2907   2.3038   2.3379
  2.4307   2.4770   2.5500   2.5660   2.6895   2.7163   2.8046   2.8167
  2.8256   2.8833   3.0068   3.0329   3.0623   3.0638   3.1491   3.1817
  3.3707   3.4177   3.6290   3.7478   3.7522   3.8169   3.8828   3.9473
  3.9603   3.9624   3.9835   3.9879   3.9908   3.9938   4.0249   4.0326
  4.0411   4.0648   4.0667   4.0768   4.0994   4.1125   4.1718   4.2449
  4.2502   4.2562   4.3079   4.3979   4.4073   4.4279   4.5554   4.8042
  4.8408   5.9968   6.0339   6.0787   6.1062   6.1585   6.1927   6.2977
  6.4469   6.6711   6.7544   6.7696   7.5448   7.5565   7.6637   7.6783
  7.7469   7.7573   9.7663  23.2196  23.7611  23.7656  23.9179  23.9291
 24.0228  25.8136  26.1929  26.6085  27.8526  27.9497  28.3369  28.3653
 28.3993  28.4059  28.4296  28.4620  28.5230  28.5277  28.5402  28.5437
 28.5578  28.5634  28.5960  28.6313  28.6880  28.7556  47.9659  48.0178
 66.7705 127.8792 127.9008 127.9335 127.9460 127.9729 127.9885 151.6486
151.7329 215.7584 289.7404 289.7519 289.8590 289.8773 289.9691 289.9794
********1020.83971901.81121901.8993
 --------------------------------------------------------------

          Ground-State Mulliken Net Atomic Charges

     Atom                 Charge (a.u.)
  ----------------------------------------
      1 C                    -0.863642
      2 C                     0.016500
      3 C                     0.325615
      4 C                    -0.343507
      5 C                     0.051356
      6 C                     0.391157
      7 F                    -0.076949
      8 Br                   -0.103211
      9 Cl                    0.538374
     10 I                     0.112963
     11 I                     0.108557
     12 Br                   -0.157213
  ----------------------------------------
  Sum of atomic charges =     0.000000

 -----------------------------------------------------------------
                    Cartesian Multipole Moments
 -----------------------------------------------------------------
    Charge (ESU x 10^10)
                -0.0000
    Dipole Moment (Debye)
         X       0.9579      Y      -0.0000      Z       0.0990
       Tot       0.9630
    Quadrupole Moments (Debye-Ang)
        XX    -137.4126     XY      -0.0000     YY    -145.8079
        XZ      -1.5872     YZ       0.0000     ZZ    -140.9482
    Octopole Moments (Debye-Ang^2)
       XXX    -786.9414    XXY      -0.0000    XYY    -285.8623
       YYY      -0.0000    XXZ     -91.9702    XYZ       0.0000
       YYZ    -103.8931    XZZ    -267.2186    YZZ       0.0000
       ZZZ    -310.0528
    Hexadecapole Moments (Debye-Ang^3)
      XXXX   -6916.0872   XXXY      -0.0000   XXYY   -1291.4332
      XYYY      -0.0000   YYYY    -183.2971   XXXZ    -399.8429
      XXYZ       0.0000   XYYZ    -139.7077   YYYZ       0.0000
      XXZZ   -1788.4981   XYZZ      -0.0000   YYZZ    -743.7318
      XZZZ    -400.2117   YZZZ       0.0000   ZZZZ   -4016.5274
 -----------------------------------------------------------------
 Calculating analytic gradient of the SCF energy
 Gradient of SCF Energy
            1           2           3           4           5           6
    1  -0.0000509   0.0002520  -0.0001947   0.0000012   0.0001225  -0.0000837
    2   0.0000000   0.0000000   0.0000000  -0.0000000  -0.0000000  -0.0000000
    3  -0.0000924  -0.0000561   0.0002806   0.0000810  -0.0002466   0.0001904
            7           8           9          10          11          12
    1   0.0000345   0.0000197  -0.0000282  -0.0001091   0.0000548  -0.0000181
    2  -0.0000000  -0.0000000   0.0000000   0.0000000   0.0000000   0.0000000
    3  -0.0000781   0.0000391  -0.0002220   0.0000052   0.0000946   0.0000045
 Max gradient component =       2.806E-04
 RMS gradient           =       1.059E-04
 Gradient time:  CPU 86.86 s  wall 14.59 s
 Geometry Optimization Parameters
   NAtoms,    NIC,     NZ,  NCons,   NDum,   NFix, NCnnct, MaxDiis
       12      78      12       0       0       0       0       0

 Cartesian Hessian Update
 Hessian updated using BFGS update


** GEOMETRY OPTIMIZATION IN DELOCALIZED INTERNAL COORDINATES **
   Searching for a Minimum

   Optimization Cycle:   5

                       Coordinates (Angstroms)
     ATOM                X               Y               Z
      1  C         0.0281229959    0.0000000000    0.0133928856
      2  C         0.0041557487    0.0000000000    1.4021977562
      3  C         1.2171997153    0.0000000000    2.1012709874
      4  C         2.4389746380    0.0000000000    1.4025717051
      5  C         2.4426468850    0.0000000000   -0.0055501425
      6  C         1.2226597896    0.0000000000   -0.6997579332
      7  F        -1.1294966142    0.0000000000   -0.6507660583
      8  Br       -1.6835282971    0.0000000000    2.2638685696
      9  Cl        1.1695712293    0.0000000000    3.8380388964
     10  I         4.2557137953    0.0000000000    2.5267004999
     11  I         4.2583893489    0.0000000000   -1.1235904010
     12  Br        1.0742759334    0.0000000000   -2.5936367651
   Point Group: c1    Number of degrees of freedom:    30


   Energy is -19776.071262361

 Hessian updated using BFGS update

 17 Hessian modes will be used to form the next step
  Hessian Eigenvalues:
     0.124136    0.133822    0.198935    0.201048    0.236463    0.247944
     0.249223    0.283032    0.332247    0.406399    0.420790    0.453768
     0.460390    0.464136    0.494481    0.561442    0.573006

 Minimum search - taking simple RFO step
 Searching for Lamda that Minimizes Along All modes
 Value Taken    Lamda =  -0.00000101
 Step Taken.  Stepsize is  0.002009

                             Maximum     Tolerance    Cnvgd?
         Gradient           0.000329      0.000300      NO
         Displacement       0.001159      0.001200     YES
         Energy change     -0.000031      0.000001      NO


 New Cartesian Coordinates Obtained by Inverse Iteration

 Displacement from previous Coordinates is:  0.003876
 ----------------------------------------------------------------
             Standard Nuclear Orientation (Angstroms)
    I     Atom           X                Y                Z
 ----------------------------------------------------------------
    1      C       0.0281911303     0.0000000000     0.0135517155
    2      C       0.0039355195     0.0000000000     1.4023178365
    3      C       1.2172455554     0.0000000000     2.1013862939
    4      C       2.4391145446     0.0000000000     1.4027610390
    5      C       2.4425088167     0.0000000000    -0.0052493141
    6      C       1.2227350141     0.0000000000    -0.6997373817
    7      F      -1.1295630116     0.0000000000    -0.6503454759
    8      Br     -1.6842642908     0.0000000000     2.2629617544
    9      Cl      1.1694844401     0.0000000000     3.8385133338
   10      I       4.2566160308     0.0000000000     2.5265310522
   11      I       4.2577532517     0.0000000000    -1.1242799292
   12      Br      1.0749281671     0.0000000000    -2.5936709246
 ----------------------------------------------------------------
 Nuclear Repulsion Energy =        3209.16164603 hartrees
 There are      119 alpha and      119 beta electrons
 Applying Cartesian multipole field
    Component          Value
    ---------          -----
     (2,0,0)        1.00000E-11
     (0,2,0)        2.00000E-11
     (0,0,2)       -3.00000E-11
 Nucleus-field energy     =    -0.0000000427 hartrees
 Requested basis set is 6-311++G(d,p)
 There are 141 shells and 404 basis functions
 A cutoff of  1.0D-11 yielded   6183 shell pairs
 There are     56623 function pairs (     62890 Cartesian)
 Smallest overlap matrix eigenvalue = 7.10E-07

 Q-Chem warning in module stvman/mkSTV.C, line 318:

 Overlap eigenvalue is smaller than square root of threshold
 Use THRESH >= 12 to get rid of this warning

 Linear dependence detected in AO basis
 Tighter screening thresholds may be required for diffuse basis sets
 Use S2THRESH > 14 and THRESH = 14 in case of SCF convergence issues
 Number of orthogonalized atomic orbitals = 403
 Maximum deviation from orthogonality = 1.181E-10
 Guess MOs from SCF MO coefficient file

 -----------------------------------------------------------------------
  General SCF calculation program by
  Eric Jon Sundstrom, Paul Horn, Yuezhi Mao, Dmitri Zuev, Alec White,
  David Stuck, Shaama M.S., Shane Yost, Joonho Lee, David Small,
  Daniel Levine, Susi Lehtola, Hugh Burton, Evgeny Epifanovsky,
  Bang C. Huynh
 -----------------------------------------------------------------------
 Exchange:     0.2000 Hartree-Fock + 0.0800 Slater + 0.7200 B88
 Correlation:  0.1900 VWN1RPA + 0.8100 LYP
 Using SG-1 standard quadrature grid
 using 6 threads for integral computing
 -------------------------------------------------------
 OpenMP Integral computing Module                
 Release: version 2.0, May 2017, Q-Chem Inc. Pleasanton 
 -------------------------------------------------------
 A restricted SCF calculation will be
 performed using DIIS
 SCF converges when DIIS error is below 1.0e-08
 ---------------------------------------
  Cycle       Energy         DIIS error
 ---------------------------------------
    1  -19776.0712621597      8.14e-06  
    2  -19776.0712627439      1.99e-06  
    3  -19776.0712625847      3.40e-06  
    4  -19776.0712628146      5.47e-07  
    5  -19776.0712628197      1.52e-07  
    6  -19776.0712628203      4.28e-08  
    7  -19776.0712628204      2.14e-08  
    8  -19776.0712628175      7.89e-09  Convergence criterion met
 ---------------------------------------
 SCF time:   CPU 147.68s  wall 27.00s 
 SCF   energy in the final basis set =   -19776.0712628175
 Total energy in the final basis set =   -19776.0712628175

 --------------------------------------------------------------

                    Orbital Energies (a.u.)
 --------------------------------------------------------------

 Alpha MOs
 -- Occupied --
*****************-482.8607-482.8596-176.3219-176.3206-165.7258-165.7245
********-165.7234-165.7222-165.7220-101.5847 -62.5134 -62.5124 -56.3342
-56.3332 -56.3300 -56.3296 -56.3290 -56.3287 -35.8184 -35.8170 -31.3119
-31.3106 -31.3056 -31.3051 -31.3042 -31.3037 -24.7301 -22.9623 -22.9609
-22.9609 -22.9606 -22.9595 -22.9592 -22.9561 -22.9561 -22.9548 -22.9547
-10.3145 -10.2913 -10.2791 -10.2782 -10.2764 -10.2735  -9.4995  -8.7222
 -8.7213  -7.2643  -7.2544  -7.2536  -6.5547  -6.5537  -6.5405  -6.5396
 -6.5395  -6.5387  -6.3678  -6.3664  -4.7808  -4.7795  -4.7655  -4.7645
 -4.7640  -4.7632  -2.6653  -2.6644  -2.6615  -2.6609  -2.6605  -2.6598
 -2.6495  -2.6495  -2.6486  -2.6486  -2.0463  -2.0450  -2.0420  -2.0412
 -2.0406  -2.0399  -2.0280  -2.0277  -2.0266  -2.0263  -1.2760  -0.9506
 -0.8978  -0.8575  -0.8331  -0.7872  -0.7582  -0.6986  -0.6828  -0.6330
 -0.6256  -0.5692  -0.5680  -0.5184  -0.4911  -0.4739  -0.4523  -0.4469
 -0.4383  -0.3999  -0.3935  -0.3845  -0.3594  -0.3571  -0.3405  -0.3305
 -0.3143  -0.3056  -0.2990  -0.2977  -0.2668  -0.2634  -0.2579
 -- Virtual --
 -0.1060  -0.0715  -0.0622  -0.0506  -0.0405  -0.0206  -0.0050   0.0139
  0.0224   0.0294   0.0402   0.0435   0.0555   0.0585   0.0630   0.0670
  0.0684   0.0795   0.0820   0.0853   0.0918   0.0936   0.1037   0.1087
  0.1164   0.1240   0.1258   0.1328   0.1406   0.1468   0.1571   0.1607
  0.1660   0.1757   0.1817   0.1865   0.1889   0.1965   0.1985   0.2035
  0.2091   0.2146   0.2270   0.2396   0.2435   0.2472   0.2515   0.2596
  0.2701   0.2747   0.2971   0.3007   0.3122   0.3372   0.3525   0.3667
  0.3759   0.3828   0.3896   0.3914   0.3961   0.4039   0.4044   0.4178
  0.4243   0.4263   0.4274   0.4301   0.4486   0.4517   0.4606   0.4777
  0.4805   0.4878   0.5050   0.5090   0.5120   0.5232   0.5259   0.5388
  0.5466   0.5539   0.5623   0.5658   0.5871   0.5876   0.5955   0.5970
  0.6080   0.6323   0.6423   0.6549   0.6794   0.6897   0.6960   0.7023
  0.7125   0.7496   0.7587   0.7598   0.7745   0.7919   0.8062   0.8127
  0.8260   0.8404   0.8442   0.8616   0.8932   0.9178   0.9247   0.9358
  0.9373   0.9665   0.9749   1.0071   1.0480   1.0652   1.0821   1.0921
  1.1377   1.1483   1.1609   1.2028   1.2044   1.2297   1.2597   1.3069
  1.3381   1.3494   1.3675   1.3709   1.4131   1.4133   1.4284   1.4530
  1.4832   1.4902   1.5284   1.5390   1.5616   1.5690   1.6052   1.7114
  1.7266   1.7510   1.7612   1.8116   1.8149   1.8392   1.8424   1.8923
  2.0032   2.0066   2.0182   2.0314   2.0631   2.1211   2.1404   2.1948
  2.2135   2.2413   2.2468   2.2534   2.2774   2.2907   2.3035   2.3378
  2.4307   2.4770   2.5499   2.5659   2.6894   2.7163   2.8046   2.8167
  2.8255   2.8834   3.0068   3.0328   3.0622   3.0638   3.1491   3.1815
  3.3706   3.4177   3.6289   3.7478   3.7522   3.8169   3.8828   3.9473
  3.9603   3.9624   3.9835   3.9879   3.9908   3.9938   4.0249   4.0325
  4.0411   4.0647   4.0667   4.0768   4.0994   4.1125   4.1717   4.2449
  4.2502   4.2562   4.3079   4.3979   4.4073   4.4278   4.5553   4.8040
  4.8408   5.9968   6.0339   6.0787   6.1061   6.1584   6.1926   6.2977
  6.4469   6.6711   6.7544   6.7696   7.5448   7.5565   7.6637   7.6783
  7.7468   7.7574   9.7662  23.2196  23.7609  23.7656  23.9178  23.9291
 24.0227  25.8135  26.1926  26.6080  27.8526  27.9496  28.3369  28.3653
 28.3993  28.4060  28.4295  28.4619  28.5230  28.5277  28.5402  28.5437
 28.5578  28.5634  28.5960  28.6312  28.6880  28.7556  47.9659  48.0178
 66.7705 127.8792 127.9008 127.9336 127.9460 127.9729 127.9884 151.6485
151.7328 215.7582 289.7404 289.7519 289.8590 289.8773 289.9690 289.9795
********1020.83971901.81111901.8992
 --------------------------------------------------------------

          Ground-State Mulliken Net Atomic Charges

     Atom                 Charge (a.u.)
  ----------------------------------------
      1 C                    -0.864702
      2 C                     0.015875
      3 C                     0.328432
      4 C                    -0.343090
      5 C                     0.049417
      6 C                     0.391452
      7 F                    -0.076856
      8 Br                   -0.103058
      9 Cl                    0.538287
     10 I                     0.113012
     11 I                     0.108500
     12 Br                   -0.157270
  ----------------------------------------
  Sum of atomic charges =     0.000000

 -----------------------------------------------------------------
                    Cartesian Multipole Moments
 -----------------------------------------------------------------
    Charge (ESU x 10^10)
                -0.0000
    Dipole Moment (Debye)
         X       0.9567      Y      -0.0000      Z       0.0960
       Tot       0.9615
    Quadrupole Moments (Debye-Ang)
        XX    -137.4126     XY      -0.0000     YY    -145.8097
        XZ      -1.5916     YZ      -0.0000     ZZ    -140.9531
    Octopole Moments (Debye-Ang^2)
       XXX    -786.9962    XXY      -0.0000    XYY    -285.8722
       YYY      -0.0000    XXZ     -91.9257    XYZ      -0.0000
       YYZ    -103.8698    XZZ    -267.2012    YZZ      -0.0000
       ZZZ    -310.0535
    Hexadecapole Moments (Debye-Ang^3)
      XXXX   -6916.9587   XXXY      -0.0000   XXYY   -1291.5859
      XYYY      -0.0000   YYYY    -183.3015   XXXZ    -399.5450
      XXYZ      -0.0000   XYYZ    -139.6724   YYYZ      -0.0000
      XXZZ   -1788.5360   XYZZ      -0.0000   YYZZ    -743.7434
      XZZZ    -400.2251   YZZZ      -0.0000   ZZZZ   -4016.7073
 -----------------------------------------------------------------
 Calculating analytic gradient of the SCF energy
 Gradient of SCF Energy
            1           2           3           4           5           6
    1  -0.0000356   0.0000268  -0.0000812   0.0000273   0.0000277   0.0000097
    2   0.0000000   0.0000000   0.0000000  -0.0000000  -0.0000000   0.0000000
    3  -0.0000250  -0.0000907   0.0001608  -0.0000067  -0.0000876   0.0000951
            7           8           9          10          11          12
    1   0.0000239  -0.0000405  -0.0000394   0.0000346  -0.0000064   0.0000533
    2  -0.0000000   0.0000000  -0.0000000  -0.0000000  -0.0000000   0.0000000
    3   0.0000105  -0.0000339  -0.0000611   0.0000444   0.0000221  -0.0000279
 Max gradient component =       1.608E-04
 RMS gradient           =       4.647E-05
 Gradient time:  CPU 86.78 s  wall 14.57 s
 Geometry Optimization Parameters
   NAtoms,    NIC,     NZ,  NCons,   NDum,   NFix, NCnnct, MaxDiis
       12      78      12       0       0       0       0       0

 Cartesian Hessian Update
 Hessian updated using BFGS update


** GEOMETRY OPTIMIZATION IN DELOCALIZED INTERNAL COORDINATES **
   Searching for a Minimum

   Optimization Cycle:   6

                       Coordinates (Angstroms)
     ATOM                X               Y               Z
      1  C         0.0281911303    0.0000000000    0.0135517155
      2  C         0.0039355195    0.0000000000    1.4023178365
      3  C         1.2172455554    0.0000000000    2.1013862939
      4  C         2.4391145446    0.0000000000    1.4027610390
      5  C         2.4425088167    0.0000000000   -0.0052493141
      6  C         1.2227350141    0.0000000000   -0.6997373817
      7  F        -1.1295630116    0.0000000000   -0.6503454759
      8  Br       -1.6842642908    0.0000000000    2.2629617544
      9  Cl        1.1694844401    0.0000000000    3.8385133338
     10  I         4.2566160308    0.0000000000    2.5265310522
     11  I         4.2577532517    0.0000000000   -1.1242799292
     12  Br        1.0749281671    0.0000000000   -2.5936709246
   Point Group: c1    Number of degrees of freedom:    30


   Energy is -19776.071262818

 Hessian updated using BFGS update

 18 Hessian modes will be used to form the next step
  Hessian Eigenvalues:
     0.127016    0.136875    0.189532    0.201075    0.207310    0.245942
     0.249506    0.261053    0.314652    0.317734    0.413681    0.433421
     0.450247    0.461250    0.473225    0.530357    0.558864    0.575691

 Minimum search - taking simple RFO step
 Searching for Lamda that Minimizes Along All modes
 Value Taken    Lamda =   0.00000000
 Step Taken.  Stepsize is  0.000720

                             Maximum     Tolerance    Cnvgd?
         Gradient           0.000150      0.000300     YES
         Displacement       0.000502      0.001200     YES
         Energy change     -0.000000      0.000001     YES


                       Distance Matrix (Angstroms)
             C (  1)   C (  2)   C (  3)   C (  4)   C (  5)   C (  6)
   C (  2)  1.388978
   C (  3)  2.402687  1.400292
   C (  4)  2.782527  2.435179  1.407495
   C (  5)  2.414391  2.815650  2.437044  1.408014
   C (  6)  1.391300  2.429837  2.801129  2.429008  1.403625
   F (  7)  1.334599  2.344834  3.616564  4.117123  3.629855  2.352817
   Br(  8)  2.827074  1.894921  2.906005  4.212149  4.709038  4.150690
   Cl(  9)  3.991601  2.700658  1.737783  2.746789  4.049087  4.538563
   I ( 10)  4.918805  4.398767  3.068961  2.136860  3.114626  4.428684
   I ( 11)  4.379938  4.947591  4.432788  3.113420  2.132450  3.064567
   Br( 12)  2.809496  4.137022  4.697214  4.222851  2.927491  1.899692
             F (  7)   Br(  8)   Cl(  9)   I ( 10)   I ( 11)
   Br(  8)  2.965645
   Cl(  9)  5.043359  3.259792
   I ( 10)  6.253277  5.946724  3.354352
   I ( 11)  5.408123  6.839662  5.845231  3.650811
   Br( 12)  2.938757  5.585698  6.432879  6.028234  3.505636

 Final energy is   -19776.071262817513     


 ******************************
 **  OPTIMIZATION CONVERGED  **
 ******************************

                       Coordinates (Angstroms)
     ATOM                X               Y               Z
      1  C         0.0281911303    0.0000000000    0.0135517155
      2  C         0.0039355195    0.0000000000    1.4023178365
      3  C         1.2172455554    0.0000000000    2.1013862939
      4  C         2.4391145446    0.0000000000    1.4027610390
      5  C         2.4425088167    0.0000000000   -0.0052493141
      6  C         1.2227350141    0.0000000000   -0.6997373817
      7  F        -1.1295630116    0.0000000000   -0.6503454759
      8  Br       -1.6842642908    0.0000000000    2.2629617544
      9  Cl        1.1694844401    0.0000000000    3.8385133338
     10  I         4.2566160308    0.0000000000    2.5265310522
     11  I         4.2577532517    0.0000000000   -1.1242799292
     12  Br        1.0749281671    0.0000000000   -2.5936709246

Z-matrix Print:
$molecule
0 1
I 
C  1 2.132450
C  2 1.403625 1 118.692341
C  3 1.391300 2 119.502250 1 -180.000000 0
F  4 1.334599 3 119.326137 2 -180.000000 0
C  4 1.388978 3 121.842981 2 -0.000000 0
C  6 1.400292 4 118.948498 3 -0.000000 0
C  7 1.407495 6 120.291372 4 -0.000000 0
Cl 7 1.737783 6 118.374189 4 -180.000000 0
Br 6 1.894921 4 118.013080 3 -180.000000 0
Br 3 1.899692 2 124.117819 1 -0.000000 0
I  8 2.136860 7 118.511768 6 -180.000000 0
$end


 --------------------------------------------------------------

                    Orbital Energies (a.u.)
 --------------------------------------------------------------

 Alpha MOs
 -- Occupied --
*****************-482.8607-482.8596-176.3219-176.3206-165.7258-165.7245
********-165.7234-165.7222-165.7220-101.5847 -62.5134 -62.5124 -56.3342
-56.3332 -56.3300 -56.3296 -56.3290 -56.3287 -35.8184 -35.8170 -31.3119
-31.3106 -31.3056 -31.3051 -31.3042 -31.3037 -24.7301 -22.9623 -22.9609
-22.9609 -22.9606 -22.9595 -22.9592 -22.9561 -22.9561 -22.9548 -22.9547
-10.3145 -10.2913 -10.2791 -10.2782 -10.2764 -10.2735  -9.4995  -8.7222
 -8.7213  -7.2643  -7.2544  -7.2536  -6.5547  -6.5537  -6.5405  -6.5396
 -6.5395  -6.5387  -6.3678  -6.3664  -4.7808  -4.7795  -4.7655  -4.7645
 -4.7640  -4.7632  -2.6653  -2.6644  -2.6615  -2.6609  -2.6605  -2.6598
 -2.6495  -2.6495  -2.6486  -2.6486  -2.0463  -2.0450  -2.0420  -2.0412
 -2.0406  -2.0399  -2.0280  -2.0277  -2.0266  -2.0263  -1.2760  -0.9506
 -0.8978  -0.8575  -0.8331  -0.7872  -0.7582  -0.6986  -0.6828  -0.6330
 -0.6256  -0.5692  -0.5680  -0.5184  -0.4911  -0.4739  -0.4523  -0.4469
 -0.4383  -0.3999  -0.3935  -0.3845  -0.3594  -0.3571  -0.3405  -0.3305
 -0.3143  -0.3056  -0.2990  -0.2977  -0.2668  -0.2634  -0.2579
 -- Virtual --
 -0.1060  -0.0715  -0.0622  -0.0506  -0.0405  -0.0206  -0.0050   0.0139
  0.0224   0.0294   0.0402   0.0435   0.0555   0.0585   0.0630   0.0670
  0.0684   0.0795   0.0820   0.0853   0.0918   0.0936   0.1037   0.1087
  0.1164   0.1240   0.1258   0.1328   0.1406   0.1468   0.1571   0.1607
  0.1660   0.1757   0.1817   0.1865   0.1889   0.1965   0.1985   0.2035
  0.2091   0.2146   0.2270   0.2396   0.2435   0.2472   0.2515   0.2596
  0.2701   0.2747   0.2971   0.3007   0.3122   0.3372   0.3525   0.3667
  0.3759   0.3828   0.3896   0.3914   0.3961   0.4039   0.4044   0.4178
  0.4243   0.4263   0.4274   0.4301   0.4486   0.4517   0.4606   0.4777
  0.4805   0.4878   0.5050   0.5090   0.5120   0.5232   0.5259   0.5388
  0.5466   0.5539   0.5623   0.5658   0.5871   0.5876   0.5955   0.5970
  0.6080   0.6323   0.6423   0.6549   0.6794   0.6897   0.6960   0.7023
  0.7125   0.7496   0.7587   0.7598   0.7745   0.7919   0.8062   0.8127
  0.8260   0.8404   0.8442   0.8616   0.8932   0.9178   0.9247   0.9358
  0.9373   0.9665   0.9749   1.0071   1.0480   1.0652   1.0821   1.0921
  1.1377   1.1483   1.1609   1.2028   1.2044   1.2297   1.2597   1.3069
  1.3381   1.3494   1.3675   1.3709   1.4131   1.4133   1.4284   1.4530
  1.4832   1.4902   1.5284   1.5390   1.5616   1.5690   1.6052   1.7114
  1.7266   1.7510   1.7612   1.8116   1.8149   1.8392   1.8424   1.8923
  2.0032   2.0066   2.0182   2.0314   2.0631   2.1211   2.1404   2.1948
  2.2135   2.2413   2.2468   2.2534   2.2774   2.2907   2.3035   2.3378
  2.4307   2.4770   2.5499   2.5659   2.6894   2.7163   2.8046   2.8167
  2.8255   2.8834   3.0068   3.0328   3.0622   3.0638   3.1491   3.1815
  3.3706   3.4177   3.6289   3.7478   3.7522   3.8169   3.8828   3.9473
  3.9603   3.9624   3.9835   3.9879   3.9908   3.9938   4.0249   4.0325
  4.0411   4.0647   4.0667   4.0768   4.0994   4.1125   4.1717   4.2449
  4.2502   4.2562   4.3079   4.3979   4.4073   4.4278   4.5553   4.8040
  4.8408   5.9968   6.0339   6.0787   6.1061   6.1584   6.1926   6.2977
  6.4469   6.6711   6.7544   6.7696   7.5448   7.5565   7.6637   7.6783
  7.7468   7.7574   9.7662  23.2196  23.7609  23.7656  23.9178  23.9291
 24.0227  25.8135  26.1926  26.6080  27.8526  27.9496  28.3369  28.3653
 28.3993  28.4060  28.4295  28.4619  28.5230  28.5277  28.5402  28.5437
 28.5578  28.5634  28.5960  28.6312  28.6880  28.7556  47.9659  48.0178
 66.7705 127.8792 127.9008 127.9336 127.9460 127.9729 127.9884 151.6485
151.7328 215.7582 289.7404 289.7519 289.8590 289.8773 289.9690 289.9795
********1020.83971901.81111901.8992
 --------------------------------------------------------------

          Ground-State Mulliken Net Atomic Charges

     Atom                 Charge (a.u.)
  ----------------------------------------
      1 C                    -0.864702
      2 C                     0.015875
      3 C                     0.328432
      4 C                    -0.343090
      5 C                     0.049417
      6 C                     0.391452
      7 F                    -0.076856
      8 Br                   -0.103058
      9 Cl                    0.538287
     10 I                     0.113012
     11 I                     0.108500
     12 Br                   -0.157270
  ----------------------------------------
  Sum of atomic charges =     0.000000

 -----------------------------------------------------------------
                    Cartesian Multipole Moments
 -----------------------------------------------------------------
    Charge (ESU x 10^10)
                -0.0000
    Dipole Moment (Debye)
         X       0.9567      Y      -0.0000      Z       0.0960
       Tot       0.9615
    Quadrupole Moments (Debye-Ang)
        XX    -137.4126     XY      -0.0000     YY    -145.8097
        XZ      -1.5916     YZ      -0.0000     ZZ    -140.9531
    Octopole Moments (Debye-Ang^2)
       XXX    -786.9962    XXY      -0.0000    XYY    -285.8722
       YYY      -0.0000    XXZ     -91.9257    XYZ      -0.0000
       YYZ    -103.8698    XZZ    -267.2012    YZZ      -0.0000
       ZZZ    -310.0535
    Hexadecapole Moments (Debye-Ang^3)
      XXXX   -6916.9587   XXXY      -0.0000   XXYY   -1291.5859
      XYYY      -0.0000   YYYY    -183.3015   XXXZ    -399.5450
      XXYZ      -0.0000   XYYZ    -139.6724   YYYZ      -0.0000
      XXZZ   -1788.5360   XYZZ      -0.0000   YYZZ    -743.7434
      XZZZ    -400.2251   YZZZ      -0.0000   ZZZZ   -4016.7073
 -----------------------------------------------------------------
Archival summary:
1\1\february\OPT\ProcedureUnspecified\BasisUnspecified\2r2l116\taweetha\MonDec203:11:242019MonDec203:11:242019\0\\#,OPT,ProcedureUnspecified,BasisUnspecified,\\0,1\I\C,1,2.13245\C,2,1.40362,1,118.692\C,3,1.3913,2,119.502,1,-180,0\F,4,1.3346,3,119.326,2,-180,0\C,4,1.38898,3,121.843,2,-0,0\C,6,1.40029,4,118.948,3,-0,0\C,7,1.40749,6,120.291,4,-0,0\Cl,7,1.73778,6,118.374,4,-180,0\Br,6,1.89492,4,118.013,3,-180,0\Br,3,1.89969,2,124.118,1,-0,0\I,8,2.13686,7,118.512,6,-180,0\\\@

 Total job time:  317.87s(wall), 1768.09s(cpu) 
 Mon Dec  2 03:11:24 2019

        *************************************************************
        *                                                           *
        *  Thank you very much for using Q-Chem.  Have a nice day.  *
        *                                                           *
        *************************************************************


 
User input: 2 of 2 
 
                  Welcome to Q-Chem
     A Quantum Leap Into The Future Of Chemistry


 Q-Chem 5.2 (devel), Q-Chem, Inc., Pleasanton, CA (2019)

 Yihan Shao,  Zhengting Gan,  E. Epifanovsky,  A. T. B. Gilbert,  M. Wormit,  
 J. Kussmann,  A. W. Lange,  A. Behn,  Jia Deng,  Xintian Feng,  D. Ghosh,  
 M. Goldey,  P. R. Horn,  L. D. Jacobson,  I. Kaliman,  T. Kus,  A. Landau,  
 Jie Liu,  E. I. Proynov,  R. M. Richard,  R. P. Steele,  E. J. Sundstrom,  
 H. L. Woodcock III,  P. M. Zimmerman,  D. Zuev,  B. Albrecht,  E. Alguire,  
 S. A. Baeppler,  D. Barton,  Z. Benda,  Y. A. Bernard,  E. J. Berquist,  
 K. B. Bravaya,  H. Burton,  D. Casanova,  Chun-Min Chang,  Yunqing Chen,  
 A. Chien,  K. D. Closser,  M. P. Coons,  S. Coriani,  S. Dasgupta,  
 A. L. Dempwolff,  M. Diedenhofen,  Hainam Do,  R. G. Edgar,  Po-Tung Fang,  
 S. Faraji,  S. Fatehi,  Qingguo Feng,  K. D. Fenk,  J. Fosso-Tande,  
 J. Gayvert,  Qinghui Ge,  A. Ghysels,  G. Gidofalvi,  J. Gomes,  
 J. Gonthier,  A. Gunina,  D. Hait,  M. W. D. Hanson-Heine,  
 P. H. P. Harbach,  A. W. Hauser,  M. F. Herbst,  J. E. Herr,  
 E. G. Hohenstein,  Z. C. Holden,  Kerwin Hui,  B. C. Huynh,  T.-C. Jagau,  
 Hyunjun Ji,  B. Kaduk,  K. Khistyaev,  Jaehoon Kim,  P. Klunzinger,  K. Koh,  
 D. Kosenkov,  L. Koulias,  T. Kowalczyk,  C. M. Krauter,  A. Kunitsa,  
 Ka Un Lao,  A. Laurent,  K. V. Lawler,  Joonho Lee,  D. Lefrancois,  
 S. Lehtola,  D. S. Levine,  Yi-Pei Li,  You-Sheng Lin,  Fenglai Liu,  
 E. Livshits,  A. Luenser,  P. Manohar,  E. Mansoor,  S. F. Manzer,  
 Shan-Ping Mao,  Yuezhi Mao,  N. Mardirossian,  A. V. Marenich,  
 T. Markovich,  L. A. Martinez-Martinez,  S. A. Maurer,  N. J. Mayhall,  
 S. C. McKenzie,  J.-M. Mewes,  P. Morgante,  A. F. Morrison,  
 J. W. Mullinax,  K. Nanda,  T. S. Nguyen-Beck,  R. Olivares-Amaya,  
 J. A. Parkhill,  Zheng Pei,  T. M. Perrine,  F. Plasser,  P. Pokhilko,  
 S. Prager,  A. Prociuk,  E. Ramos,  D. R. Rehn,  F. Rob,  M. Scheurer,  
 M. Schneider,  N. Sergueev,  S. M. Sharada,  S. Sharma,  D. W. Small,  
 T. Stauch,  T. Stein,  Yu-Chuan Su,  A. J. W. Thom,  A. Tkatchenko,  
 T. Tsuchimochi,  N. M. Tubman,  L. Vogt,  M. L. Vidal,  O. Vydrov,  
 M. A. Watson,  J. Wenzel,  M. de Wergifosse,  T. A. Wesolowski,  A. White,  
 J. Witte,  A. Yamada,  Jun Yang,  K. Yao,  S. Yeganeh,  S. R. Yost,  
 Zhi-Qiang You,  A. Zech,  Igor Ying Zhang,  Xing Zhang,  Yan Zhao,  
 Ying Zhu,  B. R. Brooks,  G. K. L. Chan,  C. J. Cramer,  M. S. Gordon,  
 W. J. Hehre,  A. Klamt,  M. W. Schmidt,  C. D. Sherrill,  D. G. Truhlar,  
 A. Aspuru-Guzik,  R. Baer,  A. T. Bell,  N. A. Besley,  Jeng-Da Chai,  
 A. E. DePrince, III,  R. A. DiStasio Jr.,  A. Dreuw,  B. D. Dunietz,  
 T. R. Furlani,  Chao-Ping Hsu,  Yousung Jung,  Jing Kong,  D. S. Lambrecht,  
 WanZhen Liang,  C. Ochsenfeld,  V. A. Rassolov,  L. V. Slipchenko,  
 J. E. Subotnik,  T. Van Voorhis,  J. M. Herbert,  A. I. Krylov,  
 P. M. W. Gill,  M. Head-Gordon

 Contributors to earlier versions of Q-Chem not listed above: 
 R. D. Adamson,  B. Austin,  J. Baker,  G. J. O. Beran,  K. Brandhorst,  
 S. T. Brown,  E. F. C. Byrd,  A. K. Chakraborty,  C.-L. Cheng,  
 Siu Hung Chien,  D. M. Chipman,  D. L. Crittenden,  H. Dachsel,  
 R. J. Doerksen,  A. D. Dutoi,  L. Fusti-Molnar,  W. A. Goddard III,  
 A. Golubeva-Zadorozhnaya,  S. R. Gwaltney,  G. Hawkins,  A. Heyden,  
 S. Hirata,  G. Kedziora,  F. J. Keil,  C. Kelley,  Jihan Kim,  R. A. King,  
 R. Z. Khaliullin,  P. P. Korambath,  W. Kurlancheek,  A. M. Lee,  M. S. Lee,  
 S. V. Levchenko,  Ching Yeh Lin,  D. Liotard,  R. C. Lochan,  I. Lotan,  
 P. E. Maslen,  N. Nair,  D. P. O'Neill,  D. Neuhauser,  E. Neuscamman,  
 C. M. Oana,  R. Olson,  B. Peters,  R. Peverati,  P. A. Pieniazek,  
 Y. M. Rhee,  J. Ritchie,  M. A. Rohrdanz,  E. Rosta,  N. J. Russ,  
 H. F. Schaefer III,  N. E. Schultz,  N. Shenvi,  A. C. Simmonett,  A. Sodt,  
 D. Stuck,  K. S. Thanthiriwatte,  V. Vanovschi,  Tao Wang,  A. Warshel,  
 C. F. Williams,  Q. Wu,  X. Xu,  W. Zhang

 Please cite Q-Chem as follows:
 Y. Shao et al., Mol. Phys. 113, 184-215 (2015)
 DOI: 10.1080/00268976.2014.952696

 Q-Chem 5.2.1 for Intel X86 EM64T Linux

 Parts of Q-Chem use Armadillo 8.300.2 (Tropical Shenanigans).
 http://arma.sourceforge.net/

 Q-Chem begins on Mon Dec  2 03:11:24 2019  

Host: 
0

     Scratch files written to /scratch/taweetham/qchem29987//
NAlpha2: 238
NElect   238
Mult     1
The previous job contains 0 fragments, simply inherited here

Checking the input file for inconsistencies... 	...done.

--------------------------------------------------------------
User input:
--------------------------------------------------------------

$MOLECULE
READ
$END

$REM
   JOB_TYPE 	FREQUENCY
   BASIS 	6-311++G**
   METHOD	B3LYP	
$END


--------------------------------------------------------------
 ----------------------------------------------------------------
             Standard Nuclear Orientation (Angstroms)
    I     Atom           X                Y                Z
 ----------------------------------------------------------------
    1      C       1.5533811081    -1.4042933355    -0.0000000000
    2      C       2.1686978558    -0.1590443751     0.0000000000
    3      C       1.3704139324     0.9914167190     0.0000000000
    4      C      -0.0328096064     0.8818504202     0.0000000000
    5      C      -0.6374877795    -0.3897112112    -0.0000000000
    6      C       0.1685972637    -1.5387928918    -0.0000000000
    7      F       2.3164636190    -2.4992176322    -0.0000000000
    8      Br      4.0627676691    -0.1022456482     0.0000000000
    9      Cl      2.1558288399     2.5415828069     0.0000000000
   10      I      -1.1958909166     2.6744498068     0.0000000000
   11      I      -2.7568238145    -0.6258396659    -0.0000000000
   12      Br     -0.5070002048    -3.3142925932    -0.0000000000
 ----------------------------------------------------------------
 Molecular Point Group                 Cs    NOp =  2
 Largest Abelian Subgroup              Cs    NOp =  2
 Nuclear Repulsion Energy =        3209.16164603 hartrees
 There are      119 alpha and      119 beta electrons
 Requested basis set is 6-311++G(d,p)
 There are 141 shells and 404 basis functions

 Total QAlloc Memory Limit   2000 MB
 Mega-Array Size       188 MB
 MEM_STATIC part       192 MB

                       Distance Matrix (Angstroms)
             C (  1)   C (  2)   C (  3)   C (  4)   C (  5)   C (  6)
   C (  2)  1.388978
   C (  3)  2.402687  1.400292
   C (  4)  2.782527  2.435179  1.407495
   C (  5)  2.414391  2.815650  2.437044  1.408014
   C (  6)  1.391300  2.429837  2.801129  2.429008  1.403625
   F (  7)  1.334599  2.344834  3.616564  4.117123  3.629855  2.352817
   Br(  8)  2.827074  1.894921  2.906005  4.212149  4.709038  4.150690
   Cl(  9)  3.991601  2.700658  1.737783  2.746789  4.049087  4.538563
   I ( 10)  4.918805  4.398767  3.068961  2.136860  3.114626  4.428684
   I ( 11)  4.379938  4.947591  4.432788  3.113420  2.132450  3.064567
   Br( 12)  2.809496  4.137022  4.697214  4.222851  2.927491  1.899692
             F (  7)   Br(  8)   Cl(  9)   I ( 10)   I ( 11)
   Br(  8)  2.965645
   Cl(  9)  5.043359  3.259792
   I ( 10)  6.253277  5.946724  3.354352
   I ( 11)  5.408123  6.839662  5.845231  3.650811
   Br( 12)  2.938757  5.585698  6.432879  6.028234  3.505636

 A cutoff of  1.0D-11 yielded   6183 shell pairs
 There are     56623 function pairs (     62890 Cartesian)
 Smallest overlap matrix eigenvalue = 7.10E-07

 Q-Chem warning in module stvman/mkSTV.C, line 318:

 Overlap eigenvalue is smaller than square root of threshold
 Use THRESH >= 12 to get rid of this warning

 Linear dependence detected in AO basis
 Tighter screening thresholds may be required for diffuse basis sets
 Use S2THRESH > 14 and THRESH = 14 in case of SCF convergence issues
 Number of orthogonalized atomic orbitals = 403
 Maximum deviation from orthogonality = 1.575E-10
 Guess from superposition of atomic densities
 Warning:  Energy on first SCF cycle will be non-variational
 SAD guess density has 238.000000 electrons

 -----------------------------------------------------------------------
  General SCF calculation program by
  Eric Jon Sundstrom, Paul Horn, Yuezhi Mao, Dmitri Zuev, Alec White,
  David Stuck, Shaama M.S., Shane Yost, Joonho Lee, David Small,
  Daniel Levine, Susi Lehtola, Hugh Burton, Evgeny Epifanovsky,
  Bang C. Huynh
 -----------------------------------------------------------------------
 Exchange:     0.2000 Hartree-Fock + 0.0800 Slater + 0.7200 B88
 Correlation:  0.1900 VWN1RPA + 0.8100 LYP
 Using SG-1 standard quadrature grid
 using 6 threads for integral computing
 -------------------------------------------------------
 OpenMP Integral computing Module                
 Release: version 2.0, May 2017, Q-Chem Inc. Pleasanton 
 -------------------------------------------------------
 A restricted SCF calculation will be
 performed using DIIS
 SCF converges when DIIS error is below 1.0e-08
 ---------------------------------------
  Cycle       Energy         DIIS error
 ---------------------------------------
    1  -19778.3733976040      2.85e-02  
    2  -19776.0237881841      1.97e-03  
    3  -19775.9660716638      2.52e-03  
    4  -19776.0514001328      9.10e-04  
    5  -19776.0698512609      2.19e-04  
    6  -19776.0705008665      8.77e-05  
    7  -19776.0706320812      2.86e-05  
    8  -19776.0706470807      1.08e-05  
    9  -19776.0706489596      2.13e-06  
   10  -19776.0706490130      1.10e-06  
   11  -19776.0706490356      3.88e-07  
   12  -19776.0706490379      7.19e-08  
   13  -19776.0706490375      3.42e-08  
   14  -19776.0706490410      6.26e-09  Convergence criterion met
 ---------------------------------------
 SCF time:   CPU 267.79s  wall 48.00s 
 SCF   energy in the final basis set =   -19776.0706490410
 Total energy in the final basis set =   -19776.0706490410

 --------------------------------------------------------------
             Orbital Energies (a.u.) and Symmetries
 --------------------------------------------------------------

 Alpha MOs, Restricted
 -- Occupied --                  
*******-1165.89 -482.86 -482.86 -176.32 -176.32 -165.73 -165.72
  1 A'    2 A'    3 A'    4 A'    5 A'    6 A'    7 A'    8 A'                 
-165.72 -165.72 -165.72 -165.72 -101.58  -62.51  -62.51  -56.33
  1 A"    9 A'    2 A"   10 A'   11 A'   12 A'   13 A'   14 A'                 
-56.333 -56.330 -56.330 -56.329 -56.329 -35.818 -35.817 -31.312
 15 A'    3 A"   16 A'    4 A"   17 A'   18 A'   19 A'   20 A'                 
-31.311 -31.306 -31.305 -31.304 -31.304 -24.730 -22.962 -22.961
 21 A'    5 A"   22 A'    6 A"   23 A'   24 A'   25 A'    7 A"                 
-22.961 -22.961 -22.959 -22.959 -22.956 -22.956 -22.955 -22.955
 26 A'   27 A'    8 A"   28 A'   29 A'    9 A"   30 A'   10 A"                 
-10.315 -10.291 -10.279 -10.278 -10.276 -10.273  -9.500  -8.722
 31 A'   32 A'   33 A'   34 A'   35 A'   36 A'   37 A'   38 A'                 
 -8.721  -7.265  -7.254  -7.253  -6.555  -6.554  -6.540  -6.540
 39 A'   40 A'   11 A"   41 A'   42 A'   43 A'   12 A"   44 A'                 
 -6.539  -6.539  -6.368  -6.366  -4.781  -4.779  -4.765  -4.765
 13 A"   45 A'   46 A'   47 A'   48 A'   49 A'   14 A"   50 A'                 
 -4.764  -4.763  -2.665  -2.665  -2.662  -2.661  -2.660  -2.660
 15 A"   51 A'   52 A'   53 A'   16 A"   54 A'   17 A"   55 A'                 
 -2.650  -2.649  -2.649  -2.649  -2.046  -2.045  -2.042  -2.041
 18 A"   56 A'   19 A"   57 A'   58 A'   59 A'   20 A"   60 A'                 
 -2.041  -2.040  -2.028  -2.028  -2.027  -2.026  -1.276  -0.951
 21 A"   61 A'   62 A'   22 A"   63 A'   23 A"   64 A'   65 A'                 
 -0.898  -0.858  -0.833  -0.787  -0.758  -0.699  -0.683  -0.633
 66 A'   67 A'   68 A'   69 A'   70 A'   71 A'   72 A'   73 A'                 
 -0.626  -0.569  -0.568  -0.518  -0.491  -0.474  -0.452  -0.447
 74 A'   75 A'   76 A'   24 A"   77 A'   78 A'   79 A'   25 A"                 
 -0.438  -0.400  -0.393  -0.384  -0.359  -0.357  -0.340  -0.330
 80 A'   81 A'   26 A"   82 A'   27 A"   83 A'   28 A"   84 A'                 
 -0.314  -0.306  -0.299  -0.298  -0.267  -0.263  -0.258
 85 A'   29 A"   86 A'   30 A"   31 A"   32 A"   87 A'                         
 -- Virtual --                   
 -0.106  -0.072  -0.062  -0.051  -0.041  -0.021  -0.005   0.014
 88 A'   33 A"   34 A"   89 A'   90 A'   91 A'   92 A'   93 A'                 
  0.022   0.029   0.040   0.043   0.055   0.059   0.063   0.067
 94 A'   95 A'   35 A"   96 A'   97 A'   36 A"   98 A'   99 A'                 
  0.068   0.079   0.082   0.085   0.092   0.094   0.104   0.109
 37 A"  100 A'  101 A'   38 A"   39 A"  102 A'  103 A'   40 A"                 
  0.116   0.124   0.126   0.133   0.141   0.147   0.157   0.161
104 A'  105 A'   41 A"  106 A'   42 A"  107 A'  108 A'   43 A"                 
  0.166   0.176   0.182   0.187   0.189   0.197   0.198   0.204
109 A'  110 A'  111 A'  112 A'  113 A'  114 A'   44 A"  115 A'                 
  0.209   0.215   0.227   0.239   0.243   0.248   0.252   0.260
116 A'  117 A'  118 A'   45 A"  119 A'  120 A'  121 A'  122 A'                 
  0.270   0.275   0.297   0.301   0.312   0.337   0.353   0.367
 46 A"  123 A'  124 A'  125 A'   47 A"  126 A'  127 A'  128 A'                 
  0.376   0.383   0.390   0.391   0.396   0.404   0.404   0.418
129 A'  130 A'   48 A"  131 A'   49 A"   50 A"  132 A'  133 A'                 
  0.424   0.426   0.427   0.430   0.449   0.452   0.461   0.478
134 A'  135 A'   51 A"   52 A"   53 A"  136 A'  137 A'  138 A'                 
  0.480   0.488   0.505   0.509   0.512   0.523   0.526   0.539
 54 A"  139 A'   55 A"  140 A'  141 A'   56 A"  142 A'   57 A"                 
  0.547   0.554   0.562   0.566   0.587   0.588   0.595   0.597
 58 A"  143 A'   59 A"  144 A'   60 A"  145 A'   61 A"  146 A'                 
  0.608   0.632   0.642   0.655   0.680   0.690   0.696   0.702
147 A'  148 A'  149 A'   62 A"  150 A'   63 A"  151 A'  152 A'                 
  0.712   0.750   0.759   0.760   0.775   0.792   0.806   0.813
153 A'  154 A'   64 A"  155 A'  156 A'  157 A'  158 A'  159 A'                 
  0.826   0.840   0.844   0.862   0.893   0.918   0.925   0.936
160 A'   65 A"  161 A'  162 A'  163 A'  164 A'   66 A"   67 A"                 
  0.937   0.967   0.975   1.007   1.048   1.065   1.082   1.092
165 A'  166 A'  167 A'  168 A'  169 A'  170 A'  171 A'   68 A"                 
  1.138   1.148   1.161   1.203   1.204   1.230   1.260   1.307
172 A'  173 A'   69 A"  174 A'   70 A"   71 A"   72 A"  175 A'                 
  1.338   1.349   1.367   1.371   1.413   1.413   1.429   1.453
 73 A"  176 A'  177 A'   74 A"  178 A'   75 A"  179 A'  180 A'                 
  1.483   1.490   1.529   1.539   1.562   1.569   1.605   1.711
181 A'  182 A'  183 A'  184 A'  185 A'  186 A'  187 A'   76 A"                 
  1.727   1.751   1.761   1.812   1.815   1.839   1.842   1.892
 77 A"  188 A'  189 A'  190 A'  191 A'   78 A"   79 A"   80 A"                 
  2.004   2.007   2.018   2.032   2.063   2.121   2.140   2.195
 81 A"  192 A'  193 A'   82 A"  194 A'  195 A'  196 A'  197 A'                 
  2.214   2.241   2.247   2.253   2.277   2.291   2.303   2.338
198 A'  199 A'   83 A"   84 A"  200 A'  201 A'  202 A'  203 A'                 
  2.431   2.477   2.550   2.566   2.689   2.716   2.805   2.817
204 A'  205 A'  206 A'   85 A"   86 A"   87 A"   88 A"  207 A'                 
  2.826   2.883   3.007   3.033   3.062   3.064   3.149   3.182
 89 A"  208 A'  209 A'   90 A"  210 A'  211 A'  212 A'  213 A'                 
  3.371   3.418   3.629   3.748   3.752   3.817   3.883   3.947
214 A'  215 A'  216 A'  217 A'   91 A"  218 A'  219 A'   92 A"                 
  3.960   3.962   3.984   3.988   3.991   3.994   4.025   4.032
 93 A"   94 A"   95 A"   96 A"  220 A'   97 A"  221 A'   98 A"                 
  4.041   4.065   4.067   4.077   4.099   4.112   4.172   4.245
222 A'   99 A"  223 A'  224 A'  100 A"  225 A'  226 A'  227 A'                 
  4.250   4.256   4.308   4.398   4.407   4.428   4.555   4.804
228 A'  229 A'  230 A'  231 A'  232 A'  233 A'  234 A'  235 A'                 
  4.841   5.997   6.034   6.078   6.106   6.158   6.193   6.298
236 A'  101 A"  102 A"  237 A'  238 A'  239 A'  240 A'  103 A"                 
  6.447   6.671   6.754   6.770   7.545   7.556   7.664   7.678
241 A'  242 A'  243 A'  244 A'  104 A"  105 A"  245 A'  246 A'                 
  7.747   7.758   9.766  23.220  23.761  23.766  23.918  23.929
247 A'  248 A'  249 A'  250 A'  251 A'  252 A'  253 A'  254 A'                 
 24.023  25.813  26.193  26.608  27.853  27.950  28.337  28.365
255 A'  106 A"  256 A'  257 A'  258 A'  259 A'  107 A"  108 A"                 
 28.399  28.406  28.430  28.462  28.523  28.528  28.540  28.544
260 A'  261 A'  262 A'  263 A'  109 A"  110 A"  111 A"  264 A'                 
 28.558  28.563  28.596  28.631  28.688  28.756  47.966  48.018
265 A'  112 A"  266 A'  267 A'  268 A'  269 A'  270 A'  271 A'                 
 66.770 127.879 127.901 127.934 127.946 127.973 127.988 151.649
272 A'  113 A"  114 A"  273 A'  274 A'  275 A'  276 A'  277 A'                 
151.733 215.758 289.740 289.752 289.859 289.877 289.969 289.979
278 A'  279 A'  115 A"  116 A"  280 A'  281 A'  282 A'  283 A'                 
*******1020.8401901.8111901.899
284 A'  285 A'  286 A'  287 A'                                                 

 Beta MOs, Restricted
 -- Occupied --                  
*******-1165.89 -482.86 -482.86 -176.32 -176.32 -165.73 -165.72
  1 A'    2 A'    3 A'    4 A'    5 A'    6 A'    7 A'    8 A'                 
-165.72 -165.72 -165.72 -165.72 -101.58  -62.51  -62.51  -56.33
  1 A"    9 A'    2 A"   10 A'   11 A'   12 A'   13 A'   14 A'                 
-56.333 -56.330 -56.330 -56.329 -56.329 -35.818 -35.817 -31.312
 15 A'    3 A"   16 A'    4 A"   17 A'   18 A'   19 A'   20 A'                 
-31.311 -31.306 -31.305 -31.304 -31.304 -24.730 -22.962 -22.961
 21 A'    5 A"   22 A'    6 A"   23 A'   24 A'   25 A'    7 A"                 
-22.961 -22.961 -22.959 -22.959 -22.956 -22.956 -22.955 -22.955
 26 A'   27 A'    8 A"   28 A'   29 A'    9 A"   30 A'   10 A"                 
-10.315 -10.291 -10.279 -10.278 -10.276 -10.273  -9.500  -8.722
 31 A'   32 A'   33 A'   34 A'   35 A'   36 A'   37 A'   38 A'                 
 -8.721  -7.265  -7.254  -7.253  -6.555  -6.554  -6.540  -6.540
 39 A'   40 A'   11 A"   41 A'   42 A'   43 A'   12 A"   44 A'                 
 -6.539  -6.539  -6.368  -6.366  -4.781  -4.779  -4.765  -4.765
 13 A"   45 A'   46 A'   47 A'   48 A'   49 A'   14 A"   50 A'                 
 -4.764  -4.763  -2.665  -2.665  -2.662  -2.661  -2.660  -2.660
 15 A"   51 A'   52 A'   53 A'   16 A"   54 A'   17 A"   55 A'                 
 -2.650  -2.649  -2.649  -2.649  -2.046  -2.045  -2.042  -2.041
 18 A"   56 A'   19 A"   57 A'   58 A'   59 A'   20 A"   60 A'                 
 -2.041  -2.040  -2.028  -2.028  -2.027  -2.026  -1.276  -0.951
 21 A"   61 A'   62 A'   22 A"   63 A'   23 A"   64 A'   65 A'                 
 -0.898  -0.858  -0.833  -0.787  -0.758  -0.699  -0.683  -0.633
 66 A'   67 A'   68 A'   69 A'   70 A'   71 A'   72 A'   73 A'                 
 -0.626  -0.569  -0.568  -0.518  -0.491  -0.474  -0.452  -0.447
 74 A'   75 A'   76 A'   24 A"   77 A'   78 A'   79 A'   25 A"                 
 -0.438  -0.400  -0.393  -0.384  -0.359  -0.357  -0.340  -0.330
 80 A'   81 A'   26 A"   82 A'   27 A"   83 A'   28 A"   84 A'                 
 -0.314  -0.306  -0.299  -0.298  -0.267  -0.263  -0.258
 85 A'   29 A"   86 A'   30 A"   31 A"   32 A"   87 A'                         
 -- Virtual --                   
 -0.106  -0.072  -0.062  -0.051  -0.041  -0.021  -0.005   0.014
 88 A'   33 A"   34 A"   89 A'   90 A'   91 A'   92 A'   93 A'                 
  0.022   0.029   0.040   0.043   0.055   0.059   0.063   0.067
 94 A'   95 A'   35 A"   96 A'   97 A'   36 A"   98 A'   99 A'                 
  0.068   0.079   0.082   0.085   0.092   0.094   0.104   0.109
 37 A"  100 A'  101 A'   38 A"   39 A"  102 A'  103 A'   40 A"                 
  0.116   0.124   0.126   0.133   0.141   0.147   0.157   0.161
104 A'  105 A'   41 A"  106 A'   42 A"  107 A'  108 A'   43 A"                 
  0.166   0.176   0.182   0.187   0.189   0.197   0.198   0.204
109 A'  110 A'  111 A'  112 A'  113 A'  114 A'   44 A"  115 A'                 
  0.209   0.215   0.227   0.239   0.243   0.248   0.252   0.260
116 A'  117 A'  118 A'   45 A"  119 A'  120 A'  121 A'  122 A'                 
  0.270   0.275   0.297   0.301   0.312   0.337   0.353   0.367
 46 A"  123 A'  124 A'  125 A'   47 A"  126 A'  127 A'  128 A'                 
  0.376   0.383   0.390   0.391   0.396   0.404   0.404   0.418
129 A'  130 A'   48 A"  131 A'   49 A"   50 A"  132 A'  133 A'                 
  0.424   0.426   0.427   0.430   0.449   0.452   0.461   0.478
134 A'  135 A'   51 A"   52 A"   53 A"  136 A'  137 A'  138 A'                 
  0.480   0.488   0.505   0.509   0.512   0.523   0.526   0.539
 54 A"  139 A'   55 A"  140 A'  141 A'   56 A"  142 A'   57 A"                 
  0.547   0.554   0.562   0.566   0.587   0.588   0.595   0.597
 58 A"  143 A'   59 A"  144 A'   60 A"  145 A'   61 A"  146 A'                 
  0.608   0.632   0.642   0.655   0.680   0.690   0.696   0.702
147 A'  148 A'  149 A'   62 A"  150 A'   63 A"  151 A'  152 A'                 
  0.712   0.750   0.759   0.760   0.775   0.792   0.806   0.813
153 A'  154 A'   64 A"  155 A'  156 A'  157 A'  158 A'  159 A'                 
  0.826   0.840   0.844   0.862   0.893   0.918   0.925   0.936
160 A'   65 A"  161 A'  162 A'  163 A'  164 A'   66 A"   67 A"                 
  0.937   0.967   0.975   1.007   1.048   1.065   1.082   1.092
165 A'  166 A'  167 A'  168 A'  169 A'  170 A'  171 A'   68 A"                 
  1.138   1.148   1.161   1.203   1.204   1.230   1.260   1.307
172 A'  173 A'   69 A"  174 A'   70 A"   71 A"   72 A"  175 A'                 
  1.338   1.349   1.367   1.371   1.413   1.413   1.429   1.453
 73 A"  176 A'  177 A'   74 A"  178 A'   75 A"  179 A'  180 A'                 
  1.483   1.490   1.529   1.539   1.562   1.569   1.605   1.711
181 A'  182 A'  183 A'  184 A'  185 A'  186 A'  187 A'   76 A"                 
  1.727   1.751   1.761   1.812   1.815   1.839   1.842   1.892
 77 A"  188 A'  189 A'  190 A'  191 A'   78 A"   79 A"   80 A"                 
  2.004   2.007   2.018   2.032   2.063   2.121   2.140   2.195
 81 A"  192 A'  193 A'   82 A"  194 A'  195 A'  196 A'  197 A'                 
  2.214   2.241   2.247   2.253   2.277   2.291   2.303   2.338
198 A'  199 A'   83 A"   84 A"  200 A'  201 A'  202 A'  203 A'                 
  2.431   2.477   2.550   2.566   2.689   2.716   2.805   2.817
204 A'  205 A'  206 A'   85 A"   86 A"   87 A"   88 A"  207 A'                 
  2.826   2.883   3.007   3.033   3.062   3.064   3.149   3.182
 89 A"  208 A'  209 A'   90 A"  210 A'  211 A'  212 A'  213 A'                 
  3.371   3.418   3.629   3.748   3.752   3.817   3.883   3.947
214 A'  215 A'  216 A'  217 A'   91 A"  218 A'  219 A'   92 A"                 
  3.960   3.962   3.984   3.988   3.991   3.994   4.025   4.032
 93 A"   94 A"   95 A"   96 A"  220 A'   97 A"  221 A'   98 A"                 
  4.041   4.065   4.067   4.077   4.099   4.112   4.172   4.245
222 A'   99 A"  223 A'  224 A'  100 A"  225 A'  226 A'  227 A'                 
  4.250   4.256   4.308   4.398   4.407   4.428   4.555   4.804
228 A'  229 A'  230 A'  231 A'  232 A'  233 A'  234 A'  235 A'                 
  4.841   5.997   6.034   6.078   6.106   6.158   6.193   6.298
236 A'  101 A"  102 A"  237 A'  238 A'  239 A'  240 A'  103 A"                 
  6.447   6.671   6.754   6.770   7.545   7.556   7.664   7.678
241 A'  242 A'  243 A'  244 A'  104 A"  105 A"  245 A'  246 A'                 
  7.747   7.758   9.766  23.220  23.761  23.766  23.918  23.929
247 A'  248 A'  249 A'  250 A'  251 A'  252 A'  253 A'  254 A'                 
 24.023  25.813  26.193  26.608  27.853  27.950  28.337  28.365
255 A'  106 A"  256 A'  257 A'  258 A'  259 A'  107 A"  108 A"                 
 28.399  28.406  28.430  28.462  28.523  28.528  28.540  28.544
260 A'  261 A'  262 A'  263 A'  109 A"  110 A"  111 A"  264 A'                 
 28.558  28.563  28.596  28.631  28.688  28.756  47.966  48.018
265 A'  112 A"  266 A'  267 A'  268 A'  269 A'  270 A'  271 A'                 
 66.770 127.879 127.901 127.934 127.946 127.973 127.988 151.649
272 A'  113 A"  114 A"  273 A'  274 A'  275 A'  276 A'  277 A'                 
151.733 215.758 289.740 289.752 289.859 289.877 289.969 289.979
278 A'  279 A'  115 A"  116 A"  280 A'  281 A'  282 A'  283 A'                 
*******1020.8401901.8111901.899
284 A'  285 A'  286 A'  287 A'                                                 
 --------------------------------------------------------------

          Ground-State Mulliken Net Atomic Charges

     Atom                 Charge (a.u.)
  ----------------------------------------
      1 C                    -0.871593
      2 C                     0.010504
      3 C                     0.337968
      4 C                    -0.334844
      5 C                     0.035177
      6 C                     0.400475
      7 F                    -0.076493
      8 Br                   -0.102557
      9 Cl                    0.538035
     10 I                     0.112414
     11 I                     0.108872
     12 Br                   -0.157958
  ----------------------------------------
  Sum of atomic charges =     0.000000

 -----------------------------------------------------------------
                    Cartesian Multipole Moments
 -----------------------------------------------------------------
    Charge (ESU x 10^10)
                -0.0000
    Dipole Moment (Debye)
         X      -0.8247      Y       0.4972      Z      -0.0000
       Tot       0.9630
    Quadrupole Moments (Debye-Ang)
        XX    -139.4308     XY       1.6011     YY    -142.9459
        XZ      -0.0000     YZ       0.0000     ZZ    -145.8119
    Octopole Moments (Debye-Ang^2)
       XXX     -58.4383    XXY       1.4516    XYY     -37.6169
       YYY      -6.3837    XXZ       0.0000    XYZ       0.0000
       YYZ      -0.0000    XZZ     -15.2920    YZZ      -7.7562
       ZZZ       0.0000
    Hexadecapole Moments (Debye-Ang^3)
      XXXX   -4050.1831   XXXY     -11.9010   XXYY   -1297.0314
      XYYY     -26.0802   YYYY   -3352.8594   XXXZ      -0.0000
      XXYZ       0.0000   XYYZ      -0.0000   YYYZ       0.0000
      XXZZ    -770.9975   XYZZ     -17.7242   YYZZ    -631.9214
      XZZZ      -0.0000   YZZZ       0.0000   ZZZZ    -183.3181
 -----------------------------------------------------------------
 Calculating MO derivatives via CPSCF
    1     0    39    0.0245374  
    2     0    39    0.0071843  
    3     0    39    0.0014843  
    4     0    39    0.0001980  
    5    23    16    0.0000288  
    6    37     2    0.0000019  
    7    39     0    0.0000001  Converged
 Time for AOints: 320.2 s (CPU) 53.8 s (wall)
 ------------------------------------------------------------------------------
                     AOints        : Timing summary (seconds)
 ------------------------------------------------------------------------------
     job step          cpu (% of tot)      sys (% of tot)     wall (% of tot)
 ------------------------------------------------------------------------------
  AOints            0.3202E+03 ( 8.3)   0.1400E-04 ( 5.0)   0.5376E+02 ( 8.1)
 ------------------------------------------------------------------------------
   Grand Totals     0.3853E+04          0.2790E-03          0.6629E+03
 ------------------------------------------------------------------------------
 Polarizability Matrix (a.u.)
            1           2           3
    1-239.8485126  -5.4810984  -0.0000000
    2  -5.4810984-219.8230248   0.0000000
    3  -0.0000000   0.0000000-103.0555555
 Calculating analytic Hessian of the SCF energy

 Direct stationary perturbation theory relativistic correction:

 rels  =     228.370046160754
 relv  =    -767.726602572995
 rel2e =     110.224997627465
 E_rel =    -429.131558784776

 Hessian of the SCF Energy
            1           2           3           4           5           6
    1   0.6639476   0.0005947   0.0000000  -0.1441797  -0.0550925  -0.0000000
    2   0.0005947   0.6721556  -0.0000000  -0.1288268  -0.2700015  -0.0000000
    3   0.0000000  -0.0000000   0.1359571  -0.0000000   0.0000000  -0.0572773
    4  -0.1441797  -0.1288268  -0.0000000   0.5089242   0.0004316  -0.0000000
    5  -0.0550925  -0.2700015   0.0000000   0.0004316   0.6329529  -0.0000000
    6  -0.0000000  -0.0000000  -0.0572773  -0.0000000  -0.0000000   0.0970046
    7   0.0664920   0.0383302  -0.0000000  -0.1610909   0.0680154   0.0000000
    8  -0.0183943  -0.0564528  -0.0000000   0.1245907  -0.2299521   0.0000000
    9   0.0000000   0.0000000  -0.0007835   0.0000000  -0.0000000  -0.0504148
   10  -0.0486500  -0.0324568  -0.0000000  -0.0331343   0.0704200   0.0000000
   11  -0.0320425  -0.0225512  -0.0000000   0.0165474   0.0357593   0.0000000
   12   0.0000000  -0.0000000   0.0037815   0.0000000   0.0000000   0.0033090
   13  -0.0338131   0.0186684  -0.0000000  -0.0000574   0.0048997   0.0000000
   14   0.0749161   0.0406547   0.0000000   0.0037312  -0.0651535  -0.0000000
   15  -0.0000000   0.0000000   0.0000698   0.0000000   0.0000000   0.0046026
   16  -0.3060607   0.0110761   0.0000000  -0.0190471  -0.0822050  -0.0000000
   17  -0.0636487  -0.0964296   0.0000000  -0.0244775   0.0204317  -0.0000000
   18  -0.0000000  -0.0000000  -0.0573713   0.0000000   0.0000000   0.0059090
   19  -0.1506101   0.1206694   0.0000000   0.0046188  -0.0028432  -0.0000000
   20   0.1199920  -0.2414421   0.0000000   0.0327265  -0.0550059  -0.0000000
   21  -0.0000000   0.0000000  -0.0396355   0.0000000   0.0000000   0.0066020
   22  -0.0365686  -0.0018510  -0.0000000  -0.1545184  -0.0071476  -0.0000000
   23  -0.0201801   0.0006065  -0.0000000  -0.0067568  -0.0315121  -0.0000000
   24   0.0000000   0.0000000   0.0042773   0.0000000  -0.0000000  -0.0180261
   25  -0.0014764   0.0014975   0.0000000   0.0031510   0.0033830   0.0000000
   26   0.0056670   0.0018959  -0.0000000  -0.0176924  -0.0436876   0.0000000
   27   0.0000000   0.0000000   0.0041616   0.0000000   0.0000000   0.0036214
   28  -0.0001796  -0.0002954   0.0000000  -0.0017302  -0.0027711   0.0000000
   29  -0.0003836  -0.0000308  -0.0000000  -0.0002572   0.0022212  -0.0000000
   30   0.0000000   0.0000000  -0.0008985  -0.0000000  -0.0000000   0.0027664
   31   0.0029246   0.0032042   0.0000000  -0.0006372  -0.0003879  -0.0000000
   32   0.0003672  -0.0017553  -0.0000000  -0.0000100  -0.0002503   0.0000000
   33   0.0000000  -0.0000000   0.0030250  -0.0000000  -0.0000000  -0.0010279
   34  -0.0118259  -0.0306092   0.0000000  -0.0022997   0.0033004  -0.0000000
   35  -0.0117942  -0.0266511   0.0000000  -0.0000069   0.0041952   0.0000000
   36  -0.0000000   0.0000000   0.0046939  -0.0000000   0.0000000   0.0029311
            7           8           9          10          11          12
    1   0.0664920  -0.0183943   0.0000000  -0.0486500  -0.0320425   0.0000000
    2   0.0383302  -0.0564528   0.0000000  -0.0324568  -0.0225512  -0.0000000
    3  -0.0000000  -0.0000000  -0.0007835  -0.0000000  -0.0000000   0.0037815
    4  -0.1610909   0.1245907   0.0000000  -0.0331343   0.0165474   0.0000000
    5   0.0680154  -0.2299521  -0.0000000   0.0704200   0.0357593   0.0000000
    6   0.0000000   0.0000000  -0.0504148   0.0000000   0.0000000   0.0033090
    7   0.5542971  -0.0388812  -0.0000000  -0.2747577   0.0149027  -0.0000000
    8  -0.0388812   0.5199124  -0.0000000  -0.0364592  -0.0909779  -0.0000000
    9  -0.0000000  -0.0000000   0.1054539   0.0000000   0.0000000  -0.0454782
   10  -0.2747577  -0.0364592   0.0000000   0.5053034   0.0651435   0.0000000
   11   0.0149027  -0.0909779   0.0000000   0.0651435   0.4583213   0.0000000
   12  -0.0000000  -0.0000000  -0.0454782   0.0000000   0.0000000   0.0974981
   13  -0.0185278  -0.0249100  -0.0000000  -0.1229290  -0.0910105  -0.0000000
   14  -0.0792316   0.0195473  -0.0000000  -0.0531592  -0.2420412  -0.0000000
   15   0.0000000  -0.0000000  -0.0018133  -0.0000000  -0.0000000  -0.0403493
   16  -0.0564931   0.0259474   0.0000000   0.0555793   0.0350360  -0.0000000
   17   0.0241623  -0.0114866   0.0000000  -0.0156512  -0.0531173   0.0000000
   18   0.0000000  -0.0000000   0.0047927  -0.0000000  -0.0000000   0.0005097
   19  -0.0037518  -0.0017875   0.0000000   0.0013201   0.0015817   0.0000000
   20  -0.0063540   0.0008012  -0.0000000   0.0020787   0.0001928   0.0000000
   21   0.0000000   0.0000000   0.0055499  -0.0000000  -0.0000000  -0.0013268
   22  -0.0300941   0.0005779   0.0000000   0.0019592   0.0023319   0.0000000
   23   0.0157972   0.0012084   0.0000000   0.0002154  -0.0023625  -0.0000000
   24   0.0000000  -0.0000000   0.0019448  -0.0000000  -0.0000000   0.0031262
   25  -0.0622719  -0.0501359   0.0000000  -0.0184790  -0.0317834   0.0000000
   26  -0.0480409  -0.1384903   0.0000000  -0.0135841  -0.0175305  -0.0000000
   27   0.0000000  -0.0000000  -0.0226707  -0.0000000  -0.0000000   0.0018763
   28  -0.0165834   0.0215321  -0.0000000  -0.0414489   0.0250915   0.0000000
   29   0.0103086  -0.0113840  -0.0000000   0.0270545  -0.0631534  -0.0000000
   30   0.0000000  -0.0000000   0.0012511  -0.0000000   0.0000000  -0.0266273
   31   0.0023854  -0.0017829   0.0000000  -0.0237284  -0.0069022   0.0000000
   32   0.0001518  -0.0018742   0.0000000  -0.0163769  -0.0027923   0.0000000
   33  -0.0000000   0.0000000   0.0030871   0.0000000  -0.0000000   0.0003014
   34   0.0003980  -0.0002977   0.0000000  -0.0010347   0.0011024  -0.0000000
   35   0.0008364  -0.0008488  -0.0000000   0.0027762   0.0002536   0.0000000
   36  -0.0000000  -0.0000000  -0.0009190  -0.0000000  -0.0000000   0.0033795
           13          14          15          16          17          18
    1  -0.0338131   0.0749161  -0.0000000  -0.3060607  -0.0636487  -0.0000000
    2   0.0186684   0.0406547   0.0000000   0.0110761  -0.0964296  -0.0000000
    3  -0.0000000   0.0000000   0.0000698   0.0000000   0.0000000  -0.0573713
    4  -0.0000574   0.0037312   0.0000000  -0.0190471  -0.0244775   0.0000000
    5   0.0048997  -0.0651535   0.0000000  -0.0822050   0.0204317   0.0000000
    6   0.0000000  -0.0000000   0.0046026  -0.0000000  -0.0000000   0.0059090
    7  -0.0185278  -0.0792316   0.0000000  -0.0564931   0.0241623   0.0000000
    8  -0.0249100   0.0195473  -0.0000000   0.0259474  -0.0114866  -0.0000000
    9  -0.0000000  -0.0000000  -0.0018133   0.0000000   0.0000000   0.0047927
   10  -0.1229290  -0.0531592  -0.0000000   0.0555793  -0.0156512  -0.0000000
   11  -0.0910105  -0.2420412  -0.0000000   0.0350360  -0.0531173  -0.0000000
   12  -0.0000000  -0.0000000  -0.0403493  -0.0000000   0.0000000   0.0005097
   13   0.3938672  -0.0220029   0.0000000  -0.1575247   0.1151247  -0.0000000
   14  -0.0220029   0.5398639   0.0000000   0.0709277  -0.2218066   0.0000000
   15   0.0000000   0.0000000   0.0897565  -0.0000000  -0.0000000  -0.0443725
   16  -0.1575247   0.0709277  -0.0000000   0.5934255  -0.0354010   0.0000000
   17   0.1151247  -0.2218066  -0.0000000  -0.0354010   0.5122897  -0.0000000
   18  -0.0000000   0.0000000  -0.0443725   0.0000000  -0.0000000   0.0939322
   19  -0.0029244  -0.0057401  -0.0000000  -0.0370233   0.0473906   0.0000000
   20  -0.0017851  -0.0006049  -0.0000000   0.0130936  -0.0120236   0.0000000
   21   0.0000000  -0.0000000   0.0052608  -0.0000000   0.0000000   0.0064757
   22  -0.0010583   0.0008714   0.0000000   0.0045237  -0.0023823   0.0000000
   23  -0.0000454   0.0000656  -0.0000000   0.0007070  -0.0025725   0.0000000
   24   0.0000000  -0.0000000  -0.0009804  -0.0000000   0.0000000   0.0030573
   25  -0.0027429   0.0024110  -0.0000000  -0.0000388  -0.0000826   0.0000000
   26  -0.0001261   0.0017164   0.0000000  -0.0012306  -0.0000057  -0.0000000
   27   0.0000000   0.0000000   0.0041531  -0.0000000  -0.0000000  -0.0012718
   28   0.0003607   0.0032290  -0.0000000   0.0005390  -0.0012024   0.0000000
   29   0.0126867  -0.0259621   0.0000000  -0.0029402  -0.0003443   0.0000000
   30  -0.0000000   0.0000000   0.0000579   0.0000000   0.0000000   0.0029867
   31  -0.0586630  -0.0006231  -0.0000000  -0.0301925   0.0006827   0.0000000
   32  -0.0019806  -0.0150895  -0.0000000   0.0118313   0.0015938  -0.0000000
   33   0.0000000  -0.0000000  -0.0171493  -0.0000000  -0.0000000   0.0014372
   34   0.0040123   0.0046696  -0.0000000  -0.0476884  -0.0445149   0.0000000
   35  -0.0095181  -0.0311884  -0.0000000  -0.0468408  -0.1365291  -0.0000000
   36  -0.0000000   0.0000000   0.0007642   0.0000000  -0.0000000  -0.0160850
           19          20          21          22          23          24
    1  -0.1506101   0.1199920  -0.0000000  -0.0365686  -0.0201801   0.0000000
    2   0.1206694  -0.2414421   0.0000000  -0.0018510   0.0006065   0.0000000
    3   0.0000000   0.0000000  -0.0396355  -0.0000000  -0.0000000   0.0042773
    4   0.0046188   0.0327265   0.0000000  -0.1545184  -0.0067568   0.0000000
    5  -0.0028432  -0.0550059   0.0000000  -0.0071476  -0.0315121  -0.0000000
    6  -0.0000000  -0.0000000   0.0066020  -0.0000000  -0.0000000  -0.0180261
    7  -0.0037518  -0.0063540   0.0000000  -0.0300941   0.0157972   0.0000000
    8  -0.0017875   0.0008012   0.0000000   0.0005779   0.0012084  -0.0000000
    9   0.0000000  -0.0000000   0.0055499   0.0000000   0.0000000   0.0019448
   10   0.0013201   0.0020787  -0.0000000   0.0019592   0.0002154  -0.0000000
   11   0.0015817   0.0001928  -0.0000000   0.0023319  -0.0023625  -0.0000000
   12   0.0000000   0.0000000  -0.0013268   0.0000000  -0.0000000   0.0031262
   13  -0.0029244  -0.0017851   0.0000000  -0.0010583  -0.0000454   0.0000000
   14  -0.0057401  -0.0006049  -0.0000000   0.0008714   0.0000656  -0.0000000
   15  -0.0000000  -0.0000000   0.0052608   0.0000000  -0.0000000  -0.0009804
   16  -0.0370233   0.0130936  -0.0000000   0.0045237   0.0007070  -0.0000000
   17   0.0473906  -0.0120236   0.0000000  -0.0023823  -0.0025725   0.0000000
   18   0.0000000   0.0000000   0.0064757   0.0000000   0.0000000   0.0030573
   19   0.1913269  -0.1550051  -0.0000000   0.0019127  -0.0064493  -0.0000000
   20  -0.1550051   0.3088641  -0.0000000  -0.0008356  -0.0010353  -0.0000000
   21  -0.0000000  -0.0000000   0.0207271  -0.0000000   0.0000000  -0.0018693
   22   0.0019127  -0.0008356  -0.0000000   0.2173815   0.0075330   0.0000000
   23  -0.0064493  -0.0010353   0.0000000   0.0075330   0.0407153  -0.0000000
   24  -0.0000000  -0.0000000  -0.0018693   0.0000000  -0.0000000   0.0088082
   25   0.0006995   0.0004261  -0.0000000  -0.0013765   0.0092882  -0.0000000
   26  -0.0003587  -0.0023863   0.0000000   0.0015993  -0.0046754   0.0000000
   27  -0.0000000  -0.0000000   0.0001173  -0.0000000  -0.0000000  -0.0005369
   28  -0.0004340   0.0007474  -0.0000000  -0.0005867   0.0007672   0.0000000
   29   0.0008375  -0.0010399  -0.0000000  -0.0000385  -0.0000466   0.0000000
   30  -0.0000000   0.0000000  -0.0000329   0.0000000  -0.0000000   0.0001627
   31  -0.0011915   0.0001020  -0.0000000  -0.0006497  -0.0000117  -0.0000000
   32   0.0010207   0.0000114   0.0000000  -0.0000733   0.0000306  -0.0000000
   33  -0.0000000  -0.0000000   0.0001205   0.0000000   0.0000000  -0.0000203
   34  -0.0039428  -0.0051867  -0.0000000  -0.0009247  -0.0008647  -0.0000000
   35   0.0006840   0.0036684  -0.0000000  -0.0005848  -0.0004223   0.0000000
   36   0.0000000   0.0000000  -0.0019887   0.0000000   0.0000000   0.0000566
           25          26          27          28          29          30
    1  -0.0014764   0.0056670   0.0000000  -0.0001796  -0.0003836   0.0000000
    2   0.0014975   0.0018959   0.0000000  -0.0002954  -0.0000308   0.0000000
    3   0.0000000  -0.0000000   0.0041616   0.0000000  -0.0000000  -0.0008985
    4   0.0031510  -0.0176924   0.0000000  -0.0017302  -0.0002572  -0.0000000
    5   0.0033830  -0.0436876   0.0000000  -0.0027711   0.0022212  -0.0000000
    6   0.0000000   0.0000000   0.0036214   0.0000000  -0.0000000   0.0027664
    7  -0.0622719  -0.0480409   0.0000000  -0.0165834   0.0103086   0.0000000
    8  -0.0501359  -0.1384903  -0.0000000   0.0215321  -0.0113840  -0.0000000
    9   0.0000000   0.0000000  -0.0226707  -0.0000000  -0.0000000   0.0012511
   10  -0.0184790  -0.0135841  -0.0000000  -0.0414489   0.0270545  -0.0000000
   11  -0.0317834  -0.0175305  -0.0000000   0.0250915  -0.0631534   0.0000000
   12   0.0000000  -0.0000000   0.0018763   0.0000000  -0.0000000  -0.0266273
   13  -0.0027429  -0.0001261   0.0000000   0.0003607   0.0126867  -0.0000000
   14   0.0024110   0.0017164   0.0000000   0.0032290  -0.0259621   0.0000000
   15  -0.0000000   0.0000000   0.0041531  -0.0000000   0.0000000   0.0000579
   16  -0.0000388  -0.0012306  -0.0000000   0.0005390  -0.0029402   0.0000000
   17  -0.0000826  -0.0000057  -0.0000000  -0.0012024  -0.0003443   0.0000000
   18   0.0000000  -0.0000000  -0.0012718   0.0000000   0.0000000   0.0029867
   19   0.0006995  -0.0003587  -0.0000000  -0.0004340   0.0008375  -0.0000000
   20   0.0004261  -0.0023863  -0.0000000   0.0007474  -0.0010399   0.0000000
   21  -0.0000000   0.0000000   0.0001173  -0.0000000  -0.0000000  -0.0000329
   22  -0.0013765   0.0015993  -0.0000000  -0.0005867  -0.0000385   0.0000000
   23   0.0092882  -0.0046754  -0.0000000   0.0007672  -0.0000466  -0.0000000
   24  -0.0000000   0.0000000  -0.0005369   0.0000000   0.0000000   0.0001627
   25   0.0958427   0.0694849  -0.0000000  -0.0127132  -0.0029075   0.0000000
   26   0.0694849   0.2032478   0.0000000   0.0048006   0.0012434   0.0000000
   27  -0.0000000   0.0000000   0.0101931  -0.0000000   0.0000000   0.0002598
   28  -0.0127132   0.0048006  -0.0000000   0.0740642  -0.0428749   0.0000000
   29  -0.0029075   0.0012434   0.0000000  -0.0428749   0.1091995  -0.0000000
   30   0.0000000   0.0000000   0.0002598   0.0000000  -0.0000000   0.0192749
   31  -0.0004576  -0.0000282   0.0000000  -0.0014223  -0.0019951   0.0000000
   32  -0.0009142  -0.0001621   0.0000000  -0.0086203  -0.0101458  -0.0000000
   33  -0.0000000  -0.0000000   0.0001523  -0.0000000   0.0000000   0.0005876
   34  -0.0001369  -0.0004911  -0.0000000   0.0001347   0.0005094   0.0000000
   35  -0.0006672  -0.0011658   0.0000000  -0.0004045  -0.0005568  -0.0000000
   36   0.0000000  -0.0000000  -0.0000554   0.0000000   0.0000000   0.0002116
           31          32          33          34          35          36
    1   0.0029246   0.0003672   0.0000000  -0.0118259  -0.0117942  -0.0000000
    2   0.0032042  -0.0017553  -0.0000000  -0.0306092  -0.0266511   0.0000000
    3   0.0000000  -0.0000000   0.0030250   0.0000000   0.0000000   0.0046939
    4  -0.0006372  -0.0000100  -0.0000000  -0.0022997  -0.0000069  -0.0000000
    5  -0.0003879  -0.0002503  -0.0000000   0.0033004   0.0041952   0.0000000
    6  -0.0000000   0.0000000  -0.0010279  -0.0000000   0.0000000   0.0029311
    7   0.0023854   0.0001518  -0.0000000   0.0003980   0.0008364  -0.0000000
    8  -0.0017829  -0.0018742   0.0000000  -0.0002977  -0.0008488  -0.0000000
    9   0.0000000   0.0000000   0.0030871   0.0000000  -0.0000000  -0.0009190
   10  -0.0237284  -0.0163769   0.0000000  -0.0010347   0.0027762  -0.0000000
   11  -0.0069022  -0.0027923  -0.0000000   0.0011024   0.0002536  -0.0000000
   12   0.0000000   0.0000000   0.0003014  -0.0000000   0.0000000   0.0033795
   13  -0.0586630  -0.0019806   0.0000000   0.0040123  -0.0095181  -0.0000000
   14  -0.0006231  -0.0150895  -0.0000000   0.0046696  -0.0311884   0.0000000
   15  -0.0000000  -0.0000000  -0.0171493  -0.0000000  -0.0000000   0.0007642
   16  -0.0301925   0.0118313  -0.0000000  -0.0476884  -0.0468408   0.0000000
   17   0.0006827   0.0015938  -0.0000000  -0.0445149  -0.1365291  -0.0000000
   18   0.0000000  -0.0000000   0.0014372   0.0000000  -0.0000000  -0.0160850
   19  -0.0011915   0.0010207  -0.0000000  -0.0039428   0.0006840   0.0000000
   20   0.0001020   0.0000114  -0.0000000  -0.0051867   0.0036684   0.0000000
   21  -0.0000000   0.0000000   0.0001205  -0.0000000  -0.0000000  -0.0019887
   22  -0.0006497  -0.0000733   0.0000000  -0.0009247  -0.0005848   0.0000000
   23  -0.0000117   0.0000306   0.0000000  -0.0008647  -0.0004223   0.0000000
   24  -0.0000000  -0.0000000  -0.0000203  -0.0000000   0.0000000   0.0000566
   25  -0.0004576  -0.0009142  -0.0000000  -0.0001369  -0.0006672   0.0000000
   26  -0.0000282  -0.0001621  -0.0000000  -0.0004911  -0.0011658  -0.0000000
   27   0.0000000   0.0000000   0.0001523  -0.0000000   0.0000000  -0.0000554
   28  -0.0014223  -0.0086203  -0.0000000   0.0001347  -0.0004045   0.0000000
   29  -0.0019951  -0.0101458   0.0000000   0.0005094  -0.0005568   0.0000000
   30   0.0000000  -0.0000000   0.0005876   0.0000000  -0.0000000   0.0002116
   31   0.1160174   0.0048156  -0.0000000  -0.0043855   0.0029261   0.0000000
   32   0.0048156   0.0361436   0.0000000   0.0097889  -0.0057104  -0.0000000
   33  -0.0000000   0.0000000   0.0093498   0.0000000   0.0000000   0.0001367
   34  -0.0043855   0.0097889   0.0000000   0.0676937   0.0625937   0.0000000
   35   0.0029261  -0.0057104   0.0000000   0.0625937   0.1949554  -0.0000000
   36   0.0000000  -0.0000000   0.0001367   0.0000000  -0.0000000   0.0068745
 **********************************************************************
 **                                                                  **
 **                       VIBRATIONAL ANALYSIS                       **
 **                       --------------------                       **
 **                                                                  **
 **        VIBRATIONAL FREQUENCIES (CM**-1) AND NORMAL MODES         **
 **     FORCE CONSTANTS (mDYN/ANGSTROM) AND REDUCED MASSES (AMU)     **
 **                  INFRARED INTENSITIES (KM/MOL)                   **
 **                                                                  **
 **********************************************************************


 Mode:                 1                      2                      3
 Frequency:        37.59                  53.51                  84.31
 Force Cnst:      0.0747                 0.0596                 0.0941
 Red. Mass:      89.7445                35.3201                22.4778
 IR Active:          YES                    YES                    YES
 IR Intens:        0.005                  0.009                  0.143
 Raman Active:       YES                    YES                    YES
               X      Y      Z        X      Y      Z        X      Y      Z
 C          0.000 -0.000 -0.077    0.000 -0.000 -0.206   -0.000  0.000  0.417
 C          0.000 -0.000  0.053   -0.000  0.000 -0.036    0.000 -0.000  0.214
 C         -0.000 -0.000 -0.081    0.000  0.000  0.190    0.000  0.000  0.141
 C         -0.000 -0.000 -0.113   -0.000 -0.000  0.009    0.000  0.000  0.087
 C         -0.000 -0.000 -0.008   -0.000 -0.000 -0.027    0.000  0.000  0.087
 C          0.000  0.000 -0.159    0.000 -0.000 -0.080   -0.000  0.000  0.211
 F          0.000 -0.000 -0.120    0.000 -0.000 -0.444   -0.000  0.000  0.765
 Br         0.000  0.000  0.420    0.000  0.000 -0.120    0.000 -0.000 -0.221
 Cl        -0.000 -0.000 -0.207   -0.000  0.000  0.802    0.000  0.000  0.186
 I          0.000  0.000 -0.297    0.000 -0.000 -0.205   -0.000  0.000 -0.049
 I         -0.000  0.000  0.518   -0.000 -0.000  0.081    0.000  0.000  0.019
 Br         0.000  0.000 -0.597   -0.000  0.000  0.094    0.000 -0.000 -0.174
 TransDip  -0.000  0.000  0.002   -0.000 -0.000  0.003    0.000 -0.000 -0.012

 Mode:                 4                      5                      6
 Frequency:       107.81                 122.72                 125.42
 Force Cnst:      0.7017                 0.5890                 0.7198
 Red. Mass:     102.4714                66.3824                77.6628
 IR Active:          YES                    YES                    YES
 IR Intens:        0.219                  0.431                  0.045
 Raman Active:       YES                    YES                    YES
               X      Y      Z        X      Y      Z        X      Y      Z
 C          0.121 -0.101 -0.000   -0.035 -0.158  0.000   -0.097  0.102 -0.000
 C          0.107 -0.076 -0.000   -0.082 -0.123  0.000   -0.100  0.061  0.000
 C          0.084 -0.086 -0.000   -0.127 -0.195  0.000   -0.099  0.062 -0.000
 C          0.112 -0.163  0.000   -0.091 -0.244  0.000   -0.116  0.045  0.000
 C          0.131 -0.147 -0.000   -0.117 -0.241  0.000   -0.132  0.014  0.000
 C          0.108 -0.150 -0.000   -0.064 -0.231 -0.000   -0.069  0.031 -0.000
 F          0.152 -0.084 -0.000    0.038 -0.112  0.000   -0.058  0.132 -0.000
 Br         0.118  0.049  0.000   -0.129  0.507 -0.000   -0.103 -0.408 -0.000
 Cl        -0.061 -0.023 -0.000   -0.192 -0.170 -0.000   -0.048  0.034  0.000
 I         -0.298 -0.506 -0.000    0.388 -0.056  0.000   -0.082  0.198  0.000
 I          0.142  0.634  0.000   -0.255  0.122 -0.000   -0.218  0.172 -0.000
 Br         0.022 -0.116 -0.000    0.069 -0.330 -0.000    0.714 -0.282  0.000
 TransDip  -0.012  0.009  0.000    0.011  0.018 -0.000    0.007  0.001 -0.000

 Mode:                 7                      8                      9
 Frequency:       161.44                 179.59                 195.91
 Force Cnst:      1.0875                 0.2617                 1.0273
 Red. Mass:      70.8169                13.7729                45.4260
 IR Active:          YES                    YES                    YES
 IR Intens:        0.052                  0.043                  0.090
 Raman Active:       YES                    YES                    YES
               X      Y      Z        X      Y      Z        X      Y      Z
 C         -0.132 -0.198 -0.000    0.000 -0.000  0.241    0.090 -0.202  0.000
 C         -0.264 -0.128 -0.000   -0.000 -0.000  0.358    0.140 -0.210  0.000
 C         -0.197 -0.092 -0.000   -0.000 -0.000  0.377    0.121 -0.182 -0.000
 C         -0.147 -0.052 -0.000   -0.000 -0.000  0.388    0.067 -0.005 -0.000
 C          0.007 -0.138  0.000   -0.000 -0.000  0.457    0.059 -0.042 -0.000
 C         -0.095 -0.245  0.000    0.000 -0.000  0.403    0.038 -0.105  0.000
 F         -0.048 -0.137 -0.000    0.000 -0.000 -0.360    0.009 -0.268  0.000
 Br        -0.379  0.056  0.000   -0.000  0.000 -0.037    0.250  0.203 -0.000
 Cl        -0.201 -0.118  0.000   -0.000 -0.000 -0.122    0.571 -0.422  0.000
 I         -0.068  0.268 -0.000   -0.000  0.000 -0.041   -0.239  0.203  0.000
 I          0.499  0.061  0.000    0.000  0.000 -0.034   -0.100  0.001 -0.000
 Br        -0.086 -0.371 -0.000   -0.000 -0.000 -0.040   -0.039 -0.166  0.000
 TransDip   0.000  0.007  0.000   -0.000  0.000 -0.007   -0.005  0.008  0.000

 Mode:                10                     11                     12
 Frequency:       213.58                 260.53                 292.83
 Force Cnst:      1.1893                 1.0906                 1.1009
 Red. Mass:      44.2527                27.2715                21.7901
 IR Active:          YES                    YES                    YES
 IR Intens:        0.033                  0.449                  0.224
 Raman Active:       YES                    YES                    YES
               X      Y      Z        X      Y      Z        X      Y      Z
 C         -0.161  0.062 -0.000   -0.048 -0.172  0.000    0.271 -0.132  0.000
 C         -0.202  0.012 -0.000    0.040 -0.246  0.000   -0.003 -0.065  0.000
 C          0.000  0.084 -0.000   -0.090 -0.299  0.000   -0.101 -0.177  0.000
 C          0.018  0.145  0.000   -0.081 -0.082 -0.000   -0.077 -0.143  0.000
 C         -0.041  0.168  0.000   -0.115 -0.000 -0.000    0.097 -0.185 -0.000
 C         -0.110  0.164  0.000   -0.048  0.106 -0.000    0.258 -0.118 -0.000
 F         -0.219  0.035  0.000   -0.477 -0.475 -0.000    0.729  0.157 -0.000
 Br        -0.434  0.092  0.000    0.072  0.054 -0.000   -0.117 -0.046 -0.000
 Cl         0.666 -0.231  0.000   -0.332 -0.313 -0.000   -0.108 -0.313 -0.000
 I          0.020 -0.158 -0.000   -0.007  0.020  0.000   -0.015  0.046  0.000
 I          0.042 -0.017 -0.000    0.053  0.008  0.000   -0.035  0.020  0.000
 Br         0.168  0.186 -0.000    0.168  0.260  0.000    0.002  0.167  0.000
 TransDip   0.001 -0.006 -0.000    0.013  0.017  0.000   -0.013  0.008  0.000

 Mode:                13                     14                     15
 Frequency:       309.85                 354.64                 378.11
 Force Cnst:      0.6973                 0.9196                 1.6109
 Red. Mass:      12.3263                12.4099                19.1237
 IR Active:          YES                    YES                    YES
 IR Intens:        0.197                  1.237                  0.282
 Raman Active:       YES                    YES                    YES
               X      Y      Z        X      Y      Z        X      Y      Z
 C         -0.000  0.000  0.061    0.000 -0.000 -0.427   -0.256  0.335 -0.000
 C          0.000  0.000  0.574   -0.000 -0.000 -0.278   -0.110  0.196 -0.000
 C          0.000  0.000  0.442    0.000  0.000  0.295   -0.258  0.004 -0.000
 C         -0.000  0.000 -0.031    0.000 -0.000  0.621   -0.256  0.015  0.000
 C         -0.000  0.000 -0.496    0.000 -0.000  0.232   -0.297  0.051  0.000
 C         -0.000  0.000 -0.464    0.000 -0.000 -0.414   -0.241  0.122 -0.000
 F         -0.000  0.000 -0.034   -0.000 -0.000  0.199   -0.080  0.562  0.000
 Br         0.000  0.000 -0.034   -0.000  0.000  0.006    0.140 -0.005  0.000
 Cl         0.000  0.000 -0.078    0.000  0.000 -0.042   -0.031 -0.357  0.000
 I          0.000 -0.000  0.002   -0.000  0.000 -0.026    0.024 -0.029 -0.000
 I          0.000 -0.000  0.018   -0.000 -0.000 -0.006    0.053  0.001 -0.000
 Br        -0.000 -0.000  0.031    0.000  0.000  0.011   -0.017 -0.037 -0.000
 TransDip   0.000 -0.000  0.014   -0.000  0.000 -0.036   -0.017 -0.003 -0.000

 Mode:                16                     17                     18
 Frequency:       558.91                 561.68                 599.50
 Force Cnst:      2.6333                 2.2394                 2.5613
 Red. Mass:      14.3079                12.0473                12.0957
 IR Active:          YES                    YES                    YES
 IR Intens:       17.234                  0.383                  0.022
 Raman Active:       YES                    YES                    YES
               X      Y      Z        X      Y      Z        X      Y      Z
 C          0.013  0.067  0.000    0.000  0.000 -0.119   -0.000 -0.000 -0.358
 C          0.206 -0.070 -0.000    0.000 -0.000  0.414   -0.000 -0.000 -0.175
 C          0.400 -0.023  0.000    0.000 -0.000 -0.245    0.000  0.000  0.650
 C          0.437  0.355  0.000    0.000  0.000 -0.335    0.000  0.000 -0.576
 C          0.285  0.486 -0.000    0.000  0.000  0.669   -0.000  0.000  0.149
 C          0.003  0.257  0.000    0.000  0.000 -0.439   -0.000 -0.000  0.239
 F         -0.004  0.099 -0.000    0.000  0.000  0.036    0.000  0.000  0.085
 Br        -0.060  0.005  0.000   -0.000  0.000 -0.012    0.000  0.000  0.002
 Cl        -0.174 -0.191 -0.000   -0.000 -0.000  0.022   -0.000 -0.000 -0.039
 I         -0.010 -0.011 -0.000   -0.000 -0.000  0.005    0.000 -0.000  0.008
 I         -0.021 -0.011  0.000   -0.000 -0.000 -0.009    0.000 -0.000 -0.001
 Br        -0.018 -0.073 -0.000   -0.000 -0.000  0.009    0.000  0.000 -0.007
 TransDip   0.110  0.075  0.000    0.000  0.000 -0.020   -0.000 -0.000 -0.005

 Mode:                19                     20                     21
 Frequency:       630.03                 644.14                 686.34
 Force Cnst:      3.1559                 3.2219                 3.3506
 Red. Mass:      13.4942                13.1797                12.0722
 IR Active:          YES                    YES                    YES
 IR Intens:       30.468                 37.350                  0.704
 Raman Active:       YES                    YES                    YES
               X      Y      Z        X      Y      Z        X      Y      Z
 C         -0.243 -0.354 -0.000    0.339  0.075 -0.000   -0.000 -0.000  0.692
 C         -0.262 -0.291  0.000   -0.100  0.331  0.000   -0.000  0.000 -0.473
 C         -0.083 -0.079 -0.000   -0.368  0.266 -0.000   -0.000  0.000  0.253
 C         -0.141  0.324  0.000   -0.355  0.387  0.000   -0.000  0.000 -0.150
 C         -0.267  0.376 -0.000    0.126  0.169 -0.000    0.000  0.000  0.171
 C         -0.371  0.151  0.000    0.301  0.209  0.000   -0.000 -0.000 -0.414
 F          0.350 -0.124  0.000    0.008 -0.294  0.000    0.000 -0.000 -0.097
 Br         0.056  0.010 -0.000    0.013 -0.019  0.000    0.000 -0.000  0.007
 Cl         0.017  0.090  0.000   -0.005 -0.090 -0.000   -0.000 -0.000 -0.006
 I          0.009 -0.021 -0.000    0.019 -0.024  0.000    0.000 -0.000  0.000
 I          0.014 -0.004  0.000   -0.006  0.003  0.000   -0.000 -0.000 -0.000
 Br         0.022 -0.001 -0.000   -0.024 -0.055 -0.000    0.000  0.000  0.006
 TransDip  -0.175  0.024 -0.000   -0.008  0.196 -0.000   -0.000  0.000  0.027

 Mode:                22                     23                     24
 Frequency:       792.12                 919.74                1084.53
 Force Cnst:      4.6202                 6.5300                 8.5044
 Red. Mass:      12.4979                13.1019                12.2720
 IR Active:          YES                    YES                    YES
 IR Intens:        0.891                 16.519                  4.383
 Raman Active:       YES                    YES                    YES
               X      Y      Z        X      Y      Z        X      Y      Z
 C         -0.239 -0.163 -0.000   -0.075  0.088 -0.000   -0.132  0.212 -0.000
 C         -0.469 -0.016  0.000   -0.146  0.344  0.000    0.578  0.153 -0.000
 C         -0.056  0.263 -0.000    0.232  0.587 -0.000    0.037 -0.031  0.000
 C          0.071  0.183  0.000    0.326 -0.247  0.000   -0.232  0.351  0.000
 C          0.597 -0.066  0.000   -0.324 -0.043 -0.000    0.020 -0.043  0.000
 C         -0.066 -0.448  0.000   -0.233 -0.031 -0.000   -0.345 -0.503 -0.000
 F         -0.068  0.078  0.000    0.166 -0.274 -0.000    0.087 -0.129  0.000
 Br         0.051  0.005 -0.000    0.007 -0.002 -0.000   -0.026 -0.002  0.000
 Cl        -0.032 -0.053  0.000   -0.047 -0.118  0.000   -0.004 -0.013  0.000
 I          0.003 -0.001 -0.000   -0.003  0.005  0.000    0.003 -0.004 -0.000
 I         -0.013 -0.001  0.000    0.005 -0.002  0.000    0.002 -0.000 -0.000
 Br         0.020  0.041  0.000    0.005  0.008 -0.000    0.010  0.025  0.000
 TransDip   0.001 -0.030 -0.000   -0.062  0.115 -0.000    0.067  0.001 -0.000

 Mode:                25                     26                     27
 Frequency:      1190.17                1242.86                1321.91
 Force Cnst:     10.3362                10.9227                12.3987
 Red. Mass:      12.3849                12.0015                12.0427
 IR Active:          YES                    YES                    YES
 IR Intens:        1.438                  2.617                127.694
 Raman Active:       YES                    YES                    YES
               X      Y      Z        X      Y      Z        X      Y      Z
 C         -0.209  0.256 -0.000   -0.272 -0.192  0.000   -0.244 -0.138 -0.000
 C          0.030  0.241 -0.000   -0.040  0.340 -0.000    0.306 -0.255  0.000
 C         -0.373 -0.301 -0.000    0.407 -0.121 -0.000    0.145  0.433 -0.000
 C          0.135 -0.417 -0.000   -0.411 -0.282 -0.000   -0.411 -0.176 -0.000
 C          0.440  0.232  0.000   -0.017  0.441  0.000    0.321 -0.220  0.000
 C         -0.275  0.194 -0.000    0.334 -0.190  0.000   -0.099  0.437 -0.000
 F          0.130 -0.174  0.000   -0.010 -0.003 -0.000    0.040  0.014  0.000
 Br         0.002 -0.002  0.000    0.001  0.001  0.000   -0.009  0.002  0.000
 Cl         0.029  0.034  0.000   -0.000 -0.004  0.000   -0.009 -0.026  0.000
 I         -0.003  0.005 -0.000    0.000  0.000  0.000    0.002  0.001 -0.000
 I         -0.003 -0.001 -0.000    0.000  0.001 -0.000   -0.001  0.001 -0.000
 Br         0.001 -0.007 -0.000    0.001  0.001 -0.000   -0.002 -0.009 -0.000
 TransDip   0.012 -0.037 -0.000    0.043  0.029  0.000    0.235  0.275 -0.000

 Mode:                28                     29                     30
 Frequency:      1383.32                1537.55                1546.64
 Force Cnst:     13.9135                16.7725                16.9276
 Red. Mass:      12.3407                12.0417                12.0107
 IR Active:          YES                    YES                    YES
 IR Intens:      222.850                 17.148                  3.364
 Raman Active:       YES                    YES                    YES
               X      Y      Z        X      Y      Z        X      Y      Z
 C         -0.346  0.499 -0.000   -0.421  0.244 -0.000    0.414  0.486 -0.000
 C         -0.315 -0.020  0.000    0.185 -0.390  0.000   -0.218 -0.442 -0.000
 C          0.341 -0.276  0.000   -0.348  0.257  0.000    0.192  0.113  0.000
 C         -0.086  0.257  0.000    0.174 -0.054 -0.000   -0.281 -0.230 -0.000
 C          0.017 -0.379 -0.000   -0.152  0.224 -0.000    0.064  0.299  0.000
 C          0.197  0.191 -0.000    0.496 -0.181  0.000   -0.193 -0.190  0.000
 F          0.120 -0.180  0.000    0.051 -0.056  0.000   -0.002 -0.037  0.000
 Br         0.009  0.002 -0.000    0.000  0.002 -0.000    0.002  0.002  0.000
 Cl        -0.006  0.010 -0.000    0.003 -0.003 -0.000   -0.002  0.003  0.000
 I         -0.000 -0.000 -0.000    0.000 -0.001 -0.000    0.001  0.000 -0.000
 I         -0.000  0.001  0.000   -0.001 -0.000  0.000    0.001 -0.000 -0.000
 Br        -0.005 -0.006  0.000   -0.003 -0.001  0.000   -0.000  0.001 -0.000
 TransDip  -0.308  0.366 -0.000   -0.089  0.099 -0.000    0.015  0.057 -0.000

 STANDARD THERMODYNAMIC QUANTITIES AT   298.15 K  AND     1.00 ATM

   This Molecule has  0 Imaginary Frequencies
   Zero point vibrational energy:       25.128 kcal/mol

   Atom    1 Element C  Has Mass   12.00000
   Atom    2 Element C  Has Mass   12.00000
   Atom    3 Element C  Has Mass   12.00000
   Atom    4 Element C  Has Mass   12.00000
   Atom    5 Element C  Has Mass   12.00000
   Atom    6 Element C  Has Mass   12.00000
   Atom    7 Element F  Has Mass   18.99840
   Atom    8 Element Br Has Mass   78.91830
   Atom    9 Element Cl Has Mass   34.96885
   Atom   10 Element I  Has Mass  126.90440
   Atom   11 Element I  Has Mass  126.90440
   Atom   12 Element Br Has Mass   78.91830
   Molecular Mass:   537.612650 amu
   Principal axes and moments of inertia in amu*Bohr^2:
                             1           2           3
    Eigenvalues --     8013.90313 10152.87992 18166.78305
          X               0.99950     0.03160    -0.00000
          Y              -0.03160     0.99950    -0.00000
          Z               0.00000     0.00000     1.00000
   Rotational Symmetry Number is   1
   The Molecule is an Asymmetric Top
   Translational Enthalpy:        0.889 kcal/mol
   Rotational Enthalpy:           0.889 kcal/mol
   Vibrational Enthalpy:         31.412 kcal/mol
   gas constant (RT):             0.592 kcal/mol
   Translational Entropy:        44.731  cal/mol.K
   Rotational Entropy:           35.645  cal/mol.K
   Vibrational Entropy:          42.105  cal/mol.K

   Total Enthalpy:               33.782 kcal/mol
   Total Entropy:               122.481  cal/mol.K

 ======================================================================

 STANDARD THERMODYNAMIC QUANTITIES FOR ANHARMONIC VIBRATION -- TOSH

   Zero point vibrational energy: ************ kcal/mol

   Vibrational Enthalpy:       Infinity kcal/mol
   Vibrational Entropy:             NaN  cal/mol.K

   Total Enthalpy:             Infinity kcal/mol
   Total Entropy:                   NaN  cal/mol.K

 ======================================================================

 STANDARD THERMODYNAMIC QUANTITIES FOR ANHARMONIC VIBRATION -- VPT2

   Zero point vibrational energy: ************ kcal/mol

   Vibrational Enthalpy:       Infinity kcal/mol
   Vibrational Entropy:             NaN  cal/mol.K

   Total Enthalpy:             Infinity kcal/mol
   Total Entropy:                   NaN  cal/mol.K

 ======================================================================

Archival summary:
1\1\february\FREQ\ProcedureUnspecified\BasisUnspecified\2r2l116\taweetha\MonDec203:26:262019MonDec203:26:262019\0\\#,FREQ,ProcedureUnspecified,BasisUnspecified,\\0,1\I\C,1,2.13245\C,2,1.40362,1,118.692\C,3,1.3913,2,119.502,1,-180,0\F,4,1.3346,3,119.326,2,180,0\C,4,1.38898,3,121.843,2,-0,0\C,6,1.40029,4,118.948,3,-0,0\C,7,1.40749,6,120.291,4,0,0\Cl,7,1.73778,6,118.374,4,180,0\Br,6,1.89492,4,118.013,3,180,0\Br,3,1.89969,2,124.118,1,-0,0\I,8,2.13686,7,118.512,6,180,0\\\@

 Total job time:  902.25s(wall), 5169.80s(cpu) 
 Mon Dec  2 03:26:26 2019

        *************************************************************
        *                                                           *
        *  Thank you very much for using Q-Chem.  Have a nice day.  *
        *                                                           *
        *************************************************************
