# Supplementary material for: Geometric and energetic data from quantum chemical calculations of halobenzenes and xylenes
Source: Data Brief. 2020 Mar 5;30:105386. doi: 10.1016/j.dib.2020.105386 (PMC7114895; doi:10.1016/j.dib.2020.105386)
Supplement: Supplementary file 1 [file mmc1.zip › halobenzene/B3LYP/FBrClIII.out]

                  Welcome to Q-Chem
     A Quantum Leap Into The Future Of Chemistry


 Q-Chem 5.2 (devel), Q-Chem, Inc., Pleasanton, CA (2019)

 Yihan Shao,  Zhengting Gan,  E. Epifanovsky,  A. T. B. Gilbert,  M. Wormit,  
 J. Kussmann,  A. W. Lange,  A. Behn,  Jia Deng,  Xintian Feng,  D. Ghosh,  
 M. Goldey,  P. R. Horn,  L. D. Jacobson,  I. Kaliman,  T. Kus,  A. Landau,  
 Jie Liu,  E. I. Proynov,  R. M. Richard,  R. P. Steele,  E. J. Sundstrom,  
 H. L. Woodcock III,  P. M. Zimmerman,  D. Zuev,  B. Albrecht,  E. Alguire,  
 S. A. Baeppler,  D. Barton,  Z. Benda,  Y. A. Bernard,  E. J. Berquist,  
 K. B. Bravaya,  H. Burton,  D. Casanova,  Chun-Min Chang,  Yunqing Chen,  
 A. Chien,  K. D. Closser,  M. P. Coons,  S. Coriani,  S. Dasgupta,  
 A. L. Dempwolff,  M. Diedenhofen,  Hainam Do,  R. G. Edgar,  Po-Tung Fang,  
 S. Faraji,  S. Fatehi,  Qingguo Feng,  K. D. Fenk,  J. Fosso-Tande,  
 J. Gayvert,  Qinghui Ge,  A. Ghysels,  G. Gidofalvi,  J. Gomes,  
 J. Gonthier,  A. Gunina,  D. Hait,  M. W. D. Hanson-Heine,  
 P. H. P. Harbach,  A. W. Hauser,  M. F. Herbst,  J. E. Herr,  
 E. G. Hohenstein,  Z. C. Holden,  Kerwin Hui,  B. C. Huynh,  T.-C. Jagau,  
 Hyunjun Ji,  B. Kaduk,  K. Khistyaev,  Jaehoon Kim,  P. Klunzinger,  K. Koh,  
 D. Kosenkov,  L. Koulias,  T. Kowalczyk,  C. M. Krauter,  A. Kunitsa,  
 Ka Un Lao,  A. Laurent,  K. V. Lawler,  Joonho Lee,  D. Lefrancois,  
 S. Lehtola,  D. S. Levine,  Yi-Pei Li,  You-Sheng Lin,  Fenglai Liu,  
 E. Livshits,  A. Luenser,  P. Manohar,  E. Mansoor,  S. F. Manzer,  
 Shan-Ping Mao,  Yuezhi Mao,  N. Mardirossian,  A. V. Marenich,  
 T. Markovich,  L. A. Martinez-Martinez,  S. A. Maurer,  N. J. Mayhall,  
 S. C. McKenzie,  J.-M. Mewes,  P. Morgante,  A. F. Morrison,  
 J. W. Mullinax,  K. Nanda,  T. S. Nguyen-Beck,  R. Olivares-Amaya,  
 J. A. Parkhill,  Zheng Pei,  T. M. Perrine,  F. Plasser,  P. Pokhilko,  
 S. Prager,  A. Prociuk,  E. Ramos,  D. R. Rehn,  F. Rob,  M. Scheurer,  
 M. Schneider,  N. Sergueev,  S. M. Sharada,  S. Sharma,  D. W. Small,  
 T. Stauch,  T. Stein,  Yu-Chuan Su,  A. J. W. Thom,  A. Tkatchenko,  
 T. Tsuchimochi,  N. M. Tubman,  L. Vogt,  M. L. Vidal,  O. Vydrov,  
 M. A. Watson,  J. Wenzel,  M. de Wergifosse,  T. A. Wesolowski,  A. White,  
 J. Witte,  A. Yamada,  Jun Yang,  K. Yao,  S. Yeganeh,  S. R. Yost,  
 Zhi-Qiang You,  A. Zech,  Igor Ying Zhang,  Xing Zhang,  Yan Zhao,  
 Ying Zhu,  B. R. Brooks,  G. K. L. Chan,  C. J. Cramer,  M. S. Gordon,  
 W. J. Hehre,  A. Klamt,  M. W. Schmidt,  C. D. Sherrill,  D. G. Truhlar,  
 A. Aspuru-Guzik,  R. Baer,  A. T. Bell,  N. A. Besley,  Jeng-Da Chai,  
 A. E. DePrince, III,  R. A. DiStasio Jr.,  A. Dreuw,  B. D. Dunietz,  
 T. R. Furlani,  Chao-Ping Hsu,  Yousung Jung,  Jing Kong,  D. S. Lambrecht,  
 WanZhen Liang,  C. Ochsenfeld,  V. A. Rassolov,  L. V. Slipchenko,  
 J. E. Subotnik,  T. Van Voorhis,  J. M. Herbert,  A. I. Krylov,  
 P. M. W. Gill,  M. Head-Gordon

 Contributors to earlier versions of Q-Chem not listed above: 
 R. D. Adamson,  B. Austin,  J. Baker,  G. J. O. Beran,  K. Brandhorst,  
 S. T. Brown,  E. F. C. Byrd,  A. K. Chakraborty,  C.-L. Cheng,  
 Siu Hung Chien,  D. M. Chipman,  D. L. Crittenden,  H. Dachsel,  
 R. J. Doerksen,  A. D. Dutoi,  L. Fusti-Molnar,  W. A. Goddard III,  
 A. Golubeva-Zadorozhnaya,  S. R. Gwaltney,  G. Hawkins,  A. Heyden,  
 S. Hirata,  G. Kedziora,  F. J. Keil,  C. Kelley,  Jihan Kim,  R. A. King,  
 R. Z. Khaliullin,  P. P. Korambath,  W. Kurlancheek,  A. M. Lee,  M. S. Lee,  
 S. V. Levchenko,  Ching Yeh Lin,  D. Liotard,  R. C. Lochan,  I. Lotan,  
 P. E. Maslen,  N. Nair,  D. P. O'Neill,  D. Neuhauser,  E. Neuscamman,  
 C. M. Oana,  R. Olson,  B. Peters,  R. Peverati,  P. A. Pieniazek,  
 Y. M. Rhee,  J. Ritchie,  M. A. Rohrdanz,  E. Rosta,  N. J. Russ,  
 H. F. Schaefer III,  N. E. Schultz,  N. Shenvi,  A. C. Simmonett,  A. Sodt,  
 D. Stuck,  K. S. Thanthiriwatte,  V. Vanovschi,  Tao Wang,  A. Warshel,  
 C. F. Williams,  Q. Wu,  X. Xu,  W. Zhang

 Please cite Q-Chem as follows:
 Y. Shao et al., Mol. Phys. 113, 184-215 (2015)
 DOI: 10.1080/00268976.2014.952696

 Q-Chem 5.2.1 for Intel X86 EM64T Linux

 Parts of Q-Chem use Armadillo 8.300.2 (Tropical Shenanigans).
 http://arma.sourceforge.net/

 Q-Chem begins on Mon Dec  2 03:26:26 2019  

Host: 
0

     Scratch files written to /scratch/taweetham/qchem30173//
NAlpha2: 256
NElect   256
Mult     1

Checking the input file for inconsistencies... 	...done.

--------------------------------------------------------------
User input:
--------------------------------------------------------------
$MOLECULE
0 1
C   
C	1	CC
C	2	CC	1	120.0		
C	3	CC	2	120.0	1	0.0
C	4	CC	3	120.0	2	0.0	
C	5 	CC	4	120.0	3	0.0
F	1	CF	2	120.0	3	180.0
Br	2	CBr	3	120.0	4	180.0
Cl	3	CCl	4	120.0	5	180.0
I	4	CI	5	120.0	6	180.0
I	5	CI	6	120.0	1	180.0
I	6	CI	1	120.0	2	180.0

CC=1.39483
CH=1.08673
CF=1.33960
CCl=1.72090
CBr=1.89068
CI=2.07886
$END

$REM
   JOB_TYPE	OPTIMIZATION
   BASIS	6-311++G**
   METHOD	B3LYP
   MEM_TOTAL	64000
   SYM_IGNORE	TRUE
$END

--------------------------------------------------------------
 ----------------------------------------------------------------
             Standard Nuclear Orientation (Angstroms)
    I     Atom           X                Y                Z
 ----------------------------------------------------------------
    1      C       0.0000000000     0.0000000000     0.0000000000
    2      C       0.0000000000     0.0000000000     1.3948300000
    3      C       1.2079582140     0.0000000000     2.0922450000
    4      C       2.4159164279     0.0000000000     1.3948300000
    5      C       2.4159164279     0.0000000000    -0.0000000000
    6      C       1.2079582140     0.0000000000    -0.6974150000
    7      F      -1.1601276309    -0.0000000000    -0.6698000000
    8      Br     -1.6373769104    -0.0000000000     2.3401700000
    9      Cl      1.2079582140    -0.0000000000     3.8131450000
   10      I       4.2162619988    -0.0000000000     2.4342600000
   11      I       4.2162619988    -0.0000000000    -1.0394300000
   12      I       1.2079582140    -0.0000000000    -2.7762750000
 ----------------------------------------------------------------
 Nuclear Repulsion Energy =        3673.84606167 hartrees
 There are      128 alpha and      128 beta electrons
 Requested basis set is 6-311++G(d,p)
 There are 146 shells and 418 basis functions

 Total QAlloc Memory Limit  64000 MB
 Mega-Array Size       188 MB
 MEM_STATIC part       192 MB
 A cutoff of  1.0D-11 yielded   6456 shell pairs
 There are     58827 function pairs (     65616 Cartesian)
 Smallest overlap matrix eigenvalue = 6.95E-07

 Q-Chem warning in module stvman/mkSTV.C, line 318:

 Overlap eigenvalue is smaller than square root of threshold
 Use THRESH >= 12 to get rid of this warning

 Linear dependence detected in AO basis
 Tighter screening thresholds may be required for diffuse basis sets
 Use S2THRESH > 14 and THRESH = 14 in case of SCF convergence issues
 Number of orthogonalized atomic orbitals = 417
 Maximum deviation from orthogonality = 9.594E-11

 Scale SEOQF with 1.000000e-01/1.000000e-01/1.000000e-01

 Standard Electronic Orientation quadrupole field applied
 Nucleus-field energy     =    -0.0000000588 hartrees
 Guess from superposition of atomic densities
 Warning:  Energy on first SCF cycle will be non-variational
 SAD guess density has 256.000000 electrons

 -----------------------------------------------------------------------
  General SCF calculation program by
  Eric Jon Sundstrom, Paul Horn, Yuezhi Mao, Dmitri Zuev, Alec White,
  David Stuck, Shaama M.S., Shane Yost, Joonho Lee, David Small,
  Daniel Levine, Susi Lehtola, Hugh Burton, Evgeny Epifanovsky,
  Bang C. Huynh
 -----------------------------------------------------------------------
 Exchange:     0.2000 Hartree-Fock + 0.0800 Slater + 0.7200 B88
 Correlation:  0.1900 VWN1RPA + 0.8100 LYP
 Using SG-1 standard quadrature grid
 using 6 threads for integral computing
 -------------------------------------------------------
 OpenMP Integral computing Module                
 Release: version 2.0, May 2017, Q-Chem Inc. Pleasanton 
 -------------------------------------------------------
 A restricted SCF calculation will be
 performed using DIIS
 SCF converges when DIIS error is below 1.0e-08
 ---------------------------------------
  Cycle       Energy         DIIS error
 ---------------------------------------
    1  -24123.9172566045      2.88e-02  
    2  -24121.3806970303      1.95e-03  
    3  -24121.2844124597      2.76e-03  
    4  -24121.4184020862      8.88e-04  
    5  -24121.4369872222      2.14e-04  
    6  -24121.4375948607      8.83e-05  
    7  -24121.4377389298      3.00e-05  
    8  -24121.4377565759      1.09e-05  
    9  -24121.4377586763      2.04e-06  
   10  -24121.4377587278      9.54e-07  
   11  -24121.4377587448      4.36e-07  
   12  -24121.4377587479      7.24e-08  
   13  -24121.4377587493      3.79e-08  
   14  -24121.4377587504      5.47e-09  Convergence criterion met
 ---------------------------------------
 SCF time:   CPU 261.41s  wall 48.00s 
 SCF   energy in the final basis set =   -24121.4377587504
 Total energy in the final basis set =   -24121.4377587504

 --------------------------------------------------------------

                    Orbital Energies (a.u.)
 --------------------------------------------------------------

 Alpha MOs
 -- Occupied --
**************************-482.8582-176.3206-176.3198-176.3182-165.7244
********-165.7223-165.7221-165.7220-165.7215-165.7212-165.7199-165.7197
******** -62.5110 -56.3317 -56.3276 -56.3272 -35.8172 -35.8165 -35.8149
-31.3106 -31.3097 -31.3082 -31.3045 -31.3040 -31.3038 -31.3032 -31.3022
-31.3017 -24.7302 -22.9610 -22.9601 -22.9596 -22.9593 -22.9589 -22.9586
-22.9585 -22.9573 -22.9569 -22.9550 -22.9550 -22.9543 -22.9543 -22.9527
-22.9527 -10.3150 -10.2861 -10.2764 -10.2680 -10.2650 -10.2649  -9.4990
 -8.7198  -7.2637  -7.2539  -7.2530  -6.5522  -6.5382  -6.5372  -6.3669
 -6.3664  -6.3647  -4.7798  -4.7790  -4.7775  -4.7646  -4.7643  -4.7638
 -4.7633  -4.7626  -4.7616  -2.6628  -2.6592  -2.6584  -2.6473  -2.6471
 -2.0459  -2.0451  -2.0435  -2.0409  -2.0406  -2.0404  -2.0399  -2.0390
 -2.0382  -2.0273  -2.0272  -2.0271  -2.0269  -2.0253  -2.0251  -1.2730
 -0.9529  -0.8934  -0.8557  -0.8046  -0.7810  -0.7026  -0.6983  -0.6770
 -0.6235  -0.6152  -0.5697  -0.5659  -0.5155  -0.4913  -0.4645  -0.4495
 -0.4444  -0.4339  -0.3921  -0.3907  -0.3815  -0.3597  -0.3578  -0.3285
 -0.3271  -0.3102  -0.3051  -0.2872  -0.2867  -0.2614  -0.2605  -0.2425
 -- Virtual --
 -0.1002  -0.0691  -0.0610  -0.0442  -0.0403  -0.0166  -0.0011   0.0161
  0.0267   0.0322   0.0444   0.0536   0.0580   0.0684   0.0700   0.0773
  0.0784   0.0847   0.0872   0.0960   0.1032   0.1054   0.1160   0.1190
  0.1275   0.1309   0.1326   0.1435   0.1571   0.1585   0.1719   0.1770
  0.1814   0.1837   0.1888   0.1951   0.1968   0.2089   0.2147   0.2196
  0.2245   0.2248   0.2363   0.2477   0.2528   0.2583   0.2771   0.2855
  0.2925   0.3005   0.3114   0.3125   0.3344   0.3508   0.3753   0.3759
  0.3819   0.3848   0.3894   0.3979   0.4015   0.4071   0.4236   0.4253
  0.4292   0.4323   0.4417   0.4439   0.4647   0.4728   0.4798   0.4881
  0.4982   0.4997   0.5002   0.5081   0.5141   0.5279   0.5458   0.5575
  0.5679   0.5730   0.5879   0.5910   0.5933   0.6001   0.6160   0.6286
  0.6327   0.6571   0.6790   0.7047   0.7062   0.7241   0.7460   0.7470
  0.7613   0.7628   0.7748   0.7974   0.8051   0.8262   0.8397   0.8464
  0.8688   0.8974   0.9215   0.9342   0.9385   0.9478   0.9757   0.9830
  1.0248   1.0525   1.0751   1.0811   1.1234   1.1421   1.1656   1.1918
  1.2062   1.2253   1.2655   1.3108   1.3228   1.3405   1.3488   1.3568
  1.3641   1.3814   1.4181   1.4210   1.4514   1.4708   1.4832   1.4951
  1.5241   1.5340   1.5381   1.5721   1.5986   1.6208   1.7165   1.7306
  1.7549   1.7725   1.8155   1.8217   1.8432   1.8490   1.9036   2.0170
  2.0200   2.0347   2.0594   2.1520   2.1933   2.2108   2.2249   2.2535
  2.2574   2.2820   2.3188   2.3382   2.4383   2.4780   2.5600   2.5633
  2.6925   2.7052   2.8084   2.8107   2.8255   2.8647   2.9581   3.0431
  3.0669   3.0791   3.1500   3.1901   3.3776   3.4123   3.6391   3.7487
  3.7522   3.8219   3.8828   3.9337   3.9567   3.9611   3.9637   3.9740
  3.9881   3.9923   4.0180   4.0242   4.0426   4.0593   4.0597   4.0655
  4.0911   4.1024   4.1690   4.2224   4.2495   4.2522   4.2936   4.3179
  4.4020   4.4156   4.4827   4.6180   4.8209   4.8317   5.9839   6.0134
  6.0331   6.0472   6.0835   6.1290   6.1784   6.2199   6.2428   6.3019
  6.4363   6.7010   6.7529   7.5526   7.6738   7.7486   9.7733  23.2143
 23.7773  23.7820  23.9443  23.9523  24.0383  25.8177  26.2108  26.6361
 27.8467  27.9012  27.9905  28.3285  28.3506  28.3707  28.3767  28.3843
 28.4320  28.4356  28.4570  28.4910  28.5179  28.5285  28.5329  28.5333
 28.5412  28.5548  28.5568  28.5700  28.5767  28.5926  28.6308  28.6584
 28.6911  28.7353  28.7846  47.9931  66.7717 127.8736 127.8902 127.9085
127.9100 127.9335 127.9592 127.9829 128.0038 128.0175 151.6433 151.6921
151.7726 215.7664 289.7488 289.8711 289.97221020.80791901.80561901.8569
********
 --------------------------------------------------------------

          Ground-State Mulliken Net Atomic Charges

     Atom                 Charge (a.u.)
  ----------------------------------------
      1 C                    -0.746626
      2 C                    -0.117329
      3 C                     0.394638
      4 C                    -0.567738
      5 C                     0.021942
      6 C                     0.414687
      7 F                    -0.097828
      8 Br                   -0.127683
      9 Cl                    0.516838
     10 I                     0.112476
     11 I                     0.106346
     12 I                     0.090278
  ----------------------------------------
  Sum of atomic charges =     0.000000

 -----------------------------------------------------------------
                    Cartesian Multipole Moments
 -----------------------------------------------------------------
    Charge (ESU x 10^10)
                -0.0000
    Dipole Moment (Debye)
         X       1.2019      Y       0.0000      Z      -0.1807
       Tot       1.2154
    Quadrupole Moments (Debye-Ang)
        XX    -147.5742     XY       0.0000     YY    -155.7562
        XZ      -2.5290     YZ       0.0000     ZZ    -149.5354
    Octopole Moments (Debye-Ang^2)
       XXX    -823.3552    XXY       0.0000    XYY    -297.7832
       YYY       0.0000    XXZ     -63.3410    XYZ       0.0000
       YYZ     -72.4207    XZZ    -278.5630    YZZ       0.0000
       ZZZ    -228.7689
    Hexadecapole Moments (Debye-Ang^3)
      XXXX   -6922.8209   XXXY       0.0000   XXYY   -1291.3328
      XYYY       0.0000   YYYY    -200.4733   XXXZ    -264.7118
      XXYZ       0.0000   XYYZ     -93.0079   YYYZ       0.0000
      XXZZ   -1886.2806   XYZZ       0.0000   YYZZ    -830.6178
      XZZZ    -298.3147   YZZZ       0.0000   ZZZZ   -4459.8858
 -----------------------------------------------------------------
 Calculating analytic gradient of the SCF energy
 Gradient of SCF Energy
            1           2           3           4           5           6
    1  -0.0051401   0.0076098  -0.0005333  -0.0000409   0.0033079   0.0044986
    2   0.0000000  -0.0000000   0.0000000  -0.0000000   0.0000000  -0.0000000
    3  -0.0027547   0.0005210   0.0027166   0.0013683  -0.0037954   0.0008307
            7           8           9          10          11          12
    1  -0.0038118   0.0057105   0.0030930  -0.0124830  -0.0163969   0.0141861
    2   0.0000000   0.0000000  -0.0000000  -0.0000000   0.0000000   0.0000000
    3  -0.0036532   0.0036310  -0.0082308  -0.0159679   0.0106746   0.0146598
 Max gradient component =       1.640E-02
 RMS gradient           =       6.474E-03
 Gradient time:  CPU 89.83 s  wall 15.09 s
 Geometry Optimization Parameters
   NAtoms,    NIC,     NZ,  NCons,   NDum,   NFix, NCnnct, MaxDiis
       12      78      12       0       0       0       0       0


** GEOMETRY OPTIMIZATION IN DELOCALIZED INTERNAL COORDINATES **
   Searching for a Minimum

   Optimization Cycle:   1

                       Coordinates (Angstroms)
     ATOM                X               Y               Z
      1  C         0.0000000000    0.0000000000    0.0000000000
      2  C         0.0000000000    0.0000000000    1.3948300000
      3  C         1.2079582140    0.0000000000    2.0922450000
      4  C         2.4159164279    0.0000000000    1.3948300000
      5  C         2.4159164279    0.0000000000    0.0000000000
      6  C         1.2079582140    0.0000000000   -0.6974150000
      7  F        -1.1601276309    0.0000000000   -0.6698000000
      8  Br       -1.6373769104    0.0000000000    2.3401700000
      9  Cl        1.2079582140    0.0000000000    3.8131450000
     10  I         4.2162619988    0.0000000000    2.4342600000
     11  I         4.2162619988    0.0000000000   -1.0394300000
     12  I         1.2079582140    0.0000000000   -2.7762750000
   Point Group: c1    Number of degrees of freedom:    30


   Energy is -24121.437758750


 Attempting to generate delocalized internal coordinates
 Initial Hessian constructed with Jon Baker's OPTIMIZE code

 21 Hessian modes will be used to form the next step
  Hessian Eigenvalues:
     0.124424    0.124424    0.124424    0.201019    0.250000    0.250000
     0.250000    0.250000    0.250000    0.250000    0.250000    0.250000
     0.250000    0.334879    0.426727    0.426727    0.464882    0.464882
     0.464882    0.464882    0.572947

 Minimum search - taking simple RFO step
 Searching for Lamda that Minimizes Along All modes
 Value Taken    Lamda =  -0.01996243
 Step Taken.  Stepsize is  0.298738

                             Maximum     Tolerance    Cnvgd?
         Gradient           0.054270      0.000300      NO
         Displacement       0.186411      0.001200      NO
         Energy change     *********      0.000001      NO


 New Cartesian Coordinates Obtained by Inverse Iteration

 Displacement from previous Coordinates is:  0.662068
 ----------------------------------------------------------------
             Standard Nuclear Orientation (Angstroms)
    I     Atom           X                Y                Z
 ----------------------------------------------------------------
    1      C       0.0386427254     0.0000000000     0.0119813229
    2      C       0.0117326409     0.0000000000     1.3943692535
    3      C       1.2202040126     0.0000000000     2.0976707362
    4      C       2.4510197823     0.0000000000     1.4071219521
    5      C       2.4632391433     0.0000000000    -0.0172542203
    6      C       1.2242557183     0.0000000000    -0.7119417521
    7      F      -1.1230222426     0.0000000000    -0.6459116538
    8      Br     -1.6787437789     0.0000000000     2.2577092911
    9      Cl      1.1738752441     0.0000000000     3.8302249456
   10      I       4.2362201518     0.0000000000     2.6012108400
   11      I       4.3154874454     0.0000000000    -1.1098105537
   12      I       0.9657743253     0.0000000000    -2.8288101614
 ----------------------------------------------------------------
 Nuclear Repulsion Energy =        3576.45432404 hartrees
 There are      128 alpha and      128 beta electrons
 Applying Cartesian multipole field
    Component          Value
    ---------          -----
     (2,0,0)        1.00000E-11
     (0,2,0)        2.00000E-11
     (0,0,2)       -3.00000E-11
 Nucleus-field energy     =    -0.0000000638 hartrees
 Requested basis set is 6-311++G(d,p)
 There are 146 shells and 418 basis functions
 A cutoff of  1.0D-11 yielded   6398 shell pairs
 There are     58341 function pairs (     65055 Cartesian)
 Smallest overlap matrix eigenvalue = 7.50E-07

 Q-Chem warning in module stvman/mkSTV.C, line 318:

 Overlap eigenvalue is smaller than square root of threshold
 Use THRESH >= 12 to get rid of this warning

 Linear dependence detected in AO basis
 Tighter screening thresholds may be required for diffuse basis sets
 Use S2THRESH > 14 and THRESH = 14 in case of SCF convergence issues
 Number of orthogonalized atomic orbitals = 417
 Maximum deviation from orthogonality = 5.979E-10
 Guess MOs from SCF MO coefficient file

 -----------------------------------------------------------------------
  General SCF calculation program by
  Eric Jon Sundstrom, Paul Horn, Yuezhi Mao, Dmitri Zuev, Alec White,
  David Stuck, Shaama M.S., Shane Yost, Joonho Lee, David Small,
  Daniel Levine, Susi Lehtola, Hugh Burton, Evgeny Epifanovsky,
  Bang C. Huynh
 -----------------------------------------------------------------------
 Exchange:     0.2000 Hartree-Fock + 0.0800 Slater + 0.7200 B88
 Correlation:  0.1900 VWN1RPA + 0.8100 LYP
 Using SG-1 standard quadrature grid
 using 6 threads for integral computing
 -------------------------------------------------------
 OpenMP Integral computing Module                
 Release: version 2.0, May 2017, Q-Chem Inc. Pleasanton 
 -------------------------------------------------------
 A restricted SCF calculation will be
 performed using DIIS
 SCF converges when DIIS error is below 1.0e-08
 ---------------------------------------
  Cycle       Energy         DIIS error
 ---------------------------------------
    1  -24121.4315331553      9.42e-04  
    2  -24121.4393414636      4.12e-04  
    3  -24121.4306231740      7.27e-04  
    4  -24121.4433260215      7.41e-05  
    5  -24121.4434169973      2.00e-05  
    6  -24121.4434224270      6.51e-06  
    7  -24121.4434230500      3.52e-06  
    8  -24121.4434233104      9.18e-07  
    9  -24121.4434233276      2.99e-07  
   10  -24121.4434233282      8.23e-08  
   11  -24121.4434233293      3.74e-08  
   12  -24121.4434233296      7.10e-09  Convergence criterion met
 ---------------------------------------
 SCF time:   CPU 226.25s  wall 42.00s 
 SCF   energy in the final basis set =   -24121.4434233296
 Total energy in the final basis set =   -24121.4434233296

 --------------------------------------------------------------

                    Orbital Energies (a.u.)
 --------------------------------------------------------------

 Alpha MOs
 -- Occupied --
**************************-482.8596-176.3222-176.3222-176.3201-165.7261
********-165.7240-165.7238-165.7238-165.7237-165.7236-165.7217-165.7215
******** -62.5123 -56.3331 -56.3289 -56.3285 -35.8186 -35.8185 -35.8165
-31.3122 -31.3121 -31.3100 -31.3057 -31.3057 -31.3053 -31.3053 -31.3036
-31.3032 -24.7293 -22.9626 -22.9625 -22.9611 -22.9610 -22.9608 -22.9608
-22.9604 -22.9590 -22.9587 -22.9563 -22.9563 -22.9563 -22.9563 -22.9542
-22.9542 -10.3129 -10.2907 -10.2805 -10.2766 -10.2748 -10.2705  -9.4994
 -8.7211  -7.2641  -7.2542  -7.2534  -6.5536  -6.5394  -6.5384  -6.3679
 -6.3678  -6.3658  -4.7811  -4.7808  -4.7789  -4.7654  -4.7654  -4.7646
 -4.7646  -4.7634  -4.7625  -2.6642  -2.6604  -2.6597  -2.6484  -2.6484
 -2.0467  -2.0462  -2.0443  -2.0420  -2.0419  -2.0413  -2.0412  -2.0400
 -2.0393  -2.0279  -2.0278  -2.0277  -2.0277  -2.0259  -2.0256  -1.2761
 -0.9480  -0.8883  -0.8522  -0.7988  -0.7759  -0.6997  -0.6922  -0.6703
 -0.6244  -0.6179  -0.5682  -0.5616  -0.5177  -0.4883  -0.4637  -0.4450
 -0.4445  -0.4300  -0.3888  -0.3846  -0.3795  -0.3583  -0.3576  -0.3247
 -0.3181  -0.3072  -0.3036  -0.2889  -0.2854  -0.2626  -0.2625  -0.2561
 -- Virtual --
 -0.1109  -0.0731  -0.0619  -0.0558  -0.0506  -0.0329  -0.0022   0.0135
  0.0274   0.0325   0.0445   0.0530   0.0582   0.0667   0.0701   0.0786
  0.0795   0.0841   0.0858   0.0955   0.1025   0.1051   0.1131   0.1192
  0.1276   0.1314   0.1322   0.1438   0.1537   0.1591   0.1662   0.1720
  0.1734   0.1792   0.1843   0.1919   0.1963   0.2036   0.2108   0.2201
  0.2244   0.2278   0.2389   0.2438   0.2523   0.2570   0.2694   0.2861
  0.2934   0.2974   0.3058   0.3117   0.3467   0.3531   0.3610   0.3695
  0.3842   0.3868   0.3963   0.3986   0.4004   0.4088   0.4127   0.4227
  0.4257   0.4322   0.4338   0.4365   0.4627   0.4674   0.4793   0.4886
  0.4914   0.4947   0.5004   0.5054   0.5116   0.5293   0.5334   0.5504
  0.5560   0.5673   0.5813   0.5837   0.5883   0.5890   0.6000   0.6258
  0.6265   0.6405   0.6805   0.6805   0.6994   0.7146   0.7387   0.7465
  0.7500   0.7526   0.7681   0.7957   0.8048   0.8231   0.8395   0.8490
  0.8607   0.8960   0.9105   0.9254   0.9368   0.9451   0.9702   0.9820
  1.0147   1.0457   1.0782   1.0794   1.1177   1.1300   1.1583   1.1781
  1.1933   1.2174   1.2618   1.2890   1.3136   1.3235   1.3391   1.3502
  1.3694   1.4047   1.4149   1.4162   1.4481   1.4542   1.4728   1.4809
  1.4871   1.5286   1.5430   1.5664   1.5766   1.6100   1.7120   1.7257
  1.7485   1.7659   1.8073   1.8141   1.8336   1.8444   1.8967   2.0048
  2.0138   2.0180   2.0463   2.1382   2.1878   2.1967   2.2252   2.2429
  2.2523   2.2733   2.2987   2.3200   2.4283   2.4757   2.5480   2.5593
  2.6883   2.7031   2.7993   2.8031   2.8236   2.8580   2.9543   3.0306
  3.0526   3.0651   3.1416   3.1754   3.3609   3.4031   3.6160   3.7417
  3.7523   3.8022   3.8831   3.9461   3.9577   3.9610   3.9617   3.9864
  3.9878   3.9917   4.0134   4.0136   4.0222   4.0507   4.0626   4.0676
  4.0846   4.1086   4.1490   4.1880   4.2344   4.2474   4.2806   4.3226
  4.3800   4.4078   4.4477   4.5770   4.7837   4.8385   5.9857   6.0078
  6.0361   6.0671   6.0820   6.1053   6.1564   6.1624   6.1941   6.2999
  6.4388   6.6996   6.7526   7.5510   7.6698   7.7490   9.7680  23.2184
 23.7432  23.7559  23.8918  23.9137  24.0288  25.8143  26.1950  26.6021
 27.8236  27.8770  27.9666  28.3280  28.3453  28.3674  28.3844  28.3983
 28.4160  28.4219  28.4304  28.4633  28.5219  28.5259  28.5279  28.5370
 28.5426  28.5487  28.5517  28.5560  28.5692  28.5902  28.6141  28.6346
 28.6765  28.7190  28.7710  47.9872  66.7686 127.8723 127.8855 127.9023
127.9270 127.9330 127.9451 127.9710 127.9739 127.9904 151.6235 151.6705
151.7487 215.7601 289.7469 289.8662 289.97201020.80101901.78511901.8342
********
 --------------------------------------------------------------

          Ground-State Mulliken Net Atomic Charges

     Atom                 Charge (a.u.)
  ----------------------------------------
      1 C                    -0.766400
      2 C                    -0.381095
      3 C                     0.404276
      4 C                    -0.309789
      5 C                     0.141411
      6 C                     0.247524
      7 F                    -0.073572
      8 Br                   -0.116119
      9 Cl                    0.533580
     10 I                     0.112963
     11 I                     0.107085
     12 I                     0.100137
  ----------------------------------------
  Sum of atomic charges =     0.000000

 -----------------------------------------------------------------
                    Cartesian Multipole Moments
 -----------------------------------------------------------------
    Charge (ESU x 10^10)
                -0.0000
    Dipole Moment (Debye)
         X       0.8900      Y      -0.0000      Z      -0.1348
       Tot       0.9002
    Quadrupole Moments (Debye-Ang)
        XX    -148.0940     XY      -0.0000     YY    -156.2874
        XZ      -1.2491     YZ       0.0000     ZZ    -148.8374
    Octopole Moments (Debye-Ang^2)
       XXX    -817.0218    XXY      -0.0000    XYY    -295.7776
       YYY      -0.0000    XXZ     -60.5012    XYZ       0.0000
       YYZ     -72.5415    XZZ    -274.8432    YZZ      -0.0000
       ZZZ    -227.5177
    Hexadecapole Moments (Debye-Ang^3)
      XXXX   -7036.9818   XXXY      -0.0000   XXYY   -1314.4362
      XYYY      -0.0000   YYYY    -201.8810   XXXZ    -345.9701
      XXYZ       0.0000   XYYZ    -120.4789   YYYZ       0.0000
      XXZZ   -1917.7240   XYZZ       0.0000   YYZZ    -863.9238
      XZZZ    -332.6733   YZZZ       0.0000   ZZZZ   -4626.8641
 -----------------------------------------------------------------
 Calculating analytic gradient of the SCF energy
 Gradient of SCF Energy
            1           2           3           4           5           6
    1  -0.0010061   0.0016749  -0.0038935   0.0018436   0.0073883  -0.0116945
    2   0.0000000  -0.0000000  -0.0000000   0.0000000  -0.0000000  -0.0000000
    3   0.0028903  -0.0059879   0.0027210   0.0079885  -0.0061915  -0.0029231
            7           8           9          10          11          12
    1   0.0027027  -0.0005521   0.0023948  -0.0006874   0.0062172  -0.0043878
    2  -0.0000000   0.0000000   0.0000000   0.0000000  -0.0000000  -0.0000000
    3  -0.0000052   0.0003749  -0.0023081   0.0062313  -0.0023529  -0.0004371
 Max gradient component =       1.169E-02
 RMS gradient           =       3.718E-03
 Gradient time:  CPU 86.65 s  wall 14.56 s
 Geometry Optimization Parameters
   NAtoms,    NIC,     NZ,  NCons,   NDum,   NFix, NCnnct, MaxDiis
       12      78      12       0       0       0       0       0

 Cartesian Hessian Update
 Hessian updated using BFGS update


** GEOMETRY OPTIMIZATION IN DELOCALIZED INTERNAL COORDINATES **
   Searching for a Minimum

   Optimization Cycle:   2

                       Coordinates (Angstroms)
     ATOM                X               Y               Z
      1  C         0.0386427254    0.0000000000    0.0119813229
      2  C         0.0117326409    0.0000000000    1.3943692535
      3  C         1.2202040126    0.0000000000    2.0976707362
      4  C         2.4510197823    0.0000000000    1.4071219521
      5  C         2.4632391433    0.0000000000   -0.0172542203
      6  C         1.2242557183    0.0000000000   -0.7119417521
      7  F        -1.1230222426    0.0000000000   -0.6459116538
      8  Br       -1.6787437789    0.0000000000    2.2577092911
      9  Cl        1.1738752441    0.0000000000    3.8302249456
     10  I         4.2362201518    0.0000000000    2.6012108400
     11  I         4.3154874454    0.0000000000   -1.1098105537
     12  I         0.9657743253    0.0000000000   -2.8288101614
   Point Group: c1    Number of degrees of freedom:    30


   Energy is -24121.443423330

 Hessian updated using BFGS update

 11 Hessian modes will be used to form the next step
  Hessian Eigenvalues:
     0.123036    0.132058    0.201019    0.235153    0.299204    0.333226
     0.424301    0.451997    0.463645    0.540735    0.576825

 Minimum search - taking simple RFO step
 Searching for Lamda that Minimizes Along All modes
 Value Taken    Lamda =  -0.00241652
 Step Taken.  Stepsize is  0.076175

                             Maximum     Tolerance    Cnvgd?
         Gradient           0.029295      0.000300      NO
         Displacement       0.065278      0.001200      NO
         Energy change     -0.005665      0.000001      NO


 New Cartesian Coordinates Obtained by Inverse Iteration

 Displacement from previous Coordinates is:  0.205663
 ----------------------------------------------------------------
             Standard Nuclear Orientation (Angstroms)
    I     Atom           X                Y                Z
 ----------------------------------------------------------------
    1      C       0.0364454716     0.0000000000     0.0143211448
    2      C       0.0077052781     0.0000000000     1.4015472665
    3      C       1.2173687538     0.0000000000     2.1066106073
    4      C       2.4445244316     0.0000000000     1.4083196298
    5      C       2.4480000223     0.0000000000    -0.0043673623
    6      C       1.2272124742     0.0000000000    -0.7048893678
    7      F      -1.1278677917     0.0000000000    -0.6417594016
    8      Br     -1.6856711655     0.0000000000     2.2573665550
    9      Cl      1.1530656563     0.0000000000     3.8421077896
   10      I       4.2686440418     0.0000000000     2.5349535186
   11      I       4.2817845693     0.0000000000    -1.0983754776
   12      I       1.0274734262     0.0000000000    -2.8292749023
 ----------------------------------------------------------------
 Nuclear Repulsion Energy =        3593.42629728 hartrees
 There are      128 alpha and      128 beta electrons
 Applying Cartesian multipole field
    Component          Value
    ---------          -----
     (2,0,0)        1.00000E-11
     (0,2,0)        2.00000E-11
     (0,0,2)       -3.00000E-11
 Nucleus-field energy     =    -0.0000000617 hartrees
 Requested basis set is 6-311++G(d,p)
 There are 146 shells and 418 basis functions
 A cutoff of  1.0D-11 yielded   6395 shell pairs
 There are     58317 function pairs (     65022 Cartesian)
 Smallest overlap matrix eigenvalue = 7.23E-07

 Q-Chem warning in module stvman/mkSTV.C, line 318:

 Overlap eigenvalue is smaller than square root of threshold
 Use THRESH >= 12 to get rid of this warning

 Linear dependence detected in AO basis
 Tighter screening thresholds may be required for diffuse basis sets
 Use S2THRESH > 14 and THRESH = 14 in case of SCF convergence issues
 Number of orthogonalized atomic orbitals = 417
 Maximum deviation from orthogonality = 1.416E-10
 Guess MOs from SCF MO coefficient file

 -----------------------------------------------------------------------
  General SCF calculation program by
  Eric Jon Sundstrom, Paul Horn, Yuezhi Mao, Dmitri Zuev, Alec White,
  David Stuck, Shaama M.S., Shane Yost, Joonho Lee, David Small,
  Daniel Levine, Susi Lehtola, Hugh Burton, Evgeny Epifanovsky,
  Bang C. Huynh
 -----------------------------------------------------------------------
 Exchange:     0.2000 Hartree-Fock + 0.0800 Slater + 0.7200 B88
 Correlation:  0.1900 VWN1RPA + 0.8100 LYP
 Using SG-1 standard quadrature grid
 using 6 threads for integral computing
 -------------------------------------------------------
 OpenMP Integral computing Module                
 Release: version 2.0, May 2017, Q-Chem Inc. Pleasanton 
 -------------------------------------------------------
 A restricted SCF calculation will be
 performed using DIIS
 SCF converges when DIIS error is below 1.0e-08
 ---------------------------------------
  Cycle       Energy         DIIS error
 ---------------------------------------
    1  -24121.4434574411      3.19e-04  
    2  -24121.4443268784      1.16e-04  
    3  -24121.4435703619      2.12e-04  
    4  -24121.4446283955      2.34e-05  
    5  -24121.4446403658      7.63e-06  
    6  -24121.4446415126      2.35e-06  
    7  -24121.4446416031      1.25e-06  
    8  -24121.4446416367      2.75e-07  
    9  -24121.4446416387      1.20e-07  
   10  -24121.4446416383      4.51e-08  
   11  -24121.4446416381      1.58e-08  
   12  -24121.4446416378      5.23e-09  Convergence criterion met
 ---------------------------------------
 SCF time:   CPU 219.99s  wall 40.00s 
 SCF   energy in the final basis set =   -24121.4446416378
 Total energy in the final basis set =   -24121.4446416378

 --------------------------------------------------------------

                    Orbital Energies (a.u.)
 --------------------------------------------------------------

 Alpha MOs
 -- Occupied --
**************************-482.8596-176.3224-176.3212-176.3202-165.7263
********-165.7241-165.7240-165.7238-165.7229-165.7227-165.7218-165.7216
******** -62.5123 -56.3331 -56.3289 -56.3285 -35.8188 -35.8177 -35.8166
-31.3124 -31.3112 -31.3101 -31.3059 -31.3055 -31.3049 -31.3044 -31.3037
-31.3033 -24.7290 -22.9627 -22.9616 -22.9613 -22.9610 -22.9605 -22.9602
-22.9599 -22.9591 -22.9588 -22.9565 -22.9565 -22.9555 -22.9554 -22.9543
-22.9543 -10.3136 -10.2914 -10.2771 -10.2770 -10.2737 -10.2695  -9.4994
 -8.7211  -7.2642  -7.2543  -7.2534  -6.5536  -6.5394  -6.5384  -6.3680
 -6.3671  -6.3659  -4.7812  -4.7800  -4.7790  -4.7655  -4.7648  -4.7648
 -4.7639  -4.7635  -4.7627  -2.6642  -2.6604  -2.6597  -2.6484  -2.6483
 -2.0468  -2.0456  -2.0444  -2.0421  -2.0415  -2.0413  -2.0405  -2.0401
 -2.0394  -2.0280  -2.0279  -2.0274  -2.0272  -2.0261  -2.0258  -1.2749
 -0.9478  -0.8889  -0.8528  -0.7996  -0.7771  -0.6986  -0.6927  -0.6722
 -0.6244  -0.6179  -0.5676  -0.5632  -0.5169  -0.4883  -0.4640  -0.4448
 -0.4442  -0.4313  -0.3892  -0.3861  -0.3789  -0.3579  -0.3562  -0.3253
 -0.3199  -0.3088  -0.3039  -0.2883  -0.2870  -0.2630  -0.2626  -0.2531
 -- Virtual --
 -0.1108  -0.0719  -0.0621  -0.0556  -0.0483  -0.0305  -0.0020   0.0130
  0.0272   0.0322   0.0446   0.0534   0.0582   0.0669   0.0696   0.0786
  0.0796   0.0842   0.0854   0.0955   0.1019   0.1055   0.1141   0.1195
  0.1282   0.1313   0.1323   0.1448   0.1547   0.1578   0.1708   0.1733
  0.1743   0.1793   0.1849   0.1907   0.1977   0.2028   0.2112   0.2192
  0.2241   0.2252   0.2380   0.2439   0.2534   0.2578   0.2709   0.2858
  0.2933   0.2980   0.3064   0.3124   0.3459   0.3516   0.3642   0.3735
  0.3839   0.3853   0.3918   0.3974   0.4003   0.4073   0.4161   0.4185
  0.4259   0.4315   0.4348   0.4367   0.4620   0.4688   0.4786   0.4880
  0.4922   0.4975   0.5002   0.5051   0.5112   0.5298   0.5374   0.5548
  0.5561   0.5675   0.5837   0.5853   0.5897   0.5917   0.6006   0.6276
  0.6285   0.6438   0.6791   0.6851   0.6998   0.7166   0.7389   0.7469
  0.7525   0.7555   0.7640   0.7930   0.8053   0.8234   0.8402   0.8487
  0.8605   0.8958   0.9131   0.9263   0.9368   0.9462   0.9707   0.9842
  1.0144   1.0459   1.0778   1.0782   1.1201   1.1287   1.1616   1.1794
  1.1990   1.2172   1.2600   1.2877   1.3229   1.3248   1.3452   1.3504
  1.3719   1.4010   1.4114   1.4165   1.4514   1.4569   1.4713   1.4800
  1.4972   1.5275   1.5383   1.5666   1.5801   1.6093   1.7121   1.7279
  1.7557   1.7663   1.8080   1.8147   1.8386   1.8437   1.8986   2.0059
  2.0175   2.0181   2.0489   2.1384   2.1913   2.1965   2.2273   2.2453
  2.2534   2.2751   2.2992   2.3225   2.4330   2.4763   2.5481   2.5602
  2.6887   2.7036   2.8009   2.8039   2.8241   2.8598   2.9566   3.0334
  3.0589   3.0620   3.1459   3.1746   3.3639   3.4051   3.6208   3.7424
  3.7526   3.8098   3.8816   3.9432   3.9576   3.9608   3.9640   3.9844
  3.9868   3.9880   4.0142   4.0161   4.0252   4.0517   4.0613   4.0660
  4.0857   4.1065   4.1498   4.1935   4.2392   4.2472   4.2818   4.3218
  4.3844   4.4083   4.4516   4.5825   4.7917   4.8364   5.9851   6.0081
  6.0382   6.0541   6.0800   6.1085   6.1562   6.1757   6.2048   6.3002
  6.4372   6.6983   6.7526   7.5512   7.6696   7.7491   9.7670  23.2168
 23.7557  23.7601  23.9080  23.9227  24.0219  25.8137  26.1901  26.6022
 27.8271  27.8790  27.9700  28.3280  28.3455  28.3690  28.3831  28.3893
 28.4186  28.4219  28.4360  28.4712  28.5209  28.5265  28.5285  28.5377
 28.5395  28.5488  28.5518  28.5588  28.5702  28.5899  28.6151  28.6383
 28.6802  28.7200  28.7728  47.9876  66.7686 127.8725 127.8857 127.9036
127.9207 127.9328 127.9464 127.9711 127.9796 127.9960 151.6265 151.6721
151.7520 215.7591 289.7470 289.8659 289.97211020.80151901.78811901.8358
********
 --------------------------------------------------------------

          Ground-State Mulliken Net Atomic Charges

     Atom                 Charge (a.u.)
  ----------------------------------------
      1 C                    -0.803541
      2 C                    -0.364231
      3 C                     0.503266
      4 C                    -0.365995
      5 C                     0.106931
      6 C                     0.268577
      7 F                    -0.077921
      8 Br                   -0.115550
      9 Cl                    0.527425
     10 I                     0.113784
     11 I                     0.105348
     12 I                     0.101906
  ----------------------------------------
  Sum of atomic charges =     0.000000

 -----------------------------------------------------------------
                    Cartesian Multipole Moments
 -----------------------------------------------------------------
    Charge (ESU x 10^10)
                -0.0000
    Dipole Moment (Debye)
         X       0.9522      Y      -0.0000      Z      -0.2025
       Tot       0.9735
    Quadrupole Moments (Debye-Ang)
        XX    -147.7768     XY      -0.0000     YY    -156.2257
        XZ      -1.6934     YZ       0.0000     ZZ    -149.2025
    Octopole Moments (Debye-Ang^2)
       XXX    -818.1401    XXY      -0.0000    XYY    -296.7011
       YYY      -0.0000    XXZ     -59.5241    XYZ       0.0000
       YYZ     -71.4020    XZZ    -277.0792    YZZ       0.0000
       ZZZ    -227.1893
    Hexadecapole Moments (Debye-Ang^3)
      XXXX   -7032.8747   XXXY      -0.0000   XXYY   -1315.9961
      XYYY      -0.0000   YYYY    -201.7254   XXXZ    -312.6179
      XXYZ       0.0000   XYYZ    -111.4543   YYYZ       0.0000
      XXZZ   -1919.4430   XYZZ       0.0000   YYZZ    -854.9904
      XZZZ    -325.7617   YZZZ       0.0000   ZZZZ   -4583.5833
 -----------------------------------------------------------------
 Calculating analytic gradient of the SCF energy
 Gradient of SCF Energy
            1           2           3           4           5           6
    1  -0.0002601   0.0001679  -0.0021791   0.0018423   0.0014341  -0.0013330
    2   0.0000000  -0.0000000   0.0000000   0.0000000  -0.0000000   0.0000000
    3   0.0013146  -0.0018213   0.0023060   0.0008186  -0.0022345  -0.0000345
            7           8           9          10          11          12
    1   0.0003809  -0.0005124  -0.0017165   0.0024686   0.0006010  -0.0008936
    2  -0.0000000   0.0000000  -0.0000000  -0.0000000  -0.0000000   0.0000000
    3   0.0007061   0.0001666  -0.0001856   0.0000419   0.0005512  -0.0016290
 Max gradient component =       2.469E-03
 RMS gradient           =       1.083E-03
 Gradient time:  CPU 87.02 s  wall 14.62 s
 Geometry Optimization Parameters
   NAtoms,    NIC,     NZ,  NCons,   NDum,   NFix, NCnnct, MaxDiis
       12      78      12       0       0       0       0       0

 Cartesian Hessian Update
 Hessian updated using BFGS update


** GEOMETRY OPTIMIZATION IN DELOCALIZED INTERNAL COORDINATES **
   Searching for a Minimum

   Optimization Cycle:   3

                       Coordinates (Angstroms)
     ATOM                X               Y               Z
      1  C         0.0364454716    0.0000000000    0.0143211448
      2  C         0.0077052781    0.0000000000    1.4015472665
      3  C         1.2173687538    0.0000000000    2.1066106073
      4  C         2.4445244316    0.0000000000    1.4083196298
      5  C         2.4480000223    0.0000000000   -0.0043673623
      6  C         1.2272124742    0.0000000000   -0.7048893678
      7  F        -1.1278677917    0.0000000000   -0.6417594016
      8  Br       -1.6856711655    0.0000000000    2.2573665550
      9  Cl        1.1530656563    0.0000000000    3.8421077896
     10  I         4.2686440418    0.0000000000    2.5349535186
     11  I         4.2817845693    0.0000000000   -1.0983754776
     12  I         1.0274734262    0.0000000000   -2.8292749023
   Point Group: c1    Number of degrees of freedom:    30


   Energy is -24121.444641638

 Hessian updated using BFGS update

 14 Hessian modes will be used to form the next step
  Hessian Eigenvalues:
     0.124338    0.124736    0.129093    0.200889    0.238748    0.241475
     0.331191    0.346377    0.406899    0.439425    0.459490    0.464860
     0.527839    0.572919

 Minimum search - taking simple RFO step
 Searching for Lamda that Minimizes Along All modes
 Value Taken    Lamda =  -0.00033938
 Step Taken.  Stepsize is  0.038203

                             Maximum     Tolerance    Cnvgd?
         Gradient           0.005634      0.000300      NO
         Displacement       0.019434      0.001200      NO
         Energy change     -0.001218      0.000001      NO


 New Cartesian Coordinates Obtained by Inverse Iteration

 Displacement from previous Coordinates is:  0.085107
 ----------------------------------------------------------------
             Standard Nuclear Orientation (Angstroms)
    I     Atom           X                Y                Z
 ----------------------------------------------------------------
    1      C       0.0339699962     0.0000000000     0.0128470772
    2      C       0.0058498637     0.0000000000     1.4028465078
    3      C       1.2181358013     0.0000000000     2.1034938259
    4      C       2.4389311413     0.0000000000     1.4053652625
    5      C       2.4433018775     0.0000000000    -0.0023302139
    6      C       1.2273335422     0.0000000000    -0.7024676117
    7      F      -1.1289546732     0.0000000000    -0.6472865410
    8      Br     -1.6837915061     0.0000000000     2.2626843796
    9      Cl      1.1771132070     0.0000000000     3.8400860615
   10      I       4.2476001763     0.0000000000     2.5389129946
   11      I       4.2685624287     0.0000000000    -1.1059885700
   12      I       1.0506333131     0.0000000000    -2.8216031726
 ----------------------------------------------------------------
 Nuclear Repulsion Energy =        3602.23154093 hartrees
 There are      128 alpha and      128 beta electrons
 Applying Cartesian multipole field
    Component          Value
    ---------          -----
     (2,0,0)        1.00000E-11
     (0,2,0)        2.00000E-11
     (0,0,2)       -3.00000E-11
 Nucleus-field energy     =    -0.0000000622 hartrees
 Requested basis set is 6-311++G(d,p)
 There are 146 shells and 418 basis functions
 A cutoff of  1.0D-11 yielded   6398 shell pairs
 There are     58342 function pairs (     65050 Cartesian)
 Smallest overlap matrix eigenvalue = 7.10E-07

 Q-Chem warning in module stvman/mkSTV.C, line 318:

 Overlap eigenvalue is smaller than square root of threshold
 Use THRESH >= 12 to get rid of this warning

 Linear dependence detected in AO basis
 Tighter screening thresholds may be required for diffuse basis sets
 Use S2THRESH > 14 and THRESH = 14 in case of SCF convergence issues
 Number of orthogonalized atomic orbitals = 417
 Maximum deviation from orthogonality = 3.157E-10
 Guess MOs from SCF MO coefficient file

 -----------------------------------------------------------------------
  General SCF calculation program by
  Eric Jon Sundstrom, Paul Horn, Yuezhi Mao, Dmitri Zuev, Alec White,
  David Stuck, Shaama M.S., Shane Yost, Joonho Lee, David Small,
  Daniel Levine, Susi Lehtola, Hugh Burton, Evgeny Epifanovsky,
  Bang C. Huynh
 -----------------------------------------------------------------------
 Exchange:     0.2000 Hartree-Fock + 0.0800 Slater + 0.7200 B88
 Correlation:  0.1900 VWN1RPA + 0.8100 LYP
 Using SG-1 standard quadrature grid
 using 6 threads for integral computing
 -------------------------------------------------------
 OpenMP Integral computing Module                
 Release: version 2.0, May 2017, Q-Chem Inc. Pleasanton 
 -------------------------------------------------------
 A restricted SCF calculation will be
 performed using DIIS
 SCF converges when DIIS error is below 1.0e-08
 ---------------------------------------
  Cycle       Energy         DIIS error
 ---------------------------------------
    1  -24121.4444186265      1.52e-04  
    2  -24121.4446480057      5.29e-05  
    3  -24121.4444843208      9.74e-05  
    4  -24121.4447113756      1.19e-05  
    5  -24121.4447143393      2.89e-06  
    6  -24121.4447144731      1.18e-06  
    7  -24121.4447144985      5.65e-07  
    8  -24121.4447145057      1.22e-07  
    9  -24121.4447145057      4.63e-08  
   10  -24121.4447145047      1.43e-08  
   11  -24121.4447145032      7.08e-09  Convergence criterion met
 ---------------------------------------
 SCF time:   CPU 202.28s  wall 37.00s 
 SCF   energy in the final basis set =   -24121.4447145032
 Total energy in the final basis set =   -24121.4447145032

 --------------------------------------------------------------

                    Orbital Energies (a.u.)
 --------------------------------------------------------------

 Alpha MOs
 -- Occupied --
**************************-482.8597-176.3222-176.3210-176.3197-165.7261
********-165.7238-165.7237-165.7236-165.7226-165.7224-165.7213-165.7211
******** -62.5125 -56.3333 -56.3291 -56.3287 -35.8186 -35.8175 -35.8161
-31.3122 -31.3109 -31.3097 -31.3058 -31.3054 -31.3047 -31.3042 -31.3033
-31.3029 -24.7291 -22.9626 -22.9613 -22.9611 -22.9609 -22.9600 -22.9599
-22.9596 -22.9586 -22.9583 -22.9564 -22.9564 -22.9552 -22.9552 -22.9539
-22.9539 -10.3139 -10.2906 -10.2774 -10.2758 -10.2722 -10.2687  -9.4992
 -8.7213  -7.2640  -7.2541  -7.2533  -6.5537  -6.5396  -6.5386  -6.3679
 -6.3669  -6.3656  -4.7811  -4.7798  -4.7786  -4.7655  -4.7647  -4.7646
 -4.7637  -4.7632  -4.7623  -2.6644  -2.6606  -2.6599  -2.6486  -2.6485
 -2.0468  -2.0454  -2.0441  -2.0420  -2.0414  -2.0411  -2.0403  -2.0398
 -2.0390  -2.0279  -2.0279  -2.0272  -2.0270  -2.0258  -2.0255  -1.2745
 -0.9486  -0.8895  -0.8536  -0.8004  -0.7777  -0.6994  -0.6931  -0.6728
 -0.6243  -0.6177  -0.5677  -0.5641  -0.5166  -0.4887  -0.4643  -0.4457
 -0.4441  -0.4318  -0.3895  -0.3866  -0.3790  -0.3585  -0.3567  -0.3256
 -0.3204  -0.3096  -0.3039  -0.2882  -0.2862  -0.2631  -0.2623  -0.2522
 -- Virtual --
 -0.1099  -0.0715  -0.0617  -0.0542  -0.0474  -0.0288  -0.0021   0.0132
  0.0271   0.0322   0.0445   0.0533   0.0582   0.0672   0.0698   0.0786
  0.0792   0.0843   0.0856   0.0955   0.1016   0.1054   0.1142   0.1195
  0.1282   0.1312   0.1321   0.1442   0.1562   0.1579   0.1713   0.1743
  0.1749   0.1795   0.1842   0.1917   0.1976   0.2035   0.2113   0.2188
  0.2241   0.2255   0.2381   0.2445   0.2539   0.2576   0.2720   0.2860
  0.2940   0.2974   0.3069   0.3132   0.3447   0.3513   0.3656   0.3747
  0.3838   0.3866   0.3925   0.3978   0.3988   0.4081   0.4176   0.4195
  0.4259   0.4317   0.4357   0.4368   0.4626   0.4688   0.4792   0.4883
  0.4932   0.4998   0.5001   0.5049   0.5106   0.5294   0.5391   0.5559
  0.5560   0.5681   0.5839   0.5868   0.5897   0.5918   0.6048   0.6275
  0.6284   0.6457   0.6792   0.6874   0.7001   0.7168   0.7396   0.7472
  0.7536   0.7564   0.7675   0.7950   0.8051   0.8239   0.8404   0.8477
  0.8617   0.8944   0.9148   0.9271   0.9370   0.9462   0.9714   0.9848
  1.0169   1.0458   1.0775   1.0788   1.1213   1.1294   1.1623   1.1815
  1.1984   1.2173   1.2604   1.2906   1.3232   1.3265   1.3471   1.3518
  1.3729   1.3987   1.4138   1.4168   1.4543   1.4588   1.4758   1.4810
  1.4983   1.5268   1.5374   1.5668   1.5822   1.6110   1.7129   1.7290
  1.7566   1.7688   1.8090   1.8160   1.8401   1.8451   1.9002   2.0070
  2.0180   2.0203   2.0504   2.1390   2.1939   2.1989   2.2280   2.2484
  2.2535   2.2768   2.3010   2.3253   2.4351   2.4783   2.5490   2.5608
  2.6891   2.7041   2.8032   2.8046   2.8246   2.8609   2.9567   3.0356
  3.0622   3.0639   3.1478   3.1766   3.3672   3.4060   3.6250   3.7433
  3.7525   3.8124   3.8829   3.9427   3.9575   3.9607   3.9646   3.9827
  3.9868   3.9884   4.0155   4.0189   4.0248   4.0527   4.0609   4.0652
  4.0862   4.1068   4.1515   4.1963   4.2402   4.2472   4.2836   4.3218
  4.3862   4.4085   4.4554   4.5872   4.7976   4.8355   5.9852   6.0091
  6.0392   6.0530   6.0800   6.1121   6.1593   6.1797   6.2074   6.3004
  6.4370   6.6983   6.7522   7.5511   7.6700   7.7493   9.7667  23.2160
 23.7611  23.7662  23.9200  23.9295  24.0223  25.8140  26.1942  26.6056
 27.8286  27.8816  27.9728  28.3283  28.3464  28.3699  28.3836  28.3883
 28.4206  28.4243  28.4390  28.4726  28.5208  28.5272  28.5288  28.5381
 28.5391  28.5497  28.5530  28.5592  28.5711  28.5904  28.6166  28.6398
 28.6813  28.7221  28.7743  47.9878  66.7688 127.8728 127.8864 127.9044
127.9201 127.9330 127.9488 127.9729 127.9817 127.9975 151.6278 151.6746
151.7547 215.7587 289.7469 289.8664 289.97241020.80171901.78951901.8384
********
 --------------------------------------------------------------

          Ground-State Mulliken Net Atomic Charges

     Atom                 Charge (a.u.)
  ----------------------------------------
      1 C                    -0.798044
      2 C                    -0.323238
      3 C                     0.495027
      4 C                    -0.397402
      5 C                     0.096974
      6 C                     0.277616
      7 F                    -0.079469
      8 Br                   -0.116076
      9 Cl                    0.526032
     10 I                     0.112782
     11 I                     0.104578
     12 I                     0.101218
  ----------------------------------------
  Sum of atomic charges =     0.000000

 -----------------------------------------------------------------
                    Cartesian Multipole Moments
 -----------------------------------------------------------------
    Charge (ESU x 10^10)
                -0.0000
    Dipole Moment (Debye)
         X       0.9413      Y       0.0000      Z      -0.2012
       Tot       0.9626
    Quadrupole Moments (Debye-Ang)
        XX    -148.0585     XY       0.0000     YY    -156.1671
        XZ      -1.7973     YZ       0.0000     ZZ    -149.0773
    Octopole Moments (Debye-Ang^2)
       XXX    -820.5943    XXY       0.0000    XYY    -296.5101
       YYY       0.0000    XXZ     -60.1512    XYZ       0.0000
       YYZ     -71.5375    XZZ    -275.7361    YZZ       0.0000
       ZZZ    -227.1874
    Hexadecapole Moments (Debye-Ang^3)
      XXXX   -7013.9928   XXXY       0.0000   XXYY   -1309.0616
      XYYY       0.0000   YYYY    -201.5854   XXXZ    -309.7448
      XXYZ       0.0000   XYYZ    -109.2124   YYYZ       0.0000
      XXZZ   -1909.6860   XYZZ       0.0000   YYZZ    -854.7138
      XZZZ    -318.6719   YZZZ       0.0000   ZZZZ   -4581.3849
 -----------------------------------------------------------------
 Calculating analytic gradient of the SCF energy
 Gradient of SCF Energy
            1           2           3           4           5           6
    1  -0.0000614   0.0002629   0.0006808  -0.0005061  -0.0006878   0.0016835
    2   0.0000000  -0.0000000  -0.0000000  -0.0000000   0.0000000  -0.0000000
    3  -0.0005048   0.0001377   0.0004560  -0.0000383  -0.0002553   0.0010418
            7           8           9          10          11          12
    1  -0.0003159  -0.0003236   0.0012372  -0.0013238  -0.0013262   0.0006804
    2   0.0000000  -0.0000000   0.0000000  -0.0000000  -0.0000000   0.0000000
    3  -0.0001720  -0.0000543  -0.0002486   0.0001552  -0.0005568   0.0000394
 Max gradient component =       1.683E-03
 RMS gradient           =       5.743E-04
 Gradient time:  CPU 87.36 s  wall 14.68 s
 Geometry Optimization Parameters
   NAtoms,    NIC,     NZ,  NCons,   NDum,   NFix, NCnnct, MaxDiis
       12      78      12       0       0       0       0       0

 Cartesian Hessian Update
 Hessian updated using BFGS update


** GEOMETRY OPTIMIZATION IN DELOCALIZED INTERNAL COORDINATES **
   Searching for a Minimum

   Optimization Cycle:   4

                       Coordinates (Angstroms)
     ATOM                X               Y               Z
      1  C         0.0339699962    0.0000000000    0.0128470772
      2  C         0.0058498637    0.0000000000    1.4028465078
      3  C         1.2181358013    0.0000000000    2.1034938259
      4  C         2.4389311413    0.0000000000    1.4053652625
      5  C         2.4433018775    0.0000000000   -0.0023302139
      6  C         1.2273335422    0.0000000000   -0.7024676117
      7  F        -1.1289546732    0.0000000000   -0.6472865410
      8  Br       -1.6837915061    0.0000000000    2.2626843796
      9  Cl        1.1771132070    0.0000000000    3.8400860615
     10  I         4.2476001763    0.0000000000    2.5389129946
     11  I         4.2685624287    0.0000000000   -1.1059885700
     12  I         1.0506333131    0.0000000000   -2.8216031726
   Point Group: c1    Number of degrees of freedom:    30


   Energy is -24121.444714503

 Hessian updated using BFGS update

 16 Hessian modes will be used to form the next step
  Hessian Eigenvalues:
     0.120416    0.124989    0.133681    0.199919    0.238210    0.248778
     0.289464    0.331632    0.385892    0.421495    0.445015    0.458069
     0.464879    0.499751    0.559905    0.574552

 Minimum search - taking simple RFO step
 Searching for Lamda that Minimizes Along All modes
 Value Taken    Lamda =  -0.00009216
 Step Taken.  Stepsize is  0.014981

                             Maximum     Tolerance    Cnvgd?
         Gradient           0.004259      0.000300      NO
         Displacement       0.009782      0.001200      NO
         Energy change     -0.000073      0.000001      NO


 New Cartesian Coordinates Obtained by Inverse Iteration

 Displacement from previous Coordinates is:  0.038118
 ----------------------------------------------------------------
             Standard Nuclear Orientation (Angstroms)
    I     Atom           X                Y                Z
 ----------------------------------------------------------------
    1      C       0.0341109929     0.0000000000     0.0127002441
    2      C       0.0061907607     0.0000000000     1.4020284733
    3      C       1.2178134733     0.0000000000     2.1026609077
    4      C       2.4400109519     0.0000000000     1.4051131016
    5      C       2.4445963229     0.0000000000    -0.0031051377
    6      C       1.2265240619     0.0000000000    -0.7038813887
    7      F      -1.1289407648     0.0000000000    -0.6467514785
    8      Br     -1.6820702264     0.0000000000     2.2635246028
    9      Cl      1.1686951512     0.0000000000     3.8392452097
   10      I       4.2537879374     0.0000000000     2.5350631097
   11      I       4.2780940261     0.0000000000    -1.0980118789
   12      I       1.0398724810     0.0000000000    -2.8220257652
 ----------------------------------------------------------------
 Nuclear Repulsion Energy =        3599.98800772 hartrees
 There are      128 alpha and      128 beta electrons
 Applying Cartesian multipole field
    Component          Value
    ---------          -----
     (2,0,0)        1.00000E-11
     (0,2,0)        2.00000E-11
     (0,0,2)       -3.00000E-11
 Nucleus-field energy     =    -0.0000000618 hartrees
 Requested basis set is 6-311++G(d,p)
 There are 146 shells and 418 basis functions
 A cutoff of  1.0D-11 yielded   6399 shell pairs
 There are     58347 function pairs (     65056 Cartesian)
 Smallest overlap matrix eigenvalue = 7.13E-07

 Q-Chem warning in module stvman/mkSTV.C, line 318:

 Overlap eigenvalue is smaller than square root of threshold
 Use THRESH >= 12 to get rid of this warning

 Linear dependence detected in AO basis
 Tighter screening thresholds may be required for diffuse basis sets
 Use S2THRESH > 14 and THRESH = 14 in case of SCF convergence issues
 Number of orthogonalized atomic orbitals = 417
 Maximum deviation from orthogonality = 1.101E-10
 Guess MOs from SCF MO coefficient file

 -----------------------------------------------------------------------
  General SCF calculation program by
  Eric Jon Sundstrom, Paul Horn, Yuezhi Mao, Dmitri Zuev, Alec White,
  David Stuck, Shaama M.S., Shane Yost, Joonho Lee, David Small,
  Daniel Levine, Susi Lehtola, Hugh Burton, Evgeny Epifanovsky,
  Bang C. Huynh
 -----------------------------------------------------------------------
 Exchange:     0.2000 Hartree-Fock + 0.0800 Slater + 0.7200 B88
 Correlation:  0.1900 VWN1RPA + 0.8100 LYP
 Using SG-1 standard quadrature grid
 using 6 threads for integral computing
 -------------------------------------------------------
 OpenMP Integral computing Module                
 Release: version 2.0, May 2017, Q-Chem Inc. Pleasanton 
 -------------------------------------------------------
 A restricted SCF calculation will be
 performed using DIIS
 SCF converges when DIIS error is below 1.0e-08
 ---------------------------------------
  Cycle       Energy         DIIS error
 ---------------------------------------
    1  -24121.4447126468      4.87e-05  
    2  -24121.4447482636      1.79e-05  
    3  -24121.4447354800      2.92e-05  
    4  -24121.4447551843      5.64e-06  
    5  -24121.4447559704      9.31e-07  
    6  -24121.4447559828      4.67e-07  
    7  -24121.4447559864      1.35e-07  
    8  -24121.4447559883      5.53e-08  
    9  -24121.4447559867      1.43e-08  
   10  -24121.4447559847      3.51e-09  Convergence criterion met
 ---------------------------------------
 SCF time:   CPU 183.31s  wall 34.00s 
 SCF   energy in the final basis set =   -24121.4447559847
 Total energy in the final basis set =   -24121.4447559847

 --------------------------------------------------------------

                    Orbital Energies (a.u.)
 --------------------------------------------------------------

 Alpha MOs
 -- Occupied --
**************************-482.8597-176.3223-176.3211-176.3198-165.7261
********-165.7239-165.7237-165.7237-165.7227-165.7225-165.7214-165.7212
******** -62.5125 -56.3333 -56.3290 -56.3287 -35.8187 -35.8175 -35.8162
-31.3122 -31.3110 -31.3098 -31.3058 -31.3054 -31.3047 -31.3043 -31.3034
-31.3030 -24.7291 -22.9626 -22.9614 -22.9612 -22.9609 -22.9602 -22.9600
-22.9597 -22.9587 -22.9584 -22.9564 -22.9564 -22.9553 -22.9553 -22.9540
-22.9540 -10.3138 -10.2907 -10.2772 -10.2762 -10.2724 -10.2689  -9.4992
 -8.7213  -7.2639  -7.2540  -7.2532  -6.5537  -6.5396  -6.5386  -6.3680
 -6.3669  -6.3656  -4.7811  -4.7799  -4.7787  -4.7655  -4.7647  -4.7646
 -4.7638  -4.7633  -4.7624  -2.6644  -2.6606  -2.6599  -2.6485  -2.6485
 -2.0468  -2.0454  -2.0442  -2.0420  -2.0414  -2.0411  -2.0404  -2.0398
 -2.0391  -2.0279  -2.0279  -2.0272  -2.0270  -2.0258  -2.0256  -1.2747
 -0.9485  -0.8892  -0.8535  -0.8004  -0.7775  -0.6991  -0.6932  -0.6726
 -0.6244  -0.6177  -0.5678  -0.5638  -0.5168  -0.4886  -0.4642  -0.4455
 -0.4442  -0.4317  -0.3894  -0.3864  -0.3789  -0.3584  -0.3566  -0.3256
 -0.3203  -0.3092  -0.3039  -0.2882  -0.2866  -0.2630  -0.2625  -0.2524
 -- Virtual --
 -0.1101  -0.0717  -0.0617  -0.0543  -0.0477  -0.0293  -0.0021   0.0132
  0.0271   0.0322   0.0445   0.0534   0.0582   0.0672   0.0697   0.0786
  0.0794   0.0843   0.0856   0.0955   0.1018   0.1054   0.1142   0.1194
  0.1282   0.1313   0.1322   0.1445   0.1556   0.1579   0.1715   0.1737
  0.1745   0.1797   0.1845   0.1914   0.1975   0.2034   0.2114   0.2190
  0.2242   0.2255   0.2380   0.2443   0.2535   0.2576   0.2716   0.2862
  0.2937   0.2979   0.3068   0.3130   0.3455   0.3513   0.3649   0.3747
  0.3845   0.3854   0.3920   0.3977   0.3996   0.4079   0.4168   0.4194
  0.4260   0.4317   0.4359   0.4370   0.4624   0.4690   0.4793   0.4882
  0.4929   0.4988   0.5001   0.5049   0.5109   0.5295   0.5384   0.5559
  0.5560   0.5680   0.5839   0.5864   0.5898   0.5920   0.6035   0.6276
  0.6281   0.6450   0.6792   0.6870   0.7001   0.7171   0.7396   0.7474
  0.7534   0.7558   0.7666   0.7943   0.8050   0.8239   0.8404   0.8482
  0.8614   0.8952   0.9144   0.9269   0.9370   0.9462   0.9714   0.9844
  1.0164   1.0459   1.0776   1.0785   1.1216   1.1295   1.1620   1.1810
  1.1984   1.2174   1.2605   1.2900   1.3232   1.3264   1.3460   1.3513
  1.3726   1.3999   1.4130   1.4167   1.4533   1.4579   1.4750   1.4812
  1.4982   1.5268   1.5378   1.5670   1.5815   1.6102   1.7129   1.7285
  1.7563   1.7684   1.8089   1.8159   1.8398   1.8450   1.8999   2.0068
  2.0181   2.0195   2.0501   2.1394   2.1931   2.1981   2.2282   2.2476
  2.2537   2.2770   2.3006   2.3246   2.4346   2.4781   2.5487   2.5607
  2.6891   2.7040   2.8029   2.8045   2.8245   2.8606   2.9568   3.0352
  3.0623   3.0632   3.1475   3.1763   3.3663   3.4061   3.6242   3.7432
  3.7525   3.8114   3.8828   3.9429   3.9575   3.9608   3.9644   3.9835
  3.9868   3.9882   4.0153   4.0174   4.0254   4.0524   4.0611   4.0654
  4.0862   4.1065   4.1514   4.1955   4.2399   4.2473   4.2833   4.3218
  4.3856   4.4085   4.4546   4.5860   4.7963   4.8358   5.9853   6.0088
  6.0389   6.0537   6.0800   6.1107   6.1587   6.1785   6.2067   6.3003
  6.4372   6.6985   6.7525   7.5511   7.6701   7.7495   9.7668  23.2162
 23.7597  23.7653  23.9187  23.9275  24.0222  25.8140  26.1933  26.6044
 27.8281  27.8811  27.9721  28.3282  28.3461  28.3697  28.3836  28.3889
 28.4201  28.4236  28.4379  28.4725  28.5209  28.5269  28.5288  28.5380
 28.5393  28.5495  28.5525  28.5592  28.5709  28.5903  28.6163  28.6394
 28.6809  28.7217  28.7739  47.9880  66.7687 127.8727 127.8862 127.9042
127.9206 127.9330 127.9478 127.9726 127.9810 127.9971 151.6273 151.6741
151.7540 215.7589 289.7469 289.8666 289.97261020.80191901.78901901.8379
********
 --------------------------------------------------------------

          Ground-State Mulliken Net Atomic Charges

     Atom                 Charge (a.u.)
  ----------------------------------------
      1 C                    -0.800959
      2 C                    -0.333459
      3 C                     0.496379
      4 C                    -0.386659
      5 C                     0.103478
      6 C                     0.271109
      7 F                    -0.078756
      8 Br                   -0.116066
      9 Cl                    0.525863
     10 I                     0.113132
     11 I                     0.104723
     12 I                     0.101216
  ----------------------------------------
  Sum of atomic charges =     0.000000

 -----------------------------------------------------------------
                    Cartesian Multipole Moments
 -----------------------------------------------------------------
    Charge (ESU x 10^10)
                -0.0000
    Dipole Moment (Debye)
         X       0.9411      Y      -0.0000      Z      -0.1979
       Tot       0.9616
    Quadrupole Moments (Debye-Ang)
        XX    -147.9267     XY      -0.0000     YY    -156.1794
        XZ      -1.7414     YZ       0.0000     ZZ    -149.1734
    Octopole Moments (Debye-Ang^2)
       XXX    -819.4412    XXY       0.0000    XYY    -296.6310
       YYY      -0.0000    XXZ     -59.9715    XYZ       0.0000
       YYZ     -71.6250    XZZ    -276.6182    YZZ      -0.0000
       ZZZ    -227.5567
    Hexadecapole Moments (Debye-Ang^3)
      XXXX   -7020.5594   XXXY       0.0000   XXYY   -1312.0182
      XYYY      -0.0000   YYYY    -201.6146   XXXZ    -311.5592
      XXYZ       0.0000   XYYZ    -110.3164   YYYZ       0.0000
      XXZZ   -1913.7912   XYZZ      -0.0000   YYZZ    -853.7598
      XZZZ    -322.1320   YZZZ       0.0000   ZZZZ   -4577.1182
 -----------------------------------------------------------------
 Calculating analytic gradient of the SCF energy
 Gradient of SCF Energy
            1           2           3           4           5           6
    1  -0.0001640   0.0002600   0.0000365  -0.0001871   0.0000684   0.0001239
    2   0.0000000   0.0000000  -0.0000000   0.0000000  -0.0000000   0.0000000
    3  -0.0001373  -0.0000308   0.0002568  -0.0000139  -0.0001177   0.0002937
            7           8           9          10          11          12
    1  -0.0000076   0.0000443   0.0000789  -0.0001526   0.0001048  -0.0002053
    2   0.0000000  -0.0000000   0.0000000  -0.0000000  -0.0000000   0.0000000
    3  -0.0001090   0.0000951  -0.0002329  -0.0003130   0.0002748   0.0000344
 Max gradient component =       3.130E-04
 RMS gradient           =       1.366E-04
 Gradient time:  CPU 87.22 s  wall 14.65 s
 Geometry Optimization Parameters
   NAtoms,    NIC,     NZ,  NCons,   NDum,   NFix, NCnnct, MaxDiis
       12      78      12       0       0       0       0       0

 Cartesian Hessian Update
 Hessian updated using BFGS update


** GEOMETRY OPTIMIZATION IN DELOCALIZED INTERNAL COORDINATES **
   Searching for a Minimum

   Optimization Cycle:   5

                       Coordinates (Angstroms)
     ATOM                X               Y               Z
      1  C         0.0341109929    0.0000000000    0.0127002441
      2  C         0.0061907607    0.0000000000    1.4020284733
      3  C         1.2178134733    0.0000000000    2.1026609077
      4  C         2.4400109519    0.0000000000    1.4051131016
      5  C         2.4445963229    0.0000000000   -0.0031051377
      6  C         1.2265240619    0.0000000000   -0.7038813887
      7  F        -1.1289407648    0.0000000000   -0.6467514785
      8  Br       -1.6820702264    0.0000000000    2.2635246028
      9  Cl        1.1686951512    0.0000000000    3.8392452097
     10  I         4.2537879374    0.0000000000    2.5350631097
     11  I         4.2780940261    0.0000000000   -1.0980118789
     12  I         1.0398724810    0.0000000000   -2.8220257652
   Point Group: c1    Number of degrees of freedom:    30


   Energy is -24121.444755985

 Hessian updated using BFGS update

 17 Hessian modes will be used to form the next step
  Hessian Eigenvalues:
     0.120522    0.123347    0.129861    0.199905    0.237989    0.246474
     0.248868    0.310820    0.332635    0.394650    0.422884    0.444250
     0.458030    0.464874    0.503741    0.572736    0.585335

 Minimum search - taking simple RFO step
 Searching for Lamda that Minimizes Along All modes
 Value Taken    Lamda =  -0.00000625
 Step Taken.  Stepsize is  0.005078

                             Maximum     Tolerance    Cnvgd?
         Gradient           0.001179      0.000300      NO
         Displacement       0.003225      0.001200      NO
         Energy change     -0.000041      0.000001      NO


 New Cartesian Coordinates Obtained by Inverse Iteration

 Displacement from previous Coordinates is:  0.011543
 ----------------------------------------------------------------
             Standard Nuclear Orientation (Angstroms)
    I     Atom           X                Y                Z
 ----------------------------------------------------------------
    1      C       0.0343181643     0.0000000000     0.0130417846
    2      C       0.0062091173     0.0000000000     1.4021443776
    3      C       1.2179126173     0.0000000000     2.1028296774
    4      C       2.4408667568     0.0000000000     1.4056310702
    5      C       2.4447405465     0.0000000000    -0.0030738833
    6      C       1.2265038851     0.0000000000    -0.7039293862
    7      F      -1.1291095605     0.0000000000    -0.6455871152
    8      Br     -1.6825022773     0.0000000000     2.2627273307
    9      Cl      1.1668923660     0.0000000000     3.8397275805
   10      I       4.2551980342     0.0000000000     2.5375206202
   11      I       4.2762195492     0.0000000000    -1.1020413867
   12      I       1.0414359691     0.0000000000    -2.8224306697
 ----------------------------------------------------------------
 Nuclear Repulsion Energy =        3599.15620502 hartrees
 There are      128 alpha and      128 beta electrons
 Applying Cartesian multipole field
    Component          Value
    ---------          -----
     (2,0,0)        1.00000E-11
     (0,2,0)        2.00000E-11
     (0,0,2)       -3.00000E-11
 Nucleus-field energy     =    -0.0000000619 hartrees
 Requested basis set is 6-311++G(d,p)
 There are 146 shells and 418 basis functions
 A cutoff of  1.0D-11 yielded   6398 shell pairs
 There are     58342 function pairs (     65050 Cartesian)
 Smallest overlap matrix eigenvalue = 7.14E-07

 Q-Chem warning in module stvman/mkSTV.C, line 318:

 Overlap eigenvalue is smaller than square root of threshold
 Use THRESH >= 12 to get rid of this warning

 Linear dependence detected in AO basis
 Tighter screening thresholds may be required for diffuse basis sets
 Use S2THRESH > 14 and THRESH = 14 in case of SCF convergence issues
 Number of orthogonalized atomic orbitals = 417
 Maximum deviation from orthogonality = 5.006E-10
 Guess MOs from SCF MO coefficient file

 -----------------------------------------------------------------------
  General SCF calculation program by
  Eric Jon Sundstrom, Paul Horn, Yuezhi Mao, Dmitri Zuev, Alec White,
  David Stuck, Shaama M.S., Shane Yost, Joonho Lee, David Small,
  Daniel Levine, Susi Lehtola, Hugh Burton, Evgeny Epifanovsky,
  Bang C. Huynh
 -----------------------------------------------------------------------
 Exchange:     0.2000 Hartree-Fock + 0.0800 Slater + 0.7200 B88
 Correlation:  0.1900 VWN1RPA + 0.8100 LYP
 Using SG-1 standard quadrature grid
 using 6 threads for integral computing
 -------------------------------------------------------
 OpenMP Integral computing Module                
 Release: version 2.0, May 2017, Q-Chem Inc. Pleasanton 
 -------------------------------------------------------
 A restricted SCF calculation will be
 performed using DIIS
 SCF converges when DIIS error is below 1.0e-08
 ---------------------------------------
  Cycle       Energy         DIIS error
 ---------------------------------------
    1  -24121.4447531802      1.82e-05  
    2  -24121.4447564471      6.52e-06  
    3  -24121.4447544843      1.12e-05  
    4  -24121.4447573761      1.68e-06  
    5  -24121.4447574394      4.57e-07  
    6  -24121.4447574422      1.75e-07  
    7  -24121.4447574433      9.53e-08  
    8  -24121.4447574438      1.56e-08  
    9  -24121.4447574434      5.33e-09  Convergence criterion met
 ---------------------------------------
 SCF time:   CPU 165.41s  wall 30.00s 
 SCF   energy in the final basis set =   -24121.4447574434
 Total energy in the final basis set =   -24121.4447574434

 --------------------------------------------------------------

                    Orbital Energies (a.u.)
 --------------------------------------------------------------

 Alpha MOs
 -- Occupied --
**************************-482.8597-176.3223-176.3211-176.3199-165.7262
********-165.7239-165.7238-165.7237-165.7227-165.7225-165.7215-165.7213
******** -62.5125 -56.3333 -56.3290 -56.3287 -35.8187 -35.8175 -35.8163
-31.3123 -31.3110 -31.3098 -31.3059 -31.3054 -31.3047 -31.3043 -31.3035
-31.3030 -24.7291 -22.9626 -22.9614 -22.9612 -22.9609 -22.9602 -22.9600
-22.9597 -22.9588 -22.9585 -22.9564 -22.9564 -22.9553 -22.9553 -22.9540
-22.9540 -10.3138 -10.2908 -10.2772 -10.2763 -10.2726 -10.2690  -9.4991
 -8.7213  -7.2639  -7.2540  -7.2532  -6.5537  -6.5396  -6.5386  -6.3680
 -6.3669  -6.3657  -4.7812  -4.7798  -4.7787  -4.7655  -4.7647  -4.7646
 -4.7638  -4.7633  -4.7625  -2.6644  -2.6606  -2.6599  -2.6485  -2.6485
 -2.0468  -2.0454  -2.0442  -2.0421  -2.0414  -2.0411  -2.0404  -2.0399
 -2.0392  -2.0280  -2.0280  -2.0272  -2.0270  -2.0259  -2.0256  -1.2747
 -0.9484  -0.8891  -0.8534  -0.8003  -0.7775  -0.6990  -0.6931  -0.6726
 -0.6244  -0.6178  -0.5677  -0.5638  -0.5168  -0.4885  -0.4642  -0.4454
 -0.4442  -0.4317  -0.3894  -0.3864  -0.3789  -0.3583  -0.3565  -0.3256
 -0.3202  -0.3092  -0.3039  -0.2882  -0.2865  -0.2630  -0.2625  -0.2525
 -- Virtual --
 -0.1102  -0.0717  -0.0617  -0.0545  -0.0477  -0.0295  -0.0021   0.0132
  0.0271   0.0322   0.0445   0.0534   0.0582   0.0672   0.0697   0.0786
  0.0794   0.0843   0.0856   0.0955   0.1018   0.1054   0.1142   0.1195
  0.1282   0.1313   0.1322   0.1445   0.1556   0.1579   0.1713   0.1738
  0.1746   0.1795   0.1844   0.1913   0.1976   0.2033   0.2113   0.2190
  0.2241   0.2254   0.2380   0.2443   0.2536   0.2577   0.2716   0.2861
  0.2936   0.2978   0.3067   0.3132   0.3454   0.3514   0.3649   0.3743
  0.3844   0.3855   0.3923   0.3976   0.3994   0.4078   0.4169   0.4193
  0.4260   0.4316   0.4356   0.4368   0.4624   0.4689   0.4792   0.4883
  0.4928   0.4989   0.5001   0.5050   0.5109   0.5296   0.5384   0.5556
  0.5559   0.5678   0.5838   0.5864   0.5897   0.5920   0.6031   0.6278
  0.6281   0.6450   0.6792   0.6867   0.7000   0.7169   0.7394   0.7474
  0.7534   0.7558   0.7663   0.7942   0.8050   0.8238   0.8405   0.8483
  0.8614   0.8952   0.9142   0.9267   0.9370   0.9462   0.9712   0.9846
  1.0163   1.0458   1.0776   1.0785   1.1213   1.1294   1.1620   1.1808
  1.1982   1.2173   1.2605   1.2895   1.3231   1.3259   1.3466   1.3513
  1.3725   1.3998   1.4128   1.4167   1.4535   1.4579   1.4744   1.4810
  1.4978   1.5269   1.5378   1.5669   1.5813   1.6104   1.7129   1.7284
  1.7562   1.7683   1.8088   1.8158   1.8398   1.8448   1.8997   2.0066
  2.0181   2.0193   2.0499   2.1391   2.1928   2.1979   2.2283   2.2474
  2.2537   2.2769   2.3001   2.3243   2.4345   2.4780   2.5485   2.5606
  2.6891   2.7039   2.8027   2.8045   2.8244   2.8605   2.9568   3.0350
  3.0622   3.0628   3.1473   3.1760   3.3661   3.4058   3.6238   3.7431
  3.7525   3.8113   3.8827   3.9430   3.9576   3.9608   3.9643   3.9835
  3.9867   3.9882   4.0151   4.0178   4.0249   4.0523   4.0611   4.0656
  4.0861   4.1066   4.1510   4.1952   4.2398   4.2474   4.2831   4.3218
  4.3854   4.4085   4.4543   4.5855   4.7956   4.8359   5.9852   6.0087
  6.0388   6.0537   6.0799   6.1107   6.1584   6.1783   6.2062   6.3003
  6.4371   6.6984   6.7525   7.5511   7.6701   7.7496   9.7667  23.2163
 23.7593  23.7647  23.9176  23.9270  24.0221  25.8140  26.1930  26.6035
 27.8279  27.8808  27.9718  28.3282  28.3461  28.3696  28.3836  28.3888
 28.4198  28.4236  28.4378  28.4721  28.5209  28.5269  28.5287  28.5380
 28.5393  28.5494  28.5526  28.5590  28.5708  28.5902  28.6161  28.6392
 28.6808  28.7215  28.7738  47.9880  66.7687 127.8727 127.8862 127.9041
127.9205 127.9329 127.9479 127.9724 127.9809 127.9969 151.6272 151.6738
151.7537 215.7588 289.7469 289.8666 289.97261020.80191901.78891901.8376
********
 --------------------------------------------------------------

          Ground-State Mulliken Net Atomic Charges

     Atom                 Charge (a.u.)
  ----------------------------------------
      1 C                    -0.801917
      2 C                    -0.339058
      3 C                     0.497399
      4 C                    -0.381252
      5 C                     0.103709
      6 C                     0.270566
      7 F                    -0.078775
      8 Br                   -0.116002
      9 Cl                    0.525963
     10 I                     0.113274
     11 I                     0.104647
     12 I                     0.101446
  ----------------------------------------
  Sum of atomic charges =     0.000000

 -----------------------------------------------------------------
                    Cartesian Multipole Moments
 -----------------------------------------------------------------
    Charge (ESU x 10^10)
                -0.0000
    Dipole Moment (Debye)
         X       0.9395      Y      -0.0000      Z      -0.2031
       Tot       0.9612
    Quadrupole Moments (Debye-Ang)
        XX    -147.9504     XY      -0.0000     YY    -156.1854
        XZ      -1.7608     YZ       0.0000     ZZ    -149.1460
    Octopole Moments (Debye-Ang^2)
       XXX    -819.7226    XXY      -0.0000    XYY    -296.6581
       YYY      -0.0000    XXZ     -59.9362    XYZ      -0.0000
       YYZ     -71.5838    XZZ    -276.4414    YZZ       0.0000
       ZZZ    -227.4822
    Hexadecapole Moments (Debye-Ang^3)
      XXXX   -7022.3231   XXXY      -0.0000   XXYY   -1312.0750
      XYYY      -0.0000   YYYY    -201.6286   XXXZ    -310.7393
      XXYZ      -0.0000   XYYZ    -110.1182   YYYZ       0.0000
      XXZZ   -1913.4733   XYZZ      -0.0000   YYZZ    -854.4341
      XZZZ    -321.7065   YZZZ       0.0000   ZZZZ   -4580.6524
 -----------------------------------------------------------------
 Calculating analytic gradient of the SCF energy
 Gradient of SCF Energy
            1           2           3           4           5           6
    1  -0.0000878   0.0000430  -0.0001321   0.0000392   0.0000161   0.0000436
    2   0.0000000  -0.0000000   0.0000000  -0.0000000  -0.0000000  -0.0000000
    3   0.0000552  -0.0001323   0.0001938   0.0000715  -0.0002446   0.0001280
            7           8           9          10          11          12
    1   0.0000042   0.0000244  -0.0001058   0.0002042  -0.0000459  -0.0000031
    2   0.0000000  -0.0000000   0.0000000  -0.0000000   0.0000000   0.0000000
    3   0.0001045   0.0000462  -0.0000909   0.0001169  -0.0001879  -0.0000605
 Max gradient component =       2.446E-04
 RMS gradient           =       9.123E-05
 Gradient time:  CPU 87.09 s  wall 14.63 s
 Geometry Optimization Parameters
   NAtoms,    NIC,     NZ,  NCons,   NDum,   NFix, NCnnct, MaxDiis
       12      78      12       0       0       0       0       0

 Cartesian Hessian Update
 Hessian updated using BFGS update


** GEOMETRY OPTIMIZATION IN DELOCALIZED INTERNAL COORDINATES **
   Searching for a Minimum

   Optimization Cycle:   6

                       Coordinates (Angstroms)
     ATOM                X               Y               Z
      1  C         0.0343181643    0.0000000000    0.0130417846
      2  C         0.0062091173    0.0000000000    1.4021443776
      3  C         1.2179126173    0.0000000000    2.1028296774
      4  C         2.4408667568    0.0000000000    1.4056310702
      5  C         2.4447405465    0.0000000000   -0.0030738833
      6  C         1.2265038851    0.0000000000   -0.7039293862
      7  F        -1.1291095605    0.0000000000   -0.6455871152
      8  Br       -1.6825022773    0.0000000000    2.2627273307
      9  Cl        1.1668923660    0.0000000000    3.8397275805
     10  I         4.2551980342    0.0000000000    2.5375206202
     11  I         4.2762195492    0.0000000000   -1.1020413867
     12  I         1.0414359691    0.0000000000   -2.8224306697
   Point Group: c1    Number of degrees of freedom:    30


   Energy is -24121.444757443

 Hessian updated using BFGS update

 18 Hessian modes will be used to form the next step
  Hessian Eigenvalues:
     0.121421    0.127118    0.137420    0.199852    0.229978    0.243695
     0.249463    0.269101    0.324396    0.341733    0.412698    0.440136
     0.455351    0.463344    0.473549    0.534208    0.573441    0.600538

 Minimum search - taking simple RFO step
 Searching for Lamda that Minimizes Along All modes
 Value Taken    Lamda =  -0.00000159
 Step Taken.  Stepsize is  0.002057

                             Maximum     Tolerance    Cnvgd?
         Gradient           0.000563      0.000300      NO
         Displacement       0.001045      0.001200     YES
         Energy change     -0.000001      0.000001      NO


 New Cartesian Coordinates Obtained by Inverse Iteration

 Displacement from previous Coordinates is:  0.004625
 ----------------------------------------------------------------
             Standard Nuclear Orientation (Angstroms)
    I     Atom           X                Y                Z
 ----------------------------------------------------------------
    1      C       0.0342384175     0.0000000000     0.0129706263
    2      C       0.0060676932     0.0000000000     1.4022288477
    3      C       1.2179399940     0.0000000000     2.1027156915
    4      C       2.4405311647     0.0000000000     1.4053737556
    5      C       2.4444867273     0.0000000000    -0.0030147115
    6      C       1.2263807672     0.0000000000    -0.7040829093
    7      F      -1.1291126562     0.0000000000    -0.6458666999
    8      Br     -1.6826763837     0.0000000000     2.2627151829
    9      Cl      1.1683235885     0.0000000000     3.8397775269
   10      I       4.2544814078     0.0000000000     2.5367040589
   11      I       4.2766254341     0.0000000000    -1.1005774714
   12      I       1.0413990135     0.0000000000    -2.8223838978
 ----------------------------------------------------------------
 Nuclear Repulsion Energy =        3599.52338291 hartrees
 There are      128 alpha and      128 beta electrons
 Applying Cartesian multipole field
    Component          Value
    ---------          -----
     (2,0,0)        1.00000E-11
     (0,2,0)        2.00000E-11
     (0,0,2)       -3.00000E-11
 Nucleus-field energy     =    -0.0000000619 hartrees
 Requested basis set is 6-311++G(d,p)
 There are 146 shells and 418 basis functions
 A cutoff of  1.0D-11 yielded   6399 shell pairs
 There are     58347 function pairs (     65056 Cartesian)
 Smallest overlap matrix eigenvalue = 7.13E-07

 Q-Chem warning in module stvman/mkSTV.C, line 318:

 Overlap eigenvalue is smaller than square root of threshold
 Use THRESH >= 12 to get rid of this warning

 Linear dependence detected in AO basis
 Tighter screening thresholds may be required for diffuse basis sets
 Use S2THRESH > 14 and THRESH = 14 in case of SCF convergence issues
 Number of orthogonalized atomic orbitals = 417
 Maximum deviation from orthogonality = 1.782E-10
 Guess MOs from SCF MO coefficient file

 -----------------------------------------------------------------------
  General SCF calculation program by
  Eric Jon Sundstrom, Paul Horn, Yuezhi Mao, Dmitri Zuev, Alec White,
  David Stuck, Shaama M.S., Shane Yost, Joonho Lee, David Small,
  Daniel Levine, Susi Lehtola, Hugh Burton, Evgeny Epifanovsky,
  Bang C. Huynh
 -----------------------------------------------------------------------
 Exchange:     0.2000 Hartree-Fock + 0.0800 Slater + 0.7200 B88
 Correlation:  0.1900 VWN1RPA + 0.8100 LYP
 Using SG-1 standard quadrature grid
 using 6 threads for integral computing
 -------------------------------------------------------
 OpenMP Integral computing Module                
 Release: version 2.0, May 2017, Q-Chem Inc. Pleasanton 
 -------------------------------------------------------
 A restricted SCF calculation will be
 performed using DIIS
 SCF converges when DIIS error is below 1.0e-08
 ---------------------------------------
  Cycle       Energy         DIIS error
 ---------------------------------------
    1  -24121.4447573347      8.47e-06  
    2  -24121.4447580696      2.87e-06  
    3  -24121.4447575710      5.40e-06  
    4  -24121.4447582551      5.50e-07  
    5  -24121.4447582608      1.80e-07  
    6  -24121.4447582608      7.04e-08  
    7  -24121.4447582624      3.63e-08  
    8  -24121.4447582615      5.12e-09  Convergence criterion met
 ---------------------------------------
 SCF time:   CPU 148.12s  wall 28.00s 
 SCF   energy in the final basis set =   -24121.4447582615
 Total energy in the final basis set =   -24121.4447582615

 --------------------------------------------------------------

                    Orbital Energies (a.u.)
 --------------------------------------------------------------

 Alpha MOs
 -- Occupied --
**************************-482.8597-176.3223-176.3210-176.3198-165.7262
********-165.7239-165.7237-165.7237-165.7227-165.7225-165.7215-165.7213
******** -62.5125 -56.3333 -56.3291 -56.3287 -35.8187 -35.8175 -35.8163
-31.3123 -31.3110 -31.3098 -31.3059 -31.3055 -31.3047 -31.3042 -31.3035
-31.3030 -24.7291 -22.9627 -22.9614 -22.9612 -22.9609 -22.9602 -22.9600
-22.9597 -22.9588 -22.9585 -22.9564 -22.9564 -22.9553 -22.9553 -22.9540
-22.9540 -10.3138 -10.2908 -10.2772 -10.2763 -10.2725 -10.2690  -9.4991
 -8.7213  -7.2639  -7.2540  -7.2532  -6.5538  -6.5396  -6.5386  -6.3680
 -6.3669  -6.3657  -4.7812  -4.7798  -4.7787  -4.7655  -4.7648  -4.7646
 -4.7638  -4.7633  -4.7624  -2.6644  -2.6606  -2.6599  -2.6486  -2.6486
 -2.0468  -2.0454  -2.0442  -2.0421  -2.0415  -2.0411  -2.0404  -2.0399
 -2.0392  -2.0280  -2.0280  -2.0272  -2.0270  -2.0258  -2.0256  -1.2747
 -0.9484  -0.8891  -0.8535  -0.8003  -0.7775  -0.6991  -0.6931  -0.6726
 -0.6244  -0.6178  -0.5677  -0.5638  -0.5167  -0.4885  -0.4642  -0.4454
 -0.4441  -0.4317  -0.3895  -0.3864  -0.3789  -0.3583  -0.3565  -0.3256
 -0.3202  -0.3092  -0.3039  -0.2882  -0.2865  -0.2630  -0.2625  -0.2525
 -- Virtual --
 -0.1102  -0.0717  -0.0617  -0.0545  -0.0477  -0.0294  -0.0021   0.0132
  0.0271   0.0322   0.0445   0.0534   0.0582   0.0672   0.0697   0.0786
  0.0794   0.0843   0.0856   0.0955   0.1018   0.1054   0.1142   0.1194
  0.1282   0.1313   0.1322   0.1445   0.1556   0.1579   0.1714   0.1738
  0.1746   0.1796   0.1845   0.1914   0.1976   0.2033   0.2114   0.2189
  0.2242   0.2254   0.2380   0.2443   0.2536   0.2576   0.2716   0.2861
  0.2937   0.2978   0.3067   0.3132   0.3454   0.3514   0.3649   0.3744
  0.3844   0.3855   0.3922   0.3976   0.3995   0.4078   0.4169   0.4193
  0.4260   0.4317   0.4357   0.4369   0.4624   0.4689   0.4792   0.4883
  0.4928   0.4989   0.5001   0.5049   0.5109   0.5296   0.5385   0.5557
  0.5560   0.5678   0.5838   0.5864   0.5897   0.5920   0.6033   0.6277
  0.6281   0.6450   0.6792   0.6868   0.7000   0.7169   0.7395   0.7475
  0.7534   0.7558   0.7664   0.7943   0.8050   0.8238   0.8405   0.8482
  0.8614   0.8951   0.9143   0.9267   0.9370   0.9462   0.9713   0.9846
  1.0163   1.0458   1.0777   1.0785   1.1215   1.1294   1.1620   1.1808
  1.1981   1.2173   1.2605   1.2895   1.3232   1.3262   1.3466   1.3513
  1.3725   1.3998   1.4129   1.4167   1.4534   1.4580   1.4746   1.4811
  1.4980   1.5269   1.5378   1.5668   1.5815   1.6104   1.7129   1.7284
  1.7563   1.7684   1.8088   1.8158   1.8397   1.8449   1.8997   2.0066
  2.0181   2.0194   2.0500   2.1391   2.1929   2.1980   2.2283   2.2475
  2.2537   2.2769   2.3001   2.3243   2.4345   2.4780   2.5485   2.5607
  2.6891   2.7039   2.8028   2.8045   2.8244   2.8605   2.9568   3.0351
  3.0622   3.0629   3.1474   3.1760   3.3661   3.4059   3.6239   3.7432
  3.7525   3.8113   3.8828   3.9429   3.9575   3.9607   3.9644   3.9834
  3.9867   3.9882   4.0152   4.0177   4.0251   4.0524   4.0610   4.0655
  4.0862   4.1066   4.1512   4.1954   4.2399   4.2474   4.2832   4.3218
  4.3855   4.4085   4.4544   4.5857   4.7958   4.8359   5.9853   6.0088
  6.0389   6.0537   6.0799   6.1108   6.1585   6.1784   6.2064   6.3003
  6.4372   6.6984   6.7525   7.5511   7.6701   7.7496   9.7666  23.2163
 23.7594  23.7651  23.9181  23.9271  24.0220  25.8140  26.1930  26.6036
 27.8280  27.8810  27.9719  28.3282  28.3461  28.3696  28.3836  28.3888
 28.4199  28.4236  28.4379  28.4723  28.5209  28.5269  28.5288  28.5380
 28.5393  28.5495  28.5525  28.5591  28.5708  28.5902  28.6162  28.6393
 28.6809  28.7216  28.7739  47.9880  66.7687 127.8727 127.8862 127.9041
127.9205 127.9329 127.9479 127.9725 127.9810 127.9970 151.6273 151.6739
151.7539 215.7587 289.7469 289.8665 289.97261020.80191901.78891901.8377
********
 --------------------------------------------------------------

          Ground-State Mulliken Net Atomic Charges

     Atom                 Charge (a.u.)
  ----------------------------------------
      1 C                    -0.802259
      2 C                    -0.336798
      3 C                     0.498337
      4 C                    -0.383184
      5 C                     0.102798
      6 C                     0.270602
      7 F                    -0.078753
      8 Br                   -0.115946
      9 Cl                    0.525903
     10 I                     0.113237
     11 I                     0.104625
     12 I                     0.101439
  ----------------------------------------
  Sum of atomic charges =     0.000000

 -----------------------------------------------------------------
                    Cartesian Multipole Moments
 -----------------------------------------------------------------
    Charge (ESU x 10^10)
                -0.0000
    Dipole Moment (Debye)
         X       0.9394      Y      -0.0000      Z      -0.2027
       Tot       0.9610
    Quadrupole Moments (Debye-Ang)
        XX    -147.9455     XY      -0.0000     YY    -156.1831
        XZ      -1.7545     YZ      -0.0000     ZZ    -149.1550
    Octopole Moments (Debye-Ang^2)
       XXX    -819.6853    XXY      -0.0000    XYY    -296.6505
       YYY      -0.0000    XXZ     -59.9335    XYZ      -0.0000
       YYZ     -71.5986    XZZ    -276.4741    YZZ      -0.0000
       ZZZ    -227.5364
    Hexadecapole Moments (Debye-Ang^3)
      XXXX   -7021.7066   XXXY      -0.0000   XXYY   -1312.0050
      XYYY      -0.0000   YYYY    -201.6226   XXXZ    -310.9802
      XXYZ      -0.0000   XYYZ    -110.1834   YYYZ      -0.0000
      XXZZ   -1913.4870   XYZZ       0.0000   YYZZ    -854.2138
      XZZZ    -321.8030   YZZZ      -0.0000   ZZZZ   -4579.4939
 -----------------------------------------------------------------
 Calculating analytic gradient of the SCF energy
 Gradient of SCF Energy
            1           2           3           4           5           6
    1  -0.0000695   0.0000076   0.0000321  -0.0000253  -0.0000003   0.0000422
    2  -0.0000000   0.0000000  -0.0000000   0.0000000  -0.0000000   0.0000000
    3  -0.0000005  -0.0000587   0.0000929   0.0000001  -0.0000666   0.0000708
            7           8           9          10          11          12
    1   0.0000052  -0.0000076   0.0000517   0.0000286  -0.0000285  -0.0000363
    2  -0.0000000  -0.0000000   0.0000000  -0.0000000  -0.0000000  -0.0000000
    3   0.0000507   0.0000231  -0.0000350  -0.0000201  -0.0000247  -0.0000319
 Max gradient component =       9.288E-05
 RMS gradient           =       3.413E-05
 Gradient time:  CPU 87.20 s  wall 14.65 s
 Geometry Optimization Parameters
   NAtoms,    NIC,     NZ,  NCons,   NDum,   NFix, NCnnct, MaxDiis
       12      78      12       0       0       0       0       0

 Cartesian Hessian Update
 Hessian updated using BFGS update


** GEOMETRY OPTIMIZATION IN DELOCALIZED INTERNAL COORDINATES **
   Searching for a Minimum

   Optimization Cycle:   7

                       Coordinates (Angstroms)
     ATOM                X               Y               Z
      1  C         0.0342384175    0.0000000000    0.0129706263
      2  C         0.0060676932    0.0000000000    1.4022288477
      3  C         1.2179399940    0.0000000000    2.1027156915
      4  C         2.4405311647    0.0000000000    1.4053737556
      5  C         2.4444867273    0.0000000000   -0.0030147115
      6  C         1.2263807672    0.0000000000   -0.7040829093
      7  F        -1.1291126562    0.0000000000   -0.6458666999
      8  Br       -1.6826763837    0.0000000000    2.2627151829
      9  Cl        1.1683235885    0.0000000000    3.8397775269
     10  I         4.2544814078    0.0000000000    2.5367040589
     11  I         4.2766254341    0.0000000000   -1.1005774714
     12  I         1.0413990135    0.0000000000   -2.8223838978
   Point Group: c1    Number of degrees of freedom:    30


   Energy is -24121.444758261

 Hessian updated using BFGS update

 19 Hessian modes will be used to form the next step
  Hessian Eigenvalues:
     0.118793    0.126458    0.135716    0.199466    0.227243    0.240735
     0.249203    0.249677    0.278091    0.322836    0.348787    0.412287
     0.437169    0.455235    0.457954    0.491902    0.544084    0.571320
     0.582340

 Minimum search - taking simple RFO step
 Searching for Lamda that Minimizes Along All modes
 Value Taken    Lamda =   0.00000000
 Step Taken.  Stepsize is  0.000547

                             Maximum     Tolerance    Cnvgd?
         Gradient           0.000071      0.000300     YES
         Displacement       0.000375      0.001200     YES
         Energy change     -0.000001      0.000001     YES


                       Distance Matrix (Angstroms)
             C (  1)   C (  2)   C (  3)   C (  4)   C (  5)   C (  6)
   C (  2)  1.389544
   C (  3)  2.401704  1.399756
   C (  4)  2.780114  2.434466  1.407485
   C (  5)  2.410301  2.814355  2.436907  1.408394
   C (  6)  1.391175  2.434279  2.806811  2.433920  1.405446
   F (  7)  1.336956  2.341651  3.614327  4.117031  3.630960  2.356213
   Br(  8)  2.830044  1.895335  2.905026  4.211398  4.708185  4.155058
   Cl(  9)  3.991316  2.700460  1.737770  2.746786  4.049154  4.544231
   I ( 10)  4.917284  4.397278  3.067398  2.137832  3.118694  4.435323
   I ( 11)  4.386096  4.949919  4.429068  3.106611  2.135738  3.075906
   I ( 12)  3.008921  4.349628  4.928263  4.453258  3.149206  2.126362
             F (  7)   Br(  8)   Cl(  9)   I ( 10)   I ( 11)
   Br(  8)  2.960791
   Cl(  9)  5.039764  3.258117
   I ( 10)  6.253946  5.943476  3.349981
   I ( 11)  5.424829  6.842881  5.836835  3.637349
   I ( 12)  3.073817  5.768780  6.663370  6.248498  3.664875

 Final energy is   -24121.444758261467     


 ******************************
 **  OPTIMIZATION CONVERGED  **
 ******************************

                       Coordinates (Angstroms)
     ATOM                X               Y               Z
      1  C         0.0342384175    0.0000000000    0.0129706263
      2  C         0.0060676932    0.0000000000    1.4022288477
      3  C         1.2179399940    0.0000000000    2.1027156915
      4  C         2.4405311647    0.0000000000    1.4053737556
      5  C         2.4444867273    0.0000000000   -0.0030147115
      6  C         1.2263807672    0.0000000000   -0.7040829093
      7  F        -1.1291126562    0.0000000000   -0.6458666999
      8  Br       -1.6826763837    0.0000000000    2.2627151829
      9  Cl        1.1683235885    0.0000000000    3.8397775269
     10  I         4.2544814078    0.0000000000    2.5367040589
     11  I         4.2766254341    0.0000000000   -1.1005774714
     12  I         1.0413990135    0.0000000000   -2.8223838978

Z-matrix Print:
$molecule
0 1
I 
C  1 2.135738
C  2 1.405446 1 119.153691
C  3 1.391175 2 119.051670 1 -180.000000 0
F  4 1.336956 3 119.449744 2 -180.000000 0
C  4 1.389544 3 122.187857 2 -0.000000 0
C  6 1.399756 4 118.867128 3 -0.000000 0
C  7 1.407485 6 120.271630 4 -0.000000 0
Cl 7 1.737770 6 118.392668 4 -180.000000 0
Br 6 1.895335 4 118.162419 3 -180.000000 0
I  3 2.126362 2 124.912854 1 -0.000000 0
I  8 2.137832 7 118.349318 6 -180.000000 0
$end


 --------------------------------------------------------------

                    Orbital Energies (a.u.)
 --------------------------------------------------------------

 Alpha MOs
 -- Occupied --
**************************-482.8597-176.3223-176.3210-176.3198-165.7262
********-165.7239-165.7237-165.7237-165.7227-165.7225-165.7215-165.7213
******** -62.5125 -56.3333 -56.3291 -56.3287 -35.8187 -35.8175 -35.8163
-31.3123 -31.3110 -31.3098 -31.3059 -31.3055 -31.3047 -31.3042 -31.3035
-31.3030 -24.7291 -22.9627 -22.9614 -22.9612 -22.9609 -22.9602 -22.9600
-22.9597 -22.9588 -22.9585 -22.9564 -22.9564 -22.9553 -22.9553 -22.9540
-22.9540 -10.3138 -10.2908 -10.2772 -10.2763 -10.2725 -10.2690  -9.4991
 -8.7213  -7.2639  -7.2540  -7.2532  -6.5538  -6.5396  -6.5386  -6.3680
 -6.3669  -6.3657  -4.7812  -4.7798  -4.7787  -4.7655  -4.7648  -4.7646
 -4.7638  -4.7633  -4.7624  -2.6644  -2.6606  -2.6599  -2.6486  -2.6486
 -2.0468  -2.0454  -2.0442  -2.0421  -2.0415  -2.0411  -2.0404  -2.0399
 -2.0392  -2.0280  -2.0280  -2.0272  -2.0270  -2.0258  -2.0256  -1.2747
 -0.9484  -0.8891  -0.8535  -0.8003  -0.7775  -0.6991  -0.6931  -0.6726
 -0.6244  -0.6178  -0.5677  -0.5638  -0.5167  -0.4885  -0.4642  -0.4454
 -0.4441  -0.4317  -0.3895  -0.3864  -0.3789  -0.3583  -0.3565  -0.3256
 -0.3202  -0.3092  -0.3039  -0.2882  -0.2865  -0.2630  -0.2625  -0.2525
 -- Virtual --
 -0.1102  -0.0717  -0.0617  -0.0545  -0.0477  -0.0294  -0.0021   0.0132
  0.0271   0.0322   0.0445   0.0534   0.0582   0.0672   0.0697   0.0786
  0.0794   0.0843   0.0856   0.0955   0.1018   0.1054   0.1142   0.1194
  0.1282   0.1313   0.1322   0.1445   0.1556   0.1579   0.1714   0.1738
  0.1746   0.1796   0.1845   0.1914   0.1976   0.2033   0.2114   0.2189
  0.2242   0.2254   0.2380   0.2443   0.2536   0.2576   0.2716   0.2861
  0.2937   0.2978   0.3067   0.3132   0.3454   0.3514   0.3649   0.3744
  0.3844   0.3855   0.3922   0.3976   0.3995   0.4078   0.4169   0.4193
  0.4260   0.4317   0.4357   0.4369   0.4624   0.4689   0.4792   0.4883
  0.4928   0.4989   0.5001   0.5049   0.5109   0.5296   0.5385   0.5557
  0.5560   0.5678   0.5838   0.5864   0.5897   0.5920   0.6033   0.6277
  0.6281   0.6450   0.6792   0.6868   0.7000   0.7169   0.7395   0.7475
  0.7534   0.7558   0.7664   0.7943   0.8050   0.8238   0.8405   0.8482
  0.8614   0.8951   0.9143   0.9267   0.9370   0.9462   0.9713   0.9846
  1.0163   1.0458   1.0777   1.0785   1.1215   1.1294   1.1620   1.1808
  1.1981   1.2173   1.2605   1.2895   1.3232   1.3262   1.3466   1.3513
  1.3725   1.3998   1.4129   1.4167   1.4534   1.4580   1.4746   1.4811
  1.4980   1.5269   1.5378   1.5668   1.5815   1.6104   1.7129   1.7284
  1.7563   1.7684   1.8088   1.8158   1.8397   1.8449   1.8997   2.0066
  2.0181   2.0194   2.0500   2.1391   2.1929   2.1980   2.2283   2.2475
  2.2537   2.2769   2.3001   2.3243   2.4345   2.4780   2.5485   2.5607
  2.6891   2.7039   2.8028   2.8045   2.8244   2.8605   2.9568   3.0351
  3.0622   3.0629   3.1474   3.1760   3.3661   3.4059   3.6239   3.7432
  3.7525   3.8113   3.8828   3.9429   3.9575   3.9607   3.9644   3.9834
  3.9867   3.9882   4.0152   4.0177   4.0251   4.0524   4.0610   4.0655
  4.0862   4.1066   4.1512   4.1954   4.2399   4.2474   4.2832   4.3218
  4.3855   4.4085   4.4544   4.5857   4.7958   4.8359   5.9853   6.0088
  6.0389   6.0537   6.0799   6.1108   6.1585   6.1784   6.2064   6.3003
  6.4372   6.6984   6.7525   7.5511   7.6701   7.7496   9.7666  23.2163
 23.7594  23.7651  23.9181  23.9271  24.0220  25.8140  26.1930  26.6036
 27.8280  27.8810  27.9719  28.3282  28.3461  28.3696  28.3836  28.3888
 28.4199  28.4236  28.4379  28.4723  28.5209  28.5269  28.5288  28.5380
 28.5393  28.5495  28.5525  28.5591  28.5708  28.5902  28.6162  28.6393
 28.6809  28.7216  28.7739  47.9880  66.7687 127.8727 127.8862 127.9041
127.9205 127.9329 127.9479 127.9725 127.9810 127.9970 151.6273 151.6739
151.7539 215.7587 289.7469 289.8665 289.97261020.80191901.78891901.8377
********
 --------------------------------------------------------------

          Ground-State Mulliken Net Atomic Charges

     Atom                 Charge (a.u.)
  ----------------------------------------
      1 C                    -0.802259
      2 C                    -0.336798
      3 C                     0.498337
      4 C                    -0.383184
      5 C                     0.102798
      6 C                     0.270602
      7 F                    -0.078753
      8 Br                   -0.115946
      9 Cl                    0.525903
     10 I                     0.113237
     11 I                     0.104625
     12 I                     0.101439
  ----------------------------------------
  Sum of atomic charges =     0.000000

 -----------------------------------------------------------------
                    Cartesian Multipole Moments
 -----------------------------------------------------------------
    Charge (ESU x 10^10)
                -0.0000
    Dipole Moment (Debye)
         X       0.9394      Y      -0.0000      Z      -0.2027
       Tot       0.9610
    Quadrupole Moments (Debye-Ang)
        XX    -147.9455     XY      -0.0000     YY    -156.1831
        XZ      -1.7545     YZ      -0.0000     ZZ    -149.1550
    Octopole Moments (Debye-Ang^2)
       XXX    -819.6853    XXY      -0.0000    XYY    -296.6505
       YYY      -0.0000    XXZ     -59.9335    XYZ      -0.0000
       YYZ     -71.5986    XZZ    -276.4741    YZZ      -0.0000
       ZZZ    -227.5364
    Hexadecapole Moments (Debye-Ang^3)
      XXXX   -7021.7066   XXXY      -0.0000   XXYY   -1312.0050
      XYYY      -0.0000   YYYY    -201.6226   XXXZ    -310.9802
      XXYZ      -0.0000   XYYZ    -110.1834   YYYZ      -0.0000
      XXZZ   -1913.4870   XYZZ       0.0000   YYZZ    -854.2138
      XZZZ    -321.8030   YZZZ      -0.0000   ZZZZ   -4579.4939
 -----------------------------------------------------------------
Archival summary:
1\1\february\OPT\ProcedureUnspecified\BasisUnspecified\3r1l116\taweetha\MonDec203:32:332019MonDec203:32:332019\0\\#,OPT,ProcedureUnspecified,BasisUnspecified,\\0,1\I\C,1,2.13574\C,2,1.40545,1,119.154\C,3,1.39118,2,119.052,1,-180,0\F,4,1.33696,3,119.45,2,-180,0\C,4,1.38954,3,122.188,2,-0,0\C,6,1.39976,4,118.867,3,-0,0\C,7,1.40749,6,120.272,4,-0,0\Cl,7,1.73777,6,118.393,4,-180,0\Br,6,1.89533,4,118.162,3,-180,0\I,3,2.12636,2,124.913,1,-0,0\I,8,2.13783,7,118.349,6,-180,0\\\@

 Total job time:  367.05s(wall), 2025.11s(cpu) 
 Mon Dec  2 03:32:33 2019

        *************************************************************
        *                                                           *
        *  Thank you very much for using Q-Chem.  Have a nice day.  *
        *                                                           *
        *************************************************************


 
User input: 2 of 2 
 
                  Welcome to Q-Chem
     A Quantum Leap Into The Future Of Chemistry


 Q-Chem 5.2 (devel), Q-Chem, Inc., Pleasanton, CA (2019)

 Yihan Shao,  Zhengting Gan,  E. Epifanovsky,  A. T. B. Gilbert,  M. Wormit,  
 J. Kussmann,  A. W. Lange,  A. Behn,  Jia Deng,  Xintian Feng,  D. Ghosh,  
 M. Goldey,  P. R. Horn,  L. D. Jacobson,  I. Kaliman,  T. Kus,  A. Landau,  
 Jie Liu,  E. I. Proynov,  R. M. Richard,  R. P. Steele,  E. J. Sundstrom,  
 H. L. Woodcock III,  P. M. Zimmerman,  D. Zuev,  B. Albrecht,  E. Alguire,  
 S. A. Baeppler,  D. Barton,  Z. Benda,  Y. A. Bernard,  E. J. Berquist,  
 K. B. Bravaya,  H. Burton,  D. Casanova,  Chun-Min Chang,  Yunqing Chen,  
 A. Chien,  K. D. Closser,  M. P. Coons,  S. Coriani,  S. Dasgupta,  
 A. L. Dempwolff,  M. Diedenhofen,  Hainam Do,  R. G. Edgar,  Po-Tung Fang,  
 S. Faraji,  S. Fatehi,  Qingguo Feng,  K. D. Fenk,  J. Fosso-Tande,  
 J. Gayvert,  Qinghui Ge,  A. Ghysels,  G. Gidofalvi,  J. Gomes,  
 J. Gonthier,  A. Gunina,  D. Hait,  M. W. D. Hanson-Heine,  
 P. H. P. Harbach,  A. W. Hauser,  M. F. Herbst,  J. E. Herr,  
 E. G. Hohenstein,  Z. C. Holden,  Kerwin Hui,  B. C. Huynh,  T.-C. Jagau,  
 Hyunjun Ji,  B. Kaduk,  K. Khistyaev,  Jaehoon Kim,  P. Klunzinger,  K. Koh,  
 D. Kosenkov,  L. Koulias,  T. Kowalczyk,  C. M. Krauter,  A. Kunitsa,  
 Ka Un Lao,  A. Laurent,  K. V. Lawler,  Joonho Lee,  D. Lefrancois,  
 S. Lehtola,  D. S. Levine,  Yi-Pei Li,  You-Sheng Lin,  Fenglai Liu,  
 E. Livshits,  A. Luenser,  P. Manohar,  E. Mansoor,  S. F. Manzer,  
 Shan-Ping Mao,  Yuezhi Mao,  N. Mardirossian,  A. V. Marenich,  
 T. Markovich,  L. A. Martinez-Martinez,  S. A. Maurer,  N. J. Mayhall,  
 S. C. McKenzie,  J.-M. Mewes,  P. Morgante,  A. F. Morrison,  
 J. W. Mullinax,  K. Nanda,  T. S. Nguyen-Beck,  R. Olivares-Amaya,  
 J. A. Parkhill,  Zheng Pei,  T. M. Perrine,  F. Plasser,  P. Pokhilko,  
 S. Prager,  A. Prociuk,  E. Ramos,  D. R. Rehn,  F. Rob,  M. Scheurer,  
 M. Schneider,  N. Sergueev,  S. M. Sharada,  S. Sharma,  D. W. Small,  
 T. Stauch,  T. Stein,  Yu-Chuan Su,  A. J. W. Thom,  A. Tkatchenko,  
 T. Tsuchimochi,  N. M. Tubman,  L. Vogt,  M. L. Vidal,  O. Vydrov,  
 M. A. Watson,  J. Wenzel,  M. de Wergifosse,  T. A. Wesolowski,  A. White,  
 J. Witte,  A. Yamada,  Jun Yang,  K. Yao,  S. Yeganeh,  S. R. Yost,  
 Zhi-Qiang You,  A. Zech,  Igor Ying Zhang,  Xing Zhang,  Yan Zhao,  
 Ying Zhu,  B. R. Brooks,  G. K. L. Chan,  C. J. Cramer,  M. S. Gordon,  
 W. J. Hehre,  A. Klamt,  M. W. Schmidt,  C. D. Sherrill,  D. G. Truhlar,  
 A. Aspuru-Guzik,  R. Baer,  A. T. Bell,  N. A. Besley,  Jeng-Da Chai,  
 A. E. DePrince, III,  R. A. DiStasio Jr.,  A. Dreuw,  B. D. Dunietz,  
 T. R. Furlani,  Chao-Ping Hsu,  Yousung Jung,  Jing Kong,  D. S. Lambrecht,  
 WanZhen Liang,  C. Ochsenfeld,  V. A. Rassolov,  L. V. Slipchenko,  
 J. E. Subotnik,  T. Van Voorhis,  J. M. Herbert,  A. I. Krylov,  
 P. M. W. Gill,  M. Head-Gordon

 Contributors to earlier versions of Q-Chem not listed above: 
 R. D. Adamson,  B. Austin,  J. Baker,  G. J. O. Beran,  K. Brandhorst,  
 S. T. Brown,  E. F. C. Byrd,  A. K. Chakraborty,  C.-L. Cheng,  
 Siu Hung Chien,  D. M. Chipman,  D. L. Crittenden,  H. Dachsel,  
 R. J. Doerksen,  A. D. Dutoi,  L. Fusti-Molnar,  W. A. Goddard III,  
 A. Golubeva-Zadorozhnaya,  S. R. Gwaltney,  G. Hawkins,  A. Heyden,  
 S. Hirata,  G. Kedziora,  F. J. Keil,  C. Kelley,  Jihan Kim,  R. A. King,  
 R. Z. Khaliullin,  P. P. Korambath,  W. Kurlancheek,  A. M. Lee,  M. S. Lee,  
 S. V. Levchenko,  Ching Yeh Lin,  D. Liotard,  R. C. Lochan,  I. Lotan,  
 P. E. Maslen,  N. Nair,  D. P. O'Neill,  D. Neuhauser,  E. Neuscamman,  
 C. M. Oana,  R. Olson,  B. Peters,  R. Peverati,  P. A. Pieniazek,  
 Y. M. Rhee,  J. Ritchie,  M. A. Rohrdanz,  E. Rosta,  N. J. Russ,  
 H. F. Schaefer III,  N. E. Schultz,  N. Shenvi,  A. C. Simmonett,  A. Sodt,  
 D. Stuck,  K. S. Thanthiriwatte,  V. Vanovschi,  Tao Wang,  A. Warshel,  
 C. F. Williams,  Q. Wu,  X. Xu,  W. Zhang

 Please cite Q-Chem as follows:
 Y. Shao et al., Mol. Phys. 113, 184-215 (2015)
 DOI: 10.1080/00268976.2014.952696

 Q-Chem 5.2.1 for Intel X86 EM64T Linux

 Parts of Q-Chem use Armadillo 8.300.2 (Tropical Shenanigans).
 http://arma.sourceforge.net/

 Q-Chem begins on Mon Dec  2 03:32:33 2019  

Host: 
0

     Scratch files written to /scratch/taweetham/qchem30173//
NAlpha2: 256
NElect   256
Mult     1
The previous job contains 0 fragments, simply inherited here

Checking the input file for inconsistencies... 	...done.

--------------------------------------------------------------
User input:
--------------------------------------------------------------

$MOLECULE
READ
$END

$REM
   JOB_TYPE 	FREQUENCY
   BASIS 	6-311++G**
   METHOD	B3LYP	
$END


--------------------------------------------------------------
 ----------------------------------------------------------------
             Standard Nuclear Orientation (Angstroms)
    I     Atom           X                Y                Z
 ----------------------------------------------------------------
    1      C      -0.4421006921    -1.9073969633    -0.0000000000
    2      C      -1.7313473209    -1.3890581497     0.0000000000
    3      C      -1.9010772357     0.0003690876     0.0000000000
    4      C      -0.7805119984     0.8520430247     0.0000000000
    5      C       0.5168491692     0.3039301516    -0.0000000000
    6      C       0.6846718613    -1.0914602210    -0.0000000000
    7      F      -0.2916823730    -3.2358647546    -0.0000000000
    8      Br     -3.1846370316    -2.6057102394     0.0000000000
    9      Cl     -3.5187280280     0.6352324760     0.0000000000
   10      I      -1.1107757899     2.9642100558     0.0000000000
   11      I       2.2444415202     1.5596374908    -0.0000000000
   12      I       2.5611816515    -2.0915243862    -0.0000000000
 ----------------------------------------------------------------
 Molecular Point Group                 Cs    NOp =  2
 Largest Abelian Subgroup              Cs    NOp =  2
 Nuclear Repulsion Energy =        3599.52338291 hartrees
 There are      128 alpha and      128 beta electrons
 Requested basis set is 6-311++G(d,p)
 There are 146 shells and 418 basis functions

 Total QAlloc Memory Limit   2000 MB
 Mega-Array Size       188 MB
 MEM_STATIC part       192 MB

                       Distance Matrix (Angstroms)
             C (  1)   C (  2)   C (  3)   C (  4)   C (  5)   C (  6)
   C (  2)  1.389544
   C (  3)  2.401704  1.399756
   C (  4)  2.780114  2.434466  1.407485
   C (  5)  2.410301  2.814355  2.436907  1.408394
   C (  6)  1.391175  2.434279  2.806811  2.433920  1.405446
   F (  7)  1.336956  2.341651  3.614327  4.117031  3.630960  2.356213
   Br(  8)  2.830044  1.895335  2.905026  4.211398  4.708185  4.155058
   Cl(  9)  3.991316  2.700460  1.737770  2.746786  4.049154  4.544231
   I ( 10)  4.917284  4.397278  3.067398  2.137832  3.118694  4.435323
   I ( 11)  4.386096  4.949919  4.429068  3.106611  2.135738  3.075906
   I ( 12)  3.008921  4.349628  4.928263  4.453258  3.149206  2.126362
             F (  7)   Br(  8)   Cl(  9)   I ( 10)   I ( 11)
   Br(  8)  2.960791
   Cl(  9)  5.039764  3.258117
   I ( 10)  6.253946  5.943476  3.349981
   I ( 11)  5.424829  6.842881  5.836835  3.637349
   I ( 12)  3.073817  5.768780  6.663370  6.248498  3.664875

 A cutoff of  1.0D-11 yielded   6399 shell pairs
 There are     58347 function pairs (     65056 Cartesian)
 Smallest overlap matrix eigenvalue = 7.13E-07

 Q-Chem warning in module stvman/mkSTV.C, line 318:

 Overlap eigenvalue is smaller than square root of threshold
 Use THRESH >= 12 to get rid of this warning

 Linear dependence detected in AO basis
 Tighter screening thresholds may be required for diffuse basis sets
 Use S2THRESH > 14 and THRESH = 14 in case of SCF convergence issues
 Number of orthogonalized atomic orbitals = 417
 Maximum deviation from orthogonality = 3.106E-10
 Guess from superposition of atomic densities
 Warning:  Energy on first SCF cycle will be non-variational
 SAD guess density has 256.000000 electrons

 -----------------------------------------------------------------------
  General SCF calculation program by
  Eric Jon Sundstrom, Paul Horn, Yuezhi Mao, Dmitri Zuev, Alec White,
  David Stuck, Shaama M.S., Shane Yost, Joonho Lee, David Small,
  Daniel Levine, Susi Lehtola, Hugh Burton, Evgeny Epifanovsky,
  Bang C. Huynh
 -----------------------------------------------------------------------
 Exchange:     0.2000 Hartree-Fock + 0.0800 Slater + 0.7200 B88
 Correlation:  0.1900 VWN1RPA + 0.8100 LYP
 Using SG-1 standard quadrature grid
 using 6 threads for integral computing
 -------------------------------------------------------
 OpenMP Integral computing Module                
 Release: version 2.0, May 2017, Q-Chem Inc. Pleasanton 
 -------------------------------------------------------
 A restricted SCF calculation will be
 performed using DIIS
 SCF converges when DIIS error is below 1.0e-08
 ---------------------------------------
  Cycle       Energy         DIIS error
 ---------------------------------------
    1  -24123.6904455869      2.77e-02  
    2  -24121.3950435280      1.85e-03  
    3  -24121.3225897590      2.51e-03  
    4  -24121.4247785024      8.87e-04  
    5  -24121.4437119967      2.18e-04  
    6  -24121.4443772668      8.98e-05  
    7  -24121.4445307333      3.04e-05  
    8  -24121.4445488880      1.05e-05  
    9  -24121.4445507732      2.06e-06  
   10  -24121.4445508249      1.03e-06  
   11  -24121.4445508463      4.25e-07  
   12  -24121.4445508483      7.48e-08  
   13  -24121.4445508493      3.82e-08  
   14  -24121.4445508527      5.57e-09  Convergence criterion met
 ---------------------------------------
 SCF time:   CPU 267.80s  wall 49.00s 
 SCF   energy in the final basis set =   -24121.4445508527
 Total energy in the final basis set =   -24121.4445508527

 --------------------------------------------------------------
             Orbital Energies (a.u.) and Symmetries
 --------------------------------------------------------------

 Alpha MOs, Restricted
 -- Occupied --                  
*******-1165.89-1165.89 -482.86 -176.32 -176.32 -176.32 -165.73
  1 A'    2 A'    3 A'    4 A'    5 A'    6 A'    7 A'    8 A'                 
-165.72 -165.72 -165.72 -165.72 -165.72 -165.72 -165.72 -165.72
  9 A'    1 A"   10 A'   11 A'    2 A"   12 A'    3 A"   13 A'                 
-101.58  -62.51  -56.33  -56.33  -56.33  -35.82  -35.82  -35.82
 14 A'   15 A'   16 A'    4 A"   17 A'   18 A'   19 A'   20 A'                 
-31.312 -31.311 -31.310 -31.306 -31.305 -31.305 -31.304 -31.303
 21 A'   22 A'   23 A'    5 A"   24 A'    6 A"   25 A'    7 A"                 
-31.303 -24.729 -22.963 -22.961 -22.961 -22.961 -22.960 -22.960
 26 A'   27 A'   28 A'   29 A'    8 A"   30 A'   31 A'    9 A"                 
-22.960 -22.959 -22.958 -22.956 -22.956 -22.955 -22.955 -22.954
 32 A'   10 A"   33 A'   34 A'   11 A"   35 A'   12 A"   36 A'                 
-22.954 -10.314 -10.291 -10.277 -10.276 -10.273 -10.269  -9.499
 13 A"   37 A'   38 A'   39 A'   40 A'   41 A'   42 A'   43 A'                 
 -8.721  -7.264  -7.254  -7.253  -6.554  -6.540  -6.539  -6.368
 44 A'   45 A'   14 A"   46 A'   47 A'   15 A"   48 A'   49 A'                 
 -6.367  -6.366  -4.781  -4.780  -4.779  -4.766  -4.765  -4.765
 50 A'   51 A'   52 A'   53 A'   54 A'   16 A"   55 A'   17 A"                 
 -4.764  -4.763  -4.762  -2.664  -2.660  -2.660  -2.649  -2.648
 56 A'   18 A"   57 A'   58 A'   19 A"   59 A'   20 A"   60 A'                 
 -2.047  -2.045  -2.044  -2.042  -2.042  -2.041  -2.040  -2.040
 61 A'   62 A'   63 A'   21 A"   64 A'   22 A"   65 A'   23 A"                 
 -2.039  -2.028  -2.028  -2.027  -2.027  -2.026  -2.026  -1.275
 66 A'   67 A'   24 A"   68 A'   25 A"   69 A'   26 A"   70 A'                 
 -0.948  -0.889  -0.853  -0.800  -0.777  -0.699  -0.693  -0.673
 71 A'   72 A'   73 A'   74 A'   75 A'   76 A'   77 A'   78 A'                 
 -0.624  -0.618  -0.568  -0.564  -0.517  -0.489  -0.464  -0.445
 79 A'   80 A'   81 A'   82 A'   27 A"   83 A'   84 A'   28 A"                 
 -0.444  -0.432  -0.389  -0.386  -0.379  -0.358  -0.357  -0.326
 85 A'   86 A'   87 A'   29 A"   88 A'   30 A"   89 A'   31 A"                 
 -0.320  -0.309  -0.304  -0.288  -0.287  -0.263  -0.262  -0.252
 90 A'   91 A'   32 A"   33 A"   92 A'   34 A"   35 A"   93 A'                 
 -- Virtual --                   
 -0.110  -0.072  -0.062  -0.054  -0.048  -0.029  -0.002   0.013
 94 A'   36 A"   37 A"   95 A'   96 A'   97 A'   98 A'   99 A'                 
  0.027   0.032   0.044   0.053   0.058   0.067   0.070   0.079
100 A'  101 A'   38 A"  102 A'  103 A'   39 A"  104 A'   40 A"                 
  0.079   0.084   0.085   0.096   0.102   0.106   0.114   0.119
105 A'   41 A"  106 A'  107 A'  108 A'   42 A"   43 A"  109 A'                 
  0.128   0.131   0.133   0.144   0.156   0.158   0.171   0.174
110 A'  111 A'   44 A"  112 A'  113 A'   45 A"  114 A'  115 A'                 
  0.175   0.180   0.184   0.192   0.197   0.203   0.211   0.219
116 A'  117 A'  118 A'  119 A'   46 A"  120 A'  121 A'  122 A'                 
  0.224   0.225   0.238   0.244   0.254   0.258   0.272   0.286
 47 A"  123 A'  124 A'   48 A"  125 A'  126 A'   49 A"  127 A'                 
  0.294   0.298   0.307   0.313   0.345   0.351   0.365   0.374
128 A'  129 A'   50 A"  130 A'  131 A'  132 A'  133 A'  134 A'                 
  0.384   0.385   0.392   0.398   0.400   0.408   0.417   0.419
 51 A"  135 A'   52 A"  136 A'   53 A"  137 A'   54 A"  138 A'                 
  0.426   0.432   0.436   0.437   0.462   0.469   0.479   0.488
139 A'   55 A"  140 A'   56 A"   57 A"  141 A'  142 A'  143 A'                 
  0.493   0.499   0.500   0.505   0.511   0.529   0.539   0.556
 58 A"  144 A'   59 A"  145 A'  146 A'   60 A"  147 A'  148 A'                 
  0.556   0.568   0.584   0.586   0.590   0.592   0.603   0.628
 61 A"  149 A'   62 A"  150 A'   63 A"  151 A'  152 A'  153 A'                 
  0.628   0.645   0.679   0.687   0.700   0.717   0.740   0.747
 64 A"  154 A'   65 A"  155 A'  156 A'  157 A'  158 A'   66 A"                 
  0.753   0.756   0.766   0.794   0.805   0.824   0.840   0.848
159 A'  160 A'  161 A'  162 A'  163 A'  164 A'   67 A"  165 A'                 
  0.861   0.895   0.914   0.927   0.937   0.946   0.971   0.984
166 A'  167 A'   68 A"  168 A'   69 A"  169 A'  170 A'  171 A'                 
  1.016   1.046   1.078   1.078   1.121   1.129   1.162   1.181
172 A'  173 A'   70 A"  174 A'  175 A'  176 A'   71 A"   72 A"                 
  1.198   1.217   1.260   1.290   1.323   1.326   1.347   1.351
177 A'   73 A"   74 A"  178 A'   75 A"  179 A'  180 A'   76 A"                 
  1.373   1.400   1.413   1.417   1.453   1.458   1.475   1.481
 77 A"  181 A'  182 A'   78 A"  183 A'  184 A'  185 A'  186 A'                 
  1.498   1.527   1.538   1.567   1.581   1.610   1.713   1.728
187 A'  188 A'  189 A'  190 A'  191 A'  192 A'   79 A"   80 A"                 
  1.756   1.768   1.809   1.816   1.840   1.845   1.900   2.007
193 A'  194 A'  195 A'  196 A'   81 A"   82 A"   83 A"  197 A'                 
  2.018   2.019   2.050   2.139   2.193   2.198   2.228   2.248
 84 A"  198 A'  199 A'  200 A'  201 A'  202 A'  203 A'   85 A"                 
  2.254   2.277   2.300   2.324   2.435   2.478   2.549   2.561
 86 A"  204 A'  205 A'  206 A'  207 A'  208 A'  209 A'   87 A"                 
  2.689   2.704   2.803   2.804   2.824   2.861   2.957   3.035
 88 A"   89 A"  210 A'   90 A"   91 A"  211 A'  212 A'   92 A"                 
  3.062   3.063   3.147   3.176   3.366   3.406   3.624   3.743
213 A'  214 A'  215 A'  216 A'  217 A'  218 A'  219 A'  220 A'                 
  3.753   3.811   3.883   3.943   3.958   3.961   3.964   3.983
 93 A"  221 A'  222 A'   94 A"   95 A"   96 A"   97 A"  223 A'                 
  3.987   3.988   4.015   4.018   4.025   4.052   4.061   4.065
 98 A"   99 A"  100 A"  224 A'  225 A'  101 A"  226 A'  227 A'                 
  4.086   4.107   4.151   4.195   4.240   4.247   4.283   4.322
102 A"  228 A'  229 A'  230 A'  231 A'  232 A'  233 A'  234 A'                 
  4.385   4.409   4.454   4.586   4.796   4.836   5.985   6.009
235 A'  236 A'  237 A'  238 A'  239 A'  240 A'  103 A"  104 A"                 
  6.039   6.054   6.080   6.111   6.159   6.178   6.207   6.300
105 A"  241 A'  242 A'  243 A'  244 A'  245 A'  246 A'  106 A"                 
  6.437   6.698   6.753   7.551   7.670   7.750   9.767  23.216
247 A'  248 A'  249 A'  107 A"  250 A'  251 A'  252 A'  253 A'                 
 23.759  23.765  23.918  23.927  24.022  25.814  26.193  26.604
254 A'  255 A'  256 A'  257 A'  258 A'  108 A"  259 A'  260 A'                 
 27.828  27.881  27.972  28.328  28.346  28.370  28.384  28.389
261 A'  262 A'  263 A'  109 A"  110 A"  111 A"  264 A'  265 A'                 
 28.420  28.424  28.438  28.472  28.521  28.527  28.529  28.538
266 A'  267 A'  268 A'  269 A'  112 A"  113 A"  114 A"  115 A"                 
 28.539  28.549  28.553  28.559  28.571  28.590  28.616  28.639
270 A'  116 A"  271 A'  272 A'  117 A"  273 A'  274 A'  275 A'                 
 28.681  28.722  28.774  47.988  66.769 127.873 127.886 127.904
276 A'  277 A'  278 A'  279 A'  280 A'  118 A"  119 A"  120 A"                 
127.921 127.933 127.948 127.972 127.981 127.997 151.627 151.674
281 A'  282 A'  283 A'  284 A'  285 A'  286 A'  287 A'  288 A'                 
151.754 215.759 289.747 289.867 289.9731020.8021901.7891901.838
289 A'  290 A'  121 A"  291 A'  292 A'  293 A'  294 A'  295 A'                 
*******
296 A'                                                                         

 Beta MOs, Restricted
 -- Occupied --                  
*******-1165.89-1165.89 -482.86 -176.32 -176.32 -176.32 -165.73
  1 A'    2 A'    3 A'    4 A'    5 A'    6 A'    7 A'    8 A'                 
-165.72 -165.72 -165.72 -165.72 -165.72 -165.72 -165.72 -165.72
  9 A'    1 A"   10 A'   11 A'    2 A"   12 A'    3 A"   13 A'                 
-101.58  -62.51  -56.33  -56.33  -56.33  -35.82  -35.82  -35.82
 14 A'   15 A'   16 A'    4 A"   17 A'   18 A'   19 A'   20 A'                 
-31.312 -31.311 -31.310 -31.306 -31.305 -31.305 -31.304 -31.303
 21 A'   22 A'   23 A'    5 A"   24 A'    6 A"   25 A'    7 A"                 
-31.303 -24.729 -22.963 -22.961 -22.961 -22.961 -22.960 -22.960
 26 A'   27 A'   28 A'   29 A'    8 A"   30 A'   31 A'    9 A"                 
-22.960 -22.959 -22.958 -22.956 -22.956 -22.955 -22.955 -22.954
 32 A'   10 A"   33 A'   34 A'   11 A"   35 A'   12 A"   36 A'                 
-22.954 -10.314 -10.291 -10.277 -10.276 -10.273 -10.269  -9.499
 13 A"   37 A'   38 A'   39 A'   40 A'   41 A'   42 A'   43 A'                 
 -8.721  -7.264  -7.254  -7.253  -6.554  -6.540  -6.539  -6.368
 44 A'   45 A'   14 A"   46 A'   47 A'   15 A"   48 A'   49 A'                 
 -6.367  -6.366  -4.781  -4.780  -4.779  -4.766  -4.765  -4.765
 50 A'   51 A'   52 A'   53 A'   54 A'   16 A"   55 A'   17 A"                 
 -4.764  -4.763  -4.762  -2.664  -2.660  -2.660  -2.649  -2.648
 56 A'   18 A"   57 A'   58 A'   19 A"   59 A'   20 A"   60 A'                 
 -2.047  -2.045  -2.044  -2.042  -2.042  -2.041  -2.040  -2.040
 61 A'   62 A'   63 A'   21 A"   64 A'   22 A"   65 A'   23 A"                 
 -2.039  -2.028  -2.028  -2.027  -2.027  -2.026  -2.026  -1.275
 66 A'   67 A'   24 A"   68 A'   25 A"   69 A'   26 A"   70 A'                 
 -0.948  -0.889  -0.853  -0.800  -0.777  -0.699  -0.693  -0.673
 71 A'   72 A'   73 A'   74 A'   75 A'   76 A'   77 A'   78 A'                 
 -0.624  -0.618  -0.568  -0.564  -0.517  -0.489  -0.464  -0.445
 79 A'   80 A'   81 A'   82 A'   27 A"   83 A'   84 A'   28 A"                 
 -0.444  -0.432  -0.389  -0.386  -0.379  -0.358  -0.357  -0.326
 85 A'   86 A'   87 A'   29 A"   88 A'   30 A"   89 A'   31 A"                 
 -0.320  -0.309  -0.304  -0.288  -0.287  -0.263  -0.262  -0.252
 90 A'   91 A'   32 A"   33 A"   92 A'   34 A"   35 A"   93 A'                 
 -- Virtual --                   
 -0.110  -0.072  -0.062  -0.054  -0.048  -0.029  -0.002   0.013
 94 A'   36 A"   37 A"   95 A'   96 A'   97 A'   98 A'   99 A'                 
  0.027   0.032   0.044   0.053   0.058   0.067   0.070   0.079
100 A'  101 A'   38 A"  102 A'  103 A'   39 A"  104 A'   40 A"                 
  0.079   0.084   0.085   0.096   0.102   0.106   0.114   0.119
105 A'   41 A"  106 A'  107 A'  108 A'   42 A"   43 A"  109 A'                 
  0.128   0.131   0.133   0.144   0.156   0.158   0.171   0.174
110 A'  111 A'   44 A"  112 A'  113 A'   45 A"  114 A'  115 A'                 
  0.175   0.180   0.184   0.192   0.197   0.203   0.211   0.219
116 A'  117 A'  118 A'  119 A'   46 A"  120 A'  121 A'  122 A'                 
  0.224   0.225   0.238   0.244   0.254   0.258   0.272   0.286
 47 A"  123 A'  124 A'   48 A"  125 A'  126 A'   49 A"  127 A'                 
  0.294   0.298   0.307   0.313   0.345   0.351   0.365   0.374
128 A'  129 A'   50 A"  130 A'  131 A'  132 A'  133 A'  134 A'                 
  0.384   0.385   0.392   0.398   0.400   0.408   0.417   0.419
 51 A"  135 A'   52 A"  136 A'   53 A"  137 A'   54 A"  138 A'                 
  0.426   0.432   0.436   0.437   0.462   0.469   0.479   0.488
139 A'   55 A"  140 A'   56 A"   57 A"  141 A'  142 A'  143 A'                 
  0.493   0.499   0.500   0.505   0.511   0.529   0.539   0.556
 58 A"  144 A'   59 A"  145 A'  146 A'   60 A"  147 A'  148 A'                 
  0.556   0.568   0.584   0.586   0.590   0.592   0.603   0.628
 61 A"  149 A'   62 A"  150 A'   63 A"  151 A'  152 A'  153 A'                 
  0.628   0.645   0.679   0.687   0.700   0.717   0.740   0.747
 64 A"  154 A'   65 A"  155 A'  156 A'  157 A'  158 A'   66 A"                 
  0.753   0.756   0.766   0.794   0.805   0.824   0.840   0.848
159 A'  160 A'  161 A'  162 A'  163 A'  164 A'   67 A"  165 A'                 
  0.861   0.895   0.914   0.927   0.937   0.946   0.971   0.984
166 A'  167 A'   68 A"  168 A'   69 A"  169 A'  170 A'  171 A'                 
  1.016   1.046   1.078   1.078   1.121   1.129   1.162   1.181
172 A'  173 A'   70 A"  174 A'  175 A'  176 A'   71 A"   72 A"                 
  1.198   1.217   1.260   1.290   1.323   1.326   1.347   1.351
177 A'   73 A"   74 A"  178 A'   75 A"  179 A'  180 A'   76 A"                 
  1.373   1.400   1.413   1.417   1.453   1.458   1.475   1.481
 77 A"  181 A'  182 A'   78 A"  183 A'  184 A'  185 A'  186 A'                 
  1.498   1.527   1.538   1.567   1.581   1.610   1.713   1.728
187 A'  188 A'  189 A'  190 A'  191 A'  192 A'   79 A"   80 A"                 
  1.756   1.768   1.809   1.816   1.840   1.845   1.900   2.007
193 A'  194 A'  195 A'  196 A'   81 A"   82 A"   83 A"  197 A'                 
  2.018   2.019   2.050   2.139   2.193   2.198   2.228   2.248
 84 A"  198 A'  199 A'  200 A'  201 A'  202 A'  203 A'   85 A"                 
  2.254   2.277   2.300   2.324   2.435   2.478   2.549   2.561
 86 A"  204 A'  205 A'  206 A'  207 A'  208 A'  209 A'   87 A"                 
  2.689   2.704   2.803   2.804   2.824   2.861   2.957   3.035
 88 A"   89 A"  210 A'   90 A"   91 A"  211 A'  212 A'   92 A"                 
  3.062   3.063   3.147   3.176   3.366   3.406   3.624   3.743
213 A'  214 A'  215 A'  216 A'  217 A'  218 A'  219 A'  220 A'                 
  3.753   3.811   3.883   3.943   3.958   3.961   3.964   3.983
 93 A"  221 A'  222 A'   94 A"   95 A"   96 A"   97 A"  223 A'                 
  3.987   3.988   4.015   4.018   4.025   4.052   4.061   4.065
 98 A"   99 A"  100 A"  224 A'  225 A'  101 A"  226 A'  227 A'                 
  4.086   4.107   4.151   4.195   4.240   4.247   4.283   4.322
102 A"  228 A'  229 A'  230 A'  231 A'  232 A'  233 A'  234 A'                 
  4.385   4.409   4.454   4.586   4.796   4.836   5.985   6.009
235 A'  236 A'  237 A'  238 A'  239 A'  240 A'  103 A"  104 A"                 
  6.039   6.054   6.080   6.111   6.159   6.178   6.207   6.300
105 A"  241 A'  242 A'  243 A'  244 A'  245 A'  246 A'  106 A"                 
  6.437   6.698   6.753   7.551   7.670   7.750   9.767  23.216
247 A'  248 A'  249 A'  107 A"  250 A'  251 A'  252 A'  253 A'                 
 23.759  23.765  23.918  23.927  24.022  25.814  26.193  26.604
254 A'  255 A'  256 A'  257 A'  258 A'  108 A"  259 A'  260 A'                 
 27.828  27.881  27.972  28.328  28.346  28.370  28.384  28.389
261 A'  262 A'  263 A'  109 A"  110 A"  111 A"  264 A'  265 A'                 
 28.420  28.424  28.438  28.472  28.521  28.527  28.529  28.538
266 A'  267 A'  268 A'  269 A'  112 A"  113 A"  114 A"  115 A"                 
 28.539  28.549  28.553  28.559  28.571  28.590  28.616  28.639
270 A'  116 A"  271 A'  272 A'  117 A"  273 A'  274 A'  275 A'                 
 28.681  28.722  28.774  47.988  66.769 127.873 127.886 127.904
276 A'  277 A'  278 A'  279 A'  280 A'  118 A"  119 A"  120 A"                 
127.921 127.933 127.948 127.972 127.981 127.997 151.627 151.674
281 A'  282 A'  283 A'  284 A'  285 A'  286 A'  287 A'  288 A'                 
151.754 215.759 289.747 289.867 289.9731020.8021901.7891901.838
289 A'  290 A'  121 A"  291 A'  292 A'  293 A'  294 A'  295 A'                 
*******
296 A'                                                                         
 --------------------------------------------------------------

          Ground-State Mulliken Net Atomic Charges

     Atom                 Charge (a.u.)
  ----------------------------------------
      1 C                    -0.804355
      2 C                    -0.345509
      3 C                     0.502599
      4 C                    -0.390805
      5 C                     0.108589
      6 C                     0.280361
      7 F                    -0.078470
      8 Br                   -0.115937
      9 Cl                    0.525391
     10 I                     0.113646
     11 I                     0.104254
     12 I                     0.100235
  ----------------------------------------
  Sum of atomic charges =     0.000000

 -----------------------------------------------------------------
                    Cartesian Multipole Moments
 -----------------------------------------------------------------
    Charge (ESU x 10^10)
                -0.0000
    Dipole Moment (Debye)
         X       0.5537      Y       0.7847      Z      -0.0000
       Tot       0.9603
    Quadrupole Moments (Debye-Ang)
        XX    -148.2006     XY       0.2294     YY    -152.4508
        XZ      -0.0000     YZ      -0.0000     ZZ    -156.1831
    Octopole Moments (Debye-Ang^2)
       XXX      75.1139    XXY      -5.5192    XYY      20.0862
       YYY      51.3140    XXZ      -0.0000    XYZ       0.0000
       YYZ      -0.0000    XZZ      18.9426    YZZ       2.6208
       ZZZ      -0.0000
    Hexadecapole Moments (Debye-Ang^3)
      XXXX   -4435.7272   XXXY      37.8123   XXYY   -1344.0938
      XYYY       8.1998   YYYY   -4047.5147   XXXZ      -0.0000
      XXYZ      -0.0000   XYYZ      -0.0000   YYYZ      -0.0000
      XXZZ    -831.1184   XYZZ       8.0615   YYZZ    -741.1809
      XZZZ      -0.0000   YZZZ      -0.0000   ZZZZ    -201.6274
 -----------------------------------------------------------------
 Calculating MO derivatives via CPSCF
    1     0    39    0.0227761  
    2     0    39    0.0062410  
    3     0    39    0.0014214  
    4     0    39    0.0002068  
    5    24    15    0.0000252  
    6    37     2    0.0000017  
    7    39     0    0.0000001  Converged
 Time for AOints: 342.9 s (CPU) 57.6 s (wall)
 ------------------------------------------------------------------------------
                     AOints        : Timing summary (seconds)
 ------------------------------------------------------------------------------
     job step          cpu (% of tot)      sys (% of tot)     wall (% of tot)
 ------------------------------------------------------------------------------
  AOints            0.3429E+03 ( 8.5)   0.1500E-04 ( 5.3)   0.5757E+02 ( 8.3)
 ------------------------------------------------------------------------------
   Grand Totals     0.4043E+04          0.2820E-03          0.6973E+03
 ------------------------------------------------------------------------------
 Polarizability Matrix (a.u.)
            1           2           3
    1-252.6019358  -1.1863734  -0.0000000
    2  -1.1863734-236.0703719  -0.0000000
    3  -0.0000000  -0.0000000-110.6020083
 Calculating analytic Hessian of the SCF energy

 Direct stationary perturbation theory relativistic correction:

 rels  =     308.528122636084
 relv  =   -1034.826074249918
 rel2e =     145.549980289263
 E_rel =    -580.747971324571

 Hessian of the SCF Energy
            1           2           3           4           5           6
    1   0.6635181  -0.0029693   0.0000000  -0.2892996   0.0347072   0.0000000
    2  -0.0029693   0.6559226   0.0000000   0.1090170  -0.1201274   0.0000000
    3   0.0000000   0.0000000   0.1385853   0.0000000   0.0000000  -0.0579392
    4  -0.2892996   0.1090170   0.0000000   0.5661321  -0.0601523   0.0000000
    5   0.0347072  -0.1201274   0.0000000  -0.0601523   0.5758881   0.0000000
    6   0.0000000   0.0000000  -0.0579392   0.0000000   0.0000000   0.0960125
    7   0.0217721   0.0313681  -0.0000000  -0.0956570   0.0511080  -0.0000000
    8   0.0887281  -0.0125675  -0.0000000  -0.0053215  -0.2965044  -0.0000000
    9  -0.0000000  -0.0000000  -0.0007978   0.0000000  -0.0000000  -0.0502511
   10  -0.0692659  -0.0081893  -0.0000000   0.0405608  -0.0661569  -0.0000000
   11  -0.0089125  -0.0022958   0.0000000  -0.0127369  -0.0378500  -0.0000000
   12  -0.0000000  -0.0000000   0.0041010  -0.0000000  -0.0000000   0.0030149
   13   0.0449732  -0.0150398   0.0000000  -0.0247858   0.0316413   0.0000000
   14  -0.0699961  -0.0384308   0.0000000   0.0325869  -0.0403540  -0.0000000
   15  -0.0000000  -0.0000000  -0.0016358  -0.0000000  -0.0000000   0.0049755
   16  -0.2417788  -0.1329677  -0.0000000  -0.0536227   0.0147513   0.0000000
   17  -0.0651242  -0.1604603   0.0000000  -0.0424175   0.0541039  -0.0000000
   18   0.0000000   0.0000000  -0.0553692  -0.0000000  -0.0000000   0.0064954
   19  -0.0718046   0.0277436  -0.0000000  -0.0071648   0.0463361   0.0000000
   20   0.0307382  -0.3144069  -0.0000000   0.0102080  -0.0443603   0.0000000
   21  -0.0000000  -0.0000000  -0.0414146  -0.0000000   0.0000000   0.0069496
   22  -0.0310964  -0.0259972   0.0000000  -0.1108986  -0.0607585   0.0000000
   23  -0.0079747  -0.0048116  -0.0000000  -0.0608303  -0.0768041  -0.0000000
   24  -0.0000000  -0.0000000   0.0042054   0.0000000  -0.0000000  -0.0169739
   25   0.0037061   0.0000946  -0.0000000  -0.0249139   0.0135985  -0.0000000
   26  -0.0041508  -0.0032049  -0.0000000   0.0346683  -0.0160962  -0.0000000
   27  -0.0000000  -0.0000000   0.0041897  -0.0000000  -0.0000000   0.0036518
   28  -0.0005258  -0.0001140  -0.0000000  -0.0014683  -0.0005466  -0.0000000
   29   0.0001171   0.0002475  -0.0000000  -0.0030547   0.0020025  -0.0000000
   30   0.0000000  -0.0000000  -0.0008595   0.0000000  -0.0000000   0.0027753
   31   0.0024742   0.0005995  -0.0000000  -0.0006288   0.0000302   0.0000000
   32   0.0030487  -0.0015147   0.0000000  -0.0003705  -0.0002095   0.0000000
   33   0.0000000   0.0000000   0.0032939   0.0000000   0.0000000  -0.0010706
   34  -0.0326736   0.0164531  -0.0000000   0.0017461  -0.0045580  -0.0000000
   35   0.0017896   0.0016499  -0.0000000  -0.0015951   0.0003150  -0.0000000
   36  -0.0000000  -0.0000000   0.0036407   0.0000000   0.0000000   0.0023596
            7           8           9          10          11          12
    1   0.0217721   0.0887281  -0.0000000  -0.0692659  -0.0089125  -0.0000000
    2   0.0313681  -0.0125675  -0.0000000  -0.0081893  -0.0022958  -0.0000000
    3  -0.0000000  -0.0000000  -0.0007978  -0.0000000   0.0000000   0.0041010
    4  -0.0956570  -0.0053215   0.0000000   0.0405608  -0.0127369  -0.0000000
    5   0.0511080  -0.2965044  -0.0000000  -0.0661569  -0.0378500  -0.0000000
    6  -0.0000000  -0.0000000  -0.0502511  -0.0000000  -0.0000000   0.0030149
    7   0.4954807   0.0235860  -0.0000000  -0.2041269  -0.1161068   0.0000000
    8   0.0235860   0.5729320   0.0000000  -0.0643946  -0.1615423   0.0000000
    9  -0.0000000   0.0000000   0.1048918  -0.0000000  -0.0000000  -0.0454259
   10  -0.2041269  -0.0643946  -0.0000000   0.5449536   0.0218712   0.0000000
   11  -0.1161068  -0.1615423  -0.0000000   0.0218712   0.3989411   0.0000000
   12   0.0000000   0.0000000  -0.0454259   0.0000000   0.0000000   0.0873176
   13  -0.0534157  -0.0405528   0.0000000  -0.2456696   0.0859869   0.0000000
   14   0.0143424   0.0541750  -0.0000000   0.0472346  -0.1157046  -0.0000000
   15   0.0000000  -0.0000000  -0.0023354   0.0000000   0.0000000  -0.0396684
   16  -0.0113372  -0.0256458   0.0000000   0.0163657   0.0267487  -0.0000000
   17  -0.0240753  -0.0553159  -0.0000000   0.0772803  -0.0155086  -0.0000000
   18   0.0000000  -0.0000000   0.0047909   0.0000000   0.0000000   0.0006704
   19  -0.0058138  -0.0042104   0.0000000   0.0027514   0.0005058  -0.0000000
   20   0.0007502   0.0029859  -0.0000000  -0.0001214  -0.0011546  -0.0000000
   21   0.0000000  -0.0000000   0.0054501  -0.0000000  -0.0000000  -0.0012655
   22  -0.0081729  -0.0089535  -0.0000000   0.0013251   0.0009941  -0.0000000
   23  -0.0241410  -0.0206313   0.0000000   0.0030761  -0.0016527   0.0000000
   24   0.0000000   0.0000000   0.0019563   0.0000000   0.0000000   0.0032125
   25  -0.1396855   0.0427961  -0.0000000  -0.0407104   0.0113529   0.0000000
   26   0.0407052  -0.0539439  -0.0000000  -0.0067949   0.0044838  -0.0000000
   27   0.0000000  -0.0000000  -0.0219341   0.0000000   0.0000000   0.0018129
   28   0.0015135  -0.0100426   0.0000000  -0.0221332   0.0045016   0.0000000
   29   0.0013225  -0.0296879   0.0000000   0.0022998  -0.0650139   0.0000000
   30   0.0000000  -0.0000000   0.0012367  -0.0000000   0.0000000  -0.0169116
   31  -0.0004112   0.0031885  -0.0000000  -0.0258368  -0.0144059   0.0000000
   32   0.0011718   0.0008348   0.0000000  -0.0047607  -0.0008197  -0.0000000
   33  -0.0000000   0.0000000   0.0031445  -0.0000000  -0.0000000   0.0003477
   34  -0.0001453   0.0008220   0.0000000   0.0017882   0.0002017  -0.0000000
   35  -0.0000344  -0.0007356   0.0000000  -0.0013417  -0.0018860  -0.0000000
   36  -0.0000000   0.0000000  -0.0007262  -0.0000000  -0.0000000   0.0027945
           13          14          15          16          17          18
    1   0.0449732  -0.0699961  -0.0000000  -0.2417788  -0.0651242   0.0000000
    2  -0.0150398  -0.0384308  -0.0000000  -0.1329677  -0.1604603   0.0000000
    3   0.0000000   0.0000000  -0.0016358  -0.0000000   0.0000000  -0.0553692
    4  -0.0247858   0.0325869  -0.0000000  -0.0536227  -0.0424175  -0.0000000
    5   0.0316413  -0.0403540  -0.0000000   0.0147513   0.0541039  -0.0000000
    6   0.0000000  -0.0000000   0.0049755   0.0000000  -0.0000000   0.0064954
    7  -0.0534157   0.0143424   0.0000000  -0.0113372  -0.0240753   0.0000000
    8  -0.0405528   0.0541750  -0.0000000  -0.0256458  -0.0553159  -0.0000000
    9   0.0000000  -0.0000000  -0.0023354   0.0000000  -0.0000000   0.0047909
   10  -0.2456696   0.0472346   0.0000000   0.0163657   0.0772803   0.0000000
   11   0.0859869  -0.1157046   0.0000000   0.0267487  -0.0155086   0.0000000
   12   0.0000000  -0.0000000  -0.0396684  -0.0000000  -0.0000000   0.0006704
   13   0.4529050  -0.0657662  -0.0000000  -0.0915965   0.0037641  -0.0000000
   14  -0.0657662   0.4990090   0.0000000   0.0415702  -0.2807769   0.0000000
   15  -0.0000000   0.0000000   0.0940556  -0.0000000  -0.0000000  -0.0416044
   16  -0.0915965   0.0415702  -0.0000000   0.4583671   0.0750860  -0.0000000
   17   0.0037641  -0.2807769  -0.0000000   0.0750860   0.5574007   0.0000000
   18  -0.0000000   0.0000000  -0.0416044  -0.0000000   0.0000000   0.0943690
   19  -0.0054026   0.0013282   0.0000000   0.0048471  -0.0339521  -0.0000000
   20  -0.0026523   0.0017578   0.0000000  -0.0009406  -0.0523164  -0.0000000
   21  -0.0000000   0.0000000   0.0055133   0.0000000  -0.0000000   0.0057584
   22  -0.0001571  -0.0010063  -0.0000000   0.0000867   0.0049752  -0.0000000
   23  -0.0001665  -0.0008288   0.0000000   0.0019574   0.0014460  -0.0000000
   24  -0.0000000   0.0000000  -0.0009892   0.0000000  -0.0000000   0.0030716
   25   0.0003475  -0.0037064   0.0000000  -0.0010123  -0.0003275   0.0000000
   26  -0.0010882  -0.0013284   0.0000000   0.0008016   0.0005728  -0.0000000
   27  -0.0000000   0.0000000   0.0041260   0.0000000   0.0000000  -0.0012480
   28  -0.0039018   0.0169820  -0.0000000  -0.0019228  -0.0000449  -0.0000000
   29   0.0073923  -0.0221529  -0.0000000   0.0016206   0.0019178   0.0000000
   30   0.0000000  -0.0000000  -0.0000382  -0.0000000   0.0000000   0.0030245
   31  -0.0611865  -0.0232641  -0.0000000  -0.0090419  -0.0109836  -0.0000000
   32  -0.0229436  -0.0438688  -0.0000000  -0.0210507  -0.0197444  -0.0000000
   33  -0.0000000  -0.0000000  -0.0224599   0.0000000  -0.0000000   0.0007210
   34  -0.0121100   0.0096963   0.0000000  -0.0693548   0.0158182   0.0000000
   35   0.0194226  -0.0114973   0.0000000   0.0180692  -0.0313182  -0.0000000
   36   0.0000000   0.0000000   0.0000609   0.0000000   0.0000000  -0.0206794
           19          20          21          22          23          24
    1  -0.0718046   0.0307382  -0.0000000  -0.0310964  -0.0079747  -0.0000000
    2   0.0277436  -0.3144069  -0.0000000  -0.0259972  -0.0048116  -0.0000000
    3  -0.0000000  -0.0000000  -0.0414146   0.0000000  -0.0000000   0.0042054
    4  -0.0071648   0.0102080  -0.0000000  -0.1108986  -0.0608303   0.0000000
    5   0.0463361  -0.0443603   0.0000000  -0.0607585  -0.0768041  -0.0000000
    6   0.0000000   0.0000000   0.0069496   0.0000000  -0.0000000  -0.0169739
    7  -0.0058138   0.0007502   0.0000000  -0.0081729  -0.0241410   0.0000000
    8  -0.0042104   0.0029859  -0.0000000  -0.0089535  -0.0206313   0.0000000
    9   0.0000000  -0.0000000   0.0054501  -0.0000000   0.0000000   0.0019563
   10   0.0027514  -0.0001214  -0.0000000   0.0013251   0.0030761   0.0000000
   11   0.0005058  -0.0011546  -0.0000000   0.0009941  -0.0016527   0.0000000
   12  -0.0000000  -0.0000000  -0.0012655  -0.0000000   0.0000000   0.0032125
   13  -0.0054026  -0.0026523  -0.0000000  -0.0001571  -0.0001665  -0.0000000
   14   0.0013282   0.0017578   0.0000000  -0.0010063  -0.0008288   0.0000000
   15   0.0000000   0.0000000   0.0055133  -0.0000000   0.0000000  -0.0009892
   16   0.0048471  -0.0009406   0.0000000   0.0000867   0.0019574   0.0000000
   17  -0.0339521  -0.0523164  -0.0000000   0.0049752   0.0014460  -0.0000000
   18  -0.0000000  -0.0000000   0.0057584  -0.0000000  -0.0000000   0.0030716
   19   0.0908954  -0.0381362   0.0000000  -0.0031111   0.0048360   0.0000000
   20  -0.0381362   0.4076047   0.0000000  -0.0007058   0.0034672  -0.0000000
   21   0.0000000   0.0000000   0.0223641   0.0000000  -0.0000000  -0.0019955
   22  -0.0031111  -0.0007058   0.0000000   0.1509442   0.0871498  -0.0000000
   23   0.0048360   0.0034672  -0.0000000   0.0871498   0.1092656   0.0000000
   24   0.0000000  -0.0000000  -0.0019955  -0.0000000   0.0000000   0.0079173
   25  -0.0006467   0.0011267  -0.0000000   0.0025282  -0.0028834   0.0000000
   26   0.0019345  -0.0010759  -0.0000000   0.0048363  -0.0085904   0.0000000
   27   0.0000000   0.0000000   0.0000906   0.0000000   0.0000000  -0.0005836
   28   0.0001024   0.0002587  -0.0000000   0.0000174  -0.0007131  -0.0000000
   29   0.0001435  -0.0015432  -0.0000000   0.0000913  -0.0006498  -0.0000000
   30  -0.0000000   0.0000000  -0.0000690   0.0000000   0.0000000   0.0001621
   31  -0.0000735  -0.0001335  -0.0000000  -0.0003820  -0.0003559   0.0000000
   32  -0.0010697  -0.0009342   0.0000000  -0.0003032  -0.0002225  -0.0000000
   33   0.0000000   0.0000000   0.0001291  -0.0000000  -0.0000000  -0.0000440
   34  -0.0045793  -0.0003921   0.0000000  -0.0010836   0.0000455   0.0000000
   35  -0.0054593  -0.0000243   0.0000000  -0.0003225   0.0000122  -0.0000000
   36  -0.0000000   0.0000000  -0.0015105   0.0000000   0.0000000   0.0000610
           25          26          27          28          29          30
    1   0.0037061  -0.0041508  -0.0000000  -0.0005258   0.0001171   0.0000000
    2   0.0000946  -0.0032049  -0.0000000  -0.0001140   0.0002475  -0.0000000
    3  -0.0000000  -0.0000000   0.0041897  -0.0000000  -0.0000000  -0.0008595
    4  -0.0249139   0.0346683  -0.0000000  -0.0014683  -0.0030547   0.0000000
    5   0.0135985  -0.0160962  -0.0000000  -0.0005466   0.0020025  -0.0000000
    6  -0.0000000  -0.0000000   0.0036518  -0.0000000  -0.0000000   0.0027753
    7  -0.1396855   0.0407052   0.0000000   0.0015135   0.0013225   0.0000000
    8   0.0427961  -0.0539439  -0.0000000  -0.0100426  -0.0296879  -0.0000000
    9  -0.0000000  -0.0000000  -0.0219341   0.0000000   0.0000000   0.0012367
   10  -0.0407104  -0.0067949   0.0000000  -0.0221332   0.0022998  -0.0000000
   11   0.0113529   0.0044838   0.0000000   0.0045016  -0.0650139   0.0000000
   12   0.0000000  -0.0000000   0.0018129   0.0000000   0.0000000  -0.0169116
   13   0.0003475  -0.0010882  -0.0000000  -0.0039018   0.0073923   0.0000000
   14  -0.0037064  -0.0013284   0.0000000   0.0169820  -0.0221529  -0.0000000
   15   0.0000000   0.0000000   0.0041260  -0.0000000  -0.0000000  -0.0000382
   16  -0.0010123   0.0008016   0.0000000  -0.0019228   0.0016206  -0.0000000
   17  -0.0003275   0.0005728   0.0000000  -0.0000449   0.0019178   0.0000000
   18   0.0000000  -0.0000000  -0.0012480  -0.0000000   0.0000000   0.0030245
   19  -0.0006467   0.0019345   0.0000000   0.0001024   0.0001435  -0.0000000
   20   0.0011267  -0.0010759   0.0000000   0.0002587  -0.0015432   0.0000000
   21  -0.0000000  -0.0000000   0.0000906  -0.0000000  -0.0000000  -0.0000690
   22   0.0025282   0.0048363   0.0000000   0.0000174   0.0000913   0.0000000
   23  -0.0028834  -0.0085904   0.0000000  -0.0007131  -0.0006498   0.0000000
   24   0.0000000   0.0000000  -0.0005836  -0.0000000  -0.0000000   0.0001621
   25   0.2074148  -0.0594966   0.0000000  -0.0055236  -0.0032902  -0.0000000
   26  -0.0594966   0.0852712   0.0000000  -0.0111297  -0.0062035  -0.0000000
   27   0.0000000   0.0000000   0.0095215   0.0000000   0.0000000   0.0002843
   28  -0.0055236  -0.0111297   0.0000000   0.0450809  -0.0083077  -0.0000000
   29  -0.0032902  -0.0062035   0.0000000  -0.0083077   0.1222986  -0.0000000
   30  -0.0000000  -0.0000000   0.0002843  -0.0000000  -0.0000000   0.0095351
   31  -0.0008168  -0.0005258  -0.0000000  -0.0111932   0.0019065   0.0000000
   32   0.0003219   0.0001994   0.0000000   0.0084820  -0.0010208  -0.0000000
   33  -0.0000000   0.0000000   0.0001452   0.0000000  -0.0000000   0.0006733
   34  -0.0006873   0.0002404  -0.0000000  -0.0000460  -0.0002403  -0.0000000
   35   0.0004135  -0.0000842   0.0000000   0.0006745  -0.0001948  -0.0000000
   36   0.0000000  -0.0000000  -0.0000563  -0.0000000   0.0000000   0.0001870
           31          32          33          34          35          36
    1   0.0024742   0.0030487   0.0000000  -0.0326736   0.0017896  -0.0000000
    2   0.0005995  -0.0015147   0.0000000   0.0164531   0.0016499  -0.0000000
    3  -0.0000000   0.0000000   0.0032939  -0.0000000  -0.0000000   0.0036407
    4  -0.0006288  -0.0003705   0.0000000   0.0017461  -0.0015951   0.0000000
    5   0.0000302  -0.0002095   0.0000000  -0.0045580   0.0003150   0.0000000
    6   0.0000000   0.0000000  -0.0010706  -0.0000000  -0.0000000   0.0023596
    7  -0.0004112   0.0011718  -0.0000000  -0.0001453  -0.0000344  -0.0000000
    8   0.0031885   0.0008348   0.0000000   0.0008220  -0.0007356   0.0000000
    9  -0.0000000   0.0000000   0.0031445   0.0000000   0.0000000  -0.0007262
   10  -0.0258368  -0.0047607  -0.0000000   0.0017882  -0.0013417  -0.0000000
   11  -0.0144059  -0.0008197  -0.0000000   0.0002017  -0.0018860  -0.0000000
   12   0.0000000  -0.0000000   0.0003477  -0.0000000  -0.0000000   0.0027945
   13  -0.0611865  -0.0229436  -0.0000000  -0.0121100   0.0194226   0.0000000
   14  -0.0232641  -0.0438688  -0.0000000   0.0096963  -0.0114973   0.0000000
   15  -0.0000000  -0.0000000  -0.0224599   0.0000000   0.0000000   0.0000609
   16  -0.0090419  -0.0210507   0.0000000  -0.0693548   0.0180692   0.0000000
   17  -0.0109836  -0.0197444  -0.0000000   0.0158182  -0.0313182   0.0000000
   18  -0.0000000  -0.0000000   0.0007210   0.0000000  -0.0000000  -0.0206794
   19  -0.0000735  -0.0010697   0.0000000  -0.0045793  -0.0054593  -0.0000000
   20  -0.0001335  -0.0009342   0.0000000  -0.0003921  -0.0000243   0.0000000
   21  -0.0000000   0.0000000   0.0001291   0.0000000   0.0000000  -0.0015105
   22  -0.0003820  -0.0003032  -0.0000000  -0.0010836  -0.0003225   0.0000000
   23  -0.0003559  -0.0002225  -0.0000000   0.0000455   0.0000122   0.0000000
   24   0.0000000  -0.0000000  -0.0000440   0.0000000  -0.0000000   0.0000610
   25  -0.0008168   0.0003219  -0.0000000  -0.0006873   0.0004135   0.0000000
   26  -0.0005258   0.0001994   0.0000000   0.0002404  -0.0000842  -0.0000000
   27  -0.0000000   0.0000000   0.0001452  -0.0000000   0.0000000  -0.0000563
   28  -0.0111932   0.0084820   0.0000000  -0.0000460   0.0006745  -0.0000000
   29   0.0019065  -0.0010208  -0.0000000  -0.0002403  -0.0001948   0.0000000
   30   0.0000000  -0.0000000   0.0006733  -0.0000000  -0.0000000   0.0001870
   31   0.1060026   0.0398494   0.0000000   0.0010940   0.0040950  -0.0000000
   32   0.0398494   0.0789581   0.0000000  -0.0023757  -0.0116571   0.0000000
   33   0.0000000   0.0000000   0.0145878   0.0000000   0.0000000   0.0005319
   34   0.0010940  -0.0023757   0.0000000   0.1160519  -0.0357114  -0.0000000
   35   0.0040950  -0.0116571   0.0000000  -0.0357114   0.0554204  -0.0000000
   36  -0.0000000   0.0000000   0.0005319  -0.0000000  -0.0000000   0.0133366
 **********************************************************************
 **                                                                  **
 **                       VIBRATIONAL ANALYSIS                       **
 **                       --------------------                       **
 **                                                                  **
 **        VIBRATIONAL FREQUENCIES (CM**-1) AND NORMAL MODES         **
 **     FORCE CONSTANTS (mDYN/ANGSTROM) AND REDUCED MASSES (AMU)     **
 **                  INFRARED INTENSITIES (KM/MOL)                   **
 **                                                                  **
 **********************************************************************


 Mode:                 1                      2                      3
 Frequency:        41.13                  48.21                  87.47
 Force Cnst:      0.1113                 0.0500                 0.0942
 Red. Mass:     111.6458                36.5207                20.9007
 IR Active:          YES                    YES                    YES
 IR Intens:        0.000                  0.001                  0.203
 Raman Active:       YES                    YES                    YES
               X      Y      Z        X      Y      Z        X      Y      Z
 C          0.000 -0.000 -0.068    0.000  0.000 -0.133   -0.000 -0.000  0.428
 C         -0.000 -0.000  0.082    0.000 -0.000  0.005   -0.000 -0.000  0.218
 C          0.000 -0.000  0.008   -0.000 -0.000  0.245    0.000  0.000  0.124
 C          0.000  0.000 -0.036   -0.000  0.000  0.090    0.000 -0.000  0.092
 C          0.000  0.000  0.108   -0.000  0.000  0.016    0.000 -0.000  0.086
 C         -0.000  0.000 -0.086   -0.000  0.000 -0.021   -0.000 -0.000  0.210
 F          0.000 -0.000 -0.170    0.000  0.000 -0.339   -0.000 -0.000  0.795
 Br        -0.000 -0.000  0.418    0.000 -0.000 -0.204   -0.000  0.000 -0.199
 Cl         0.000 -0.000 -0.027   -0.000 -0.000  0.848    0.000  0.000  0.087
 I         -0.000  0.000 -0.432    0.000  0.000 -0.176    0.000 -0.000 -0.034
 I          0.000  0.000  0.629    0.000  0.000  0.016   -0.000 -0.000  0.019
 I         -0.000  0.000 -0.425   -0.000 -0.000  0.085    0.000  0.000 -0.113
 TransDip  -0.000  0.000  0.001   -0.000 -0.000  0.001   -0.000  0.000 -0.014

 Mode:                 4                      5                      6
 Frequency:       106.16                 115.10                 121.85
 Force Cnst:      0.5849                 0.8331                 0.7324
 Red. Mass:      88.0893               106.7241                83.7307
 IR Active:          YES                    YES                    YES
 IR Intens:        0.330                  0.088                  0.267
 Raman Active:       YES                    YES                    YES
               X      Y      Z        X      Y      Z        X      Y      Z
 C         -0.142 -0.168 -0.000   -0.064  0.017  0.000    0.072 -0.141 -0.000
 C         -0.156 -0.130 -0.000   -0.074 -0.041  0.000    0.065 -0.078 -0.000
 C         -0.126 -0.116 -0.000   -0.127 -0.025  0.000    0.125 -0.095 -0.000
 C         -0.111 -0.150 -0.000   -0.111 -0.026  0.000    0.133 -0.171 -0.000
 C         -0.155 -0.176 -0.000   -0.121 -0.001  0.000    0.127 -0.154  0.000
 C         -0.140 -0.145 -0.000   -0.083  0.017  0.000    0.145 -0.171  0.000
 F         -0.124 -0.164 -0.000   -0.022  0.020  0.000   -0.010 -0.154 -0.000
 Br        -0.322  0.031  0.000    0.224 -0.441 -0.000   -0.342  0.440  0.000
 Cl        -0.082  0.001  0.000   -0.110  0.001 -0.000    0.180  0.027  0.000
 I          0.321 -0.190 -0.000    0.585  0.068 -0.000    0.050 -0.323 -0.000
 I         -0.155 -0.292  0.000   -0.402  0.322 -0.000   -0.237  0.370  0.000
 I          0.153  0.570  0.000   -0.234 -0.113 -0.000    0.288 -0.229  0.000
 TransDip   0.015  0.011  0.000    0.008  0.006 -0.000   -0.013  0.011  0.000

 Mode:                 7                      8                      9
 Frequency:       150.46                 182.44                 190.91
 Force Cnst:      1.5406                 0.2703                 1.3002
 Red. Mass:     115.5148                13.7830                60.5443
 IR Active:          YES                    YES                    YES
 IR Intens:        0.037                  0.126                  0.064
 Raman Active:       YES                    YES                    YES
               X      Y      Z        X      Y      Z        X      Y      Z
 C          0.071 -0.062 -0.000    0.000 -0.000  0.217    0.121  0.157  0.000
 C          0.086  0.058 -0.000    0.000 -0.000  0.381    0.203  0.256 -0.000
 C         -0.015  0.071 -0.000   -0.000 -0.000  0.425    0.123  0.193 -0.000
 C         -0.058  0.088 -0.000   -0.000 -0.000  0.457    0.115  0.079  0.000
 C         -0.124 -0.111  0.000   -0.000  0.000  0.415    0.050  0.035  0.000
 C          0.087 -0.119  0.000    0.000  0.000  0.328    0.088  0.077  0.000
 F         -0.027 -0.069 -0.000    0.000 -0.000 -0.330    0.035  0.154 -0.000
 Br         0.105  0.065  0.000   -0.000  0.000 -0.039    0.496  0.283 -0.000
 Cl        -0.019  0.047  0.000   -0.000 -0.000 -0.156    0.231  0.418 -0.000
 I         -0.049  0.517 -0.000    0.000  0.000 -0.034   -0.052 -0.268 -0.000
 I         -0.485 -0.345  0.000   -0.000 -0.000 -0.039   -0.233 -0.170 -0.000
 I          0.473 -0.208  0.000    0.000 -0.000 -0.020   -0.159  0.049 -0.000
 TransDip   0.006  0.002  0.000   -0.000  0.000 -0.011   -0.007 -0.004 -0.000

 Mode:                10                     11                     12
 Frequency:       203.95                 237.81                 286.25
 Force Cnst:      0.9336                 0.8609                 0.9422
 Red. Mass:      38.0933                25.8374                19.5177
 IR Active:          YES                    YES                    YES
 IR Intens:        0.058                  0.712                  0.524
 Raman Active:       YES                    YES                    YES
               X      Y      Z        X      Y      Z        X      Y      Z
 C         -0.179  0.053  0.000    0.140 -0.260  0.000    0.136  0.226 -0.000
 C         -0.223  0.062  0.000    0.146 -0.265  0.000   -0.008 -0.019 -0.000
 C         -0.094  0.101  0.000    0.324 -0.212  0.000   -0.098  0.011  0.000
 C          0.022 -0.027 -0.000    0.213 -0.106 -0.000   -0.126  0.071  0.000
 C          0.010 -0.039  0.000    0.150 -0.116 -0.000   -0.052  0.227  0.000
 C         -0.064 -0.056  0.000    0.058 -0.130 -0.000    0.052  0.299 -0.000
 F         -0.305  0.038 -0.000    0.350 -0.252 -0.000    0.773  0.319  0.000
 Br        -0.074 -0.317 -0.000   -0.122 -0.048 -0.000   -0.124 -0.039  0.000
 Cl         0.155  0.793  0.000    0.563  0.060 -0.000   -0.116  0.130 -0.000
 I         -0.070 -0.058 -0.000   -0.040  0.101  0.000    0.017 -0.041 -0.000
 I          0.036  0.037 -0.000   -0.060 -0.000  0.000   -0.020 -0.051 -0.000
 I          0.133 -0.015  0.000   -0.129  0.053  0.000    0.006 -0.044 -0.000
 TransDip   0.007 -0.003  0.000   -0.025  0.011  0.000   -0.018 -0.015 -0.000

 Mode:                13                     14                     15
 Frequency:       316.46                 346.58                 379.81
 Force Cnst:      0.7231                 0.8802                 1.6704
 Red. Mass:      12.2550                12.4376                19.6537
 IR Active:          YES                    YES                    YES
 IR Intens:        0.548                  0.596                  0.143
 Raman Active:       YES                    YES                    YES
               X      Y      Z        X      Y      Z        X      Y      Z
 C         -0.000  0.000  0.043    0.000 -0.000 -0.426   -0.047  0.408 -0.000
 C         -0.000  0.000  0.558    0.000 -0.000 -0.304   -0.051  0.217 -0.000
 C          0.000  0.000  0.395   -0.000 -0.000  0.255    0.198  0.173 -0.000
 C         -0.000  0.000 -0.097   -0.000 -0.000  0.617    0.161  0.206  0.000
 C         -0.000  0.000 -0.520   -0.000 -0.000  0.145    0.143  0.241  0.000
 C         -0.000  0.000 -0.494    0.000 -0.000 -0.457    0.055  0.264  0.000
 F         -0.000  0.000 -0.024   -0.000 -0.000  0.219   -0.304  0.464  0.000
 Br         0.000  0.000 -0.028    0.000  0.000  0.010   -0.093 -0.093  0.000
 Cl        -0.000 -0.000 -0.061    0.000  0.000 -0.039    0.311 -0.257  0.000
 I          0.000 -0.000  0.005   -0.000  0.000 -0.018    0.001 -0.037 -0.000
 I         -0.000 -0.000  0.022    0.000  0.000 -0.006   -0.044 -0.038 -0.000
 I          0.000 -0.000  0.021   -0.000  0.000  0.012    0.018 -0.009 -0.000
 TransDip  -0.000  0.000  0.024    0.000 -0.000 -0.025    0.004  0.011 -0.000

 Mode:                16                     17                     18
 Frequency:       539.59                 561.27                 593.13
 Force Cnst:      2.4393                 2.2364                 2.5064
 Red. Mass:      14.2193                12.0492                12.0921
 IR Active:          YES                    YES                    YES
 IR Intens:       19.218                  0.024                  0.025
 Raman Active:       YES                    YES                    YES
               X      Y      Z        X      Y      Z        X      Y      Z
 C          0.152  0.054  0.000   -0.000 -0.000 -0.112    0.000  0.000 -0.345
 C          0.141  0.159  0.000   -0.000  0.000  0.372    0.000 -0.000 -0.205
 C          0.221  0.206  0.000    0.000  0.000 -0.218   -0.000 -0.000  0.678
 C          0.512 -0.082  0.000   -0.000  0.000 -0.318   -0.000 -0.000 -0.543
 C          0.509 -0.215  0.000   -0.000  0.000  0.704    0.000 -0.000  0.159
 C          0.367 -0.223 -0.000   -0.000  0.000 -0.451    0.000  0.000  0.225
 F          0.009  0.042 -0.000    0.000 -0.000  0.037   -0.000  0.000  0.085
 Br        -0.055 -0.044 -0.000    0.000  0.000 -0.012   -0.000  0.000  0.002
 Cl        -0.259  0.037 -0.000    0.000 -0.000  0.021   -0.000  0.000 -0.040
 I         -0.014  0.008 -0.000    0.000 -0.000  0.004   -0.000  0.000  0.006
 I         -0.029 -0.007  0.000    0.000  0.000 -0.011   -0.000 -0.000 -0.001
 I         -0.032  0.020  0.000    0.000 -0.000  0.006   -0.000  0.000 -0.004
 TransDip   0.139 -0.023  0.000   -0.000  0.000 -0.005    0.000 -0.000 -0.005

 Mode:                19                     20                     21
 Frequency:       617.85                 627.32                 686.03
 Force Cnst:      2.9697                 3.0732                 3.3501
 Red. Mass:      13.2037                13.2545                12.0818
 IR Active:          YES                    YES                    YES
 IR Intens:       34.605                 22.402                  2.301
 Raman Active:       YES                    YES                    YES
               X      Y      Z        X      Y      Z        X      Y      Z
 C         -0.167 -0.218 -0.000    0.492 -0.042  0.000    0.000 -0.000  0.711
 C         -0.004  0.279 -0.000    0.411 -0.120  0.000    0.000  0.000 -0.480
 C          0.224  0.438  0.000    0.061 -0.126 -0.000   -0.000  0.000  0.242
 C          0.139  0.570 -0.000   -0.151  0.193  0.000   -0.000  0.000 -0.120
 C         -0.034  0.143  0.000   -0.051  0.402 -0.000   -0.000 -0.000  0.140
 C         -0.314  0.045  0.000    0.302  0.340  0.000    0.000 -0.000 -0.401
 F          0.143 -0.335  0.000   -0.235 -0.232 -0.000    0.000 -0.000 -0.104
 Br        -0.014 -0.035  0.000   -0.050 -0.024 -0.000   -0.000 -0.000  0.007
 Cl        -0.024 -0.033 -0.000   -0.069  0.067  0.000    0.000 -0.000 -0.005
 I         -0.000 -0.030 -0.000    0.006 -0.011  0.000    0.000 -0.000 -0.000
 I         -0.006 -0.000 -0.000   -0.007 -0.015  0.000    0.000  0.000 -0.000
 I          0.015 -0.007 -0.000   -0.014 -0.005 -0.000   -0.000 -0.000  0.004
 TransDip  -0.039  0.184 -0.000    0.128  0.081 -0.000   -0.000  0.000  0.049

 Mode:                22                     23                     24
 Frequency:       773.84                 914.22                1052.84
 Force Cnst:      4.3911                 6.4633                 7.9819
 Red. Mass:      12.4456                13.1251                12.2219
 IR Active:          YES                    YES                    YES
 IR Intens:        0.459                 18.011                  5.734
 Raman Active:       YES                    YES                    YES
               X      Y      Z        X      Y      Z        X      Y      Z
 C         -0.200 -0.028  0.000    0.021 -0.117  0.000    0.112 -0.205 -0.000
 C         -0.250 -0.322 -0.000    0.152 -0.336 -0.000    0.564  0.284  0.000
 C          0.199 -0.276  0.000    0.544 -0.277 -0.000   -0.002  0.077  0.000
 C          0.250 -0.164 -0.000    0.053  0.397  0.000    0.075 -0.432 -0.000
 C          0.441  0.401  0.000   -0.286 -0.231  0.000   -0.046 -0.048 -0.000
 C         -0.345  0.311 -0.000   -0.175 -0.158  0.000   -0.545  0.161 -0.000
 F         -0.032 -0.059 -0.000   -0.058  0.330 -0.000   -0.026  0.141 -0.000
 Br         0.036  0.027  0.000    0.002  0.004  0.000   -0.025 -0.019 -0.000
 Cl        -0.092  0.032  0.000   -0.106  0.055  0.000   -0.011  0.006 -0.000
 I          0.001  0.005  0.000    0.000 -0.004 -0.000   -0.001  0.005  0.000
 I         -0.015 -0.010 -0.000    0.005  0.006 -0.000    0.002  0.002  0.000
 I          0.013 -0.004 -0.000    0.003 -0.001 -0.000    0.006 -0.003  0.000
 TransDip   0.021  0.006  0.000    0.044 -0.128  0.000    0.062  0.045  0.000

 Mode:                25                     26                     27
 Frequency:      1185.86                1241.51                1310.05
 Force Cnst:     10.2731                10.8989                12.1799
 Red. Mass:      12.3990                12.0013                12.0454
 IR Active:          YES                    YES                    YES
 IR Intens:        4.521                  1.979                117.589
 Raman Active:       YES                    YES                    YES
               X      Y      Z        X      Y      Z        X      Y      Z
 C          0.015 -0.351  0.000    0.318  0.028  0.000   -0.299 -0.132  0.000
 C          0.198 -0.138  0.000   -0.196  0.295  0.000    0.069  0.367  0.000
 C         -0.479 -0.030  0.000   -0.189 -0.358 -0.000    0.417 -0.160  0.000
 C         -0.155  0.363  0.000    0.482  0.043 -0.000   -0.416 -0.199 -0.000
 C          0.488  0.158 -0.000   -0.307  0.360  0.000    0.063  0.415 -0.000
 C         -0.106 -0.326 -0.000   -0.124 -0.368  0.000    0.201 -0.348 -0.000
 F         -0.018  0.224 -0.000    0.011  0.007 -0.000    0.037  0.041 -0.000
 Br        -0.001  0.003 -0.000   -0.001 -0.000  0.000   -0.005 -0.008 -0.000
 Cl         0.042 -0.005 -0.000    0.001 -0.003  0.000   -0.025  0.012 -0.000
 I          0.001 -0.004 -0.000    0.000 -0.000  0.000    0.002  0.001  0.000
 I         -0.005 -0.001  0.000    0.000 -0.000 -0.000    0.000 -0.002  0.000
 I         -0.001  0.002  0.000   -0.000 -0.000 -0.000   -0.001  0.001 -0.000
 TransDip  -0.028  0.062  0.000   -0.042 -0.015 -0.000    0.340 -0.070  0.000

 Mode:                28                     29                     30
 Frequency:      1372.77                1529.49                1541.12
 Force Cnst:     13.6955                16.5899                16.8053
 Red. Mass:      12.3348                12.0366                12.0094
 IR Active:          YES                    YES                    YES
 IR Intens:      199.488                 14.430                  3.670
 Raman Active:       YES                    YES                    YES
               X      Y      Z        X      Y      Z        X      Y      Z
 C         -0.075  0.608  0.000   -0.091 -0.448  0.000    0.643 -0.049  0.000
 C          0.248  0.228  0.000   -0.165  0.442  0.000   -0.452  0.140  0.000
 C         -0.034 -0.446 -0.000   -0.067 -0.434 -0.000    0.231  0.092 -0.000
 C         -0.155  0.230 -0.000    0.051  0.158 -0.000   -0.376 -0.036 -0.000
 C          0.259 -0.241 -0.000    0.072 -0.290 -0.000    0.243 -0.141 -0.000
 C         -0.241 -0.068 -0.000    0.214  0.456 -0.000   -0.269 -0.051  0.000
 F          0.032 -0.212 -0.000    0.000  0.071 -0.000   -0.026  0.021 -0.000
 Br        -0.009 -0.005 -0.000    0.002 -0.001 -0.000    0.003  0.000 -0.000
 Cl        -0.004  0.012 -0.000    0.000  0.004 -0.000    0.001 -0.005 -0.000
 I          0.000  0.001  0.000   -0.000  0.001  0.000    0.000  0.000  0.000
 I         -0.001  0.001  0.000   -0.001 -0.000  0.000    0.000  0.001  0.000
 I          0.002  0.001 -0.000   -0.002 -0.001 -0.000   -0.001  0.000  0.000
 TransDip   0.056  0.449  0.000   -0.013 -0.121  0.000    0.055 -0.027  0.000

 STANDARD THERMODYNAMIC QUANTITIES AT   298.15 K  AND     1.00 ATM

   This Molecule has  0 Imaginary Frequencies
   Zero point vibrational energy:       24.819 kcal/mol

   Atom    1 Element C  Has Mass   12.00000
   Atom    2 Element C  Has Mass   12.00000
   Atom    3 Element C  Has Mass   12.00000
   Atom    4 Element C  Has Mass   12.00000
   Atom    5 Element C  Has Mass   12.00000
   Atom    6 Element C  Has Mass   12.00000
   Atom    7 Element F  Has Mass   18.99840
   Atom    8 Element Br Has Mass   78.91830
   Atom    9 Element Cl Has Mass   34.96885
   Atom   10 Element I  Has Mass  126.90440
   Atom   11 Element I  Has Mass  126.90440
   Atom   12 Element I  Has Mass  126.90440
   Molecular Mass:   585.598750 amu
   Principal axes and moments of inertia in amu*Bohr^2:
                             1           2           3
    Eigenvalues --    10029.48934 10594.25439 20623.74372
          X               0.97089     0.23951     0.00000
          Y              -0.23951     0.97089     0.00000
          Z               0.00000    -0.00000     1.00000
   Rotational Symmetry Number is   1
   The Molecule is an Asymmetric Top
   Translational Enthalpy:        0.889 kcal/mol
   Rotational Enthalpy:           0.889 kcal/mol
   Vibrational Enthalpy:         31.192 kcal/mol
   gas constant (RT):             0.592 kcal/mol
   Translational Entropy:        44.986  cal/mol.K
   Rotational Entropy:           36.036  cal/mol.K
   Vibrational Entropy:          42.829  cal/mol.K

   Total Enthalpy:               33.562 kcal/mol
   Total Entropy:               123.852  cal/mol.K

 ======================================================================

 STANDARD THERMODYNAMIC QUANTITIES FOR ANHARMONIC VIBRATION -- TOSH

   Zero point vibrational energy: ************ kcal/mol

   Vibrational Enthalpy:       Infinity kcal/mol
   Vibrational Entropy:             NaN  cal/mol.K

   Total Enthalpy:             Infinity kcal/mol
   Total Entropy:                   NaN  cal/mol.K

 ======================================================================

 STANDARD THERMODYNAMIC QUANTITIES FOR ANHARMONIC VIBRATION -- VPT2

   Zero point vibrational energy: ************ kcal/mol

   Vibrational Enthalpy:       Infinity kcal/mol
   Vibrational Entropy:             NaN  cal/mol.K

   Total Enthalpy:             Infinity kcal/mol
   Total Entropy:                   NaN  cal/mol.K

 ======================================================================

Archival summary:
1\1\february\FREQ\ProcedureUnspecified\BasisUnspecified\3r1l116\taweetha\MonDec203:48:142019MonDec203:48:142019\0\\#,FREQ,ProcedureUnspecified,BasisUnspecified,\\0,1\I\C,1,2.13574\C,2,1.40545,1,119.154\C,3,1.39118,2,119.052,1,180,0\F,4,1.33696,3,119.45,2,-180,0\C,4,1.38954,3,122.188,2,0,0\C,6,1.39976,4,118.867,3,-0,0\C,7,1.40749,6,120.272,4,-0,0\Cl,7,1.73777,6,118.393,4,180,0\Br,6,1.89533,4,118.162,3,180,0\I,3,2.12636,2,124.913,1,-0,0\I,8,2.13783,7,118.349,6,-180,0\\\@

 Total job time:  940.63s(wall), 5371.72s(cpu) 
 Mon Dec  2 03:48:14 2019

        *************************************************************
        *                                                           *
        *  Thank you very much for using Q-Chem.  Have a nice day.  *
        *                                                           *
        *************************************************************
