# Supplementary material for: Geometric and energetic data from quantum chemical calculations of halobenzenes and xylenes
Source: Data Brief. 2020 Mar 5;30:105386. doi: 10.1016/j.dib.2020.105386 (PMC7114895; doi:10.1016/j.dib.2020.105386)
Supplement: Supplementary file 1 [file mmc1.zip › halobenzene/B3LYP/FBrFBrBrBr.out]

                  Welcome to Q-Chem
     A Quantum Leap Into The Future Of Chemistry


 Q-Chem 5.2 (devel), Q-Chem, Inc., Pleasanton, CA (2019)

 Yihan Shao,  Zhengting Gan,  E. Epifanovsky,  A. T. B. Gilbert,  M. Wormit,  
 J. Kussmann,  A. W. Lange,  A. Behn,  Jia Deng,  Xintian Feng,  D. Ghosh,  
 M. Goldey,  P. R. Horn,  L. D. Jacobson,  I. Kaliman,  T. Kus,  A. Landau,  
 Jie Liu,  E. I. Proynov,  R. M. Richard,  R. P. Steele,  E. J. Sundstrom,  
 H. L. Woodcock III,  P. M. Zimmerman,  D. Zuev,  B. Albrecht,  E. Alguire,  
 S. A. Baeppler,  D. Barton,  Z. Benda,  Y. A. Bernard,  E. J. Berquist,  
 K. B. Bravaya,  H. Burton,  D. Casanova,  Chun-Min Chang,  Yunqing Chen,  
 A. Chien,  K. D. Closser,  M. P. Coons,  S. Coriani,  S. Dasgupta,  
 A. L. Dempwolff,  M. Diedenhofen,  Hainam Do,  R. G. Edgar,  Po-Tung Fang,  
 S. Faraji,  S. Fatehi,  Qingguo Feng,  K. D. Fenk,  J. Fosso-Tande,  
 J. Gayvert,  Qinghui Ge,  A. Ghysels,  G. Gidofalvi,  J. Gomes,  
 J. Gonthier,  A. Gunina,  D. Hait,  M. W. D. Hanson-Heine,  
 P. H. P. Harbach,  A. W. Hauser,  M. F. Herbst,  J. E. Herr,  
 E. G. Hohenstein,  Z. C. Holden,  Kerwin Hui,  B. C. Huynh,  T.-C. Jagau,  
 Hyunjun Ji,  B. Kaduk,  K. Khistyaev,  Jaehoon Kim,  P. Klunzinger,  K. Koh,  
 D. Kosenkov,  L. Koulias,  T. Kowalczyk,  C. M. Krauter,  A. Kunitsa,  
 Ka Un Lao,  A. Laurent,  K. V. Lawler,  Joonho Lee,  D. Lefrancois,  
 S. Lehtola,  D. S. Levine,  Yi-Pei Li,  You-Sheng Lin,  Fenglai Liu,  
 E. Livshits,  A. Luenser,  P. Manohar,  E. Mansoor,  S. F. Manzer,  
 Shan-Ping Mao,  Yuezhi Mao,  N. Mardirossian,  A. V. Marenich,  
 T. Markovich,  L. A. Martinez-Martinez,  S. A. Maurer,  N. J. Mayhall,  
 S. C. McKenzie,  J.-M. Mewes,  P. Morgante,  A. F. Morrison,  
 J. W. Mullinax,  K. Nanda,  T. S. Nguyen-Beck,  R. Olivares-Amaya,  
 J. A. Parkhill,  Zheng Pei,  T. M. Perrine,  F. Plasser,  P. Pokhilko,  
 S. Prager,  A. Prociuk,  E. Ramos,  D. R. Rehn,  F. Rob,  M. Scheurer,  
 M. Schneider,  N. Sergueev,  S. M. Sharada,  S. Sharma,  D. W. Small,  
 T. Stauch,  T. Stein,  Yu-Chuan Su,  A. J. W. Thom,  A. Tkatchenko,  
 T. Tsuchimochi,  N. M. Tubman,  L. Vogt,  M. L. Vidal,  O. Vydrov,  
 M. A. Watson,  J. Wenzel,  M. de Wergifosse,  T. A. Wesolowski,  A. White,  
 J. Witte,  A. Yamada,  Jun Yang,  K. Yao,  S. Yeganeh,  S. R. Yost,  
 Zhi-Qiang You,  A. Zech,  Igor Ying Zhang,  Xing Zhang,  Yan Zhao,  
 Ying Zhu,  B. R. Brooks,  G. K. L. Chan,  C. J. Cramer,  M. S. Gordon,  
 W. J. Hehre,  A. Klamt,  M. W. Schmidt,  C. D. Sherrill,  D. G. Truhlar,  
 A. Aspuru-Guzik,  R. Baer,  A. T. Bell,  N. A. Besley,  Jeng-Da Chai,  
 A. E. DePrince, III,  R. A. DiStasio Jr.,  A. Dreuw,  B. D. Dunietz,  
 T. R. Furlani,  Chao-Ping Hsu,  Yousung Jung,  Jing Kong,  D. S. Lambrecht,  
 WanZhen Liang,  C. Ochsenfeld,  V. A. Rassolov,  L. V. Slipchenko,  
 J. E. Subotnik,  T. Van Voorhis,  J. M. Herbert,  A. I. Krylov,  
 P. M. W. Gill,  M. Head-Gordon

 Contributors to earlier versions of Q-Chem not listed above: 
 R. D. Adamson,  B. Austin,  J. Baker,  G. J. O. Beran,  K. Brandhorst,  
 S. T. Brown,  E. F. C. Byrd,  A. K. Chakraborty,  C.-L. Cheng,  
 Siu Hung Chien,  D. M. Chipman,  D. L. Crittenden,  H. Dachsel,  
 R. J. Doerksen,  A. D. Dutoi,  L. Fusti-Molnar,  W. A. Goddard III,  
 A. Golubeva-Zadorozhnaya,  S. R. Gwaltney,  G. Hawkins,  A. Heyden,  
 S. Hirata,  G. Kedziora,  F. J. Keil,  C. Kelley,  Jihan Kim,  R. A. King,  
 R. Z. Khaliullin,  P. P. Korambath,  W. Kurlancheek,  A. M. Lee,  M. S. Lee,  
 S. V. Levchenko,  Ching Yeh Lin,  D. Liotard,  R. C. Lochan,  I. Lotan,  
 P. E. Maslen,  N. Nair,  D. P. O'Neill,  D. Neuhauser,  E. Neuscamman,  
 C. M. Oana,  R. Olson,  B. Peters,  R. Peverati,  P. A. Pieniazek,  
 Y. M. Rhee,  J. Ritchie,  M. A. Rohrdanz,  E. Rosta,  N. J. Russ,  
 H. F. Schaefer III,  N. E. Schultz,  N. Shenvi,  A. C. Simmonett,  A. Sodt,  
 D. Stuck,  K. S. Thanthiriwatte,  V. Vanovschi,  Tao Wang,  A. Warshel,  
 C. F. Williams,  Q. Wu,  X. Xu,  W. Zhang

 Please cite Q-Chem as follows:
 Y. Shao et al., Mol. Phys. 113, 184-215 (2015)
 DOI: 10.1080/00268976.2014.952696

 Q-Chem 5.2.1 for Intel X86 EM64T Linux

 Parts of Q-Chem use Armadillo 8.300.2 (Tropical Shenanigans).
 http://arma.sourceforge.net/

 Q-Chem begins on Mon Dec  2 03:48:14 2019  

Host: 
0

     Scratch files written to /scratch/taweetham/qchem30354//
NAlpha2: 194
NElect   194
Mult     1

Checking the input file for inconsistencies... 	...done.

--------------------------------------------------------------
User input:
--------------------------------------------------------------
$MOLECULE
0 1
C   
C	1	CC
C	2	CC	1	120.0		
C	3	CC	2	120.0	1	0.0
C	4	CC	3	120.0	2	0.0	
C	5 	CC	4	120.0	3	0.0
F	1	CF	2	120.0	3	180.0
Br	2	CBr	3	120.0	4	180.0
F	3	CF	4	120.0	5	180.0
Br	4	CBr	5	120.0	6	180.0
Br	5	CBr	6	120.0	1	180.0
Br	6	CBr	1	120.0	2	180.0

CC=1.39483
CH=1.08673
CF=1.33960
CCl=1.72090
CBr=1.89068
CI=2.07886
$END

$REM
   JOB_TYPE	OPTIMIZATION
   BASIS	6-311++G**
   METHOD	B3LYP
   MEM_TOTAL	64000
   SYM_IGNORE	TRUE
$END

--------------------------------------------------------------
 ----------------------------------------------------------------
             Standard Nuclear Orientation (Angstroms)
    I     Atom           X                Y                Z
 ----------------------------------------------------------------
    1      C       0.0000000000     0.0000000000     0.0000000000
    2      C       0.0000000000     0.0000000000     1.3948300000
    3      C       1.2079582140     0.0000000000     2.0922450000
    4      C       2.4159164279     0.0000000000     1.3948300000
    5      C       2.4159164279     0.0000000000    -0.0000000000
    6      C       1.2079582140     0.0000000000    -0.6974150000
    7      F      -1.1601276309    -0.0000000000    -0.6698000000
    8      Br     -1.6373769104    -0.0000000000     2.3401700000
    9      F       1.2079582140    -0.0000000000     3.4318450000
   10      Br      4.0532933383    -0.0000000000     2.3401700000
   11      Br      4.0532933383    -0.0000000000    -0.9453400000
   12      Br      1.2079582140    -0.0000000000    -2.5880950000
 ----------------------------------------------------------------
 Nuclear Repulsion Energy =        2322.94801619 hartrees
 There are       97 alpha and       97 beta electrons
 Requested basis set is 6-311++G(d,p)
 There are 124 shells and 368 basis functions

 Total QAlloc Memory Limit  64000 MB
 Mega-Array Size       188 MB
 MEM_STATIC part       192 MB
 A cutoff of  1.0D-11 yielded   5139 shell pairs
 There are     50419 function pairs (     55540 Cartesian)
 Smallest overlap matrix eigenvalue = 7.69E-07

 Q-Chem warning in module stvman/mkSTV.C, line 318:

 Overlap eigenvalue is smaller than square root of threshold
 Use THRESH >= 12 to get rid of this warning

 Linear dependence detected in AO basis
 Tighter screening thresholds may be required for diffuse basis sets
 Use S2THRESH > 14 and THRESH = 14 in case of SCF convergence issues
 Number of orthogonalized atomic orbitals = 367
 Maximum deviation from orthogonality = 1.773E-10

 Scale SEOQF with 1.000000e-01/1.000000e-01/1.000000e-01

 Standard Electronic Orientation quadrupole field applied
 Nucleus-field energy     =    -0.0000000367 hartrees
 Guess from superposition of atomic densities
 Warning:  Energy on first SCF cycle will be non-variational
 SAD guess density has 194.000000 electrons

 -----------------------------------------------------------------------
  General SCF calculation program by
  Eric Jon Sundstrom, Paul Horn, Yuezhi Mao, Dmitri Zuev, Alec White,
  David Stuck, Shaama M.S., Shane Yost, Joonho Lee, David Small,
  Daniel Levine, Susi Lehtola, Hugh Burton, Evgeny Epifanovsky,
  Bang C. Huynh
 -----------------------------------------------------------------------
 Exchange:     0.2000 Hartree-Fock + 0.0800 Slater + 0.7200 B88
 Correlation:  0.1900 VWN1RPA + 0.8100 LYP
 Using SG-1 standard quadrature grid
 using 6 threads for integral computing
 -------------------------------------------------------
 OpenMP Integral computing Module                
 Release: version 2.0, May 2017, Q-Chem Inc. Pleasanton 
 -------------------------------------------------------
 A restricted SCF calculation will be
 performed using DIIS
 SCF converges when DIIS error is below 1.0e-08
 ---------------------------------------
  Cycle       Energy         DIIS error
 ---------------------------------------
    1  -10727.3982968885      3.14e-02  
    2  -10724.9238665691      2.45e-03  
    3  -10724.8986226859      2.69e-03  
    4  -10724.9626582276      7.60e-04  
    5  -10724.9718722290      2.75e-04  
    6  -10724.9729619173      7.69e-05  
    7  -10724.9730405338      1.95e-05  
    8  -10724.9730456247      1.06e-05  
    9  -10724.9730472689      1.63e-06  
   10  -10724.9730472929      4.10e-07  
   11  -10724.9730472940      1.79e-07  
   12  -10724.9730472954      4.36e-08  
   13  -10724.9730472955      8.09e-09  Convergence criterion met
 ---------------------------------------
 SCF time:   CPU 225.84s  wall 40.00s 
 SCF   energy in the final basis set =   -10724.9730472955
 Total energy in the final basis set =   -10724.9730472955

 --------------------------------------------------------------

                    Orbital Energies (a.u.)
 --------------------------------------------------------------

 Alpha MOs
 -- Occupied --
********-482.8612-482.8606-482.8606 -62.5165 -62.5141 -62.5134 -62.5134
-56.3373 -56.3349 -56.3342 -56.3342 -56.3330 -56.3328 -56.3308 -56.3303
-56.3300 -56.3300 -56.3297 -56.3296 -24.7349 -24.7348 -10.3208 -10.3208
-10.2848 -10.2799 -10.2798 -10.2797  -8.7253  -8.7231  -8.7223  -8.7223
 -6.5578  -6.5554  -6.5547  -6.5547  -6.5435  -6.5427  -6.5416  -6.5406
 -6.5406  -6.5404  -6.5397  -6.5397  -2.6684  -2.6661  -2.6655  -2.6653
 -2.6647  -2.6640  -2.6626  -2.6617  -2.6616  -2.6616  -2.6610  -2.6609
 -2.6525  -2.6524  -2.6506  -2.6504  -2.6497  -2.6497  -2.6496  -2.6495
 -1.2774  -1.2768  -0.9491  -0.8812  -0.8669  -0.8277  -0.8104  -0.7695
 -0.7507  -0.6621  -0.6584  -0.5992  -0.5910  -0.5506  -0.5271  -0.5097
 -0.4991  -0.4737  -0.4579  -0.4430  -0.4370  -0.4236  -0.4096  -0.3778
 -0.3651  -0.3474  -0.3310  -0.3241  -0.3214  -0.3153  -0.2892  -0.2742
 -0.2721
 -- Virtual --
 -0.0881  -0.0690  -0.0593  -0.0375  -0.0261  -0.0090  -0.0017   0.0175
  0.0221   0.0350   0.0366   0.0446   0.0516   0.0531   0.0571   0.0636
  0.0648   0.0666   0.0739   0.0828   0.0844   0.0916   0.0952   0.1002
  0.1037   0.1037   0.1151   0.1185   0.1332   0.1408   0.1520   0.1521
  0.1529   0.1597   0.1669   0.1710   0.1890   0.2023   0.2028   0.2064
  0.2090   0.2102   0.2213   0.2233   0.2376   0.2405   0.2437   0.2594
  0.2599   0.2815   0.2887   0.3061   0.3171   0.3346   0.3357   0.3437
  0.3546   0.3801   0.3923   0.3978   0.4044   0.4106   0.4192   0.4200
  0.4227   0.4227   0.4260   0.4311   0.4379   0.4673   0.4855   0.4886
  0.4912   0.4989   0.4993   0.5050   0.5158   0.5287   0.5310   0.5380
  0.5417   0.5627   0.5645   0.5737   0.5761   0.5907   0.6011   0.6141
  0.6209   0.6246   0.6397   0.6541   0.6586   0.6787   0.6978   0.7018
  0.7106   0.7144   0.7308   0.7475   0.7626   0.7952   0.7993   0.8130
  0.8271   0.8426   0.8498   0.8638   0.8854   0.8920   0.9276   0.9398
  0.9658   0.9921   1.0075   1.0334   1.0363   1.0840   1.0962   1.1079
  1.1100   1.1267   1.1373   1.2116   1.2321   1.2346   1.2921   1.3534
  1.3680   1.4033   1.4129   1.4323   1.4425   1.4631   1.5081   1.5441
  1.5493   1.5776   1.5840   1.7085   1.7166   1.7361   1.7376   1.8045
  1.8066   1.8317   1.8395   1.8712   1.9783   1.9958   2.0056   2.0096
  2.0357   2.0420   2.0424   2.0695   2.1063   2.1096   2.1467   2.1801
  2.2004   2.2178   2.2320   2.2457   2.2483   2.2864   2.2932   2.3477
  2.3861   2.3874   2.4168   2.5635   2.6866   2.7077   2.8030   2.8207
  2.8628   2.9652   3.0253   3.0298   3.0636   3.0677   3.1540   3.1582
  3.3897   3.3952   3.6413   3.7437   3.7482   3.7483   3.7575   3.8438
  3.9004   3.9521   3.9533   3.9704   3.9862   3.9896   3.9922   4.0039
  4.0366   4.0424   4.0599   4.0643   4.0682   4.0719   4.0755   4.0926
  4.1258   4.1919   4.2509   4.2557   4.3050   4.3583   4.4038   4.4056
  4.4628   4.8175   4.8445   4.8479   6.2885   6.3003   6.4349   6.4446
  6.5654   6.7128   6.7554   6.7560   6.7793   6.8330   7.5288   7.5440
  7.5448   7.5742   7.6463   7.6560   7.6680   7.6898   7.6992   7.7560
  7.7631   7.8207  23.2371  23.7762  23.7770  23.9409  23.9470  24.0394
 47.8972  48.0054  48.0280  48.0713  66.7658  66.7716 289.7240 289.7396
289.7406 289.7708 289.8418 289.8552 289.8674 289.8881 289.9176 289.9756
289.9847 290.04281020.68801020.82471020.85291020.9064
 --------------------------------------------------------------

          Ground-State Mulliken Net Atomic Charges

     Atom                 Charge (a.u.)
  ----------------------------------------
      1 C                    -0.621566
      2 C                     1.358951
      3 C                    -0.609343
      4 C                     0.188241
      5 C                     0.138355
      6 C                     0.197133
      7 F                    -0.102490
      8 Br                   -0.021033
      9 F                    -0.102855
     10 Br                   -0.139019
     11 Br                   -0.146487
     12 Br                   -0.139887
  ----------------------------------------
  Sum of atomic charges =     0.000000

 -----------------------------------------------------------------
                    Cartesian Multipole Moments
 -----------------------------------------------------------------
    Charge (ESU x 10^10)
                -0.0000
    Dipole Moment (Debye)
         X       0.6367      Y       0.0000      Z      -0.3668
       Tot       0.7348
    Quadrupole Moments (Debye-Ang)
        XX    -112.4146     XY       0.0000     YY    -116.8183
        XZ      -2.9163     YZ       0.0000     ZZ    -117.8504
    Octopole Moments (Debye-Ang^2)
       XXX    -512.9063    XXY       0.0000    XYY    -183.1357
       YYY       0.0000    XXZ     -50.0035    XYZ       0.0000
       YYZ     -57.2000    XZZ    -180.3503    YZZ       0.0000
       ZZZ    -202.8889
    Hexadecapole Moments (Debye-Ang^3)
      XXXX   -4453.6148   XXXY       0.0000   XXYY    -828.5320
      XYYY       0.0000   YYYY    -134.0162   XXXZ     -89.7395
      XXYZ       0.0000   XYYZ     -27.0139   YYYZ       0.0000
      XXZZ   -1178.5738   XYZZ       0.0000   YYZZ    -497.1007
      XZZZ    -134.4930   YZZZ       0.0000   ZZZZ   -2797.4665
 -----------------------------------------------------------------
 Calculating analytic gradient of the SCF energy
 Gradient of SCF Energy
            1           2           3           4           5           6
    1  -0.0045876   0.0057804  -0.0017422  -0.0037494  -0.0006158   0.0023410
    2  -0.0000000  -0.0000000  -0.0000000   0.0000000  -0.0000000   0.0000000
    3  -0.0005550  -0.0032029   0.0043495  -0.0046987   0.0003193   0.0050853
            7           8           9          10          11          12
    1  -0.0056556   0.0009946   0.0007836   0.0011819  -0.0029664   0.0082356
    2   0.0000000   0.0000000  -0.0000000  -0.0000000   0.0000000  -0.0000000
    3  -0.0042985  -0.0007858   0.0069794  -0.0087925   0.0016693   0.0039307
 Max gradient component =       8.793E-03
 RMS gradient           =       3.456E-03
 Gradient time:  CPU 79.67 s  wall 13.38 s
 Geometry Optimization Parameters
   NAtoms,    NIC,     NZ,  NCons,   NDum,   NFix, NCnnct, MaxDiis
       12      78      12       0       0       0       0       0


** GEOMETRY OPTIMIZATION IN DELOCALIZED INTERNAL COORDINATES **
   Searching for a Minimum

   Optimization Cycle:   1

                       Coordinates (Angstroms)
     ATOM                X               Y               Z
      1  C         0.0000000000    0.0000000000    0.0000000000
      2  C         0.0000000000    0.0000000000    1.3948300000
      3  C         1.2079582140    0.0000000000    2.0922450000
      4  C         2.4159164279    0.0000000000    1.3948300000
      5  C         2.4159164279    0.0000000000    0.0000000000
      6  C         1.2079582140    0.0000000000   -0.6974150000
      7  F        -1.1601276309    0.0000000000   -0.6698000000
      8  Br       -1.6373769104    0.0000000000    2.3401700000
      9  F         1.2079582140    0.0000000000    3.4318450000
     10  Br        4.0532933383    0.0000000000    2.3401700000
     11  Br        4.0532933383    0.0000000000   -0.9453400000
     12  Br        1.2079582140    0.0000000000   -2.5880950000
   Point Group: c1    Number of degrees of freedom:    30


   Energy is -10724.973047295


 Attempting to generate delocalized internal coordinates
 Initial Hessian constructed with Jon Baker's OPTIMIZE code

 21 Hessian modes will be used to form the next step
  Hessian Eigenvalues:
     0.201019    0.201019    0.201019    0.201019    0.250000    0.250000
     0.250000    0.250000    0.250000    0.250000    0.250000    0.250000
     0.250000    0.426727    0.426727    0.464882    0.464882    0.464882
     0.464882    0.572947    0.572947

 Minimum search - taking simple RFO step
 Searching for Lamda that Minimizes Along All modes
 Value Taken    Lamda =  -0.00566548
 Step Taken.  Stepsize is  0.142771

                             Maximum     Tolerance    Cnvgd?
         Gradient           0.037452      0.000300      NO
         Displacement       0.129327      0.001200      NO
         Energy change     *********      0.000001      NO


 New Cartesian Coordinates Obtained by Inverse Iteration

 Displacement from previous Coordinates is:  0.359272
 ----------------------------------------------------------------
             Standard Nuclear Orientation (Angstroms)
    I     Atom           X                Y                Z
 ----------------------------------------------------------------
    1      C       0.0242602583     0.0000000000     0.0031101214
    2      C       0.0068633155     0.0000000000     1.3906255178
    3      C       1.2171723294     0.0000000000     2.0690735208
    4      C       2.4337802323     0.0000000000     1.3929228857
    5      C       2.4435569859     0.0000000000    -0.0159932793
    6      C       1.2184268692     0.0000000000    -0.7123208428
    7      F      -1.1343237973     0.0000000000    -0.6564246961
    8      Br     -1.6322575871     0.0000000000     2.3393650655
    9      F       1.2093615653     0.0000000000     3.4022671618
   10      Br      4.0090031656     0.0000000000     2.4540858504
   11      Br      4.0890546405     0.0000000000    -0.9646958399
   12      Br      1.0878498694     0.0000000000    -2.6085754652
 ----------------------------------------------------------------
 Nuclear Repulsion Energy =        2306.43829987 hartrees
 There are       97 alpha and       97 beta electrons
 Applying Cartesian multipole field
    Component          Value
    ---------          -----
     (2,0,0)        1.00000E-11
     (0,2,0)        2.00000E-11
     (0,0,2)       -3.00000E-11
 Nucleus-field energy     =    -0.0000000394 hartrees
 Requested basis set is 6-311++G(d,p)
 There are 124 shells and 368 basis functions
 A cutoff of  1.0D-11 yielded   5128 shell pairs
 There are     50322 function pairs (     55425 Cartesian)
 Smallest overlap matrix eigenvalue = 7.33E-07

 Q-Chem warning in module stvman/mkSTV.C, line 318:

 Overlap eigenvalue is smaller than square root of threshold
 Use THRESH >= 12 to get rid of this warning

 Linear dependence detected in AO basis
 Tighter screening thresholds may be required for diffuse basis sets
 Use S2THRESH > 14 and THRESH = 14 in case of SCF convergence issues
 Number of orthogonalized atomic orbitals = 367
 Maximum deviation from orthogonality = 8.302E-11
 Guess MOs from SCF MO coefficient file

 -----------------------------------------------------------------------
  General SCF calculation program by
  Eric Jon Sundstrom, Paul Horn, Yuezhi Mao, Dmitri Zuev, Alec White,
  David Stuck, Shaama M.S., Shane Yost, Joonho Lee, David Small,
  Daniel Levine, Susi Lehtola, Hugh Burton, Evgeny Epifanovsky,
  Bang C. Huynh
 -----------------------------------------------------------------------
 Exchange:     0.2000 Hartree-Fock + 0.0800 Slater + 0.7200 B88
 Correlation:  0.1900 VWN1RPA + 0.8100 LYP
 Using SG-1 standard quadrature grid
 using 6 threads for integral computing
 -------------------------------------------------------
 OpenMP Integral computing Module                
 Release: version 2.0, May 2017, Q-Chem Inc. Pleasanton 
 -------------------------------------------------------
 A restricted SCF calculation will be
 performed using DIIS
 SCF converges when DIIS error is below 1.0e-08
 ---------------------------------------
  Cycle       Energy         DIIS error
 ---------------------------------------
    1  -10724.9703081038      7.29e-04  
    2  -10724.9747603186      1.82e-04  
    3  -10724.9740333675      2.87e-04  
    4  -10724.9751589924      5.07e-05  
    5  -10724.9752004873      1.36e-05  
    6  -10724.9752028625      4.33e-06  
    7  -10724.9752031005      1.82e-06  
    8  -10724.9752031487      3.88e-07  
    9  -10724.9752031508      1.44e-07  
   10  -10724.9752031510      3.69e-08  
   11  -10724.9752031512      1.47e-08  
   12  -10724.9752031505      4.91e-09  Convergence criterion met
 ---------------------------------------
 SCF time:   CPU 208.47s  wall 38.00s 
 SCF   energy in the final basis set =   -10724.9752031505
 Total energy in the final basis set =   -10724.9752031505

 --------------------------------------------------------------

                    Orbital Energies (a.u.)
 --------------------------------------------------------------

 Alpha MOs
 -- Occupied --
********-482.8625-482.8613-482.8613 -62.5171 -62.5153 -62.5141 -62.5140
-56.3380 -56.3360 -56.3349 -56.3348 -56.3336 -56.3334 -56.3318 -56.3315
-56.3306 -56.3306 -56.3303 -56.3303 -24.7336 -24.7335 -10.3184 -10.3183
-10.2896 -10.2809 -10.2807 -10.2773  -8.7258  -8.7240  -8.7228  -8.7228
 -6.5584  -6.5564  -6.5553  -6.5553  -6.5440  -6.5432  -6.5424  -6.5414
 -6.5410  -6.5410  -6.5402  -6.5402  -2.6690  -2.6670  -2.6660  -2.6658
 -2.6652  -2.6646  -2.6635  -2.6626  -2.6622  -2.6621  -2.6615  -2.6615
 -2.6530  -2.6529  -2.6514  -2.6513  -2.6501  -2.6501  -2.6501  -2.6500
 -1.2797  -1.2791  -0.9460  -0.8789  -0.8648  -0.8285  -0.8101  -0.7679
 -0.7510  -0.6620  -0.6599  -0.5995  -0.5906  -0.5472  -0.5287  -0.5109
 -0.4979  -0.4744  -0.4579  -0.4423  -0.4335  -0.4228  -0.4100  -0.3766
 -0.3636  -0.3410  -0.3325  -0.3230  -0.3217  -0.3152  -0.2967  -0.2737
 -0.2719
 -- Virtual --
 -0.0889  -0.0704  -0.0574  -0.0396  -0.0271  -0.0109  -0.0055   0.0173
  0.0219   0.0351   0.0368   0.0442   0.0512   0.0530   0.0570   0.0637
  0.0653   0.0673   0.0733   0.0792   0.0847   0.0924   0.0956   0.1008
  0.1030   0.1035   0.1120   0.1199   0.1324   0.1426   0.1491   0.1528
  0.1550   0.1602   0.1659   0.1705   0.1928   0.2006   0.2023   0.2054
  0.2108   0.2141   0.2170   0.2196   0.2341   0.2396   0.2418   0.2586
  0.2597   0.2818   0.2927   0.3032   0.3245   0.3353   0.3361   0.3401
  0.3543   0.3793   0.3898   0.3983   0.4056   0.4113   0.4188   0.4197
  0.4239   0.4254   0.4255   0.4322   0.4369   0.4690   0.4845   0.4885
  0.4898   0.5040   0.5075   0.5190   0.5230   0.5293   0.5338   0.5364
  0.5395   0.5557   0.5598   0.5744   0.5753   0.5928   0.5985   0.6166
  0.6244   0.6315   0.6379   0.6551   0.6560   0.6590   0.6967   0.6972
  0.7041   0.7186   0.7289   0.7438   0.7579   0.7961   0.7963   0.8130
  0.8262   0.8403   0.8477   0.8574   0.8784   0.8973   0.9279   0.9357
  0.9678   0.9942   1.0112   1.0259   1.0307   1.0814   1.0914   1.1037
  1.1203   1.1246   1.1469   1.2090   1.2251   1.2292   1.2801   1.3590
  1.3636   1.4030   1.4146   1.4315   1.4440   1.4770   1.5050   1.5468
  1.5512   1.5705   1.5875   1.7060   1.7176   1.7299   1.7467   1.8019
  1.8041   1.8340   1.8366   1.8701   1.9756   1.9960   2.0028   2.0103
  2.0181   2.0427   2.0434   2.0699   2.0992   2.1022   2.1631   2.1749
  2.1966   2.2166   2.2314   2.2438   2.2440   2.2844   2.2858   2.3360
  2.3754   2.3880   2.4194   2.5637   2.6855   2.7079   2.8009   2.8226
  2.8626   2.9672   3.0236   3.0276   3.0634   3.0729   3.1497   3.1664
  3.3856   3.3995   3.6354   3.7429   3.7491   3.7495   3.7570   3.8446
  3.9124   3.9585   3.9591   3.9734   3.9865   3.9881   3.9882   4.0136
  4.0356   4.0544   4.0545   4.0613   4.0655   4.0680   4.0704   4.1079
  4.1240   4.1951   4.2406   4.2610   4.3010   4.3511   4.4013   4.4089
  4.4686   4.8236   4.8316   4.8554   6.2892   6.2989   6.4333   6.4493
  6.5641   6.7178   6.7570   6.7714   6.7768   6.8181   7.5267   7.5432
  7.5439   7.5750   7.6384   7.6401   7.6746   7.6887   7.7036   7.7601
  7.7617   7.8140  23.2436  23.7691  23.7769  23.9296  23.9466  24.0428
 47.8968  48.0064  48.0256  48.0573  66.7667  66.7697 289.7210 289.7386
289.7393 289.7714 289.8357 289.8382 289.8682 289.8948 289.9203 289.9781
289.9793 290.03651020.68821020.82621020.84991020.8884
 --------------------------------------------------------------

          Ground-State Mulliken Net Atomic Charges

     Atom                 Charge (a.u.)
  ----------------------------------------
      1 C                    -0.557089
      2 C                     1.262852
      3 C                    -0.539341
      4 C                     0.187716
      5 C                     0.034415
      6 C                     0.195241
      7 F                    -0.090047
      8 Br                   -0.020395
      9 F                    -0.090172
     10 Br                   -0.121028
     11 Br                   -0.139985
     12 Br                   -0.122168
  ----------------------------------------
  Sum of atomic charges =     0.000000

 -----------------------------------------------------------------
                    Cartesian Multipole Moments
 -----------------------------------------------------------------
    Charge (ESU x 10^10)
                -0.0000
    Dipole Moment (Debye)
         X       0.5257      Y      -0.0000      Z      -0.2974
       Tot       0.6040
    Quadrupole Moments (Debye-Ang)
        XX    -112.8093     XY      -0.0000     YY    -116.8849
        XZ      -2.3647     YZ      -0.0000     ZZ    -117.2506
    Octopole Moments (Debye-Ang^2)
       XXX    -511.7420    XXY      -0.0000    XYY    -181.8447
       YYY      -0.0000    XXZ     -49.3130    XYZ       0.0000
       YYZ     -58.0529    XZZ    -178.2494    YZZ      -0.0000
       ZZZ    -202.8795
    Hexadecapole Moments (Debye-Ang^3)
      XXXX   -4446.1484   XXXY      -0.0000   XXYY    -824.1136
      XYYY      -0.0000   YYYY    -134.1695   XXXZ    -117.1632
      XXYZ      -0.0000   XYYZ     -36.3697   YYYZ      -0.0000
      XXZZ   -1175.9165   XYZZ       0.0000   YYZZ    -508.1567
      XZZZ    -142.5827   YZZZ      -0.0000   ZZZZ   -2847.1636
 -----------------------------------------------------------------
 Calculating analytic gradient of the SCF energy
 Gradient of SCF Energy
            1           2           3           4           5           6
    1  -0.0005449   0.0046311  -0.0009862  -0.0026889   0.0030563  -0.0046763
    2   0.0000000   0.0000000  -0.0000000  -0.0000000   0.0000000  -0.0000000
    3   0.0009758  -0.0026188   0.0000474   0.0042524  -0.0016465   0.0001439
            7           8           9          10          11          12
    1   0.0007181  -0.0011765   0.0005015   0.0003330   0.0025496  -0.0017167
    2  -0.0000000  -0.0000000   0.0000000   0.0000000  -0.0000000   0.0000000
    3  -0.0002971   0.0006349  -0.0008117   0.0021521  -0.0014190  -0.0014134
 Max gradient component =       4.676E-03
 RMS gradient           =       1.758E-03
 Gradient time:  CPU 78.90 s  wall 13.25 s
 Geometry Optimization Parameters
   NAtoms,    NIC,     NZ,  NCons,   NDum,   NFix, NCnnct, MaxDiis
       12      78      12       0       0       0       0       0

 Cartesian Hessian Update
 Hessian updated using BFGS update


** GEOMETRY OPTIMIZATION IN DELOCALIZED INTERNAL COORDINATES **
   Searching for a Minimum

   Optimization Cycle:   2

                       Coordinates (Angstroms)
     ATOM                X               Y               Z
      1  C         0.0242602583    0.0000000000    0.0031101214
      2  C         0.0068633155    0.0000000000    1.3906255178
      3  C         1.2171723294    0.0000000000    2.0690735208
      4  C         2.4337802323    0.0000000000    1.3929228857
      5  C         2.4435569859    0.0000000000   -0.0159932793
      6  C         1.2184268692    0.0000000000   -0.7123208428
      7  F        -1.1343237973    0.0000000000   -0.6564246961
      8  Br       -1.6322575871    0.0000000000    2.3393650655
      9  F         1.2093615653    0.0000000000    3.4022671618
     10  Br        4.0090031656    0.0000000000    2.4540858504
     11  Br        4.0890546405    0.0000000000   -0.9646958399
     12  Br        1.0878498694    0.0000000000   -2.6085754652
   Point Group: c1    Number of degrees of freedom:    30


   Energy is -10724.975203151

 Hessian updated using BFGS update

 10 Hessian modes will be used to form the next step
  Hessian Eigenvalues:
     0.200323    0.202959    0.237416    0.276302    0.426726    0.453584
     0.464858    0.509745    0.572826    0.575658

 Minimum search - taking simple RFO step
 Searching for Lamda that Minimizes Along All modes
 Value Taken    Lamda =  -0.00034053
 Step Taken.  Stepsize is  0.029204

                             Maximum     Tolerance    Cnvgd?
         Gradient           0.010092      0.000300      NO
         Displacement       0.023257      0.001200      NO
         Energy change     -0.002156      0.000001      NO


 New Cartesian Coordinates Obtained by Inverse Iteration

 Displacement from previous Coordinates is:  0.065452
 ----------------------------------------------------------------
             Standard Nuclear Orientation (Angstroms)
    I     Atom           X                Y                Z
 ----------------------------------------------------------------
    1      C       0.0228325575     0.0000000000     0.0037207128
    2      C       0.0021898762     0.0000000000     1.3933121536
    3      C       1.2159106796     0.0000000000     2.0700837908
    4      C       2.4326599218     0.0000000000     1.3904950224
    5      C       2.4381344417     0.0000000000    -0.0130709501
    6      C       1.2197395907     0.0000000000    -0.7102502722
    7      F      -1.1361947151     0.0000000000    -0.6554487588
    8      Br     -1.6345239416     0.0000000000     2.3405998708
    9      F       1.2079086061     0.0000000000     3.4037391999
   10      Br      4.0161806061     0.0000000000     2.4338538295
   11      Br      4.0782980726     0.0000000000    -0.9588347784
   12      Br      1.1096121515     0.0000000000    -2.6047598203
 ----------------------------------------------------------------
 Nuclear Repulsion Energy =        2310.52452605 hartrees
 There are       97 alpha and       97 beta electrons
 Applying Cartesian multipole field
    Component          Value
    ---------          -----
     (2,0,0)        1.00000E-11
     (0,2,0)        2.00000E-11
     (0,0,2)       -3.00000E-11
 Nucleus-field energy     =    -0.0000000389 hartrees
 Requested basis set is 6-311++G(d,p)
 There are 124 shells and 368 basis functions
 A cutoff of  1.0D-11 yielded   5128 shell pairs
 There are     50322 function pairs (     55425 Cartesian)
 Smallest overlap matrix eigenvalue = 7.24E-07

 Q-Chem warning in module stvman/mkSTV.C, line 318:

 Overlap eigenvalue is smaller than square root of threshold
 Use THRESH >= 12 to get rid of this warning

 Linear dependence detected in AO basis
 Tighter screening thresholds may be required for diffuse basis sets
 Use S2THRESH > 14 and THRESH = 14 in case of SCF convergence issues
 Number of orthogonalized atomic orbitals = 367
 Maximum deviation from orthogonality = 1.572E-10
 Guess MOs from SCF MO coefficient file

 -----------------------------------------------------------------------
  General SCF calculation program by
  Eric Jon Sundstrom, Paul Horn, Yuezhi Mao, Dmitri Zuev, Alec White,
  David Stuck, Shaama M.S., Shane Yost, Joonho Lee, David Small,
  Daniel Levine, Susi Lehtola, Hugh Burton, Evgeny Epifanovsky,
  Bang C. Huynh
 -----------------------------------------------------------------------
 Exchange:     0.2000 Hartree-Fock + 0.0800 Slater + 0.7200 B88
 Correlation:  0.1900 VWN1RPA + 0.8100 LYP
 Using SG-1 standard quadrature grid
 using 6 threads for integral computing
 -------------------------------------------------------
 OpenMP Integral computing Module                
 Release: version 2.0, May 2017, Q-Chem Inc. Pleasanton 
 -------------------------------------------------------
 A restricted SCF calculation will be
 performed using DIIS
 SCF converges when DIIS error is below 1.0e-08
 ---------------------------------------
  Cycle       Energy         DIIS error
 ---------------------------------------
    1  -10724.9751937815      1.54e-04  
    2  -10724.9753473017      4.83e-05  
    3  -10724.9752488984      8.85e-05  
    4  -10724.9753865182      6.79e-06  
    5  -10724.9753871939      2.25e-06  
    6  -10724.9753872643      6.25e-07  
    7  -10724.9753872691      2.65e-07  
    8  -10724.9753872699      8.15e-08  
    9  -10724.9753872701      2.93e-08  
   10  -10724.9753872702      7.39e-09  Convergence criterion met
 ---------------------------------------
 SCF time:   CPU 174.40s  wall 32.00s 
 SCF   energy in the final basis set =   -10724.9753872702
 Total energy in the final basis set =   -10724.9753872702

 --------------------------------------------------------------

                    Orbital Energies (a.u.)
 --------------------------------------------------------------

 Alpha MOs
 -- Occupied --
********-482.8620-482.8612-482.8612 -62.5173 -62.5148 -62.5140 -62.5139
-56.3381 -56.3356 -56.3348 -56.3348 -56.3338 -56.3335 -56.3314 -56.3310
-56.3305 -56.3305 -56.3302 -56.3302 -24.7334 -24.7334 -10.3186 -10.3185
-10.2879 -10.2802 -10.2800 -10.2774  -8.7260  -8.7237  -8.7228  -8.7227
 -6.5586  -6.5560  -6.5553  -6.5552  -6.5442  -6.5434  -6.5421  -6.5410
 -6.5410  -6.5410  -6.5402  -6.5401  -2.6692  -2.6667  -2.6660  -2.6658
 -2.6654  -2.6647  -2.6631  -2.6622  -2.6621  -2.6621  -2.6614  -2.6614
 -2.6532  -2.6531  -2.6511  -2.6510  -2.6501  -2.6501  -2.6500  -2.6499
 -1.2793  -1.2787  -0.9466  -0.8797  -0.8652  -0.8288  -0.8105  -0.7674
 -0.7512  -0.6622  -0.6594  -0.5992  -0.5908  -0.5471  -0.5283  -0.5106
 -0.4984  -0.4742  -0.4585  -0.4425  -0.4344  -0.4226  -0.4100  -0.3769
 -0.3639  -0.3421  -0.3323  -0.3232  -0.3218  -0.3152  -0.2955  -0.2733
 -0.2718
 -- Virtual --
 -0.0880  -0.0696  -0.0575  -0.0387  -0.0265  -0.0099  -0.0046   0.0174
  0.0220   0.0350   0.0368   0.0444   0.0515   0.0530   0.0570   0.0639
  0.0652   0.0673   0.0733   0.0801   0.0847   0.0926   0.0956   0.1007
  0.1032   0.1035   0.1127   0.1200   0.1327   0.1427   0.1497   0.1528
  0.1548   0.1603   0.1670   0.1706   0.1925   0.2016   0.2025   0.2054
  0.2097   0.2137   0.2181   0.2204   0.2344   0.2396   0.2422   0.2586
  0.2595   0.2823   0.2920   0.3032   0.3242   0.3355   0.3361   0.3404
  0.3546   0.3796   0.3903   0.3982   0.4053   0.4115   0.4190   0.4199
  0.4237   0.4254   0.4257   0.4321   0.4370   0.4698   0.4867   0.4880
  0.4899   0.5040   0.5057   0.5184   0.5189   0.5294   0.5329   0.5363
  0.5394   0.5567   0.5608   0.5753   0.5760   0.5926   0.6008   0.6172
  0.6237   0.6307   0.6384   0.6557   0.6570   0.6614   0.6966   0.6984
  0.7057   0.7179   0.7296   0.7456   0.7594   0.7956   0.7968   0.8135
  0.8272   0.8410   0.8482   0.8580   0.8803   0.8980   0.9280   0.9379
  0.9685   0.9945   1.0108   1.0281   1.0317   1.0820   1.0920   1.1046
  1.1184   1.1260   1.1470   1.2117   1.2249   1.2302   1.2793   1.3598
  1.3647   1.4034   1.4147   1.4315   1.4437   1.4786   1.5067   1.5466
  1.5513   1.5713   1.5890   1.7054   1.7187   1.7325   1.7462   1.8034
  1.8047   1.8359   1.8360   1.8709   1.9764   1.9961   2.0033   2.0101
  2.0192   2.0430   2.0442   2.0703   2.1005   2.1039   2.1619   2.1786
  2.1976   2.2166   2.2313   2.2442   2.2447   2.2859   2.2893   2.3378
  2.3777   2.3871   2.4186   2.5640   2.6854   2.7083   2.8017   2.8228
  2.8639   2.9694   3.0251   3.0286   3.0655   3.0728   3.1512   3.1665
  3.3875   3.3995   3.6367   3.7430   3.7492   3.7496   3.7578   3.8469
  3.9109   3.9582   3.9590   3.9730   3.9869   3.9883   3.9884   4.0122
  4.0364   4.0537   4.0577   4.0621   4.0669   4.0684   4.0693   4.1081
  4.1253   4.1968   4.2430   4.2601   4.3032   4.3532   4.4019   4.4090
  4.4679   4.8227   4.8325   4.8550   6.2894   6.2990   6.4332   6.4493
  6.5643   6.7176   6.7569   6.7709   6.7775   6.8224   7.5273   7.5435
  7.5437   7.5752   7.6416   7.6419   7.6741   7.6893   7.7040   7.7608
  7.7633   7.8158  23.2443  23.7741  23.7773  23.9388  23.9438  24.0398
 47.8973  48.0063  48.0262  48.0611  66.7662  66.7698 289.7218 289.7389
289.7392 289.7717 289.8376 289.8412 289.8684 289.8942 289.9213 289.9799
289.9805 290.03841020.68881020.82611020.85061020.8932
 --------------------------------------------------------------

          Ground-State Mulliken Net Atomic Charges

     Atom                 Charge (a.u.)
  ----------------------------------------
      1 C                    -0.562888
      2 C                     1.267819
      3 C                    -0.545604
      4 C                     0.198152
      5 C                     0.027348
      6 C                     0.206407
      7 F                    -0.091113
      8 Br                   -0.019644
      9 F                    -0.091323
     10 Br                   -0.122722
     11 Br                   -0.142453
     12 Br                   -0.123978
  ----------------------------------------
  Sum of atomic charges =     0.000000

 -----------------------------------------------------------------
                    Cartesian Multipole Moments
 -----------------------------------------------------------------
    Charge (ESU x 10^10)
                -0.0000
    Dipole Moment (Debye)
         X       0.5329      Y      -0.0000      Z      -0.3034
       Tot       0.6132
    Quadrupole Moments (Debye-Ang)
        XX    -112.7338     XY       0.0000     YY    -116.8530
        XZ      -2.4609     YZ      -0.0000     ZZ    -117.3050
    Octopole Moments (Debye-Ang^2)
       XXX    -511.9701    XXY       0.0000    XYY    -181.9620
       YYY       0.0000    XXZ     -49.2011    XYZ      -0.0000
       YYZ     -57.9411    XZZ    -178.5815    YZZ      -0.0000
       ZZZ    -202.9405
    Hexadecapole Moments (Debye-Ang^3)
      XXXX   -4444.8628   XXXY       0.0000   XXYY    -824.0701
      XYYY       0.0000   YYYY    -134.0941   XXXZ    -111.2397
      XXYZ      -0.0000   XYYZ     -34.7141   YYYZ      -0.0000
      XXZZ   -1175.0662   XYZZ      -0.0000   YYZZ    -505.8618
      XZZZ    -140.9783   YZZZ      -0.0000   ZZZZ   -2835.9274
 -----------------------------------------------------------------
 Calculating analytic gradient of the SCF energy
 Gradient of SCF Energy
            1           2           3           4           5           6
    1  -0.0005972   0.0013830  -0.0004469  -0.0004685   0.0010175  -0.0003050
    2  -0.0000000  -0.0000000  -0.0000000  -0.0000000   0.0000000   0.0000000
    3   0.0002251  -0.0008490   0.0004509   0.0002452  -0.0005672   0.0002128
            7           8           9          10          11          12
    1   0.0002689  -0.0005269  -0.0001096   0.0001657  -0.0003303  -0.0000508
    2  -0.0000000  -0.0000000   0.0000000   0.0000000  -0.0000000  -0.0000000
    3   0.0002012   0.0002552  -0.0003894   0.0002354   0.0002336  -0.0002537
 Max gradient component =       1.383E-03
 RMS gradient           =       4.134E-04
 Gradient time:  CPU 78.97 s  wall 13.26 s
 Geometry Optimization Parameters
   NAtoms,    NIC,     NZ,  NCons,   NDum,   NFix, NCnnct, MaxDiis
       12      78      12       0       0       0       0       0

 Cartesian Hessian Update
 Hessian updated using BFGS update


** GEOMETRY OPTIMIZATION IN DELOCALIZED INTERNAL COORDINATES **
   Searching for a Minimum

   Optimization Cycle:   3

                       Coordinates (Angstroms)
     ATOM                X               Y               Z
      1  C         0.0228325575    0.0000000000    0.0037207128
      2  C         0.0021898762    0.0000000000    1.3933121536
      3  C         1.2159106796    0.0000000000    2.0700837908
      4  C         2.4326599218    0.0000000000    1.3904950224
      5  C         2.4381344417    0.0000000000   -0.0130709501
      6  C         1.2197395907    0.0000000000   -0.7102502722
      7  F        -1.1361947151    0.0000000000   -0.6554487588
      8  Br       -1.6345239416    0.0000000000    2.3405998708
      9  F         1.2079086061    0.0000000000    3.4037391999
     10  Br        4.0161806061    0.0000000000    2.4338538295
     11  Br        4.0782980726    0.0000000000   -0.9588347784
     12  Br        1.1096121515    0.0000000000   -2.6047598203
   Point Group: c1    Number of degrees of freedom:    30


   Energy is -10724.975387270

 Hessian updated using BFGS update

 13 Hessian modes will be used to form the next step
  Hessian Eigenvalues:
     0.194997    0.200859    0.206363    0.235489    0.249091    0.282855
     0.426721    0.432738    0.464806    0.464880    0.497203    0.570923
     0.572917

 Minimum search - taking simple RFO step
 Searching for Lamda that Minimizes Along All modes
 Value Taken    Lamda =  -0.00000900
 Step Taken.  Stepsize is  0.005927

                             Maximum     Tolerance    Cnvgd?
         Gradient           0.000949      0.000300      NO
         Displacement       0.004179      0.001200      NO
         Energy change     -0.000184      0.000001      NO


 New Cartesian Coordinates Obtained by Inverse Iteration

 Displacement from previous Coordinates is:  0.006773
 ----------------------------------------------------------------
             Standard Nuclear Orientation (Angstroms)
    I     Atom           X                Y                Z
 ----------------------------------------------------------------
    1      C       0.0226449564     0.0000000000     0.0037502342
    2      C       0.0008490085     0.0000000000     1.3940875088
    3      C       1.2157858387     0.0000000000     2.0701832997
    4      C       2.4324596118     0.0000000000     1.3903255281
    5      C       2.4371863725     0.0000000000    -0.0125448578
    6      C       1.2196895193     0.0000000000    -0.7099468247
    7      F      -1.1360541058     0.0000000000    -0.6566336351
    8      Br     -1.6344001845     0.0000000000     2.3405668525
    9      F       1.2090012747     0.0000000000     3.4042179545
   10      Br      4.0160980369     0.0000000000     2.4321378855
   11      Br      4.0783394611     0.0000000000    -0.9588757747
   12      Br      1.1111480574     0.0000000000    -2.6038281708
 ----------------------------------------------------------------
 Nuclear Repulsion Energy =        2310.86882853 hartrees
 There are       97 alpha and       97 beta electrons
 Applying Cartesian multipole field
    Component          Value
    ---------          -----
     (2,0,0)        1.00000E-11
     (0,2,0)        2.00000E-11
     (0,0,2)       -3.00000E-11
 Nucleus-field energy     =    -0.0000000389 hartrees
 Requested basis set is 6-311++G(d,p)
 There are 124 shells and 368 basis functions
 A cutoff of  1.0D-11 yielded   5128 shell pairs
 There are     50322 function pairs (     55425 Cartesian)
 Smallest overlap matrix eigenvalue = 7.22E-07

 Q-Chem warning in module stvman/mkSTV.C, line 318:

 Overlap eigenvalue is smaller than square root of threshold
 Use THRESH >= 12 to get rid of this warning

 Linear dependence detected in AO basis
 Tighter screening thresholds may be required for diffuse basis sets
 Use S2THRESH > 14 and THRESH = 14 in case of SCF convergence issues
 Number of orthogonalized atomic orbitals = 367
 Maximum deviation from orthogonality = 1.482E-10
 Guess MOs from SCF MO coefficient file

 -----------------------------------------------------------------------
  General SCF calculation program by
  Eric Jon Sundstrom, Paul Horn, Yuezhi Mao, Dmitri Zuev, Alec White,
  David Stuck, Shaama M.S., Shane Yost, Joonho Lee, David Small,
  Daniel Levine, Susi Lehtola, Hugh Burton, Evgeny Epifanovsky,
  Bang C. Huynh
 -----------------------------------------------------------------------
 Exchange:     0.2000 Hartree-Fock + 0.0800 Slater + 0.7200 B88
 Correlation:  0.1900 VWN1RPA + 0.8100 LYP
 Using SG-1 standard quadrature grid
 using 6 threads for integral computing
 -------------------------------------------------------
 OpenMP Integral computing Module                
 Release: version 2.0, May 2017, Q-Chem Inc. Pleasanton 
 -------------------------------------------------------
 A restricted SCF calculation will be
 performed using DIIS
 SCF converges when DIIS error is below 1.0e-08
 ---------------------------------------
  Cycle       Energy         DIIS error
 ---------------------------------------
    1  -10724.9753852049      2.79e-05  
    2  -10724.9753914188      7.13e-06  
    3  -10724.9753901402      1.15e-05  
    4  -10724.9753920977      1.81e-06  
    5  -10724.9753921522      4.95e-07  
    6  -10724.9753921557      1.47e-07  
    7  -10724.9753921550      6.27e-08  
    8  -10724.9753921546      1.55e-08  
    9  -10724.9753921541      4.80e-09  Convergence criterion met
 ---------------------------------------
 SCF time:   CPU 153.98s  wall 28.00s 
 SCF   energy in the final basis set =   -10724.9753921541
 Total energy in the final basis set =   -10724.9753921541

 --------------------------------------------------------------

                    Orbital Energies (a.u.)
 --------------------------------------------------------------

 Alpha MOs
 -- Occupied --
********-482.8619-482.8612-482.8612 -62.5174 -62.5147 -62.5140 -62.5139
-56.3383 -56.3355 -56.3348 -56.3348 -56.3339 -56.3336 -56.3313 -56.3309
-56.3305 -56.3305 -56.3302 -56.3302 -24.7334 -24.7333 -10.3186 -10.3185
-10.2878 -10.2801 -10.2799 -10.2775  -8.7262  -8.7236  -8.7228  -8.7227
 -6.5587  -6.5559  -6.5553  -6.5552  -6.5443  -6.5435  -6.5420  -6.5410
 -6.5410  -6.5409  -6.5402  -6.5401  -2.6693  -2.6665  -2.6660  -2.6658
 -2.6656  -2.6649  -2.6630  -2.6621  -2.6621  -2.6621  -2.6614  -2.6614
 -2.6534  -2.6532  -2.6510  -2.6509  -2.6501  -2.6500  -2.6500  -2.6499
 -1.2791  -1.2785  -0.9467  -0.8798  -0.8653  -0.8287  -0.8106  -0.7674
 -0.7512  -0.6621  -0.6593  -0.5990  -0.5907  -0.5470  -0.5282  -0.5104
 -0.4986  -0.4741  -0.4586  -0.4425  -0.4344  -0.4227  -0.4100  -0.3770
 -0.3639  -0.3422  -0.3322  -0.3232  -0.3219  -0.3152  -0.2953  -0.2732
 -0.2718
 -- Virtual --
 -0.0879  -0.0696  -0.0575  -0.0385  -0.0263  -0.0099  -0.0045   0.0174
  0.0220   0.0350   0.0368   0.0444   0.0516   0.0530   0.0570   0.0639
  0.0652   0.0673   0.0733   0.0802   0.0847   0.0925   0.0956   0.1007
  0.1033   0.1035   0.1128   0.1199   0.1327   0.1426   0.1497   0.1528
  0.1548   0.1604   0.1671   0.1707   0.1925   0.2017   0.2024   0.2054
  0.2094   0.2135   0.2181   0.2204   0.2344   0.2396   0.2422   0.2586
  0.2595   0.2824   0.2918   0.3032   0.3242   0.3355   0.3362   0.3404
  0.3546   0.3797   0.3903   0.3982   0.4054   0.4116   0.4189   0.4200
  0.4237   0.4253   0.4257   0.4322   0.4370   0.4697   0.4869   0.4879
  0.4899   0.5040   0.5055   0.5181   0.5189   0.5295   0.5329   0.5360
  0.5392   0.5569   0.5608   0.5756   0.5761   0.5926   0.6010   0.6169
  0.6236   0.6307   0.6385   0.6558   0.6571   0.6617   0.6966   0.6984
  0.7058   0.7178   0.7296   0.7457   0.7597   0.7956   0.7968   0.8135
  0.8272   0.8413   0.8483   0.8580   0.8805   0.8981   0.9280   0.9380
  0.9687   0.9945   1.0108   1.0282   1.0317   1.0820   1.0921   1.1047
  1.1185   1.1259   1.1470   1.2117   1.2248   1.2304   1.2789   1.3600
  1.3651   1.4034   1.4147   1.4314   1.4438   1.4791   1.5068   1.5466
  1.5510   1.5714   1.5892   1.7052   1.7187   1.7325   1.7464   1.8035
  1.8047   1.8360   1.8361   1.8709   1.9765   1.9962   2.0034   2.0101
  2.0192   2.0431   2.0441   2.0704   2.1007   2.1041   2.1620   2.1788
  2.1974   2.2163   2.2311   2.2443   2.2447   2.2864   2.2898   2.3377
  2.3775   2.3870   2.4185   2.5640   2.6853   2.7083   2.8018   2.8228
  2.8639   2.9695   3.0251   3.0286   3.0655   3.0727   3.1512   3.1662
  3.3873   3.3996   3.6365   3.7430   3.7492   3.7496   3.7577   3.8472
  3.9108   3.9579   3.9587   3.9729   3.9869   3.9884   3.9884   4.0120
  4.0364   4.0533   4.0580   4.0622   4.0670   4.0685   4.0692   4.1077
  4.1254   4.1968   4.2433   4.2602   4.3034   4.3534   4.4019   4.4089
  4.4680   4.8224   4.8321   4.8548   6.2895   6.2990   6.4332   6.4492
  6.5641   6.7174   6.7572   6.7706   6.7776   6.8226   7.5274   7.5435
  7.5437   7.5752   7.6418   7.6421   7.6741   7.6895   7.7041   7.7611
  7.7635   7.8160  23.2444  23.7740  23.7775  23.9392  23.9437  24.0389
 47.8973  48.0064  48.0263  48.0613  66.7661  66.7698 289.7219 289.7390
289.7391 289.7718 289.8377 289.8414 289.8685 289.8944 289.9214 289.9802
289.9808 290.03851020.68881020.82631020.85081020.8934
 --------------------------------------------------------------

          Ground-State Mulliken Net Atomic Charges

     Atom                 Charge (a.u.)
  ----------------------------------------
      1 C                    -0.563863
      2 C                     1.266546
      3 C                    -0.546354
      4 C                     0.199904
      5 C                     0.026855
      6 C                     0.208420
      7 F                    -0.091187
      8 Br                   -0.019401
      9 F                    -0.091410
     10 Br                   -0.122782
     11 Br                   -0.142667
     12 Br                   -0.124059
  ----------------------------------------
  Sum of atomic charges =     0.000000

 -----------------------------------------------------------------
                    Cartesian Multipole Moments
 -----------------------------------------------------------------
    Charge (ESU x 10^10)
                -0.0000
    Dipole Moment (Debye)
         X       0.5256      Y      -0.0000      Z      -0.2991
       Tot       0.6048
    Quadrupole Moments (Debye-Ang)
        XX    -112.7433     XY       0.0000     YY    -116.8500
        XZ      -2.4710     YZ      -0.0000     ZZ    -117.3037
    Octopole Moments (Debye-Ang^2)
       XXX    -512.0988    XXY      -0.0000    XYY    -181.9871
       YYY      -0.0000    XXZ     -49.1404    XYZ       0.0000
       YYZ     -57.9235    XZZ    -178.6373    YZZ      -0.0000
       ZZZ    -202.9334
    Hexadecapole Moments (Debye-Ang^3)
      XXXX   -4445.1518   XXXY       0.0000   XXYY    -824.0958
      XYYY       0.0000   YYYY    -134.0846   XXXZ    -110.5778
      XXYZ       0.0000   XYYZ     -34.5489   YYYZ      -0.0000
      XXZZ   -1174.9271   XYZZ       0.0000   YYZZ    -505.6239
      XZZZ    -140.8181   YZZZ      -0.0000   ZZZZ   -2834.8298
 -----------------------------------------------------------------
 Calculating analytic gradient of the SCF energy
 Gradient of SCF Energy
            1           2           3           4           5           6
    1  -0.0003018   0.0002142  -0.0000517  -0.0001456   0.0001912   0.0000275
    2  -0.0000000   0.0000000  -0.0000000   0.0000000   0.0000000  -0.0000000
    3  -0.0001167  -0.0001675   0.0003435  -0.0000432  -0.0000942   0.0001221
            7           8           9          10          11          12
    1   0.0001376  -0.0000526   0.0000023  -0.0000393  -0.0000428   0.0000608
    2   0.0000000   0.0000000   0.0000000  -0.0000000  -0.0000000  -0.0000000
    3  -0.0000085  -0.0000201  -0.0001258   0.0000021   0.0000687   0.0000397
 Max gradient component =       3.435E-04
 RMS gradient           =       1.099E-04
 Gradient time:  CPU 79.17 s  wall 13.30 s
 Geometry Optimization Parameters
   NAtoms,    NIC,     NZ,  NCons,   NDum,   NFix, NCnnct, MaxDiis
       12      78      12       0       0       0       0       0

 Cartesian Hessian Update
 Hessian updated using BFGS update


** GEOMETRY OPTIMIZATION IN DELOCALIZED INTERNAL COORDINATES **
   Searching for a Minimum

   Optimization Cycle:   4

                       Coordinates (Angstroms)
     ATOM                X               Y               Z
      1  C         0.0226449564    0.0000000000    0.0037502342
      2  C         0.0008490085    0.0000000000    1.3940875088
      3  C         1.2157858387    0.0000000000    2.0701832997
      4  C         2.4324596118    0.0000000000    1.3903255281
      5  C         2.4371863725    0.0000000000   -0.0125448578
      6  C         1.2196895193    0.0000000000   -0.7099468247
      7  F        -1.1360541058    0.0000000000   -0.6566336351
      8  Br       -1.6344001845    0.0000000000    2.3405668525
      9  F         1.2090012747    0.0000000000    3.4042179545
     10  Br        4.0160980369    0.0000000000    2.4321378855
     11  Br        4.0783394611    0.0000000000   -0.9588757747
     12  Br        1.1111480574    0.0000000000   -2.6038281708
   Point Group: c1    Number of degrees of freedom:    30


   Energy is -10724.975392154

 Hessian updated using BFGS update

 16 Hessian modes will be used to form the next step
  Hessian Eigenvalues:
     0.167639    0.201018    0.201777    0.204057    0.229409    0.249580
     0.257750    0.282615    0.426727    0.459237    0.464796    0.464882
     0.465247    0.509085    0.561267    0.572932

 Minimum search - taking simple RFO step
 Searching for Lamda that Minimizes Along All modes
 Value Taken    Lamda =   0.00000000
 Step Taken.  Stepsize is  0.001724

                             Maximum     Tolerance    Cnvgd?
         Gradient           0.000294      0.000300     YES
         Displacement       0.001437      0.001200      NO
         Energy change     -0.000005      0.000001      NO


 New Cartesian Coordinates Obtained by Inverse Iteration

 Displacement from previous Coordinates is:  0.001328
 ----------------------------------------------------------------
             Standard Nuclear Orientation (Angstroms)
    I     Atom           X                Y                Z
 ----------------------------------------------------------------
    1      C       0.0228463454     0.0000000000     0.0038495828
    2      C       0.0006168411     0.0000000000     1.3942238710
    3      C       1.2157938383     0.0000000000     2.0699196571
    4      C       2.4326438998     0.0000000000     1.3903262732
    5      C       2.4370935178     0.0000000000    -0.0124974247
    6      C       1.2197442524     0.0000000000    -0.7101037796
    7      F      -1.1360793710     0.0000000000    -0.6564042577
    8      Br     -1.6344266326     0.0000000000     2.3406234498
    9      F       1.2088145322     0.0000000000     3.4041009257
   10      Br      4.0161865389     0.0000000000     2.4323418945
   11      Br      4.0784713931     0.0000000000    -0.9589013203
   12      Br      1.1110426917     0.0000000000    -2.6040388718
 ----------------------------------------------------------------
 Nuclear Repulsion Energy =        2310.78962290 hartrees
 There are       97 alpha and       97 beta electrons
 Applying Cartesian multipole field
    Component          Value
    ---------          -----
     (2,0,0)        1.00000E-11
     (0,2,0)        2.00000E-11
     (0,0,2)       -3.00000E-11
 Nucleus-field energy     =    -0.0000000389 hartrees
 Requested basis set is 6-311++G(d,p)
 There are 124 shells and 368 basis functions
 A cutoff of  1.0D-11 yielded   5128 shell pairs
 There are     50322 function pairs (     55425 Cartesian)
 Smallest overlap matrix eigenvalue = 7.20E-07

 Q-Chem warning in module stvman/mkSTV.C, line 318:

 Overlap eigenvalue is smaller than square root of threshold
 Use THRESH >= 12 to get rid of this warning

 Linear dependence detected in AO basis
 Tighter screening thresholds may be required for diffuse basis sets
 Use S2THRESH > 14 and THRESH = 14 in case of SCF convergence issues
 Number of orthogonalized atomic orbitals = 367
 Maximum deviation from orthogonality = 1.458E-10
 Guess MOs from SCF MO coefficient file

 -----------------------------------------------------------------------
  General SCF calculation program by
  Eric Jon Sundstrom, Paul Horn, Yuezhi Mao, Dmitri Zuev, Alec White,
  David Stuck, Shaama M.S., Shane Yost, Joonho Lee, David Small,
  Daniel Levine, Susi Lehtola, Hugh Burton, Evgeny Epifanovsky,
  Bang C. Huynh
 -----------------------------------------------------------------------
 Exchange:     0.2000 Hartree-Fock + 0.0800 Slater + 0.7200 B88
 Correlation:  0.1900 VWN1RPA + 0.8100 LYP
 Using SG-1 standard quadrature grid
 using 6 threads for integral computing
 -------------------------------------------------------
 OpenMP Integral computing Module                
 Release: version 2.0, May 2017, Q-Chem Inc. Pleasanton 
 -------------------------------------------------------
 A restricted SCF calculation will be
 performed using DIIS
 SCF converges when DIIS error is below 1.0e-08
 ---------------------------------------
  Cycle       Energy         DIIS error
 ---------------------------------------
    1  -10724.9753919606      8.90e-06  
    2  -10724.9753924242      2.80e-06  
    3  -10724.9753923657      3.67e-06  
    4  -10724.9753925000      3.57e-07  
    5  -10724.9753925020      1.15e-07  
    6  -10724.9753925029      3.52e-08  
    7  -10724.9753925041      1.72e-08  
    8  -10724.9753925046      5.93e-09  Convergence criterion met
 ---------------------------------------
 SCF time:   CPU 136.43s  wall 25.00s 
 SCF   energy in the final basis set =   -10724.9753925046
 Total energy in the final basis set =   -10724.9753925046

 --------------------------------------------------------------

                    Orbital Energies (a.u.)
 --------------------------------------------------------------

 Alpha MOs
 -- Occupied --
********-482.8619-482.8612-482.8612 -62.5174 -62.5147 -62.5140 -62.5140
-56.3383 -56.3354 -56.3348 -56.3348 -56.3339 -56.3337 -56.3313 -56.3309
-56.3305 -56.3305 -56.3302 -56.3302 -24.7333 -24.7332 -10.3186 -10.3185
-10.2878 -10.2801 -10.2799 -10.2775  -8.7262  -8.7235  -8.7228  -8.7228
 -6.5588  -6.5559  -6.5553  -6.5552  -6.5444  -6.5435  -6.5420  -6.5410
 -6.5410  -6.5409  -6.5402  -6.5402  -2.6693  -2.6665  -2.6660  -2.6658
 -2.6656  -2.6649  -2.6630  -2.6622  -2.6621  -2.6621  -2.6614  -2.6614
 -2.6534  -2.6533  -2.6510  -2.6509  -2.6501  -2.6501  -2.6500  -2.6499
 -1.2790  -1.2784  -0.9466  -0.8798  -0.8653  -0.8287  -0.8106  -0.7673
 -0.7513  -0.6621  -0.6593  -0.5990  -0.5907  -0.5469  -0.5281  -0.5104
 -0.4986  -0.4741  -0.4586  -0.4425  -0.4344  -0.4227  -0.4100  -0.3770
 -0.3639  -0.3422  -0.3322  -0.3232  -0.3219  -0.3152  -0.2953  -0.2733
 -0.2718
 -- Virtual --
 -0.0880  -0.0696  -0.0575  -0.0385  -0.0264  -0.0099  -0.0045   0.0174
  0.0220   0.0350   0.0368   0.0444   0.0516   0.0530   0.0570   0.0639
  0.0652   0.0673   0.0733   0.0802   0.0847   0.0925   0.0956   0.1007
  0.1033   0.1035   0.1128   0.1199   0.1327   0.1426   0.1497   0.1528
  0.1548   0.1604   0.1671   0.1707   0.1925   0.2016   0.2024   0.2054
  0.2094   0.2135   0.2181   0.2204   0.2344   0.2396   0.2422   0.2586
  0.2594   0.2824   0.2918   0.3032   0.3243   0.3355   0.3362   0.3404
  0.3547   0.3797   0.3903   0.3982   0.4054   0.4116   0.4189   0.4200
  0.4237   0.4253   0.4257   0.4322   0.4370   0.4697   0.4868   0.4879
  0.4900   0.5040   0.5055   0.5182   0.5189   0.5295   0.5329   0.5359
  0.5392   0.5568   0.5608   0.5757   0.5761   0.5926   0.6011   0.6169
  0.6236   0.6307   0.6385   0.6557   0.6571   0.6617   0.6966   0.6984
  0.7058   0.7178   0.7296   0.7457   0.7596   0.7956   0.7968   0.8135
  0.8272   0.8412   0.8482   0.8579   0.8804   0.8982   0.9280   0.9380
  0.9688   0.9945   1.0108   1.0281   1.0317   1.0820   1.0920   1.1047
  1.1185   1.1259   1.1471   1.2118   1.2246   1.2303   1.2784   1.3600
  1.3652   1.4035   1.4148   1.4314   1.4438   1.4795   1.5068   1.5466
  1.5511   1.5713   1.5891   1.7051   1.7187   1.7326   1.7465   1.8035
  1.8047   1.8360   1.8361   1.8709   1.9765   1.9963   2.0033   2.0101
  2.0190   2.0431   2.0440   2.0704   2.1006   2.1041   2.1622   2.1789
  2.1973   2.2163   2.2308   2.2442   2.2447   2.2864   2.2898   2.3376
  2.3775   2.3869   2.4184   2.5640   2.6853   2.7083   2.8018   2.8228
  2.8639   2.9695   3.0251   3.0286   3.0655   3.0726   3.1511   3.1662
  3.3872   3.3996   3.6363   3.7430   3.7492   3.7497   3.7577   3.8472
  3.9108   3.9577   3.9586   3.9729   3.9869   3.9884   3.9884   4.0120
  4.0364   4.0532   4.0579   4.0622   4.0670   4.0685   4.0692   4.1078
  4.1254   4.1969   4.2432   4.2602   4.3034   4.3534   4.4019   4.4090
  4.4681   4.8223   4.8317   4.8547   6.2895   6.2990   6.4331   6.4493
  6.5640   6.7173   6.7572   6.7705   6.7776   6.8225   7.5274   7.5435
  7.5436   7.5752   7.6418   7.6420   7.6741   7.6896   7.7041   7.7611
  7.7634   7.8159  23.2444  23.7739  23.7775  23.9392  23.9437  24.0389
 47.8973  48.0064  48.0263  48.0612  66.7660  66.7699 289.7219 289.7389
289.7391 289.7718 289.8377 289.8414 289.8684 289.8945 289.9214 289.9802
289.9807 290.03841020.68881020.82631020.85071020.8933
 --------------------------------------------------------------

          Ground-State Mulliken Net Atomic Charges

     Atom                 Charge (a.u.)
  ----------------------------------------
      1 C                    -0.564114
      2 C                     1.266227
      3 C                    -0.546470
      4 C                     0.200591
      5 C                     0.025885
      6 C                     0.209165
      7 F                    -0.091206
      8 Br                   -0.019282
      9 F                    -0.091429
     10 Br                   -0.122669
     11 Br                   -0.142745
     12 Br                   -0.123953
  ----------------------------------------
  Sum of atomic charges =     0.000000

 -----------------------------------------------------------------
                    Cartesian Multipole Moments
 -----------------------------------------------------------------
    Charge (ESU x 10^10)
                -0.0000
    Dipole Moment (Debye)
         X       0.5246      Y      -0.0000      Z      -0.2985
       Tot       0.6036
    Quadrupole Moments (Debye-Ang)
        XX    -112.7431     XY       0.0000     YY    -116.8502
        XZ      -2.4704     YZ       0.0000     ZZ    -117.3005
    Octopole Moments (Debye-Ang^2)
       XXX    -512.1154    XXY      -0.0000    XYY    -181.9915
       YYY      -0.0000    XXZ     -49.1041    XYZ       0.0000
       YYZ     -57.9219    XZZ    -178.6411    YZZ      -0.0000
       ZZZ    -202.9450
    Hexadecapole Moments (Debye-Ang^3)
      XXXX   -4445.3530   XXXY      -0.0000   XXYY    -824.1324
      XYYY      -0.0000   YYYY    -134.0840   XXXZ    -110.4720
      XXYZ       0.0000   XYYZ     -34.5546   YYYZ       0.0000
      XXZZ   -1174.9210   XYZZ      -0.0000   YYZZ    -505.6575
      XZZZ    -140.8302   YZZZ       0.0000   ZZZZ   -2834.9954
 -----------------------------------------------------------------
 Calculating analytic gradient of the SCF energy
 Gradient of SCF Energy
            1           2           3           4           5           6
    1  -0.0000870  -0.0000179  -0.0000133  -0.0000324   0.0000123   0.0000665
    2  -0.0000000  -0.0000000   0.0000000  -0.0000000  -0.0000000   0.0000000
    3  -0.0000610  -0.0000197   0.0001114  -0.0000471   0.0000123   0.0000460
            7           8           9          10          11          12
    1   0.0000677  -0.0000150  -0.0000398  -0.0000088   0.0000162   0.0000516
    2  -0.0000000  -0.0000000   0.0000000   0.0000000  -0.0000000   0.0000000
    3   0.0000020  -0.0000406  -0.0000625   0.0000323   0.0000402  -0.0000134
 Max gradient component =       1.114E-04
 RMS gradient           =       3.818E-05
 Gradient time:  CPU 79.11 s  wall 13.29 s
 Geometry Optimization Parameters
   NAtoms,    NIC,     NZ,  NCons,   NDum,   NFix, NCnnct, MaxDiis
       12      78      12       0       0       0       0       0

 Cartesian Hessian Update
 Hessian updated using BFGS update


** GEOMETRY OPTIMIZATION IN DELOCALIZED INTERNAL COORDINATES **
   Searching for a Minimum

   Optimization Cycle:   5

                       Coordinates (Angstroms)
     ATOM                X               Y               Z
      1  C         0.0228463454    0.0000000000    0.0038495828
      2  C         0.0006168411    0.0000000000    1.3942238710
      3  C         1.2157938383    0.0000000000    2.0699196571
      4  C         2.4326438998    0.0000000000    1.3903262732
      5  C         2.4370935178    0.0000000000   -0.0124974247
      6  C         1.2197442524    0.0000000000   -0.7101037796
      7  F        -1.1360793710    0.0000000000   -0.6564042577
      8  Br       -1.6344266326    0.0000000000    2.3406234498
      9  F         1.2088145322    0.0000000000    3.4041009257
     10  Br        4.0161865389    0.0000000000    2.4323418945
     11  Br        4.0784713931    0.0000000000   -0.9589013203
     12  Br        1.1110426917    0.0000000000   -2.6040388718
   Point Group: c1    Number of degrees of freedom:    30


   Energy is -10724.975392505

 Hessian updated using BFGS update

 17 Hessian modes will be used to form the next step
  Hessian Eigenvalues:
     0.152047    0.201020    0.201476    0.208245    0.222709    0.249889
     0.250308    0.261807    0.283700    0.426772    0.455107    0.464370
     0.464882    0.467066    0.501415    0.535198    0.572929

 Minimum search - taking simple RFO step
 Searching for Lamda that Minimizes Along All modes
 Value Taken    Lamda =   0.00000000
 Step Taken.  Stepsize is  0.000437

                             Maximum     Tolerance    Cnvgd?
         Gradient           0.000071      0.000300     YES
         Displacement       0.000371      0.001200     YES
         Energy change     -0.000000      0.000001     YES


                       Distance Matrix (Angstroms)
             C (  1)   C (  2)   C (  3)   C (  4)   C (  5)   C (  6)
   C (  2)  1.390552
   C (  3)  2.385743  1.390403
   C (  4)  2.780187  2.432030  1.393762
   C (  5)  2.414303  2.813411  2.414132  1.402831
   C (  6)  1.393662  2.431968  2.780026  2.425476  1.403066
   F (  7)  1.333808  2.344601  3.600576  4.113987  3.630727  2.356436
   Br(  8)  2.864798  1.889190  2.863047  4.176617  4.702601  4.177706
   F (  9)  3.601143  2.345069  1.334200  2.356490  3.630677  4.114219
   Br( 10)  4.673793  4.147588  2.823747  1.895628  2.910459  4.206549
   Br( 11)  4.168331  4.708088  4.167575  2.868383  1.894677  2.869533
   Br( 12)  2.825819  4.149596  4.675132  4.207325  2.911099  1.897052
             F (  7)   Br(  8)   F (  9)   Br( 10)   Br( 11)
   Br(  8)  3.038178
   F (  9)  4.688948  3.035623
   Br( 10)  6.007179  5.651357  2.970800
   Br( 11)  5.223317  6.597277  5.222137  3.391815
   Br( 12)  2.973691  5.655730  6.008935  5.814206  3.392950

 Final energy is   -10724.975392504648     


 ******************************
 **  OPTIMIZATION CONVERGED  **
 ******************************

                       Coordinates (Angstroms)
     ATOM                X               Y               Z
      1  C         0.0228463454    0.0000000000    0.0038495828
      2  C         0.0006168411    0.0000000000    1.3942238710
      3  C         1.2157938383    0.0000000000    2.0699196571
      4  C         2.4326438998    0.0000000000    1.3903262732
      5  C         2.4370935178    0.0000000000   -0.0124974247
      6  C         1.2197442524    0.0000000000   -0.7101037796
      7  F        -1.1360793710    0.0000000000   -0.6564042577
      8  Br       -1.6344266326    0.0000000000    2.3406234498
      9  F         1.2088145322    0.0000000000    3.4041009257
     10  Br        4.0161865389    0.0000000000    2.4323418945
     11  Br        4.0784713931    0.0000000000   -0.9589013203
     12  Br        1.1110426917    0.0000000000   -2.6040388718

Z-matrix Print:
$molecule
0 1
Br
C  1 1.894677
C  2 1.402831 1 120.149103
C  3 1.393762 2 119.364471 1 -180.000000 0
F  4 1.334200 3 119.482455 2 -180.000000 0
C  4 1.390403 3 121.741139 2 -0.000000 0
C  6 1.390552 4 118.160151 3 -0.000000 0
F  7 1.333808 6 118.754707 4 -180.000000 0
C  7 1.393662 6 121.732184 4 -0.000000 0
Br 6 1.889190 4 120.860660 3 -180.000000 0
Br 3 1.895628 2 123.164306 1 -0.000000 0
Br 9 1.897052 7 117.531347 6 -180.000000 0
$end


 --------------------------------------------------------------

                    Orbital Energies (a.u.)
 --------------------------------------------------------------

 Alpha MOs
 -- Occupied --
********-482.8619-482.8612-482.8612 -62.5174 -62.5147 -62.5140 -62.5140
-56.3383 -56.3354 -56.3348 -56.3348 -56.3339 -56.3337 -56.3313 -56.3309
-56.3305 -56.3305 -56.3302 -56.3302 -24.7333 -24.7332 -10.3186 -10.3185
-10.2878 -10.2801 -10.2799 -10.2775  -8.7262  -8.7235  -8.7228  -8.7228
 -6.5588  -6.5559  -6.5553  -6.5552  -6.5444  -6.5435  -6.5420  -6.5410
 -6.5410  -6.5409  -6.5402  -6.5402  -2.6693  -2.6665  -2.6660  -2.6658
 -2.6656  -2.6649  -2.6630  -2.6622  -2.6621  -2.6621  -2.6614  -2.6614
 -2.6534  -2.6533  -2.6510  -2.6509  -2.6501  -2.6501  -2.6500  -2.6499
 -1.2790  -1.2784  -0.9466  -0.8798  -0.8653  -0.8287  -0.8106  -0.7673
 -0.7513  -0.6621  -0.6593  -0.5990  -0.5907  -0.5469  -0.5281  -0.5104
 -0.4986  -0.4741  -0.4586  -0.4425  -0.4344  -0.4227  -0.4100  -0.3770
 -0.3639  -0.3422  -0.3322  -0.3232  -0.3219  -0.3152  -0.2953  -0.2733
 -0.2718
 -- Virtual --
 -0.0880  -0.0696  -0.0575  -0.0385  -0.0264  -0.0099  -0.0045   0.0174
  0.0220   0.0350   0.0368   0.0444   0.0516   0.0530   0.0570   0.0639
  0.0652   0.0673   0.0733   0.0802   0.0847   0.0925   0.0956   0.1007
  0.1033   0.1035   0.1128   0.1199   0.1327   0.1426   0.1497   0.1528
  0.1548   0.1604   0.1671   0.1707   0.1925   0.2016   0.2024   0.2054
  0.2094   0.2135   0.2181   0.2204   0.2344   0.2396   0.2422   0.2586
  0.2594   0.2824   0.2918   0.3032   0.3243   0.3355   0.3362   0.3404
  0.3547   0.3797   0.3903   0.3982   0.4054   0.4116   0.4189   0.4200
  0.4237   0.4253   0.4257   0.4322   0.4370   0.4697   0.4868   0.4879
  0.4900   0.5040   0.5055   0.5182   0.5189   0.5295   0.5329   0.5359
  0.5392   0.5568   0.5608   0.5757   0.5761   0.5926   0.6011   0.6169
  0.6236   0.6307   0.6385   0.6557   0.6571   0.6617   0.6966   0.6984
  0.7058   0.7178   0.7296   0.7457   0.7596   0.7956   0.7968   0.8135
  0.8272   0.8412   0.8482   0.8579   0.8804   0.8982   0.9280   0.9380
  0.9688   0.9945   1.0108   1.0281   1.0317   1.0820   1.0920   1.1047
  1.1185   1.1259   1.1471   1.2118   1.2246   1.2303   1.2784   1.3600
  1.3652   1.4035   1.4148   1.4314   1.4438   1.4795   1.5068   1.5466
  1.5511   1.5713   1.5891   1.7051   1.7187   1.7326   1.7465   1.8035
  1.8047   1.8360   1.8361   1.8709   1.9765   1.9963   2.0033   2.0101
  2.0190   2.0431   2.0440   2.0704   2.1006   2.1041   2.1622   2.1789
  2.1973   2.2163   2.2308   2.2442   2.2447   2.2864   2.2898   2.3376
  2.3775   2.3869   2.4184   2.5640   2.6853   2.7083   2.8018   2.8228
  2.8639   2.9695   3.0251   3.0286   3.0655   3.0726   3.1511   3.1662
  3.3872   3.3996   3.6363   3.7430   3.7492   3.7497   3.7577   3.8472
  3.9108   3.9577   3.9586   3.9729   3.9869   3.9884   3.9884   4.0120
  4.0364   4.0532   4.0579   4.0622   4.0670   4.0685   4.0692   4.1078
  4.1254   4.1969   4.2432   4.2602   4.3034   4.3534   4.4019   4.4090
  4.4681   4.8223   4.8317   4.8547   6.2895   6.2990   6.4331   6.4493
  6.5640   6.7173   6.7572   6.7705   6.7776   6.8225   7.5274   7.5435
  7.5436   7.5752   7.6418   7.6420   7.6741   7.6896   7.7041   7.7611
  7.7634   7.8159  23.2444  23.7739  23.7775  23.9392  23.9437  24.0389
 47.8973  48.0064  48.0263  48.0612  66.7660  66.7699 289.7219 289.7389
289.7391 289.7718 289.8377 289.8414 289.8684 289.8945 289.9214 289.9802
289.9807 290.03841020.68881020.82631020.85071020.8933
 --------------------------------------------------------------

          Ground-State Mulliken Net Atomic Charges

     Atom                 Charge (a.u.)
  ----------------------------------------
      1 C                    -0.564114
      2 C                     1.266227
      3 C                    -0.546470
      4 C                     0.200591
      5 C                     0.025885
      6 C                     0.209165
      7 F                    -0.091206
      8 Br                   -0.019282
      9 F                    -0.091429
     10 Br                   -0.122669
     11 Br                   -0.142745
     12 Br                   -0.123953
  ----------------------------------------
  Sum of atomic charges =     0.000000

 -----------------------------------------------------------------
                    Cartesian Multipole Moments
 -----------------------------------------------------------------
    Charge (ESU x 10^10)
                -0.0000
    Dipole Moment (Debye)
         X       0.5246      Y      -0.0000      Z      -0.2985
       Tot       0.6036
    Quadrupole Moments (Debye-Ang)
        XX    -112.7431     XY       0.0000     YY    -116.8502
        XZ      -2.4704     YZ       0.0000     ZZ    -117.3005
    Octopole Moments (Debye-Ang^2)
       XXX    -512.1154    XXY      -0.0000    XYY    -181.9915
       YYY      -0.0000    XXZ     -49.1041    XYZ       0.0000
       YYZ     -57.9219    XZZ    -178.6411    YZZ      -0.0000
       ZZZ    -202.9450
    Hexadecapole Moments (Debye-Ang^3)
      XXXX   -4445.3530   XXXY      -0.0000   XXYY    -824.1324
      XYYY      -0.0000   YYYY    -134.0840   XXXZ    -110.4720
      XXYZ       0.0000   XYYZ     -34.5546   YYYZ       0.0000
      XXZZ   -1174.9210   XYZZ      -0.0000   YYZZ    -505.6575
      XZZZ    -140.8302   YZZZ       0.0000   ZZZZ   -2834.9954
 -----------------------------------------------------------------
Archival summary:
1\1\february\OPT\ProcedureUnspecified\BasisUnspecified\r426\taweetha\MonDec203:52:042019MonDec203:52:042019\0\\#,OPT,ProcedureUnspecified,BasisUnspecified,\\0,1\Br\C,1,1.89468\C,2,1.40283,1,120.149\C,3,1.39376,2,119.364,1,-180,0\F,4,1.3342,3,119.482,2,-180,0\C,4,1.3904,3,121.741,2,-0,0\C,6,1.39055,4,118.16,3,-0,0\F,7,1.33381,6,118.755,4,-180,0\C,7,1.39366,6,121.732,4,-0,0\Br,6,1.88919,4,120.861,3,-180,0\Br,3,1.89563,2,123.164,1,-0,0\Br,9,1.89705,7,117.531,6,-180,0\\\@

 Total job time:  230.43s(wall), 1298.31s(cpu) 
 Mon Dec  2 03:52:04 2019

        *************************************************************
        *                                                           *
        *  Thank you very much for using Q-Chem.  Have a nice day.  *
        *                                                           *
        *************************************************************


 
User input: 2 of 2 
 
                  Welcome to Q-Chem
     A Quantum Leap Into The Future Of Chemistry


 Q-Chem 5.2 (devel), Q-Chem, Inc., Pleasanton, CA (2019)

 Yihan Shao,  Zhengting Gan,  E. Epifanovsky,  A. T. B. Gilbert,  M. Wormit,  
 J. Kussmann,  A. W. Lange,  A. Behn,  Jia Deng,  Xintian Feng,  D. Ghosh,  
 M. Goldey,  P. R. Horn,  L. D. Jacobson,  I. Kaliman,  T. Kus,  A. Landau,  
 Jie Liu,  E. I. Proynov,  R. M. Richard,  R. P. Steele,  E. J. Sundstrom,  
 H. L. Woodcock III,  P. M. Zimmerman,  D. Zuev,  B. Albrecht,  E. Alguire,  
 S. A. Baeppler,  D. Barton,  Z. Benda,  Y. A. Bernard,  E. J. Berquist,  
 K. B. Bravaya,  H. Burton,  D. Casanova,  Chun-Min Chang,  Yunqing Chen,  
 A. Chien,  K. D. Closser,  M. P. Coons,  S. Coriani,  S. Dasgupta,  
 A. L. Dempwolff,  M. Diedenhofen,  Hainam Do,  R. G. Edgar,  Po-Tung Fang,  
 S. Faraji,  S. Fatehi,  Qingguo Feng,  K. D. Fenk,  J. Fosso-Tande,  
 J. Gayvert,  Qinghui Ge,  A. Ghysels,  G. Gidofalvi,  J. Gomes,  
 J. Gonthier,  A. Gunina,  D. Hait,  M. W. D. Hanson-Heine,  
 P. H. P. Harbach,  A. W. Hauser,  M. F. Herbst,  J. E. Herr,  
 E. G. Hohenstein,  Z. C. Holden,  Kerwin Hui,  B. C. Huynh,  T.-C. Jagau,  
 Hyunjun Ji,  B. Kaduk,  K. Khistyaev,  Jaehoon Kim,  P. Klunzinger,  K. Koh,  
 D. Kosenkov,  L. Koulias,  T. Kowalczyk,  C. M. Krauter,  A. Kunitsa,  
 Ka Un Lao,  A. Laurent,  K. V. Lawler,  Joonho Lee,  D. Lefrancois,  
 S. Lehtola,  D. S. Levine,  Yi-Pei Li,  You-Sheng Lin,  Fenglai Liu,  
 E. Livshits,  A. Luenser,  P. Manohar,  E. Mansoor,  S. F. Manzer,  
 Shan-Ping Mao,  Yuezhi Mao,  N. Mardirossian,  A. V. Marenich,  
 T. Markovich,  L. A. Martinez-Martinez,  S. A. Maurer,  N. J. Mayhall,  
 S. C. McKenzie,  J.-M. Mewes,  P. Morgante,  A. F. Morrison,  
 J. W. Mullinax,  K. Nanda,  T. S. Nguyen-Beck,  R. Olivares-Amaya,  
 J. A. Parkhill,  Zheng Pei,  T. M. Perrine,  F. Plasser,  P. Pokhilko,  
 S. Prager,  A. Prociuk,  E. Ramos,  D. R. Rehn,  F. Rob,  M. Scheurer,  
 M. Schneider,  N. Sergueev,  S. M. Sharada,  S. Sharma,  D. W. Small,  
 T. Stauch,  T. Stein,  Yu-Chuan Su,  A. J. W. Thom,  A. Tkatchenko,  
 T. Tsuchimochi,  N. M. Tubman,  L. Vogt,  M. L. Vidal,  O. Vydrov,  
 M. A. Watson,  J. Wenzel,  M. de Wergifosse,  T. A. Wesolowski,  A. White,  
 J. Witte,  A. Yamada,  Jun Yang,  K. Yao,  S. Yeganeh,  S. R. Yost,  
 Zhi-Qiang You,  A. Zech,  Igor Ying Zhang,  Xing Zhang,  Yan Zhao,  
 Ying Zhu,  B. R. Brooks,  G. K. L. Chan,  C. J. Cramer,  M. S. Gordon,  
 W. J. Hehre,  A. Klamt,  M. W. Schmidt,  C. D. Sherrill,  D. G. Truhlar,  
 A. Aspuru-Guzik,  R. Baer,  A. T. Bell,  N. A. Besley,  Jeng-Da Chai,  
 A. E. DePrince, III,  R. A. DiStasio Jr.,  A. Dreuw,  B. D. Dunietz,  
 T. R. Furlani,  Chao-Ping Hsu,  Yousung Jung,  Jing Kong,  D. S. Lambrecht,  
 WanZhen Liang,  C. Ochsenfeld,  V. A. Rassolov,  L. V. Slipchenko,  
 J. E. Subotnik,  T. Van Voorhis,  J. M. Herbert,  A. I. Krylov,  
 P. M. W. Gill,  M. Head-Gordon

 Contributors to earlier versions of Q-Chem not listed above: 
 R. D. Adamson,  B. Austin,  J. Baker,  G. J. O. Beran,  K. Brandhorst,  
 S. T. Brown,  E. F. C. Byrd,  A. K. Chakraborty,  C.-L. Cheng,  
 Siu Hung Chien,  D. M. Chipman,  D. L. Crittenden,  H. Dachsel,  
 R. J. Doerksen,  A. D. Dutoi,  L. Fusti-Molnar,  W. A. Goddard III,  
 A. Golubeva-Zadorozhnaya,  S. R. Gwaltney,  G. Hawkins,  A. Heyden,  
 S. Hirata,  G. Kedziora,  F. J. Keil,  C. Kelley,  Jihan Kim,  R. A. King,  
 R. Z. Khaliullin,  P. P. Korambath,  W. Kurlancheek,  A. M. Lee,  M. S. Lee,  
 S. V. Levchenko,  Ching Yeh Lin,  D. Liotard,  R. C. Lochan,  I. Lotan,  
 P. E. Maslen,  N. Nair,  D. P. O'Neill,  D. Neuhauser,  E. Neuscamman,  
 C. M. Oana,  R. Olson,  B. Peters,  R. Peverati,  P. A. Pieniazek,  
 Y. M. Rhee,  J. Ritchie,  M. A. Rohrdanz,  E. Rosta,  N. J. Russ,  
 H. F. Schaefer III,  N. E. Schultz,  N. Shenvi,  A. C. Simmonett,  A. Sodt,  
 D. Stuck,  K. S. Thanthiriwatte,  V. Vanovschi,  Tao Wang,  A. Warshel,  
 C. F. Williams,  Q. Wu,  X. Xu,  W. Zhang

 Please cite Q-Chem as follows:
 Y. Shao et al., Mol. Phys. 113, 184-215 (2015)
 DOI: 10.1080/00268976.2014.952696

 Q-Chem 5.2.1 for Intel X86 EM64T Linux

 Parts of Q-Chem use Armadillo 8.300.2 (Tropical Shenanigans).
 http://arma.sourceforge.net/

 Q-Chem begins on Mon Dec  2 03:52:04 2019  

Host: 
0

     Scratch files written to /scratch/taweetham/qchem30354//
NAlpha2: 194
NElect   194
Mult     1
The previous job contains 0 fragments, simply inherited here

Checking the input file for inconsistencies... 	...done.

--------------------------------------------------------------
User input:
--------------------------------------------------------------

$MOLECULE
READ
$END

$REM
   JOB_TYPE 	FREQUENCY
   BASIS 	6-311++G**
   METHOD	B3LYP	
$END


--------------------------------------------------------------
 ----------------------------------------------------------------
             Standard Nuclear Orientation (Angstroms)
    I     Atom           X                Y                Z
 ----------------------------------------------------------------
    1      C      -1.1253913639    -1.1954127449    -0.0000000000
    2      C      -1.8418987525    -0.0036694948    -0.0000000000
    3      C      -1.1294431831     1.1903267328    -0.0000000000
    4      C       0.2641399822     1.2126247350     0.0000000000
    5      C       0.9715083891     0.0011941495     0.0000000000
    6      C       0.2681616602    -1.2128475464     0.0000000000
    7      F      -1.7969249361    -2.3478391466    -0.0000000000
    8      Br     -3.7310884992    -0.0048631792    -0.0000000000
    9      F      -1.8045758555     2.3411022291    -0.0000000000
   10      Br      1.1115793867     2.9082810388     0.0000000000
   11      Br      2.8661805495     0.0055608138     0.0000000000
   12      Br      1.1239298982    -2.9059118942     0.0000000000
 ----------------------------------------------------------------
 Molecular Point Group                 Cs    NOp =  2
 Largest Abelian Subgroup              Cs    NOp =  2
 Nuclear Repulsion Energy =        2310.78962290 hartrees
 There are       97 alpha and       97 beta electrons
 Requested basis set is 6-311++G(d,p)
 There are 124 shells and 368 basis functions

 Total QAlloc Memory Limit   2000 MB
 Mega-Array Size       188 MB
 MEM_STATIC part       192 MB

                       Distance Matrix (Angstroms)
             C (  1)   C (  2)   C (  3)   C (  4)   C (  5)   C (  6)
   C (  2)  1.390552
   C (  3)  2.385743  1.390403
   C (  4)  2.780187  2.432030  1.393762
   C (  5)  2.414303  2.813411  2.414132  1.402831
   C (  6)  1.393662  2.431968  2.780026  2.425476  1.403066
   F (  7)  1.333808  2.344601  3.600576  4.113987  3.630727  2.356436
   Br(  8)  2.864798  1.889190  2.863047  4.176617  4.702601  4.177706
   F (  9)  3.601143  2.345069  1.334200  2.356490  3.630677  4.114219
   Br( 10)  4.673793  4.147588  2.823747  1.895628  2.910459  4.206549
   Br( 11)  4.168331  4.708088  4.167575  2.868383  1.894677  2.869533
   Br( 12)  2.825819  4.149596  4.675132  4.207325  2.911099  1.897052
             F (  7)   Br(  8)   F (  9)   Br( 10)   Br( 11)
   Br(  8)  3.038178
   F (  9)  4.688948  3.035623
   Br( 10)  6.007179  5.651357  2.970800
   Br( 11)  5.223317  6.597277  5.222137  3.391815
   Br( 12)  2.973691  5.655730  6.008935  5.814206  3.392950

 A cutoff of  1.0D-11 yielded   5128 shell pairs
 There are     50322 function pairs (     55425 Cartesian)
 Smallest overlap matrix eigenvalue = 7.20E-07

 Q-Chem warning in module stvman/mkSTV.C, line 318:

 Overlap eigenvalue is smaller than square root of threshold
 Use THRESH >= 12 to get rid of this warning

 Linear dependence detected in AO basis
 Tighter screening thresholds may be required for diffuse basis sets
 Use S2THRESH > 14 and THRESH = 14 in case of SCF convergence issues
 Number of orthogonalized atomic orbitals = 367
 Maximum deviation from orthogonality = 2.735E-10
 Guess from superposition of atomic densities
 Warning:  Energy on first SCF cycle will be non-variational
 SAD guess density has 194.000000 electrons

 -----------------------------------------------------------------------
  General SCF calculation program by
  Eric Jon Sundstrom, Paul Horn, Yuezhi Mao, Dmitri Zuev, Alec White,
  David Stuck, Shaama M.S., Shane Yost, Joonho Lee, David Small,
  Daniel Levine, Susi Lehtola, Hugh Burton, Evgeny Epifanovsky,
  Bang C. Huynh
 -----------------------------------------------------------------------
 Exchange:     0.2000 Hartree-Fock + 0.0800 Slater + 0.7200 B88
 Correlation:  0.1900 VWN1RPA + 0.8100 LYP
 Using SG-1 standard quadrature grid
 using 6 threads for integral computing
 -------------------------------------------------------
 OpenMP Integral computing Module                
 Release: version 2.0, May 2017, Q-Chem Inc. Pleasanton 
 -------------------------------------------------------
 A restricted SCF calculation will be
 performed using DIIS
 SCF converges when DIIS error is below 1.0e-08
 ---------------------------------------
  Cycle       Energy         DIIS error
 ---------------------------------------
    1  -10727.3873154244      3.13e-02  
    2  -10724.9268502136      2.45e-03  
    3  -10724.9056623105      2.65e-03  
    4  -10724.9660348110      7.11e-04  
    5  -10724.9739360338      2.76e-04  
    6  -10724.9750599298      7.76e-05  
    7  -10724.9751405501      2.11e-05  
    8  -10724.9751468626      1.07e-05  
    9  -10724.9751485006      1.59e-06  
   10  -10724.9751485231      3.99e-07  
   11  -10724.9751485240      1.78e-07  
   12  -10724.9751485256      4.24e-08  
   13  -10724.9751485256      8.58e-09  Convergence criterion met
 ---------------------------------------
 SCF time:   CPU 235.83s  wall 42.00s 
 SCF   energy in the final basis set =   -10724.9751485256
 Total energy in the final basis set =   -10724.9751485256

 --------------------------------------------------------------
             Orbital Energies (a.u.) and Symmetries
 --------------------------------------------------------------

 Alpha MOs, Restricted
 -- Occupied --                  
-482.86 -482.86 -482.86 -482.86  -62.52  -62.51  -62.51  -62.51
  1 A'    2 A'    3 A'    4 A'    5 A'    6 A'    7 A'    8 A'                 
-56.338 -56.335 -56.335 -56.335 -56.334 -56.334 -56.331 -56.331
  9 A'   10 A'   11 A'   12 A'    1 A"   13 A'    2 A"   14 A'                 
-56.331 -56.331 -56.330 -56.330 -24.733 -24.733 -10.319 -10.319
  3 A"    4 A"   15 A'   16 A'   17 A'   18 A'   19 A'   20 A'                 
-10.288 -10.280 -10.280 -10.278  -8.726  -8.724  -8.723  -8.723
 21 A'   22 A'   23 A'   24 A'   25 A'   26 A'   27 A'   28 A'                 
 -6.559  -6.556  -6.555  -6.555  -6.544  -6.544  -6.542  -6.541
 29 A'   30 A'   31 A'   32 A'    5 A"   33 A'    6 A"    7 A"                 
 -6.541  -6.541  -6.540  -6.540  -2.670  -2.667  -2.666  -2.666
  8 A"   34 A'   35 A'   36 A'   37 A'   38 A'   39 A'   40 A'                 
 -2.666  -2.665  -2.663  -2.662  -2.662  -2.662  -2.661  -2.661
  9 A"   41 A'   10 A"   42 A'   11 A"   12 A"   43 A'   44 A'                 
 -2.653  -2.653  -2.651  -2.651  -2.650  -2.650  -2.650  -2.650
 13 A"   45 A'   14 A"   46 A'   15 A"   47 A'   48 A'   16 A"                 
 -1.279  -1.278  -0.947  -0.880  -0.865  -0.829  -0.811  -0.767
 49 A'   50 A'   51 A'   52 A'   53 A'   54 A'   55 A'   56 A'                 
 -0.751  -0.662  -0.659  -0.599  -0.591  -0.547  -0.528  -0.510
 57 A'   58 A'   59 A'   60 A'   61 A'   62 A'   17 A"   18 A"                 
 -0.499  -0.474  -0.459  -0.443  -0.434  -0.423  -0.410  -0.377
 63 A'   64 A'   65 A'   66 A'   19 A"   67 A'   68 A'   20 A"                 
 -0.364  -0.342  -0.332  -0.323  -0.322  -0.315  -0.295  -0.273
 21 A"   69 A'   22 A"   70 A'   71 A'   23 A"   72 A'   24 A"                 
 -0.272
 25 A"                                                                         
 -- Virtual --                   
 -0.088  -0.070  -0.058  -0.039  -0.026  -0.010  -0.005   0.017
 73 A'   26 A"   27 A"   74 A'   75 A'   76 A'   77 A'   78 A'                 
  0.022   0.035   0.037   0.044   0.051   0.053   0.057   0.064
 79 A'   28 A"   80 A'   81 A'   82 A'   29 A"   30 A"   83 A'                 
  0.065   0.067   0.073   0.080   0.085   0.093   0.096   0.101
 84 A'   85 A'   31 A"   86 A'   32 A"   87 A'   88 A'   33 A"                 
  0.103   0.103   0.113   0.120   0.132   0.142   0.150   0.153
 89 A'   34 A"   90 A'   91 A'   35 A"   92 A'   36 A"   93 A'                 
  0.155   0.160   0.167   0.171   0.193   0.201   0.202   0.206
 94 A'   37 A"   95 A'   96 A'   97 A'   98 A'   99 A'   38 A"                 
  0.209   0.214   0.218   0.220   0.234   0.240   0.242   0.259
100 A'  101 A'  102 A'  103 A'  104 A'  105 A'  106 A'  107 A'                 
  0.259   0.282   0.292   0.303   0.324   0.336   0.336   0.340
108 A'  109 A'  110 A'   39 A"  111 A'   40 A"  112 A'  113 A'                 
  0.355   0.380   0.390   0.398   0.405   0.411   0.419   0.420
114 A'  115 A'  116 A'  117 A'   41 A"  118 A'  119 A'  120 A'                 
  0.424   0.425   0.426   0.432   0.437   0.470   0.486   0.488
 42 A"   43 A"  121 A'  122 A'   44 A"  123 A'  124 A'   45 A"                 
  0.490   0.504   0.505   0.518   0.519   0.530   0.533   0.536
125 A'   46 A"  126 A'  127 A'   47 A"   48 A"   49 A"  128 A'                 
  0.539   0.557   0.561   0.576   0.576   0.593   0.601   0.617
 50 A"   51 A"   52 A"  129 A'   53 A"   54 A"  130 A'  131 A'                 
  0.624   0.631   0.638   0.656   0.657   0.662   0.696   0.698
132 A'  133 A'   55 A"  134 A'  135 A'  136 A'  137 A'   56 A"                 
  0.706   0.718   0.730   0.746   0.760   0.795   0.797   0.813
138 A'   57 A"  139 A'  140 A'  141 A'  142 A'  143 A'  144 A'                 
  0.827   0.841   0.848   0.858   0.881   0.898   0.928   0.938
145 A'  146 A'  147 A'  148 A'  149 A'   58 A"   59 A"  150 A'                 
  0.969   0.995   1.011   1.028   1.031   1.082   1.092   1.105
151 A'  152 A'  153 A'  154 A'  155 A'  156 A'   60 A"  157 A'                 
  1.119   1.126   1.147   1.212   1.225   1.230   1.278   1.360
158 A'  159 A'   61 A"   62 A"   63 A"   64 A"  160 A'  161 A'                 
  1.365   1.403   1.415   1.431   1.444   1.479   1.507   1.546
162 A'   65 A"   66 A"  163 A'  164 A'  165 A'  166 A'  167 A'                 
  1.551   1.571   1.589   1.705   1.719   1.733   1.746   1.804
168 A'  169 A'  170 A'   67 A"   68 A"  171 A'  172 A'  173 A'                 
  1.805   1.836   1.836   1.871   1.977   1.996   2.003   2.011
174 A'   69 A"   70 A"   71 A"   72 A"  175 A'   73 A"   74 A"                 
  2.019   2.043   2.044   2.070   2.101   2.105   2.163   2.179
176 A'  177 A'  178 A'   75 A"  179 A'  180 A'  181 A'  182 A'                 
  2.198   2.216   2.231   2.244   2.245   2.286   2.290   2.338
183 A'  184 A'  185 A'  186 A'   76 A"  187 A'  188 A'  189 A'                 
  2.378   2.387   2.418   2.564   2.685   2.708   2.802   2.823
190 A'  191 A'  192 A'   77 A"   78 A"   79 A"   80 A"   81 A"                 
  2.864   2.970   3.025   3.029   3.066   3.072   3.151   3.166
193 A'  194 A'  195 A'   82 A"  196 A'  197 A'  198 A'  199 A'                 
  3.387   3.400   3.636   3.743   3.749   3.750   3.758   3.847
200 A'  201 A'  202 A'  203 A'   83 A"   84 A"  204 A'  205 A'                 
  3.911   3.958   3.959   3.973   3.987   3.988   3.988   4.012
206 A'   85 A"   86 A"   87 A"   88 A"   89 A"   90 A"  207 A'                 
  4.036   4.053   4.058   4.062   4.067   4.068   4.069   4.108
 91 A"  208 A'  209 A'   92 A"  210 A'   93 A"  211 A'  212 A'                 
  4.125   4.197   4.243   4.260   4.303   4.354   4.402   4.409
 94 A"  213 A'  214 A'  215 A'  216 A'  217 A'  218 A'  219 A'                 
  4.468   4.822   4.832   4.855   6.289   6.299   6.433   6.449
220 A'  221 A'  222 A'  223 A'   95 A"   96 A"  224 A'  225 A'                 
  6.564   6.717   6.757   6.771   6.778   6.823   7.528   7.543
226 A'  227 A'  228 A'  229 A'  230 A'  231 A'   97 A"   98 A"                 
  7.544   7.575   7.642   7.643   7.675   7.690   7.704   7.761
 99 A"  100 A"  232 A'  233 A'  234 A'  235 A'  236 A'  237 A'                 
  7.764   7.816  23.244  23.774  23.777  23.939  23.944  24.039
238 A'  239 A'  240 A'  241 A'  242 A'  243 A'  244 A'  245 A'                 
 47.897  48.006  48.026  48.061  66.766  66.770 289.722 289.739
246 A'  247 A'  248 A'  249 A'  250 A'  251 A'  101 A"  102 A"                 
289.739 289.772 289.838 289.841 289.868 289.894 289.921 289.980
103 A"  104 A"  252 A'  253 A'  254 A'  255 A'  256 A'  257 A'                 
289.981 290.0381020.6891020.8261020.8511020.893
258 A'  259 A'  260 A'  261 A'  262 A'  263 A'                                 

 Beta MOs, Restricted
 -- Occupied --                  
-482.86 -482.86 -482.86 -482.86  -62.52  -62.51  -62.51  -62.51
  1 A'    2 A'    3 A'    4 A'    5 A'    6 A'    7 A'    8 A'                 
-56.338 -56.335 -56.335 -56.335 -56.334 -56.334 -56.331 -56.331
  9 A'   10 A'   11 A'   12 A'    1 A"   13 A'    2 A"   14 A'                 
-56.331 -56.331 -56.330 -56.330 -24.733 -24.733 -10.319 -10.319
  3 A"    4 A"   15 A'   16 A'   17 A'   18 A'   19 A'   20 A'                 
-10.288 -10.280 -10.280 -10.278  -8.726  -8.724  -8.723  -8.723
 21 A'   22 A'   23 A'   24 A'   25 A'   26 A'   27 A'   28 A'                 
 -6.559  -6.556  -6.555  -6.555  -6.544  -6.544  -6.542  -6.541
 29 A'   30 A'   31 A'   32 A'    5 A"   33 A'    6 A"    7 A"                 
 -6.541  -6.541  -6.540  -6.540  -2.670  -2.667  -2.666  -2.666
  8 A"   34 A'   35 A'   36 A'   37 A'   38 A'   39 A'   40 A'                 
 -2.666  -2.665  -2.663  -2.662  -2.662  -2.662  -2.661  -2.661
  9 A"   41 A'   10 A"   42 A'   11 A"   12 A"   43 A'   44 A'                 
 -2.653  -2.653  -2.651  -2.651  -2.650  -2.650  -2.650  -2.650
 13 A"   45 A'   14 A"   46 A'   15 A"   47 A'   48 A'   16 A"                 
 -1.279  -1.278  -0.947  -0.880  -0.865  -0.829  -0.811  -0.767
 49 A'   50 A'   51 A'   52 A'   53 A'   54 A'   55 A'   56 A'                 
 -0.751  -0.662  -0.659  -0.599  -0.591  -0.547  -0.528  -0.510
 57 A'   58 A'   59 A'   60 A'   61 A'   62 A'   17 A"   18 A"                 
 -0.499  -0.474  -0.459  -0.443  -0.434  -0.423  -0.410  -0.377
 63 A'   64 A'   65 A'   66 A'   19 A"   67 A'   68 A'   20 A"                 
 -0.364  -0.342  -0.332  -0.323  -0.322  -0.315  -0.295  -0.273
 21 A"   69 A'   22 A"   70 A'   71 A'   23 A"   72 A'   24 A"                 
 -0.272
 25 A"                                                                         
 -- Virtual --                   
 -0.088  -0.070  -0.058  -0.039  -0.026  -0.010  -0.005   0.017
 73 A'   26 A"   27 A"   74 A'   75 A'   76 A'   77 A'   78 A'                 
  0.022   0.035   0.037   0.044   0.051   0.053   0.057   0.064
 79 A'   28 A"   80 A'   81 A'   82 A'   29 A"   30 A"   83 A'                 
  0.065   0.067   0.073   0.080   0.085   0.093   0.096   0.101
 84 A'   85 A'   31 A"   86 A'   32 A"   87 A'   88 A'   33 A"                 
  0.103   0.103   0.113   0.120   0.132   0.142   0.150   0.153
 89 A'   34 A"   90 A'   91 A'   35 A"   92 A'   36 A"   93 A'                 
  0.155   0.160   0.167   0.171   0.193   0.201   0.202   0.206
 94 A'   37 A"   95 A'   96 A'   97 A'   98 A'   99 A'   38 A"                 
  0.209   0.214   0.218   0.220   0.234   0.240   0.242   0.259
100 A'  101 A'  102 A'  103 A'  104 A'  105 A'  106 A'  107 A'                 
  0.259   0.282   0.292   0.303   0.324   0.336   0.336   0.340
108 A'  109 A'  110 A'   39 A"  111 A'   40 A"  112 A'  113 A'                 
  0.355   0.380   0.390   0.398   0.405   0.411   0.419   0.420
114 A'  115 A'  116 A'  117 A'   41 A"  118 A'  119 A'  120 A'                 
  0.424   0.425   0.426   0.432   0.437   0.470   0.486   0.488
 42 A"   43 A"  121 A'  122 A'   44 A"  123 A'  124 A'   45 A"                 
  0.490   0.504   0.505   0.518   0.519   0.530   0.533   0.536
125 A'   46 A"  126 A'  127 A'   47 A"   48 A"   49 A"  128 A'                 
  0.539   0.557   0.561   0.576   0.576   0.593   0.601   0.617
 50 A"   51 A"   52 A"  129 A'   53 A"   54 A"  130 A'  131 A'                 
  0.624   0.631   0.638   0.656   0.657   0.662   0.696   0.698
132 A'  133 A'   55 A"  134 A'  135 A'  136 A'  137 A'   56 A"                 
  0.706   0.718   0.730   0.746   0.760   0.795   0.797   0.813
138 A'   57 A"  139 A'  140 A'  141 A'  142 A'  143 A'  144 A'                 
  0.827   0.841   0.848   0.858   0.881   0.898   0.928   0.938
145 A'  146 A'  147 A'  148 A'  149 A'   58 A"   59 A"  150 A'                 
  0.969   0.995   1.011   1.028   1.031   1.082   1.092   1.105
151 A'  152 A'  153 A'  154 A'  155 A'  156 A'   60 A"  157 A'                 
  1.119   1.126   1.147   1.212   1.225   1.230   1.278   1.360
158 A'  159 A'   61 A"   62 A"   63 A"   64 A"  160 A'  161 A'                 
  1.365   1.403   1.415   1.431   1.444   1.479   1.507   1.546
162 A'   65 A"   66 A"  163 A'  164 A'  165 A'  166 A'  167 A'                 
  1.551   1.571   1.589   1.705   1.719   1.733   1.746   1.804
168 A'  169 A'  170 A'   67 A"   68 A"  171 A'  172 A'  173 A'                 
  1.805   1.836   1.836   1.871   1.977   1.996   2.003   2.011
174 A'   69 A"   70 A"   71 A"   72 A"  175 A'   73 A"   74 A"                 
  2.019   2.043   2.044   2.070   2.101   2.105   2.163   2.179
176 A'  177 A'  178 A'   75 A"  179 A'  180 A'  181 A'  182 A'                 
  2.198   2.216   2.231   2.244   2.245   2.286   2.290   2.338
183 A'  184 A'  185 A'  186 A'   76 A"  187 A'  188 A'  189 A'                 
  2.378   2.387   2.418   2.564   2.685   2.708   2.802   2.823
190 A'  191 A'  192 A'   77 A"   78 A"   79 A"   80 A"   81 A"                 
  2.864   2.970   3.025   3.029   3.066   3.072   3.151   3.166
193 A'  194 A'  195 A'   82 A"  196 A'  197 A'  198 A'  199 A'                 
  3.387   3.400   3.636   3.743   3.749   3.750   3.758   3.847
200 A'  201 A'  202 A'  203 A'   83 A"   84 A"  204 A'  205 A'                 
  3.911   3.958   3.959   3.973   3.987   3.988   3.988   4.012
206 A'   85 A"   86 A"   87 A"   88 A"   89 A"   90 A"  207 A'                 
  4.036   4.053   4.058   4.062   4.067   4.068   4.069   4.108
 91 A"  208 A'  209 A'   92 A"  210 A'   93 A"  211 A'  212 A'                 
  4.125   4.197   4.243   4.260   4.303   4.354   4.402   4.409
 94 A"  213 A'  214 A'  215 A'  216 A'  217 A'  218 A'  219 A'                 
  4.468   4.822   4.832   4.855   6.289   6.299   6.433   6.449
220 A'  221 A'  222 A'  223 A'   95 A"   96 A"  224 A'  225 A'                 
  6.564   6.717   6.757   6.771   6.778   6.823   7.528   7.543
226 A'  227 A'  228 A'  229 A'  230 A'  231 A'   97 A"   98 A"                 
  7.544   7.575   7.642   7.643   7.675   7.690   7.704   7.761
 99 A"  100 A"  232 A'  233 A'  234 A'  235 A'  236 A'  237 A'                 
  7.764   7.816  23.244  23.774  23.777  23.939  23.944  24.039
238 A'  239 A'  240 A'  241 A'  242 A'  243 A'  244 A'  245 A'                 
 47.897  48.006  48.026  48.061  66.766  66.770 289.722 289.739
246 A'  247 A'  248 A'  249 A'  250 A'  251 A'  101 A"  102 A"                 
289.739 289.772 289.838 289.841 289.868 289.894 289.921 289.980
103 A"  104 A"  252 A'  253 A'  254 A'  255 A'  256 A'  257 A'                 
289.981 290.0381020.6891020.8261020.8511020.893
258 A'  259 A'  260 A'  261 A'  262 A'  263 A'                                 
 --------------------------------------------------------------

          Ground-State Mulliken Net Atomic Charges

     Atom                 Charge (a.u.)
  ----------------------------------------
      1 C                    -0.569175
      2 C                     1.275046
      3 C                    -0.565154
      4 C                     0.217309
      5 C                     0.014886
      6 C                     0.219421
      7 F                    -0.091055
      8 Br                   -0.020939
      9 F                    -0.090818
     10 Br                   -0.123465
     11 Br                   -0.142564
     12 Br                   -0.123490
  ----------------------------------------
  Sum of atomic charges =     0.000000

 -----------------------------------------------------------------
                    Cartesian Multipole Moments
 -----------------------------------------------------------------
    Charge (ESU x 10^10)
                -0.0000
    Dipole Moment (Debye)
         X       0.6068      Y       0.0031      Z       0.0000
       Tot       0.6068
    Quadrupole Moments (Debye-Ang)
        XX    -113.1546     XY       0.0065     YY    -118.2980
        XZ       0.0000     YZ      -0.0000     ZZ    -116.8521
    Octopole Moments (Debye-Ang^2)
       XXX      18.3839    XXY      -0.0333    XYY      30.4720
       YYY       0.2142    XXZ       0.0000    XYZ       0.0000
       YYZ       0.0000    XZZ       5.1941    YZZ       0.0241
       ZZZ       0.0000
    Hexadecapole Moments (Debye-Ang^3)
      XXXX   -2992.6426   XXXY       0.2206   XXYY    -956.6862
      XYYY      -0.2890   YYYY   -2389.3385   XXXZ       0.0000
      XXYZ      -0.0000   XYYZ       0.0000   YYYZ       0.0000
      XXZZ    -573.2344   XYZZ      -0.0001   YYZZ    -444.6695
      XZZZ       0.0000   YZZZ      -0.0000   ZZZZ    -134.0882
 -----------------------------------------------------------------
 Calculating MO derivatives via CPSCF
    1     0    39    0.0315824  
    2     0    39    0.0102292  
    3     0    39    0.0017302  
    4     0    39    0.0001544  
    5    23    16    0.0000107  
    6    39     0    0.0000009  Converged
 Time for AOints: 246.8 s (CPU) 41.8 s (wall)
 ------------------------------------------------------------------------------
                     AOints        : Timing summary (seconds)
 ------------------------------------------------------------------------------
     job step          cpu (% of tot)      sys (% of tot)     wall (% of tot)
 ------------------------------------------------------------------------------
  AOints            0.2468E+03 ( 8.4)   0.1400E-04 ( 6.5)   0.4183E+02 ( 8.3)
 ------------------------------------------------------------------------------
   Grand Totals     0.2932E+04          0.2170E-03          0.5029E+03
 ------------------------------------------------------------------------------
 Polarizability Matrix (a.u.)
            1           2           3
    1-198.8960907   0.0039617   0.0000000
    2   0.0039617-174.9618648   0.0000000
    3   0.0000000   0.0000000 -82.3138074
 Calculating analytic Hessian of the SCF energy

 Direct stationary perturbation theory relativistic correction:

 rels  =      67.327567082047
 relv  =    -231.441371768045
 rel2e =      39.525256119214
 E_rel =    -124.588548566784

 Hessian of the SCF Energy
            1           2           3           4           5           6
    1   0.6598887   0.0012653   0.0000000  -0.1641228   0.0635507  -0.0000000
    2   0.0012653   0.6773181   0.0000000   0.1358370  -0.2545842  -0.0000000
    3   0.0000000   0.0000000   0.1350532   0.0000000  -0.0000000  -0.0567005
    4  -0.1641228   0.1358370   0.0000000   0.5324121  -0.0001204   0.0000000
    5   0.0635507  -0.2545842  -0.0000000  -0.0001204   0.6573352   0.0000000
    6  -0.0000000  -0.0000000  -0.0567005   0.0000000   0.0000000   0.0954457
    7   0.0754233  -0.0293096  -0.0000000  -0.1635095  -0.0634303  -0.0000000
    8   0.0297513  -0.0581050  -0.0000000  -0.1356694  -0.2555373  -0.0000000
    9  -0.0000000  -0.0000000  -0.0022643  -0.0000000  -0.0000000  -0.0567261
   10  -0.0559475   0.0306710   0.0000000  -0.0248905  -0.0775017  -0.0000000
   11   0.0288800  -0.0175563   0.0000000  -0.0213023   0.0292140  -0.0000000
   12   0.0000000   0.0000000   0.0045261  -0.0000000  -0.0000000   0.0062616
   13  -0.0257544  -0.0243129  -0.0000000   0.0003794   0.0001129   0.0000000
   14  -0.0815368   0.0338693  -0.0000000   0.0001170  -0.0673043   0.0000000
   15  -0.0000000  -0.0000000  -0.0011567   0.0000000   0.0000000   0.0049403
   16  -0.3054535  -0.0274606  -0.0000000  -0.0252143   0.0773303  -0.0000000
   17   0.0453886  -0.0972915  -0.0000000   0.0210990   0.0295348  -0.0000000
   18   0.0000000  -0.0000000  -0.0566546  -0.0000000  -0.0000000   0.0062440
   19  -0.1338713  -0.1125610   0.0000000   0.0074407   0.0076261  -0.0000000
   20  -0.1116985  -0.2637877  -0.0000000  -0.0288067  -0.0569203   0.0000000
   21  -0.0000000  -0.0000000  -0.0387906   0.0000000   0.0000000   0.0065413
   22  -0.0337383  -0.0009759  -0.0000000  -0.1651437  -0.0001354   0.0000000
   23   0.0178795   0.0021538  -0.0000000  -0.0000990  -0.0319477   0.0000000
   24  -0.0000000  -0.0000000   0.0038631   0.0000000   0.0000000  -0.0167750
   25  -0.0054542  -0.0012340   0.0000000   0.0073256  -0.0074164   0.0000000
   26  -0.0070212   0.0019041  -0.0000000   0.0289615  -0.0567504   0.0000000
   27   0.0000000   0.0000000   0.0054559   0.0000000   0.0000000   0.0065230
   28   0.0006345   0.0000140  -0.0000000  -0.0019962   0.0036170   0.0000000
   29   0.0010284  -0.0000017   0.0000000   0.0005229   0.0033235   0.0000000
   30   0.0000000   0.0000000  -0.0011668  -0.0000000  -0.0000000   0.0027837
   31   0.0033982  -0.0025290   0.0000000  -0.0007018  -0.0000074   0.0000000
   32   0.0006798  -0.0029172  -0.0000000  -0.0000022   0.0003430   0.0000000
   33  -0.0000000  -0.0000000   0.0035496   0.0000000   0.0000000  -0.0013197
   34  -0.0150031   0.0305955  -0.0000000  -0.0019789  -0.0036255  -0.0000000
   35   0.0118327  -0.0210016  -0.0000000  -0.0005378   0.0032939   0.0000000
   36  -0.0000000  -0.0000000   0.0042857  -0.0000000  -0.0000000   0.0027818
            7           8           9          10          11          12
    1   0.0754233   0.0297513  -0.0000000  -0.0559475   0.0288800   0.0000000
    2  -0.0293096  -0.0581050  -0.0000000   0.0306710  -0.0175563   0.0000000
    3  -0.0000000  -0.0000000  -0.0022643   0.0000000   0.0000000   0.0045261
    4  -0.1635095  -0.1356694  -0.0000000  -0.0248905  -0.0213023  -0.0000000
    5  -0.0634303  -0.2555373  -0.0000000  -0.0775017   0.0292140  -0.0000000
    6  -0.0000000  -0.0000000  -0.0567261  -0.0000000  -0.0000000   0.0062616
    7   0.6596796  -0.0006150   0.0000000  -0.3051447  -0.0460741  -0.0000000
    8  -0.0006150   0.6769872   0.0000000   0.0267683  -0.0973270  -0.0000000
    9   0.0000000   0.0000000   0.1351458  -0.0000000   0.0000000  -0.0567532
   10  -0.3051447   0.0267683  -0.0000000   0.5898836  -0.0424643   0.0000000
   11  -0.0460741  -0.0973270   0.0000000  -0.0424643   0.5251700   0.0000000
   12  -0.0000000  -0.0000000  -0.0567532   0.0000000   0.0000000   0.0940401
   13  -0.0261268   0.0241127   0.0000000  -0.1436010   0.1100428   0.0000000
   14   0.0813363   0.0342164  -0.0000000   0.0613711  -0.2432881  -0.0000000
   15  -0.0000000  -0.0000000  -0.0011344   0.0000000  -0.0000000  -0.0470727
   16  -0.0557514  -0.0307828   0.0000000   0.0593367  -0.0250117  -0.0000000
   17  -0.0289914  -0.0177471   0.0000000   0.0254028  -0.0532025  -0.0000000
   18   0.0000000   0.0000000   0.0045105   0.0000000  -0.0000000   0.0027563
   19  -0.0054932   0.0012075   0.0000000   0.0018906  -0.0009555  -0.0000000
   20   0.0070015   0.0019274  -0.0000000  -0.0021808   0.0008076  -0.0000000
   21   0.0000000   0.0000000   0.0054602  -0.0000000  -0.0000000  -0.0016634
   22  -0.0338569   0.0008542   0.0000000   0.0034257  -0.0022067  -0.0000000
   23  -0.0179918   0.0021041  -0.0000000   0.0004672  -0.0025858  -0.0000000
   24  -0.0000000  -0.0000000   0.0038952  -0.0000000  -0.0000000   0.0027909
   25  -0.1343129   0.1125111  -0.0000000  -0.0316828   0.0488406   0.0000000
   26   0.1116510  -0.2623620  -0.0000000   0.0143124  -0.0157160  -0.0000000
   27  -0.0000000  -0.0000000  -0.0388516  -0.0000000   0.0000000   0.0062890
   28  -0.0149473  -0.0306847   0.0000000  -0.0594433  -0.0520241   0.0000000
   29  -0.0119057  -0.0212471  -0.0000000  -0.0527475  -0.1258126  -0.0000000
   30   0.0000000  -0.0000000   0.0043251   0.0000000   0.0000000  -0.0163351
   31   0.0034057   0.0025618  -0.0000000  -0.0327953   0.0034917  -0.0000000
   32  -0.0006539  -0.0029102  -0.0000000   0.0188722   0.0001496  -0.0000000
   33  -0.0000000  -0.0000000   0.0035585  -0.0000000  -0.0000000   0.0020695
   34   0.0006334  -0.0000154   0.0000000  -0.0010319  -0.0012167   0.0000000
   35  -0.0010165   0.0000010   0.0000000  -0.0029707   0.0001466  -0.0000000
   36   0.0000000   0.0000000  -0.0011657  -0.0000000   0.0000000   0.0030910
           13          14          15          16          17          18
    1  -0.0257544  -0.0815368  -0.0000000  -0.3054535   0.0453886   0.0000000
    2  -0.0243129   0.0338693  -0.0000000  -0.0274606  -0.0972915  -0.0000000
    3  -0.0000000  -0.0000000  -0.0011567  -0.0000000  -0.0000000  -0.0566546
    4   0.0003794   0.0001170   0.0000000  -0.0252143   0.0210990  -0.0000000
    5   0.0001129  -0.0673043   0.0000000   0.0773303   0.0295348  -0.0000000
    6   0.0000000   0.0000000   0.0049403  -0.0000000  -0.0000000   0.0062440
    7  -0.0261268   0.0813363  -0.0000000  -0.0557514  -0.0289914   0.0000000
    8   0.0241127   0.0342164  -0.0000000  -0.0307828  -0.0177471   0.0000000
    9   0.0000000  -0.0000000  -0.0011344   0.0000000   0.0000000   0.0045105
   10  -0.1436010   0.0613711   0.0000000   0.0593367   0.0254028   0.0000000
   11   0.1100428  -0.2432881  -0.0000000  -0.0250117  -0.0532025  -0.0000000
   12   0.0000000  -0.0000000  -0.0470727  -0.0000000  -0.0000000   0.0027563
   13   0.4922416  -0.0002824   0.0000000  -0.1429452  -0.1094724  -0.0000000
   14  -0.0002824   0.5784817   0.0000000  -0.0608497  -0.2434964  -0.0000000
   15   0.0000000   0.0000000   0.0974580   0.0000000  -0.0000000  -0.0470727
   16  -0.1429452  -0.0608497   0.0000000   0.5892775   0.0432934   0.0000000
   17  -0.1094724  -0.2434964  -0.0000000   0.0432934   0.5237273   0.0000000
   18  -0.0000000  -0.0000000  -0.0470727   0.0000000   0.0000000   0.0941302
   19  -0.0033303   0.0059020   0.0000000  -0.0314991  -0.0489369   0.0000000
   20   0.0019679  -0.0003512   0.0000000  -0.0143581  -0.0158585   0.0000000
   21  -0.0000000   0.0000000   0.0054020   0.0000000  -0.0000000   0.0062901
   22  -0.0007193   0.0000025   0.0000000   0.0034042   0.0022117   0.0000000
   23  -0.0000009   0.0002413   0.0000000  -0.0004521  -0.0025793  -0.0000000
   24   0.0000000   0.0000000  -0.0011435  -0.0000000  -0.0000000   0.0027856
   25  -0.0033044  -0.0059166   0.0000000   0.0018769   0.0009602  -0.0000000
   26  -0.0019706  -0.0003486  -0.0000000   0.0021703   0.0008015   0.0000000
   27   0.0000000   0.0000000   0.0053955  -0.0000000  -0.0000000  -0.0016585
   28   0.0026292   0.0016751   0.0000000  -0.0010555   0.0012119  -0.0000000
   29  -0.0135625  -0.0305167   0.0000000   0.0029548   0.0001654   0.0000000
   30  -0.0000000  -0.0000000   0.0013445   0.0000000   0.0000000   0.0030956
   31  -0.1520297  -0.0002916   0.0000000  -0.0325877  -0.0035988   0.0000000
   32  -0.0003236  -0.0310571   0.0000000  -0.0189603   0.0000804  -0.0000000
   33   0.0000000   0.0000000  -0.0182941   0.0000000  -0.0000000   0.0020440
   34   0.0025617  -0.0015258  -0.0000000  -0.0593878   0.0514320   0.0000000
   35   0.0136895  -0.0304470   0.0000000   0.0521263  -0.1241342  -0.0000000
   36   0.0000000  -0.0000000   0.0013337  -0.0000000   0.0000000  -0.0164705
           19          20          21          22          23          24
    1  -0.1338713  -0.1116985  -0.0000000  -0.0337383   0.0178795  -0.0000000
    2  -0.1125610  -0.2637877  -0.0000000  -0.0009759   0.0021538  -0.0000000
    3   0.0000000  -0.0000000  -0.0387906  -0.0000000  -0.0000000   0.0038631
    4   0.0074407  -0.0288067   0.0000000  -0.1651437  -0.0000990   0.0000000
    5   0.0076261  -0.0569203   0.0000000  -0.0001354  -0.0319477   0.0000000
    6  -0.0000000   0.0000000   0.0065413   0.0000000   0.0000000  -0.0167750
    7  -0.0054932   0.0070015   0.0000000  -0.0338569  -0.0179918  -0.0000000
    8   0.0012075   0.0019274   0.0000000   0.0008542   0.0021041  -0.0000000
    9   0.0000000  -0.0000000   0.0054602   0.0000000  -0.0000000   0.0038952
   10   0.0018906  -0.0021808  -0.0000000   0.0034257   0.0004672  -0.0000000
   11  -0.0009555   0.0008076  -0.0000000  -0.0022067  -0.0025858  -0.0000000
   12  -0.0000000  -0.0000000  -0.0016634  -0.0000000  -0.0000000   0.0027909
   13  -0.0033303   0.0019679  -0.0000000  -0.0007193  -0.0000009   0.0000000
   14   0.0059020  -0.0003512   0.0000000   0.0000025   0.0002413   0.0000000
   15   0.0000000   0.0000000   0.0054020   0.0000000   0.0000000  -0.0011435
   16  -0.0314991  -0.0143581   0.0000000   0.0034042  -0.0004521  -0.0000000
   17  -0.0489369  -0.0158585  -0.0000000   0.0022117  -0.0025793  -0.0000000
   18   0.0000000   0.0000000   0.0062901   0.0000000  -0.0000000   0.0027856
   19   0.1666306   0.1464366   0.0000000   0.0020471   0.0049197   0.0000000
   20   0.1464366   0.3345874  -0.0000000   0.0002869   0.0007421  -0.0000000
   21   0.0000000  -0.0000000   0.0205689  -0.0000000   0.0000000  -0.0022223
   22   0.0020471   0.0002869  -0.0000000   0.2254139   0.0002647  -0.0000000
   23   0.0049197   0.0007421   0.0000000   0.0002647   0.0317252   0.0000000
   24   0.0000000  -0.0000000  -0.0022223  -0.0000000   0.0000000   0.0086221
   25   0.0012528  -0.0005701   0.0000000   0.0020477  -0.0049823   0.0000000
   26   0.0005881  -0.0033151   0.0000000  -0.0002929   0.0007063   0.0000000
   27  -0.0000000  -0.0000000   0.0002595  -0.0000000   0.0000000  -0.0022139
   28  -0.0005000  -0.0010556   0.0000000  -0.0009060  -0.0007947   0.0000000
   29  -0.0012650  -0.0019726  -0.0000000  -0.0004064  -0.0003078   0.0000000
   30   0.0000000  -0.0000000   0.0001347  -0.0000000  -0.0000000   0.0001450
   31  -0.0013990  -0.0005021   0.0000000  -0.0010714  -0.0000009   0.0000000
   32  -0.0013397   0.0000057   0.0000000  -0.0000025   0.0000514   0.0000000
   33   0.0000000   0.0000000   0.0001493   0.0000000   0.0000000   0.0001056
   34  -0.0031691   0.0034790  -0.0000000  -0.0009029   0.0007908  -0.0000000
   35  -0.0016220   0.0041350   0.0000000   0.0003998  -0.0003034  -0.0000000
   36   0.0000000  -0.0000000  -0.0021296  -0.0000000  -0.0000000   0.0001471
           25          26          27          28          29          30
    1  -0.0054542  -0.0070212   0.0000000   0.0006345   0.0010284   0.0000000
    2  -0.0012340   0.0019041   0.0000000   0.0000140  -0.0000017   0.0000000
    3   0.0000000  -0.0000000   0.0054559  -0.0000000   0.0000000  -0.0011668
    4   0.0073256   0.0289615   0.0000000  -0.0019962   0.0005229  -0.0000000
    5  -0.0074164  -0.0567504   0.0000000   0.0036170   0.0033235  -0.0000000
    6   0.0000000   0.0000000   0.0065230   0.0000000   0.0000000   0.0027837
    7  -0.1343129   0.1116510  -0.0000000  -0.0149473  -0.0119057   0.0000000
    8   0.1125111  -0.2623620  -0.0000000  -0.0306847  -0.0212471  -0.0000000
    9  -0.0000000  -0.0000000  -0.0388516   0.0000000  -0.0000000   0.0043251
   10  -0.0316828   0.0143124  -0.0000000  -0.0594433  -0.0527475   0.0000000
   11   0.0488406  -0.0157160   0.0000000  -0.0520241  -0.1258126   0.0000000
   12   0.0000000  -0.0000000   0.0062890   0.0000000  -0.0000000  -0.0163351
   13  -0.0033044  -0.0019706   0.0000000   0.0026292  -0.0135625  -0.0000000
   14  -0.0059166  -0.0003486   0.0000000   0.0016751  -0.0305167  -0.0000000
   15   0.0000000  -0.0000000   0.0053955   0.0000000   0.0000000   0.0013445
   16   0.0018769   0.0021703  -0.0000000  -0.0010555   0.0029548   0.0000000
   17   0.0009602   0.0008015  -0.0000000   0.0012119   0.0001654   0.0000000
   18  -0.0000000   0.0000000  -0.0016585  -0.0000000   0.0000000   0.0030956
   19   0.0012528   0.0005881  -0.0000000  -0.0005000  -0.0012650   0.0000000
   20  -0.0005701  -0.0033151  -0.0000000  -0.0010556  -0.0019726  -0.0000000
   21   0.0000000   0.0000000   0.0002595   0.0000000  -0.0000000   0.0001347
   22   0.0020477  -0.0002929  -0.0000000  -0.0009060  -0.0004064  -0.0000000
   23  -0.0049823   0.0007063   0.0000000  -0.0007947  -0.0003078  -0.0000000
   24   0.0000000   0.0000000  -0.0022139   0.0000000   0.0000000   0.0001450
   25   0.1674030  -0.1463930   0.0000000  -0.0032357   0.0016004  -0.0000000
   26  -0.1463930   0.3328837   0.0000000  -0.0035665   0.0041423  -0.0000000
   27   0.0000000   0.0000000   0.0206435   0.0000000   0.0000000  -0.0021229
   28  -0.0032357  -0.0035665   0.0000000   0.0796395   0.0731207  -0.0000000
   29   0.0016004   0.0041423   0.0000000   0.0731207   0.1788296  -0.0000000
   30  -0.0000000  -0.0000000  -0.0021229  -0.0000000  -0.0000000   0.0079823
   31  -0.0014102   0.0005010  -0.0000000  -0.0010308   0.0010456   0.0000000
   32   0.0013366   0.0000117   0.0000000   0.0080957  -0.0056637  -0.0000000
   33   0.0000000   0.0000000   0.0001463   0.0000000  -0.0000000  -0.0004862
   34  -0.0005058   0.0010598  -0.0000000   0.0002115  -0.0003856   0.0000000
   35   0.0012634  -0.0019574  -0.0000000   0.0003915  -0.0009383  -0.0000000
   36  -0.0000000   0.0000000   0.0001343   0.0000000   0.0000000   0.0003001
           31          32          33          34          35          36
    1   0.0033982   0.0006798  -0.0000000  -0.0150031   0.0118327  -0.0000000
    2  -0.0025290  -0.0029172  -0.0000000   0.0305955  -0.0210016  -0.0000000
    3   0.0000000  -0.0000000   0.0035496  -0.0000000  -0.0000000   0.0042857
    4  -0.0007018  -0.0000022   0.0000000  -0.0019789  -0.0005378  -0.0000000
    5  -0.0000074   0.0003430   0.0000000  -0.0036255   0.0032939  -0.0000000
    6   0.0000000   0.0000000  -0.0013197  -0.0000000   0.0000000   0.0027818
    7   0.0034057  -0.0006539  -0.0000000   0.0006334  -0.0010165   0.0000000
    8   0.0025618  -0.0029102  -0.0000000  -0.0000154   0.0000010   0.0000000
    9  -0.0000000  -0.0000000   0.0035585   0.0000000   0.0000000  -0.0011657
   10  -0.0327953   0.0188722  -0.0000000  -0.0010319  -0.0029707  -0.0000000
   11   0.0034917   0.0001496  -0.0000000  -0.0012167   0.0001466   0.0000000
   12  -0.0000000  -0.0000000   0.0020695   0.0000000  -0.0000000   0.0030910
   13  -0.1520297  -0.0003236   0.0000000   0.0025617   0.0136895   0.0000000
   14  -0.0002916  -0.0310571   0.0000000  -0.0015258  -0.0304470  -0.0000000
   15   0.0000000   0.0000000  -0.0182941  -0.0000000   0.0000000   0.0013337
   16  -0.0325877  -0.0189603   0.0000000  -0.0593878   0.0521263  -0.0000000
   17  -0.0035988   0.0000804  -0.0000000   0.0514320  -0.1241342   0.0000000
   18   0.0000000  -0.0000000   0.0020440   0.0000000  -0.0000000  -0.0164705
   19  -0.0013990  -0.0013397   0.0000000  -0.0031691  -0.0016220   0.0000000
   20  -0.0005021   0.0000057   0.0000000   0.0034790   0.0041350  -0.0000000
   21   0.0000000   0.0000000   0.0001493  -0.0000000   0.0000000  -0.0021296
   22  -0.0010714  -0.0000025   0.0000000  -0.0009029   0.0003998  -0.0000000
   23  -0.0000009   0.0000514   0.0000000   0.0007908  -0.0003034  -0.0000000
   24   0.0000000   0.0000000   0.0001056  -0.0000000  -0.0000000   0.0001471
   25  -0.0014102   0.0013366   0.0000000  -0.0005058   0.0012634  -0.0000000
   26   0.0005010   0.0000117   0.0000000   0.0010598  -0.0019574   0.0000000
   27  -0.0000000   0.0000000   0.0001463  -0.0000000  -0.0000000   0.0001343
   28  -0.0010308   0.0080957   0.0000000   0.0002115   0.0003915   0.0000000
   29   0.0010456  -0.0056637  -0.0000000  -0.0003856  -0.0009383   0.0000000
   30   0.0000000  -0.0000000  -0.0004862   0.0000000  -0.0000000   0.0003001
   31   0.2172094   0.0003500   0.0000000  -0.0009875  -0.0010204  -0.0000000
   32   0.0003500   0.0475920   0.0000000  -0.0080523  -0.0056851  -0.0000000
   33   0.0000000   0.0000000   0.0089638  -0.0000000  -0.0000000  -0.0004867
   34  -0.0009875  -0.0080523  -0.0000000   0.0795602  -0.0725361   0.0000000
   35  -0.0010204  -0.0056851  -0.0000000  -0.0725361   0.1768901  -0.0000000
   36  -0.0000000  -0.0000000  -0.0004867   0.0000000  -0.0000000   0.0081786
 **********************************************************************
 **                                                                  **
 **                       VIBRATIONAL ANALYSIS                       **
 **                       --------------------                       **
 **                                                                  **
 **        VIBRATIONAL FREQUENCIES (CM**-1) AND NORMAL MODES         **
 **     FORCE CONSTANTS (mDYN/ANGSTROM) AND REDUCED MASSES (AMU)     **
 **                  INFRARED INTENSITIES (KM/MOL)                   **
 **                                                                  **
 **********************************************************************


 Mode:                 1                      2                      3
 Frequency:        44.76                  77.50                  87.66
 Force Cnst:      0.0868                 0.0726                 0.0935
 Red. Mass:      73.4919                20.5086                20.6404
 IR Active:          YES                    YES                    YES
 IR Intens:        0.006                  0.000                  0.166
 Raman Active:       YES                    YES                    YES
               X      Y      Z        X      Y      Z        X      Y      Z
 C          0.000  0.000 -0.083    0.000  0.000 -0.247   -0.000 -0.000  0.361
 C         -0.000  0.000  0.020    0.000 -0.000  0.007    0.000 -0.000  0.299
 C          0.000  0.000 -0.080    0.000 -0.000  0.262   -0.000 -0.000  0.352
 C         -0.000  0.000 -0.082    0.000 -0.000  0.093    0.000 -0.000  0.231
 C         -0.000 -0.000  0.078    0.000  0.000  0.004    0.000  0.000  0.174
 C         -0.000  0.000 -0.083    0.000  0.000 -0.081    0.000 -0.000  0.233
 F          0.000  0.000 -0.166    0.000  0.000 -0.630    0.000 -0.000  0.478
 Br        -0.000 -0.000  0.303    0.000  0.000 -0.005    0.000  0.000 -0.224
 F         -0.000  0.000 -0.160    0.000 -0.000  0.645   -0.000 -0.000  0.454
 Br         0.000  0.000 -0.431   -0.000  0.000 -0.147   -0.000  0.000 -0.127
 Br        -0.000 -0.000  0.671    0.000 -0.000 -0.001    0.000 -0.000  0.007
 Br         0.000  0.000 -0.430   -0.000 -0.000  0.143    0.000 -0.000 -0.132
 TransDip  -0.000  0.000  0.003   -0.000  0.000 -0.000   -0.000  0.000 -0.013

 Mode:                 4                      5                      6
 Frequency:       121.32                 132.58                 143.26
 Force Cnst:      0.4578                 0.6152                 0.8027
 Red. Mass:      52.7847                59.4099                66.3885
 IR Active:          YES                    YES                    YES
 IR Intens:        0.103                  0.251                  0.109
 Raman Active:       YES                    YES                    YES
               X      Y      Z        X      Y      Z        X      Y      Z
 C         -0.008 -0.243 -0.000   -0.191 -0.027 -0.000    0.011 -0.143 -0.000
 C          0.000 -0.208 -0.000   -0.200  0.000  0.000   -0.000 -0.137 -0.000
 C          0.009 -0.243 -0.000   -0.191  0.027  0.000   -0.011 -0.143 -0.000
 C         -0.025 -0.200 -0.000   -0.181 -0.007  0.000   -0.041 -0.186  0.000
 C          0.000 -0.174 -0.000   -0.242 -0.000  0.000    0.000 -0.144 -0.000
 C          0.026 -0.200 -0.000   -0.181  0.006 -0.000    0.041 -0.185 -0.000
 F          0.007 -0.256 -0.000   -0.168 -0.043 -0.000   -0.009 -0.138  0.000
 Br        -0.001  0.549  0.000   -0.255 -0.000 -0.000   -0.001  0.166  0.000
 F         -0.005 -0.256 -0.000   -0.167  0.043  0.000    0.010 -0.138 -0.000
 Br        -0.371 -0.066  0.000    0.400 -0.343 -0.000    0.149 -0.336 -0.000
 Br         0.000 -0.102  0.000   -0.284 -0.002 -0.000   -0.002  0.715  0.000
 Br         0.371 -0.065  0.000    0.400  0.345  0.000   -0.146 -0.336 -0.000
 TransDip  -0.000  0.010  0.000    0.016  0.000 -0.000    0.000  0.011  0.000

 Mode:                 7                      8                      9
 Frequency:       178.44                 213.56                 241.79
 Force Cnst:      0.2687                 1.6154                 2.2109
 Red. Mass:      14.3228                60.1166                64.1848
 IR Active:          YES                    YES                    YES
 IR Intens:        0.261                  0.214                  0.019
 Raman Active:       YES                    YES                    YES
               X      Y      Z        X      Y      Z        X      Y      Z
 C          0.000  0.000  0.209   -0.023  0.106  0.000    0.063 -0.044 -0.000
 C          0.000  0.000  0.261   -0.243 -0.002  0.000    0.145 -0.105  0.000
 C          0.000  0.000  0.209   -0.024 -0.110  0.000   -0.008 -0.101  0.000
 C         -0.000 -0.000  0.408    0.039 -0.159  0.000   -0.082 -0.090  0.000
 C         -0.000 -0.000  0.486    0.290  0.001 -0.000   -0.002  0.047 -0.000
 C         -0.000 -0.000  0.407    0.039  0.160  0.000   -0.027  0.171 -0.000
 F         -0.000  0.000 -0.365    0.185 -0.020 -0.000    0.238 -0.142  0.000
 Br         0.000  0.000  0.004   -0.480  0.000  0.000    0.485  0.040  0.000
 F          0.000  0.000 -0.369    0.178  0.015 -0.000   -0.157 -0.195 -0.000
 Br        -0.000  0.000 -0.029   -0.108 -0.223  0.000   -0.177 -0.411  0.000
 Br        -0.000  0.000 -0.069    0.598  0.001 -0.000   -0.042 -0.016  0.000
 Br         0.000 -0.000 -0.030   -0.111  0.225 -0.000   -0.299  0.486 -0.000
 TransDip   0.000 -0.000  0.016   -0.015 -0.000  0.000    0.002  0.004  0.000

 Mode:                10                     11                     12
 Frequency:       242.48                 305.86                 317.87
 Force Cnst:      0.7863                 1.1953                 0.7415
 Red. Mass:      22.6975                21.6855                12.4560
 IR Active:          YES                    YES                    YES
 IR Intens:        0.249                  0.769                  0.690
 Raman Active:       YES                    YES                    YES
               X      Y      Z        X      Y      Z        X      Y      Z
 C         -0.082  0.170 -0.000    0.126  0.014 -0.000   -0.000 -0.000  0.249
 C          0.021  0.244 -0.000   -0.000  0.001  0.000   -0.000 -0.000  0.701
 C          0.088  0.161 -0.000    0.125 -0.011  0.000    0.000 -0.000  0.247
 C          0.057 -0.119  0.000    0.087 -0.047  0.000    0.000 -0.000 -0.249
 C          0.001 -0.114  0.000    0.038 -0.000 -0.000   -0.000 -0.000 -0.470
 C         -0.074 -0.079  0.000    0.087  0.047 -0.000   -0.000 -0.000 -0.245
 F         -0.465  0.397  0.000    0.615 -0.260  0.000   -0.000  0.000 -0.142
 Br         0.072 -0.092  0.000   -0.094 -0.001 -0.000    0.000 -0.000 -0.034
 F          0.472  0.388  0.000    0.616  0.267 -0.000    0.000 -0.000 -0.141
 Br        -0.176 -0.156 -0.000   -0.038 -0.011 -0.000   -0.000  0.000  0.019
 Br        -0.004  0.038  0.000   -0.198 -0.000  0.000    0.000  0.000  0.028
 Br         0.104 -0.019 -0.000   -0.037  0.010  0.000    0.000  0.000  0.019
 TransDip   0.000 -0.016 -0.000   -0.028 -0.000  0.000    0.000  0.000  0.027

 Mode:                13                     14                     15
 Frequency:       330.74                 344.58                 470.19
 Force Cnst:      1.2015                 0.8731                 2.2344
 Red. Mass:      18.6419                12.4801                17.1539
 IR Active:          YES                    YES                    YES
 IR Intens:        0.191                  0.000                  1.432
 Raman Active:       YES                    YES                    YES
               X      Y      Z        X      Y      Z        X      Y      Z
 C         -0.213 -0.311  0.000    0.000  0.000  0.348    0.280  0.222 -0.000
 C          0.000 -0.217 -0.000   -0.000  0.000 -0.002    0.128  0.000 -0.000
 C          0.215 -0.310 -0.000   -0.000  0.000 -0.349    0.280 -0.220  0.000
 C          0.191 -0.151 -0.000   -0.000  0.000 -0.591    0.248 -0.067 -0.000
 C          0.000 -0.208  0.000    0.000  0.000  0.002    0.232  0.000  0.000
 C         -0.189 -0.152  0.000    0.000  0.000  0.593    0.249  0.067  0.000
 F         -0.402 -0.256 -0.000    0.000 -0.000 -0.164    0.038  0.509  0.000
 Br        -0.001 -0.020  0.000    0.000  0.000 -0.000   -0.087 -0.000  0.000
 F          0.404 -0.255  0.000   -0.000  0.000  0.165    0.039 -0.509 -0.000
 Br         0.052  0.147  0.000   -0.000 -0.000  0.027   -0.015 -0.020  0.000
 Br        -0.001  0.055 -0.000   -0.000 -0.000 -0.000   -0.117 -0.000 -0.000
 Br        -0.052  0.146 -0.000   -0.000 -0.000 -0.027   -0.015  0.020 -0.000
 TransDip  -0.000  0.014 -0.000    0.000  0.000 -0.000    0.038 -0.000 -0.000

 Mode:                16                     17                     18
 Frequency:       579.22                 640.19                 655.20
 Force Cnst:      2.3849                 2.9378                 3.2491
 Red. Mass:      12.0649                12.1661                12.8461
 IR Active:          YES                    YES                    YES
 IR Intens:        0.566                  0.000                  3.318
 Raman Active:       YES                    YES                    YES
               X      Y      Z        X      Y      Z        X      Y      Z
 C         -0.000  0.000 -0.189   -0.000  0.000  0.583    0.214 -0.185  0.000
 C         -0.000 -0.000  0.369    0.000  0.000 -0.001   -0.001 -0.306 -0.000
 C          0.000  0.000 -0.188    0.000  0.000 -0.581   -0.215 -0.188 -0.000
 C          0.000 -0.000 -0.379    0.000 -0.000  0.386   -0.265  0.314  0.000
 C         -0.000 -0.000  0.707    0.000 -0.000  0.001   -0.002  0.555  0.000
 C         -0.000 -0.000 -0.379   -0.000 -0.000 -0.388    0.262  0.317 -0.000
 F          0.000  0.000  0.049    0.000 -0.000 -0.106   -0.219 -0.008 -0.000
 Br         0.000  0.000 -0.011   -0.000 -0.000  0.000    0.000  0.010  0.000
 F         -0.000 -0.000  0.049   -0.000 -0.000  0.105    0.220 -0.009  0.000
 Br        -0.000  0.000  0.006   -0.000 -0.000 -0.009    0.004 -0.032 -0.000
 Br         0.000  0.000 -0.016   -0.000  0.000 -0.000    0.000 -0.020 -0.000
 Br        -0.000  0.000  0.006   -0.000  0.000  0.009   -0.004 -0.032  0.000
 TransDip  -0.000 -0.000 -0.024    0.000 -0.000  0.000   -0.001  0.058  0.000

 Mode:                19                     20                     21
 Frequency:       690.07                 700.12                 710.25
 Force Cnst:      3.9455                 3.4825                 3.9410
 Red. Mass:      14.0626                12.0587                13.2600
 IR Active:          YES                    YES                    YES
 IR Intens:       65.556                  1.824                 61.795
 Raman Active:       YES                    YES                    YES
               X      Y      Z        X      Y      Z        X      Y      Z
 C          0.278 -0.283 -0.000   -0.000  0.000  0.508   -0.345  0.102 -0.000
 C          0.509 -0.008 -0.000   -0.000  0.000 -0.485    0.013  0.282  0.000
 C          0.256  0.277  0.000    0.000  0.000  0.511    0.359  0.117 -0.000
 C          0.296  0.114 -0.000    0.000  0.000 -0.314    0.307  0.385  0.000
 C          0.194 -0.005  0.000    0.000  0.000  0.202    0.006  0.286 -0.000
 C          0.316 -0.132  0.000   -0.000  0.000 -0.313   -0.292  0.380  0.000
 F         -0.207 -0.204  0.000    0.000 -0.000 -0.062   -0.016 -0.210  0.000
 Br        -0.084  0.000 -0.000    0.000 -0.000  0.007   -0.002 -0.016 -0.000
 F         -0.207  0.215 -0.000   -0.000 -0.000 -0.062    0.006 -0.199  0.000
 Br        -0.029 -0.033  0.000   -0.000 -0.000  0.003   -0.034 -0.063 -0.000
 Br        -0.037 -0.000  0.000   -0.000  0.000 -0.000   -0.001  0.001 -0.000
 Br        -0.031  0.036 -0.000    0.000 -0.000  0.003    0.033 -0.060 -0.000
 TransDip   0.259 -0.006  0.000    0.000  0.000  0.043    0.007  0.252 -0.000

 Mode:                22                     23                     24
 Frequency:       880.50                1068.23                1114.49
 Force Cnst:      5.8417                 9.1341                 8.9193
 Red. Mass:      12.7889                13.5858                12.1879
 IR Active:          YES                    YES                    YES
 IR Intens:        7.545                 23.074                  3.646
 Raman Active:       YES                    YES                    YES
               X      Y      Z        X      Y      Z        X      Y      Z
 C         -0.081  0.100 -0.000    0.116  0.313 -0.000   -0.073 -0.150 -0.000
 C         -0.356 -0.002  0.000   -0.004  0.502  0.000    0.598  0.001  0.000
 C         -0.081 -0.102  0.000   -0.118  0.314 -0.000   -0.076  0.152  0.000
 C          0.115 -0.341 -0.000   -0.354 -0.152 -0.000   -0.312 -0.433 -0.000
 C          0.713  0.000  0.000    0.002  0.045  0.000    0.073 -0.002  0.000
 C          0.113  0.341  0.000    0.357 -0.153 -0.000   -0.311  0.431  0.000
 F         -0.116 -0.141  0.000   -0.144 -0.302  0.000    0.040  0.061  0.000
 Br         0.031  0.000  0.000    0.000 -0.004 -0.000   -0.027 -0.000 -0.000
 F         -0.117  0.142 -0.000    0.145 -0.301  0.000    0.041 -0.063 -0.000
 Br         0.009  0.015 -0.000    0.007  0.011  0.000    0.011  0.019  0.000
 Br        -0.057 -0.000 -0.000   -0.000 -0.005  0.000    0.002  0.000  0.000
 Br         0.009 -0.015  0.000   -0.007  0.011 -0.000    0.011 -0.019 -0.000
 TransDip   0.088 -0.000 -0.000   -0.000  0.154 -0.000    0.061  0.001 -0.000

 Mode:                25                     26                     27
 Frequency:      1274.82                1290.57                1410.00
 Force Cnst:     11.4919                12.1436                14.3419
 Red. Mass:      12.0017                12.3746                12.2439
 IR Active:          YES                    YES                    YES
 IR Intens:        0.129                  5.600                244.392
 Raman Active:       YES                    YES                    YES
               X      Y      Z        X      Y      Z        X      Y      Z
 C          0.313 -0.180 -0.000   -0.288 -0.196 -0.000   -0.439 -0.199 -0.000
 C          0.001  0.376  0.000    0.110 -0.007  0.000    0.008  0.156  0.000
 C         -0.321 -0.174 -0.000   -0.278  0.201  0.000    0.442 -0.222 -0.000
 C          0.349 -0.243 -0.000   -0.156  0.395  0.000   -0.272 -0.256 -0.000
 C          0.008  0.472  0.000    0.590 -0.006  0.000    0.003  0.434  0.000
 C         -0.354 -0.255 -0.000   -0.145 -0.387 -0.000    0.263 -0.261  0.000
 F          0.010 -0.003 -0.000    0.099  0.121  0.000    0.080  0.098  0.000
 Br         0.000  0.000  0.000   -0.000  0.000 -0.000   -0.000 -0.003 -0.000
 F         -0.006 -0.007  0.000    0.099 -0.120 -0.000   -0.083  0.104  0.000
 Br         0.001  0.001  0.000   -0.003 -0.011 -0.000    0.005  0.006 -0.000
 Br        -0.000  0.000  0.000   -0.017 -0.000  0.000   -0.000 -0.004  0.000
 Br        -0.001  0.001 -0.000   -0.003  0.011  0.000   -0.005  0.006 -0.000
 TransDip   0.001  0.011 -0.000    0.076 -0.000 -0.000    0.009 -0.501 -0.000

 Mode:                28                     29                     30
 Frequency:      1426.43                1577.21                1582.07
 Force Cnst:     14.8294                17.6355                17.7118
 Red. Mass:      12.3701                12.0326                12.0106
 IR Active:          YES                    YES                    YES
 IR Intens:      131.988                 21.054                 12.220
 Raman Active:       YES                    YES                    YES
               X      Y      Z        X      Y      Z        X      Y      Z
 C          0.056  0.570  0.000    0.078 -0.414 -0.000    0.497 -0.115 -0.000
 C          0.384 -0.002  0.000   -0.010  0.581  0.000   -0.299 -0.019 -0.000
 C          0.037 -0.560 -0.000   -0.046 -0.406 -0.000    0.500  0.143  0.000
 C         -0.189  0.179  0.000   -0.148  0.252 -0.000   -0.408  0.051  0.000
 C          0.150 -0.009  0.000    0.007 -0.390  0.000    0.173  0.012 -0.000
 C         -0.201 -0.169 -0.000    0.121  0.248 -0.000   -0.417 -0.068  0.000
 F         -0.060 -0.152 -0.000    0.017  0.044 -0.000   -0.027 -0.005  0.000
 Br        -0.012  0.000 -0.000    0.000 -0.003 -0.000    0.002  0.000 -0.000
 F         -0.057  0.146  0.000   -0.019  0.044  0.000   -0.026  0.002 -0.000
 Br         0.003 -0.000  0.000    0.001 -0.000  0.000    0.002  0.000 -0.000
 Br        -0.002  0.000  0.000    0.000  0.001  0.000    0.001 -0.000  0.000
 Br         0.003  0.000 -0.000   -0.001 -0.000 -0.000    0.002 -0.000  0.000
 TransDip   0.368  0.012 -0.000    0.004 -0.147 -0.000    0.112  0.005  0.000

 STANDARD THERMODYNAMIC QUANTITIES AT   298.15 K  AND     1.00 ATM

   This Molecule has  0 Imaginary Frequencies
   Zero point vibrational energy:       26.950 kcal/mol

   Atom    1 Element C  Has Mass   12.00000
   Atom    2 Element C  Has Mass   12.00000
   Atom    3 Element C  Has Mass   12.00000
   Atom    4 Element C  Has Mass   12.00000
   Atom    5 Element C  Has Mass   12.00000
   Atom    6 Element C  Has Mass   12.00000
   Atom    7 Element F  Has Mass   18.99840
   Atom    8 Element Br Has Mass   78.91830
   Atom    9 Element F  Has Mass   18.99840
   Atom   10 Element Br Has Mass   78.91830
   Atom   11 Element Br Has Mass   78.91830
   Atom   12 Element Br Has Mass   78.91830
   Molecular Mass:   425.670000 amu
   Principal axes and moments of inertia in amu*Bohr^2:
                             1           2           3
    Eigenvalues --     5757.32276  7682.86247 13440.18523
          X               1.00000    -0.00000     0.00000
          Y               0.00000     1.00000     0.00000
          Z               0.00000    -0.00000     1.00000
   Rotational Symmetry Number is   1
   The Molecule is an Asymmetric Top
   Translational Enthalpy:        0.889 kcal/mol
   Rotational Enthalpy:           0.889 kcal/mol
   Vibrational Enthalpy:         32.774 kcal/mol
   gas constant (RT):             0.592 kcal/mol
   Translational Entropy:        44.036  cal/mol.K
   Rotational Entropy:           34.740  cal/mol.K
   Vibrational Entropy:          37.814  cal/mol.K

   Total Enthalpy:               35.144 kcal/mol
   Total Entropy:               116.589  cal/mol.K

 ======================================================================

 STANDARD THERMODYNAMIC QUANTITIES FOR ANHARMONIC VIBRATION -- TOSH

   Zero point vibrational energy: ************ kcal/mol

   Vibrational Enthalpy:       Infinity kcal/mol
   Vibrational Entropy:             NaN  cal/mol.K

   Total Enthalpy:             Infinity kcal/mol
   Total Entropy:                   NaN  cal/mol.K

 ======================================================================

 STANDARD THERMODYNAMIC QUANTITIES FOR ANHARMONIC VIBRATION -- VPT2

   Zero point vibrational energy: ************ kcal/mol

   Vibrational Enthalpy:       Infinity kcal/mol
   Vibrational Entropy:             NaN  cal/mol.K

   Total Enthalpy:             Infinity kcal/mol
   Total Entropy:                   NaN  cal/mol.K

 ======================================================================

Archival summary:
1\1\february\FREQ\ProcedureUnspecified\BasisUnspecified\r426\taweetha\MonDec204:03:572019MonDec204:03:572019\0\\#,FREQ,ProcedureUnspecified,BasisUnspecified,\\0,1\Br\C,1,1.89468\C,2,1.40283,1,120.149\C,3,1.39376,2,119.364,1,180,0\F,4,1.3342,3,119.482,2,-180,0\C,4,1.3904,3,121.741,2,0,0\C,6,1.39055,4,118.16,3,0,0\F,7,1.33381,6,118.755,4,-180,0\C,7,1.39366,6,121.732,4,-0,0\Br,6,1.88919,4,120.861,3,-180,0\Br,3,1.89563,2,123.164,1,-0,0\Br,9,1.89705,7,117.531,6,-180,0\\\@

 Total job time:  712.50s(wall), 4100.71s(cpu) 
 Mon Dec  2 04:03:57 2019

        *************************************************************
        *                                                           *
        *  Thank you very much for using Q-Chem.  Have a nice day.  *
        *                                                           *
        *************************************************************
