# Supplementary material for: Geometric and energetic data from quantum chemical calculations of halobenzenes and xylenes
Source: Data Brief. 2020 Mar 5;30:105386. doi: 10.1016/j.dib.2020.105386 (PMC7114895; doi:10.1016/j.dib.2020.105386)
Supplement: Supplementary file 1 [file mmc1.zip › halobenzene/B3LYP/FBrFBrBrI.out]

                  Welcome to Q-Chem
     A Quantum Leap Into The Future Of Chemistry


 Q-Chem 5.2 (devel), Q-Chem, Inc., Pleasanton, CA (2019)

 Yihan Shao,  Zhengting Gan,  E. Epifanovsky,  A. T. B. Gilbert,  M. Wormit,  
 J. Kussmann,  A. W. Lange,  A. Behn,  Jia Deng,  Xintian Feng,  D. Ghosh,  
 M. Goldey,  P. R. Horn,  L. D. Jacobson,  I. Kaliman,  T. Kus,  A. Landau,  
 Jie Liu,  E. I. Proynov,  R. M. Richard,  R. P. Steele,  E. J. Sundstrom,  
 H. L. Woodcock III,  P. M. Zimmerman,  D. Zuev,  B. Albrecht,  E. Alguire,  
 S. A. Baeppler,  D. Barton,  Z. Benda,  Y. A. Bernard,  E. J. Berquist,  
 K. B. Bravaya,  H. Burton,  D. Casanova,  Chun-Min Chang,  Yunqing Chen,  
 A. Chien,  K. D. Closser,  M. P. Coons,  S. Coriani,  S. Dasgupta,  
 A. L. Dempwolff,  M. Diedenhofen,  Hainam Do,  R. G. Edgar,  Po-Tung Fang,  
 S. Faraji,  S. Fatehi,  Qingguo Feng,  K. D. Fenk,  J. Fosso-Tande,  
 J. Gayvert,  Qinghui Ge,  A. Ghysels,  G. Gidofalvi,  J. Gomes,  
 J. Gonthier,  A. Gunina,  D. Hait,  M. W. D. Hanson-Heine,  
 P. H. P. Harbach,  A. W. Hauser,  M. F. Herbst,  J. E. Herr,  
 E. G. Hohenstein,  Z. C. Holden,  Kerwin Hui,  B. C. Huynh,  T.-C. Jagau,  
 Hyunjun Ji,  B. Kaduk,  K. Khistyaev,  Jaehoon Kim,  P. Klunzinger,  K. Koh,  
 D. Kosenkov,  L. Koulias,  T. Kowalczyk,  C. M. Krauter,  A. Kunitsa,  
 Ka Un Lao,  A. Laurent,  K. V. Lawler,  Joonho Lee,  D. Lefrancois,  
 S. Lehtola,  D. S. Levine,  Yi-Pei Li,  You-Sheng Lin,  Fenglai Liu,  
 E. Livshits,  A. Luenser,  P. Manohar,  E. Mansoor,  S. F. Manzer,  
 Shan-Ping Mao,  Yuezhi Mao,  N. Mardirossian,  A. V. Marenich,  
 T. Markovich,  L. A. Martinez-Martinez,  S. A. Maurer,  N. J. Mayhall,  
 S. C. McKenzie,  J.-M. Mewes,  P. Morgante,  A. F. Morrison,  
 J. W. Mullinax,  K. Nanda,  T. S. Nguyen-Beck,  R. Olivares-Amaya,  
 J. A. Parkhill,  Zheng Pei,  T. M. Perrine,  F. Plasser,  P. Pokhilko,  
 S. Prager,  A. Prociuk,  E. Ramos,  D. R. Rehn,  F. Rob,  M. Scheurer,  
 M. Schneider,  N. Sergueev,  S. M. Sharada,  S. Sharma,  D. W. Small,  
 T. Stauch,  T. Stein,  Yu-Chuan Su,  A. J. W. Thom,  A. Tkatchenko,  
 T. Tsuchimochi,  N. M. Tubman,  L. Vogt,  M. L. Vidal,  O. Vydrov,  
 M. A. Watson,  J. Wenzel,  M. de Wergifosse,  T. A. Wesolowski,  A. White,  
 J. Witte,  A. Yamada,  Jun Yang,  K. Yao,  S. Yeganeh,  S. R. Yost,  
 Zhi-Qiang You,  A. Zech,  Igor Ying Zhang,  Xing Zhang,  Yan Zhao,  
 Ying Zhu,  B. R. Brooks,  G. K. L. Chan,  C. J. Cramer,  M. S. Gordon,  
 W. J. Hehre,  A. Klamt,  M. W. Schmidt,  C. D. Sherrill,  D. G. Truhlar,  
 A. Aspuru-Guzik,  R. Baer,  A. T. Bell,  N. A. Besley,  Jeng-Da Chai,  
 A. E. DePrince, III,  R. A. DiStasio Jr.,  A. Dreuw,  B. D. Dunietz,  
 T. R. Furlani,  Chao-Ping Hsu,  Yousung Jung,  Jing Kong,  D. S. Lambrecht,  
 WanZhen Liang,  C. Ochsenfeld,  V. A. Rassolov,  L. V. Slipchenko,  
 J. E. Subotnik,  T. Van Voorhis,  J. M. Herbert,  A. I. Krylov,  
 P. M. W. Gill,  M. Head-Gordon

 Contributors to earlier versions of Q-Chem not listed above: 
 R. D. Adamson,  B. Austin,  J. Baker,  G. J. O. Beran,  K. Brandhorst,  
 S. T. Brown,  E. F. C. Byrd,  A. K. Chakraborty,  C.-L. Cheng,  
 Siu Hung Chien,  D. M. Chipman,  D. L. Crittenden,  H. Dachsel,  
 R. J. Doerksen,  A. D. Dutoi,  L. Fusti-Molnar,  W. A. Goddard III,  
 A. Golubeva-Zadorozhnaya,  S. R. Gwaltney,  G. Hawkins,  A. Heyden,  
 S. Hirata,  G. Kedziora,  F. J. Keil,  C. Kelley,  Jihan Kim,  R. A. King,  
 R. Z. Khaliullin,  P. P. Korambath,  W. Kurlancheek,  A. M. Lee,  M. S. Lee,  
 S. V. Levchenko,  Ching Yeh Lin,  D. Liotard,  R. C. Lochan,  I. Lotan,  
 P. E. Maslen,  N. Nair,  D. P. O'Neill,  D. Neuhauser,  E. Neuscamman,  
 C. M. Oana,  R. Olson,  B. Peters,  R. Peverati,  P. A. Pieniazek,  
 Y. M. Rhee,  J. Ritchie,  M. A. Rohrdanz,  E. Rosta,  N. J. Russ,  
 H. F. Schaefer III,  N. E. Schultz,  N. Shenvi,  A. C. Simmonett,  A. Sodt,  
 D. Stuck,  K. S. Thanthiriwatte,  V. Vanovschi,  Tao Wang,  A. Warshel,  
 C. F. Williams,  Q. Wu,  X. Xu,  W. Zhang

 Please cite Q-Chem as follows:
 Y. Shao et al., Mol. Phys. 113, 184-215 (2015)
 DOI: 10.1080/00268976.2014.952696

 Q-Chem 5.2.1 for Intel X86 EM64T Linux

 Parts of Q-Chem use Armadillo 8.300.2 (Tropical Shenanigans).
 http://arma.sourceforge.net/

 Q-Chem begins on Mon Dec  2 04:03:57 2019  

Host: 
0

     Scratch files written to /scratch/taweetham/qchem30534//
NAlpha2: 212
NElect   212
Mult     1

Checking the input file for inconsistencies... 	...done.

--------------------------------------------------------------
User input:
--------------------------------------------------------------
$MOLECULE
0 1
C   
C	1	CC
C	2	CC	1	120.0		
C	3	CC	2	120.0	1	0.0
C	4	CC	3	120.0	2	0.0	
C	5 	CC	4	120.0	3	0.0
F	1	CF	2	120.0	3	180.0
Br	2	CBr	3	120.0	4	180.0
F	3	CF	4	120.0	5	180.0
Br	4	CBr	5	120.0	6	180.0
Br	5	CBr	6	120.0	1	180.0
I	6	CI	1	120.0	2	180.0

CC=1.39483
CH=1.08673
CF=1.33960
CCl=1.72090
CBr=1.89068
CI=2.07886
$END

$REM
   JOB_TYPE	OPTIMIZATION
   BASIS	6-311++G**
   METHOD	B3LYP
   MEM_TOTAL	64000
   SYM_IGNORE	TRUE
$END

--------------------------------------------------------------
 ----------------------------------------------------------------
             Standard Nuclear Orientation (Angstroms)
    I     Atom           X                Y                Z
 ----------------------------------------------------------------
    1      C       0.0000000000     0.0000000000     0.0000000000
    2      C       0.0000000000     0.0000000000     1.3948300000
    3      C       1.2079582140     0.0000000000     2.0922450000
    4      C       2.4159164279     0.0000000000     1.3948300000
    5      C       2.4159164279     0.0000000000    -0.0000000000
    6      C       1.2079582140     0.0000000000    -0.6974150000
    7      F      -1.1601276309    -0.0000000000    -0.6698000000
    8      Br     -1.6373769104    -0.0000000000     2.3401700000
    9      F       1.2079582140    -0.0000000000     3.4318450000
   10      Br      4.0532933383    -0.0000000000     2.3401700000
   11      Br      4.0532933383    -0.0000000000    -0.9453400000
   12      I       1.2079582140    -0.0000000000    -2.7762750000
 ----------------------------------------------------------------
 Nuclear Repulsion Energy =        2651.63633327 hartrees
 There are      106 alpha and      106 beta electrons
 Requested basis set is 6-311++G(d,p)
 There are 129 shells and 382 basis functions

 Total QAlloc Memory Limit  64000 MB
 Mega-Array Size       188 MB
 MEM_STATIC part       192 MB
 A cutoff of  1.0D-11 yielded   5388 shell pairs
 There are     52508 function pairs (     58130 Cartesian)
 Smallest overlap matrix eigenvalue = 8.75E-07

 Q-Chem warning in module stvman/mkSTV.C, line 318:

 Overlap eigenvalue is smaller than square root of threshold
 Use THRESH >= 12 to get rid of this warning

 Linear dependence detected in AO basis
 Tighter screening thresholds may be required for diffuse basis sets
 Use S2THRESH > 14 and THRESH = 14 in case of SCF convergence issues
 Number of orthogonalized atomic orbitals = 381
 Maximum deviation from orthogonality = 1.243E-10

 Scale SEOQF with 1.000000e-01/1.000000e-01/1.000000e-01

 Standard Electronic Orientation quadrupole field applied
 Nucleus-field energy     =    -0.0000000544 hartrees
 Guess from superposition of atomic densities
 Warning:  Energy on first SCF cycle will be non-variational
 SAD guess density has 212.000000 electrons

 -----------------------------------------------------------------------
  General SCF calculation program by
  Eric Jon Sundstrom, Paul Horn, Yuezhi Mao, Dmitri Zuev, Alec White,
  David Stuck, Shaama M.S., Shane Yost, Joonho Lee, David Small,
  Daniel Levine, Susi Lehtola, Hugh Burton, Evgeny Epifanovsky,
  Bang C. Huynh
 -----------------------------------------------------------------------
 Exchange:     0.2000 Hartree-Fock + 0.0800 Slater + 0.7200 B88
 Correlation:  0.1900 VWN1RPA + 0.8100 LYP
 Using SG-1 standard quadrature grid
 using 6 threads for integral computing
 -------------------------------------------------------
 OpenMP Integral computing Module                
 Release: version 2.0, May 2017, Q-Chem Inc. Pleasanton 
 -------------------------------------------------------
 A restricted SCF calculation will be
 performed using DIIS
 SCF converges when DIIS error is below 1.0e-08
 ---------------------------------------
  Cycle       Energy         DIIS error
 ---------------------------------------
    1  -15072.7589464937      3.06e-02  
    2  -15070.2934728285      2.33e-03  
    3  -15070.2529907961      2.71e-03  
    4  -15070.3327149603      8.32e-04  
    5  -15070.3453900960      2.70e-04  
    6  -15070.3464580719      7.47e-05  
    7  -15070.3465392201      2.12e-05  
    8  -15070.3465461020      1.12e-05  
    9  -15070.3465480557      1.59e-06  
   10  -15070.3465480809      4.50e-07  
   11  -15070.3465480828      2.60e-07  
   12  -15070.3465480836      7.53e-08  
   13  -15070.3465480834      3.37e-08  
   14  -15070.3465480851      5.03e-09  Convergence criterion met
 ---------------------------------------
 SCF time:   CPU 237.09s  wall 43.00s 
 SCF   energy in the final basis set =   -15070.3465480851
 Total energy in the final basis set =   -15070.3465480851

 --------------------------------------------------------------

                    Orbital Energies (a.u.)
 --------------------------------------------------------------

 Alpha MOs
 -- Occupied --
********-482.8626-482.8609-482.8596-176.3225-165.7264-165.7242-165.7240
-62.5153 -62.5139 -62.5124 -56.3361 -56.3346 -56.3332 -56.3318 -56.3316
-56.3305 -56.3301 -56.3290 -56.3286 -35.8191 -31.3125 -31.3063 -31.3058
-24.7342 -24.7342 -22.9629 -22.9615 -22.9612 -22.9569 -22.9569 -10.3201
-10.3195 -10.2839 -10.2787 -10.2786 -10.2676  -8.7241  -8.7229  -8.7213
 -6.5566  -6.5551  -6.5537  -6.5423  -6.5415  -6.5414  -6.5403  -6.5396
 -6.5387  -6.3687  -4.7818  -4.7664  -4.7655  -2.6672  -2.6658  -2.6643
 -2.6635  -2.6628  -2.6623  -2.6614  -2.6607  -2.6599  -2.6514  -2.6513
 -2.6505  -2.6503  -2.6487  -2.6486  -2.0478  -2.0428  -2.0422  -2.0289
 -2.0288  -1.2769  -1.2763  -0.9450  -0.8790  -0.8495  -0.8247  -0.7855
 -0.7526  -0.7047  -0.6579  -0.6353  -0.5983  -0.5890  -0.5478  -0.5261
 -0.5090  -0.4902  -0.4703  -0.4565  -0.4370  -0.4342  -0.4146  -0.3973
 -0.3765  -0.3548  -0.3454  -0.3269  -0.3201  -0.3119  -0.3039  -0.2716
 -0.2714  -0.2659
 -- Virtual --
 -0.0917  -0.0683  -0.0594  -0.0388  -0.0336  -0.0113  -0.0007   0.0190
  0.0242   0.0375   0.0386   0.0475   0.0528   0.0551   0.0647   0.0648
  0.0664   0.0786   0.0829   0.0898   0.0916   0.0922   0.0987   0.1008
  0.1117   0.1256   0.1285   0.1335   0.1405   0.1514   0.1558   0.1648
  0.1661   0.1756   0.1828   0.1912   0.1953   0.2053   0.2082   0.2102
  0.2180   0.2230   0.2315   0.2397   0.2509   0.2527   0.2608   0.2838
  0.2894   0.3040   0.3070   0.3167   0.3339   0.3469   0.3570   0.3630
  0.3790   0.3876   0.3914   0.3958   0.4109   0.4160   0.4189   0.4217
  0.4256   0.4311   0.4438   0.4541   0.4597   0.4656   0.4767   0.4949
  0.4974   0.4995   0.5014   0.5271   0.5328   0.5371   0.5426   0.5517
  0.5594   0.5671   0.5826   0.5871   0.5957   0.6114   0.6158   0.6322
  0.6404   0.6523   0.6652   0.6725   0.6953   0.7038   0.7108   0.7161
  0.7369   0.7426   0.7748   0.7996   0.8070   0.8117   0.8261   0.8466
  0.8715   0.8786   0.9189   0.9287   0.9413   0.9562   0.9987   1.0160
  1.0309   1.0611   1.0799   1.0948   1.0986   1.1073   1.1376   1.2027
  1.2140   1.2341   1.2874   1.3242   1.3491   1.3573   1.4075   1.4137
  1.4257   1.4359   1.4466   1.4610   1.4907   1.5177   1.5338   1.5510
  1.5808   1.6048   1.7093   1.7165   1.7390   1.7396   1.8034   1.8084
  1.8332   1.8404   1.8776   1.9856   1.9982   2.0100   2.0317   2.0388
  2.0533   2.0653   2.1016   2.1335   2.1747   2.1885   2.2177   2.2329
  2.2469   2.2599   2.2817   2.3331   2.3568   2.3767   2.4261   2.5613
  2.6789   2.7081   2.7993   2.8173   2.8312   2.9345   3.0035   3.0318
  3.0633   3.0709   3.1477   3.1586   3.3781   3.3935   3.6350   3.7395
  3.7484   3.7489   3.7567   3.8437   3.8997   3.9498   3.9527   3.9540
  3.9800   3.9868   3.9885   3.9918   4.0149   4.0403   4.0429   4.0509
  4.0632   4.0690   4.0700   4.0925   4.1177   4.1500   4.2189   4.2536
  4.2859   4.2939   4.3718   4.4038   4.4294   4.5304   4.8164   4.8384
  4.8474   6.0107   6.1140   6.1613   6.2894   6.3026   6.4302   6.4416
  6.6051   6.7115   6.7499   6.7594   6.8189   7.5334   7.5450   7.5667
  7.6459   7.6623   7.6915   7.7188   7.7526   7.7978  23.2353  23.7764
 23.7781  23.9428  23.9481  24.0403  27.9175  28.3483  28.4236  28.4291
 28.5239  28.5491  28.5555  28.6224  28.7333  47.9167  48.0075  48.0590
 66.7654  66.7717 127.8877 127.9494 127.9772 151.7054 289.7292 289.7408
289.7634 289.8434 289.8597 289.8909 289.9387 289.9726 290.02001020.7125
********1020.89101901.8706
 --------------------------------------------------------------

          Ground-State Mulliken Net Atomic Charges

     Atom                 Charge (a.u.)
  ----------------------------------------
      1 C                    -0.872176
      2 C                     1.225695
      3 C                    -0.387408
      4 C                     0.030247
      5 C                     0.434338
      6 C                     0.048093
      7 F                    -0.099556
      8 Br                   -0.041089
      9 F                    -0.106693
     10 Br                   -0.143247
     11 Br                   -0.185183
     12 I                     0.096980
  ----------------------------------------
  Sum of atomic charges =     0.000000

 -----------------------------------------------------------------
                    Cartesian Multipole Moments
 -----------------------------------------------------------------
    Charge (ESU x 10^10)
                -0.0000
    Dipole Moment (Debye)
         X       0.6829      Y       0.0000      Z      -0.6876
       Tot       0.9690
    Quadrupole Moments (Debye-Ang)
        XX    -122.7754     XY       0.0000     YY    -127.1207
        XZ      -3.4508     YZ       0.0000     ZZ    -126.3060
    Octopole Moments (Debye-Ang^2)
       XXX    -550.6014    XXY       0.0000    XYY    -195.5330
       YYY       0.0000    XXZ     -19.5557    XYZ       0.0000
       YYZ     -25.2364    XZZ    -189.9965    YZZ      -0.0000
       ZZZ    -120.1161
    Hexadecapole Moments (Debye-Ang^3)
      XXXX   -4567.0696   XXXY       0.0000   XXYY    -849.6654
      XYYY       0.0000   YYYY    -152.2420   XXXZ      21.6865
      XXYZ       0.0000   XYYZ      11.4456   YYYZ       0.0000
      XXZZ   -1294.2246   XYZZ       0.0000   YYZZ    -600.5117
      XZZZ     -36.1722   YZZZ      -0.0000   ZZZZ   -3328.5884
 -----------------------------------------------------------------
 Calculating analytic gradient of the SCF energy
 Gradient of SCF Energy
            1           2           3           4           5           6
    1  -0.0071144   0.0067004  -0.0017635  -0.0045949   0.0004169   0.0032466
    2   0.0000000   0.0000000  -0.0000000   0.0000000   0.0000000  -0.0000000
    3  -0.0028370  -0.0029248   0.0044861  -0.0046146  -0.0015672   0.0020035
            7           8           9          10          11          12
    1  -0.0046591   0.0012069   0.0007634   0.0009984  -0.0051746   0.0099739
    2  -0.0000000  -0.0000000  -0.0000000  -0.0000000  -0.0000000  -0.0000000
    3  -0.0045044  -0.0011112   0.0070439  -0.0090832  -0.0005717   0.0136806
 Max gradient component =       1.368E-02
 RMS gradient           =       4.369E-03
 Gradient time:  CPU 79.28 s  wall 13.32 s
 Geometry Optimization Parameters
   NAtoms,    NIC,     NZ,  NCons,   NDum,   NFix, NCnnct, MaxDiis
       12      78      12       0       0       0       0       0


** GEOMETRY OPTIMIZATION IN DELOCALIZED INTERNAL COORDINATES **
   Searching for a Minimum

   Optimization Cycle:   1

                       Coordinates (Angstroms)
     ATOM                X               Y               Z
      1  C         0.0000000000    0.0000000000    0.0000000000
      2  C         0.0000000000    0.0000000000    1.3948300000
      3  C         1.2079582140    0.0000000000    2.0922450000
      4  C         2.4159164279    0.0000000000    1.3948300000
      5  C         2.4159164279    0.0000000000    0.0000000000
      6  C         1.2079582140    0.0000000000   -0.6974150000
      7  F        -1.1601276309    0.0000000000   -0.6698000000
      8  Br       -1.6373769104    0.0000000000    2.3401700000
      9  F         1.2079582140    0.0000000000    3.4318450000
     10  Br        4.0532933383    0.0000000000    2.3401700000
     11  Br        4.0532933383    0.0000000000   -0.9453400000
     12  I         1.2079582140    0.0000000000   -2.7762750000
   Point Group: c1    Number of degrees of freedom:    30


   Energy is -15070.346548085


 Attempting to generate delocalized internal coordinates
 Initial Hessian constructed with Jon Baker's OPTIMIZE code

 21 Hessian modes will be used to form the next step
  Hessian Eigenvalues:
     0.124424    0.201019    0.201019    0.201019    0.250000    0.250000
     0.250000    0.250000    0.250000    0.250000    0.250000    0.250000
     0.250000    0.426727    0.426727    0.464882    0.464882    0.464882
     0.464882    0.572947    0.572947

 Minimum search - taking simple RFO step
 Searching for Lamda that Minimizes Along All modes
 Value Taken    Lamda =  -0.00936247
 Step Taken.  Stepsize is  0.196782

                             Maximum     Tolerance    Cnvgd?
         Gradient           0.039939      0.000300      NO
         Displacement       0.138790      0.001200      NO
         Energy change     *********      0.000001      NO


 New Cartesian Coordinates Obtained by Inverse Iteration

 Displacement from previous Coordinates is:  0.468378
 ----------------------------------------------------------------
             Standard Nuclear Orientation (Angstroms)
    I     Atom           X                Y                Z
 ----------------------------------------------------------------
    1      C       0.0316657612     0.0000000000     0.0033229762
    2      C       0.0099504434     0.0000000000     1.3903804750
    3      C       1.2177905361     0.0000000000     2.0706199382
    4      C       2.4335172583     0.0000000000     1.3948493742
    5      C       2.4477654836     0.0000000000    -0.0144306271
    6      C       1.2222872310     0.0000000000    -0.7216098593
    7      F      -1.1310131492     0.0000000000    -0.6504601720
    8      Br     -1.6311589838     0.0000000000     2.3373091506
    9      F       1.2089084216     0.0000000000     3.4037887450
   10      Br      4.0073112847     0.0000000000     2.4592253031
   11      Br      4.1188169553     0.0000000000    -0.9212229098
   12      I       1.0369066051     0.0000000000    -2.8465123942
 ----------------------------------------------------------------
 Nuclear Repulsion Energy =        2616.82410441 hartrees
 There are      106 alpha and      106 beta electrons
 Applying Cartesian multipole field
    Component          Value
    ---------          -----
     (2,0,0)        1.00000E-11
     (0,2,0)        2.00000E-11
     (0,0,2)       -3.00000E-11
 Nucleus-field energy     =    -0.0000000588 hartrees
 Requested basis set is 6-311++G(d,p)
 There are 129 shells and 382 basis functions
 A cutoff of  1.0D-11 yielded   5369 shell pairs
 There are     52350 function pairs (     57936 Cartesian)
 Smallest overlap matrix eigenvalue = 8.43E-07

 Q-Chem warning in module stvman/mkSTV.C, line 318:

 Overlap eigenvalue is smaller than square root of threshold
 Use THRESH >= 12 to get rid of this warning

 Linear dependence detected in AO basis
 Tighter screening thresholds may be required for diffuse basis sets
 Use S2THRESH > 14 and THRESH = 14 in case of SCF convergence issues
 Number of orthogonalized atomic orbitals = 381
 Maximum deviation from orthogonality = 1.888E-10
 Guess MOs from SCF MO coefficient file

 -----------------------------------------------------------------------
  General SCF calculation program by
  Eric Jon Sundstrom, Paul Horn, Yuezhi Mao, Dmitri Zuev, Alec White,
  David Stuck, Shaama M.S., Shane Yost, Joonho Lee, David Small,
  Daniel Levine, Susi Lehtola, Hugh Burton, Evgeny Epifanovsky,
  Bang C. Huynh
 -----------------------------------------------------------------------
 Exchange:     0.2000 Hartree-Fock + 0.0800 Slater + 0.7200 B88
 Correlation:  0.1900 VWN1RPA + 0.8100 LYP
 Using SG-1 standard quadrature grid
 using 6 threads for integral computing
 -------------------------------------------------------
 OpenMP Integral computing Module                
 Release: version 2.0, May 2017, Q-Chem Inc. Pleasanton 
 -------------------------------------------------------
 A restricted SCF calculation will be
 performed using DIIS
 SCF converges when DIIS error is below 1.0e-08
 ---------------------------------------
  Cycle       Energy         DIIS error
 ---------------------------------------
    1  -15070.3426869140      7.62e-04  
    2  -15070.3482234615      2.51e-04  
    3  -15070.3461748491      4.14e-04  
    4  -15070.3492584784      6.94e-05  
    5  -15070.3493355845      1.54e-05  
    6  -15070.3493384622      5.15e-06  
    7  -15070.3493388383      2.27e-06  
    8  -15070.3493389190      5.59e-07  
    9  -15070.3493389247      2.05e-07  
   10  -15070.3493389252      8.01e-08  
   11  -15070.3493389257      3.19e-08  
   12  -15070.3493389253      8.70e-09  Convergence criterion met
 ---------------------------------------
 SCF time:   CPU 207.96s  wall 37.00s 
 SCF   energy in the final basis set =   -15070.3493389253
 Total energy in the final basis set =   -15070.3493389253

 --------------------------------------------------------------

                    Orbital Energies (a.u.)
 --------------------------------------------------------------

 Alpha MOs
 -- Occupied --
********-482.8635-482.8616-482.8602-176.3246-165.7285-165.7262-165.7260
-62.5162 -62.5143 -62.5129 -56.3370 -56.3351 -56.3337 -56.3327 -56.3324
-56.3309 -56.3306 -56.3295 -56.3292 -35.8209 -31.3146 -31.3080 -31.3077
-24.7331 -24.7326 -22.9649 -22.9635 -22.9632 -22.9586 -22.9586 -10.3177
-10.3177 -10.2898 -10.2794 -10.2760 -10.2717  -8.7249  -8.7231  -8.7217
 -6.5575  -6.5554  -6.5541  -6.5430  -6.5422  -6.5415  -6.5406  -6.5400
 -6.5391  -6.3701  -4.7834  -4.7675  -4.7668  -2.6680  -2.6661  -2.6647
 -2.6643  -2.6636  -2.6624  -2.6617  -2.6611  -2.6604  -2.6521  -2.6520
 -2.6506  -2.6505  -2.6490  -2.6489  -2.0490  -2.0442  -2.0436  -2.0299
 -2.0299  -1.2792  -1.2786  -0.9414  -0.8765  -0.8464  -0.8238  -0.7844
 -0.7524  -0.7002  -0.6586  -0.6368  -0.5983  -0.5880  -0.5438  -0.5277
 -0.5102  -0.4889  -0.4713  -0.4556  -0.4353  -0.4298  -0.4140  -0.3965
 -0.3752  -0.3521  -0.3388  -0.3269  -0.3205  -0.3095  -0.3039  -0.2799
 -0.2713  -0.2668
 -- Virtual --
 -0.0969  -0.0701  -0.0574  -0.0437  -0.0378  -0.0141  -0.0040   0.0189
  0.0240   0.0377   0.0388   0.0478   0.0526   0.0558   0.0643   0.0648
  0.0665   0.0798   0.0835   0.0896   0.0906   0.0929   0.0989   0.1009
  0.1133   0.1248   0.1287   0.1310   0.1394   0.1555   0.1558   0.1587
  0.1639   0.1769   0.1819   0.1954   0.1959   0.2008   0.2031   0.2133
  0.2147   0.2204   0.2310   0.2373   0.2464   0.2541   0.2597   0.2830
  0.2884   0.2987   0.3072   0.3269   0.3324   0.3461   0.3581   0.3615
  0.3807   0.3863   0.3940   0.4007   0.4117   0.4119   0.4194   0.4230
  0.4265   0.4292   0.4365   0.4555   0.4563   0.4749   0.4883   0.4974
  0.4981   0.5018   0.5066   0.5213   0.5277   0.5391   0.5421   0.5441
  0.5576   0.5626   0.5841   0.5905   0.5978   0.6131   0.6229   0.6295
  0.6297   0.6402   0.6598   0.6688   0.6874   0.6955   0.7082   0.7141
  0.7302   0.7403   0.7659   0.8003   0.8044   0.8115   0.8259   0.8468
  0.8646   0.8790   0.9117   0.9291   0.9457   0.9568   0.9987   1.0083
  1.0281   1.0593   1.0753   1.0887   1.1019   1.1133   1.1475   1.1942
  1.2110   1.2279   1.2646   1.3194   1.3424   1.3584   1.4066   1.4153
  1.4274   1.4368   1.4492   1.4581   1.4896   1.5182   1.5310   1.5535
  1.5727   1.6047   1.7080   1.7158   1.7326   1.7497   1.8005   1.8063
  1.8333   1.8397   1.8761   1.9835   1.9954   2.0103   2.0205   2.0316
  2.0521   2.0619   2.0965   2.1318   2.1700   2.1875   2.2161   2.2262
  2.2441   2.2574   2.2793   2.3259   2.3508   2.3709   2.4247   2.5611
  2.6779   2.7074   2.7978   2.8186   2.8310   2.9330   3.0038   3.0280
  3.0640   3.0728   3.1452   3.1638   3.3746   3.3948   3.6269   3.7373
  3.7495   3.7499   3.7553   3.8423   3.9117   3.9517   3.9586   3.9595
  3.9779   3.9867   3.9892   4.0001   4.0112   4.0279   4.0472   4.0536
  4.0606   4.0683   4.0685   4.1076   4.1145   4.1530   4.2103   4.2570
  4.2775   4.2851   4.3691   4.4054   4.4276   4.5080   4.8150   4.8225
  4.8549   6.0059   6.1050   6.1454   6.2901   6.3006   6.4300   6.4449
  6.5969   6.7128   6.7560   6.7687   6.8096   7.5319   7.5447   7.5665
  7.6410   7.6598   7.6892   7.7192   7.7553   7.7903  23.2424  23.7653
 23.7753  23.9236  23.9465  24.0432  27.8993  28.3436  28.4129  28.4213
 28.5222  28.5468  28.5508  28.6167  28.7260  47.9116  48.0070  48.0505
 66.7651  66.7692 127.8833 127.9432 127.9672 151.6890 289.7269 289.7403
289.7628 289.8381 289.8564 289.8903 289.9349 289.9750 290.01201020.7066
********1020.88011901.8534
 --------------------------------------------------------------

          Ground-State Mulliken Net Atomic Charges

     Atom                 Charge (a.u.)
  ----------------------------------------
      1 C                    -0.771827
      2 C                     1.184302
      3 C                    -0.360486
      4 C                     0.070317
      5 C                     0.267560
      6 C                     0.015369
      7 F                    -0.087152
      8 Br                   -0.037551
      9 F                    -0.092221
     10 Br                   -0.124246
     11 Br                   -0.169178
     12 I                     0.105112
  ----------------------------------------
  Sum of atomic charges =     0.000000

 -----------------------------------------------------------------
                    Cartesian Multipole Moments
 -----------------------------------------------------------------
    Charge (ESU x 10^10)
                 0.0000
    Dipole Moment (Debye)
         X       0.4820      Y      -0.0000      Z      -0.6160
       Tot       0.7822
    Quadrupole Moments (Debye-Ang)
        XX    -123.3236     XY      -0.0000     YY    -127.2877
        XZ      -2.3718     YZ       0.0000     ZZ    -125.4990
    Octopole Moments (Debye-Ang^2)
       XXX    -542.8908    XXY      -0.0000    XYY    -192.3921
       YYY      -0.0000    XXZ     -16.2869    XYZ       0.0000
       YYZ     -25.1455    XZZ    -188.2561    YZZ       0.0000
       ZZZ    -119.3102
    Hexadecapole Moments (Debye-Ang^3)
      XXXX   -4540.5655   XXXY      -0.0000   XXYY    -844.0561
      XYYY      -0.0000   YYYY    -152.6714   XXXZ     -27.4760
      XXYZ       0.0000   XYYZ      -6.8286   YYYZ       0.0000
      XXZZ   -1305.5714   XYZZ       0.0000   YYZZ    -620.1412
      XZZZ     -62.5102   YZZZ       0.0000   ZZZZ   -3416.6317
 -----------------------------------------------------------------
 Calculating analytic gradient of the SCF energy
 Gradient of SCF Energy
            1           2           3           4           5           6
    1  -0.0024289   0.0051139  -0.0008321  -0.0032534   0.0052854  -0.0060166
    2   0.0000000   0.0000000  -0.0000000   0.0000000  -0.0000000  -0.0000000
    3   0.0026870  -0.0029699  -0.0004599   0.0044192  -0.0005356  -0.0025600
            7           8           9          10          11          12
    1   0.0022237  -0.0012480   0.0005341   0.0004652   0.0039800  -0.0038234
    2  -0.0000000  -0.0000000  -0.0000000  -0.0000000  -0.0000000   0.0000000
    3   0.0001859   0.0006601  -0.0005839   0.0013292   0.0010191  -0.0031914
 Max gradient component =       6.017E-03
 RMS gradient           =       2.365E-03
 Gradient time:  CPU 78.15 s  wall 13.13 s
 Geometry Optimization Parameters
   NAtoms,    NIC,     NZ,  NCons,   NDum,   NFix, NCnnct, MaxDiis
       12      78      12       0       0       0       0       0

 Cartesian Hessian Update
 Hessian updated using BFGS update


** GEOMETRY OPTIMIZATION IN DELOCALIZED INTERNAL COORDINATES **
   Searching for a Minimum

   Optimization Cycle:   2

                       Coordinates (Angstroms)
     ATOM                X               Y               Z
      1  C         0.0316657612    0.0000000000    0.0033229762
      2  C         0.0099504434    0.0000000000    1.3903804750
      3  C         1.2177905361    0.0000000000    2.0706199382
      4  C         2.4335172583    0.0000000000    1.3948493742
      5  C         2.4477654836    0.0000000000   -0.0144306271
      6  C         1.2222872310    0.0000000000   -0.7216098593
      7  F        -1.1310131492    0.0000000000   -0.6504601720
      8  Br       -1.6311589838    0.0000000000    2.3373091506
      9  F         1.2089084216    0.0000000000    3.4037887450
     10  Br        4.0073112847    0.0000000000    2.4592253031
     11  Br        4.1188169553    0.0000000000   -0.9212229098
     12  I         1.0369066051    0.0000000000   -2.8465123942
   Point Group: c1    Number of degrees of freedom:    30


   Energy is -15070.349338925

 Hessian updated using BFGS update

 11 Hessian modes will be used to form the next step
  Hessian Eigenvalues:
     0.127853    0.200790    0.202237    0.232366    0.295174    0.426498
     0.454064    0.464737    0.515058    0.572448    0.578052

 Minimum search - taking simple RFO step
 Searching for Lamda that Minimizes Along All modes
 Value Taken    Lamda =  -0.00090405
 Step Taken.  Stepsize is  0.047923

                             Maximum     Tolerance    Cnvgd?
         Gradient           0.015413      0.000300      NO
         Displacement       0.035741      0.001200      NO
         Energy change     -0.002791      0.000001      NO


 New Cartesian Coordinates Obtained by Inverse Iteration

 Displacement from previous Coordinates is:  0.122239
 ----------------------------------------------------------------
             Standard Nuclear Orientation (Angstroms)
    I     Atom           X                Y                Z
 ----------------------------------------------------------------
    1      C       0.0285535956     0.0000000000     0.0042052578
    2      C       0.0043932136     0.0000000000     1.3937873309
    3      C       1.2166063733     0.0000000000     2.0719395155
    4      C       2.4338232123     0.0000000000     1.3938970240
    5      C       2.4400332488     0.0000000000    -0.0110192632
    6      C       1.2232162217     0.0000000000    -0.7144478985
    7      F      -1.1355354001     0.0000000000    -0.6496362220
    8      Br     -1.6332778907     0.0000000000     2.3412695275
    9      F       1.2074643656     0.0000000000     3.4053131835
   10      Br      4.0123574140     0.0000000000     2.4477706559
   11      Br      4.0901527621     0.0000000000    -0.9438654806
   12      I       1.0849607309     0.0000000000    -2.8339536309
 ----------------------------------------------------------------
 Nuclear Repulsion Energy =        2624.40010761 hartrees
 There are      106 alpha and      106 beta electrons
 Applying Cartesian multipole field
    Component          Value
    ---------          -----
     (2,0,0)        1.00000E-11
     (0,2,0)        2.00000E-11
     (0,0,2)       -3.00000E-11
 Nucleus-field energy     =    -0.0000000585 hartrees
 Requested basis set is 6-311++G(d,p)
 There are 129 shells and 382 basis functions
 A cutoff of  1.0D-11 yielded   5369 shell pairs
 There are     52339 function pairs (     57927 Cartesian)
 Smallest overlap matrix eigenvalue = 8.32E-07

 Q-Chem warning in module stvman/mkSTV.C, line 318:

 Overlap eigenvalue is smaller than square root of threshold
 Use THRESH >= 12 to get rid of this warning

 Linear dependence detected in AO basis
 Tighter screening thresholds may be required for diffuse basis sets
 Use S2THRESH > 14 and THRESH = 14 in case of SCF convergence issues
 Number of orthogonalized atomic orbitals = 381
 Maximum deviation from orthogonality = 1.273E-10
 Guess MOs from SCF MO coefficient file

 -----------------------------------------------------------------------
  General SCF calculation program by
  Eric Jon Sundstrom, Paul Horn, Yuezhi Mao, Dmitri Zuev, Alec White,
  David Stuck, Shaama M.S., Shane Yost, Joonho Lee, David Small,
  Daniel Levine, Susi Lehtola, Hugh Burton, Evgeny Epifanovsky,
  Bang C. Huynh
 -----------------------------------------------------------------------
 Exchange:     0.2000 Hartree-Fock + 0.0800 Slater + 0.7200 B88
 Correlation:  0.1900 VWN1RPA + 0.8100 LYP
 Using SG-1 standard quadrature grid
 using 6 threads for integral computing
 -------------------------------------------------------
 OpenMP Integral computing Module                
 Release: version 2.0, May 2017, Q-Chem Inc. Pleasanton 
 -------------------------------------------------------
 A restricted SCF calculation will be
 performed using DIIS
 SCF converges when DIIS error is below 1.0e-08
 ---------------------------------------
  Cycle       Energy         DIIS error
 ---------------------------------------
    1  -15070.3494125261      2.01e-04  
    2  -15070.3497572148      7.25e-05  
    3  -15070.3495512342      1.25e-04  
    4  -15070.3498548125      1.30e-05  
    5  -15070.3498578103      3.71e-06  
    6  -15070.3498580162      1.18e-06  
    7  -15070.3498580396      3.31e-07  
    8  -15070.3498580401      1.74e-07  
    9  -15070.3498580408      4.24e-08  
   10  -15070.3498580406      1.60e-08  
   11  -15070.3498580400      4.69e-09  Convergence criterion met
 ---------------------------------------
 SCF time:   CPU 186.64s  wall 34.00s 
 SCF   energy in the final basis set =   -15070.3498580400
 Total energy in the final basis set =   -15070.3498580400

 --------------------------------------------------------------

                    Orbital Energies (a.u.)
 --------------------------------------------------------------

 Alpha MOs
 -- Occupied --
********-482.8636-482.8612-482.8603-176.3241-165.7280-165.7257-165.7256
-62.5163 -62.5140 -62.5131 -56.3372 -56.3348 -56.3339 -56.3328 -56.3326
-56.3306 -56.3303 -56.3296 -56.3293 -35.8205 -31.3141 -31.3076 -31.3073
-24.7330 -24.7324 -22.9645 -22.9630 -22.9628 -22.9582 -22.9582 -10.3180
-10.3178 -10.2879 -10.2792 -10.2762 -10.2702  -8.7251  -8.7229  -8.7219
 -6.5576  -6.5551  -6.5543  -6.5432  -6.5424  -6.5413  -6.5403  -6.5401
 -6.5393  -6.3698  -4.7830  -4.7672  -4.7665  -2.6682  -2.6658  -2.6649
 -2.6645  -2.6638  -2.6623  -2.6614  -2.6613  -2.6605  -2.6523  -2.6522
 -2.6504  -2.6503  -2.6492  -2.6491  -2.0487  -2.0439  -2.0433  -2.0296
 -2.0296  -1.2788  -1.2778  -0.9422  -0.8771  -0.8475  -0.8242  -0.7842
 -0.7526  -0.7007  -0.6584  -0.6367  -0.5980  -0.5883  -0.5440  -0.5272
 -0.5097  -0.4895  -0.4710  -0.4564  -0.4351  -0.4309  -0.4142  -0.3967
 -0.3754  -0.3528  -0.3394  -0.3268  -0.3206  -0.3112  -0.3038  -0.2780
 -0.2712  -0.2666
 -- Virtual --
 -0.0958  -0.0692  -0.0576  -0.0424  -0.0366  -0.0132  -0.0033   0.0189
  0.0240   0.0376   0.0389   0.0477   0.0526   0.0557   0.0643   0.0651
  0.0667   0.0796   0.0834   0.0896   0.0904   0.0927   0.0990   0.1010
  0.1134   0.1252   0.1285   0.1317   0.1404   0.1550   0.1559   0.1610
  0.1659   0.1765   0.1821   0.1949   0.1955   0.2007   0.2045   0.2130
  0.2145   0.2200   0.2312   0.2374   0.2478   0.2537   0.2600   0.2843
  0.2884   0.2992   0.3079   0.3259   0.3329   0.3467   0.3579   0.3618
  0.3814   0.3871   0.3918   0.3992   0.4119   0.4134   0.4194   0.4236
  0.4261   0.4293   0.4385   0.4554   0.4556   0.4737   0.4865   0.4977
  0.4978   0.5023   0.5059   0.5226   0.5278   0.5390   0.5421   0.5451
  0.5576   0.5629   0.5838   0.5917   0.5988   0.6131   0.6226   0.6310
  0.6339   0.6406   0.6606   0.6692   0.6904   0.6955   0.7098   0.7138
  0.7310   0.7407   0.7677   0.8002   0.8047   0.8113   0.8270   0.8461
  0.8654   0.8803   0.9130   0.9291   0.9454   0.9582   1.0004   1.0093
  1.0287   1.0607   1.0758   1.0909   1.0997   1.1129   1.1473   1.1955
  1.2138   1.2271   1.2656   1.3233   1.3441   1.3606   1.4072   1.4154
  1.4266   1.4372   1.4490   1.4618   1.4905   1.5174   1.5317   1.5532
  1.5742   1.6067   1.7074   1.7171   1.7354   1.7496   1.8020   1.8071
  1.8363   1.8383   1.8772   1.9836   1.9962   2.0103   2.0219   2.0321
  2.0528   2.0644   2.0946   2.1338   2.1735   2.1884   2.2154   2.2267
  2.2454   2.2596   2.2806   2.3274   2.3511   2.3712   2.4267   2.5615
  2.6779   2.7081   2.7985   2.8188   2.8323   2.9348   3.0049   3.0294
  3.0671   3.0721   3.1474   3.1634   3.3762   3.3955   3.6289   3.7379
  3.7496   3.7501   3.7563   3.8450   3.9100   3.9516   3.9578   3.9592
  3.9787   3.9869   3.9890   3.9979   4.0120   4.0318   4.0481   4.0526
  4.0595   4.0679   4.0688   4.1076   4.1159   4.1526   4.2120   4.2565
  4.2805   4.2877   4.3690   4.4057   4.4292   4.5130   4.8172   4.8223
  4.8543   6.0072   6.1072   6.1483   6.2903   6.3009   6.4296   6.4448
  6.5986   6.7129   6.7563   6.7680   6.8100   7.5320   7.5446   7.5669
  7.6414   7.6595   7.6904   7.7218   7.7557   7.7913  23.2424  23.7726
 23.7763  23.9362  23.9440  24.0393  27.9029  28.3448  28.4149  28.4229
 28.5225  28.5469  28.5518  28.6180  28.7280  47.9134  48.0074  48.0508
 66.7650  66.7693 127.8844 127.9446 127.9691 151.6922 289.7271 289.7402
289.7634 289.8386 289.8562 289.8926 289.9371 289.9755 290.01321020.7088
********1020.88041901.8568
 --------------------------------------------------------------

          Ground-State Mulliken Net Atomic Charges

     Atom                 Charge (a.u.)
  ----------------------------------------
      1 C                    -0.794421
      2 C                     1.187297
      3 C                    -0.371163
      4 C                     0.074603
      5 C                     0.295034
      6 C                     0.022723
      7 F                    -0.090232
      8 Br                   -0.037091
      9 F                    -0.092671
     10 Br                   -0.124718
     11 Br                   -0.173430
     12 I                     0.104069
  ----------------------------------------
  Sum of atomic charges =     0.000000

 -----------------------------------------------------------------
                    Cartesian Multipole Moments
 -----------------------------------------------------------------
    Charge (ESU x 10^10)
                 0.0000
    Dipole Moment (Debye)
         X       0.5153      Y      -0.0000      Z      -0.6168
       Tot       0.8037
    Quadrupole Moments (Debye-Ang)
        XX    -123.3217     XY      -0.0000     YY    -127.2431
        XZ      -2.6641     YZ      -0.0000     ZZ    -125.4712
    Octopole Moments (Debye-Ang^2)
       XXX    -545.9867    XXY      -0.0000    XYY    -193.0636
       YYY      -0.0000    XXZ     -16.7929    XYZ      -0.0000
       YYZ     -25.0847    XZZ    -187.8388    YZZ      -0.0000
       ZZZ    -119.0560
    Hexadecapole Moments (Debye-Ang^3)
      XXXX   -4543.8058   XXXY      -0.0000   XXYY    -843.0193
      XYYY      -0.0000   YYYY    -152.5634   XXXZ     -12.4004
      XXYZ      -0.0000   XYYZ      -1.4320   YYYZ      -0.0000
      XXZZ   -1299.4031   XYZZ      -0.0000   YYZZ    -618.1203
      XZZZ     -52.6086   YZZZ      -0.0000   ZZZZ   -3407.2180
 -----------------------------------------------------------------
 Calculating analytic gradient of the SCF energy
 Gradient of SCF Energy
            1           2           3           4           5           6
    1  -0.0010617   0.0017228  -0.0003810  -0.0009102   0.0013008   0.0004032
    2  -0.0000000  -0.0000000   0.0000000  -0.0000000  -0.0000000   0.0000000
    3   0.0007121  -0.0009972   0.0004225   0.0008605  -0.0008060   0.0000815
            7           8           9          10          11          12
    1   0.0005167  -0.0006521   0.0000137   0.0002437  -0.0004288  -0.0007672
    2   0.0000000   0.0000000   0.0000000   0.0000000   0.0000000  -0.0000000
    3   0.0004825   0.0003691  -0.0004315   0.0008538  -0.0003948  -0.0011527
 Max gradient component =       1.723E-03
 RMS gradient           =       6.301E-04
 Gradient time:  CPU 78.37 s  wall 13.17 s
 Geometry Optimization Parameters
   NAtoms,    NIC,     NZ,  NCons,   NDum,   NFix, NCnnct, MaxDiis
       12      78      12       0       0       0       0       0

 Cartesian Hessian Update
 Hessian updated using BFGS update


** GEOMETRY OPTIMIZATION IN DELOCALIZED INTERNAL COORDINATES **
   Searching for a Minimum

   Optimization Cycle:   3

                       Coordinates (Angstroms)
     ATOM                X               Y               Z
      1  C         0.0285535956    0.0000000000    0.0042052578
      2  C         0.0043932136    0.0000000000    1.3937873309
      3  C         1.2166063733    0.0000000000    2.0719395155
      4  C         2.4338232123    0.0000000000    1.3938970240
      5  C         2.4400332488    0.0000000000   -0.0110192632
      6  C         1.2232162217    0.0000000000   -0.7144478985
      7  F        -1.1355354001    0.0000000000   -0.6496362220
      8  Br       -1.6332778907    0.0000000000    2.3412695275
      9  F         1.2074643656    0.0000000000    3.4053131835
     10  Br        4.0123574140    0.0000000000    2.4477706559
     11  Br        4.0901527621    0.0000000000   -0.9438654806
     12  I         1.0849607309    0.0000000000   -2.8339536309
   Point Group: c1    Number of degrees of freedom:    30


   Energy is -15070.349858040

 Hessian updated using BFGS update

 14 Hessian modes will be used to form the next step
  Hessian Eigenvalues:
     0.123518    0.198426    0.200937    0.202984    0.235690    0.240559
     0.308473    0.418060    0.431709    0.463563    0.464852    0.502506
     0.571660    0.572739

 Minimum search - taking simple RFO step
 Searching for Lamda that Minimizes Along All modes
 Value Taken    Lamda =  -0.00007596
 Step Taken.  Stepsize is  0.018748

                             Maximum     Tolerance    Cnvgd?
         Gradient           0.002700      0.000300      NO
         Displacement       0.009850      0.001200      NO
         Energy change     -0.000519      0.000001      NO


 New Cartesian Coordinates Obtained by Inverse Iteration

 Displacement from previous Coordinates is:  0.040284
 ----------------------------------------------------------------
             Standard Nuclear Orientation (Angstroms)
    I     Atom           X                Y                Z
 ----------------------------------------------------------------
    1      C       0.0258075631     0.0000000000     0.0036853818
    2      C       0.0014591856     0.0000000000     1.3947067631
    3      C       1.2157692313     0.0000000000     2.0717960905
    4      C       2.4324582187     0.0000000000     1.3922141269
    5      C       2.4362238048     0.0000000000    -0.0098946643
    6      C       1.2209635089     0.0000000000    -0.7132031348
    7      F      -1.1380630375     0.0000000000    -0.6519960389
    8      Br     -1.6329869177     0.0000000000     2.3433152746
    9      F       1.2087649365     0.0000000000     3.4056314012
   10      Br      4.0163007759     0.0000000000     2.4344621090
   11      Br      4.0900398856     0.0000000000    -0.9374140554
   12      I       1.0960106921     0.0000000000    -2.8280432537
 ----------------------------------------------------------------
 Nuclear Repulsion Energy =        2627.31340590 hartrees
 There are      106 alpha and      106 beta electrons
 Applying Cartesian multipole field
    Component          Value
    ---------          -----
     (2,0,0)        1.00000E-11
     (0,2,0)        2.00000E-11
     (0,0,2)       -3.00000E-11
 Nucleus-field energy     =    -0.0000000580 hartrees
 Requested basis set is 6-311++G(d,p)
 There are 129 shells and 382 basis functions
 A cutoff of  1.0D-11 yielded   5374 shell pairs
 There are     52391 function pairs (     57990 Cartesian)
 Smallest overlap matrix eigenvalue = 8.29E-07

 Q-Chem warning in module stvman/mkSTV.C, line 318:

 Overlap eigenvalue is smaller than square root of threshold
 Use THRESH >= 12 to get rid of this warning

 Linear dependence detected in AO basis
 Tighter screening thresholds may be required for diffuse basis sets
 Use S2THRESH > 14 and THRESH = 14 in case of SCF convergence issues
 Number of orthogonalized atomic orbitals = 381
 Maximum deviation from orthogonality = 1.365E-10
 Guess MOs from SCF MO coefficient file

 -----------------------------------------------------------------------
  General SCF calculation program by
  Eric Jon Sundstrom, Paul Horn, Yuezhi Mao, Dmitri Zuev, Alec White,
  David Stuck, Shaama M.S., Shane Yost, Joonho Lee, David Small,
  Daniel Levine, Susi Lehtola, Hugh Burton, Evgeny Epifanovsky,
  Bang C. Huynh
 -----------------------------------------------------------------------
 Exchange:     0.2000 Hartree-Fock + 0.0800 Slater + 0.7200 B88
 Correlation:  0.1900 VWN1RPA + 0.8100 LYP
 Using SG-1 standard quadrature grid
 using 6 threads for integral computing
 -------------------------------------------------------
 OpenMP Integral computing Module                
 Release: version 2.0, May 2017, Q-Chem Inc. Pleasanton 
 -------------------------------------------------------
 A restricted SCF calculation will be
 performed using DIIS
 SCF converges when DIIS error is below 1.0e-08
 ---------------------------------------
  Cycle       Energy         DIIS error
 ---------------------------------------
    1  -15070.3498252271      7.93e-05  
    2  -15070.3498768195      2.31e-05  
    3  -15070.3498518603      4.27e-05  
    4  -15070.3498866491      4.66e-06  
    5  -15070.3498870011      1.41e-06  
    6  -15070.3498870307      4.18e-07  
    7  -15070.3498870327      1.68e-07  
    8  -15070.3498870333      5.52e-08  
    9  -15070.3498870335      1.67e-08  
   10  -15070.3498870332      5.57e-09  Convergence criterion met
 ---------------------------------------
 SCF time:   CPU 169.75s  wall 31.00s 
 SCF   energy in the final basis set =   -15070.3498870332
 Total energy in the final basis set =   -15070.3498870332

 --------------------------------------------------------------

                    Orbital Energies (a.u.)
 --------------------------------------------------------------

 Alpha MOs
 -- Occupied --
********-482.8638-482.8610-482.8603-176.3240-165.7279-165.7256-165.7254
-62.5164 -62.5138 -62.5130 -56.3373 -56.3345 -56.3338 -56.3330 -56.3327
-56.3304 -56.3300 -56.3296 -56.3293 -35.8204 -31.3140 -31.3075 -31.3071
-24.7329 -24.7323 -22.9644 -22.9629 -22.9626 -22.9581 -22.9581 -10.3180
-10.3179 -10.2873 -10.2788 -10.2765 -10.2698  -8.7252  -8.7227  -8.7218
 -6.5578  -6.5549  -6.5543  -6.5434  -6.5426  -6.5411  -6.5401  -6.5401
 -6.5393  -6.3697  -4.7829  -4.7672  -4.7664  -2.6683  -2.6656  -2.6649
 -2.6646  -2.6639  -2.6620  -2.6612  -2.6612  -2.6605  -2.6524  -2.6523
 -2.6502  -2.6501  -2.6492  -2.6490  -2.0486  -2.0438  -2.0432  -2.0296
 -2.0295  -1.2785  -1.2775  -0.9425  -0.8775  -0.8477  -0.8244  -0.7843
 -0.7527  -0.7010  -0.6583  -0.6366  -0.5978  -0.5883  -0.5440  -0.5270
 -0.5095  -0.4897  -0.4708  -0.4566  -0.4351  -0.4312  -0.4142  -0.3969
 -0.3756  -0.3530  -0.3400  -0.3268  -0.3207  -0.3109  -0.3038  -0.2775
 -0.2713  -0.2664
 -- Virtual --
 -0.0952  -0.0690  -0.0576  -0.0417  -0.0363  -0.0128  -0.0030   0.0189
  0.0241   0.0376   0.0390   0.0477   0.0527   0.0557   0.0643   0.0651
  0.0666   0.0797   0.0834   0.0899   0.0904   0.0926   0.0991   0.1010
  0.1132   0.1253   0.1286   0.1319   0.1405   0.1548   0.1559   0.1617
  0.1661   0.1764   0.1821   0.1947   0.1954   0.2012   0.2050   0.2128
  0.2145   0.2202   0.2312   0.2373   0.2482   0.2536   0.2599   0.2847
  0.2881   0.2995   0.3081   0.3256   0.3331   0.3468   0.3579   0.3620
  0.3815   0.3881   0.3917   0.3988   0.4119   0.4135   0.4196   0.4235
  0.4259   0.4295   0.4391   0.4555   0.4563   0.4731   0.4858   0.4969
  0.4976   0.5020   0.5051   0.5228   0.5279   0.5388   0.5419   0.5454
  0.5580   0.5637   0.5837   0.5920   0.5991   0.6131   0.6221   0.6310
  0.6360   0.6412   0.6609   0.6700   0.6916   0.6958   0.7109   0.7133
  0.7318   0.7410   0.7685   0.8000   0.8049   0.8112   0.8271   0.8465
  0.8658   0.8808   0.9138   0.9292   0.9451   0.9586   1.0006   1.0099
  1.0289   1.0612   1.0762   1.0922   1.0996   1.1122   1.1470   1.1960
  1.2143   1.2274   1.2662   1.3240   1.3446   1.3612   1.4074   1.4155
  1.4267   1.4372   1.4497   1.4624   1.4908   1.5173   1.5319   1.5530
  1.5748   1.6070   1.7073   1.7173   1.7361   1.7494   1.8025   1.8075
  1.8368   1.8384   1.8774   1.9841   1.9966   2.0102   2.0226   2.0322
  2.0529   2.0649   2.0965   2.1326   2.1745   2.1879   2.2151   2.2271
  2.2458   2.2603   2.2816   2.3280   2.3514   2.3720   2.4266   2.5616
  2.6779   2.7082   2.7987   2.8188   2.8327   2.9351   3.0052   3.0299
  3.0680   3.0716   3.1479   3.1630   3.3765   3.3958   3.6296   3.7382
  3.7496   3.7501   3.7563   3.8456   3.9095   3.9516   3.9572   3.9589
  3.9786   3.9868   3.9894   3.9975   4.0124   4.0319   4.0484   4.0519
  4.0615   4.0673   4.0690   4.1067   4.1164   4.1527   4.2130   4.2562
  4.2812   4.2887   4.3698   4.4057   4.4292   4.5152   4.8174   4.8224
  4.8538   6.0076   6.1083   6.1498   6.2904   6.3010   6.4298   6.4447
  6.5987   6.7125   6.7562   6.7672   6.8116   7.5323   7.5445   7.5669
  7.6424   7.6598   7.6907   7.7216   7.7560   7.7924  23.2423  23.7729
 23.7779  23.9388  23.9447  24.0384  27.9046  28.3452  28.4159  28.4238
 28.5227  28.5471  28.5522  28.6185  28.7288  47.9134  48.0074  48.0523
 66.7651  66.7692 127.8847 127.9453 127.9700 151.6937 289.7276 289.7401
289.7634 289.8397 289.8566 289.8923 289.9377 289.9757 290.01431020.7088
********1020.88231901.8584
 --------------------------------------------------------------

          Ground-State Mulliken Net Atomic Charges

     Atom                 Charge (a.u.)
  ----------------------------------------
      1 C                    -0.803039
      2 C                     1.189667
      3 C                    -0.372428
      4 C                     0.075108
      5 C                     0.304750
      6 C                     0.024485
      7 F                    -0.091036
      8 Br                   -0.036780
      9 F                    -0.093438
     10 Br                   -0.126334
     11 Br                   -0.174543
     12 I                     0.103588
  ----------------------------------------
  Sum of atomic charges =     0.000000

 -----------------------------------------------------------------
                    Cartesian Multipole Moments
 -----------------------------------------------------------------
    Charge (ESU x 10^10)
                -0.0000
    Dipole Moment (Debye)
         X       0.5213      Y       0.0000      Z      -0.6095
       Tot       0.8020
    Quadrupole Moments (Debye-Ang)
        XX    -123.2511     XY       0.0000     YY    -127.2239
        XZ      -2.7135     YZ      -0.0000     ZZ    -125.5429
    Octopole Moments (Debye-Ang^2)
       XXX    -546.3202    XXY       0.0000    XYY    -193.3378
       YYY      -0.0000    XXZ     -16.8224    XYZ      -0.0000
       YYZ     -25.1620    XZZ    -188.2830    YZZ      -0.0000
       ZZZ    -119.3308
    Hexadecapole Moments (Debye-Ang^3)
      XXXX   -4546.1153   XXXY       0.0000   XXYY    -843.9834
      XYYY       0.0000   YYYY    -152.5123   XXXZ      -8.4592
      XXYZ      -0.0000   XYYZ      -0.3587   YYYZ      -0.0000
      XXZZ   -1299.2265   XYZZ      -0.0000   YYZZ    -615.8576
      XZZZ     -51.7285   YZZZ      -0.0000   ZZZZ   -3396.2692
 -----------------------------------------------------------------
 Calculating analytic gradient of the SCF energy
 Gradient of SCF Energy
            1           2           3           4           5           6
    1  -0.0005628   0.0001152   0.0001669  -0.0001867   0.0000127   0.0006345
    2  -0.0000000   0.0000000  -0.0000000  -0.0000000  -0.0000000   0.0000000
    3  -0.0002461  -0.0001151   0.0004027  -0.0005195   0.0000996   0.0004422
            7           8           9          10          11          12
    1  -0.0000167   0.0000324   0.0000461   0.0001222  -0.0002289  -0.0001349
    2  -0.0000000  -0.0000000   0.0000000  -0.0000000   0.0000000   0.0000000
    3   0.0000301   0.0000678  -0.0000831  -0.0004989   0.0002899   0.0001304
 Max gradient component =       6.345E-04
 RMS gradient           =       2.332E-04
 Gradient time:  CPU 78.48 s  wall 13.18 s
 Geometry Optimization Parameters
   NAtoms,    NIC,     NZ,  NCons,   NDum,   NFix, NCnnct, MaxDiis
       12      78      12       0       0       0       0       0

 Cartesian Hessian Update
 Hessian updated using BFGS update


** GEOMETRY OPTIMIZATION IN DELOCALIZED INTERNAL COORDINATES **
   Searching for a Minimum

   Optimization Cycle:   4

                       Coordinates (Angstroms)
     ATOM                X               Y               Z
      1  C         0.0258075631    0.0000000000    0.0036853818
      2  C         0.0014591856    0.0000000000    1.3947067631
      3  C         1.2157692313    0.0000000000    2.0717960905
      4  C         2.4324582187    0.0000000000    1.3922141269
      5  C         2.4362238048    0.0000000000   -0.0098946643
      6  C         1.2209635089    0.0000000000   -0.7132031348
      7  F        -1.1380630375    0.0000000000   -0.6519960389
      8  Br       -1.6329869177    0.0000000000    2.3433152746
      9  F         1.2087649365    0.0000000000    3.4056314012
     10  Br        4.0163007759    0.0000000000    2.4344621090
     11  Br        4.0900398856    0.0000000000   -0.9374140554
     12  I         1.0960106921    0.0000000000   -2.8280432537
   Point Group: c1    Number of degrees of freedom:    30


   Energy is -15070.349887033

 Hessian updated using BFGS update

 16 Hessian modes will be used to form the next step
  Hessian Eigenvalues:
     0.121247    0.190528    0.201081    0.203130    0.229385    0.245963
     0.273977    0.323738    0.430154    0.448255    0.464074    0.464881
     0.490413    0.514759    0.569410    0.573110

 Minimum search - taking simple RFO step
 Searching for Lamda that Minimizes Along All modes
 Value Taken    Lamda =  -0.00000766
 Step Taken.  Stepsize is  0.004603

                             Maximum     Tolerance    Cnvgd?
         Gradient           0.001209      0.000300      NO
         Displacement       0.003214      0.001200      NO
         Energy change     -0.000029      0.000001      NO


 New Cartesian Coordinates Obtained by Inverse Iteration

 Displacement from previous Coordinates is:  0.010540
 ----------------------------------------------------------------
             Standard Nuclear Orientation (Angstroms)
    I     Atom           X                Y                Z
 ----------------------------------------------------------------
    1      C       0.0262309920     0.0000000000     0.0038927261
    2      C       0.0016256940     0.0000000000     1.3948193641
    3      C       1.2159527775     0.0000000000     2.0714022104
    4      C       2.4329211621     0.0000000000     1.3924179565
    5      C       2.4365096886     0.0000000000    -0.0104265146
    6      C       1.2207476065     0.0000000000    -0.7137425237
    7      F      -1.1379100417     0.0000000000    -0.6513504542
    8      Br     -1.6325743983     0.0000000000     2.3436510378
    9      F       1.2089987765     0.0000000000     3.4053093933
   10      Br      4.0145817618     0.0000000000     2.4384987334
   11      Br      4.0898186937     0.0000000000    -0.9403964742
   12      I       1.0958451345     0.0000000000    -2.8288154549
 ----------------------------------------------------------------
 Nuclear Repulsion Energy =        2626.80272451 hartrees
 There are      106 alpha and      106 beta electrons
 Applying Cartesian multipole field
    Component          Value
    ---------          -----
     (2,0,0)        1.00000E-11
     (0,2,0)        2.00000E-11
     (0,0,2)       -3.00000E-11
 Nucleus-field energy     =    -0.0000000581 hartrees
 Requested basis set is 6-311++G(d,p)
 There are 129 shells and 382 basis functions
 A cutoff of  1.0D-11 yielded   5372 shell pairs
 There are     52385 function pairs (     57984 Cartesian)
 Smallest overlap matrix eigenvalue = 8.29E-07

 Q-Chem warning in module stvman/mkSTV.C, line 318:

 Overlap eigenvalue is smaller than square root of threshold
 Use THRESH >= 12 to get rid of this warning

 Linear dependence detected in AO basis
 Tighter screening thresholds may be required for diffuse basis sets
 Use S2THRESH > 14 and THRESH = 14 in case of SCF convergence issues
 Number of orthogonalized atomic orbitals = 381
 Maximum deviation from orthogonality = 1.633E-10
 Guess MOs from SCF MO coefficient file

 -----------------------------------------------------------------------
  General SCF calculation program by
  Eric Jon Sundstrom, Paul Horn, Yuezhi Mao, Dmitri Zuev, Alec White,
  David Stuck, Shaama M.S., Shane Yost, Joonho Lee, David Small,
  Daniel Levine, Susi Lehtola, Hugh Burton, Evgeny Epifanovsky,
  Bang C. Huynh
 -----------------------------------------------------------------------
 Exchange:     0.2000 Hartree-Fock + 0.0800 Slater + 0.7200 B88
 Correlation:  0.1900 VWN1RPA + 0.8100 LYP
 Using SG-1 standard quadrature grid
 using 6 threads for integral computing
 -------------------------------------------------------
 OpenMP Integral computing Module                
 Release: version 2.0, May 2017, Q-Chem Inc. Pleasanton 
 -------------------------------------------------------
 A restricted SCF calculation will be
 performed using DIIS
 SCF converges when DIIS error is below 1.0e-08
 ---------------------------------------
  Cycle       Energy         DIIS error
 ---------------------------------------
    1  -15070.3498862900      2.23e-05  
    2  -15070.3498902614      6.32e-06  
    3  -15070.3498890561      1.03e-05  
    4  -15070.3498908406      1.78e-06  
    5  -15070.3498908946      3.95e-07  
    6  -15070.3498908969      1.34e-07  
    7  -15070.3498908975      6.45e-08  
    8  -15070.3498908983      1.46e-08  
    9  -15070.3498908976      4.98e-09  Convergence criterion met
 ---------------------------------------
 SCF time:   CPU 152.44s  wall 28.00s 
 SCF   energy in the final basis set =   -15070.3498908976
 Total energy in the final basis set =   -15070.3498908976

 --------------------------------------------------------------

                    Orbital Energies (a.u.)
 --------------------------------------------------------------

 Alpha MOs
 -- Occupied --
********-482.8638-482.8610-482.8603-176.3240-165.7279-165.7256-165.7255
-62.5165 -62.5138 -62.5131 -56.3373 -56.3345 -56.3339 -56.3330 -56.3327
-56.3304 -56.3300 -56.3296 -56.3293 -35.8204 -31.3140 -31.3076 -31.3072
-24.7328 -24.7323 -22.9644 -22.9629 -22.9627 -22.9581 -22.9581 -10.3180
-10.3179 -10.2874 -10.2789 -10.2764 -10.2698  -8.7252  -8.7227  -8.7219
 -6.5578  -6.5549  -6.5543  -6.5434  -6.5426  -6.5411  -6.5401  -6.5401
 -6.5393  -6.3697  -4.7830  -4.7672  -4.7664  -2.6684  -2.6656  -2.6649
 -2.6646  -2.6639  -2.6620  -2.6613  -2.6612  -2.6605  -2.6524  -2.6523
 -2.6502  -2.6501  -2.6492  -2.6491  -2.0486  -2.0438  -2.0432  -2.0296
 -2.0295  -1.2784  -1.2774  -0.9424  -0.8774  -0.8477  -0.8243  -0.7843
 -0.7526  -0.7010  -0.6583  -0.6367  -0.5978  -0.5883  -0.5439  -0.5270
 -0.5095  -0.4897  -0.4708  -0.4565  -0.4350  -0.4311  -0.4142  -0.3969
 -0.3756  -0.3530  -0.3398  -0.3268  -0.3208  -0.3111  -0.3039  -0.2776
 -0.2712  -0.2664
 -- Virtual --
 -0.0953  -0.0691  -0.0576  -0.0417  -0.0364  -0.0129  -0.0031   0.0189
  0.0241   0.0376   0.0390   0.0477   0.0527   0.0557   0.0643   0.0650
  0.0666   0.0797   0.0833   0.0898   0.0904   0.0926   0.0991   0.1010
  0.1133   0.1253   0.1286   0.1318   0.1405   0.1548   0.1559   0.1616
  0.1661   0.1764   0.1821   0.1947   0.1954   0.2010   0.2049   0.2129
  0.2145   0.2202   0.2312   0.2373   0.2482   0.2536   0.2599   0.2847
  0.2882   0.2994   0.3082   0.3257   0.3331   0.3468   0.3579   0.3619
  0.3815   0.3879   0.3917   0.3988   0.4119   0.4136   0.4196   0.4235
  0.4259   0.4294   0.4390   0.4555   0.4560   0.4732   0.4860   0.4971
  0.4976   0.5022   0.5054   0.5227   0.5279   0.5389   0.5419   0.5453
  0.5579   0.5634   0.5837   0.5921   0.5990   0.6130   0.6223   0.6311
  0.6356   0.6411   0.6608   0.6698   0.6915   0.6957   0.7106   0.7134
  0.7316   0.7410   0.7684   0.8000   0.8049   0.8112   0.8270   0.8464
  0.8655   0.8807   0.9135   0.9292   0.9450   0.9586   1.0006   1.0098
  1.0288   1.0611   1.0761   1.0918   1.0995   1.1124   1.1472   1.1959
  1.2142   1.2271   1.2656   1.3240   1.3446   1.3613   1.4074   1.4156
  1.4266   1.4373   1.4497   1.4624   1.4908   1.5172   1.5319   1.5531
  1.5746   1.6071   1.7073   1.7171   1.7358   1.7497   1.8024   1.8074
  1.8368   1.8384   1.8773   1.9839   1.9966   2.0102   2.0223   2.0322
  2.0529   2.0648   2.0959   2.1327   2.1742   2.1880   2.2149   2.2268
  2.2457   2.2602   2.2815   2.3277   2.3512   2.3715   2.4266   2.5615
  2.6778   2.7082   2.7987   2.8188   2.8326   2.9349   3.0052   3.0298
  3.0678   3.0716   3.1477   3.1630   3.3762   3.3958   3.6291   3.7382
  3.7497   3.7502   3.7563   3.8455   3.9098   3.9516   3.9572   3.9589
  3.9786   3.9869   3.9893   3.9975   4.0123   4.0321   4.0484   4.0520
  4.0607   4.0675   4.0690   4.1069   4.1163   4.1527   4.2128   4.2564
  4.2812   4.2884   4.3695   4.4057   4.4293   4.5152   4.8171   4.8221
  4.8539   6.0076   6.1082   6.1498   6.2905   6.3010   6.4298   6.4447
  6.5986   6.7125   6.7563   6.7674   6.8110   7.5323   7.5445   7.5669
  7.6421   7.6596   7.6907   7.7217   7.7561   7.7920  23.2424  23.7725
 23.7776  23.9379  23.9447  24.0384  27.9045  28.3452  28.4158  28.4238
 28.5226  28.5471  28.5522  28.6185  28.7288  47.9134  48.0075  48.0517
 66.7650  66.7693 127.8847 127.9452 127.9699 151.6936 289.7274 289.7401
289.7634 289.8394 289.8564 289.8924 289.9376 289.9758 290.01391020.7088
********1020.88151901.8583
 --------------------------------------------------------------

          Ground-State Mulliken Net Atomic Charges

     Atom                 Charge (a.u.)
  ----------------------------------------
      1 C                    -0.803066
      2 C                     1.188392
      3 C                    -0.372283
      4 C                     0.075373
      5 C                     0.303991
      6 C                     0.024786
      7 F                    -0.091068
      8 Br                   -0.036696
      9 F                    -0.093142
     10 Br                   -0.125702
     11 Br                   -0.174329
     12 I                     0.103744
  ----------------------------------------
  Sum of atomic charges =     0.000000

 -----------------------------------------------------------------
                    Cartesian Multipole Moments
 -----------------------------------------------------------------
    Charge (ESU x 10^10)
                -0.0000
    Dipole Moment (Debye)
         X       0.5184      Y       0.0000      Z      -0.6098
       Tot       0.8004
    Quadrupole Moments (Debye-Ang)
        XX    -123.2798     XY       0.0000     YY    -127.2269
        XZ      -2.7176     YZ      -0.0000     ZZ    -125.5094
    Octopole Moments (Debye-Ang^2)
       XXX    -546.4955    XXY       0.0000    XYY    -193.3281
       YYY       0.0000    XXZ     -16.8261    XYZ      -0.0000
       YYZ     -25.1616    XZZ    -188.1392    YZZ       0.0000
       ZZZ    -119.2894
    Hexadecapole Moments (Debye-Ang^3)
      XXXX   -4546.1175   XXXY       0.0000   XXYY    -843.7296
      XYYY       0.0000   YYYY    -152.5180   XXXZ      -8.6139
      XXYZ      -0.0000   XYYZ      -0.3585   YYYZ      -0.0000
      XXZZ   -1298.9071   XYZZ       0.0000   YYZZ    -616.4538
      XZZZ     -51.4274   YZZZ      -0.0000   ZZZZ   -3399.1188
 -----------------------------------------------------------------
 Calculating analytic gradient of the SCF energy
 Gradient of SCF Energy
            1           2           3           4           5           6
    1  -0.0002705   0.0000674   0.0001088  -0.0001525  -0.0000485   0.0001916
    2  -0.0000000  -0.0000000   0.0000000   0.0000000   0.0000000   0.0000000
    3  -0.0000992  -0.0000389   0.0001844  -0.0000015  -0.0001170   0.0001867
            7           8           9          10          11          12
    1   0.0000400   0.0000498   0.0000929   0.0000507  -0.0000579  -0.0000718
    2  -0.0000000  -0.0000000   0.0000000  -0.0000000  -0.0000000   0.0000000
    3   0.0001043   0.0000775  -0.0000982  -0.0000690  -0.0001599   0.0000308
 Max gradient component =       2.705E-04
 RMS gradient           =       9.536E-05
 Gradient time:  CPU 78.72 s  wall 13.22 s
 Geometry Optimization Parameters
   NAtoms,    NIC,     NZ,  NCons,   NDum,   NFix, NCnnct, MaxDiis
       12      78      12       0       0       0       0       0

 Cartesian Hessian Update
 Hessian updated using BFGS update


** GEOMETRY OPTIMIZATION IN DELOCALIZED INTERNAL COORDINATES **
   Searching for a Minimum

   Optimization Cycle:   5

                       Coordinates (Angstroms)
     ATOM                X               Y               Z
      1  C         0.0262309920    0.0000000000    0.0038927261
      2  C         0.0016256940    0.0000000000    1.3948193641
      3  C         1.2159527775    0.0000000000    2.0714022104
      4  C         2.4329211621    0.0000000000    1.3924179565
      5  C         2.4365096886    0.0000000000   -0.0104265146
      6  C         1.2207476065    0.0000000000   -0.7137425237
      7  F        -1.1379100417    0.0000000000   -0.6513504542
      8  Br       -1.6325743983    0.0000000000    2.3436510378
      9  F         1.2089987765    0.0000000000    3.4053093933
     10  Br        4.0145817618    0.0000000000    2.4384987334
     11  Br        4.0898186937    0.0000000000   -0.9403964742
     12  I         1.0958451345    0.0000000000   -2.8288154549
   Point Group: c1    Number of degrees of freedom:    30


   Energy is -15070.349890898

 Hessian updated using BFGS update

 17 Hessian modes will be used to form the next step
  Hessian Eigenvalues:
     0.121237    0.188606    0.201020    0.204582    0.215473    0.244047
     0.247930    0.269716    0.352982    0.429700    0.432316    0.462161
     0.464543    0.482689    0.533282    0.572476    0.580987

 Minimum search - taking simple RFO step
 Searching for Lamda that Minimizes Along All modes
 Value Taken    Lamda =   0.00000000
 Step Taken.  Stepsize is  0.001266

                             Maximum     Tolerance    Cnvgd?
         Gradient           0.000202      0.000300     YES
         Displacement       0.000673      0.001200     YES
         Energy change     -0.000004      0.000001      NO


                       Distance Matrix (Angstroms)
             C (  1)   C (  2)   C (  3)   C (  4)   C (  5)   C (  6)
   C (  2)  1.391144
   C (  3)  2.385379  1.390092
   C (  4)  2.778518  2.431297  1.393568
   C (  5)  2.410321  2.811294  2.413249  1.402849
   C (  6)  1.393510  2.435630  2.785149  2.430078  1.404539
   F (  7)  1.335877  2.342083  3.599174  4.114344  3.631427  2.359483
   Br(  8)  2.868119  1.889680  2.861508  4.175296  4.700971  4.181997
   F (  9)  3.601191  2.345169  1.333925  2.355784  3.629605  4.119069
   Br( 10)  4.672713  4.146454  2.822602  1.896295  2.913339  4.212141
   Br( 11)  4.171861  4.708137  4.162936  2.861352  1.896912  2.878010
   I ( 12)  3.027922  4.363073  4.901689  4.427932  3.121009  2.118758
             F (  7)   Br(  8)   F (  9)   Br( 10)   Br( 11)
   Br(  8)  3.035577
   F (  9)  4.686627  3.033423
   Br( 10)  6.007940  5.647953  2.967494
   Br( 11)  5.235713  6.597784  5.213855  3.379733
   I ( 12)  3.119458  5.847964  6.235152  6.021928  3.539775

 Final energy is   -15070.349890897574     


 ******************************
 **  OPTIMIZATION CONVERGED  **
 ******************************

                       Coordinates (Angstroms)
     ATOM                X               Y               Z
      1  C         0.0262309920    0.0000000000    0.0038927261
      2  C         0.0016256940    0.0000000000    1.3948193641
      3  C         1.2159527775    0.0000000000    2.0714022104
      4  C         2.4329211621    0.0000000000    1.3924179565
      5  C         2.4365096886    0.0000000000   -0.0104265146
      6  C         1.2207476065    0.0000000000   -0.7137425237
      7  F        -1.1379100417    0.0000000000   -0.6513504542
      8  Br       -1.6325743983    0.0000000000    2.3436510378
      9  F         1.2089987765    0.0000000000    3.4053093933
     10  Br        4.0145817618    0.0000000000    2.4384987334
     11  Br        4.0898186937    0.0000000000   -0.9403964742
     12  I         1.0958451345    0.0000000000   -2.8288154549

Z-matrix Print:
$molecule
0 1
I 
C  1 2.118758
C  2 1.393510 1 117.616787
F  3 1.335877 2 119.630397 1 -0.000000 0
C  3 1.391144 2 122.009828 1 -180.000000 0
C  5 1.390092 3 118.111656 2 -0.000000 0
F  6 1.333925 5 118.826409 3 -180.000000 0
C  6 1.393568 5 121.716398 3 -0.000000 0
C  8 1.402849 6 119.305062 5 -0.000000 0
Br 5 1.889680 3 121.153295 2 -180.000000 0
Br 8 1.896295 6 117.361597 5 -180.000000 0
Br 9 1.896912 8 119.503887 6 -180.000000 0
$end


 --------------------------------------------------------------

                    Orbital Energies (a.u.)
 --------------------------------------------------------------

 Alpha MOs
 -- Occupied --
********-482.8638-482.8610-482.8603-176.3240-165.7279-165.7256-165.7255
-62.5165 -62.5138 -62.5131 -56.3373 -56.3345 -56.3339 -56.3330 -56.3327
-56.3304 -56.3300 -56.3296 -56.3293 -35.8204 -31.3140 -31.3076 -31.3072
-24.7328 -24.7323 -22.9644 -22.9629 -22.9627 -22.9581 -22.9581 -10.3180
-10.3179 -10.2874 -10.2789 -10.2764 -10.2698  -8.7252  -8.7227  -8.7219
 -6.5578  -6.5549  -6.5543  -6.5434  -6.5426  -6.5411  -6.5401  -6.5401
 -6.5393  -6.3697  -4.7830  -4.7672  -4.7664  -2.6684  -2.6656  -2.6649
 -2.6646  -2.6639  -2.6620  -2.6613  -2.6612  -2.6605  -2.6524  -2.6523
 -2.6502  -2.6501  -2.6492  -2.6491  -2.0486  -2.0438  -2.0432  -2.0296
 -2.0295  -1.2784  -1.2774  -0.9424  -0.8774  -0.8477  -0.8243  -0.7843
 -0.7526  -0.7010  -0.6583  -0.6367  -0.5978  -0.5883  -0.5439  -0.5270
 -0.5095  -0.4897  -0.4708  -0.4565  -0.4350  -0.4311  -0.4142  -0.3969
 -0.3756  -0.3530  -0.3398  -0.3268  -0.3208  -0.3111  -0.3039  -0.2776
 -0.2712  -0.2664
 -- Virtual --
 -0.0953  -0.0691  -0.0576  -0.0417  -0.0364  -0.0129  -0.0031   0.0189
  0.0241   0.0376   0.0390   0.0477   0.0527   0.0557   0.0643   0.0650
  0.0666   0.0797   0.0833   0.0898   0.0904   0.0926   0.0991   0.1010
  0.1133   0.1253   0.1286   0.1318   0.1405   0.1548   0.1559   0.1616
  0.1661   0.1764   0.1821   0.1947   0.1954   0.2010   0.2049   0.2129
  0.2145   0.2202   0.2312   0.2373   0.2482   0.2536   0.2599   0.2847
  0.2882   0.2994   0.3082   0.3257   0.3331   0.3468   0.3579   0.3619
  0.3815   0.3879   0.3917   0.3988   0.4119   0.4136   0.4196   0.4235
  0.4259   0.4294   0.4390   0.4555   0.4560   0.4732   0.4860   0.4971
  0.4976   0.5022   0.5054   0.5227   0.5279   0.5389   0.5419   0.5453
  0.5579   0.5634   0.5837   0.5921   0.5990   0.6130   0.6223   0.6311
  0.6356   0.6411   0.6608   0.6698   0.6915   0.6957   0.7106   0.7134
  0.7316   0.7410   0.7684   0.8000   0.8049   0.8112   0.8270   0.8464
  0.8655   0.8807   0.9135   0.9292   0.9450   0.9586   1.0006   1.0098
  1.0288   1.0611   1.0761   1.0918   1.0995   1.1124   1.1472   1.1959
  1.2142   1.2271   1.2656   1.3240   1.3446   1.3613   1.4074   1.4156
  1.4266   1.4373   1.4497   1.4624   1.4908   1.5172   1.5319   1.5531
  1.5746   1.6071   1.7073   1.7171   1.7358   1.7497   1.8024   1.8074
  1.8368   1.8384   1.8773   1.9839   1.9966   2.0102   2.0223   2.0322
  2.0529   2.0648   2.0959   2.1327   2.1742   2.1880   2.2149   2.2268
  2.2457   2.2602   2.2815   2.3277   2.3512   2.3715   2.4266   2.5615
  2.6778   2.7082   2.7987   2.8188   2.8326   2.9349   3.0052   3.0298
  3.0678   3.0716   3.1477   3.1630   3.3762   3.3958   3.6291   3.7382
  3.7497   3.7502   3.7563   3.8455   3.9098   3.9516   3.9572   3.9589
  3.9786   3.9869   3.9893   3.9975   4.0123   4.0321   4.0484   4.0520
  4.0607   4.0675   4.0690   4.1069   4.1163   4.1527   4.2128   4.2564
  4.2812   4.2884   4.3695   4.4057   4.4293   4.5152   4.8171   4.8221
  4.8539   6.0076   6.1082   6.1498   6.2905   6.3010   6.4298   6.4447
  6.5986   6.7125   6.7563   6.7674   6.8110   7.5323   7.5445   7.5669
  7.6421   7.6596   7.6907   7.7217   7.7561   7.7920  23.2424  23.7725
 23.7776  23.9379  23.9447  24.0384  27.9045  28.3452  28.4158  28.4238
 28.5226  28.5471  28.5522  28.6185  28.7288  47.9134  48.0075  48.0517
 66.7650  66.7693 127.8847 127.9452 127.9699 151.6936 289.7274 289.7401
289.7634 289.8394 289.8564 289.8924 289.9376 289.9758 290.01391020.7088
********1020.88151901.8583
 --------------------------------------------------------------

          Ground-State Mulliken Net Atomic Charges

     Atom                 Charge (a.u.)
  ----------------------------------------
      1 C                    -0.803066
      2 C                     1.188392
      3 C                    -0.372283
      4 C                     0.075373
      5 C                     0.303991
      6 C                     0.024786
      7 F                    -0.091068
      8 Br                   -0.036696
      9 F                    -0.093142
     10 Br                   -0.125702
     11 Br                   -0.174329
     12 I                     0.103744
  ----------------------------------------
  Sum of atomic charges =     0.000000

 -----------------------------------------------------------------
                    Cartesian Multipole Moments
 -----------------------------------------------------------------
    Charge (ESU x 10^10)
                -0.0000
    Dipole Moment (Debye)
         X       0.5184      Y       0.0000      Z      -0.6098
       Tot       0.8004
    Quadrupole Moments (Debye-Ang)
        XX    -123.2798     XY       0.0000     YY    -127.2269
        XZ      -2.7176     YZ      -0.0000     ZZ    -125.5094
    Octopole Moments (Debye-Ang^2)
       XXX    -546.4955    XXY       0.0000    XYY    -193.3281
       YYY       0.0000    XXZ     -16.8261    XYZ      -0.0000
       YYZ     -25.1616    XZZ    -188.1392    YZZ       0.0000
       ZZZ    -119.2894
    Hexadecapole Moments (Debye-Ang^3)
      XXXX   -4546.1175   XXXY       0.0000   XXYY    -843.7296
      XYYY       0.0000   YYYY    -152.5180   XXXZ      -8.6139
      XXYZ      -0.0000   XYYZ      -0.3585   YYYZ      -0.0000
      XXZZ   -1298.9071   XYZZ       0.0000   YYZZ    -616.4538
      XZZZ     -51.4274   YZZZ      -0.0000   ZZZZ   -3399.1188
 -----------------------------------------------------------------
Archival summary:
1\1\february\OPT\ProcedureUnspecified\BasisUnspecified\1r326\taweetha\MonDec204:07:582019MonDec204:07:582019\0\\#,OPT,ProcedureUnspecified,BasisUnspecified,\\0,1\I\C,1,2.11876\C,2,1.39351,1,117.617\F,3,1.33588,2,119.63,1,-0,0\C,3,1.39114,2,122.01,1,-180,0\C,5,1.39009,3,118.112,2,-0,0\F,6,1.33393,5,118.826,3,-180,0\C,6,1.39357,5,121.716,3,-0,0\C,8,1.40285,6,119.305,5,-0,0\Br,5,1.88968,3,121.153,2,-180,0\Br,8,1.8963,6,117.362,5,-180,0\Br,9,1.89691,8,119.504,6,-180,0\\\@

 Total job time:  241.47s(wall), 1350.49s(cpu) 
 Mon Dec  2 04:07:58 2019

        *************************************************************
        *                                                           *
        *  Thank you very much for using Q-Chem.  Have a nice day.  *
        *                                                           *
        *************************************************************


 
User input: 2 of 2 
 
                  Welcome to Q-Chem
     A Quantum Leap Into The Future Of Chemistry


 Q-Chem 5.2 (devel), Q-Chem, Inc., Pleasanton, CA (2019)

 Yihan Shao,  Zhengting Gan,  E. Epifanovsky,  A. T. B. Gilbert,  M. Wormit,  
 J. Kussmann,  A. W. Lange,  A. Behn,  Jia Deng,  Xintian Feng,  D. Ghosh,  
 M. Goldey,  P. R. Horn,  L. D. Jacobson,  I. Kaliman,  T. Kus,  A. Landau,  
 Jie Liu,  E. I. Proynov,  R. M. Richard,  R. P. Steele,  E. J. Sundstrom,  
 H. L. Woodcock III,  P. M. Zimmerman,  D. Zuev,  B. Albrecht,  E. Alguire,  
 S. A. Baeppler,  D. Barton,  Z. Benda,  Y. A. Bernard,  E. J. Berquist,  
 K. B. Bravaya,  H. Burton,  D. Casanova,  Chun-Min Chang,  Yunqing Chen,  
 A. Chien,  K. D. Closser,  M. P. Coons,  S. Coriani,  S. Dasgupta,  
 A. L. Dempwolff,  M. Diedenhofen,  Hainam Do,  R. G. Edgar,  Po-Tung Fang,  
 S. Faraji,  S. Fatehi,  Qingguo Feng,  K. D. Fenk,  J. Fosso-Tande,  
 J. Gayvert,  Qinghui Ge,  A. Ghysels,  G. Gidofalvi,  J. Gomes,  
 J. Gonthier,  A. Gunina,  D. Hait,  M. W. D. Hanson-Heine,  
 P. H. P. Harbach,  A. W. Hauser,  M. F. Herbst,  J. E. Herr,  
 E. G. Hohenstein,  Z. C. Holden,  Kerwin Hui,  B. C. Huynh,  T.-C. Jagau,  
 Hyunjun Ji,  B. Kaduk,  K. Khistyaev,  Jaehoon Kim,  P. Klunzinger,  K. Koh,  
 D. Kosenkov,  L. Koulias,  T. Kowalczyk,  C. M. Krauter,  A. Kunitsa,  
 Ka Un Lao,  A. Laurent,  K. V. Lawler,  Joonho Lee,  D. Lefrancois,  
 S. Lehtola,  D. S. Levine,  Yi-Pei Li,  You-Sheng Lin,  Fenglai Liu,  
 E. Livshits,  A. Luenser,  P. Manohar,  E. Mansoor,  S. F. Manzer,  
 Shan-Ping Mao,  Yuezhi Mao,  N. Mardirossian,  A. V. Marenich,  
 T. Markovich,  L. A. Martinez-Martinez,  S. A. Maurer,  N. J. Mayhall,  
 S. C. McKenzie,  J.-M. Mewes,  P. Morgante,  A. F. Morrison,  
 J. W. Mullinax,  K. Nanda,  T. S. Nguyen-Beck,  R. Olivares-Amaya,  
 J. A. Parkhill,  Zheng Pei,  T. M. Perrine,  F. Plasser,  P. Pokhilko,  
 S. Prager,  A. Prociuk,  E. Ramos,  D. R. Rehn,  F. Rob,  M. Scheurer,  
 M. Schneider,  N. Sergueev,  S. M. Sharada,  S. Sharma,  D. W. Small,  
 T. Stauch,  T. Stein,  Yu-Chuan Su,  A. J. W. Thom,  A. Tkatchenko,  
 T. Tsuchimochi,  N. M. Tubman,  L. Vogt,  M. L. Vidal,  O. Vydrov,  
 M. A. Watson,  J. Wenzel,  M. de Wergifosse,  T. A. Wesolowski,  A. White,  
 J. Witte,  A. Yamada,  Jun Yang,  K. Yao,  S. Yeganeh,  S. R. Yost,  
 Zhi-Qiang You,  A. Zech,  Igor Ying Zhang,  Xing Zhang,  Yan Zhao,  
 Ying Zhu,  B. R. Brooks,  G. K. L. Chan,  C. J. Cramer,  M. S. Gordon,  
 W. J. Hehre,  A. Klamt,  M. W. Schmidt,  C. D. Sherrill,  D. G. Truhlar,  
 A. Aspuru-Guzik,  R. Baer,  A. T. Bell,  N. A. Besley,  Jeng-Da Chai,  
 A. E. DePrince, III,  R. A. DiStasio Jr.,  A. Dreuw,  B. D. Dunietz,  
 T. R. Furlani,  Chao-Ping Hsu,  Yousung Jung,  Jing Kong,  D. S. Lambrecht,  
 WanZhen Liang,  C. Ochsenfeld,  V. A. Rassolov,  L. V. Slipchenko,  
 J. E. Subotnik,  T. Van Voorhis,  J. M. Herbert,  A. I. Krylov,  
 P. M. W. Gill,  M. Head-Gordon

 Contributors to earlier versions of Q-Chem not listed above: 
 R. D. Adamson,  B. Austin,  J. Baker,  G. J. O. Beran,  K. Brandhorst,  
 S. T. Brown,  E. F. C. Byrd,  A. K. Chakraborty,  C.-L. Cheng,  
 Siu Hung Chien,  D. M. Chipman,  D. L. Crittenden,  H. Dachsel,  
 R. J. Doerksen,  A. D. Dutoi,  L. Fusti-Molnar,  W. A. Goddard III,  
 A. Golubeva-Zadorozhnaya,  S. R. Gwaltney,  G. Hawkins,  A. Heyden,  
 S. Hirata,  G. Kedziora,  F. J. Keil,  C. Kelley,  Jihan Kim,  R. A. King,  
 R. Z. Khaliullin,  P. P. Korambath,  W. Kurlancheek,  A. M. Lee,  M. S. Lee,  
 S. V. Levchenko,  Ching Yeh Lin,  D. Liotard,  R. C. Lochan,  I. Lotan,  
 P. E. Maslen,  N. Nair,  D. P. O'Neill,  D. Neuhauser,  E. Neuscamman,  
 C. M. Oana,  R. Olson,  B. Peters,  R. Peverati,  P. A. Pieniazek,  
 Y. M. Rhee,  J. Ritchie,  M. A. Rohrdanz,  E. Rosta,  N. J. Russ,  
 H. F. Schaefer III,  N. E. Schultz,  N. Shenvi,  A. C. Simmonett,  A. Sodt,  
 D. Stuck,  K. S. Thanthiriwatte,  V. Vanovschi,  Tao Wang,  A. Warshel,  
 C. F. Williams,  Q. Wu,  X. Xu,  W. Zhang

 Please cite Q-Chem as follows:
 Y. Shao et al., Mol. Phys. 113, 184-215 (2015)
 DOI: 10.1080/00268976.2014.952696

 Q-Chem 5.2.1 for Intel X86 EM64T Linux

 Parts of Q-Chem use Armadillo 8.300.2 (Tropical Shenanigans).
 http://arma.sourceforge.net/

 Q-Chem begins on Mon Dec  2 04:07:58 2019  

Host: 
0

     Scratch files written to /scratch/taweetham/qchem30534//
NAlpha2: 212
NElect   212
Mult     1
The previous job contains 0 fragments, simply inherited here

Checking the input file for inconsistencies... 	...done.

--------------------------------------------------------------
User input:
--------------------------------------------------------------

$MOLECULE
READ
$END

$REM
   JOB_TYPE 	FREQUENCY
   BASIS 	6-311++G**
   METHOD	B3LYP	
$END


--------------------------------------------------------------
 ----------------------------------------------------------------
             Standard Nuclear Orientation (Angstroms)
    I     Atom           X                Y                Z
 ----------------------------------------------------------------
    1      C      -0.5516349486    -1.4322892181    -0.0000000000
    2      C      -1.8027457984    -0.8240096979     0.0000000000
    3      C      -1.8556968656     0.5650730203     0.0000000000
    4      C      -0.6990105310     1.3423171194     0.0000000000
    5      C       0.5532021713     0.7099020373    -0.0000000000
    6      C       0.6293347352    -0.6925724480    -0.0000000000
    7      F      -0.4949686740    -2.7669640493    -0.0000000000
    8      Br     -3.3890349833    -1.8509362329     0.0000000000
    9      F      -3.0479792477     1.1632531368     0.0000000000
   10      Br     -0.9149211127     3.2262804590     0.0000000000
   11      Br      2.1313348460     1.7624095446    -0.0000000000
   12      I       2.4582562730    -1.7622360121    -0.0000000000
 ----------------------------------------------------------------
 Molecular Point Group                 Cs    NOp =  2
 Largest Abelian Subgroup              Cs    NOp =  2
 Nuclear Repulsion Energy =        2626.80272451 hartrees
 There are      106 alpha and      106 beta electrons
 Requested basis set is 6-311++G(d,p)
 There are 129 shells and 382 basis functions

 Total QAlloc Memory Limit   2000 MB
 Mega-Array Size       188 MB
 MEM_STATIC part       192 MB

                       Distance Matrix (Angstroms)
             C (  1)   C (  2)   C (  3)   C (  4)   C (  5)   C (  6)
   C (  2)  1.391144
   C (  3)  2.385379  1.390092
   C (  4)  2.778518  2.431297  1.393568
   C (  5)  2.410321  2.811294  2.413249  1.402849
   C (  6)  1.393510  2.435630  2.785149  2.430078  1.404539
   F (  7)  1.335877  2.342083  3.599174  4.114344  3.631427  2.359483
   Br(  8)  2.868119  1.889680  2.861508  4.175296  4.700971  4.181997
   F (  9)  3.601191  2.345169  1.333925  2.355784  3.629605  4.119069
   Br( 10)  4.672713  4.146454  2.822602  1.896295  2.913339  4.212141
   Br( 11)  4.171861  4.708137  4.162936  2.861352  1.896912  2.878010
   I ( 12)  3.027922  4.363073  4.901689  4.427932  3.121009  2.118758
             F (  7)   Br(  8)   F (  9)   Br( 10)   Br( 11)
   Br(  8)  3.035577
   F (  9)  4.686627  3.033423
   Br( 10)  6.007940  5.647953  2.967494
   Br( 11)  5.235713  6.597784  5.213855  3.379733
   I ( 12)  3.119458  5.847964  6.235152  6.021928  3.539775

 A cutoff of  1.0D-11 yielded   5372 shell pairs
 There are     52385 function pairs (     57984 Cartesian)
 Smallest overlap matrix eigenvalue = 8.29E-07

 Q-Chem warning in module stvman/mkSTV.C, line 318:

 Overlap eigenvalue is smaller than square root of threshold
 Use THRESH >= 12 to get rid of this warning

 Linear dependence detected in AO basis
 Tighter screening thresholds may be required for diffuse basis sets
 Use S2THRESH > 14 and THRESH = 14 in case of SCF convergence issues
 Number of orthogonalized atomic orbitals = 381
 Maximum deviation from orthogonality = 2.484E-10
 Guess from superposition of atomic densities
 Warning:  Energy on first SCF cycle will be non-variational
 SAD guess density has 212.000000 electrons

 -----------------------------------------------------------------------
  General SCF calculation program by
  Eric Jon Sundstrom, Paul Horn, Yuezhi Mao, Dmitri Zuev, Alec White,
  David Stuck, Shaama M.S., Shane Yost, Joonho Lee, David Small,
  Daniel Levine, Susi Lehtola, Hugh Burton, Evgeny Epifanovsky,
  Bang C. Huynh
 -----------------------------------------------------------------------
 Exchange:     0.2000 Hartree-Fock + 0.0800 Slater + 0.7200 B88
 Correlation:  0.1900 VWN1RPA + 0.8100 LYP
 Using SG-1 standard quadrature grid
 using 6 threads for integral computing
 -------------------------------------------------------
 OpenMP Integral computing Module                
 Release: version 2.0, May 2017, Q-Chem Inc. Pleasanton 
 -------------------------------------------------------
 A restricted SCF calculation will be
 performed using DIIS
 SCF converges when DIIS error is below 1.0e-08
 ---------------------------------------
  Cycle       Energy         DIIS error
 ---------------------------------------
    1  -15072.7083383496      3.03e-02  
    2  -15070.2987799832      2.31e-03  
    3  -15070.2646009120      2.63e-03  
    4  -15070.3373771795      7.92e-04  
    5  -15070.3487899505      2.77e-04  
    6  -15070.3499438733      7.56e-05  
    7  -15070.3500278878      2.29e-05  
    8  -15070.3500363195      1.10e-05  
    9  -15070.3500381626      1.58e-06  
   10  -15070.3500381873      4.44e-07  
   11  -15070.3500381889      2.60e-07  
   12  -15070.3500381898      7.38e-08  
   13  -15070.3500381894      3.29e-08  
   14  -15070.3500381896      4.69e-09  Convergence criterion met
 ---------------------------------------
 SCF time:   CPU 246.63s  wall 44.00s 
 SCF   energy in the final basis set =   -15070.3500381896
 Total energy in the final basis set =   -15070.3500381896

 --------------------------------------------------------------
             Orbital Energies (a.u.) and Symmetries
 --------------------------------------------------------------

 Alpha MOs, Restricted
 -- Occupied --                  
******* -482.86 -482.86 -482.86 -176.32 -165.73 -165.73 -165.73
  1 A'    2 A'    3 A'    4 A'    5 A'    6 A'    1 A"    7 A'                 
-62.516 -62.514 -62.513 -56.337 -56.335 -56.334 -56.333 -56.333
  8 A'    9 A'   10 A'   11 A'   12 A'   13 A'    2 A"   14 A'                 
-56.330 -56.330 -56.330 -56.329 -35.820 -31.314 -31.307 -31.307
  3 A"   15 A'    4 A"   16 A'   17 A'   18 A'    5 A"   19 A'                 
-24.733 -24.732 -22.964 -22.963 -22.963 -22.958 -22.958 -10.318
 20 A'   21 A'   22 A'    6 A"   23 A'   24 A'    7 A"   25 A'                 
-10.318 -10.287 -10.279 -10.276 -10.270  -8.725  -8.723  -8.722
 26 A'   27 A'   28 A'   29 A'   30 A'   31 A'   32 A'   33 A'                 
 -6.558  -6.555  -6.554  -6.543  -6.543  -6.541  -6.540  -6.540
 34 A'   35 A'   36 A'    8 A"   37 A'    9 A"   10 A"   38 A'                 
 -6.539  -6.370  -4.783  -4.767  -4.766  -2.668  -2.666  -2.665
 39 A'   40 A'   41 A'   11 A"   42 A'   43 A'   44 A'   45 A'                 
 -2.665  -2.664  -2.662  -2.661  -2.661  -2.661  -2.652  -2.652
 12 A"   46 A'   13 A"   14 A"   47 A'   48 A'   49 A'   15 A"                 
 -2.650  -2.650  -2.649  -2.649  -2.048  -2.044  -2.043  -2.030
 50 A'   16 A"   51 A'   17 A"   52 A'   18 A"   53 A'   54 A'                 
 -2.029  -1.278  -1.277  -0.942  -0.877  -0.848  -0.824  -0.784
 19 A"   55 A'   56 A'   57 A'   58 A'   59 A'   60 A'   61 A'                 
 -0.753  -0.701  -0.658  -0.637  -0.598  -0.588  -0.544  -0.527
 62 A'   63 A'   64 A'   65 A'   66 A'   67 A'   68 A'   20 A"                 
 -0.509  -0.490  -0.471  -0.457  -0.435  -0.431  -0.414  -0.397
 21 A"   69 A'   70 A'   71 A'   72 A'   22 A"   73 A'   74 A'                 
 -0.376  -0.353  -0.340  -0.327  -0.321  -0.311  -0.304  -0.278
 23 A"   24 A"   75 A'   25 A"   76 A'   77 A'   26 A"   78 A'                 
 -0.271  -0.266
 27 A"   28 A"                                                                 
 -- Virtual --                   
 -0.095  -0.069  -0.058  -0.042  -0.036  -0.013  -0.003   0.019
 79 A'   29 A"   30 A"   80 A'   81 A'   82 A'   83 A'   84 A'                 
  0.024   0.038   0.039   0.048   0.053   0.056   0.064   0.065
 85 A'   31 A"   86 A'   87 A'   32 A"   88 A'   33 A"   89 A'                 
  0.067   0.080   0.083   0.090   0.091   0.093   0.099   0.101
 90 A'   91 A'   34 A"   92 A'   35 A"   93 A'   94 A'   36 A"                 
  0.113   0.125   0.128   0.132   0.141   0.155   0.156   0.162
 95 A'   96 A'   37 A"   38 A"   97 A'   98 A'   39 A"   99 A'                 
  0.166   0.176   0.182   0.195   0.195   0.201   0.205   0.213
100 A'  101 A'  102 A'   40 A"  103 A'  104 A'  105 A'  106 A'                 
  0.214   0.220   0.231   0.238   0.248   0.253   0.260   0.285
107 A'  108 A'  109 A'  110 A'   41 A"  111 A'  112 A'  113 A'                 
  0.288   0.299   0.308   0.326   0.333   0.347   0.358   0.362
114 A'   42 A"  115 A'  116 A'   43 A"  117 A'  118 A'  119 A'                 
  0.381   0.388   0.392   0.399   0.412   0.414   0.419   0.423
120 A'  121 A'   44 A"  122 A'  123 A'   45 A"  124 A'  125 A'                 
  0.426   0.429   0.439   0.456   0.456   0.473   0.486   0.497
 46 A"   47 A"  126 A'   48 A"  127 A'  128 A'  129 A'  130 A'                 
  0.498   0.502   0.506   0.523   0.528   0.539   0.542   0.545
 49 A"   50 A"  131 A'  132 A'   51 A"   52 A"   53 A"  133 A'                 
  0.558   0.563   0.584   0.592   0.599   0.613   0.622   0.631
 54 A"   55 A"   56 A"  134 A'  135 A'  136 A'  137 A'   57 A"                 
  0.636   0.641   0.661   0.670   0.691   0.696   0.711   0.713
138 A'  139 A'  140 A'   58 A"  141 A'  142 A'  143 A'   59 A"                 
  0.732   0.741   0.768   0.800   0.805   0.811   0.827   0.846
144 A'  145 A'  146 A'  147 A'  148 A'  149 A'  150 A'  151 A'                 
  0.866   0.881   0.913   0.929   0.945   0.959   1.001   1.010
152 A'   60 A"  153 A'   61 A"  154 A'  155 A'  156 A'  157 A'                 
  1.029   1.061   1.076   1.092   1.099   1.112   1.147   1.196
158 A'  159 A'   62 A"  160 A'  161 A'  162 A'   63 A"   64 A"                 
  1.214   1.227   1.266   1.324   1.344   1.361   1.407   1.416
 65 A"   66 A"  163 A'  164 A'   67 A"  165 A'   68 A"   69 A"                 
  1.427   1.437   1.450   1.463   1.491   1.517   1.532   1.553
166 A'  167 A'  168 A'  169 A'  170 A'  171 A'  172 A'  173 A'                 
  1.575   1.607   1.707   1.717   1.736   1.750   1.802   1.807
174 A'  175 A'   70 A"   71 A"  176 A'  177 A'  178 A'  179 A'                 
  1.837   1.838   1.877   1.984   1.997   2.010   2.022   2.032
 72 A"   73 A"   74 A"   75 A"  180 A'   76 A"  181 A'  182 A'                 
  2.053   2.065   2.096   2.133   2.174   2.188   2.215   2.227
 77 A"  183 A'  184 A'  185 A'  186 A'  187 A'  188 A'  189 A'                 
  2.246   2.260   2.281   2.328   2.351   2.372   2.427   2.562
 78 A"  190 A'  191 A'  192 A'  193 A'  194 A'  195 A'   79 A"                 
  2.678   2.708   2.799   2.819   2.833   2.935   3.005   3.030
 80 A"   81 A"   82 A"   83 A"  196 A'  197 A'  198 A'   84 A"                 
  3.068   3.072   3.148   3.163   3.376   3.396   3.629   3.738
199 A'  200 A'  201 A'  202 A'  203 A'  204 A'  205 A'  206 A'                 
  3.750   3.750   3.756   3.845   3.910   3.951   3.957   3.959
 85 A"   86 A"  207 A'  208 A'  209 A'   87 A"   88 A"   89 A"                 
  3.979   3.987   3.989   3.998   4.013   4.032   4.048   4.052
 90 A"   91 A"   92 A"  210 A'   93 A"  211 A'   94 A"  212 A'                 
  4.061   4.068   4.069   4.107   4.116   4.153   4.213   4.256
213 A'  214 A'   95 A"  215 A'   96 A"  216 A'  217 A'  218 A'                 
  4.281   4.288   4.370   4.406   4.429   4.515   4.817   4.822
219 A'  220 A'  221 A'  222 A'  223 A'  224 A'  225 A'  226 A'                 
  4.854   6.008   6.109   6.150   6.290   6.301   6.430   6.445
227 A'   97 A"  228 A'  229 A'   98 A"   99 A"  230 A'  231 A'                 
  6.599   6.712   6.756   6.767   6.811   7.533   7.545   7.567
232 A'  233 A'  234 A'  235 A'  236 A'  100 A"  101 A"  102 A"                 
  7.642   7.660   7.690   7.722   7.756   7.792  23.242  23.773
237 A'  238 A'  239 A'  240 A'  241 A'  242 A'  243 A'  244 A'                 
 23.778  23.938  23.945  24.038  27.905  28.345  28.416  28.424
245 A'  246 A'  247 A'  248 A'  249 A'  103 A"  250 A'  251 A'                 
 28.523  28.547  28.552  28.619  28.729  47.913  48.008  48.052
104 A"  252 A'  105 A"  253 A'  254 A'  255 A'  256 A'  257 A'                 
 66.765  66.769 127.885 127.945 127.970 151.694 289.727 289.740
258 A'  259 A'  106 A"  260 A'  261 A'  262 A'  107 A"  108 A"                 
289.763 289.839 289.856 289.892 289.938 289.976 290.0141020.709
109 A"  263 A'  264 A'  265 A'  266 A'  267 A'  268 A'  269 A'                 
*******1020.8821901.858
270 A'  271 A'  272 A'                                                         

 Beta MOs, Restricted
 -- Occupied --                  
******* -482.86 -482.86 -482.86 -176.32 -165.73 -165.73 -165.73
  1 A'    2 A'    3 A'    4 A'    5 A'    6 A'    1 A"    7 A'                 
-62.516 -62.514 -62.513 -56.337 -56.335 -56.334 -56.333 -56.333
  8 A'    9 A'   10 A'   11 A'   12 A'   13 A'    2 A"   14 A'                 
-56.330 -56.330 -56.330 -56.329 -35.820 -31.314 -31.307 -31.307
  3 A"   15 A'    4 A"   16 A'   17 A'   18 A'    5 A"   19 A'                 
-24.733 -24.732 -22.964 -22.963 -22.963 -22.958 -22.958 -10.318
 20 A'   21 A'   22 A'    6 A"   23 A'   24 A'    7 A"   25 A'                 
-10.318 -10.287 -10.279 -10.276 -10.270  -8.725  -8.723  -8.722
 26 A'   27 A'   28 A'   29 A'   30 A'   31 A'   32 A'   33 A'                 
 -6.558  -6.555  -6.554  -6.543  -6.543  -6.541  -6.540  -6.540
 34 A'   35 A'   36 A'    8 A"   37 A'    9 A"   10 A"   38 A'                 
 -6.539  -6.370  -4.783  -4.767  -4.766  -2.668  -2.666  -2.665
 39 A'   40 A'   41 A'   11 A"   42 A'   43 A'   44 A'   45 A'                 
 -2.665  -2.664  -2.662  -2.661  -2.661  -2.661  -2.652  -2.652
 12 A"   46 A'   13 A"   14 A"   47 A'   48 A'   49 A'   15 A"                 
 -2.650  -2.650  -2.649  -2.649  -2.048  -2.044  -2.043  -2.030
 50 A'   16 A"   51 A'   17 A"   52 A'   18 A"   53 A'   54 A'                 
 -2.029  -1.278  -1.277  -0.942  -0.877  -0.848  -0.824  -0.784
 19 A"   55 A'   56 A'   57 A'   58 A'   59 A'   60 A'   61 A'                 
 -0.753  -0.701  -0.658  -0.637  -0.598  -0.588  -0.544  -0.527
 62 A'   63 A'   64 A'   65 A'   66 A'   67 A'   68 A'   20 A"                 
 -0.509  -0.490  -0.471  -0.457  -0.435  -0.431  -0.414  -0.397
 21 A"   69 A'   70 A'   71 A'   72 A'   22 A"   73 A'   74 A'                 
 -0.376  -0.353  -0.340  -0.327  -0.321  -0.311  -0.304  -0.278
 23 A"   24 A"   75 A'   25 A"   76 A'   77 A'   26 A"   78 A'                 
 -0.271  -0.266
 27 A"   28 A"                                                                 
 -- Virtual --                   
 -0.095  -0.069  -0.058  -0.042  -0.036  -0.013  -0.003   0.019
 79 A'   29 A"   30 A"   80 A'   81 A'   82 A'   83 A'   84 A'                 
  0.024   0.038   0.039   0.048   0.053   0.056   0.064   0.065
 85 A'   31 A"   86 A'   87 A'   32 A"   88 A'   33 A"   89 A'                 
  0.067   0.080   0.083   0.090   0.091   0.093   0.099   0.101
 90 A'   91 A'   34 A"   92 A'   35 A"   93 A'   94 A'   36 A"                 
  0.113   0.125   0.128   0.132   0.141   0.155   0.156   0.162
 95 A'   96 A'   37 A"   38 A"   97 A'   98 A'   39 A"   99 A'                 
  0.166   0.176   0.182   0.195   0.195   0.201   0.205   0.213
100 A'  101 A'  102 A'   40 A"  103 A'  104 A'  105 A'  106 A'                 
  0.214   0.220   0.231   0.238   0.248   0.253   0.260   0.285
107 A'  108 A'  109 A'  110 A'   41 A"  111 A'  112 A'  113 A'                 
  0.288   0.299   0.308   0.326   0.333   0.347   0.358   0.362
114 A'   42 A"  115 A'  116 A'   43 A"  117 A'  118 A'  119 A'                 
  0.381   0.388   0.392   0.399   0.412   0.414   0.419   0.423
120 A'  121 A'   44 A"  122 A'  123 A'   45 A"  124 A'  125 A'                 
  0.426   0.429   0.439   0.456   0.456   0.473   0.486   0.497
 46 A"   47 A"  126 A'   48 A"  127 A'  128 A'  129 A'  130 A'                 
  0.498   0.502   0.506   0.523   0.528   0.539   0.542   0.545
 49 A"   50 A"  131 A'  132 A'   51 A"   52 A"   53 A"  133 A'                 
  0.558   0.563   0.584   0.592   0.599   0.613   0.622   0.631
 54 A"   55 A"   56 A"  134 A'  135 A'  136 A'  137 A'   57 A"                 
  0.636   0.641   0.661   0.670   0.691   0.696   0.711   0.713
138 A'  139 A'  140 A'   58 A"  141 A'  142 A'  143 A'   59 A"                 
  0.732   0.741   0.768   0.800   0.805   0.811   0.827   0.846
144 A'  145 A'  146 A'  147 A'  148 A'  149 A'  150 A'  151 A'                 
  0.866   0.881   0.913   0.929   0.945   0.959   1.001   1.010
152 A'   60 A"  153 A'   61 A"  154 A'  155 A'  156 A'  157 A'                 
  1.029   1.061   1.076   1.092   1.099   1.112   1.147   1.196
158 A'  159 A'   62 A"  160 A'  161 A'  162 A'   63 A"   64 A"                 
  1.214   1.227   1.266   1.324   1.344   1.361   1.407   1.416
 65 A"   66 A"  163 A'  164 A'   67 A"  165 A'   68 A"   69 A"                 
  1.427   1.437   1.450   1.463   1.491   1.517   1.532   1.553
166 A'  167 A'  168 A'  169 A'  170 A'  171 A'  172 A'  173 A'                 
  1.575   1.607   1.707   1.717   1.736   1.750   1.802   1.807
174 A'  175 A'   70 A"   71 A"  176 A'  177 A'  178 A'  179 A'                 
  1.837   1.838   1.877   1.984   1.997   2.010   2.022   2.032
 72 A"   73 A"   74 A"   75 A"  180 A'   76 A"  181 A'  182 A'                 
  2.053   2.065   2.096   2.133   2.174   2.188   2.215   2.227
 77 A"  183 A'  184 A'  185 A'  186 A'  187 A'  188 A'  189 A'                 
  2.246   2.260   2.281   2.328   2.351   2.372   2.427   2.562
 78 A"  190 A'  191 A'  192 A'  193 A'  194 A'  195 A'   79 A"                 
  2.678   2.708   2.799   2.819   2.833   2.935   3.005   3.030
 80 A"   81 A"   82 A"   83 A"  196 A'  197 A'  198 A'   84 A"                 
  3.068   3.072   3.148   3.163   3.376   3.396   3.629   3.738
199 A'  200 A'  201 A'  202 A'  203 A'  204 A'  205 A'  206 A'                 
  3.750   3.750   3.756   3.845   3.910   3.951   3.957   3.959
 85 A"   86 A"  207 A'  208 A'  209 A'   87 A"   88 A"   89 A"                 
  3.979   3.987   3.989   3.998   4.013   4.032   4.048   4.052
 90 A"   91 A"   92 A"  210 A'   93 A"  211 A'   94 A"  212 A'                 
  4.061   4.068   4.069   4.107   4.116   4.153   4.213   4.256
213 A'  214 A'   95 A"  215 A'   96 A"  216 A'  217 A'  218 A'                 
  4.281   4.288   4.370   4.406   4.429   4.515   4.817   4.822
219 A'  220 A'  221 A'  222 A'  223 A'  224 A'  225 A'  226 A'                 
  4.854   6.008   6.109   6.150   6.290   6.301   6.430   6.445
227 A'   97 A"  228 A'  229 A'   98 A"   99 A"  230 A'  231 A'                 
  6.599   6.712   6.756   6.767   6.811   7.533   7.545   7.567
232 A'  233 A'  234 A'  235 A'  236 A'  100 A"  101 A"  102 A"                 
  7.642   7.660   7.690   7.722   7.756   7.792  23.242  23.773
237 A'  238 A'  239 A'  240 A'  241 A'  242 A'  243 A'  244 A'                 
 23.778  23.938  23.945  24.038  27.905  28.345  28.416  28.424
245 A'  246 A'  247 A'  248 A'  249 A'  103 A"  250 A'  251 A'                 
 28.523  28.547  28.552  28.619  28.729  47.913  48.008  48.052
104 A"  252 A'  105 A"  253 A'  254 A'  255 A'  256 A'  257 A'                 
 66.765  66.769 127.885 127.945 127.970 151.694 289.727 289.740
258 A'  259 A'  106 A"  260 A'  261 A'  262 A'  107 A"  108 A"                 
289.763 289.839 289.856 289.892 289.938 289.976 290.0141020.709
109 A"  263 A'  264 A'  265 A'  266 A'  267 A'  268 A'  269 A'                 
*******1020.8821901.858
270 A'  271 A'  272 A'                                                         
 --------------------------------------------------------------

          Ground-State Mulliken Net Atomic Charges

     Atom                 Charge (a.u.)
  ----------------------------------------
      1 C                    -0.812525
      2 C                     1.180803
      3 C                    -0.375263
      4 C                     0.070947
      5 C                     0.306618
      6 C                     0.048849
      7 F                    -0.090894
      8 Br                   -0.035845
      9 F                    -0.092926
     10 Br                   -0.126760
     11 Br                   -0.174881
     12 I                     0.101876
  ----------------------------------------
  Sum of atomic charges =     0.000000

 -----------------------------------------------------------------
                    Cartesian Multipole Moments
 -----------------------------------------------------------------
    Charge (ESU x 10^10)
                -0.0000
    Dipole Moment (Debye)
         X       0.7767      Y       0.1839      Z       0.0000
       Tot       0.7982
    Quadrupole Moments (Debye-Ang)
        XX    -123.7247     XY       1.2668     YY    -126.4822
        XZ       0.0000     YZ       0.0000     ZZ    -127.2260
    Octopole Moments (Debye-Ang^2)
       XXX      46.7545    XXY     -19.2702    XYY      14.0150
       YYY      32.0421    XXZ      -0.0000    XYZ       0.0000
       YYZ       0.0000    XZZ       6.0934    YZZ       1.6714
       ZZZ       0.0000
    Hexadecapole Moments (Debye-Ang^3)
      XXXX   -3413.4261   XXXY      62.4712   XXYY   -1007.2938
      XYYY      -5.9855   YYYY   -2891.5555   XXXZ       0.0000
      XXYZ       0.0000   XYYZ       0.0000   YYYZ       0.0000
      XXZZ    -629.7323   XYZZ       2.4507   YYZZ    -532.0250
      XZZZ       0.0000   YZZZ       0.0000   ZZZZ    -152.5081
 -----------------------------------------------------------------
 Calculating MO derivatives via CPSCF
    1     0    39    0.0246927  
    2     0    39    0.0083842  
    3     0    39    0.0014537  
    4     0    39    0.0001579  
    5    23    16    0.0000165  
    6    38     1    0.0000012  
    7    39     0    0.0000001  Converged
 Time for AOints: 269.9 s (CPU) 45.5 s (wall)
 ------------------------------------------------------------------------------
                     AOints        : Timing summary (seconds)
 ------------------------------------------------------------------------------
     job step          cpu (% of tot)      sys (% of tot)     wall (% of tot)
 ------------------------------------------------------------------------------
  AOints            0.2699E+03 ( 7.9)   0.1400E-04 ( 5.3)   0.4548E+02 ( 7.8)
 ------------------------------------------------------------------------------
   Grand Totals     0.3401E+04          0.2620E-03          0.5848E+03
 ------------------------------------------------------------------------------
 Polarizability Matrix (a.u.)
            1           2           3
    1-207.7946206  -3.9621881   0.0000000
    2  -3.9621881-193.5865275   0.0000000
    3   0.0000000   0.0000000 -90.3287742
 Calculating analytic Hessian of the SCF energy

 Direct stationary perturbation theory relativistic correction:

 rels  =     147.486019486007
 relv  =    -497.586843085820
 rel2e =      73.895954797982
 E_rel =    -276.204868801830

 Hessian of the SCF Energy
            1           2           3           4           5           6
    1   0.6580497  -0.0071706  -0.0000000  -0.2801430   0.0446819   0.0000000
    2  -0.0071706   0.6620726   0.0000000   0.1172531  -0.1348146  -0.0000000
    3  -0.0000000   0.0000000   0.1386451   0.0000000  -0.0000000  -0.0578711
    4  -0.2801430   0.1172531   0.0000000   0.5627642  -0.0578451  -0.0000000
    5   0.0446819  -0.1348146  -0.0000000  -0.0578451   0.6180073   0.0000000
    6   0.0000000  -0.0000000  -0.0578711  -0.0000000   0.0000000   0.0961087
    7   0.0355669   0.0312605   0.0000000  -0.0997226   0.0371708   0.0000000
    8   0.0907997  -0.0187483  -0.0000000  -0.0352971  -0.3201968  -0.0000000
    9   0.0000000  -0.0000000  -0.0020039   0.0000000  -0.0000000  -0.0570531
   10  -0.0718040  -0.0040473  -0.0000000   0.0363556  -0.0726583  -0.0000000
   11  -0.0060024  -0.0017084   0.0000000  -0.0170183  -0.0318680   0.0000000
   12  -0.0000000   0.0000000   0.0043556   0.0000000  -0.0000000   0.0064507
   13   0.0397918  -0.0206075  -0.0000000  -0.0200387   0.0311115  -0.0000000
   14  -0.0763754  -0.0319380  -0.0000000   0.0309215  -0.0469556  -0.0000000
   15   0.0000000  -0.0000000  -0.0020089  -0.0000000   0.0000000   0.0045501
   16  -0.2534728  -0.1223500   0.0000000  -0.0533552   0.0224823   0.0000000
   17  -0.0563016  -0.1481409  -0.0000000  -0.0331649   0.0564178  -0.0000000
   18   0.0000000   0.0000000  -0.0556277   0.0000000  -0.0000000   0.0075040
   19  -0.0702712   0.0115363  -0.0000000  -0.0022114   0.0440258   0.0000000
   20   0.0140763  -0.3216190  -0.0000000   0.0070431  -0.0479115   0.0000000
   21  -0.0000000  -0.0000000  -0.0408576  -0.0000000   0.0000000   0.0068871
   22  -0.0306662  -0.0221058  -0.0000000  -0.1213754  -0.0593829  -0.0000000
   23  -0.0033911  -0.0006549  -0.0000000  -0.0590848  -0.0688370   0.0000000
   24   0.0000000  -0.0000000   0.0038312  -0.0000000   0.0000000  -0.0169821
   25   0.0006772  -0.0019679  -0.0000000  -0.0207934   0.0153106  -0.0000000
   26  -0.0079663  -0.0041364   0.0000000   0.0522938  -0.0279913   0.0000000
   27  -0.0000000   0.0000000   0.0055243  -0.0000000   0.0000000   0.0067043
   28  -0.0000826  -0.0000292  -0.0000000  -0.0022920  -0.0000472   0.0000000
   29   0.0011182   0.0006207   0.0000000  -0.0031139   0.0036698  -0.0000000
   30  -0.0000000   0.0000000  -0.0010939   0.0000000  -0.0000000   0.0027969
   31   0.0021632   0.0007457  -0.0000000  -0.0003184  -0.0005134  -0.0000000
   32   0.0036108  -0.0019376   0.0000000  -0.0004880   0.0000133   0.0000000
   33   0.0000000  -0.0000000   0.0036929  -0.0000000   0.0000000  -0.0012894
   34  -0.0298090   0.0174827  -0.0000000   0.0011301  -0.0043359   0.0000000
   35   0.0029194   0.0010047  -0.0000000  -0.0014993   0.0004669   0.0000000
   36   0.0000000  -0.0000000   0.0034141  -0.0000000   0.0000000   0.0021938
            7           8           9          10          11          12
    1   0.0355669   0.0907997   0.0000000  -0.0718040  -0.0060024  -0.0000000
    2   0.0312605  -0.0187483  -0.0000000  -0.0040473  -0.0017084   0.0000000
    3   0.0000000  -0.0000000  -0.0020039  -0.0000000   0.0000000   0.0043556
    4  -0.0997226  -0.0352971   0.0000000   0.0363556  -0.0170183   0.0000000
    5   0.0371708  -0.3201968  -0.0000000  -0.0726583  -0.0318680  -0.0000000
    6   0.0000000  -0.0000000  -0.0570531  -0.0000000   0.0000000   0.0064507
    7   0.6655717  -0.0073152  -0.0000000  -0.2342062  -0.1361200  -0.0000000
    8  -0.0073152   0.6730801   0.0000000  -0.0629131  -0.1675828  -0.0000000
    9  -0.0000000   0.0000000   0.1371717  -0.0000000  -0.0000000  -0.0573336
   10  -0.2342062  -0.0629131  -0.0000000   0.6082996   0.0109514  -0.0000000
   11  -0.1361200  -0.1675828  -0.0000000   0.0109514   0.5040047  -0.0000000
   12  -0.0000000  -0.0000000  -0.0573336  -0.0000000  -0.0000000   0.0955669
   13  -0.0567399  -0.0350273   0.0000000  -0.2505323   0.1048761   0.0000000
   14   0.0227574   0.0642208   0.0000000   0.0556395  -0.1344975   0.0000000
   15   0.0000000  -0.0000000  -0.0007233   0.0000000  -0.0000000  -0.0478483
   16  -0.0166023  -0.0300986  -0.0000000   0.0248602   0.0252710   0.0000000
   17  -0.0285975  -0.0552140   0.0000000   0.0754314  -0.0204540   0.0000000
   18  -0.0000000   0.0000000   0.0038726   0.0000000   0.0000000   0.0036941
   19  -0.0071070  -0.0047531   0.0000000   0.0031065   0.0003884   0.0000000
   20   0.0014302   0.0036764   0.0000000  -0.0009884  -0.0003323  -0.0000000
   21  -0.0000000  -0.0000000   0.0054181   0.0000000   0.0000000  -0.0015663
   22  -0.0154352  -0.0104731   0.0000000   0.0024665   0.0011095   0.0000000
   23  -0.0295376  -0.0162913  -0.0000000   0.0037371  -0.0015374  -0.0000000
   24   0.0000000  -0.0000000   0.0039003   0.0000000  -0.0000000   0.0028328
   25  -0.2749162   0.1048162   0.0000000  -0.0562828   0.0233764  -0.0000000
   26   0.1039076  -0.1234154  -0.0000000  -0.0107800   0.0081782  -0.0000000
   27   0.0000000  -0.0000000  -0.0402921  -0.0000000   0.0000000   0.0063041
   28   0.0026169  -0.0152206   0.0000000  -0.0301999   0.0120015  -0.0000000
   29   0.0037434  -0.0388920  -0.0000000   0.0105966  -0.1526647   0.0000000
   30   0.0000000   0.0000000   0.0043677  -0.0000000   0.0000000  -0.0173344
   31   0.0005830   0.0050088  -0.0000000  -0.0337021  -0.0187177  -0.0000000
   32   0.0016201  -0.0001107   0.0000000  -0.0031497   0.0003407   0.0000000
   33   0.0000000  -0.0000000   0.0035742  -0.0000000  -0.0000000   0.0023770
   34   0.0003912   0.0004742   0.0000000   0.0016388  -0.0001153   0.0000000
   35  -0.0003196  -0.0005257  -0.0000000  -0.0018187  -0.0018787   0.0000000
   36   0.0000000   0.0000000  -0.0008986  -0.0000000  -0.0000000   0.0025013
           13          14          15          16          17          18
    1   0.0397918  -0.0763754   0.0000000  -0.2534728  -0.0563016   0.0000000
    2  -0.0206075  -0.0319380  -0.0000000  -0.1223500  -0.1481409   0.0000000
    3  -0.0000000  -0.0000000  -0.0020089   0.0000000  -0.0000000  -0.0556277
    4  -0.0200387   0.0309215  -0.0000000  -0.0533552  -0.0331649   0.0000000
    5   0.0311115  -0.0469556   0.0000000   0.0224823   0.0564178  -0.0000000
    6  -0.0000000  -0.0000000   0.0045501   0.0000000  -0.0000000   0.0075040
    7  -0.0567399   0.0227574   0.0000000  -0.0166023  -0.0285975  -0.0000000
    8  -0.0350273   0.0642208  -0.0000000  -0.0300986  -0.0552140   0.0000000
    9   0.0000000   0.0000000  -0.0007233  -0.0000000   0.0000000   0.0038726
   10  -0.2505323   0.0556395   0.0000000   0.0248602   0.0754314   0.0000000
   11   0.1048761  -0.1344975  -0.0000000   0.0252710  -0.0204540   0.0000000
   12   0.0000000   0.0000000  -0.0478483   0.0000000   0.0000000   0.0036941
   13   0.5089441  -0.0410534  -0.0000000  -0.0938021  -0.0084566   0.0000000
   14  -0.0410534   0.5423470   0.0000000   0.0333531  -0.2875597  -0.0000000
   15  -0.0000000   0.0000000   0.0989642  -0.0000000   0.0000000  -0.0462077
   16  -0.0938021   0.0333531  -0.0000000   0.4733060   0.0721063  -0.0000000
   17  -0.0084566  -0.2875597   0.0000000   0.0721063   0.5601911   0.0000000
   18   0.0000000  -0.0000000  -0.0462077  -0.0000000   0.0000000   0.0988493
   19  -0.0058449   0.0021728  -0.0000000   0.0028205  -0.0385718  -0.0000000
   20  -0.0017085   0.0019243   0.0000000  -0.0050641  -0.0479923  -0.0000000
   21  -0.0000000  -0.0000000   0.0055789   0.0000000   0.0000000   0.0056289
   22  -0.0004611  -0.0003847  -0.0000000   0.0003455   0.0042954   0.0000000
   23  -0.0004749  -0.0000380   0.0000000   0.0017023   0.0000851  -0.0000000
   24  -0.0000000   0.0000000  -0.0010609   0.0000000  -0.0000000   0.0027557
   25   0.0011338  -0.0050572   0.0000000  -0.0005039   0.0009048   0.0000000
   26  -0.0009681  -0.0047207   0.0000000   0.0020766   0.0023689  -0.0000000
   27   0.0000000  -0.0000000   0.0053087   0.0000000  -0.0000000  -0.0014902
   28  -0.0018740   0.0201659   0.0000000  -0.0025557  -0.0003275  -0.0000000
   29   0.0051277  -0.0259368  -0.0000000   0.0013380   0.0014415   0.0000000
   30   0.0000000  -0.0000000   0.0013420  -0.0000000   0.0000000   0.0031337
   31  -0.1094033  -0.0517067   0.0000000  -0.0112489  -0.0121088   0.0000000
   32  -0.0528569  -0.0640102  -0.0000000  -0.0263649  -0.0209102   0.0000000
   33   0.0000000   0.0000000  -0.0187575   0.0000000  -0.0000000   0.0015887
   34  -0.0111731   0.0095666  -0.0000000  -0.0697912   0.0247899  -0.0000000
   35   0.0200381  -0.0128361   0.0000000   0.0255485  -0.0402329   0.0000000
   36  -0.0000000   0.0000000   0.0008627  -0.0000000  -0.0000000  -0.0237013
           19          20          21          22          23          24
    1  -0.0702712   0.0140763  -0.0000000  -0.0306662  -0.0033911   0.0000000
    2   0.0115363  -0.3216190  -0.0000000  -0.0221058  -0.0006549  -0.0000000
    3  -0.0000000  -0.0000000  -0.0408576  -0.0000000  -0.0000000   0.0038312
    4  -0.0022114   0.0070431  -0.0000000  -0.1213754  -0.0590848  -0.0000000
    5   0.0440258  -0.0479115   0.0000000  -0.0593829  -0.0688370   0.0000000
    6   0.0000000   0.0000000   0.0068871  -0.0000000   0.0000000  -0.0169821
    7  -0.0071070   0.0014302  -0.0000000  -0.0154352  -0.0295376   0.0000000
    8  -0.0047531   0.0036764  -0.0000000  -0.0104731  -0.0162913  -0.0000000
    9   0.0000000   0.0000000   0.0054181   0.0000000  -0.0000000   0.0039003
   10   0.0031065  -0.0009884   0.0000000   0.0024665   0.0037371   0.0000000
   11   0.0003884  -0.0003323   0.0000000   0.0011095  -0.0015374  -0.0000000
   12   0.0000000  -0.0000000  -0.0015663   0.0000000  -0.0000000   0.0028328
   13  -0.0058449  -0.0017085  -0.0000000  -0.0004611  -0.0004749  -0.0000000
   14   0.0021728   0.0019243  -0.0000000  -0.0003847  -0.0000380   0.0000000
   15  -0.0000000   0.0000000   0.0055789  -0.0000000   0.0000000  -0.0010609
   16   0.0028205  -0.0050641   0.0000000   0.0003455   0.0017023   0.0000000
   17  -0.0385718  -0.0479923   0.0000000   0.0042954   0.0000851  -0.0000000
   18  -0.0000000  -0.0000000   0.0056289   0.0000000  -0.0000000   0.0027557
   19   0.0834691  -0.0156063   0.0000000  -0.0004468   0.0040093   0.0000000
   20  -0.0156063   0.4147491   0.0000000  -0.0001580   0.0025739   0.0000000
   21   0.0000000   0.0000000   0.0224773  -0.0000000   0.0000000  -0.0023281
   22  -0.0004468  -0.0001580  -0.0000000   0.1636479   0.0860215   0.0000000
   23   0.0040093   0.0025739   0.0000000   0.0860215   0.0875407   0.0000000
   24   0.0000000   0.0000000  -0.0023281   0.0000000   0.0000000   0.0090056
   25  -0.0001093   0.0014441   0.0000000   0.0037439  -0.0019631   0.0000000
   26   0.0026996  -0.0019754   0.0000000   0.0022007  -0.0015152   0.0000000
   27  -0.0000000  -0.0000000   0.0002052  -0.0000000  -0.0000000  -0.0023038
   28   0.0001344   0.0002981   0.0000000  -0.0001766  -0.0007089   0.0000000
   29   0.0000789  -0.0025598  -0.0000000  -0.0003282  -0.0010370   0.0000000
   30  -0.0000000   0.0000000   0.0000800   0.0000000  -0.0000000   0.0001420
   31  -0.0001051  -0.0005478   0.0000000  -0.0007253  -0.0005057  -0.0000000
   32  -0.0013549  -0.0011355  -0.0000000  -0.0005146  -0.0002770  -0.0000000
   33   0.0000000  -0.0000000   0.0001674   0.0000000  -0.0000000   0.0000674
   34  -0.0034348  -0.0002187  -0.0000000  -0.0009172   0.0001957  -0.0000000
   35  -0.0046249   0.0006021  -0.0000000  -0.0002800  -0.0000117  -0.0000000
   36  -0.0000000  -0.0000000  -0.0016908   0.0000000   0.0000000   0.0001400
           25          26          27          28          29          30
    1   0.0006772  -0.0079663  -0.0000000  -0.0000826   0.0011182  -0.0000000
    2  -0.0019679  -0.0041364   0.0000000  -0.0000292   0.0006207   0.0000000
    3  -0.0000000   0.0000000   0.0055243  -0.0000000   0.0000000  -0.0010939
    4  -0.0207934   0.0522938  -0.0000000  -0.0022920  -0.0031139   0.0000000
    5   0.0153106  -0.0279913   0.0000000  -0.0000472   0.0036698  -0.0000000
    6  -0.0000000   0.0000000   0.0067043   0.0000000  -0.0000000   0.0027969
    7  -0.2749162   0.1039076   0.0000000   0.0026169   0.0037434   0.0000000
    8   0.1048162  -0.1234154  -0.0000000  -0.0152206  -0.0388920   0.0000000
    9   0.0000000  -0.0000000  -0.0402921   0.0000000  -0.0000000   0.0043677
   10  -0.0562828  -0.0107800  -0.0000000  -0.0301999   0.0105966  -0.0000000
   11   0.0233764   0.0081782   0.0000000   0.0120015  -0.1526647   0.0000000
   12  -0.0000000  -0.0000000   0.0063041  -0.0000000   0.0000000  -0.0173344
   13   0.0011338  -0.0009681   0.0000000  -0.0018740   0.0051277   0.0000000
   14  -0.0050572  -0.0047207  -0.0000000   0.0201659  -0.0259368  -0.0000000
   15   0.0000000   0.0000000   0.0053087   0.0000000  -0.0000000   0.0013420
   16  -0.0005039   0.0020766   0.0000000  -0.0025557   0.0013380  -0.0000000
   17   0.0009048   0.0023689  -0.0000000  -0.0003275   0.0014415   0.0000000
   18   0.0000000  -0.0000000  -0.0014902  -0.0000000   0.0000000   0.0031337
   19  -0.0001093   0.0026996  -0.0000000   0.0001344   0.0000789  -0.0000000
   20   0.0014441  -0.0019754  -0.0000000   0.0002981  -0.0025598   0.0000000
   21   0.0000000   0.0000000   0.0002052   0.0000000  -0.0000000   0.0000800
   22   0.0037439   0.0022007  -0.0000000  -0.0001766  -0.0003282   0.0000000
   23  -0.0019631  -0.0015152  -0.0000000  -0.0007089  -0.0010370  -0.0000000
   24   0.0000000   0.0000000  -0.0023038   0.0000000   0.0000000   0.0001420
   25   0.3507705  -0.1367784  -0.0000000  -0.0006801  -0.0009458   0.0000000
   26  -0.1367784   0.1528515  -0.0000000  -0.0065626   0.0001769  -0.0000000
   27  -0.0000000  -0.0000000   0.0218796  -0.0000000   0.0000000  -0.0020463
   28  -0.0006801  -0.0065626  -0.0000000   0.0420991  -0.0180539  -0.0000000
   29  -0.0009458   0.0001769   0.0000000  -0.0180539   0.2157328  -0.0000000
   30   0.0000000  -0.0000000  -0.0020463  -0.0000000  -0.0000000   0.0087406
   31  -0.0018658  -0.0006996  -0.0000000  -0.0069156   0.0005353   0.0000000
   32   0.0001209   0.0004492   0.0000000   0.0077366  -0.0001285   0.0000000
   33  -0.0000000   0.0000000   0.0001192   0.0000000  -0.0000000  -0.0003812
   34  -0.0011739   0.0005766  -0.0000000  -0.0000739  -0.0000962  -0.0000000
   35   0.0007394  -0.0002705   0.0000000   0.0007477  -0.0004230   0.0000000
   36  -0.0000000  -0.0000000   0.0000869  -0.0000000   0.0000000   0.0002530
           31          32          33          34          35          36
    1   0.0021632   0.0036108   0.0000000  -0.0298090   0.0029194   0.0000000
    2   0.0007457  -0.0019376  -0.0000000   0.0174827   0.0010047  -0.0000000
    3  -0.0000000   0.0000000   0.0036929  -0.0000000  -0.0000000   0.0034141
    4  -0.0003184  -0.0004880  -0.0000000   0.0011301  -0.0014993  -0.0000000
    5  -0.0005134   0.0000133   0.0000000  -0.0043359   0.0004669   0.0000000
    6  -0.0000000   0.0000000  -0.0012894   0.0000000   0.0000000   0.0021938
    7   0.0005830   0.0016201   0.0000000   0.0003912  -0.0003196   0.0000000
    8   0.0050088  -0.0001107  -0.0000000   0.0004742  -0.0005257   0.0000000
    9  -0.0000000   0.0000000   0.0035742   0.0000000  -0.0000000  -0.0008986
   10  -0.0337021  -0.0031497  -0.0000000   0.0016388  -0.0018187  -0.0000000
   11  -0.0187177   0.0003407  -0.0000000  -0.0001153  -0.0018787  -0.0000000
   12  -0.0000000   0.0000000   0.0023770   0.0000000   0.0000000   0.0025013
   13  -0.1094033  -0.0528569   0.0000000  -0.0111731   0.0200381  -0.0000000
   14  -0.0517067  -0.0640102   0.0000000   0.0095666  -0.0128361   0.0000000
   15   0.0000000  -0.0000000  -0.0187575  -0.0000000   0.0000000   0.0008627
   16  -0.0112489  -0.0263649   0.0000000  -0.0697912   0.0255485  -0.0000000
   17  -0.0121088  -0.0209102  -0.0000000   0.0247899  -0.0402329  -0.0000000
   18   0.0000000   0.0000000   0.0015887  -0.0000000   0.0000000  -0.0237013
   19  -0.0001051  -0.0013549   0.0000000  -0.0034348  -0.0046249  -0.0000000
   20  -0.0005478  -0.0011355  -0.0000000  -0.0002187   0.0006021  -0.0000000
   21   0.0000000  -0.0000000   0.0001674  -0.0000000  -0.0000000  -0.0016908
   22  -0.0007253  -0.0005146   0.0000000  -0.0009172  -0.0002800   0.0000000
   23  -0.0005057  -0.0002770  -0.0000000   0.0001957  -0.0000117   0.0000000
   24  -0.0000000  -0.0000000   0.0000674  -0.0000000  -0.0000000   0.0001400
   25  -0.0018658   0.0001209  -0.0000000  -0.0011739   0.0007394  -0.0000000
   26  -0.0006996   0.0004492   0.0000000   0.0005766  -0.0002705  -0.0000000
   27  -0.0000000   0.0000000   0.0001192  -0.0000000   0.0000000   0.0000869
   28  -0.0069156   0.0077366   0.0000000  -0.0000739   0.0007477  -0.0000000
   29   0.0005353  -0.0001285  -0.0000000  -0.0000962  -0.0004230   0.0000000
   30   0.0000000   0.0000000  -0.0003812  -0.0000000   0.0000000   0.0002530
   31   0.1604677   0.0739681  -0.0000000   0.0010706   0.0045417  -0.0000000
   32   0.0739681   0.0969971  -0.0000000  -0.0023274  -0.0092904   0.0000000
   33  -0.0000000  -0.0000000   0.0089265   0.0000000  -0.0000000  -0.0000852
   34   0.0010706  -0.0023274   0.0000000   0.1121424  -0.0459923   0.0000000
   35   0.0045417  -0.0092904  -0.0000000  -0.0459923   0.0633951   0.0000000
   36  -0.0000000   0.0000000  -0.0000852   0.0000000   0.0000000   0.0169241
 **********************************************************************
 **                                                                  **
 **                       VIBRATIONAL ANALYSIS                       **
 **                       --------------------                       **
 **                                                                  **
 **        VIBRATIONAL FREQUENCIES (CM**-1) AND NORMAL MODES         **
 **     FORCE CONSTANTS (mDYN/ANGSTROM) AND REDUCED MASSES (AMU)     **
 **                  INFRARED INTENSITIES (KM/MOL)                   **
 **                                                                  **
 **********************************************************************


 Mode:                 1                      2                      3
 Frequency:        44.43                  81.35                  95.07
 Force Cnst:      0.0882                 0.0783                 0.1111
 Red. Mass:      75.7802                20.0845                20.8690
 IR Active:          YES                    YES                    YES
 IR Intens:        0.005                  0.003                  0.218
 Raman Active:       YES                    YES                    YES
               X      Y      Z        X      Y      Z        X      Y      Z
 C          0.000  0.000 -0.074   -0.000  0.000 -0.190    0.000 -0.000  0.392
 C          0.000  0.000 -0.001    0.000  0.000  0.058   -0.000 -0.000  0.284
 C         -0.000  0.000 -0.128    0.000 -0.000  0.323    0.000 -0.000  0.290
 C         -0.000  0.000 -0.125    0.000  0.000  0.134    0.000 -0.000  0.183
 C          0.000  0.000  0.071   -0.000  0.000  0.032   -0.000  0.000  0.142
 C          0.000  0.000 -0.069    0.000  0.000 -0.050   -0.000  0.000  0.210
 F          0.000  0.000 -0.111    0.000  0.000 -0.545    0.000 -0.000  0.627
 Br         0.000 -0.000  0.316    0.000 -0.000 -0.039   -0.000  0.000 -0.218
 F         -0.000  0.000 -0.221    0.000 -0.000  0.710    0.000 -0.000  0.346
 Br        -0.000  0.000 -0.454   -0.000  0.000 -0.163    0.000 -0.000 -0.112
 Br         0.000  0.000  0.713    0.000 -0.000 -0.001    0.000 -0.000  0.031
 I         -0.000 -0.000 -0.277   -0.000 -0.000  0.072    0.000  0.000 -0.101
 TransDip   0.000 -0.000  0.002   -0.000 -0.000 -0.002   -0.000  0.000 -0.015

 Mode:                 4                      5                      6
 Frequency:       108.31                 120.04                 140.84
 Force Cnst:      0.4427                 0.5698                 0.8524
 Red. Mass:      64.0515                67.1146                72.9297
 IR Active:          YES                    YES                    YES
 IR Intens:        0.241                  0.165                  0.046
 Raman Active:       YES                    YES                    YES
               X      Y      Z        X      Y      Z        X      Y      Z
 C          0.076  0.243  0.000   -0.201  0.013 -0.000   -0.005 -0.110 -0.000
 C          0.077  0.172  0.000   -0.196  0.017 -0.000   -0.029 -0.108 -0.000
 C          0.017  0.175  0.000   -0.190  0.052  0.000   -0.050 -0.102  0.000
 C          0.019  0.207 -0.000   -0.131  0.019  0.000   -0.036 -0.160  0.000
 C          0.054  0.236  0.000   -0.182 -0.038 -0.000   -0.045 -0.130  0.000
 C          0.052  0.226  0.000   -0.216 -0.002 -0.000    0.040 -0.126  0.000
 F          0.094  0.243  0.000   -0.195  0.014 -0.000   -0.023 -0.116 -0.000
 Br         0.429 -0.318 -0.000    0.056 -0.431  0.000   -0.153  0.030  0.000
 F         -0.003  0.136 -0.000   -0.168  0.101  0.000   -0.034 -0.077  0.000
 Br        -0.020  0.237  0.000    0.534  0.093 -0.000    0.500 -0.138 -0.000
 Br         0.042  0.293 -0.000   -0.061 -0.263  0.000   -0.512  0.530  0.000
 I         -0.322 -0.307 -0.000   -0.169  0.351 -0.000    0.123 -0.165  0.000
 TransDip  -0.006 -0.014 -0.000    0.012  0.004  0.000    0.002  0.006 -0.000

 Mode:                 7                      8                      9
 Frequency:       190.96                 193.34                 218.88
 Force Cnst:      1.0456                 0.3098                 1.5945
 Red. Mass:      48.6658                14.0655                56.4886
 IR Active:          YES                    YES                    YES
 IR Intens:        0.414                  0.141                  0.204
 Raman Active:       YES                    YES                    YES
               X      Y      Z        X      Y      Z        X      Y      Z
 C         -0.148  0.105  0.000    0.000 -0.000  0.218    0.177 -0.127 -0.000
 C         -0.128  0.214  0.000    0.000 -0.000  0.289    0.319  0.015 -0.000
 C         -0.202  0.234  0.000    0.000 -0.000  0.236    0.064 -0.043 -0.000
 C         -0.170  0.207  0.000    0.000 -0.000  0.435   -0.062 -0.009  0.000
 C         -0.226 -0.005  0.000    0.000 -0.000  0.491   -0.156 -0.125 -0.000
 C         -0.073 -0.030  0.000    0.000  0.000  0.378    0.045 -0.078 -0.000
 F         -0.385  0.103 -0.000    0.000 -0.000 -0.321    0.156 -0.127  0.000
 Br         0.056 -0.097 -0.000   -0.000  0.000 -0.005    0.489  0.391  0.000
 F         -0.210  0.235 -0.000    0.000 -0.000 -0.363   -0.073 -0.334  0.000
 Br        -0.066  0.396 -0.000    0.000 -0.000 -0.040    0.030 -0.046 -0.000
 Br        -0.240 -0.228 -0.000    0.000  0.000 -0.059   -0.393 -0.259  0.000
 I          0.334 -0.163 -0.000   -0.000  0.000 -0.026   -0.127  0.050  0.000
 TransDip   0.020 -0.006  0.000   -0.000  0.000  0.012    0.006  0.013 -0.000

 Mode:                10                     11                     12
 Frequency:       240.59                 305.21                 320.25
 Force Cnst:      0.8252                 1.1952                 1.1255
 Red. Mass:      24.1973                21.7760                18.6258
 IR Active:          YES                    YES                    YES
 IR Intens:        0.204                  0.843                  0.321
 Raman Active:       YES                    YES                    YES
               X      Y      Z        X      Y      Z        X      Y      Z
 C          0.165 -0.092  0.000    0.102  0.056 -0.000    0.001 -0.369 -0.000
 C          0.099 -0.220  0.000    0.010 -0.007  0.000    0.121 -0.169 -0.000
 C         -0.003 -0.177  0.000    0.147  0.054  0.000    0.331 -0.131 -0.000
 C         -0.125  0.083 -0.000    0.129  0.008  0.000    0.243 -0.021  0.000
 C         -0.072  0.103 -0.000    0.053  0.004 -0.000    0.129 -0.204  0.000
 C          0.034  0.111  0.000    0.061  0.061 -0.000   -0.010 -0.279  0.000
 F          0.608 -0.075 -0.000    0.607  0.084  0.000   -0.285 -0.425  0.000
 Br        -0.161  0.006 -0.000   -0.086 -0.061 -0.000   -0.012 -0.028  0.000
 F         -0.194 -0.552 -0.000    0.423  0.571 -0.000    0.431 -0.026  0.000
 Br         0.059  0.269  0.000   -0.033 -0.012  0.000   -0.047  0.199 -0.000
 Br         0.025 -0.041  0.000   -0.172 -0.106  0.000   -0.032  0.051 -0.000
 I         -0.023 -0.034  0.000   -0.021 -0.003  0.000   -0.043  0.041 -0.000
 TransDip  -0.010  0.010  0.000   -0.026 -0.014  0.000   -0.004  0.018 -0.000

 Mode:                13                     14                     15
 Frequency:       321.69                 355.31                 467.37
 Force Cnst:      0.7585                 0.9256                 2.1978
 Red. Mass:      12.4400                12.4436                17.0772
 IR Active:          YES                    YES                    YES
 IR Intens:        0.795                  0.084                  1.953
 Raman Active:       YES                    YES                    YES
               X      Y      Z        X      Y      Z        X      Y      Z
 C         -0.000 -0.000  0.248    0.000 -0.000  0.351    0.136  0.346 -0.000
 C          0.000 -0.000  0.699    0.000 -0.000 -0.003    0.119  0.081 -0.000
 C          0.000 -0.000  0.229    0.000 -0.000 -0.340    0.333 -0.022  0.000
 C          0.000 -0.000 -0.274    0.000 -0.000 -0.568    0.243  0.074 -0.000
 C          0.000 -0.000 -0.474    0.000 -0.000  0.047    0.206  0.120  0.000
 C         -0.000 -0.000 -0.237    0.000 -0.000  0.619    0.218  0.176  0.000
 F         -0.000 -0.000 -0.146   -0.000 -0.000 -0.166   -0.259  0.453  0.000
 Br        -0.000 -0.000 -0.032    0.000 -0.000 -0.002   -0.079 -0.050  0.000
 F          0.000 -0.000 -0.131    0.000  0.000  0.157    0.269 -0.403 -0.000
 Br        -0.000  0.000  0.022   -0.000  0.000  0.022   -0.002 -0.021  0.000
 Br        -0.000  0.000  0.028   -0.000 -0.000 -0.002   -0.096 -0.064 -0.000
 I         -0.000  0.000  0.013   -0.000  0.000 -0.020   -0.010  0.003 -0.000
 TransDip  -0.000  0.000  0.029    0.000 -0.000 -0.009    0.041  0.019 -0.000

 Mode:                16                     17                     18
 Frequency:       582.89                 638.14                 644.03
 Force Cnst:      2.4160                 3.1664                 2.9748
 Red. Mass:      12.0691                13.1971                12.1729
 IR Active:          YES                    YES                    YES
 IR Intens:        0.076                 25.770                  0.076
 Raman Active:       YES                    YES                    YES
               X      Y      Z        X      Y      Z        X      Y      Z
 C          0.000  0.000 -0.172   -0.056 -0.055 -0.000    0.000 -0.000  0.586
 C          0.000 -0.000  0.361   -0.059 -0.211  0.000    0.000 -0.000 -0.012
 C         -0.000  0.000 -0.214    0.054 -0.241  0.000    0.000 -0.000 -0.581
 C          0.000 -0.000 -0.360   -0.319  0.197 -0.000   -0.000  0.000  0.401
 C          0.000 -0.000  0.704   -0.332  0.460  0.000   -0.000  0.000 -0.035
 C          0.000 -0.000 -0.404   -0.338  0.425  0.000   -0.000  0.000 -0.366
 F         -0.000  0.000  0.047   -0.091 -0.088  0.000   -0.000 -0.000 -0.109
 Br        -0.000 -0.000 -0.010    0.027  0.017  0.000   -0.000 -0.000  0.001
 F         -0.000  0.000  0.056    0.327 -0.019 -0.000    0.000 -0.000  0.107
 Br        -0.000  0.000  0.007    0.023 -0.039  0.000    0.000 -0.000 -0.009
 Br        -0.000 -0.000 -0.017    0.015 -0.008 -0.000   -0.000 -0.000  0.001
 I         -0.000  0.000  0.005    0.024 -0.020 -0.000    0.000 -0.000  0.005
 TransDip   0.000 -0.000 -0.009   -0.143  0.078 -0.000   -0.000  0.000  0.009

 Mode:                19                     20                     21
 Frequency:       660.25                 693.85                 706.58
 Force Cnst:      3.3816                 3.8492                 3.5482
 Red. Mass:      13.1662                13.5702                12.0623
 IR Active:          YES                    YES                    YES
 IR Intens:       27.211                 61.057                  3.812
 Raman Active:       YES                    YES                    YES
               X      Y      Z        X      Y      Z        X      Y      Z
 C          0.563 -0.030 -0.000   -0.035 -0.135 -0.000   -0.000 -0.000  0.515
 C          0.414 -0.087 -0.000    0.167  0.383  0.000    0.000  0.000 -0.483
 C         -0.145 -0.060  0.000    0.231  0.486  0.000    0.000  0.000  0.505
 C         -0.172  0.011 -0.000    0.219  0.503 -0.000    0.000  0.000 -0.311
 C         -0.042  0.208 -0.000    0.051  0.196 -0.000    0.000  0.000  0.199
 C          0.499  0.165  0.000   -0.145  0.126  0.000   -0.000  0.000 -0.320
 F         -0.195 -0.166  0.000    0.052 -0.315  0.000    0.000 -0.000 -0.065
 Br        -0.053 -0.017  0.000   -0.039 -0.040 -0.000   -0.000 -0.000  0.007
 F         -0.133  0.201 -0.000   -0.132 -0.091 -0.000   -0.000 -0.000 -0.062
 Br         0.005 -0.006  0.000   -0.001 -0.078  0.000   -0.000 -0.000  0.004
 Br        -0.008 -0.021  0.000   -0.024 -0.012 -0.000   -0.000 -0.000 -0.001
 I         -0.022  0.003 -0.000    0.006 -0.006 -0.000    0.000 -0.000  0.003
 TransDip   0.167  0.008 -0.000    0.062  0.242 -0.000    0.000  0.000  0.063

 Mode:                22                     23                     24
 Frequency:       869.96                1057.01                1094.92
 Force Cnst:      5.7065                 8.8658                 8.6761
 Red. Mass:      12.7972                13.4682                12.2833
 IR Active:          YES                    YES                    YES
 IR Intens:        8.474                 25.161                  5.279
 Raman Active:       YES                    YES                    YES
               X      Y      Z        X      Y      Z        X      Y      Z
 C         -0.081  0.037 -0.000   -0.117  0.344  0.000   -0.034  0.039  0.000
 C         -0.254 -0.199 -0.000   -0.444  0.299  0.000   -0.419 -0.427  0.000
 C         -0.026 -0.135  0.000   -0.205  0.157 -0.000    0.215 -0.140 -0.000
 C          0.293 -0.261  0.000   -0.197 -0.127  0.000    0.080  0.611 -0.000
 C          0.623  0.363 -0.000   -0.037  0.078 -0.000   -0.043  0.008  0.000
 C         -0.080  0.336  0.000    0.494  0.005 -0.000    0.349 -0.204 -0.000
 F         -0.029 -0.170  0.000    0.046 -0.339 -0.000   -0.008  0.027 -0.000
 Br         0.023  0.016  0.000    0.011  0.003 -0.000    0.022  0.015 -0.000
 F         -0.195  0.068 -0.000    0.254 -0.161  0.000   -0.142  0.076  0.000
 Br        -0.002  0.021 -0.000    0.001  0.004 -0.000    0.002 -0.026  0.000
 Br        -0.047 -0.030 -0.000    0.001 -0.005  0.000   -0.003 -0.001  0.000
 I          0.004 -0.002  0.000   -0.005  0.002  0.000   -0.005  0.003 -0.000
 TransDip   0.086  0.035 -0.000   -0.114  0.114  0.000   -0.038 -0.063  0.000

 Mode:                25                     26                     27
 Frequency:      1271.25                1278.97                1398.67
 Force Cnst:     11.4664                11.8879                14.1170
 Red. Mass:      12.0425                12.3349                12.2479
 IR Active:          YES                    YES                    YES
 IR Intens:        0.723                  4.955                215.261
 Raman Active:       YES                    YES                    YES
               X      Y      Z        X      Y      Z        X      Y      Z
 C         -0.290  0.101  0.000   -0.270 -0.338 -0.000   -0.245 -0.456 -0.000
 C          0.151 -0.321 -0.000    0.174 -0.033 -0.000   -0.100  0.106  0.000
 C          0.254  0.291  0.000   -0.243  0.119  0.000    0.459  0.107 -0.000
 C         -0.297 -0.036  0.000   -0.470  0.204  0.000   -0.025 -0.388  0.000
 C          0.098 -0.497 -0.000    0.531  0.208 -0.000   -0.278  0.330  0.000
 C          0.137  0.510 -0.000    0.121 -0.248 -0.000    0.342  0.008 -0.000
 F         -0.016 -0.059 -0.000    0.016  0.156  0.000    0.010  0.138  0.000
 Br         0.000  0.000 -0.000   -0.001 -0.001 -0.000    0.003 -0.002 -0.000
 F         -0.039  0.021 -0.000    0.135 -0.039 -0.000   -0.118  0.034 -0.000
 Br        -0.001  0.001 -0.000    0.004 -0.010 -0.000    0.000  0.008 -0.000
 Br         0.004  0.003 -0.000   -0.012 -0.008  0.000    0.003 -0.003  0.000
 I          0.001 -0.001  0.000   -0.002  0.003  0.000   -0.002 -0.000  0.000
 TransDip  -0.008 -0.026  0.000    0.047  0.054  0.000    0.208 -0.421 -0.000

 Mode:                28                     29                     30
 Frequency:      1420.73                1570.94                1577.13
 Force Cnst:     14.7225                17.4969                17.6002
 Red. Mass:      12.3797                12.0335                12.0097
 IR Active:          YES                    YES                    YES
 IR Intens:      140.884                 22.089                 12.977
 Raman Active:       YES                    YES                    YES
               X      Y      Z        X      Y      Z        X      Y      Z
 C         -0.292  0.468  0.000    0.313 -0.283 -0.000    0.458  0.174 -0.000
 C          0.318  0.202 -0.000   -0.336  0.478  0.000   -0.225 -0.213  0.000
 C          0.401 -0.423 -0.000    0.216 -0.352 -0.000    0.337  0.429  0.000
 C         -0.256 -0.010  0.000   -0.295  0.120  0.000   -0.353 -0.194  0.000
 C          0.085  0.128 -0.000    0.231 -0.305  0.000    0.115  0.128 -0.000
 C         -0.040 -0.263 -0.000   -0.044  0.235 -0.000   -0.290 -0.298 -0.000
 F          0.033 -0.146 -0.000   -0.009  0.042  0.000   -0.020 -0.016 -0.000
 Br        -0.010 -0.007 -0.000    0.001 -0.002 -0.000    0.001  0.001 -0.000
 F         -0.145  0.098  0.000   -0.045  0.028  0.000   -0.020 -0.015 -0.000
 Br         0.003  0.002  0.000    0.001  0.001 -0.000    0.001  0.001 -0.000
 Br        -0.001 -0.001  0.000   -0.001  0.001  0.000    0.001  0.000  0.000
 I          0.001  0.001 -0.000   -0.001 -0.000  0.000    0.000  0.001  0.000
 TransDip   0.348  0.153  0.000    0.095 -0.117 -0.000    0.097  0.062  0.000

 STANDARD THERMODYNAMIC QUANTITIES AT   298.15 K  AND     1.00 ATM

   This Molecule has  0 Imaginary Frequencies
   Zero point vibrational energy:       26.689 kcal/mol

   Atom    1 Element C  Has Mass   12.00000
   Atom    2 Element C  Has Mass   12.00000
   Atom    3 Element C  Has Mass   12.00000
   Atom    4 Element C  Has Mass   12.00000
   Atom    5 Element C  Has Mass   12.00000
   Atom    6 Element C  Has Mass   12.00000
   Atom    7 Element F  Has Mass   18.99840
   Atom    8 Element Br Has Mass   78.91830
   Atom    9 Element F  Has Mass   18.99840
   Atom   10 Element Br Has Mass   78.91830
   Atom   11 Element Br Has Mass   78.91830
   Atom   12 Element I  Has Mass  126.90440
   Molecular Mass:   473.656100 amu
   Principal axes and moments of inertia in amu*Bohr^2:
                             1           2           3
    Eigenvalues --     7034.74850  8490.69134 15525.43984
          X               0.99746     0.07127     0.00000
          Y              -0.07127     0.99746     0.00000
          Z               0.00000    -0.00000     1.00000
   Rotational Symmetry Number is   1
   The Molecule is an Asymmetric Top
   Translational Enthalpy:        0.889 kcal/mol
   Rotational Enthalpy:           0.889 kcal/mol
   Vibrational Enthalpy:         32.578 kcal/mol
   gas constant (RT):             0.592 kcal/mol
   Translational Entropy:        44.354  cal/mol.K
   Rotational Entropy:           35.182  cal/mol.K
   Vibrational Entropy:          38.344  cal/mol.K

   Total Enthalpy:               34.948 kcal/mol
   Total Entropy:               117.880  cal/mol.K

 ======================================================================

 STANDARD THERMODYNAMIC QUANTITIES FOR ANHARMONIC VIBRATION -- TOSH

   Zero point vibrational energy: ************ kcal/mol

   Vibrational Enthalpy:       Infinity kcal/mol
   Vibrational Entropy:             NaN  cal/mol.K

   Total Enthalpy:             Infinity kcal/mol
   Total Entropy:                   NaN  cal/mol.K

 ======================================================================

 STANDARD THERMODYNAMIC QUANTITIES FOR ANHARMONIC VIBRATION -- VPT2

   Zero point vibrational energy: ************ kcal/mol

   Vibrational Enthalpy:       Infinity kcal/mol
   Vibrational Entropy:             NaN  cal/mol.K

   Total Enthalpy:             Infinity kcal/mol
   Total Entropy:                   NaN  cal/mol.K

 ======================================================================

Archival summary:
1\1\february\FREQ\ProcedureUnspecified\BasisUnspecified\1r326\taweetha\MonDec204:21:222019MonDec204:21:222019\0\\#,FREQ,ProcedureUnspecified,BasisUnspecified,\\0,1\I\C,1,2.11876\C,2,1.39351,1,117.617\F,3,1.33588,2,119.63,1,0,0\C,3,1.39114,2,122.01,1,-180,0\C,5,1.39009,3,118.112,2,0,0\F,6,1.33393,5,118.826,3,-180,0\C,6,1.39357,5,121.716,3,-0,0\C,8,1.40285,6,119.305,5,-0,0\Br,5,1.88968,3,121.153,2,180,0\Br,8,1.8963,6,117.362,5,-180,0\Br,9,1.89691,8,119.504,6,-180,0\\\@

 Total job time:  803.74s(wall), 4614.22s(cpu) 
 Mon Dec  2 04:21:22 2019

        *************************************************************
        *                                                           *
        *  Thank you very much for using Q-Chem.  Have a nice day.  *
        *                                                           *
        *************************************************************
