# Supplementary material for: Geometric and energetic data from quantum chemical calculations of halobenzenes and xylenes
Source: Data Brief. 2020 Mar 5;30:105386. doi: 10.1016/j.dib.2020.105386 (PMC7114895; doi:10.1016/j.dib.2020.105386)
Supplement: Supplementary file 1 [file mmc1.zip › halobenzene/B3LYP/FBrFBrClBr.out]

                  Welcome to Q-Chem
     A Quantum Leap Into The Future Of Chemistry


 Q-Chem 5.2 (devel), Q-Chem, Inc., Pleasanton, CA (2019)

 Yihan Shao,  Zhengting Gan,  E. Epifanovsky,  A. T. B. Gilbert,  M. Wormit,  
 J. Kussmann,  A. W. Lange,  A. Behn,  Jia Deng,  Xintian Feng,  D. Ghosh,  
 M. Goldey,  P. R. Horn,  L. D. Jacobson,  I. Kaliman,  T. Kus,  A. Landau,  
 Jie Liu,  E. I. Proynov,  R. M. Richard,  R. P. Steele,  E. J. Sundstrom,  
 H. L. Woodcock III,  P. M. Zimmerman,  D. Zuev,  B. Albrecht,  E. Alguire,  
 S. A. Baeppler,  D. Barton,  Z. Benda,  Y. A. Bernard,  E. J. Berquist,  
 K. B. Bravaya,  H. Burton,  D. Casanova,  Chun-Min Chang,  Yunqing Chen,  
 A. Chien,  K. D. Closser,  M. P. Coons,  S. Coriani,  S. Dasgupta,  
 A. L. Dempwolff,  M. Diedenhofen,  Hainam Do,  R. G. Edgar,  Po-Tung Fang,  
 S. Faraji,  S. Fatehi,  Qingguo Feng,  K. D. Fenk,  J. Fosso-Tande,  
 J. Gayvert,  Qinghui Ge,  A. Ghysels,  G. Gidofalvi,  J. Gomes,  
 J. Gonthier,  A. Gunina,  D. Hait,  M. W. D. Hanson-Heine,  
 P. H. P. Harbach,  A. W. Hauser,  M. F. Herbst,  J. E. Herr,  
 E. G. Hohenstein,  Z. C. Holden,  Kerwin Hui,  B. C. Huynh,  T.-C. Jagau,  
 Hyunjun Ji,  B. Kaduk,  K. Khistyaev,  Jaehoon Kim,  P. Klunzinger,  K. Koh,  
 D. Kosenkov,  L. Koulias,  T. Kowalczyk,  C. M. Krauter,  A. Kunitsa,  
 Ka Un Lao,  A. Laurent,  K. V. Lawler,  Joonho Lee,  D. Lefrancois,  
 S. Lehtola,  D. S. Levine,  Yi-Pei Li,  You-Sheng Lin,  Fenglai Liu,  
 E. Livshits,  A. Luenser,  P. Manohar,  E. Mansoor,  S. F. Manzer,  
 Shan-Ping Mao,  Yuezhi Mao,  N. Mardirossian,  A. V. Marenich,  
 T. Markovich,  L. A. Martinez-Martinez,  S. A. Maurer,  N. J. Mayhall,  
 S. C. McKenzie,  J.-M. Mewes,  P. Morgante,  A. F. Morrison,  
 J. W. Mullinax,  K. Nanda,  T. S. Nguyen-Beck,  R. Olivares-Amaya,  
 J. A. Parkhill,  Zheng Pei,  T. M. Perrine,  F. Plasser,  P. Pokhilko,  
 S. Prager,  A. Prociuk,  E. Ramos,  D. R. Rehn,  F. Rob,  M. Scheurer,  
 M. Schneider,  N. Sergueev,  S. M. Sharada,  S. Sharma,  D. W. Small,  
 T. Stauch,  T. Stein,  Yu-Chuan Su,  A. J. W. Thom,  A. Tkatchenko,  
 T. Tsuchimochi,  N. M. Tubman,  L. Vogt,  M. L. Vidal,  O. Vydrov,  
 M. A. Watson,  J. Wenzel,  M. de Wergifosse,  T. A. Wesolowski,  A. White,  
 J. Witte,  A. Yamada,  Jun Yang,  K. Yao,  S. Yeganeh,  S. R. Yost,  
 Zhi-Qiang You,  A. Zech,  Igor Ying Zhang,  Xing Zhang,  Yan Zhao,  
 Ying Zhu,  B. R. Brooks,  G. K. L. Chan,  C. J. Cramer,  M. S. Gordon,  
 W. J. Hehre,  A. Klamt,  M. W. Schmidt,  C. D. Sherrill,  D. G. Truhlar,  
 A. Aspuru-Guzik,  R. Baer,  A. T. Bell,  N. A. Besley,  Jeng-Da Chai,  
 A. E. DePrince, III,  R. A. DiStasio Jr.,  A. Dreuw,  B. D. Dunietz,  
 T. R. Furlani,  Chao-Ping Hsu,  Yousung Jung,  Jing Kong,  D. S. Lambrecht,  
 WanZhen Liang,  C. Ochsenfeld,  V. A. Rassolov,  L. V. Slipchenko,  
 J. E. Subotnik,  T. Van Voorhis,  J. M. Herbert,  A. I. Krylov,  
 P. M. W. Gill,  M. Head-Gordon

 Contributors to earlier versions of Q-Chem not listed above: 
 R. D. Adamson,  B. Austin,  J. Baker,  G. J. O. Beran,  K. Brandhorst,  
 S. T. Brown,  E. F. C. Byrd,  A. K. Chakraborty,  C.-L. Cheng,  
 Siu Hung Chien,  D. M. Chipman,  D. L. Crittenden,  H. Dachsel,  
 R. J. Doerksen,  A. D. Dutoi,  L. Fusti-Molnar,  W. A. Goddard III,  
 A. Golubeva-Zadorozhnaya,  S. R. Gwaltney,  G. Hawkins,  A. Heyden,  
 S. Hirata,  G. Kedziora,  F. J. Keil,  C. Kelley,  Jihan Kim,  R. A. King,  
 R. Z. Khaliullin,  P. P. Korambath,  W. Kurlancheek,  A. M. Lee,  M. S. Lee,  
 S. V. Levchenko,  Ching Yeh Lin,  D. Liotard,  R. C. Lochan,  I. Lotan,  
 P. E. Maslen,  N. Nair,  D. P. O'Neill,  D. Neuhauser,  E. Neuscamman,  
 C. M. Oana,  R. Olson,  B. Peters,  R. Peverati,  P. A. Pieniazek,  
 Y. M. Rhee,  J. Ritchie,  M. A. Rohrdanz,  E. Rosta,  N. J. Russ,  
 H. F. Schaefer III,  N. E. Schultz,  N. Shenvi,  A. C. Simmonett,  A. Sodt,  
 D. Stuck,  K. S. Thanthiriwatte,  V. Vanovschi,  Tao Wang,  A. Warshel,  
 C. F. Williams,  Q. Wu,  X. Xu,  W. Zhang

 Please cite Q-Chem as follows:
 Y. Shao et al., Mol. Phys. 113, 184-215 (2015)
 DOI: 10.1080/00268976.2014.952696

 Q-Chem 5.2.1 for Intel X86 EM64T Linux

 Parts of Q-Chem use Armadillo 8.300.2 (Tropical Shenanigans).
 http://arma.sourceforge.net/

 Q-Chem begins on Mon Dec  2 04:21:22 2019  

Host: 
0

     Scratch files written to /scratch/taweetham/qchem30718//
NAlpha2: 176
NElect   176
Mult     1

Checking the input file for inconsistencies... 	...done.

--------------------------------------------------------------
User input:
--------------------------------------------------------------
$MOLECULE
0 1
C   
C	1	CC
C	2	CC	1	120.0		
C	3	CC	2	120.0	1	0.0
C	4	CC	3	120.0	2	0.0	
C	5 	CC	4	120.0	3	0.0
F	1	CF	2	120.0	3	180.0
Br	2	CBr	3	120.0	4	180.0
F	3	CF	4	120.0	5	180.0
Br	4	CBr	5	120.0	6	180.0
Cl	5	CCl	6	120.0	1	180.0
Br	6	CBr	1	120.0	2	180.0

CC=1.39483
CH=1.08673
CF=1.33960
CCl=1.72090
CBr=1.89068
CI=2.07886
$END

$REM
   JOB_TYPE	OPTIMIZATION
   BASIS	6-311++G**
   METHOD	B3LYP
   MEM_TOTAL	64000
   SYM_IGNORE	TRUE
$END

--------------------------------------------------------------
 ----------------------------------------------------------------
             Standard Nuclear Orientation (Angstroms)
    I     Atom           X                Y                Z
 ----------------------------------------------------------------
    1      C       0.0000000000     0.0000000000     0.0000000000
    2      C       0.0000000000     0.0000000000     1.3948300000
    3      C       1.2079582140     0.0000000000     2.0922450000
    4      C       2.4159164279     0.0000000000     1.3948300000
    5      C       2.4159164279     0.0000000000    -0.0000000000
    6      C       1.2079582140     0.0000000000    -0.6974150000
    7      F      -1.1601276309    -0.0000000000    -0.6698000000
    8      Br     -1.6373769104    -0.0000000000     2.3401700000
    9      F       1.2079582140    -0.0000000000     3.4318450000
   10      Br      4.0532933383    -0.0000000000     2.3401700000
   11      Cl      3.9062595453    -0.0000000000    -0.8604500000
   12      Br      1.2079582140    -0.0000000000    -2.5880950000
 ----------------------------------------------------------------
 Nuclear Repulsion Energy =        1940.01870841 hartrees
 There are       88 alpha and       88 beta electrons
 Requested basis set is 6-311++G(d,p)
 There are 118 shells and 350 basis functions

 Total QAlloc Memory Limit  64000 MB
 Mega-Array Size       188 MB
 MEM_STATIC part       192 MB
 A cutoff of  1.0D-11 yielded   4790 shell pairs
 There are     47027 function pairs (     51605 Cartesian)
 Smallest overlap matrix eigenvalue = 1.03E-06

 Q-Chem warning in module stvman/mkSTV.C, line 318:

 Overlap eigenvalue is smaller than square root of threshold
 Use THRESH >= 12 to get rid of this warning


 Scale SEOQF with 1.000000e-01/1.000000e-01/1.000000e-01

 Standard Electronic Orientation quadrupole field applied
 Nucleus-field energy     =    -0.0000000459 hartrees
 Guess from superposition of atomic densities
 Warning:  Energy on first SCF cycle will be non-variational
 SAD guess density has 176.000000 electrons

 -----------------------------------------------------------------------
  General SCF calculation program by
  Eric Jon Sundstrom, Paul Horn, Yuezhi Mao, Dmitri Zuev, Alec White,
  David Stuck, Shaama M.S., Shane Yost, Joonho Lee, David Small,
  Daniel Levine, Susi Lehtola, Hugh Burton, Evgeny Epifanovsky,
  Bang C. Huynh
 -----------------------------------------------------------------------
 Exchange:     0.2000 Hartree-Fock + 0.0800 Slater + 0.7200 B88
 Correlation:  0.1900 VWN1RPA + 0.8100 LYP
 Using SG-1 standard quadrature grid
 using 6 threads for integral computing
 -------------------------------------------------------
 OpenMP Integral computing Module                
 Release: version 2.0, May 2017, Q-Chem Inc. Pleasanton 
 -------------------------------------------------------
 A restricted SCF calculation will be
 performed using DIIS
 SCF converges when DIIS error is below 1.0e-08
 ---------------------------------------
  Cycle       Energy         DIIS error
 ---------------------------------------
    1   -8613.5502215241      3.21e-02  
    2   -8611.0108052623      2.41e-03  
    3   -8610.9961568355      2.56e-03  
    4   -8611.0498757672      6.56e-04  
    5   -8611.0556897169      2.61e-04  
    6   -8611.0566021681      7.71e-05  
    7   -8611.0566753462      1.76e-05  
    8   -8611.0566788957      9.21e-06  
    9   -8611.0566800917      1.96e-06  
   10   -8611.0566801238      3.86e-07  
   11   -8611.0566801244      1.39e-07  
   12   -8611.0566801254      4.98e-08  
   13   -8611.0566801253      7.11e-09  Convergence criterion met
 ---------------------------------------
 SCF time:   CPU 191.66s  wall 35.00s 
 SCF   energy in the final basis set =    -8611.0566801253
 Total energy in the final basis set =    -8611.0566801253

 --------------------------------------------------------------

                    Orbital Energies (a.u.)
 --------------------------------------------------------------

 Alpha MOs
 -- Occupied --
********-482.8616-482.8616-101.5884 -62.5166 -62.5144 -62.5144 -56.3374
-56.3352 -56.3352 -56.3331 -56.3328 -56.3309 -56.3309 -56.3306 -56.3306
-24.7355 -24.7354 -10.3214 -10.3214 -10.2920 -10.2799 -10.2798 -10.2797
 -9.5035  -8.7254  -8.7232  -8.7232  -7.2685  -7.2584  -7.2573  -6.5579
 -6.5557  -6.5556  -6.5435  -6.5428  -6.5415  -6.5415  -6.5406  -6.5406
 -2.6685  -2.6664  -2.6663  -2.6647  -2.6641  -2.6626  -2.6625  -2.6619
 -2.6619  -2.6526  -2.6525  -2.6506  -2.6506  -2.6505  -2.6504  -1.2779
 -1.2774  -0.9606  -0.9026  -0.8678  -0.8532  -0.8111  -0.7700  -0.7559
 -0.6638  -0.6599  -0.6018  -0.5936  -0.5525  -0.5279  -0.5102  -0.5041
 -0.4846  -0.4660  -0.4457  -0.4453  -0.4242  -0.4176  -0.3851  -0.3657
 -0.3629  -0.3495  -0.3242  -0.3221  -0.3159  -0.3035  -0.2748  -0.2738
 -- Virtual --
 -0.0828  -0.0679  -0.0600  -0.0305  -0.0265  -0.0108   0.0151   0.0185
  0.0213   0.0346   0.0373   0.0450   0.0505   0.0567   0.0571   0.0662
  0.0670   0.0673   0.0767   0.0854   0.0908   0.0956   0.0983   0.1005
  0.1046   0.1187   0.1220   0.1242   0.1337   0.1406   0.1528   0.1538
  0.1573   0.1599   0.1684   0.1684   0.1862   0.1932   0.2024   0.2082
  0.2092   0.2108   0.2202   0.2276   0.2313   0.2416   0.2533   0.2595
  0.2638   0.2723   0.2876   0.2963   0.3063   0.3204   0.3365   0.3383
  0.3479   0.3761   0.3807   0.3947   0.3995   0.4102   0.4128   0.4195
  0.4230   0.4253   0.4314   0.4426   0.4472   0.4474   0.4618   0.4938
  0.4958   0.5003   0.5031   0.5188   0.5192   0.5376   0.5386   0.5424
  0.5437   0.5663   0.5772   0.5883   0.5948   0.5950   0.6047   0.6148
  0.6252   0.6309   0.6528   0.6795   0.6920   0.6938   0.7054   0.7251
  0.7510   0.7512   0.7623   0.7961   0.8061   0.8084   0.8261   0.8363
  0.8411   0.8551   0.8603   0.8889   0.9067   0.9138   0.9289   0.9354
  0.9691   0.9771   0.9941   1.0138   1.0562   1.0801   1.0822   1.0975
  1.1367   1.1502   1.1551   1.2281   1.2309   1.2333   1.2587   1.2977
  1.3726   1.3877   1.4029   1.4122   1.4340   1.4429   1.4740   1.5231
  1.5483   1.5544   1.5840   1.6045   1.7077   1.7229   1.7363   1.7547
  1.8093   1.8107   1.8313   1.8375   1.8778   1.9949   2.0011   2.0048
  2.0385   2.0432   2.0543   2.0583   2.1346   2.1519   2.1597   2.1966
  2.2025   2.2443   2.2544   2.2601   2.2842   2.2905   2.3161   2.3274
  2.3661   2.3959   2.4785   2.5629   2.5833   2.6861   2.7119   2.8026
  2.8213   2.8802   3.0152   3.0244   3.0283   3.0663   3.0907   3.1583
  3.1839   3.3880   3.4253   3.6486   3.7435   3.7477   3.7477   3.7614
  3.8723   3.9000   3.9515   3.9528   3.9765   3.9871   3.9884   4.0239
  4.0440   4.0604   4.0609   4.0635   4.0744   4.0897   4.0983   4.2492
  4.2508   4.2585   4.4028   4.4032   4.4223   4.8172   4.8356   4.8472
  6.2879   6.2993   6.4350   6.4441   6.6115   6.7562   6.7582   6.7645
  6.7693   7.5419   7.5436   7.5591   7.6622   7.6659   7.6821   7.7494
  7.7515   7.7677   9.7722  23.2654  23.7761  23.7782  23.9391  23.9408
 24.0318  25.8164  26.2221  26.6575  47.9701  48.0139  48.0192  66.7649
 66.7722 215.7649 289.7375 289.7393 289.7545 289.8567 289.8608 289.8833
289.9707 289.9721 289.99311020.77971020.83551020.8418
 --------------------------------------------------------------

          Ground-State Mulliken Net Atomic Charges

     Atom                 Charge (a.u.)
  ----------------------------------------
      1 C                    -1.940234
      2 C                     2.342545
      3 C                    -1.926729
      4 C                     1.073371
      5 C                    -0.683751
      6 C                     1.088017
      7 F                    -0.077059
      8 Br                   -0.072354
      9 F                    -0.077478
     10 Br                   -0.140124
     11 Cl                    0.554740
     12 Br                   -0.140945
  ----------------------------------------
  Sum of atomic charges =     0.000000

 -----------------------------------------------------------------
                    Cartesian Multipole Moments
 -----------------------------------------------------------------
    Charge (ESU x 10^10)
                -0.0000
    Dipole Moment (Debye)
         X       0.4705      Y       0.0000      Z      -0.2702
       Tot       0.5426
    Quadrupole Moments (Debye-Ang)
        XX    -108.3212     XY       0.0000     YY    -110.9312
        XZ      -2.0272     YZ      -0.0000     ZZ    -112.1914
    Octopole Moments (Debye-Ang^2)
       XXX    -449.9441    XXY       0.0000    XYY    -157.4181
       YYY       0.0000    XXZ     -51.0221    XYZ      -0.0000
       YYZ     -63.8345    XZZ    -156.5478    YZZ       0.0000
       ZZZ    -221.5056
    Hexadecapole Moments (Debye-Ang^3)
      XXXX   -3877.1259   XXXY       0.0000   XXYY    -714.6706
      XYYY       0.0000   YYYY    -125.9494   XXXZ    -139.2661
      XXYZ      -0.0000   XYYZ     -55.2865   YYYZ      -0.0000
      XXZZ   -1069.6130   XYZZ      -0.0000   YYZZ    -487.2852
      XZZZ    -211.7605   YZZZ      -0.0000   ZZZZ   -2746.2112
 -----------------------------------------------------------------
 Calculating analytic gradient of the SCF energy
 Gradient of SCF Energy
            1           2           3           4           5           6
    1  -0.0048234   0.0058746  -0.0016153  -0.0026207   0.0021756   0.0042778
    2  -0.0000000  -0.0000000  -0.0000000   0.0000000   0.0000000   0.0000000
    3  -0.0008456  -0.0032587   0.0047098  -0.0062842  -0.0014203   0.0048577
            7           8           9          10          11          12
    1  -0.0059082   0.0010867   0.0006509   0.0005639  -0.0060243   0.0063624
    2  -0.0000000   0.0000000   0.0000000  -0.0000000   0.0000000  -0.0000000
    3  -0.0042928  -0.0008394   0.0071938  -0.0068077   0.0035925   0.0033950
 Max gradient component =       7.194E-03
 RMS gradient           =       3.513E-03
 Gradient time:  CPU 67.69 s  wall 11.38 s
 Geometry Optimization Parameters
   NAtoms,    NIC,     NZ,  NCons,   NDum,   NFix, NCnnct, MaxDiis
       12      78      12       0       0       0       0       0


** GEOMETRY OPTIMIZATION IN DELOCALIZED INTERNAL COORDINATES **
   Searching for a Minimum

   Optimization Cycle:   1

                       Coordinates (Angstroms)
     ATOM                X               Y               Z
      1  C         0.0000000000    0.0000000000    0.0000000000
      2  C         0.0000000000    0.0000000000    1.3948300000
      3  C         1.2079582140    0.0000000000    2.0922450000
      4  C         2.4159164279    0.0000000000    1.3948300000
      5  C         2.4159164279    0.0000000000    0.0000000000
      6  C         1.2079582140    0.0000000000   -0.6974150000
      7  F        -1.1601276309    0.0000000000   -0.6698000000
      8  Br       -1.6373769104    0.0000000000    2.3401700000
      9  F         1.2079582140    0.0000000000    3.4318450000
     10  Br        4.0532933383    0.0000000000    2.3401700000
     11  Cl        3.9062595453    0.0000000000   -0.8604500000
     12  Br        1.2079582140    0.0000000000   -2.5880950000
   Point Group: c1    Number of degrees of freedom:    30


   Energy is  -8611.056680125


 Attempting to generate delocalized internal coordinates
 Initial Hessian constructed with Jon Baker's OPTIMIZE code

 21 Hessian modes will be used to form the next step
  Hessian Eigenvalues:
     0.201019    0.201019    0.201019    0.250000    0.250000    0.250000
     0.250000    0.250000    0.250000    0.250000    0.250000    0.250000
     0.334879    0.426727    0.426727    0.464882    0.464882    0.464882
     0.464882    0.572947    0.572947

 Minimum search - taking simple RFO step
 Searching for Lamda that Minimizes Along All modes
 Value Taken    Lamda =  -0.00408087
 Step Taken.  Stepsize is  0.119781

                             Maximum     Tolerance    Cnvgd?
         Gradient           0.030639      0.000300      NO
         Displacement       0.104195      0.001200      NO
         Energy change     *********      0.000001      NO


 New Cartesian Coordinates Obtained by Inverse Iteration

 Displacement from previous Coordinates is:  0.292705
 ----------------------------------------------------------------
             Standard Nuclear Orientation (Angstroms)
    I     Atom           X                Y                Z
 ----------------------------------------------------------------
    1      C       0.0207115586     0.0000000000     0.0045720435
    2      C       0.0031984293     0.0000000000     1.3927464528
    3      C       1.2141323201     0.0000000000     2.0717144829
    4      C       2.4301160054     0.0000000000     1.3946143896
    5      C       2.4384730342     0.0000000000    -0.0126968590
    6      C       1.2154135249     0.0000000000    -0.7093058267
    7      F      -1.1367577073     0.0000000000    -0.6564828140
    8      Br     -1.6365216871     0.0000000000     2.3410489561
    9      F       1.2074266500     0.0000000000     3.4046997574
   10      Br      4.0196620835     0.0000000000     2.4321638728
   11      Cl      3.9381769031     0.0000000000    -0.8788319712
   12      Br      1.1116829393     0.0000000000    -2.6059124842
 ----------------------------------------------------------------
 Nuclear Repulsion Energy =        1932.93955530 hartrees
 There are       88 alpha and       88 beta electrons
 Applying Cartesian multipole field
    Component          Value
    ---------          -----
     (2,0,0)        1.00000E-11
     (0,2,0)        2.00000E-11
     (0,0,2)       -3.00000E-11
 Nucleus-field energy     =    -0.0000000482 hartrees
 Requested basis set is 6-311++G(d,p)
 There are 118 shells and 350 basis functions
 A cutoff of  1.0D-11 yielded   4772 shell pairs
 There are     46933 function pairs (     51488 Cartesian)
 Smallest overlap matrix eigenvalue = 9.73E-07

 Q-Chem warning in module stvman/mkSTV.C, line 318:

 Overlap eigenvalue is smaller than square root of threshold
 Use THRESH >= 12 to get rid of this warning

 Linear dependence detected in AO basis
 Tighter screening thresholds may be required for diffuse basis sets
 Use S2THRESH > 14 and THRESH = 14 in case of SCF convergence issues
 Number of orthogonalized atomic orbitals = 349
 Maximum deviation from orthogonality = 1.370E-10
 Guess MOs from SCF MO coefficient file

 -----------------------------------------------------------------------
  General SCF calculation program by
  Eric Jon Sundstrom, Paul Horn, Yuezhi Mao, Dmitri Zuev, Alec White,
  David Stuck, Shaama M.S., Shane Yost, Joonho Lee, David Small,
  Daniel Levine, Susi Lehtola, Hugh Burton, Evgeny Epifanovsky,
  Bang C. Huynh
 -----------------------------------------------------------------------
 Exchange:     0.2000 Hartree-Fock + 0.0800 Slater + 0.7200 B88
 Correlation:  0.1900 VWN1RPA + 0.8100 LYP
 Using SG-1 standard quadrature grid
 Size of previous SCF MO coefficient file: 244998 (expected); 245700 (actual). 

 Q-Chem warning in module libgscf/gen_scfman/rhf.C, line 618:

 Inconsistent size for SCF MO coefficient file.  Please check basis and PURECART setting.

 using 6 threads for integral computing
 -------------------------------------------------------
 OpenMP Integral computing Module                
 Release: version 2.0, May 2017, Q-Chem Inc. Pleasanton 
 -------------------------------------------------------
 A restricted SCF calculation will be
 performed using DIIS
 SCF converges when DIIS error is below 1.0e-08
 ---------------------------------------
  Cycle       Energy         DIIS error
 ---------------------------------------
    1   -8611.0539747086      6.71e-04  
    2   -8611.0578782704      1.79e-04  
    3   -8611.0573051122      2.74e-04  
    4   -8611.0582360292      4.49e-05  
    5   -8611.0582659820      1.07e-05  
    6   -8611.0582673797      3.35e-06  
    7   -8611.0582675079      1.37e-06  
    8   -8611.0582675326      4.33e-07  
    9   -8611.0582675347      9.26e-08  
   10   -8611.0582675342      4.07e-08  
   11   -8611.0582675352      9.37e-09  Convergence criterion met
 ---------------------------------------
 SCF time:   CPU 166.35s  wall 30.00s 
 SCF   energy in the final basis set =    -8611.0582675352
 Total energy in the final basis set =    -8611.0582675352

 --------------------------------------------------------------

                    Orbital Energies (a.u.)
 --------------------------------------------------------------

 Alpha MOs
 -- Occupied --
********-482.8622-482.8622-101.5895 -62.5174 -62.5149 -62.5149 -56.3382
-56.3358 -56.3357 -56.3339 -56.3336 -56.3315 -56.3314 -56.3312 -56.3311
-24.7343 -24.7342 -10.3192 -10.3192 -10.2962 -10.2806 -10.2805 -10.2775
 -9.5041  -8.7261  -8.7237  -8.7237  -7.2691  -7.2590  -7.2579  -6.5587
 -6.5562  -6.5562  -6.5442  -6.5434  -6.5419  -6.5419  -6.5411  -6.5410
 -2.6693  -2.6669  -2.6668  -2.6655  -2.6648  -2.6631  -2.6629  -2.6624
 -2.6623  -2.6533  -2.6532  -2.6510  -2.6509  -2.6509  -2.6508  -1.2804
 -1.2798  -0.9564  -0.9010  -0.8658  -0.8535  -0.8109  -0.7688  -0.7565
 -0.6637  -0.6615  -0.6021  -0.5933  -0.5496  -0.5294  -0.5115  -0.5027
 -0.4853  -0.4655  -0.4444  -0.4422  -0.4236  -0.4183  -0.3843  -0.3644
 -0.3588  -0.3500  -0.3235  -0.3229  -0.3160  -0.3079  -0.2744  -0.2740
 -- Virtual --
 -0.0841  -0.0693  -0.0580  -0.0331  -0.0276  -0.0106   0.0117   0.0185
  0.0212   0.0347   0.0384   0.0449   0.0513   0.0567   0.0570   0.0666
  0.0670   0.0677   0.0762   0.0870   0.0908   0.0937   0.0990   0.1010
  0.1044   0.1193   0.1207   0.1306   0.1405   0.1429   0.1508   0.1521
  0.1576   0.1602   0.1688   0.1761   0.1880   0.1951   0.2034   0.2088
  0.2105   0.2118   0.2225   0.2250   0.2330   0.2410   0.2595   0.2597
  0.2672   0.2728   0.2983   0.3038   0.3270   0.3361   0.3398   0.3440
  0.3517   0.3808   0.3898   0.3994   0.4107   0.4139   0.4192   0.4220
  0.4236   0.4303   0.4422   0.4455   0.4482   0.4611   0.4850   0.5000
  0.5011   0.5104   0.5179   0.5189   0.5352   0.5386   0.5403   0.5427
  0.5617   0.5667   0.5888   0.5914   0.5961   0.6014   0.6201   0.6302
  0.6315   0.6539   0.6803   0.6808   0.6886   0.7044   0.7175   0.7317
  0.7547   0.7593   0.7908   0.7954   0.8127   0.8179   0.8330   0.8381
  0.8385   0.8521   0.8733   0.9011   0.9123   0.9286   0.9402   0.9696
  0.9753   0.9948   1.0059   1.0531   1.0691   1.0806   1.0934   1.1386
  1.1459   1.1532   1.2244   1.2263   1.2281   1.2543   1.2843   1.3684
  1.3977   1.4027   1.4138   1.4382   1.4429   1.4832   1.5255   1.5512
  1.5544   1.5873   1.5903   1.7054   1.7234   1.7435   1.7464   1.8045
  1.8091   1.8325   1.8368   1.8756   1.9946   2.0008   2.0026   2.0178
  2.0427   2.0550   2.0566   2.1206   2.1458   2.1750   2.1971   2.2061
  2.2429   2.2474   2.2531   2.2817   2.2837   2.3156   2.3227   2.3552
  2.3885   2.4730   2.5631   2.5636   2.6849   2.7119   2.8009   2.8226
  2.8821   3.0156   3.0240   3.0267   3.0628   3.0918   3.1661   3.1754
  3.3844   3.4250   3.6415   3.7430   3.7485   3.7489   3.7603   3.8661
  3.9111   3.9581   3.9586   3.9760   3.9872   3.9874   4.0232   4.0566
  4.0602   4.0607   4.0651   4.0656   4.0989   4.1066   4.2367   4.2558
  4.2606   4.4012   4.4023   4.4184   4.8229   4.8236   4.8545   6.2884
  6.2980   6.4337   6.4478   6.6084   6.7442   6.7619   6.7661   6.7721
  7.5416   7.5425   7.5594   7.6486   7.6637   7.6886   7.7426   7.7473
  7.7714   9.7673  23.2591  23.7671  23.7723  23.9226  23.9471  24.0391
 25.8114  26.1977  26.6225  47.9528  48.0085  48.0167  66.7659  66.7687
215.7584 289.7369 289.7378 289.7545 289.8442 289.8584 289.8889 289.9639
289.9695 289.99481020.75821020.82881020.8388
 --------------------------------------------------------------

          Ground-State Mulliken Net Atomic Charges

     Atom                 Charge (a.u.)
  ----------------------------------------
      1 C                    -0.668084
      2 C                     1.040395
      3 C                    -0.651137
      4 C                     0.037267
      5 C                     0.113194
      6 C                     0.042654
      7 F                    -0.090113
      8 Br                   -0.050482
      9 F                    -0.090518
     10 Br                   -0.122612
     11 Cl                    0.562976
     12 Br                   -0.123537
  ----------------------------------------
  Sum of atomic charges =     0.000000

 -----------------------------------------------------------------
                    Cartesian Multipole Moments
 -----------------------------------------------------------------
    Charge (ESU x 10^10)
                -0.0000
    Dipole Moment (Debye)
         X       0.3574      Y       0.0000      Z      -0.2008
       Tot       0.4100
    Quadrupole Moments (Debye-Ang)
        XX    -108.6920     XY       0.0000     YY    -110.9916
        XZ      -1.5606     YZ       0.0000     ZZ    -111.6592
    Octopole Moments (Debye-Ang^2)
       XXX    -449.0099    XXY       0.0000    XYY    -156.2576
       YYY       0.0000    XXZ     -50.0940    XYZ       0.0000
       YYZ     -64.5888    XZZ    -154.7296    YZZ       0.0000
       ZZZ    -221.8055
    Hexadecapole Moments (Debye-Ang^3)
      XXXX   -3868.2324   XXXY       0.0000   XXYY    -710.4424
      XYYY       0.0000   YYYY    -126.0796   XXXZ    -159.6140
      XXYZ       0.0000   XYYZ     -63.0111   YYYZ       0.0000
      XXZZ   -1066.5156   XYZZ       0.0000   YYZZ    -496.1287
      XZZZ    -219.6000   YZZZ       0.0000   ZZZZ   -2785.2731
 -----------------------------------------------------------------
 Calculating analytic gradient of the SCF energy
 Gradient of SCF Energy
            1           2           3           4           5           6
    1  -0.0007359   0.0043465  -0.0009677  -0.0026480   0.0043263  -0.0037211
    2   0.0000000   0.0000000  -0.0000000  -0.0000000  -0.0000000   0.0000000
    3   0.0007815  -0.0025034   0.0003630   0.0030815  -0.0024692   0.0006485
            7           8           9          10          11          12
    1   0.0005740  -0.0012809   0.0002301   0.0006184   0.0003017  -0.0010434
    2  -0.0000000   0.0000000   0.0000000  -0.0000000  -0.0000000   0.0000000
    3  -0.0001489   0.0006567  -0.0007214   0.0016999  -0.0000137  -0.0013744
 Max gradient component =       4.347E-03
 RMS gradient           =       1.601E-03
 Gradient time:  CPU 66.87 s  wall 11.24 s
 Geometry Optimization Parameters
   NAtoms,    NIC,     NZ,  NCons,   NDum,   NFix, NCnnct, MaxDiis
       12      78      12       0       0       0       0       0

 Cartesian Hessian Update
 Hessian updated using BFGS update


** GEOMETRY OPTIMIZATION IN DELOCALIZED INTERNAL COORDINATES **
   Searching for a Minimum

   Optimization Cycle:   2

                       Coordinates (Angstroms)
     ATOM                X               Y               Z
      1  C         0.0207115586    0.0000000000    0.0045720435
      2  C         0.0031984293    0.0000000000    1.3927464528
      3  C         1.2141323201    0.0000000000    2.0717144829
      4  C         2.4301160054    0.0000000000    1.3946143896
      5  C         2.4384730342    0.0000000000   -0.0126968590
      6  C         1.2154135249    0.0000000000   -0.7093058267
      7  F        -1.1367577073    0.0000000000   -0.6564828140
      8  Br       -1.6365216871    0.0000000000    2.3410489561
      9  F         1.2074266500    0.0000000000    3.4046997574
     10  Br        4.0196620835    0.0000000000    2.4321638728
     11  Cl        3.9381769031    0.0000000000   -0.8788319712
     12  Br        1.1116829393    0.0000000000   -2.6059124842
   Point Group: c1    Number of degrees of freedom:    30


   Energy is  -8611.058267535

 Hessian updated using BFGS update

 11 Hessian modes will be used to form the next step
  Hessian Eigenvalues:
     0.200653    0.202614    0.234014    0.269649    0.333978    0.426721
     0.454377    0.464880    0.503654    0.572819    0.576716

 Minimum search - taking simple RFO step
 Searching for Lamda that Minimizes Along All modes
 Value Taken    Lamda =  -0.00018333
 Step Taken.  Stepsize is  0.021550

                             Maximum     Tolerance    Cnvgd?
         Gradient           0.006937      0.000300      NO
         Displacement       0.015889      0.001200      NO
         Energy change     -0.001587      0.000001      NO


 New Cartesian Coordinates Obtained by Inverse Iteration

 Displacement from previous Coordinates is:  0.044738
 ----------------------------------------------------------------
             Standard Nuclear Orientation (Angstroms)
    I     Atom           X                Y                Z
 ----------------------------------------------------------------
    1      C       0.0197313385     0.0000000000     0.0052507662
    2      C      -0.0010839528     0.0000000000     1.3952237891
    3      C       1.2130399801     0.0000000000     2.0723863352
    4      C       2.4292662215     0.0000000000     1.3929719432
    5      C       2.4339899420     0.0000000000    -0.0101317817
    6      C       1.2163585720     0.0000000000    -0.7076249191
    7      F      -1.1377093377     0.0000000000    -0.6562168687
    8      Br     -1.6381916577     0.0000000000     2.3417072205
    9      F       1.2068871090     0.0000000000     3.4057924496
   10      Br      4.0234666636     0.0000000000     2.4176570373
   11      Cl      3.9332941227     0.0000000000    -0.8767644706
   12      Br      1.1266650527     0.0000000000    -2.6019215010
 ----------------------------------------------------------------
 Nuclear Repulsion Energy =        1934.52304565 hartrees
 There are       88 alpha and       88 beta electrons
 Applying Cartesian multipole field
    Component          Value
    ---------          -----
     (2,0,0)        1.00000E-11
     (0,2,0)        2.00000E-11
     (0,0,2)       -3.00000E-11
 Nucleus-field energy     =    -0.0000000478 hartrees
 Requested basis set is 6-311++G(d,p)
 There are 118 shells and 350 basis functions
 A cutoff of  1.0D-11 yielded   4776 shell pairs
 There are     46933 function pairs (     51490 Cartesian)
 Smallest overlap matrix eigenvalue = 9.65E-07

 Q-Chem warning in module stvman/mkSTV.C, line 318:

 Overlap eigenvalue is smaller than square root of threshold
 Use THRESH >= 12 to get rid of this warning

 Linear dependence detected in AO basis
 Tighter screening thresholds may be required for diffuse basis sets
 Use S2THRESH > 14 and THRESH = 14 in case of SCF convergence issues
 Number of orthogonalized atomic orbitals = 349
 Maximum deviation from orthogonality = 2.023E-10
 Guess MOs from SCF MO coefficient file

 -----------------------------------------------------------------------
  General SCF calculation program by
  Eric Jon Sundstrom, Paul Horn, Yuezhi Mao, Dmitri Zuev, Alec White,
  David Stuck, Shaama M.S., Shane Yost, Joonho Lee, David Small,
  Daniel Levine, Susi Lehtola, Hugh Burton, Evgeny Epifanovsky,
  Bang C. Huynh
 -----------------------------------------------------------------------
 Exchange:     0.2000 Hartree-Fock + 0.0800 Slater + 0.7200 B88
 Correlation:  0.1900 VWN1RPA + 0.8100 LYP
 Using SG-1 standard quadrature grid
 Size of previous SCF MO coefficient file: 244998 (expected); 245700 (actual). 

 Q-Chem warning in module libgscf/gen_scfman/rhf.C, line 618:

 Inconsistent size for SCF MO coefficient file.  Please check basis and PURECART setting.

 using 6 threads for integral computing
 -------------------------------------------------------
 OpenMP Integral computing Module                
 Release: version 2.0, May 2017, Q-Chem Inc. Pleasanton 
 -------------------------------------------------------
 A restricted SCF calculation will be
 performed using DIIS
 SCF converges when DIIS error is below 1.0e-08
 ---------------------------------------
  Cycle       Energy         DIIS error
 ---------------------------------------
    1   -8611.0582510275      1.12e-04  
    2   -8611.0583535649      3.47e-05  
    3   -8611.0583126136      6.13e-05  
    4   -8611.0583718899      5.10e-06  
    5   -8611.0583722393      1.84e-06  
    6   -8611.0583722815      5.90e-07  
    7   -8611.0583722851      2.35e-07  
    8   -8611.0583722858      5.01e-08  
    9   -8611.0583722864      1.86e-08  
   10   -8611.0583722851      4.07e-09  Convergence criterion met
 ---------------------------------------
 SCF time:   CPU 147.08s  wall 26.00s 
 SCF   energy in the final basis set =    -8611.0583722851
 Total energy in the final basis set =    -8611.0583722851

 --------------------------------------------------------------

                    Orbital Energies (a.u.)
 --------------------------------------------------------------

 Alpha MOs
 -- Occupied --
********-482.8622-482.8621-101.5889 -62.5176 -62.5149 -62.5149 -56.3385
-56.3357 -56.3357 -56.3341 -56.3338 -56.3314 -56.3314 -56.3311 -56.3311
-24.7342 -24.7341 -10.3193 -10.3193 -10.2950 -10.2801 -10.2800 -10.2777
 -9.5036  -8.7263  -8.7237  -8.7236  -7.2686  -7.2585  -7.2574  -6.5589
 -6.5562  -6.5562  -6.5445  -6.5437  -6.5419  -6.5418  -6.5411  -6.5410
 -2.6695  -2.6668  -2.6667  -2.6657  -2.6651  -2.6631  -2.6629  -2.6623
 -2.6623  -2.6535  -2.6534  -2.6510  -2.6509  -2.6508  -2.6508  -1.2801
 -1.2795  -0.9570  -0.9008  -0.8663  -0.8537  -0.8112  -0.7684  -0.7567
 -0.6638  -0.6612  -0.6018  -0.5934  -0.5494  -0.5292  -0.5113  -0.5030
 -0.4851  -0.4658  -0.4446  -0.4427  -0.4236  -0.4184  -0.3842  -0.3647
 -0.3592  -0.3500  -0.3237  -0.3230  -0.3161  -0.3073  -0.2740  -0.2740
 -- Virtual --
 -0.0835  -0.0687  -0.0581  -0.0326  -0.0269  -0.0105   0.0125   0.0185
  0.0213   0.0347   0.0384   0.0450   0.0515   0.0567   0.0571   0.0667
  0.0671   0.0676   0.0762   0.0875   0.0908   0.0940   0.0990   0.1009
  0.1044   0.1193   0.1212   0.1309   0.1406   0.1431   0.1512   0.1523
  0.1577   0.1603   0.1695   0.1763   0.1880   0.1950   0.2033   0.2082
  0.2105   0.2113   0.2229   0.2255   0.2330   0.2410   0.2589   0.2598
  0.2670   0.2726   0.2992   0.3038   0.3270   0.3362   0.3399   0.3441
  0.3521   0.3810   0.3903   0.3994   0.4109   0.4137   0.4194   0.4223
  0.4235   0.4302   0.4424   0.4459   0.4481   0.4613   0.4866   0.4999
  0.5003   0.5095   0.5182   0.5191   0.5345   0.5384   0.5401   0.5428
  0.5628   0.5667   0.5888   0.5920   0.5966   0.6033   0.6197   0.6298
  0.6307   0.6538   0.6799   0.6812   0.6896   0.7047   0.7187   0.7324
  0.7554   0.7602   0.7907   0.7955   0.8122   0.8175   0.8343   0.8383
  0.8391   0.8529   0.8742   0.9020   0.9129   0.9288   0.9405   0.9700
  0.9760   0.9952   1.0060   1.0534   1.0685   1.0809   1.0940   1.1410
  1.1461   1.1542   1.2240   1.2268   1.2290   1.2555   1.2834   1.3696
  1.3979   1.4029   1.4139   1.4375   1.4427   1.4847   1.5262   1.5509
  1.5540   1.5886   1.5910   1.7048   1.7239   1.7453   1.7464   1.8052
  1.8101   1.8340   1.8366   1.8762   1.9948   2.0007   2.0030   2.0182
  2.0431   2.0553   2.0569   2.1218   2.1474   2.1747   2.1989   2.2068
  2.2434   2.2473   2.2536   2.2830   2.2856   2.3156   2.3219   2.3551
  2.3893   2.4747   2.5633   2.5638   2.6849   2.7121   2.8015   2.8228
  2.8835   3.0169   3.0252   3.0273   3.0645   3.0921   3.1661   3.1767
  3.3857   3.4243   3.6423   3.7431   3.7486   3.7490   3.7605   3.8678
  3.9102   3.9578   3.9585   3.9759   3.9872   3.9874   4.0231   4.0560
  4.0605   4.0614   4.0644   4.0666   4.0996   4.1067   4.2393   4.2554
  4.2616   4.4016   4.4021   4.4193   4.8221   4.8241   4.8541   6.2886
  6.2980   6.4335   6.4477   6.6084   6.7447   6.7625   6.7667   6.7719
  7.5414   7.5427   7.5596   7.6511   7.6634   7.6892   7.7442   7.7475
  7.7723   9.7679  23.2599  23.7684  23.7757  23.9290  23.9452  24.0359
 25.8124  26.2010  26.6231  47.9538  48.0089  48.0173  66.7655  66.7688
215.7593 289.7368 289.7380 289.7547 289.8467 289.8580 289.8897 289.9655
289.9696 289.99581020.75941020.82921020.8395
 --------------------------------------------------------------

          Ground-State Mulliken Net Atomic Charges

     Atom                 Charge (a.u.)
  ----------------------------------------
      1 C                    -0.671673
      2 C                     1.042804
      3 C                    -0.654264
      4 C                     0.053327
      5 C                     0.089799
      6 C                     0.059083
      7 F                    -0.090613
      8 Br                   -0.049787
      9 F                    -0.091108
     10 Br                   -0.123941
     11 Cl                    0.561358
     12 Br                   -0.124984
  ----------------------------------------
  Sum of atomic charges =     0.000000

 -----------------------------------------------------------------
                    Cartesian Multipole Moments
 -----------------------------------------------------------------
    Charge (ESU x 10^10)
                -0.0000
    Dipole Moment (Debye)
         X       0.3514      Y      -0.0000      Z      -0.1983
       Tot       0.4035
    Quadrupole Moments (Debye-Ang)
        XX    -108.6596     XY       0.0000     YY    -110.9710
        XZ      -1.6247     YZ      -0.0000     ZZ    -111.6805
    Octopole Moments (Debye-Ang^2)
       XXX    -449.3885    XXY      -0.0000    XYY    -156.4089
       YYY      -0.0000    XXZ     -49.9662    XYZ      -0.0000
       YYZ     -64.4687    XZZ    -154.9977    YZZ      -0.0000
       ZZZ    -221.7128
    Hexadecapole Moments (Debye-Ang^3)
      XXXX   -3870.0303   XXXY      -0.0000   XXYY    -710.9513
      XYYY       0.0000   YYYY    -126.0293   XXXZ    -154.7847
      XXYZ      -0.0000   XYYZ     -61.5048   YYYZ      -0.0000
      XXZZ   -1066.1055   XYZZ      -0.0000   YYZZ    -494.4400
      XZZZ    -217.4755   YZZZ      -0.0000   ZZZZ   -2776.9870
 -----------------------------------------------------------------
 Calculating analytic gradient of the SCF energy
 Gradient of SCF Energy
            1           2           3           4           5           6
    1  -0.0006064   0.0012506  -0.0003355  -0.0007495   0.0014650  -0.0004496
    2  -0.0000000  -0.0000000  -0.0000000  -0.0000000   0.0000000   0.0000000
    3   0.0000473  -0.0008131   0.0005896   0.0002438  -0.0008349   0.0004735
            7           8           9          10          11          12
    1   0.0003174  -0.0005010  -0.0001189   0.0000960  -0.0004281   0.0000601
    2  -0.0000000   0.0000000  -0.0000000  -0.0000000  -0.0000000  -0.0000000
    3   0.0001459   0.0001882  -0.0004030   0.0002197   0.0003182  -0.0001752
 Max gradient component =       1.465E-03
 RMS gradient           =       4.687E-04
 Gradient time:  CPU 67.04 s  wall 11.27 s
 Geometry Optimization Parameters
   NAtoms,    NIC,     NZ,  NCons,   NDum,   NFix, NCnnct, MaxDiis
       12      78      12       0       0       0       0       0

 Cartesian Hessian Update
 Hessian updated using BFGS update


** GEOMETRY OPTIMIZATION IN DELOCALIZED INTERNAL COORDINATES **
   Searching for a Minimum

   Optimization Cycle:   3

                       Coordinates (Angstroms)
     ATOM                X               Y               Z
      1  C         0.0197313385    0.0000000000    0.0052507662
      2  C        -0.0010839528    0.0000000000    1.3952237891
      3  C         1.2130399801    0.0000000000    2.0723863352
      4  C         2.4292662215    0.0000000000    1.3929719432
      5  C         2.4339899420    0.0000000000   -0.0101317817
      6  C         1.2163585720    0.0000000000   -0.7076249191
      7  F        -1.1377093377    0.0000000000   -0.6562168687
      8  Br       -1.6381916577    0.0000000000    2.3417072205
      9  F         1.2068871090    0.0000000000    3.4057924496
     10  Br        4.0234666636    0.0000000000    2.4176570373
     11  Cl        3.9332941227    0.0000000000   -0.8767644706
     12  Br        1.1266650527    0.0000000000   -2.6019215010
   Point Group: c1    Number of degrees of freedom:    30


   Energy is  -8611.058372285

 Hessian updated using BFGS update

 14 Hessian modes will be used to form the next step
  Hessian Eigenvalues:
     0.187154    0.201017    0.202236    0.227965    0.248283    0.273418
     0.333269    0.426677    0.436614    0.464770    0.464882    0.499708
     0.570723    0.572923

 Minimum search - taking simple RFO step
 Searching for Lamda that Minimizes Along All modes
 Value Taken    Lamda =  -0.00001006
 Step Taken.  Stepsize is  0.006534

                             Maximum     Tolerance    Cnvgd?
         Gradient           0.001166      0.000300      NO
         Displacement       0.005389      0.001200      NO
         Energy change     -0.000105      0.000001      NO


 New Cartesian Coordinates Obtained by Inverse Iteration

 Displacement from previous Coordinates is:  0.005730
 ----------------------------------------------------------------
             Standard Nuclear Orientation (Angstroms)
    I     Atom           X                Y                Z
 ----------------------------------------------------------------
    1      C       0.0197541169     0.0000000000     0.0052229059
    2      C      -0.0022586692     0.0000000000     1.3958897188
    3      C       1.2130320758     0.0000000000     2.0723171587
    4      C       2.4294567873     0.0000000000     1.3930006756
    5      C       2.4326945019     0.0000000000    -0.0093434263
    6      C       1.2163823378     0.0000000000    -0.7077857294
    7      F      -1.1375949817     0.0000000000    -0.6570830180
    8      Br     -1.6379287673     0.0000000000     2.3415325815
    9      F       1.2076673885     0.0000000000     3.4061267699
   10      Br      4.0238095865     0.0000000000     2.4162867262
   11      Cl      3.9330435832     0.0000000000    -0.8762493588
   12      Br      1.1276560944     0.0000000000    -2.6015850041
 ----------------------------------------------------------------
 Nuclear Repulsion Energy =        1934.71575046 hartrees
 There are       88 alpha and       88 beta electrons
 Applying Cartesian multipole field
    Component          Value
    ---------          -----
     (2,0,0)        1.00000E-11
     (0,2,0)        2.00000E-11
     (0,0,2)       -3.00000E-11
 Nucleus-field energy     =    -0.0000000478 hartrees
 Requested basis set is 6-311++G(d,p)
 There are 118 shells and 350 basis functions
 A cutoff of  1.0D-11 yielded   4776 shell pairs
 There are     46933 function pairs (     51490 Cartesian)
 Smallest overlap matrix eigenvalue = 9.61E-07

 Q-Chem warning in module stvman/mkSTV.C, line 318:

 Overlap eigenvalue is smaller than square root of threshold
 Use THRESH >= 12 to get rid of this warning

 Linear dependence detected in AO basis
 Tighter screening thresholds may be required for diffuse basis sets
 Use S2THRESH > 14 and THRESH = 14 in case of SCF convergence issues
 Number of orthogonalized atomic orbitals = 349
 Maximum deviation from orthogonality = 1.375E-10
 Guess MOs from SCF MO coefficient file

 -----------------------------------------------------------------------
  General SCF calculation program by
  Eric Jon Sundstrom, Paul Horn, Yuezhi Mao, Dmitri Zuev, Alec White,
  David Stuck, Shaama M.S., Shane Yost, Joonho Lee, David Small,
  Daniel Levine, Susi Lehtola, Hugh Burton, Evgeny Epifanovsky,
  Bang C. Huynh
 -----------------------------------------------------------------------
 Exchange:     0.2000 Hartree-Fock + 0.0800 Slater + 0.7200 B88
 Correlation:  0.1900 VWN1RPA + 0.8100 LYP
 Using SG-1 standard quadrature grid
 Size of previous SCF MO coefficient file: 244998 (expected); 245700 (actual). 

 Q-Chem warning in module libgscf/gen_scfman/rhf.C, line 618:

 Inconsistent size for SCF MO coefficient file.  Please check basis and PURECART setting.

 using 6 threads for integral computing
 -------------------------------------------------------
 OpenMP Integral computing Module                
 Release: version 2.0, May 2017, Q-Chem Inc. Pleasanton 
 -------------------------------------------------------
 A restricted SCF calculation will be
 performed using DIIS
 SCF converges when DIIS error is below 1.0e-08
 ---------------------------------------
  Cycle       Energy         DIIS error
 ---------------------------------------
    1   -8611.0583694996      3.33e-05  
    2   -8611.0583769584      8.87e-06  
    3   -8611.0583751768      1.44e-05  
    4   -8611.0583778889      1.95e-06  
    5   -8611.0583779456      4.21e-07  
    6   -8611.0583779472      1.64e-07  
    7   -8611.0583779471      6.51e-08  
    8   -8611.0583779464      1.43e-08  
    9   -8611.0583779463      3.57e-09  Convergence criterion met
 ---------------------------------------
 SCF time:   CPU 131.61s  wall 24.00s 
 SCF   energy in the final basis set =    -8611.0583779463
 Total energy in the final basis set =    -8611.0583779463

 --------------------------------------------------------------

                    Orbital Energies (a.u.)
 --------------------------------------------------------------

 Alpha MOs
 -- Occupied --
********-482.8622-482.8622-101.5887 -62.5177 -62.5149 -62.5149 -56.3386
-56.3358 -56.3357 -56.3342 -56.3339 -56.3315 -56.3314 -56.3312 -56.3311
-24.7341 -24.7340 -10.3194 -10.3193 -10.2949 -10.2800 -10.2799 -10.2778
 -9.5034  -8.7265  -8.7237  -8.7237  -7.2684  -7.2583  -7.2572  -6.5590
 -6.5562  -6.5562  -6.5446  -6.5438  -6.5420  -6.5419  -6.5411  -6.5411
 -2.6696  -2.6669  -2.6668  -2.6659  -2.6652  -2.6631  -2.6630  -2.6624
 -2.6623  -2.6537  -2.6535  -2.6510  -2.6509  -2.6509  -2.6509  -1.2799
 -1.2793  -0.9570  -0.9007  -0.8665  -0.8538  -0.8114  -0.7683  -0.7567
 -0.6638  -0.6611  -0.6016  -0.5934  -0.5492  -0.5291  -0.5111  -0.5030
 -0.4850  -0.4659  -0.4446  -0.4427  -0.4236  -0.4185  -0.3842  -0.3648
 -0.3591  -0.3500  -0.3237  -0.3231  -0.3161  -0.3072  -0.2740  -0.2739
 -- Virtual --
 -0.0834  -0.0687  -0.0581  -0.0325  -0.0269  -0.0105   0.0125   0.0185
  0.0213   0.0347   0.0384   0.0450   0.0515   0.0567   0.0571   0.0667
  0.0671   0.0676   0.0762   0.0875   0.0909   0.0940   0.0990   0.1009
  0.1043   0.1193   0.1213   0.1309   0.1406   0.1431   0.1512   0.1523
  0.1577   0.1603   0.1696   0.1764   0.1880   0.1950   0.2033   0.2080
  0.2106   0.2112   0.2229   0.2255   0.2330   0.2409   0.2588   0.2598
  0.2670   0.2726   0.2994   0.3037   0.3272   0.3363   0.3399   0.3440
  0.3522   0.3810   0.3904   0.3994   0.4109   0.4137   0.4193   0.4224
  0.4234   0.4302   0.4424   0.4460   0.4481   0.4614   0.4867   0.4999
  0.5003   0.5094   0.5184   0.5192   0.5341   0.5383   0.5400   0.5429
  0.5629   0.5667   0.5888   0.5921   0.5968   0.6036   0.6194   0.6298
  0.6307   0.6538   0.6799   0.6813   0.6896   0.7047   0.7188   0.7325
  0.7557   0.7604   0.7909   0.7954   0.8122   0.8174   0.8345   0.8385
  0.8392   0.8530   0.8742   0.9021   0.9132   0.9288   0.9407   0.9699
  0.9764   0.9952   1.0061   1.0535   1.0682   1.0808   1.0940   1.1412
  1.1462   1.1546   1.2238   1.2266   1.2289   1.2557   1.2825   1.3702
  1.3982   1.4030   1.4140   1.4373   1.4428   1.4856   1.5263   1.5509
  1.5538   1.5885   1.5908   1.7047   1.7238   1.7457   1.7465   1.8052
  1.8102   1.8343   1.8367   1.8762   1.9949   2.0007   2.0030   2.0180
  2.0432   2.0553   2.0568   2.1218   2.1476   2.1747   2.1994   2.2071
  2.2434   2.2470   2.2537   2.2835   2.2856   2.3154   2.3214   2.3544
  2.3891   2.4750   2.5633   2.5635   2.6848   2.7121   2.8017   2.8228
  2.8837   3.0171   3.0253   3.0273   3.0646   3.0918   3.1658   3.1766
  3.3857   3.4240   3.6419   3.7431   3.7486   3.7490   3.7604   3.8679
  3.9102   3.9575   3.9583   3.9759   3.9871   3.9874   4.0230   4.0557
  4.0606   4.0615   4.0643   4.0666   4.0998   4.1064   4.2395   4.2555
  4.2620   4.4016   4.4020   4.4197   4.8218   4.8234   4.8539   6.2887
  6.2980   6.4334   6.4476   6.6081   6.7450   6.7626   6.7668   6.7716
  7.5413   7.5427   7.5597   7.6513   7.6635   7.6895   7.7444   7.7477
  7.7730   9.7676  23.2601  23.7687  23.7757  23.9297  23.9450  24.0349
 25.8125  26.2011  26.6217  47.9540  48.0090  48.0173  66.7652  66.7688
215.7590 289.7367 289.7380 289.7548 289.8469 289.8580 289.8901 289.9657
289.9698 289.99651020.75971020.82941020.8395
 --------------------------------------------------------------

          Ground-State Mulliken Net Atomic Charges

     Atom                 Charge (a.u.)
  ----------------------------------------
      1 C                    -0.674550
      2 C                     1.043626
      3 C                    -0.656967
      4 C                     0.055868
      5 C                     0.089573
      6 C                     0.062046
      7 F                    -0.090588
      8 Br                   -0.049482
      9 F                    -0.091156
     10 Br                   -0.123984
     11 Cl                    0.560631
     12 Br                   -0.125016
  ----------------------------------------
  Sum of atomic charges =     0.000000

 -----------------------------------------------------------------
                    Cartesian Multipole Moments
 -----------------------------------------------------------------
    Charge (ESU x 10^10)
                -0.0000
    Dipole Moment (Debye)
         X       0.3439      Y      -0.0000      Z      -0.1941
       Tot       0.3948
    Quadrupole Moments (Debye-Ang)
        XX    -108.6706     XY      -0.0000     YY    -110.9681
        XZ      -1.6230     YZ      -0.0000     ZZ    -111.6716
    Octopole Moments (Debye-Ang^2)
       XXX    -449.5087    XXY      -0.0000    XYY    -156.4317
       YYY       0.0000    XXZ     -49.8458    XYZ       0.0000
       YYZ     -64.4499    XZZ    -155.0366    YZZ      -0.0000
       ZZZ    -221.7188
    Hexadecapole Moments (Debye-Ang^3)
      XXXX   -3870.2591   XXXY      -0.0000   XXYY    -710.9765
      XYYY      -0.0000   YYYY    -126.0179   XXXZ    -154.1457
      XXYZ       0.0000   XYYZ     -61.4362   YYYZ      -0.0000
      XXZZ   -1065.9410   XYZZ      -0.0000   YYZZ    -494.2569
      XZZZ    -217.5053   YZZZ      -0.0000   ZZZZ   -2776.0996
 -----------------------------------------------------------------
 Calculating analytic gradient of the SCF energy
 Gradient of SCF Energy
            1           2           3           4           5           6
    1  -0.0002475   0.0000583  -0.0000155  -0.0001802   0.0003571   0.0000416
    2  -0.0000000   0.0000000   0.0000000   0.0000000  -0.0000000  -0.0000000
    3  -0.0001736  -0.0001033   0.0003277  -0.0000755  -0.0001556   0.0001758
            7           8           9          10          11          12
    1   0.0001764  -0.0000327  -0.0000449  -0.0000274  -0.0001875   0.0001020
    2   0.0000000  -0.0000000   0.0000000   0.0000000   0.0000000   0.0000000
    3  -0.0000239  -0.0000859  -0.0001518   0.0000534   0.0002245  -0.0000118
 Max gradient component =       3.571E-04
 RMS gradient           =       1.292E-04
 Gradient time:  CPU 67.06 s  wall 11.27 s
 Geometry Optimization Parameters
   NAtoms,    NIC,     NZ,  NCons,   NDum,   NFix, NCnnct, MaxDiis
       12      78      12       0       0       0       0       0

 Cartesian Hessian Update
 Hessian updated using BFGS update


** GEOMETRY OPTIMIZATION IN DELOCALIZED INTERNAL COORDINATES **
   Searching for a Minimum

   Optimization Cycle:   4

                       Coordinates (Angstroms)
     ATOM                X               Y               Z
      1  C         0.0197541169    0.0000000000    0.0052229059
      2  C        -0.0022586692    0.0000000000    1.3958897188
      3  C         1.2130320758    0.0000000000    2.0723171587
      4  C         2.4294567873    0.0000000000    1.3930006756
      5  C         2.4326945019    0.0000000000   -0.0093434263
      6  C         1.2163823378    0.0000000000   -0.7077857294
      7  F        -1.1375949817    0.0000000000   -0.6570830180
      8  Br       -1.6379287673    0.0000000000    2.3415325815
      9  F         1.2076673885    0.0000000000    3.4061267699
     10  Br        4.0238095865    0.0000000000    2.4162867262
     11  Cl        3.9330435832    0.0000000000   -0.8762493588
     12  Br        1.1276560944    0.0000000000   -2.6015850041
   Point Group: c1    Number of degrees of freedom:    30


   Energy is  -8611.058377946

 Hessian updated using BFGS update

 16 Hessian modes will be used to form the next step
  Hessian Eigenvalues:
     0.160110    0.201016    0.203010    0.217179    0.248072    0.255011
     0.273508    0.318628    0.426774    0.462503    0.464666    0.464882
     0.466903    0.523055    0.561605    0.572974

 Minimum search - taking simple RFO step
 Searching for Lamda that Minimizes Along All modes
 Value Taken    Lamda =   0.00000000
 Step Taken.  Stepsize is  0.001946

                             Maximum     Tolerance    Cnvgd?
         Gradient           0.000328      0.000300      NO
         Displacement       0.001699      0.001200      NO
         Energy change     -0.000006      0.000001      NO


 New Cartesian Coordinates Obtained by Inverse Iteration

 Displacement from previous Coordinates is:  0.001553
 ----------------------------------------------------------------
             Standard Nuclear Orientation (Angstroms)
    I     Atom           X                Y                Z
 ----------------------------------------------------------------
    1      C       0.0199396685     0.0000000000     0.0053053491
    2      C      -0.0023949054     0.0000000000     1.3959785657
    3      C       1.2130424425     0.0000000000     2.0720964145
    4      C       2.4296757750     0.0000000000     1.3930745536
    5      C       2.4325555382     0.0000000000    -0.0092654270
    6      C       1.2164376785     0.0000000000    -0.7079737765
    7      F      -1.1376910534     0.0000000000    -0.6568461468
    8      Br     -1.6379681833     0.0000000000     2.3415923733
    9      F       1.2074379143     0.0000000000     3.4060901047
   10      Br      4.0237684745     0.0000000000     2.4165949037
   11      Cl      3.9332808603     0.0000000000    -0.8766445468
   12      Br      1.1276298444     0.0000000000    -2.6016723673
 ----------------------------------------------------------------
 Nuclear Repulsion Energy =        1934.65039412 hartrees
 There are       88 alpha and       88 beta electrons
 Applying Cartesian multipole field
    Component          Value
    ---------          -----
     (2,0,0)        1.00000E-11
     (0,2,0)        2.00000E-11
     (0,0,2)       -3.00000E-11
 Nucleus-field energy     =    -0.0000000478 hartrees
 Requested basis set is 6-311++G(d,p)
 There are 118 shells and 350 basis functions
 A cutoff of  1.0D-11 yielded   4775 shell pairs
 There are     46921 function pairs (     51478 Cartesian)
 Smallest overlap matrix eigenvalue = 9.60E-07

 Q-Chem warning in module stvman/mkSTV.C, line 318:

 Overlap eigenvalue is smaller than square root of threshold
 Use THRESH >= 12 to get rid of this warning

 Linear dependence detected in AO basis
 Tighter screening thresholds may be required for diffuse basis sets
 Use S2THRESH > 14 and THRESH = 14 in case of SCF convergence issues
 Number of orthogonalized atomic orbitals = 349
 Maximum deviation from orthogonality = 2.143E-10
 Guess MOs from SCF MO coefficient file

 -----------------------------------------------------------------------
  General SCF calculation program by
  Eric Jon Sundstrom, Paul Horn, Yuezhi Mao, Dmitri Zuev, Alec White,
  David Stuck, Shaama M.S., Shane Yost, Joonho Lee, David Small,
  Daniel Levine, Susi Lehtola, Hugh Burton, Evgeny Epifanovsky,
  Bang C. Huynh
 -----------------------------------------------------------------------
 Exchange:     0.2000 Hartree-Fock + 0.0800 Slater + 0.7200 B88
 Correlation:  0.1900 VWN1RPA + 0.8100 LYP
 Using SG-1 standard quadrature grid
 Size of previous SCF MO coefficient file: 244998 (expected); 245700 (actual). 

 Q-Chem warning in module libgscf/gen_scfman/rhf.C, line 618:

 Inconsistent size for SCF MO coefficient file.  Please check basis and PURECART setting.

 using 6 threads for integral computing
 -------------------------------------------------------
 OpenMP Integral computing Module                
 Release: version 2.0, May 2017, Q-Chem Inc. Pleasanton 
 -------------------------------------------------------
 A restricted SCF calculation will be
 performed using DIIS
 SCF converges when DIIS error is below 1.0e-08
 ---------------------------------------
  Cycle       Energy         DIIS error
 ---------------------------------------
    1   -8611.0583777806      9.02e-06  
    2   -8611.0583783148      2.86e-06  
    3   -8611.0583782624      3.70e-06  
    4   -8611.0583783911      3.70e-07  
    5   -8611.0583783935      1.29e-07  
    6   -8611.0583783940      3.54e-08  
    7   -8611.0583783940      1.21e-08  
    8   -8611.0583783917      7.15e-09  Convergence criterion met
 ---------------------------------------
 SCF time:   CPU 116.61s  wall 21.00s 
 SCF   energy in the final basis set =    -8611.0583783917
 Total energy in the final basis set =    -8611.0583783917

 --------------------------------------------------------------

                    Orbital Energies (a.u.)
 --------------------------------------------------------------

 Alpha MOs
 -- Occupied --
********-482.8622-482.8622-101.5887 -62.5177 -62.5150 -62.5149 -56.3386
-56.3358 -56.3357 -56.3342 -56.3340 -56.3315 -56.3315 -56.3312 -56.3312
-24.7340 -24.7339 -10.3194 -10.3193 -10.2949 -10.2800 -10.2800 -10.2778
 -9.5033  -8.7265  -8.7237  -8.7237  -7.2684  -7.2582  -7.2572  -6.5591
 -6.5562  -6.5562  -6.5446  -6.5438  -6.5420  -6.5419  -6.5411  -6.5411
 -2.6696  -2.6669  -2.6668  -2.6659  -2.6652  -2.6632  -2.6630  -2.6624
 -2.6624  -2.6537  -2.6536  -2.6511  -2.6510  -2.6509  -2.6509  -1.2798
 -1.2792  -0.9569  -0.9006  -0.8665  -0.8538  -0.8114  -0.7683  -0.7568
 -0.6638  -0.6611  -0.6015  -0.5933  -0.5491  -0.5290  -0.5110  -0.5030
 -0.4849  -0.4659  -0.4446  -0.4427  -0.4236  -0.4185  -0.3842  -0.3648
 -0.3591  -0.3500  -0.3237  -0.3231  -0.3161  -0.3073  -0.2740  -0.2740
 -- Virtual --
 -0.0834  -0.0687  -0.0582  -0.0325  -0.0269  -0.0105   0.0124   0.0184
  0.0213   0.0347   0.0384   0.0450   0.0515   0.0567   0.0571   0.0667
  0.0671   0.0676   0.0762   0.0875   0.0909   0.0940   0.0990   0.1009
  0.1043   0.1193   0.1213   0.1309   0.1406   0.1431   0.1512   0.1523
  0.1577   0.1604   0.1696   0.1764   0.1880   0.1950   0.2033   0.2079
  0.2106   0.2111   0.2228   0.2255   0.2330   0.2409   0.2587   0.2597
  0.2670   0.2726   0.2994   0.3037   0.3273   0.3363   0.3399   0.3440
  0.3522   0.3810   0.3903   0.3994   0.4110   0.4137   0.4193   0.4224
  0.4234   0.4301   0.4424   0.4460   0.4481   0.4614   0.4866   0.4998
  0.5003   0.5094   0.5184   0.5191   0.5339   0.5383   0.5400   0.5429
  0.5629   0.5667   0.5887   0.5921   0.5969   0.6037   0.6195   0.6298
  0.6307   0.6537   0.6799   0.6813   0.6896   0.7047   0.7187   0.7325
  0.7558   0.7604   0.7909   0.7954   0.8123   0.8173   0.8345   0.8385
  0.8392   0.8530   0.8741   0.9020   0.9132   0.9288   0.9408   0.9698
  0.9764   0.9952   1.0061   1.0534   1.0681   1.0808   1.0940   1.1412
  1.1463   1.1546   1.2237   1.2264   1.2287   1.2557   1.2821   1.3704
  1.3983   1.4030   1.4141   1.4372   1.4429   1.4858   1.5263   1.5508
  1.5539   1.5883   1.5906   1.7046   1.7237   1.7458   1.7465   1.8052
  1.8102   1.8343   1.8367   1.8761   1.9949   2.0007   2.0029   2.0178
  2.0432   2.0553   2.0568   2.1217   2.1476   2.1748   2.1995   2.2073
  2.2434   2.2467   2.2537   2.2836   2.2855   2.3154   2.3212   2.3541
  2.3891   2.4750   2.5633   2.5633   2.6847   2.7121   2.8017   2.8228
  2.8838   3.0170   3.0252   3.0273   3.0646   3.0916   3.1658   3.1765
  3.3857   3.4239   3.6417   3.7432   3.7486   3.7491   3.7604   3.8678
  3.9102   3.9574   3.9582   3.9758   3.9871   3.9874   4.0230   4.0556
  4.0606   4.0614   4.0643   4.0666   4.0999   4.1063   4.2394   4.2555
  4.2621   4.4016   4.4020   4.4198   4.8216   4.8231   4.8539   6.2887
  6.2980   6.4334   6.4477   6.6079   6.7449   6.7626   6.7667   6.7715
  7.5413   7.5426   7.5597   7.6513   7.6635   7.6896   7.7444   7.7477
  7.7732   9.7674  23.2601  23.7686  23.7757  23.9297  23.9449  24.0348
 25.8125  26.2009  26.6210  47.9540  48.0090  48.0173  66.7651  66.7689
215.7588 289.7367 289.7380 289.7548 289.8468 289.8580 289.8902 289.9656
289.9698 289.99671020.75971020.82941020.8395
 --------------------------------------------------------------

          Ground-State Mulliken Net Atomic Charges

     Atom                 Charge (a.u.)
  ----------------------------------------
      1 C                    -0.675816
      2 C                     1.044037
      3 C                    -0.658149
      4 C                     0.056212
      5 C                     0.091307
      6 C                     0.061995
      7 F                    -0.090625
      8 Br                   -0.049369
      9 F                    -0.091179
     10 Br                   -0.123906
     11 Cl                    0.560469
     12 Br                   -0.124977
  ----------------------------------------
  Sum of atomic charges =     0.000000

 -----------------------------------------------------------------
                    Cartesian Multipole Moments
 -----------------------------------------------------------------
    Charge (ESU x 10^10)
                -0.0000
    Dipole Moment (Debye)
         X       0.3428      Y       0.0000      Z      -0.1934
       Tot       0.3936
    Quadrupole Moments (Debye-Ang)
        XX    -108.6745     XY       0.0000     YY    -110.9685
        XZ      -1.6193     YZ       0.0000     ZZ    -111.6660
    Octopole Moments (Debye-Ang^2)
       XXX    -449.5434    XXY       0.0000    XYY    -156.4358
       YYY       0.0000    XXZ     -49.7996    XYZ      -0.0000
       YYZ     -64.4490    XZZ    -155.0261    YZZ       0.0000
       ZZZ    -221.7350
    Hexadecapole Moments (Debye-Ang^3)
      XXXX   -3870.5154   XXXY       0.0000   XXYY    -711.0066
      XYYY       0.0000   YYYY    -126.0169   XXXZ    -153.9493
      XXYZ      -0.0000   XYYZ     -61.4218   YYYZ       0.0000
      XXZZ   -1065.8870   XYZZ       0.0000   YYZZ    -494.2969
      XZZZ    -217.4537   YZZZ       0.0000   ZZZZ   -2776.3020
 -----------------------------------------------------------------
 Calculating analytic gradient of the SCF energy
 Gradient of SCF Energy
            1           2           3           4           5           6
    1  -0.0000366  -0.0000843  -0.0000080  -0.0000371   0.0000599   0.0000891
    2  -0.0000000   0.0000000  -0.0000000   0.0000000  -0.0000000   0.0000000
    3  -0.0000927  -0.0000001   0.0000830  -0.0000225  -0.0000011   0.0000418
            7           8           9          10          11          12
    1   0.0000748  -0.0000277  -0.0000836  -0.0000403  -0.0000099   0.0001037
    2  -0.0000000   0.0000000   0.0000000   0.0000000   0.0000000   0.0000000
    3  -0.0000298  -0.0000876  -0.0000523   0.0000742   0.0000907  -0.0000036
 Max gradient component =       1.037E-04
 RMS gradient           =       5.000E-05
 Gradient time:  CPU 66.91 s  wall 11.25 s
 Geometry Optimization Parameters
   NAtoms,    NIC,     NZ,  NCons,   NDum,   NFix, NCnnct, MaxDiis
       12      78      12       0       0       0       0       0

 Cartesian Hessian Update
 Hessian updated using BFGS update


** GEOMETRY OPTIMIZATION IN DELOCALIZED INTERNAL COORDINATES **
   Searching for a Minimum

   Optimization Cycle:   5

                       Coordinates (Angstroms)
     ATOM                X               Y               Z
      1  C         0.0199396685    0.0000000000    0.0053053491
      2  C        -0.0023949054    0.0000000000    1.3959785657
      3  C         1.2130424425    0.0000000000    2.0720964145
      4  C         2.4296757750    0.0000000000    1.3930745536
      5  C         2.4325555382    0.0000000000   -0.0092654270
      6  C         1.2164376785    0.0000000000   -0.7079737765
      7  F        -1.1376910534    0.0000000000   -0.6568461468
      8  Br       -1.6379681833    0.0000000000    2.3415923733
      9  F         1.2074379143    0.0000000000    3.4060901047
     10  Br        4.0237684745    0.0000000000    2.4165949037
     11  Cl        3.9332808603    0.0000000000   -0.8766445468
     12  Br        1.1276298444    0.0000000000   -2.6016723673
   Point Group: c1    Number of degrees of freedom:    30


   Energy is  -8611.058378392

 Hessian updated using BFGS update

 17 Hessian modes will be used to form the next step
  Hessian Eigenvalues:
     0.151619    0.201065    0.202717    0.211292    0.247519    0.250251
     0.266219    0.277359    0.309425    0.426935    0.455240    0.464696
     0.464979    0.470511    0.501098    0.541026    0.572934

 Minimum search - taking simple RFO step
 Searching for Lamda that Minimizes Along All modes
 Value Taken    Lamda =   0.00000000
 Step Taken.  Stepsize is  0.000491

                             Maximum     Tolerance    Cnvgd?
         Gradient           0.000067      0.000300     YES
         Displacement       0.000305      0.001200     YES
         Energy change     -0.000000      0.000001     YES


                       Distance Matrix (Angstroms)
             C (  1)   C (  2)   C (  3)   C (  4)   C (  5)   C (  6)
   C (  2)  1.390853
   C (  3)  2.386445  1.390835
   C (  4)  2.780779  2.432072  1.393294
   C (  5)  2.412660  2.811351  2.412318  1.402343
   C (  6)  1.392973  2.431495  2.780072  2.426180  1.402546
   F (  7)  1.333624  2.345845  3.601816  4.114399  3.628501  2.354684
   Br(  8)  2.864768  1.889255  2.863720  4.176771  4.700606  4.177019
   F (  9)  3.602151  2.346112  1.334005  2.355015  3.628439  4.114074
   Br( 10)  4.673859  4.153510  2.831759  1.894393  2.901165  4.200480
   Cl( 11)  4.011493  4.544707  4.011829  2.722582  1.733356  2.722074
   Br( 12)  2.832545  4.154295  4.674549  4.201586  2.902310  1.895780
             F (  7)   Br(  8)   F (  9)   Br( 10)   Cl( 11)
   Br(  8)  3.039887
   F (  9)  4.691171  3.038008
   Br( 10)  6.007221  5.662233  2.985099
   Cl( 11)  5.075733  6.433962  5.076617  3.294482
   Br( 12)  2.985637  5.664309  6.008293  5.794016  3.293539

 Final energy is   -8611.0583783916718     


 ******************************
 **  OPTIMIZATION CONVERGED  **
 ******************************

                       Coordinates (Angstroms)
     ATOM                X               Y               Z
      1  C         0.0199396685    0.0000000000    0.0053053491
      2  C        -0.0023949054    0.0000000000    1.3959785657
      3  C         1.2130424425    0.0000000000    2.0720964145
      4  C         2.4296757750    0.0000000000    1.3930745536
      5  C         2.4325555382    0.0000000000   -0.0092654270
      6  C         1.2164376785    0.0000000000   -0.7079737765
      7  F        -1.1376910534    0.0000000000   -0.6568461468
      8  Br       -1.6379681833    0.0000000000    2.3415923733
      9  F         1.2074379143    0.0000000000    3.4060901047
     10  Br        4.0237684745    0.0000000000    2.4165949037
     11  Cl        3.9332808603    0.0000000000   -0.8766445468
     12  Br        1.1276298444    0.0000000000   -2.6016723673

Z-matrix Print:
$molecule
0 1
Br
C  1 1.894393
C  2 1.393294 1 118.130104
F  3 1.334005 2 119.407277 1 -0.000000 0
C  3 1.390835 2 121.747329 1 -180.000000 0
C  5 1.390853 3 118.166003 2 -0.000000 0
F  6 1.333624 5 118.848955 3 -180.000000 0
C  6 1.392973 5 121.720924 3 -0.000000 0
C  2 1.402343 1 122.585676 3 -180.000000 0
Cl 9 1.733356 2 120.144423 1 -0.000000 0
Br 5 1.889255 3 120.879350 2 -180.000000 0
Br 8 1.895780 6 118.115814 5 -180.000000 0
$end


 --------------------------------------------------------------

                    Orbital Energies (a.u.)
 --------------------------------------------------------------

 Alpha MOs
 -- Occupied --
********-482.8622-482.8622-101.5887 -62.5177 -62.5150 -62.5149 -56.3386
-56.3358 -56.3357 -56.3342 -56.3340 -56.3315 -56.3315 -56.3312 -56.3312
-24.7340 -24.7339 -10.3194 -10.3193 -10.2949 -10.2800 -10.2800 -10.2778
 -9.5033  -8.7265  -8.7237  -8.7237  -7.2684  -7.2582  -7.2572  -6.5591
 -6.5562  -6.5562  -6.5446  -6.5438  -6.5420  -6.5419  -6.5411  -6.5411
 -2.6696  -2.6669  -2.6668  -2.6659  -2.6652  -2.6632  -2.6630  -2.6624
 -2.6624  -2.6537  -2.6536  -2.6511  -2.6510  -2.6509  -2.6509  -1.2798
 -1.2792  -0.9569  -0.9006  -0.8665  -0.8538  -0.8114  -0.7683  -0.7568
 -0.6638  -0.6611  -0.6015  -0.5933  -0.5491  -0.5290  -0.5110  -0.5030
 -0.4849  -0.4659  -0.4446  -0.4427  -0.4236  -0.4185  -0.3842  -0.3648
 -0.3591  -0.3500  -0.3237  -0.3231  -0.3161  -0.3073  -0.2740  -0.2740
 -- Virtual --
 -0.0834  -0.0687  -0.0582  -0.0325  -0.0269  -0.0105   0.0124   0.0184
  0.0213   0.0347   0.0384   0.0450   0.0515   0.0567   0.0571   0.0667
  0.0671   0.0676   0.0762   0.0875   0.0909   0.0940   0.0990   0.1009
  0.1043   0.1193   0.1213   0.1309   0.1406   0.1431   0.1512   0.1523
  0.1577   0.1604   0.1696   0.1764   0.1880   0.1950   0.2033   0.2079
  0.2106   0.2111   0.2228   0.2255   0.2330   0.2409   0.2587   0.2597
  0.2670   0.2726   0.2994   0.3037   0.3273   0.3363   0.3399   0.3440
  0.3522   0.3810   0.3903   0.3994   0.4110   0.4137   0.4193   0.4224
  0.4234   0.4301   0.4424   0.4460   0.4481   0.4614   0.4866   0.4998
  0.5003   0.5094   0.5184   0.5191   0.5339   0.5383   0.5400   0.5429
  0.5629   0.5667   0.5887   0.5921   0.5969   0.6037   0.6195   0.6298
  0.6307   0.6537   0.6799   0.6813   0.6896   0.7047   0.7187   0.7325
  0.7558   0.7604   0.7909   0.7954   0.8123   0.8173   0.8345   0.8385
  0.8392   0.8530   0.8741   0.9020   0.9132   0.9288   0.9408   0.9698
  0.9764   0.9952   1.0061   1.0534   1.0681   1.0808   1.0940   1.1412
  1.1463   1.1546   1.2237   1.2264   1.2287   1.2557   1.2821   1.3704
  1.3983   1.4030   1.4141   1.4372   1.4429   1.4858   1.5263   1.5508
  1.5539   1.5883   1.5906   1.7046   1.7237   1.7458   1.7465   1.8052
  1.8102   1.8343   1.8367   1.8761   1.9949   2.0007   2.0029   2.0178
  2.0432   2.0553   2.0568   2.1217   2.1476   2.1748   2.1995   2.2073
  2.2434   2.2467   2.2537   2.2836   2.2855   2.3154   2.3212   2.3541
  2.3891   2.4750   2.5633   2.5633   2.6847   2.7121   2.8017   2.8228
  2.8838   3.0170   3.0252   3.0273   3.0646   3.0916   3.1658   3.1765
  3.3857   3.4239   3.6417   3.7432   3.7486   3.7491   3.7604   3.8678
  3.9102   3.9574   3.9582   3.9758   3.9871   3.9874   4.0230   4.0556
  4.0606   4.0614   4.0643   4.0666   4.0999   4.1063   4.2394   4.2555
  4.2621   4.4016   4.4020   4.4198   4.8216   4.8231   4.8539   6.2887
  6.2980   6.4334   6.4477   6.6079   6.7449   6.7626   6.7667   6.7715
  7.5413   7.5426   7.5597   7.6513   7.6635   7.6896   7.7444   7.7477
  7.7732   9.7674  23.2601  23.7686  23.7757  23.9297  23.9449  24.0348
 25.8125  26.2009  26.6210  47.9540  48.0090  48.0173  66.7651  66.7689
215.7588 289.7367 289.7380 289.7548 289.8468 289.8580 289.8902 289.9656
289.9698 289.99671020.75971020.82941020.8395
 --------------------------------------------------------------

          Ground-State Mulliken Net Atomic Charges

     Atom                 Charge (a.u.)
  ----------------------------------------
      1 C                    -0.675816
      2 C                     1.044037
      3 C                    -0.658149
      4 C                     0.056212
      5 C                     0.091307
      6 C                     0.061995
      7 F                    -0.090625
      8 Br                   -0.049369
      9 F                    -0.091179
     10 Br                   -0.123906
     11 Cl                    0.560469
     12 Br                   -0.124977
  ----------------------------------------
  Sum of atomic charges =     0.000000

 -----------------------------------------------------------------
                    Cartesian Multipole Moments
 -----------------------------------------------------------------
    Charge (ESU x 10^10)
                -0.0000
    Dipole Moment (Debye)
         X       0.3428      Y       0.0000      Z      -0.1934
       Tot       0.3936
    Quadrupole Moments (Debye-Ang)
        XX    -108.6745     XY       0.0000     YY    -110.9685
        XZ      -1.6193     YZ       0.0000     ZZ    -111.6660
    Octopole Moments (Debye-Ang^2)
       XXX    -449.5434    XXY       0.0000    XYY    -156.4358
       YYY       0.0000    XXZ     -49.7996    XYZ      -0.0000
       YYZ     -64.4490    XZZ    -155.0261    YZZ       0.0000
       ZZZ    -221.7350
    Hexadecapole Moments (Debye-Ang^3)
      XXXX   -3870.5154   XXXY       0.0000   XXYY    -711.0066
      XYYY       0.0000   YYYY    -126.0169   XXXZ    -153.9493
      XXYZ      -0.0000   XYYZ     -61.4218   YYYZ       0.0000
      XXZZ   -1065.8870   XYZZ       0.0000   YYZZ    -494.2969
      XZZZ    -217.4537   YZZZ       0.0000   ZZZZ   -2776.3020
 -----------------------------------------------------------------
Archival summary:
1\1\february\OPT\ProcedureUnspecified\BasisUnspecified\r3l126\taweetha\MonDec204:24:362019MonDec204:24:362019\0\\#,OPT,ProcedureUnspecified,BasisUnspecified,\\0,1\Br\C,1,1.89439\C,2,1.39329,1,118.13\F,3,1.33401,2,119.407,1,-0,0\C,3,1.39084,2,121.747,1,-180,0\C,5,1.39085,3,118.166,2,-0,0\F,6,1.33362,5,118.849,3,-180,0\C,6,1.39297,5,121.721,3,-0,0\C,2,1.40234,1,122.586,3,-180,0\Cl,9,1.73336,2,120.144,1,-0,0\Br,5,1.88926,3,120.879,2,-180,0\Br,8,1.89578,6,118.116,5,-180,0\\\@

 Total job time:  193.69s(wall), 1091.80s(cpu) 
 Mon Dec  2 04:24:36 2019

        *************************************************************
        *                                                           *
        *  Thank you very much for using Q-Chem.  Have a nice day.  *
        *                                                           *
        *************************************************************


 
User input: 2 of 2 
 
                  Welcome to Q-Chem
     A Quantum Leap Into The Future Of Chemistry


 Q-Chem 5.2 (devel), Q-Chem, Inc., Pleasanton, CA (2019)

 Yihan Shao,  Zhengting Gan,  E. Epifanovsky,  A. T. B. Gilbert,  M. Wormit,  
 J. Kussmann,  A. W. Lange,  A. Behn,  Jia Deng,  Xintian Feng,  D. Ghosh,  
 M. Goldey,  P. R. Horn,  L. D. Jacobson,  I. Kaliman,  T. Kus,  A. Landau,  
 Jie Liu,  E. I. Proynov,  R. M. Richard,  R. P. Steele,  E. J. Sundstrom,  
 H. L. Woodcock III,  P. M. Zimmerman,  D. Zuev,  B. Albrecht,  E. Alguire,  
 S. A. Baeppler,  D. Barton,  Z. Benda,  Y. A. Bernard,  E. J. Berquist,  
 K. B. Bravaya,  H. Burton,  D. Casanova,  Chun-Min Chang,  Yunqing Chen,  
 A. Chien,  K. D. Closser,  M. P. Coons,  S. Coriani,  S. Dasgupta,  
 A. L. Dempwolff,  M. Diedenhofen,  Hainam Do,  R. G. Edgar,  Po-Tung Fang,  
 S. Faraji,  S. Fatehi,  Qingguo Feng,  K. D. Fenk,  J. Fosso-Tande,  
 J. Gayvert,  Qinghui Ge,  A. Ghysels,  G. Gidofalvi,  J. Gomes,  
 J. Gonthier,  A. Gunina,  D. Hait,  M. W. D. Hanson-Heine,  
 P. H. P. Harbach,  A. W. Hauser,  M. F. Herbst,  J. E. Herr,  
 E. G. Hohenstein,  Z. C. Holden,  Kerwin Hui,  B. C. Huynh,  T.-C. Jagau,  
 Hyunjun Ji,  B. Kaduk,  K. Khistyaev,  Jaehoon Kim,  P. Klunzinger,  K. Koh,  
 D. Kosenkov,  L. Koulias,  T. Kowalczyk,  C. M. Krauter,  A. Kunitsa,  
 Ka Un Lao,  A. Laurent,  K. V. Lawler,  Joonho Lee,  D. Lefrancois,  
 S. Lehtola,  D. S. Levine,  Yi-Pei Li,  You-Sheng Lin,  Fenglai Liu,  
 E. Livshits,  A. Luenser,  P. Manohar,  E. Mansoor,  S. F. Manzer,  
 Shan-Ping Mao,  Yuezhi Mao,  N. Mardirossian,  A. V. Marenich,  
 T. Markovich,  L. A. Martinez-Martinez,  S. A. Maurer,  N. J. Mayhall,  
 S. C. McKenzie,  J.-M. Mewes,  P. Morgante,  A. F. Morrison,  
 J. W. Mullinax,  K. Nanda,  T. S. Nguyen-Beck,  R. Olivares-Amaya,  
 J. A. Parkhill,  Zheng Pei,  T. M. Perrine,  F. Plasser,  P. Pokhilko,  
 S. Prager,  A. Prociuk,  E. Ramos,  D. R. Rehn,  F. Rob,  M. Scheurer,  
 M. Schneider,  N. Sergueev,  S. M. Sharada,  S. Sharma,  D. W. Small,  
 T. Stauch,  T. Stein,  Yu-Chuan Su,  A. J. W. Thom,  A. Tkatchenko,  
 T. Tsuchimochi,  N. M. Tubman,  L. Vogt,  M. L. Vidal,  O. Vydrov,  
 M. A. Watson,  J. Wenzel,  M. de Wergifosse,  T. A. Wesolowski,  A. White,  
 J. Witte,  A. Yamada,  Jun Yang,  K. Yao,  S. Yeganeh,  S. R. Yost,  
 Zhi-Qiang You,  A. Zech,  Igor Ying Zhang,  Xing Zhang,  Yan Zhao,  
 Ying Zhu,  B. R. Brooks,  G. K. L. Chan,  C. J. Cramer,  M. S. Gordon,  
 W. J. Hehre,  A. Klamt,  M. W. Schmidt,  C. D. Sherrill,  D. G. Truhlar,  
 A. Aspuru-Guzik,  R. Baer,  A. T. Bell,  N. A. Besley,  Jeng-Da Chai,  
 A. E. DePrince, III,  R. A. DiStasio Jr.,  A. Dreuw,  B. D. Dunietz,  
 T. R. Furlani,  Chao-Ping Hsu,  Yousung Jung,  Jing Kong,  D. S. Lambrecht,  
 WanZhen Liang,  C. Ochsenfeld,  V. A. Rassolov,  L. V. Slipchenko,  
 J. E. Subotnik,  T. Van Voorhis,  J. M. Herbert,  A. I. Krylov,  
 P. M. W. Gill,  M. Head-Gordon

 Contributors to earlier versions of Q-Chem not listed above: 
 R. D. Adamson,  B. Austin,  J. Baker,  G. J. O. Beran,  K. Brandhorst,  
 S. T. Brown,  E. F. C. Byrd,  A. K. Chakraborty,  C.-L. Cheng,  
 Siu Hung Chien,  D. M. Chipman,  D. L. Crittenden,  H. Dachsel,  
 R. J. Doerksen,  A. D. Dutoi,  L. Fusti-Molnar,  W. A. Goddard III,  
 A. Golubeva-Zadorozhnaya,  S. R. Gwaltney,  G. Hawkins,  A. Heyden,  
 S. Hirata,  G. Kedziora,  F. J. Keil,  C. Kelley,  Jihan Kim,  R. A. King,  
 R. Z. Khaliullin,  P. P. Korambath,  W. Kurlancheek,  A. M. Lee,  M. S. Lee,  
 S. V. Levchenko,  Ching Yeh Lin,  D. Liotard,  R. C. Lochan,  I. Lotan,  
 P. E. Maslen,  N. Nair,  D. P. O'Neill,  D. Neuhauser,  E. Neuscamman,  
 C. M. Oana,  R. Olson,  B. Peters,  R. Peverati,  P. A. Pieniazek,  
 Y. M. Rhee,  J. Ritchie,  M. A. Rohrdanz,  E. Rosta,  N. J. Russ,  
 H. F. Schaefer III,  N. E. Schultz,  N. Shenvi,  A. C. Simmonett,  A. Sodt,  
 D. Stuck,  K. S. Thanthiriwatte,  V. Vanovschi,  Tao Wang,  A. Warshel,  
 C. F. Williams,  Q. Wu,  X. Xu,  W. Zhang

 Please cite Q-Chem as follows:
 Y. Shao et al., Mol. Phys. 113, 184-215 (2015)
 DOI: 10.1080/00268976.2014.952696

 Q-Chem 5.2.1 for Intel X86 EM64T Linux

 Parts of Q-Chem use Armadillo 8.300.2 (Tropical Shenanigans).
 http://arma.sourceforge.net/

 Q-Chem begins on Mon Dec  2 04:24:36 2019  

Host: 
0

     Scratch files written to /scratch/taweetham/qchem30718//
NAlpha2: 176
NElect   176
Mult     1
The previous job contains 0 fragments, simply inherited here

Checking the input file for inconsistencies... 	...done.

--------------------------------------------------------------
User input:
--------------------------------------------------------------

$MOLECULE
READ
$END

$REM
   JOB_TYPE 	FREQUENCY
   BASIS 	6-311++G**
   METHOD	B3LYP	
$END


--------------------------------------------------------------
 ----------------------------------------------------------------
             Standard Nuclear Orientation (Angstroms)
    I     Atom           X                Y                Z
 ----------------------------------------------------------------
    1      C      -0.8203273586    -1.1968329207    -0.0000000000
    2      C      -1.5399327357    -0.0066065012     0.0000000000
    3      C      -0.8303309728     1.1895910703     0.0000000000
    4      C       0.5627196464     1.2156165503     0.0000000000
    5      C       1.2713921199     0.0055136458    -0.0000000000
    6      C       0.5725784579    -1.2105437017    -0.0000000000
    7      F      -1.4870201444    -2.3518542283    -0.0000000000
    8      Br     -3.4291762131    -0.0132776163     0.0000000000
    9      F      -1.5069399709     2.3392740005     0.0000000000
   10      Br      1.4245175960     2.9026345513     0.0000000000
   11      Cl      3.0047364690     0.0118695314    -0.0000000000
   12      Br      1.4494736491    -2.8913280447    -0.0000000000
 ----------------------------------------------------------------
 Molecular Point Group                 Cs    NOp =  2
 Largest Abelian Subgroup              Cs    NOp =  2
 Nuclear Repulsion Energy =        1934.65039412 hartrees
 There are       88 alpha and       88 beta electrons
 Requested basis set is 6-311++G(d,p)
 There are 118 shells and 350 basis functions

 Total QAlloc Memory Limit   2000 MB
 Mega-Array Size       188 MB
 MEM_STATIC part       192 MB

                       Distance Matrix (Angstroms)
             C (  1)   C (  2)   C (  3)   C (  4)   C (  5)   C (  6)
   C (  2)  1.390853
   C (  3)  2.386445  1.390835
   C (  4)  2.780779  2.432072  1.393294
   C (  5)  2.412660  2.811351  2.412318  1.402343
   C (  6)  1.392973  2.431495  2.780072  2.426180  1.402546
   F (  7)  1.333624  2.345845  3.601816  4.114399  3.628501  2.354684
   Br(  8)  2.864768  1.889255  2.863720  4.176771  4.700606  4.177019
   F (  9)  3.602151  2.346112  1.334005  2.355015  3.628439  4.114074
   Br( 10)  4.673859  4.153510  2.831759  1.894393  2.901165  4.200480
   Cl( 11)  4.011493  4.544707  4.011829  2.722582  1.733356  2.722074
   Br( 12)  2.832545  4.154295  4.674549  4.201586  2.902310  1.895780
             F (  7)   Br(  8)   F (  9)   Br( 10)   Cl( 11)
   Br(  8)  3.039887
   F (  9)  4.691171  3.038008
   Br( 10)  6.007221  5.662233  2.985099
   Cl( 11)  5.075733  6.433962  5.076617  3.294482
   Br( 12)  2.985637  5.664309  6.008293  5.794016  3.293539

 A cutoff of  1.0D-11 yielded   4775 shell pairs
 There are     46921 function pairs (     51478 Cartesian)
 Smallest overlap matrix eigenvalue = 9.60E-07

 Q-Chem warning in module stvman/mkSTV.C, line 318:

 Overlap eigenvalue is smaller than square root of threshold
 Use THRESH >= 12 to get rid of this warning

 Linear dependence detected in AO basis
 Tighter screening thresholds may be required for diffuse basis sets
 Use S2THRESH > 14 and THRESH = 14 in case of SCF convergence issues
 Number of orthogonalized atomic orbitals = 349
 Maximum deviation from orthogonality = 9.642E-11
 Guess from superposition of atomic densities
 Warning:  Energy on first SCF cycle will be non-variational
 SAD guess density has 176.000000 electrons

 -----------------------------------------------------------------------
  General SCF calculation program by
  Eric Jon Sundstrom, Paul Horn, Yuezhi Mao, Dmitri Zuev, Alec White,
  David Stuck, Shaama M.S., Shane Yost, Joonho Lee, David Small,
  Daniel Levine, Susi Lehtola, Hugh Burton, Evgeny Epifanovsky,
  Bang C. Huynh
 -----------------------------------------------------------------------
 Exchange:     0.2000 Hartree-Fock + 0.0800 Slater + 0.7200 B88
 Correlation:  0.1900 VWN1RPA + 0.8100 LYP
 Using SG-1 standard quadrature grid
 using 6 threads for integral computing
 -------------------------------------------------------
 OpenMP Integral computing Module                
 Release: version 2.0, May 2017, Q-Chem Inc. Pleasanton 
 -------------------------------------------------------
 A restricted SCF calculation will be
 performed using DIIS
 SCF converges when DIIS error is below 1.0e-08
 ---------------------------------------
  Cycle       Energy         DIIS error
 ---------------------------------------
    1   -8613.5353965211      3.21e-02  
    2   -8611.0127618428      2.41e-03  
    3   -8611.0013716608      2.52e-03  
    4   -8611.0521681834      6.09e-04  
    5   -8611.0570063517      2.54e-04  
    6   -8611.0578773319      7.86e-05  
    7   -8611.0579523712      1.83e-05  
    8   -8611.0579563545      9.46e-06  
    9   -8611.0579576057      1.95e-06  
   10   -8611.0579576377      3.77e-07  
   11   -8611.0579576380      1.37e-07  
   12   -8611.0579576387      4.87e-08  
   13   -8611.0579576393      6.89e-09  Convergence criterion met
 ---------------------------------------
 SCF time:   CPU 199.39s  wall 36.00s 
 SCF   energy in the final basis set =    -8611.0579576393
 Total energy in the final basis set =    -8611.0579576393

 --------------------------------------------------------------
             Orbital Energies (a.u.) and Symmetries
 --------------------------------------------------------------

 Alpha MOs, Restricted
 -- Occupied --                  
-482.87 -482.86 -482.86 -101.59  -62.52  -62.52  -62.51  -56.34
  1 A'    2 A'    3 A'    4 A'    5 A'    6 A'    7 A'    8 A'                 
-56.336 -56.336 -56.334 -56.334 -56.332 -56.331 -56.331 -56.331
  9 A'   10 A'    1 A"   11 A'    2 A"    3 A"   12 A'   13 A'                 
-24.734 -24.734 -10.319 -10.319 -10.295 -10.280 -10.280 -10.278
 14 A'   15 A'   16 A'   17 A'   18 A'   19 A'   20 A'   21 A'                 
 -9.503  -8.727  -8.724  -8.724  -7.268  -7.258  -7.257  -6.559
 22 A'   23 A'   24 A'   25 A'   26 A'    4 A"   27 A'   28 A'                 
 -6.556  -6.556  -6.545  -6.544  -6.542  -6.542  -6.541  -6.541
 29 A'   30 A'    5 A"   31 A'    6 A"    7 A"   32 A'   33 A'                 
 -2.670  -2.667  -2.667  -2.666  -2.665  -2.663  -2.663  -2.663
 34 A'   35 A'   36 A'    8 A"   37 A'    9 A"   10 A"   38 A'                 
 -2.662  -2.654  -2.654  -2.651  -2.651  -2.651  -2.651  -1.280
 39 A'   11 A"   40 A'   41 A'   12 A"   42 A'   13 A"   43 A'                 
 -1.279  -0.957  -0.901  -0.867  -0.854  -0.811  -0.768  -0.757
 44 A'   45 A'   46 A'   47 A'   48 A'   49 A'   50 A'   51 A'                 
 -0.664  -0.661  -0.602  -0.593  -0.549  -0.529  -0.511  -0.503
 52 A'   53 A'   54 A'   55 A'   56 A'   14 A"   15 A"   57 A'                 
 -0.485  -0.466  -0.445  -0.443  -0.424  -0.419  -0.384  -0.365
 58 A'   59 A'   60 A'   16 A"   61 A'   62 A'   17 A"   18 A"                 
 -0.359  -0.350  -0.324  -0.323  -0.316  -0.307  -0.274  -0.274
 63 A'   19 A"   64 A'   65 A'   20 A"   66 A'   21 A"   22 A"                 
 -- Virtual --                   
 -0.084  -0.069  -0.058  -0.033  -0.027  -0.011   0.012   0.018
 67 A'   23 A"   24 A"   68 A'   69 A'   70 A'   71 A'   72 A'                 
  0.021   0.035   0.038   0.045   0.051   0.057   0.057   0.067
 73 A'   25 A"   74 A'   75 A'   76 A'   26 A"   27 A"   77 A'                 
  0.067   0.068   0.076   0.088   0.091   0.094   0.099   0.101
 78 A'   79 A'   28 A"   80 A'   29 A"   81 A'   82 A'   30 A"                 
  0.104   0.119   0.121   0.131   0.140   0.143   0.151   0.152
 31 A"   83 A'   84 A'   85 A'   32 A"   86 A'   33 A"   87 A'                 
  0.158   0.160   0.170   0.176   0.188   0.195   0.203   0.208
 88 A'   34 A"   89 A'   90 A'   91 A'   92 A'   93 A'   94 A'                 
  0.211   0.211   0.223   0.226   0.233   0.241   0.258   0.261
 95 A'   35 A"   96 A'   97 A'   98 A'   99 A'  100 A'  101 A'                 
  0.267   0.272   0.299   0.304   0.327   0.336   0.340   0.344
102 A'  103 A'  104 A'   36 A"  105 A'   37 A"  106 A'  107 A'                 
  0.352   0.381   0.391   0.399   0.411   0.414   0.419   0.423
108 A'  109 A'  110 A'  111 A'  112 A'   38 A"  113 A'  114 A'                 
  0.423   0.430   0.442   0.446   0.448   0.461   0.486   0.500
 39 A"   40 A"  115 A'  116 A'   41 A"  117 A'  118 A'   42 A"                 
  0.500   0.509   0.518   0.519   0.534   0.538   0.540   0.543
119 A'  120 A'   43 A"   44 A"  121 A'   45 A"   46 A"   47 A"                 
  0.563   0.567   0.589   0.592   0.597   0.604   0.620   0.630
122 A'   48 A"   49 A"   50 A"  123 A'  124 A'  125 A'  126 A'                 
  0.631   0.654   0.680   0.681   0.690   0.705   0.719   0.733
127 A'  128 A'   51 A"  129 A'   52 A"  130 A'  131 A'  132 A'                 
  0.756   0.760   0.791   0.795   0.812   0.817   0.834   0.838
 53 A"  133 A'  134 A'  135 A'  136 A'  137 A'  138 A'   54 A"                 
  0.839   0.853   0.874   0.902   0.913   0.929   0.941   0.970
139 A'  140 A'  141 A'  142 A'  143 A'   55 A"   56 A"  144 A'                 
  0.976   0.995   1.006   1.054   1.068   1.081   1.094   1.141
145 A'  146 A'  147 A'  148 A'  149 A'  150 A'   57 A"  151 A'                 
  1.146   1.155   1.224   1.226   1.229   1.256   1.282   1.370
 58 A"  152 A'   59 A"  153 A'   60 A"   61 A"  154 A'  155 A'                 
  1.398   1.403   1.414   1.437   1.443   1.486   1.526   1.551
156 A'   62 A"   63 A"  157 A'  158 A'  159 A'  160 A'  161 A'                 
  1.554   1.588   1.591   1.705   1.724   1.746   1.746   1.805
162 A'  163 A'  164 A'   64 A"   65 A"  165 A'  166 A'  167 A'                 
  1.810   1.834   1.837   1.876   1.995   2.001   2.003   2.018
168 A'   66 A"   67 A"   68 A"  169 A'   69 A"   70 A"  170 A'                 
  2.043   2.056   2.057   2.122   2.148   2.176   2.200   2.208
 71 A"  171 A'  172 A'  173 A'  174 A'  175 A'  176 A'  177 A'                 
  2.243   2.247   2.254   2.284   2.286   2.315   2.321   2.354
 72 A"  178 A'   73 A"  179 A'  180 A'  181 A'  182 A'  183 A'                 
  2.389   2.475   2.563   2.563   2.685   2.712   2.802   2.823
184 A'  185 A'   74 A"  186 A'   75 A"   76 A"   77 A"   78 A"                 
  2.884   3.017   3.025   3.027   3.065   3.092   3.166   3.176
187 A'  188 A'  189 A'   79 A"  190 A'  191 A'  192 A'  193 A'                 
  3.386   3.424   3.642   3.743   3.749   3.749   3.760   3.868
194 A'  195 A'  196 A'  197 A'   80 A"   81 A"  198 A'  199 A'                 
  3.910   3.957   3.958   3.976   3.987   3.987   4.023   4.056
200 A'   82 A"   83 A"   84 A"   85 A"   86 A"  201 A'  202 A'                 
  4.060   4.061   4.064   4.067   4.100   4.106   4.239   4.255
 87 A"   88 A"  203 A'  204 A'   89 A"  205 A'  206 A'  207 A'                 
  4.262   4.402   4.402   4.420   4.822   4.823   4.854   6.289
208 A'  209 A'  210 A'  211 A'  212 A'  213 A'  214 A'   90 A"                 
  6.298   6.433   6.448   6.608   6.745   6.763   6.767   6.771
 91 A"  215 A'  216 A'  217 A'  218 A'  219 A'  220 A'  221 A'                 
  7.542   7.542   7.560   7.652   7.664   7.690   7.744   7.748
 92 A"   93 A"   94 A"  222 A'  223 A'  224 A'  225 A'  226 A'                 
  7.773   9.767  23.260  23.769  23.776  23.930  23.945  24.035
227 A'  228 A'  229 A'  230 A'  231 A'  232 A'  233 A'  234 A'                 
 25.813  26.201  26.621  47.954  48.009  48.017  66.765  66.769
 95 A"  235 A'  236 A'  237 A'  238 A'  239 A'  240 A'  241 A'                 
215.759 289.737 289.738 289.755 289.847 289.858 289.890 289.966
242 A'   96 A"   97 A"   98 A"  243 A'  244 A'  245 A'  246 A'                 
289.970 289.9971020.7601020.8291020.839
247 A'  248 A'  249 A'  250 A'  251 A'                                         

 Beta MOs, Restricted
 -- Occupied --                  
-482.87 -482.86 -482.86 -101.59  -62.52  -62.52  -62.51  -56.34
  1 A'    2 A'    3 A'    4 A'    5 A'    6 A'    7 A'    8 A'                 
-56.336 -56.336 -56.334 -56.334 -56.332 -56.331 -56.331 -56.331
  9 A'   10 A'    1 A"   11 A'    2 A"    3 A"   12 A'   13 A'                 
-24.734 -24.734 -10.319 -10.319 -10.295 -10.280 -10.280 -10.278
 14 A'   15 A'   16 A'   17 A'   18 A'   19 A'   20 A'   21 A'                 
 -9.503  -8.727  -8.724  -8.724  -7.268  -7.258  -7.257  -6.559
 22 A'   23 A'   24 A'   25 A'   26 A'    4 A"   27 A'   28 A'                 
 -6.556  -6.556  -6.545  -6.544  -6.542  -6.542  -6.541  -6.541
 29 A'   30 A'    5 A"   31 A'    6 A"    7 A"   32 A'   33 A'                 
 -2.670  -2.667  -2.667  -2.666  -2.665  -2.663  -2.663  -2.663
 34 A'   35 A'   36 A'    8 A"   37 A'    9 A"   10 A"   38 A'                 
 -2.662  -2.654  -2.654  -2.651  -2.651  -2.651  -2.651  -1.280
 39 A'   11 A"   40 A'   41 A'   12 A"   42 A'   13 A"   43 A'                 
 -1.279  -0.957  -0.901  -0.867  -0.854  -0.811  -0.768  -0.757
 44 A'   45 A'   46 A'   47 A'   48 A'   49 A'   50 A'   51 A'                 
 -0.664  -0.661  -0.602  -0.593  -0.549  -0.529  -0.511  -0.503
 52 A'   53 A'   54 A'   55 A'   56 A'   14 A"   15 A"   57 A'                 
 -0.485  -0.466  -0.445  -0.443  -0.424  -0.419  -0.384  -0.365
 58 A'   59 A'   60 A'   16 A"   61 A'   62 A'   17 A"   18 A"                 
 -0.359  -0.350  -0.324  -0.323  -0.316  -0.307  -0.274  -0.274
 63 A'   19 A"   64 A'   65 A'   20 A"   66 A'   21 A"   22 A"                 
 -- Virtual --                   
 -0.084  -0.069  -0.058  -0.033  -0.027  -0.011   0.012   0.018
 67 A'   23 A"   24 A"   68 A'   69 A'   70 A'   71 A'   72 A'                 
  0.021   0.035   0.038   0.045   0.051   0.057   0.057   0.067
 73 A'   25 A"   74 A'   75 A'   76 A'   26 A"   27 A"   77 A'                 
  0.067   0.068   0.076   0.088   0.091   0.094   0.099   0.101
 78 A'   79 A'   28 A"   80 A'   29 A"   81 A'   82 A'   30 A"                 
  0.104   0.119   0.121   0.131   0.140   0.143   0.151   0.152
 31 A"   83 A'   84 A'   85 A'   32 A"   86 A'   33 A"   87 A'                 
  0.158   0.160   0.170   0.176   0.188   0.195   0.203   0.208
 88 A'   34 A"   89 A'   90 A'   91 A'   92 A'   93 A'   94 A'                 
  0.211   0.211   0.223   0.226   0.233   0.241   0.258   0.261
 95 A'   35 A"   96 A'   97 A'   98 A'   99 A'  100 A'  101 A'                 
  0.267   0.272   0.299   0.304   0.327   0.336   0.340   0.344
102 A'  103 A'  104 A'   36 A"  105 A'   37 A"  106 A'  107 A'                 
  0.352   0.381   0.391   0.399   0.411   0.414   0.419   0.423
108 A'  109 A'  110 A'  111 A'  112 A'   38 A"  113 A'  114 A'                 
  0.423   0.430   0.442   0.446   0.448   0.461   0.486   0.500
 39 A"   40 A"  115 A'  116 A'   41 A"  117 A'  118 A'   42 A"                 
  0.500   0.509   0.518   0.519   0.534   0.538   0.540   0.543
119 A'  120 A'   43 A"   44 A"  121 A'   45 A"   46 A"   47 A"                 
  0.563   0.567   0.589   0.592   0.597   0.604   0.620   0.630
122 A'   48 A"   49 A"   50 A"  123 A'  124 A'  125 A'  126 A'                 
  0.631   0.654   0.680   0.681   0.690   0.705   0.719   0.733
127 A'  128 A'   51 A"  129 A'   52 A"  130 A'  131 A'  132 A'                 
  0.756   0.760   0.791   0.795   0.812   0.817   0.834   0.838
 53 A"  133 A'  134 A'  135 A'  136 A'  137 A'  138 A'   54 A"                 
  0.839   0.853   0.874   0.902   0.913   0.929   0.941   0.970
139 A'  140 A'  141 A'  142 A'  143 A'   55 A"   56 A"  144 A'                 
  0.976   0.995   1.006   1.054   1.068   1.081   1.094   1.141
145 A'  146 A'  147 A'  148 A'  149 A'  150 A'   57 A"  151 A'                 
  1.146   1.155   1.224   1.226   1.229   1.256   1.282   1.370
 58 A"  152 A'   59 A"  153 A'   60 A"   61 A"  154 A'  155 A'                 
  1.398   1.403   1.414   1.437   1.443   1.486   1.526   1.551
156 A'   62 A"   63 A"  157 A'  158 A'  159 A'  160 A'  161 A'                 
  1.554   1.588   1.591   1.705   1.724   1.746   1.746   1.805
162 A'  163 A'  164 A'   64 A"   65 A"  165 A'  166 A'  167 A'                 
  1.810   1.834   1.837   1.876   1.995   2.001   2.003   2.018
168 A'   66 A"   67 A"   68 A"  169 A'   69 A"   70 A"  170 A'                 
  2.043   2.056   2.057   2.122   2.148   2.176   2.200   2.208
 71 A"  171 A'  172 A'  173 A'  174 A'  175 A'  176 A'  177 A'                 
  2.243   2.247   2.254   2.284   2.286   2.315   2.321   2.354
 72 A"  178 A'   73 A"  179 A'  180 A'  181 A'  182 A'  183 A'                 
  2.389   2.475   2.563   2.563   2.685   2.712   2.802   2.823
184 A'  185 A'   74 A"  186 A'   75 A"   76 A"   77 A"   78 A"                 
  2.884   3.017   3.025   3.027   3.065   3.092   3.166   3.176
187 A'  188 A'  189 A'   79 A"  190 A'  191 A'  192 A'  193 A'                 
  3.386   3.424   3.642   3.743   3.749   3.749   3.760   3.868
194 A'  195 A'  196 A'  197 A'   80 A"   81 A"  198 A'  199 A'                 
  3.910   3.957   3.958   3.976   3.987   3.987   4.023   4.056
200 A'   82 A"   83 A"   84 A"   85 A"   86 A"  201 A'  202 A'                 
  4.060   4.061   4.064   4.067   4.100   4.106   4.239   4.255
 87 A"   88 A"  203 A'  204 A'   89 A"  205 A'  206 A'  207 A'                 
  4.262   4.402   4.402   4.420   4.822   4.823   4.854   6.289
208 A'  209 A'  210 A'  211 A'  212 A'  213 A'  214 A'   90 A"                 
  6.298   6.433   6.448   6.608   6.745   6.763   6.767   6.771
 91 A"  215 A'  216 A'  217 A'  218 A'  219 A'  220 A'  221 A'                 
  7.542   7.542   7.560   7.652   7.664   7.690   7.744   7.748
 92 A"   93 A"   94 A"  222 A'  223 A'  224 A'  225 A'  226 A'                 
  7.773   9.767  23.260  23.769  23.776  23.930  23.945  24.035
227 A'  228 A'  229 A'  230 A'  231 A'  232 A'  233 A'  234 A'                 
 25.813  26.201  26.621  47.954  48.009  48.017  66.765  66.769
 95 A"  235 A'  236 A'  237 A'  238 A'  239 A'  240 A'  241 A'                 
215.759 289.737 289.738 289.755 289.847 289.858 289.890 289.966
242 A'   96 A"   97 A"   98 A"  243 A'  244 A'  245 A'  246 A'                 
289.970 289.9971020.7601020.8291020.839
247 A'  248 A'  249 A'  250 A'  251 A'                                         
 --------------------------------------------------------------

          Ground-State Mulliken Net Atomic Charges

     Atom                 Charge (a.u.)
  ----------------------------------------
      1 C                    -0.679326
      2 C                     1.053021
      3 C                    -0.679507
      4 C                     0.081260
      5 C                     0.067086
      6 C                     0.079799
      7 F                    -0.090619
      8 Br                   -0.051100
      9 F                    -0.090561
     10 Br                   -0.125339
     11 Cl                    0.560935
     12 Br                   -0.125649
  ----------------------------------------
  Sum of atomic charges =     0.000000

 -----------------------------------------------------------------
                    Cartesian Multipole Moments
 -----------------------------------------------------------------
    Charge (ESU x 10^10)
                -0.0000
    Dipole Moment (Debye)
         X       0.3957      Y       0.0040      Z      -0.0000
       Tot       0.3957
    Quadrupole Moments (Debye-Ang)
        XX    -108.7101     XY       0.0173     YY    -112.3291
        XZ      -0.0000     YZ       0.0000     ZZ    -110.9700
    Octopole Moments (Debye-Ang^2)
       XXX     -35.8689    XXY      -0.2618    XYY      14.8658
       YYY       0.2201    XXZ      -0.0000    XYZ      -0.0000
       YYZ       0.0000    XZZ     -10.0410    YZZ      -0.0328
       ZZZ      -0.0000
    Hexadecapole Moments (Debye-Ang^3)
      XXXX   -2676.4894   XXXY       0.0592   XXYY    -873.8249
      XYYY      -0.5933   YYYY   -2368.9329   XXXZ       0.0000
      XXYZ       0.0000   XYYZ      -0.0000   YYYZ       0.0000
      XXZZ    -508.5121   XYZZ      -0.1273   YYZZ    -439.7714
      XZZZ       0.0000   YZZZ       0.0000   ZZZZ    -126.0135
 -----------------------------------------------------------------
 Calculating MO derivatives via CPSCF
    1     0    39    0.0329439  
    2     0    39    0.0094895  
    3     0    39    0.0014212  
    4     0    39    0.0001140  
    5    24    15    0.0000085  
    6    39     0    0.0000007  Converged
 Time for AOints: 211.8 s (CPU) 36.0 s (wall)
 ------------------------------------------------------------------------------
                     AOints        : Timing summary (seconds)
 ------------------------------------------------------------------------------
     job step          cpu (% of tot)      sys (% of tot)     wall (% of tot)
 ------------------------------------------------------------------------------
  AOints            0.2118E+03 ( 8.3)   0.1300E-04 ( 6.3)   0.3600E+02 ( 8.2)
 ------------------------------------------------------------------------------
   Grand Totals     0.2547E+04          0.2070E-03          0.4367E+03
 ------------------------------------------------------------------------------
 Polarizability Matrix (a.u.)
            1           2           3
    1-185.8291971  -0.0291083  -0.0000000
    2  -0.0291083-170.8181238  -0.0000000
    3  -0.0000000  -0.0000000 -77.6233227
 Calculating analytic Hessian of the SCF energy

 Direct stationary perturbation theory relativistic correction:

 rels  =      51.310024669049
 relv  =    -176.195838132576
 rel2e =      29.984875799985
 E_rel =     -94.900937663543

 Hessian of the SCF Energy
            1           2           3           4           5           6
    1   0.6626663   0.0021743   0.0000000  -0.1647610   0.0634464   0.0000000
    2   0.0021743   0.6772457   0.0000000   0.1356389  -0.2534554   0.0000000
    3   0.0000000   0.0000000   0.1361753  -0.0000000   0.0000000  -0.0575501
    4  -0.1647610   0.1356389  -0.0000000   0.5322815  -0.0005184   0.0000000
    5   0.0634464  -0.2534554   0.0000000  -0.0005184   0.6554707  -0.0000000
    6   0.0000000   0.0000000  -0.0575501   0.0000000  -0.0000000   0.0962008
    7   0.0754267  -0.0290836  -0.0000000  -0.1630980  -0.0627504  -0.0000000
    8   0.0302251  -0.0580561  -0.0000000  -0.1348688  -0.2551557  -0.0000000
    9  -0.0000000  -0.0000000  -0.0015851  -0.0000000  -0.0000000  -0.0575712
   10  -0.0560225   0.0305760   0.0000000  -0.0245087  -0.0774544  -0.0000000
   11   0.0290113  -0.0177304   0.0000000  -0.0216030   0.0293138   0.0000000
   12   0.0000000  -0.0000000   0.0036861   0.0000000  -0.0000000   0.0070537
   13  -0.0252787  -0.0248489  -0.0000000   0.0000841   0.0002760   0.0000000
   14  -0.0824501   0.0352166  -0.0000000   0.0002865  -0.0682473   0.0000000
   15  -0.0000000  -0.0000000  -0.0005505   0.0000000   0.0000000   0.0043119
   16  -0.3085010  -0.0276890   0.0000000  -0.0253477   0.0770370  -0.0000000
   17   0.0447003  -0.0983983   0.0000000   0.0211411   0.0301336  -0.0000000
   18  -0.0000000   0.0000000  -0.0575151  -0.0000000   0.0000000   0.0070652
   19  -0.1335850  -0.1122981  -0.0000000   0.0076552   0.0078120  -0.0000000
   20  -0.1116519  -0.2650822   0.0000000  -0.0284910  -0.0567875   0.0000000
   21   0.0000000  -0.0000000  -0.0388697  -0.0000000  -0.0000000   0.0065242
   22  -0.0337152  -0.0010760   0.0000000  -0.1653122  -0.0005369  -0.0000000
   23   0.0178219   0.0021829   0.0000000  -0.0005252  -0.0318600  -0.0000000
   24  -0.0000000   0.0000000   0.0038885   0.0000000  -0.0000000  -0.0166814
   25  -0.0054864  -0.0012513   0.0000000   0.0074132  -0.0072696  -0.0000000
   26  -0.0069997   0.0018549   0.0000000   0.0289787  -0.0565583  -0.0000000
   27   0.0000000  -0.0000000   0.0054377   0.0000000   0.0000000   0.0065126
   28   0.0005844   0.0000393   0.0000000  -0.0019699   0.0035835  -0.0000000
   29   0.0009508   0.0000514  -0.0000000   0.0005832   0.0031948   0.0000000
   30   0.0000000   0.0000000  -0.0011998  -0.0000000  -0.0000000   0.0028132
   31   0.0035722  -0.0024869   0.0000000  -0.0005009  -0.0000037  -0.0000000
   32   0.0012195  -0.0037195   0.0000000  -0.0000046   0.0007893  -0.0000000
   33   0.0000000  -0.0000000   0.0039587  -0.0000000   0.0000000  -0.0014902
   34  -0.0148993   0.0303053  -0.0000000  -0.0019355  -0.0036216  -0.0000000
   35   0.0115523  -0.0201092  -0.0000000  -0.0006170   0.0031623  -0.0000000
   36  -0.0000000  -0.0000000   0.0041238  -0.0000000  -0.0000000   0.0028112
            7           8           9          10          11          12
    1   0.0754267   0.0302251  -0.0000000  -0.0560225   0.0290113   0.0000000
    2  -0.0290836  -0.0580561  -0.0000000   0.0305760  -0.0177304  -0.0000000
    3  -0.0000000  -0.0000000  -0.0015851   0.0000000   0.0000000   0.0036861
    4  -0.1630980  -0.1348688  -0.0000000  -0.0245087  -0.0216030   0.0000000
    5  -0.0627504  -0.2551557  -0.0000000  -0.0774544   0.0293138  -0.0000000
    6  -0.0000000  -0.0000000  -0.0575712  -0.0000000   0.0000000   0.0070537
    7   0.6618544  -0.0018735   0.0000000  -0.3075872  -0.0464624   0.0000000
    8  -0.0018735   0.6765425   0.0000000   0.0258868  -0.0985617   0.0000000
    9   0.0000000   0.0000000   0.1362037  -0.0000000   0.0000000  -0.0575811
   10  -0.3075872   0.0258868  -0.0000000   0.5983710  -0.0436055  -0.0000000
   11  -0.0464624  -0.0985617   0.0000000  -0.0436055   0.5298473   0.0000000
   12   0.0000000   0.0000000  -0.0575811  -0.0000000   0.0000000   0.0958126
   13  -0.0261637   0.0243641  -0.0000000  -0.1446197   0.1125179  -0.0000000
   14   0.0819464   0.0361024  -0.0000000   0.0578872  -0.2457750   0.0000000
   15  -0.0000000   0.0000000  -0.0005395   0.0000000  -0.0000000  -0.0516862
   16  -0.0555541  -0.0308800   0.0000000   0.0597903  -0.0253420  -0.0000000
   17  -0.0292910  -0.0182308  -0.0000000   0.0262739  -0.0534471  -0.0000000
   18  -0.0000000  -0.0000000   0.0036685   0.0000000  -0.0000000   0.0054004
   19  -0.0055693   0.0011857   0.0000000   0.0020127  -0.0010298  -0.0000000
   20   0.0069298   0.0019224  -0.0000000  -0.0020382   0.0007995   0.0000000
   21   0.0000000   0.0000000   0.0054404  -0.0000000  -0.0000000  -0.0016842
   22  -0.0336685   0.0007622   0.0000000   0.0033890  -0.0021208   0.0000000
   23  -0.0181004   0.0020354   0.0000000   0.0005158  -0.0026005   0.0000000
   24  -0.0000000  -0.0000000   0.0039065  -0.0000000  -0.0000000   0.0027389
   25  -0.1351865   0.1130013  -0.0000000  -0.0317721   0.0492463   0.0000000
   26   0.1123403  -0.2624496  -0.0000000   0.0143720  -0.0157137  -0.0000000
   27  -0.0000000   0.0000000  -0.0388433   0.0000000   0.0000000   0.0063406
   28  -0.0146063  -0.0303152   0.0000000  -0.0601796  -0.0529060   0.0000000
   29  -0.0115446  -0.0204866   0.0000000  -0.0529269  -0.1268251  -0.0000000
   30  -0.0000000  -0.0000000   0.0041391   0.0000000   0.0000000  -0.0163295
   31   0.0035623   0.0025490  -0.0000000  -0.0378793   0.0035382  -0.0000000
   32  -0.0011636  -0.0037064  -0.0000000   0.0237499   0.0003314  -0.0000000
   33   0.0000000  -0.0000000   0.0039619  -0.0000000   0.0000000   0.0033052
   34   0.0005891  -0.0000378   0.0000000  -0.0009943  -0.0012451   0.0000000
   35  -0.0009474   0.0000448  -0.0000000  -0.0032354   0.0003614  -0.0000000
   36   0.0000000   0.0000000  -0.0011998  -0.0000000   0.0000000   0.0029433
           13          14          15          16          17          18
    1  -0.0252787  -0.0824501  -0.0000000  -0.3085010   0.0447003  -0.0000000
    2  -0.0248489   0.0352166  -0.0000000  -0.0276890  -0.0983983   0.0000000
    3  -0.0000000  -0.0000000  -0.0005505   0.0000000   0.0000000  -0.0575151
    4   0.0000841   0.0002865   0.0000000  -0.0253477   0.0211411  -0.0000000
    5   0.0002760  -0.0682473   0.0000000   0.0770370   0.0301336   0.0000000
    6   0.0000000   0.0000000   0.0043119  -0.0000000  -0.0000000   0.0070652
    7  -0.0261637   0.0819464  -0.0000000  -0.0555541  -0.0292910  -0.0000000
    8   0.0243641   0.0361024   0.0000000  -0.0308800  -0.0182308  -0.0000000
    9  -0.0000000  -0.0000000  -0.0005395   0.0000000  -0.0000000   0.0036685
   10  -0.1446197   0.0578872   0.0000000   0.0597903   0.0262739   0.0000000
   11   0.1125179  -0.2457750  -0.0000000  -0.0253420  -0.0534471  -0.0000000
   12  -0.0000000   0.0000000  -0.0516862  -0.0000000  -0.0000000   0.0054004
   13   0.5098834  -0.0005153   0.0000000  -0.1431592  -0.1114915  -0.0000000
   14  -0.0005153   0.5890760   0.0000000  -0.0569044  -0.2468275  -0.0000000
   15   0.0000000   0.0000000   0.1088237  -0.0000000   0.0000000  -0.0517216
   16  -0.1431592  -0.0569044  -0.0000000   0.5979619   0.0450749   0.0000000
   17  -0.1114915  -0.2468275   0.0000000   0.0450749   0.5287725   0.0000000
   18  -0.0000000  -0.0000000  -0.0517216   0.0000000   0.0000000   0.0959548
   19  -0.0032003   0.0063806   0.0000000  -0.0313022  -0.0494507   0.0000000
   20   0.0022354  -0.0003078  -0.0000000  -0.0145100  -0.0161875  -0.0000000
   21   0.0000000  -0.0000000   0.0054143  -0.0000000   0.0000000   0.0063612
   22  -0.0004577  -0.0000032  -0.0000000   0.0033655   0.0021678   0.0000000
   23  -0.0000025   0.0002483  -0.0000000  -0.0004676  -0.0025870   0.0000000
   24   0.0000000   0.0000000  -0.0011436  -0.0000000  -0.0000000   0.0027356
   25  -0.0031371  -0.0064042   0.0000000   0.0019830   0.0010403  -0.0000000
   26  -0.0022479  -0.0003676   0.0000000   0.0020435   0.0008164  -0.0000000
   27   0.0000000   0.0000000   0.0054031  -0.0000000  -0.0000000  -0.0016815
   28   0.0020724   0.0012349  -0.0000000  -0.0010392   0.0012348  -0.0000000
   29  -0.0146637  -0.0305893   0.0000000   0.0032212   0.0004021   0.0000000
   30  -0.0000000  -0.0000000   0.0019440  -0.0000000   0.0000000   0.0029505
   31  -0.1679534  -0.0004905   0.0000000  -0.0377141  -0.0038516   0.0000000
   32  -0.0005110  -0.0381294   0.0000000  -0.0240323   0.0001286   0.0000000
   33   0.0000000   0.0000000  -0.0221811   0.0000000  -0.0000000   0.0033083
   34   0.0019307  -0.0009668  -0.0000000  -0.0604829   0.0524527  -0.0000000
   35   0.0148874  -0.0303993   0.0000000   0.0524475  -0.1245762   0.0000000
   36  -0.0000000  -0.0000000   0.0019254   0.0000000   0.0000000  -0.0165263
           19          20          21          22          23          24
    1  -0.1335850  -0.1116519   0.0000000  -0.0337152   0.0178219  -0.0000000
    2  -0.1122981  -0.2650822  -0.0000000  -0.0010760   0.0021829   0.0000000
    3  -0.0000000   0.0000000  -0.0388697   0.0000000   0.0000000   0.0038885
    4   0.0076552  -0.0284910  -0.0000000  -0.1653122  -0.0005252   0.0000000
    5   0.0078120  -0.0567875  -0.0000000  -0.0005369  -0.0318600  -0.0000000
    6  -0.0000000   0.0000000   0.0065242  -0.0000000  -0.0000000  -0.0166814
    7  -0.0055693   0.0069298   0.0000000  -0.0336685  -0.0181004  -0.0000000
    8   0.0011857   0.0019224   0.0000000   0.0007622   0.0020354  -0.0000000
    9   0.0000000  -0.0000000   0.0054404   0.0000000   0.0000000   0.0039065
   10   0.0020127  -0.0020382  -0.0000000   0.0033890   0.0005158  -0.0000000
   11  -0.0010298   0.0007995  -0.0000000  -0.0021208  -0.0026005  -0.0000000
   12  -0.0000000   0.0000000  -0.0016842   0.0000000   0.0000000   0.0027389
   13  -0.0032003   0.0022354   0.0000000  -0.0004577  -0.0000025   0.0000000
   14   0.0063806  -0.0003078  -0.0000000  -0.0000032   0.0002483   0.0000000
   15   0.0000000  -0.0000000   0.0054143  -0.0000000  -0.0000000  -0.0011436
   16  -0.0313022  -0.0145100  -0.0000000   0.0033655  -0.0004676  -0.0000000
   17  -0.0494507  -0.0161875   0.0000000   0.0021678  -0.0025870  -0.0000000
   18   0.0000000  -0.0000000   0.0063612   0.0000000   0.0000000   0.0027356
   19   0.1657215   0.1464598   0.0000000   0.0020402   0.0048824  -0.0000000
   20   0.1464598   0.3360197  -0.0000000   0.0002895   0.0007639  -0.0000000
   21   0.0000000  -0.0000000   0.0206870   0.0000000   0.0000000  -0.0022501
   22   0.0020402   0.0002895   0.0000000   0.2254949   0.0008221  -0.0000000
   23   0.0048824   0.0007639   0.0000000   0.0008221   0.0316085   0.0000000
   24  -0.0000000  -0.0000000  -0.0022501  -0.0000000   0.0000000   0.0085983
   25   0.0012593  -0.0005415  -0.0000000   0.0020977  -0.0049356   0.0000000
   26   0.0005825  -0.0033135   0.0000000  -0.0002925   0.0007404   0.0000000
   27   0.0000000  -0.0000000   0.0002595  -0.0000000  -0.0000000  -0.0022384
   28  -0.0005141  -0.0010766  -0.0000000  -0.0008961  -0.0007901  -0.0000000
   29  -0.0012504  -0.0019755   0.0000000  -0.0003859  -0.0003007   0.0000000
   30  -0.0000000  -0.0000000   0.0001582   0.0000000   0.0000000   0.0001604
   31  -0.0017069  -0.0008357   0.0000000  -0.0014356  -0.0000054  -0.0000000
   32  -0.0015752   0.0000577   0.0000000  -0.0000053   0.0000608  -0.0000000
   33  -0.0000000   0.0000000   0.0001588   0.0000000   0.0000000   0.0001237
   34  -0.0028110   0.0032305   0.0000000  -0.0009017   0.0007846   0.0000000
   35  -0.0016988   0.0040907  -0.0000000   0.0003790  -0.0002920   0.0000000
   36   0.0000000  -0.0000000  -0.0021996   0.0000000   0.0000000   0.0001616
           25          26          27          28          29          30
    1  -0.0054864  -0.0069997   0.0000000   0.0005844   0.0009508   0.0000000
    2  -0.0012513   0.0018549  -0.0000000   0.0000393   0.0000514   0.0000000
    3   0.0000000   0.0000000   0.0054377   0.0000000  -0.0000000  -0.0011998
    4   0.0074132   0.0289787   0.0000000  -0.0019699   0.0005832  -0.0000000
    5  -0.0072696  -0.0565583   0.0000000   0.0035835   0.0031948  -0.0000000
    6  -0.0000000  -0.0000000   0.0065126  -0.0000000   0.0000000   0.0028132
    7  -0.1351865   0.1123403  -0.0000000  -0.0146063  -0.0115446  -0.0000000
    8   0.1130013  -0.2624496   0.0000000  -0.0303152  -0.0204866  -0.0000000
    9  -0.0000000  -0.0000000  -0.0388433   0.0000000   0.0000000   0.0041391
   10  -0.0317721   0.0143720   0.0000000  -0.0601796  -0.0529269   0.0000000
   11   0.0492463  -0.0157137   0.0000000  -0.0529060  -0.1268251   0.0000000
   12   0.0000000  -0.0000000   0.0063406   0.0000000  -0.0000000  -0.0163295
   13  -0.0031371  -0.0022479   0.0000000   0.0020724  -0.0146637  -0.0000000
   14  -0.0064042  -0.0003676   0.0000000   0.0012349  -0.0305893  -0.0000000
   15   0.0000000   0.0000000   0.0054031  -0.0000000   0.0000000   0.0019440
   16   0.0019830   0.0020435  -0.0000000  -0.0010392   0.0032212  -0.0000000
   17   0.0010403   0.0008164  -0.0000000   0.0012348   0.0004021   0.0000000
   18  -0.0000000  -0.0000000  -0.0016815  -0.0000000   0.0000000   0.0029505
   19   0.0012593   0.0005825   0.0000000  -0.0005141  -0.0012504  -0.0000000
   20  -0.0005415  -0.0033135  -0.0000000  -0.0010766  -0.0019755  -0.0000000
   21  -0.0000000   0.0000000   0.0002595  -0.0000000   0.0000000   0.0001582
   22   0.0020977  -0.0002925  -0.0000000  -0.0008961  -0.0003859   0.0000000
   23  -0.0049356   0.0007404  -0.0000000  -0.0007901  -0.0003007   0.0000000
   24   0.0000000   0.0000000  -0.0022384  -0.0000000   0.0000000   0.0001604
   25   0.1678833  -0.1473341   0.0000000  -0.0027988   0.0016273   0.0000000
   26  -0.1473341   0.3327548  -0.0000000  -0.0033485   0.0041088  -0.0000000
   27   0.0000000  -0.0000000   0.0206908   0.0000000   0.0000000  -0.0022001
   28  -0.0027988  -0.0033485   0.0000000   0.0786395   0.0743524   0.0000000
   29   0.0016273   0.0041088   0.0000000   0.0743524   0.1785808  -0.0000000
   30   0.0000000  -0.0000000  -0.0022001   0.0000000  -0.0000000   0.0081071
   31  -0.0017243   0.0008197   0.0000000   0.0005183   0.0004036  -0.0000000
   32   0.0015633   0.0000761   0.0000000   0.0076127  -0.0051553   0.0000000
   33   0.0000000   0.0000000   0.0001594   0.0000000  -0.0000000  -0.0008265
   34  -0.0005313   0.0010859   0.0000000   0.0001892  -0.0003668  -0.0000000
   35   0.0012579  -0.0019488   0.0000000   0.0003783  -0.0010054  -0.0000000
   36  -0.0000000  -0.0000000   0.0001594  -0.0000000   0.0000000   0.0002833
           31          32          33          34          35          36
    1   0.0035722   0.0012195   0.0000000  -0.0148993   0.0115523  -0.0000000
    2  -0.0024869  -0.0037195  -0.0000000   0.0303053  -0.0201092  -0.0000000
    3   0.0000000   0.0000000   0.0039587  -0.0000000  -0.0000000   0.0041238
    4  -0.0005009  -0.0000046  -0.0000000  -0.0019355  -0.0006170  -0.0000000
    5  -0.0000037   0.0007893   0.0000000  -0.0036216   0.0031623  -0.0000000
    6  -0.0000000  -0.0000000  -0.0014902  -0.0000000  -0.0000000   0.0028112
    7   0.0035623  -0.0011636   0.0000000   0.0005891  -0.0009474   0.0000000
    8   0.0025490  -0.0037064  -0.0000000  -0.0000378   0.0000448   0.0000000
    9  -0.0000000  -0.0000000   0.0039619   0.0000000  -0.0000000  -0.0011998
   10  -0.0378793   0.0237499  -0.0000000  -0.0009943  -0.0032354  -0.0000000
   11   0.0035382   0.0003314   0.0000000  -0.0012451   0.0003614   0.0000000
   12  -0.0000000  -0.0000000   0.0033052   0.0000000  -0.0000000   0.0029433
   13  -0.1679534  -0.0005110   0.0000000   0.0019307   0.0148874  -0.0000000
   14  -0.0004905  -0.0381294   0.0000000  -0.0009668  -0.0303993  -0.0000000
   15   0.0000000   0.0000000  -0.0221811  -0.0000000   0.0000000   0.0019254
   16  -0.0377141  -0.0240323   0.0000000  -0.0604829   0.0524475   0.0000000
   17  -0.0038516   0.0001286  -0.0000000   0.0524527  -0.1245762   0.0000000
   18   0.0000000   0.0000000   0.0033083  -0.0000000   0.0000000  -0.0165263
   19  -0.0017069  -0.0015752  -0.0000000  -0.0028110  -0.0016988   0.0000000
   20  -0.0008357   0.0000577   0.0000000   0.0032305   0.0040907  -0.0000000
   21   0.0000000   0.0000000   0.0001588   0.0000000  -0.0000000  -0.0021996
   22  -0.0014356  -0.0000053   0.0000000  -0.0009017   0.0003790   0.0000000
   23  -0.0000054   0.0000608   0.0000000   0.0007846  -0.0002920   0.0000000
   24  -0.0000000  -0.0000000   0.0001237   0.0000000   0.0000000   0.0001616
   25  -0.0017243   0.0015633   0.0000000  -0.0005313   0.0012579  -0.0000000
   26   0.0008197   0.0000761   0.0000000   0.0010859  -0.0019488  -0.0000000
   27   0.0000000   0.0000000   0.0001594   0.0000000   0.0000000   0.0001594
   28   0.0005183   0.0076127   0.0000000   0.0001892   0.0003783  -0.0000000
   29   0.0004036  -0.0051553  -0.0000000  -0.0003668  -0.0010054   0.0000000
   30  -0.0000000   0.0000000  -0.0008265  -0.0000000  -0.0000000   0.0002833
   31   0.2406838   0.0007124  -0.0000000   0.0005778  -0.0003488  -0.0000000
   32   0.0007124   0.0545260   0.0000000  -0.0075658  -0.0052595   0.0000000
   33  -0.0000000   0.0000000   0.0103371  -0.0000000   0.0000000  -0.0008154
   34   0.0005778  -0.0075658  -0.0000000   0.0792691  -0.0740548   0.0000000
   35  -0.0003488  -0.0052595   0.0000000  -0.0740548   0.1759310   0.0000000
   36  -0.0000000   0.0000000  -0.0008154   0.0000000   0.0000000   0.0083329
 **********************************************************************
 **                                                                  **
 **                       VIBRATIONAL ANALYSIS                       **
 **                       --------------------                       **
 **                                                                  **
 **        VIBRATIONAL FREQUENCIES (CM**-1) AND NORMAL MODES         **
 **     FORCE CONSTANTS (mDYN/ANGSTROM) AND REDUCED MASSES (AMU)     **
 **                  INFRARED INTENSITIES (KM/MOL)                   **
 **                                                                  **
 **********************************************************************


 Mode:                 1                      2                      3
 Frequency:        57.33                  78.93                  87.86
 Force Cnst:      0.0752                 0.0754                 0.0941
 Red. Mass:      38.8530                20.5326                20.6820
 IR Active:          YES                    YES                    YES
 IR Intens:        0.007                  0.000                  0.138
 Raman Active:       YES                    YES                    YES
               X      Y      Z        X      Y      Z        X      Y      Z
 C         -0.000 -0.000 -0.068    0.000  0.000 -0.246   -0.000 -0.000  0.362
 C          0.000  0.000 -0.007   -0.000  0.000  0.007   -0.000 -0.000  0.303
 C          0.000  0.000 -0.064   -0.000 -0.000  0.262   -0.000 -0.000  0.352
 C         -0.000  0.000  0.030    0.000 -0.000  0.093    0.000 -0.000  0.239
 C         -0.000 -0.000  0.232    0.000 -0.000  0.004    0.000  0.000  0.193
 C         -0.000 -0.000  0.028    0.000  0.000 -0.081    0.000  0.000  0.242
 F         -0.000  0.000 -0.205    0.000  0.000 -0.628    0.000 -0.000  0.467
 Br         0.000 -0.000  0.185   -0.000 -0.000 -0.005   -0.000  0.000 -0.218
 F         -0.000  0.000 -0.197    0.000  0.000  0.647    0.000 -0.000  0.441
 Br         0.000  0.000 -0.243    0.000 -0.000 -0.148   -0.000 -0.000 -0.135
 Cl        -0.000 -0.000  0.839    0.000  0.000 -0.002    0.000  0.000  0.043
 Br         0.000 -0.000 -0.241   -0.000  0.000  0.144   -0.000  0.000 -0.141
 TransDip  -0.000  0.000  0.003   -0.000 -0.000 -0.000   -0.000  0.000 -0.012

 Mode:                 4                      5                      6
 Frequency:       120.98                 133.03                 184.06
 Force Cnst:      0.4360                 0.5429                 0.2930
 Red. Mass:      50.5566                52.0711                14.6780
 IR Active:          YES                    YES                    YES
 IR Intens:        0.120                  0.241                  0.438
 Raman Active:       YES                    YES                    YES
               X      Y      Z        X      Y      Z        X      Y      Z
 C         -0.009 -0.249 -0.000   -0.215 -0.023  0.000   -0.000  0.000 -0.220
 C          0.002 -0.213  0.000   -0.232 -0.002  0.000   -0.000  0.000 -0.279
 C          0.013 -0.249  0.000   -0.215  0.019  0.000   -0.000 -0.000 -0.220
 C         -0.023 -0.215 -0.000   -0.201 -0.015  0.000    0.000 -0.000 -0.403
 C          0.002 -0.189  0.000   -0.246 -0.002  0.000    0.000  0.000 -0.439
 C          0.026 -0.214 -0.000   -0.201  0.011  0.000    0.000  0.000 -0.402
 F         -0.001 -0.258 -0.000   -0.191 -0.040 -0.000    0.000  0.000  0.372
 Br        -0.001  0.546  0.000   -0.295  0.002 -0.000   -0.000 -0.000 -0.003
 F          0.006 -0.259  0.000   -0.192  0.036 -0.000    0.000  0.000  0.375
 Br        -0.351 -0.089 -0.000    0.350 -0.342  0.000   -0.000 -0.000  0.024
 Cl         0.002 -0.091  0.000   -0.259 -0.001 -0.000    0.000 -0.000  0.168
 Br         0.348 -0.091  0.000    0.351  0.343  0.000   -0.000  0.000  0.024
 TransDip  -0.000  0.011  0.000    0.016  0.000  0.000   -0.000 -0.000 -0.021

 Mode:                 7                      8                      9
 Frequency:       193.57                 241.47                 243.98
 Force Cnst:      0.8071                 2.2954                 0.8037
 Red. Mass:      36.5569                66.8192                22.9165
 IR Active:          YES                    YES                    YES
 IR Intens:        0.014                  0.023                  0.339
 Raman Active:       YES                    YES                    YES
               X      Y      Z        X      Y      Z        X      Y      Z
 C          0.093 -0.060 -0.000    0.066  0.038  0.000    0.062 -0.182  0.000
 C          0.001 -0.109 -0.000    0.104 -0.033  0.000   -0.006 -0.250 -0.000
 C         -0.092 -0.061 -0.000    0.051 -0.088  0.000   -0.062 -0.180 -0.000
 C         -0.117 -0.019 -0.000   -0.016 -0.172  0.000   -0.034  0.100 -0.000
 C          0.000  0.060 -0.000    0.107  0.010 -0.000    0.000  0.090  0.000
 C          0.118 -0.018 -0.000   -0.007  0.192 -0.000    0.039  0.087  0.000
 F          0.195 -0.123  0.000    0.228 -0.050 -0.000    0.446 -0.408 -0.000
 Br        -0.000  0.102  0.000    0.374  0.013  0.000   -0.024  0.084  0.000
 F         -0.193 -0.124  0.000    0.115 -0.057 -0.000   -0.443 -0.408  0.000
 Br         0.114 -0.192  0.000   -0.259 -0.489 -0.000    0.147  0.145  0.000
 Cl        -0.003  0.846  0.000    0.124 -0.023  0.000    0.002 -0.184 -0.000
 Br        -0.113 -0.193 -0.000   -0.299  0.520  0.000   -0.124  0.100 -0.000
 TransDip  -0.000  0.004 -0.000   -0.005  0.001  0.000   -0.000  0.019 -0.000

 Mode:                10                     11                     12
 Frequency:       250.34                 321.98                 339.34
 Force Cnst:      1.1332                 0.7624                 1.2616
 Red. Mass:      30.6914                12.4816                18.5949
 IR Active:          YES                    YES                    YES
 IR Intens:        0.921                  0.511                  0.113
 Raman Active:       YES                    YES                    YES
               X      Y      Z        X      Y      Z        X      Y      Z
 C         -0.113 -0.098  0.000   -0.000 -0.000  0.240    0.202  0.310 -0.000
 C          0.125 -0.005 -0.000   -0.000 -0.000  0.702   -0.001  0.219  0.000
 C         -0.117  0.089 -0.000   -0.000 -0.000  0.239   -0.205  0.309  0.000
 C         -0.161  0.118 -0.000    0.000 -0.000 -0.272   -0.172  0.148  0.000
 C         -0.325  0.001  0.000    0.000 -0.000 -0.452   -0.003  0.186 -0.000
 C         -0.158 -0.115  0.000   -0.000 -0.000 -0.270    0.170  0.150 -0.000
 F         -0.426  0.079 -0.000   -0.000  0.000 -0.132    0.424  0.241  0.000
 Br         0.404  0.004  0.000    0.000 -0.000 -0.034    0.001  0.018 -0.000
 F         -0.446 -0.101  0.000   -0.000 -0.000 -0.132   -0.415  0.245 -0.000
 Br         0.058  0.051 -0.000    0.000  0.000  0.019   -0.052 -0.128 -0.000
 Cl        -0.431 -0.006 -0.000    0.000  0.000  0.071   -0.003 -0.180  0.000
 Br         0.053 -0.045 -0.000    0.000 -0.000  0.019    0.052 -0.127  0.000
 TransDip   0.031  0.001 -0.000    0.000  0.000  0.023   -0.000 -0.011  0.000

 Mode:                13                     14                     15
 Frequency:       342.47                 342.96                 501.67
 Force Cnst:      1.5263                 0.8648                 2.7554
 Red. Mass:      22.0871                12.4788                18.5818
 IR Active:          YES                    YES                    YES
 IR Intens:        0.202                  0.000                  1.782
 Raman Active:       YES                    YES                    YES
               X      Y      Z        X      Y      Z        X      Y      Z
 C         -0.003  0.070 -0.000    0.000  0.000  0.346    0.269  0.232  0.000
 C          0.011  0.003 -0.000    0.000  0.000 -0.000    0.117  0.001  0.000
 C         -0.008 -0.063  0.000   -0.000 -0.000 -0.346    0.270 -0.229 -0.000
 C          0.056 -0.020  0.000    0.000  0.000 -0.593    0.198 -0.049 -0.000
 C          0.212  0.003  0.000    0.000  0.000  0.002    0.090  0.000  0.000
 C          0.060  0.024 -0.000    0.000  0.000  0.594    0.198  0.050  0.000
 F         -0.482  0.354  0.000   -0.000  0.000 -0.164    0.125  0.498 -0.000
 Br        -0.029  0.000  0.000   -0.000  0.000 -0.000   -0.067 -0.000 -0.000
 F         -0.490 -0.353 -0.000   -0.000 -0.000  0.164    0.129 -0.497  0.000
 Br         0.004 -0.023 -0.000   -0.000 -0.000  0.027   -0.010 -0.012  0.000
 Cl         0.462 -0.000 -0.000    0.000 -0.000 -0.000   -0.334 -0.001 -0.000
 Br         0.005  0.020  0.000    0.000  0.000 -0.028   -0.010  0.012 -0.000
 TransDip   0.014 -0.000 -0.000    0.000 -0.000 -0.000    0.043  0.000 -0.000

 Mode:                16                     17                     18
 Frequency:       599.80                 640.27                 664.53
 Force Cnst:      2.5639                 2.9387                 3.3383
 Red. Mass:      12.0959                12.1668                12.8304
 IR Active:          YES                    YES                    YES
 IR Intens:        0.963                  0.000                  4.255
 Raman Active:       YES                    YES                    YES
               X      Y      Z        X      Y      Z        X      Y      Z
 C         -0.000  0.000 -0.237    0.000 -0.000 -0.584    0.219 -0.181  0.000
 C         -0.000  0.000  0.393    0.000 -0.000 -0.000   -0.001 -0.306  0.000
 C          0.000  0.000 -0.235   -0.000 -0.000  0.584   -0.221 -0.186 -0.000
 C          0.000  0.000 -0.338   -0.000  0.000 -0.384   -0.263  0.320  0.000
 C         -0.000 -0.000  0.705    0.000  0.000 -0.001   -0.003  0.554  0.000
 C         -0.000 -0.000 -0.338    0.000  0.000  0.385    0.256  0.324 -0.000
 F          0.000 -0.000  0.054   -0.000  0.000  0.106   -0.208 -0.002 -0.000
 Br        -0.000 -0.000 -0.010   -0.000  0.000 -0.000    0.000  0.010 -0.000
 F         -0.000  0.000  0.053    0.000  0.000 -0.106    0.210 -0.003  0.000
 Br        -0.000 -0.000  0.006   -0.000 -0.000  0.009    0.004 -0.031 -0.000
 Cl         0.000  0.000 -0.044   -0.000 -0.000  0.000    0.001 -0.058 -0.000
 Br        -0.000  0.000  0.006   -0.000  0.000 -0.009   -0.003 -0.032  0.000
 TransDip  -0.000  0.000 -0.031    0.000  0.000 -0.000   -0.002  0.066 -0.000

 Mode:                19                     20                     21
 Frequency:       696.90                 710.85                 710.87
 Force Cnst:      3.9925                 3.5877                 3.9508
 Red. Mass:      13.9526                12.0506                13.2696
 IR Active:          YES                    YES                    YES
 IR Intens:       72.041                  0.920                 64.387
 Raman Active:       YES                    YES                    YES
               X      Y      Z        X      Y      Z        X      Y      Z
 C          0.304 -0.278  0.000    0.000 -0.000  0.489   -0.341  0.097  0.000
 C          0.537 -0.011 -0.000   -0.000 -0.000 -0.457    0.020  0.283 -0.000
 C          0.270  0.270  0.000   -0.000 -0.000  0.490    0.363  0.122  0.000
 C          0.289  0.127  0.000   -0.000 -0.000 -0.341    0.309  0.386 -0.000
 C          0.135 -0.007 -0.000   -0.000 -0.000  0.268    0.005  0.288  0.000
 C          0.318 -0.152 -0.000    0.000 -0.000 -0.342   -0.289  0.376 -0.000
 F         -0.185 -0.171 -0.000    0.000  0.000 -0.057   -0.018 -0.212 -0.000
 Br        -0.087  0.000 -0.000    0.000  0.000  0.006   -0.003 -0.015  0.000
 F         -0.185  0.186 -0.000   -0.000  0.000 -0.057    0.005 -0.198 -0.000
 Br        -0.029 -0.033 -0.000    0.000  0.000  0.004   -0.035 -0.063  0.000
 Cl        -0.100 -0.001  0.000    0.000 -0.000 -0.005   -0.004  0.003 -0.000
 Br        -0.032  0.037  0.000   -0.000  0.000  0.004    0.033 -0.060  0.000
 TransDip   0.272 -0.009  0.000   -0.000 -0.000  0.031    0.010  0.257  0.000

 Mode:                22                     23                     24
 Frequency:       906.61                1070.94                1117.32
 Force Cnst:      6.3489                 9.1858                 8.9662
 Red. Mass:      13.1102                13.5935                12.1899
 IR Active:          YES                    YES                    YES
 IR Intens:       15.422                 25.274                  1.066
 Raman Active:       YES                    YES                    YES
               X      Y      Z        X      Y      Z        X      Y      Z
 C         -0.046  0.097 -0.000    0.124  0.312 -0.000   -0.077 -0.149 -0.000
 C         -0.325 -0.003 -0.000   -0.005  0.501  0.000    0.599  0.003  0.000
 C         -0.046 -0.099 -0.000   -0.127  0.311  0.000   -0.081  0.151 -0.000
 C          0.143 -0.350 -0.000   -0.354 -0.146 -0.000   -0.314 -0.431 -0.000
 C          0.701  0.002  0.000    0.002  0.046  0.000    0.073 -0.002  0.000
 C          0.139  0.350  0.000    0.358 -0.146  0.000   -0.314  0.427 -0.000
 F         -0.119 -0.141  0.000   -0.144 -0.302  0.000    0.040  0.062  0.000
 Br         0.026  0.000  0.000    0.000 -0.004 -0.000   -0.027 -0.000  0.000
 F         -0.121  0.142  0.000    0.146 -0.300  0.000    0.042 -0.063  0.000
 Br         0.007  0.013  0.000    0.007  0.011  0.000    0.011  0.019 -0.000
 Cl        -0.155 -0.001 -0.000   -0.000 -0.014  0.000    0.006  0.000 -0.000
 Br         0.007 -0.013 -0.000   -0.007  0.010 -0.000    0.011 -0.019 -0.000
 TransDip   0.126 -0.000 -0.000   -0.001  0.161 -0.000    0.033  0.001 -0.000

 Mode:                25                     26                     27
 Frequency:      1277.70                1301.90                1417.00
 Force Cnst:     11.5438                12.3839                14.4814
 Red. Mass:      12.0017                12.4009                12.2410
 IR Active:          YES                    YES                    YES
 IR Intens:        0.038                 10.805                232.296
 Raman Active:       YES                    YES                    YES
               X      Y      Z        X      Y      Z        X      Y      Z
 C          0.313 -0.184  0.000   -0.289 -0.206 -0.000   -0.434 -0.195 -0.000
 C          0.000  0.384  0.000    0.097 -0.005  0.000    0.015  0.167 -0.000
 C         -0.318 -0.183 -0.000   -0.284  0.207 -0.000    0.441 -0.235  0.000
 C          0.349 -0.244  0.000   -0.139  0.382  0.000   -0.285 -0.246  0.000
 C          0.003  0.467  0.000    0.604 -0.001  0.000    0.005  0.428  0.000
 C         -0.350 -0.252 -0.000   -0.131 -0.379 -0.000    0.269 -0.257 -0.000
 F          0.011 -0.001 -0.000    0.097  0.122  0.000    0.077  0.094  0.000
 Br        -0.000  0.000  0.000    0.000  0.000  0.000   -0.000 -0.003  0.000
 F         -0.008 -0.004  0.000    0.098 -0.120  0.000   -0.083  0.105 -0.000
 Br         0.001  0.001 -0.000   -0.003 -0.011 -0.000    0.005  0.006 -0.000
 Cl        -0.000  0.001 -0.000   -0.045 -0.000 -0.000   -0.000 -0.011 -0.000
 Br        -0.001  0.001 -0.000   -0.003  0.011  0.000   -0.005  0.006  0.000
 TransDip   0.001  0.006 -0.000    0.105  0.000 -0.000    0.017 -0.488 -0.000

 Mode:                28                     29                     30
 Frequency:      1427.72                1579.83                1587.44
 Force Cnst:     14.8420                17.6918                17.8328
 Red. Mass:      12.3582                12.0310                12.0108
 IR Active:          YES                    YES                    YES
 IR Intens:      134.071                 23.221                 12.058
 Raman Active:       YES                    YES                    YES
               X      Y      Z        X      Y      Z        X      Y      Z
 C          0.047  0.571 -0.000    0.073 -0.407  0.000    0.497 -0.113 -0.000
 C          0.389 -0.004  0.000   -0.007  0.571 -0.000   -0.290 -0.009 -0.000
 C          0.016 -0.554 -0.000   -0.057 -0.403 -0.000    0.495  0.129  0.000
 C         -0.178  0.191 -0.000   -0.138  0.259 -0.000   -0.417  0.060  0.000
 C          0.160 -0.017  0.000    0.005 -0.406 -0.000    0.182  0.005 -0.000
 C         -0.199 -0.172 -0.000    0.125  0.257  0.000   -0.421 -0.070 -0.000
 F         -0.059 -0.151  0.000    0.016  0.043 -0.000   -0.027 -0.006  0.000
 Br        -0.012  0.000 -0.000    0.000 -0.003 -0.000    0.002  0.000 -0.000
 F         -0.054  0.142 -0.000   -0.017  0.043  0.000   -0.026  0.004 -0.000
 Br         0.003 -0.001 -0.000    0.001 -0.000  0.000    0.002  0.000 -0.000
 Cl        -0.006  0.000  0.000   -0.000  0.004  0.000    0.002 -0.000  0.000
 Br         0.003  0.000  0.000   -0.001 -0.000 -0.000    0.002 -0.000  0.000
 TransDip   0.370  0.021 -0.000    0.002 -0.154  0.000    0.111  0.004  0.000

 STANDARD THERMODYNAMIC QUANTITIES AT   298.15 K  AND     1.00 ATM

   This Molecule has  0 Imaginary Frequencies
   Zero point vibrational energy:       27.376 kcal/mol

   Atom    1 Element C  Has Mass   12.00000
   Atom    2 Element C  Has Mass   12.00000
   Atom    3 Element C  Has Mass   12.00000
   Atom    4 Element C  Has Mass   12.00000
   Atom    5 Element C  Has Mass   12.00000
   Atom    6 Element C  Has Mass   12.00000
   Atom    7 Element F  Has Mass   18.99840
   Atom    8 Element Br Has Mass   78.91830
   Atom    9 Element F  Has Mass   18.99840
   Atom   10 Element Br Has Mass   78.91830
   Atom   11 Element Cl Has Mass   34.96885
   Atom   12 Element Br Has Mass   78.91830
   Molecular Mass:   381.720550 amu
   Principal axes and moments of inertia in amu*Bohr^2:
                             1           2           3
    Eigenvalues --     5725.14535  6166.18454 11891.32989
          X               1.00000     0.00071     0.00000
          Y              -0.00071     1.00000     0.00000
          Z               0.00000    -0.00000     1.00000
   Rotational Symmetry Number is   1
   The Molecule is an Asymmetric Top
   Translational Enthalpy:        0.889 kcal/mol
   Rotational Enthalpy:           0.889 kcal/mol
   Vibrational Enthalpy:         33.018 kcal/mol
   gas constant (RT):             0.592 kcal/mol
   Translational Entropy:        43.711  cal/mol.K
   Rotational Entropy:           34.394  cal/mol.K
   Vibrational Entropy:          35.953  cal/mol.K

   Total Enthalpy:               35.388 kcal/mol
   Total Entropy:               114.058  cal/mol.K

 ======================================================================

 STANDARD THERMODYNAMIC QUANTITIES FOR ANHARMONIC VIBRATION -- TOSH

   Zero point vibrational energy: ************ kcal/mol

   Vibrational Enthalpy:       Infinity kcal/mol
   Vibrational Entropy:             NaN  cal/mol.K

   Total Enthalpy:             Infinity kcal/mol
   Total Entropy:                   NaN  cal/mol.K

 ======================================================================

 STANDARD THERMODYNAMIC QUANTITIES FOR ANHARMONIC VIBRATION -- VPT2

   Zero point vibrational energy: ************ kcal/mol

   Vibrational Enthalpy:       Infinity kcal/mol
   Vibrational Entropy:             NaN  cal/mol.K

   Total Enthalpy:             Infinity kcal/mol
   Total Entropy:                   NaN  cal/mol.K

 ======================================================================

Archival summary:
1\1\february\FREQ\ProcedureUnspecified\BasisUnspecified\r3l126\taweetha\MonDec204:34:552019MonDec204:34:552019\0\\#,FREQ,ProcedureUnspecified,BasisUnspecified,\\0,1\Br\C,1,1.89439\C,2,1.39329,1,118.13\F,3,1.33401,2,119.407,1,-0,0\C,3,1.39084,2,121.747,1,180,0\C,5,1.39085,3,118.166,2,-0,0\F,6,1.33362,5,118.849,3,-180,0\C,6,1.39297,5,121.721,3,0,0\C,2,1.40234,1,122.586,3,180,0\Cl,9,1.73336,2,120.144,1,-0,0\Br,5,1.88926,3,120.879,2,180,0\Br,8,1.89578,6,118.116,5,180,0\\\@

 Total job time:  618.85s(wall), 3563.49s(cpu) 
 Mon Dec  2 04:34:55 2019

        *************************************************************
        *                                                           *
        *  Thank you very much for using Q-Chem.  Have a nice day.  *
        *                                                           *
        *************************************************************
