# Supplementary material for: Geometric and energetic data from quantum chemical calculations of halobenzenes and xylenes
Source: Data Brief. 2020 Mar 5;30:105386. doi: 10.1016/j.dib.2020.105386 (PMC7114895; doi:10.1016/j.dib.2020.105386)
Supplement: Supplementary file 1 [file mmc1.zip › halobenzene/B3LYP/FBrFBrClI.out]

                  Welcome to Q-Chem
     A Quantum Leap Into The Future Of Chemistry


 Q-Chem 5.2 (devel), Q-Chem, Inc., Pleasanton, CA (2019)

 Yihan Shao,  Zhengting Gan,  E. Epifanovsky,  A. T. B. Gilbert,  M. Wormit,  
 J. Kussmann,  A. W. Lange,  A. Behn,  Jia Deng,  Xintian Feng,  D. Ghosh,  
 M. Goldey,  P. R. Horn,  L. D. Jacobson,  I. Kaliman,  T. Kus,  A. Landau,  
 Jie Liu,  E. I. Proynov,  R. M. Richard,  R. P. Steele,  E. J. Sundstrom,  
 H. L. Woodcock III,  P. M. Zimmerman,  D. Zuev,  B. Albrecht,  E. Alguire,  
 S. A. Baeppler,  D. Barton,  Z. Benda,  Y. A. Bernard,  E. J. Berquist,  
 K. B. Bravaya,  H. Burton,  D. Casanova,  Chun-Min Chang,  Yunqing Chen,  
 A. Chien,  K. D. Closser,  M. P. Coons,  S. Coriani,  S. Dasgupta,  
 A. L. Dempwolff,  M. Diedenhofen,  Hainam Do,  R. G. Edgar,  Po-Tung Fang,  
 S. Faraji,  S. Fatehi,  Qingguo Feng,  K. D. Fenk,  J. Fosso-Tande,  
 J. Gayvert,  Qinghui Ge,  A. Ghysels,  G. Gidofalvi,  J. Gomes,  
 J. Gonthier,  A. Gunina,  D. Hait,  M. W. D. Hanson-Heine,  
 P. H. P. Harbach,  A. W. Hauser,  M. F. Herbst,  J. E. Herr,  
 E. G. Hohenstein,  Z. C. Holden,  Kerwin Hui,  B. C. Huynh,  T.-C. Jagau,  
 Hyunjun Ji,  B. Kaduk,  K. Khistyaev,  Jaehoon Kim,  P. Klunzinger,  K. Koh,  
 D. Kosenkov,  L. Koulias,  T. Kowalczyk,  C. M. Krauter,  A. Kunitsa,  
 Ka Un Lao,  A. Laurent,  K. V. Lawler,  Joonho Lee,  D. Lefrancois,  
 S. Lehtola,  D. S. Levine,  Yi-Pei Li,  You-Sheng Lin,  Fenglai Liu,  
 E. Livshits,  A. Luenser,  P. Manohar,  E. Mansoor,  S. F. Manzer,  
 Shan-Ping Mao,  Yuezhi Mao,  N. Mardirossian,  A. V. Marenich,  
 T. Markovich,  L. A. Martinez-Martinez,  S. A. Maurer,  N. J. Mayhall,  
 S. C. McKenzie,  J.-M. Mewes,  P. Morgante,  A. F. Morrison,  
 J. W. Mullinax,  K. Nanda,  T. S. Nguyen-Beck,  R. Olivares-Amaya,  
 J. A. Parkhill,  Zheng Pei,  T. M. Perrine,  F. Plasser,  P. Pokhilko,  
 S. Prager,  A. Prociuk,  E. Ramos,  D. R. Rehn,  F. Rob,  M. Scheurer,  
 M. Schneider,  N. Sergueev,  S. M. Sharada,  S. Sharma,  D. W. Small,  
 T. Stauch,  T. Stein,  Yu-Chuan Su,  A. J. W. Thom,  A. Tkatchenko,  
 T. Tsuchimochi,  N. M. Tubman,  L. Vogt,  M. L. Vidal,  O. Vydrov,  
 M. A. Watson,  J. Wenzel,  M. de Wergifosse,  T. A. Wesolowski,  A. White,  
 J. Witte,  A. Yamada,  Jun Yang,  K. Yao,  S. Yeganeh,  S. R. Yost,  
 Zhi-Qiang You,  A. Zech,  Igor Ying Zhang,  Xing Zhang,  Yan Zhao,  
 Ying Zhu,  B. R. Brooks,  G. K. L. Chan,  C. J. Cramer,  M. S. Gordon,  
 W. J. Hehre,  A. Klamt,  M. W. Schmidt,  C. D. Sherrill,  D. G. Truhlar,  
 A. Aspuru-Guzik,  R. Baer,  A. T. Bell,  N. A. Besley,  Jeng-Da Chai,  
 A. E. DePrince, III,  R. A. DiStasio Jr.,  A. Dreuw,  B. D. Dunietz,  
 T. R. Furlani,  Chao-Ping Hsu,  Yousung Jung,  Jing Kong,  D. S. Lambrecht,  
 WanZhen Liang,  C. Ochsenfeld,  V. A. Rassolov,  L. V. Slipchenko,  
 J. E. Subotnik,  T. Van Voorhis,  J. M. Herbert,  A. I. Krylov,  
 P. M. W. Gill,  M. Head-Gordon

 Contributors to earlier versions of Q-Chem not listed above: 
 R. D. Adamson,  B. Austin,  J. Baker,  G. J. O. Beran,  K. Brandhorst,  
 S. T. Brown,  E. F. C. Byrd,  A. K. Chakraborty,  C.-L. Cheng,  
 Siu Hung Chien,  D. M. Chipman,  D. L. Crittenden,  H. Dachsel,  
 R. J. Doerksen,  A. D. Dutoi,  L. Fusti-Molnar,  W. A. Goddard III,  
 A. Golubeva-Zadorozhnaya,  S. R. Gwaltney,  G. Hawkins,  A. Heyden,  
 S. Hirata,  G. Kedziora,  F. J. Keil,  C. Kelley,  Jihan Kim,  R. A. King,  
 R. Z. Khaliullin,  P. P. Korambath,  W. Kurlancheek,  A. M. Lee,  M. S. Lee,  
 S. V. Levchenko,  Ching Yeh Lin,  D. Liotard,  R. C. Lochan,  I. Lotan,  
 P. E. Maslen,  N. Nair,  D. P. O'Neill,  D. Neuhauser,  E. Neuscamman,  
 C. M. Oana,  R. Olson,  B. Peters,  R. Peverati,  P. A. Pieniazek,  
 Y. M. Rhee,  J. Ritchie,  M. A. Rohrdanz,  E. Rosta,  N. J. Russ,  
 H. F. Schaefer III,  N. E. Schultz,  N. Shenvi,  A. C. Simmonett,  A. Sodt,  
 D. Stuck,  K. S. Thanthiriwatte,  V. Vanovschi,  Tao Wang,  A. Warshel,  
 C. F. Williams,  Q. Wu,  X. Xu,  W. Zhang

 Please cite Q-Chem as follows:
 Y. Shao et al., Mol. Phys. 113, 184-215 (2015)
 DOI: 10.1080/00268976.2014.952696

 Q-Chem 5.2.1 for Intel X86 EM64T Linux

 Parts of Q-Chem use Armadillo 8.300.2 (Tropical Shenanigans).
 http://arma.sourceforge.net/

 Q-Chem begins on Mon Dec  2 04:34:55 2019  

Host: 
0

     Scratch files written to /scratch/taweetham/qchem30901//
NAlpha2: 194
NElect   194
Mult     1

Checking the input file for inconsistencies... 	...done.

--------------------------------------------------------------
User input:
--------------------------------------------------------------
$MOLECULE
0 1
C   
C	1	CC
C	2	CC	1	120.0		
C	3	CC	2	120.0	1	0.0
C	4	CC	3	120.0	2	0.0	
C	5 	CC	4	120.0	3	0.0
F	1	CF	2	120.0	3	180.0
Br	2	CBr	3	120.0	4	180.0
F	3	CF	4	120.0	5	180.0
Br	4	CBr	5	120.0	6	180.0
Cl	5	CCl	6	120.0	1	180.0
I	6	CI	1	120.0	2	180.0

CC=1.39483
CH=1.08673
CF=1.33960
CCl=1.72090
CBr=1.89068
CI=2.07886
$END

$REM
   JOB_TYPE	OPTIMIZATION
   BASIS	6-311++G**
   METHOD	B3LYP
   MEM_TOTAL	64000
   SYM_IGNORE	TRUE
$END

--------------------------------------------------------------
 ----------------------------------------------------------------
             Standard Nuclear Orientation (Angstroms)
    I     Atom           X                Y                Z
 ----------------------------------------------------------------
    1      C       0.0000000000     0.0000000000     0.0000000000
    2      C       0.0000000000     0.0000000000     1.3948300000
    3      C       1.2079582140     0.0000000000     2.0922450000
    4      C       2.4159164279     0.0000000000     1.3948300000
    5      C       2.4159164279     0.0000000000    -0.0000000000
    6      C       1.2079582140     0.0000000000    -0.6974150000
    7      F      -1.1601276309    -0.0000000000    -0.6698000000
    8      Br     -1.6373769104    -0.0000000000     2.3401700000
    9      F       1.2079582140    -0.0000000000     3.4318450000
   10      Br      4.0532933383    -0.0000000000     2.3401700000
   11      Cl      3.9062595453    -0.0000000000    -0.8604500000
   12      I       1.2079582140    -0.0000000000    -2.7762750000
 ----------------------------------------------------------------
 Nuclear Repulsion Energy =        2221.69772506 hartrees
 There are       97 alpha and       97 beta electrons
 Requested basis set is 6-311++G(d,p)
 There are 123 shells and 364 basis functions

 Total QAlloc Memory Limit  64000 MB
 Mega-Array Size       188 MB
 MEM_STATIC part       192 MB
 A cutoff of  1.0D-11 yielded   5037 shell pairs
 There are     49128 function pairs (     54200 Cartesian)
 Smallest overlap matrix eigenvalue = 1.06E-06

 Q-Chem warning in module stvman/mkSTV.C, line 318:

 Overlap eigenvalue is smaller than square root of threshold
 Use THRESH >= 12 to get rid of this warning


 Scale SEOQF with 1.000000e-01/1.000000e-01/1.000000e-01

 Standard Electronic Orientation quadrupole field applied
 Nucleus-field energy     =    -0.0000000637 hartrees
 Guess from superposition of atomic densities
 Warning:  Energy on first SCF cycle will be non-variational
 SAD guess density has 194.000000 electrons

 -----------------------------------------------------------------------
  General SCF calculation program by
  Eric Jon Sundstrom, Paul Horn, Yuezhi Mao, Dmitri Zuev, Alec White,
  David Stuck, Shaama M.S., Shane Yost, Joonho Lee, David Small,
  Daniel Levine, Susi Lehtola, Hugh Burton, Evgeny Epifanovsky,
  Bang C. Huynh
 -----------------------------------------------------------------------
 Exchange:     0.2000 Hartree-Fock + 0.0800 Slater + 0.7200 B88
 Correlation:  0.1900 VWN1RPA + 0.8100 LYP
 Using SG-1 standard quadrature grid
 using 6 threads for integral computing
 -------------------------------------------------------
 OpenMP Integral computing Module                
 Release: version 2.0, May 2017, Q-Chem Inc. Pleasanton 
 -------------------------------------------------------
 A restricted SCF calculation will be
 performed using DIIS
 SCF converges when DIIS error is below 1.0e-08
 ---------------------------------------
  Cycle       Energy         DIIS error
 ---------------------------------------
    1  -12958.9093753372      3.12e-02  
    2  -12956.3811830643      2.27e-03  
    3  -12956.3537799202      2.56e-03  
    4  -12956.4209191804      7.38e-04  
    5  -12956.4296341334      2.69e-04  
    6  -12956.4306237015      7.34e-05  
    7  -12956.4306955648      1.89e-05  
    8  -12956.4307002667      1.03e-05  
    9  -12956.4307018668      1.83e-06  
   10  -12956.4307018957      3.89e-07  
   11  -12956.4307018975      1.65e-07  
   12  -12956.4307018982      5.11e-08  
   13  -12956.4307018982      1.92e-08  
   14  -12956.4307019003      8.72e-09  Convergence criterion met
 ---------------------------------------
 SCF time:   CPU 203.81s  wall 37.00s 
 SCF   energy in the final basis set =   -12956.4307019003
 Total energy in the final basis set =   -12956.4307019003

 --------------------------------------------------------------

                    Orbital Energies (a.u.)
 --------------------------------------------------------------

 Alpha MOs
 -- Occupied --
********-482.8627-482.8605-176.3236-165.7274-165.7252-165.7250-101.5881
-62.5154 -62.5133 -56.3362 -56.3341 -56.3319 -56.3316 -56.3299 -56.3296
-35.8201 -31.3135 -31.3073 -31.3069 -24.7348 -24.7348 -22.9640 -22.9625
-22.9622 -22.9579 -22.9579 -10.3206 -10.3201 -10.2910 -10.2786 -10.2786
-10.2676  -9.5033  -8.7242  -8.7222  -7.2682  -7.2582  -7.2572  -6.5567
 -6.5546  -6.5424  -6.5416  -6.5405  -6.5396  -6.3697  -4.7828  -4.7673
 -4.7664  -2.6673  -2.6652  -2.6635  -2.6629  -2.6616  -2.6608  -2.6515
 -2.6513  -2.6496  -2.6495  -2.0488  -2.0438  -2.0432  -2.0299  -2.0297
 -1.2775  -1.2768  -0.9570  -0.9019  -0.8584  -0.8392  -0.7873  -0.7574
 -0.7060  -0.6593  -0.6364  -0.6010  -0.5916  -0.5500  -0.5269  -0.5095
 -0.4987  -0.4786  -0.4641  -0.4433  -0.4390  -0.4186  -0.4017  -0.3844
 -0.3627  -0.3578  -0.3420  -0.3208  -0.3155  -0.3048  -0.2805  -0.2730
 -0.2664
 -- Virtual --
 -0.0864  -0.0673  -0.0599  -0.0382  -0.0286  -0.0100   0.0133   0.0202
  0.0276   0.0378   0.0401   0.0517   0.0538   0.0566   0.0677   0.0677
  0.0765   0.0766   0.0876   0.0907   0.0912   0.1000   0.1016   0.1067
  0.1191   0.1267   0.1325   0.1336   0.1388   0.1536   0.1561   0.1654
  0.1707   0.1746   0.1848   0.1876   0.1952   0.1980   0.2072   0.2089
  0.2233   0.2290   0.2294   0.2382   0.2505   0.2532   0.2627   0.2808
  0.2942   0.3038   0.3042   0.3127   0.3215   0.3345   0.3483   0.3550
  0.3801   0.3854   0.3902   0.3972   0.4008   0.4160   0.4222   0.4229
  0.4304   0.4311   0.4325   0.4421   0.4562   0.4731   0.4862   0.4955
  0.4973   0.5004   0.5196   0.5219   0.5344   0.5388   0.5535   0.5576
  0.5691   0.5811   0.5873   0.5873   0.5987   0.6131   0.6210   0.6421
  0.6488   0.6765   0.6850   0.7074   0.7083   0.7320   0.7502   0.7563
  0.7771   0.8011   0.8058   0.8115   0.8329   0.8354   0.8463   0.8690
  0.8994   0.9128   0.9195   0.9300   0.9322   0.9625   0.9753   1.0022
  1.0359   1.0632   1.0785   1.0841   1.1235   1.1370   1.1444   1.2039
  1.2094   1.2329   1.2582   1.2928   1.3505   1.3613   1.3662   1.4069
  1.4130   1.4280   1.4392   1.4613   1.4706   1.4944   1.5278   1.5421
  1.5554   1.6003   1.6142   1.7090   1.7229   1.7403   1.7545   1.8082
  1.8124   1.8328   1.8385   1.8850   1.9968   2.0029   2.0343   2.0421
  2.0440   2.0829   2.1445   2.1599   2.1895   2.2006   2.2454   2.2490
  2.2555   2.2816   2.3002   2.3175   2.3558   2.3998   2.4718   2.5604
  2.5690   2.6782   2.7122   2.7988   2.8183   2.8396   2.9846   3.0183
  3.0304   3.0698   3.0853   3.1544   3.1861   3.3785   3.4198   3.6427
  3.7394   3.7479   3.7484   3.7606   3.8731   3.8987   3.9513   3.9529
  3.9541   3.9821   3.9877   4.0036   4.0258   4.0440   4.0479   4.0627
  4.0655   4.0897   4.0921   4.1683   4.2482   4.2580   4.2945   4.4032
  4.4128   4.5058   4.8162   4.8297   4.8468   6.0112   6.1204   6.1722
  6.2888   6.3017   6.4299   6.4420   6.6330   6.7459   6.7555   6.7667
  7.5432   7.5547   7.6633   7.6751   7.7488   7.7600   9.7697  23.2653
 23.7758  23.7797  23.9401  23.9425  24.0329  25.8113  26.2037  26.6426
 27.9199  28.3484  28.4278  28.4366  28.5229  28.5498  28.5546  28.6210
 28.7345  47.9746  48.0152  66.7641  66.7727 127.8875 127.9525 127.9811
151.7047 215.7626 289.7390 289.7503 289.8581 289.8744 289.9698 289.9834
********1020.83671901.8700
 --------------------------------------------------------------

          Ground-State Mulliken Net Atomic Charges

     Atom                 Charge (a.u.)
  ----------------------------------------
      1 C                    -1.911750
      2 C                     2.316057
      3 C                    -1.960582
      4 C                     0.803794
      5 C                    -0.292667
      6 C                     0.774576
      7 F                    -0.076250
      8 Br                   -0.076300
      9 F                    -0.078678
     10 Br                   -0.123459
     11 Cl                    0.531187
     12 I                     0.094071
  ----------------------------------------
  Sum of atomic charges =     0.000000

 -----------------------------------------------------------------
                    Cartesian Multipole Moments
 -----------------------------------------------------------------
    Charge (ESU x 10^10)
                -0.0000
    Dipole Moment (Debye)
         X       0.5039      Y       0.0000      Z      -0.5934
       Tot       0.7785
    Quadrupole Moments (Debye-Ang)
        XX    -118.7113     XY      -0.0000     YY    -121.2336
        XZ      -2.5029     YZ      -0.0000     ZZ    -120.6390
    Octopole Moments (Debye-Ang^2)
       XXX    -487.6584    XXY       0.0000    XYY    -169.8448
       YYY       0.0000    XXZ     -20.3661    XYZ       0.0000
       YYZ     -31.8810    XZZ    -166.4578    YZZ      -0.0000
       ZZZ    -138.8477
    Hexadecapole Moments (Debye-Ang^3)
      XXXX   -3990.1431   XXXY       0.0000   XXYY    -735.8932
      XYYY       0.0000   YYYY    -144.0973   XXXZ     -27.0563
      XXYZ       0.0000   XYYZ     -16.7372   YYYZ      -0.0000
      XXZZ   -1186.3090   XYZZ      -0.0000   YYZZ    -590.5946
      XZZZ    -112.6880   YZZZ       0.0000   ZZZZ   -3276.6038
 -----------------------------------------------------------------
 Calculating analytic gradient of the SCF energy
 Gradient of SCF Energy
            1           2           3           4           5           6
    1  -0.0074407   0.0067719  -0.0016104  -0.0034777   0.0035820   0.0049942
    2  -0.0000000   0.0000000   0.0000000  -0.0000000   0.0000000  -0.0000000
    3  -0.0030547  -0.0030035   0.0048288  -0.0060783  -0.0033339   0.0016632
            7           8           9          10          11          12
    1  -0.0048910   0.0013063   0.0006340   0.0003766  -0.0077592   0.0075138
    2   0.0000000  -0.0000000  -0.0000000  -0.0000000   0.0000000   0.0000000
    3  -0.0044970  -0.0011601   0.0072577  -0.0071273   0.0015386   0.0129666
 Max gradient component =       1.297E-02
 RMS gradient           =       4.361E-03
 Gradient time:  CPU 68.25 s  wall 11.47 s
 Geometry Optimization Parameters
   NAtoms,    NIC,     NZ,  NCons,   NDum,   NFix, NCnnct, MaxDiis
       12      78      12       0       0       0       0       0


** GEOMETRY OPTIMIZATION IN DELOCALIZED INTERNAL COORDINATES **
   Searching for a Minimum

   Optimization Cycle:   1

                       Coordinates (Angstroms)
     ATOM                X               Y               Z
      1  C         0.0000000000    0.0000000000    0.0000000000
      2  C         0.0000000000    0.0000000000    1.3948300000
      3  C         1.2079582140    0.0000000000    2.0922450000
      4  C         2.4159164279    0.0000000000    1.3948300000
      5  C         2.4159164279    0.0000000000    0.0000000000
      6  C         1.2079582140    0.0000000000   -0.6974150000
      7  F        -1.1601276309    0.0000000000   -0.6698000000
      8  Br       -1.6373769104    0.0000000000    2.3401700000
      9  F         1.2079582140    0.0000000000    3.4318450000
     10  Br        4.0532933383    0.0000000000    2.3401700000
     11  Cl        3.9062595453    0.0000000000   -0.8604500000
     12  I         1.2079582140    0.0000000000   -2.7762750000
   Point Group: c1    Number of degrees of freedom:    30


   Energy is -12956.430701900


 Attempting to generate delocalized internal coordinates
 Initial Hessian constructed with Jon Baker's OPTIMIZE code

 21 Hessian modes will be used to form the next step
  Hessian Eigenvalues:
     0.124424    0.201019    0.201019    0.250000    0.250000    0.250000
     0.250000    0.250000    0.250000    0.250000    0.250000    0.250000
     0.334879    0.426727    0.426727    0.464882    0.464882    0.464882
     0.464882    0.572947    0.572947

 Minimum search - taking simple RFO step
 Searching for Lamda that Minimizes Along All modes
 Value Taken    Lamda =  -0.00680205
 Step Taken.  Stepsize is  0.170529

                             Maximum     Tolerance    Cnvgd?
         Gradient           0.031313      0.000300      NO
         Displacement       0.107641      0.001200      NO
         Energy change     *********      0.000001      NO


 New Cartesian Coordinates Obtained by Inverse Iteration

 Displacement from previous Coordinates is:  0.379258
 ----------------------------------------------------------------
             Standard Nuclear Orientation (Angstroms)
    I     Atom           X                Y                Z
 ----------------------------------------------------------------
    1      C       0.0271770716     0.0000000000     0.0053550258
    2      C       0.0057779109     0.0000000000     1.3933186347
    3      C       1.2144736451     0.0000000000     2.0740846738
    4      C       2.4296307038     0.0000000000     1.3974115325
    5      C       2.4409029432     0.0000000000    -0.0099993475
    6      C       1.2186928179     0.0000000000    -0.7172536873
    7      F      -1.1344713491     0.0000000000    -0.6498396910
    8      Br     -1.6355669813     0.0000000000     2.3405019688
    9      F       1.2068662678     0.0000000000     3.4070380816
   10      Br      4.0181423185     0.0000000000     2.4378619992
   11      Cl      3.9590288222     0.0000000000    -0.8447711871
   12      I       1.0750598833     0.0000000000    -2.8435580036
 ----------------------------------------------------------------
 Nuclear Repulsion Energy =        2202.11227480 hartrees
 There are       97 alpha and       97 beta electrons
 Applying Cartesian multipole field
    Component          Value
    ---------          -----
     (2,0,0)        1.00000E-11
     (0,2,0)        2.00000E-11
     (0,0,2)       -3.00000E-11
 Nucleus-field energy     =    -0.0000000680 hartrees
 Requested basis set is 6-311++G(d,p)
 There are 123 shells and 364 basis functions
 A cutoff of  1.0D-11 yielded   5007 shell pairs
 There are     48862 function pairs (     53868 Cartesian)
 Smallest overlap matrix eigenvalue = 1.00E-06

 Q-Chem warning in module stvman/mkSTV.C, line 318:

 Overlap eigenvalue is smaller than square root of threshold
 Use THRESH >= 12 to get rid of this warning

 Guess MOs from SCF MO coefficient file

 -----------------------------------------------------------------------
  General SCF calculation program by
  Eric Jon Sundstrom, Paul Horn, Yuezhi Mao, Dmitri Zuev, Alec White,
  David Stuck, Shaama M.S., Shane Yost, Joonho Lee, David Small,
  Daniel Levine, Susi Lehtola, Hugh Burton, Evgeny Epifanovsky,
  Bang C. Huynh
 -----------------------------------------------------------------------
 Exchange:     0.2000 Hartree-Fock + 0.0800 Slater + 0.7200 B88
 Correlation:  0.1900 VWN1RPA + 0.8100 LYP
 Using SG-1 standard quadrature grid
 using 6 threads for integral computing
 -------------------------------------------------------
 OpenMP Integral computing Module                
 Release: version 2.0, May 2017, Q-Chem Inc. Pleasanton 
 -------------------------------------------------------
 A restricted SCF calculation will be
 performed using DIIS
 SCF converges when DIIS error is below 1.0e-08
 ---------------------------------------
  Cycle       Energy         DIIS error
 ---------------------------------------
    1  -12956.4269989908      7.44e-04  
    2  -12956.4319299794      2.49e-04  
    3  -12956.4302299875      4.00e-04  
    4  -12956.4328606809      6.30e-05  
    5  -12956.4329180117      1.22e-05  
    6  -12956.4329197994      3.74e-06  
    7  -12956.4329199908      1.42e-06  
    8  -12956.4329200159      5.14e-07  
    9  -12956.4329200203      1.41e-07  
   10  -12956.4329200203      4.15e-08  
   11  -12956.4329200208      1.55e-08  
   12  -12956.4329200207      3.38e-09  Convergence criterion met
 ---------------------------------------
 SCF time:   CPU 178.30s  wall 33.00s 
 SCF   energy in the final basis set =   -12956.4329200207
 Total energy in the final basis set =   -12956.4329200207

 --------------------------------------------------------------

                    Orbital Energies (a.u.)
 --------------------------------------------------------------

 Alpha MOs
 -- Occupied --
********-482.8637-482.8611-176.3254-165.7293-165.7270-165.7268-101.5885
-62.5163 -62.5138 -56.3372 -56.3347 -56.3329 -56.3326 -56.3304 -56.3301
-35.8218 -31.3154 -31.3088 -31.3085 -24.7338 -24.7332 -22.9658 -22.9643
-22.9640 -22.9594 -22.9594 -10.3185 -10.3185 -10.2961 -10.2791 -10.2763
-10.2712  -9.5032  -8.7251  -8.7226  -7.2682  -7.2581  -7.2571  -6.5576
 -6.5551  -6.5432  -6.5424  -6.5408  -6.5400  -6.3709  -4.7842  -4.7683
 -4.7676  -2.6682  -2.6656  -2.6645  -2.6638  -2.6620  -2.6612  -2.6523
 -2.6522  -2.6499  -2.6498  -2.0498  -2.0450  -2.0444  -2.0307  -2.0307
 -1.2797  -1.2791  -0.9521  -0.8999  -0.8569  -0.8373  -0.7861  -0.7572
 -0.7016  -0.6601  -0.6381  -0.6009  -0.5906  -0.5465  -0.5283  -0.5107
 -0.4967  -0.4794  -0.4631  -0.4389  -0.4372  -0.4187  -0.4008  -0.3833
 -0.3577  -0.3561  -0.3407  -0.3215  -0.3151  -0.3046  -0.2850  -0.2729
 -0.2676
 -- Virtual --
 -0.0930  -0.0689  -0.0580  -0.0441  -0.0312  -0.0100   0.0101   0.0201
  0.0267   0.0380   0.0404   0.0524   0.0537   0.0567   0.0666   0.0678
  0.0758   0.0780   0.0884   0.0901   0.0913   0.0991   0.1018   0.1102
  0.1190   0.1256   0.1316   0.1338   0.1387   0.1527   0.1559   0.1668
  0.1699   0.1730   0.1838   0.1874   0.1971   0.1984   0.2057   0.2097
  0.2243   0.2252   0.2309   0.2398   0.2488   0.2496   0.2622   0.2807
  0.2962   0.2982   0.3000   0.3166   0.3286   0.3333   0.3474   0.3555
  0.3799   0.3855   0.3914   0.3951   0.4024   0.4143   0.4212   0.4217
  0.4232   0.4282   0.4326   0.4428   0.4526   0.4707   0.4914   0.4955
  0.4972   0.5045   0.5173   0.5197   0.5366   0.5410   0.5524   0.5527
  0.5639   0.5810   0.5847   0.5933   0.5983   0.6175   0.6239   0.6423
  0.6450   0.6703   0.6839   0.6967   0.7029   0.7334   0.7497   0.7548
  0.7561   0.8008   0.8090   0.8128   0.8332   0.8378   0.8500   0.8653
  0.8952   0.9142   0.9184   0.9298   0.9309   0.9634   0.9750   1.0051
  1.0267   1.0608   1.0753   1.0811   1.1130   1.1424   1.1466   1.1948
  1.2087   1.2269   1.2552   1.2744   1.3442   1.3663   1.3701   1.4062
  1.4146   1.4309   1.4375   1.4604   1.4724   1.4947   1.5292   1.5384
  1.5571   1.5913   1.6124   1.7076   1.7221   1.7509   1.7524   1.8043
  1.8107   1.8328   1.8394   1.8823   1.9940   2.0020   2.0270   2.0335
  2.0424   2.0793   2.1339   2.1593   2.1943   2.2064   2.2413   2.2434
  2.2483   2.2783   2.3036   2.3083   2.3444   2.3979   2.4673   2.5603
  2.5630   2.6774   2.7116   2.7979   2.8189   2.8415   2.9863   3.0176
  3.0274   3.0642   3.0940   3.1619   3.1772   3.3739   3.4234   3.6349
  3.7379   3.7490   3.7494   3.7593   3.8708   3.9101   3.9512   3.9584
  3.9591   3.9810   3.9876   4.0027   4.0191   4.0417   4.0561   4.0614
  4.0662   4.0923   4.1071   4.1576   4.2461   4.2591   4.2907   4.4018
  4.4147   4.4865   4.8098   4.8216   4.8539   6.0069   6.1106   6.1565
  6.2894   6.2998   6.4289   6.4453   6.6294   6.7475   6.7622   6.7693
  7.5427   7.5544   7.6637   7.6717   7.7454   7.7653   9.7659  23.2756
 23.7666  23.7748  23.9196  23.9467  24.0400  25.8081  26.1824  26.6187
 27.9048  28.3442  28.4191  28.4262  28.5213  28.5470  28.5502  28.6144
 28.7280  47.9679  48.0127  66.7664  66.7683 127.8835 127.9455 127.9720
151.6896 215.7575 289.7382 289.7497 289.8583 289.8710 289.9674 289.9875
********1020.83371901.8541
 --------------------------------------------------------------

          Ground-State Mulliken Net Atomic Charges

     Atom                 Charge (a.u.)
  ----------------------------------------
      1 C                    -1.963753
      2 C                     2.377333
      3 C                    -2.130092
      4 C                     0.786752
      5 C                    -0.193810
      6 C                     0.802194
      7 F                    -0.065690
      8 Br                   -0.069454
      9 F                    -0.065654
     10 Br                   -0.111178
     11 Cl                    0.533937
     12 I                     0.099415
  ----------------------------------------
  Sum of atomic charges =     0.000000

 -----------------------------------------------------------------
                    Cartesian Multipole Moments
 -----------------------------------------------------------------
    Charge (ESU x 10^10)
                -0.0000
    Dipole Moment (Debye)
         X       0.3240      Y      -0.0000      Z      -0.5402
       Tot       0.6300
    Quadrupole Moments (Debye-Ang)
        XX    -119.2744     XY      -0.0000     YY    -121.3739
        XZ      -1.7086     YZ       0.0000     ZZ    -119.8238
    Octopole Moments (Debye-Ang^2)
       XXX    -481.9201    XXY       0.0000    XYY    -167.1066
       YYY       0.0000    XXZ     -17.2726    XYZ      -0.0000
       YYZ     -31.4663    XZZ    -164.4076    YZZ       0.0000
       ZZZ    -137.8234
    Hexadecapole Moments (Debye-Ang^3)
      XXXX   -3962.8716   XXXY       0.0000   XXYY    -729.1464
      XYYY      -0.0000   YYYY    -144.4447   XXXZ     -62.0394
      XXYZ      -0.0000   XYYZ     -30.3580   YYYZ      -0.0000
      XXZZ   -1193.9365   XYZZ       0.0000   YYZZ    -608.6760
      XZZZ    -133.0313   YZZZ      -0.0000   ZZZZ   -3357.8240
 -----------------------------------------------------------------
 Calculating analytic gradient of the SCF energy
 Gradient of SCF Energy
            1           2           3           4           5           6
    1  -0.0024855   0.0047363  -0.0007998  -0.0029978   0.0062492  -0.0042711
    2   0.0000000   0.0000000  -0.0000000  -0.0000000   0.0000000  -0.0000000
    3   0.0023805  -0.0027432  -0.0001246   0.0031027  -0.0014375  -0.0012439
            7           8           9          10          11          12
    1   0.0018776  -0.0013462   0.0002927   0.0007205   0.0010092  -0.0029851
    2   0.0000000   0.0000000   0.0000000   0.0000000   0.0000000  -0.0000000
    3   0.0004200   0.0007188  -0.0005243   0.0011311   0.0020198  -0.0036995
 Max gradient component =       6.249E-03
 RMS gradient           =       2.094E-03
 Gradient time:  CPU 67.44 s  wall 11.34 s
 Geometry Optimization Parameters
   NAtoms,    NIC,     NZ,  NCons,   NDum,   NFix, NCnnct, MaxDiis
       12      78      12       0       0       0       0       0

 Cartesian Hessian Update
 Hessian updated using BFGS update


** GEOMETRY OPTIMIZATION IN DELOCALIZED INTERNAL COORDINATES **
   Searching for a Minimum

   Optimization Cycle:   2

                       Coordinates (Angstroms)
     ATOM                X               Y               Z
      1  C         0.0271770716    0.0000000000    0.0053550258
      2  C         0.0057779109    0.0000000000    1.3933186347
      3  C         1.2144736451    0.0000000000    2.0740846738
      4  C         2.4296307038    0.0000000000    1.3974115325
      5  C         2.4409029432    0.0000000000   -0.0099993475
      6  C         1.2186928179    0.0000000000   -0.7172536873
      7  F        -1.1344713491    0.0000000000   -0.6498396910
      8  Br       -1.6355669813    0.0000000000    2.3405019688
      9  F         1.2068662678    0.0000000000    3.4070380816
     10  Br        4.0181423185    0.0000000000    2.4378619992
     11  Cl        3.9590288222    0.0000000000   -0.8447711871
     12  I         1.0750598833    0.0000000000   -2.8435580036
   Point Group: c1    Number of degrees of freedom:    30


   Energy is -12956.432920021

 Hessian updated using BFGS update

 12 Hessian modes will be used to form the next step
  Hessian Eigenvalues:
     0.130469    0.200875    0.201720    0.231261    0.288629    0.333331
     0.426444    0.454740    0.464662    0.505864    0.572271    0.578349

 Minimum search - taking simple RFO step
 Searching for Lamda that Minimizes Along All modes
 Value Taken    Lamda =  -0.00058503
 Step Taken.  Stepsize is  0.040423

                             Maximum     Tolerance    Cnvgd?
         Gradient           0.011105      0.000300      NO
         Displacement       0.026001      0.001200      NO
         Energy change     -0.002218      0.000001      NO


 New Cartesian Coordinates Obtained by Inverse Iteration

 Displacement from previous Coordinates is:  0.094470
 ----------------------------------------------------------------
             Standard Nuclear Orientation (Angstroms)
    I     Atom           X                Y                Z
 ----------------------------------------------------------------
    1      C       0.0241128101     0.0000000000     0.0058928100
    2      C       0.0005767211     0.0000000000     1.3960852070
    3      C       1.2133730557     0.0000000000     2.0745328623
    4      C       2.4296416346     0.0000000000     1.3961378221
    5      C       2.4341060820     0.0000000000    -0.0078497576
    6      C       1.2184507073     0.0000000000    -0.7115253547
    7      F      -1.1383709393     0.0000000000    -0.6501667157
    8      Br     -1.6369010330     0.0000000000     2.3439602324
    9      F       1.2066932787     0.0000000000     3.4076632002
   10      Br      4.0210462122     0.0000000000     2.4280578953
   11      Cl      3.9411300674     0.0000000000    -0.8635154847
   12      I       1.1118554572     0.0000000000    -2.8291227166
 ----------------------------------------------------------------
 Nuclear Repulsion Energy =        2206.09289106 hartrees
 There are       97 alpha and       97 beta electrons
 Applying Cartesian multipole field
    Component          Value
    ---------          -----
     (2,0,0)        1.00000E-11
     (0,2,0)        2.00000E-11
     (0,0,2)       -3.00000E-11
 Nucleus-field energy     =    -0.0000000673 hartrees
 Requested basis set is 6-311++G(d,p)
 There are 123 shells and 364 basis functions
 A cutoff of  1.0D-11 yielded   5013 shell pairs
 There are     48950 function pairs (     53991 Cartesian)
 Smallest overlap matrix eigenvalue = 9.92E-07

 Q-Chem warning in module stvman/mkSTV.C, line 318:

 Overlap eigenvalue is smaller than square root of threshold
 Use THRESH >= 12 to get rid of this warning

 Linear dependence detected in AO basis
 Tighter screening thresholds may be required for diffuse basis sets
 Use S2THRESH > 14 and THRESH = 14 in case of SCF convergence issues
 Number of orthogonalized atomic orbitals = 363
 Maximum deviation from orthogonality = 9.064E-11
 Guess MOs from SCF MO coefficient file

 -----------------------------------------------------------------------
  General SCF calculation program by
  Eric Jon Sundstrom, Paul Horn, Yuezhi Mao, Dmitri Zuev, Alec White,
  David Stuck, Shaama M.S., Shane Yost, Joonho Lee, David Small,
  Daniel Levine, Susi Lehtola, Hugh Burton, Evgeny Epifanovsky,
  Bang C. Huynh
 -----------------------------------------------------------------------
 Exchange:     0.2000 Hartree-Fock + 0.0800 Slater + 0.7200 B88
 Correlation:  0.1900 VWN1RPA + 0.8100 LYP
 Using SG-1 standard quadrature grid
 Size of previous SCF MO coefficient file: 264990 (expected); 265720 (actual). 

 Q-Chem warning in module libgscf/gen_scfman/rhf.C, line 618:

 Inconsistent size for SCF MO coefficient file.  Please check basis and PURECART setting.

 using 6 threads for integral computing
 -------------------------------------------------------
 OpenMP Integral computing Module                
 Release: version 2.0, May 2017, Q-Chem Inc. Pleasanton 
 -------------------------------------------------------
 A restricted SCF calculation will be
 performed using DIIS
 SCF converges when DIIS error is below 1.0e-08
 ---------------------------------------
  Cycle       Energy         DIIS error
 ---------------------------------------
    1  -12956.4328512376      1.87e-04  
    2  -12956.4330803671      6.64e-05  
    3  -12956.4329334336      1.13e-04  
    4  -12956.4331552505      1.14e-05  
    5  -12956.4331572879      3.24e-06  
    6  -12956.4331574321      9.90e-07  
    7  -12956.4331574464      4.08e-07  
    8  -12956.4331574493      1.20e-07  
    9  -12956.4331574489      3.46e-08  
   10  -12956.4331574488      1.43e-08  
   11  -12956.4331574490      5.80e-09  Convergence criterion met
 ---------------------------------------
 SCF time:   CPU 161.09s  wall 29.00s 
 SCF   energy in the final basis set =   -12956.4331574490
 Total energy in the final basis set =   -12956.4331574490

 --------------------------------------------------------------

                    Orbital Energies (a.u.)
 --------------------------------------------------------------

 Alpha MOs
 -- Occupied --
********-482.8639-482.8612-176.3250-165.7289-165.7266-165.7264-101.5880
-62.5166 -62.5140 -56.3374 -56.3348 -56.3331 -56.3328 -56.3305 -56.3302
-35.8214 -31.3150 -31.3085 -31.3081 -24.7337 -24.7330 -22.9654 -22.9639
-22.9636 -22.9591 -22.9590 -10.3187 -10.3186 -10.2947 -10.2790 -10.2765
-10.2699  -9.5028  -8.7253  -8.7227  -7.2678  -7.2577  -7.2567  -6.5579
 -6.5552  -6.5435  -6.5427  -6.5410  -6.5401  -6.3706  -4.7839  -4.7681
 -4.7673  -2.6685  -2.6658  -2.6647  -2.6640  -2.6622  -2.6614  -2.6525
 -2.6524  -2.6501  -2.6499  -2.0496  -2.0447  -2.0441  -2.0305  -2.0304
 -1.2795  -1.2785  -0.9529  -0.8997  -0.8575  -0.8379  -0.7862  -0.7575
 -0.7022  -0.6601  -0.6380  -0.6007  -0.5909  -0.5464  -0.5280  -0.5104
 -0.4969  -0.4794  -0.4634  -0.4397  -0.4371  -0.4189  -0.4011  -0.3832
 -0.3582  -0.3566  -0.3409  -0.3217  -0.3157  -0.3046  -0.2840  -0.2730
 -0.2673
 -- Virtual --
 -0.0917  -0.0683  -0.0581  -0.0427  -0.0309  -0.0100   0.0111   0.0201
  0.0270   0.0380   0.0410   0.0525   0.0538   0.0567   0.0667   0.0679
  0.0763   0.0789   0.0882   0.0912   0.0921   0.1001   0.1018   0.1128
  0.1195   0.1285   0.1317   0.1388   0.1406   0.1561   0.1565   0.1673
  0.1708   0.1745   0.1847   0.1907   0.1969   0.1979   0.2058   0.2113
  0.2244   0.2264   0.2311   0.2438   0.2502   0.2537   0.2634   0.2910
  0.2979   0.3004   0.3147   0.3266   0.3337   0.3466   0.3552   0.3642
  0.3806   0.3884   0.3937   0.4022   0.4144   0.4201   0.4219   0.4236
  0.4283   0.4325   0.4426   0.4522   0.4717   0.4911   0.4937   0.4971
  0.5022   0.5166   0.5197   0.5363   0.5407   0.5446   0.5526   0.5645
  0.5811   0.5848   0.5938   0.5991   0.6165   0.6224   0.6388   0.6458
  0.6709   0.6813   0.6837   0.7039   0.7301   0.7364   0.7554   0.7602
  0.7936   0.8057   0.8109   0.8196   0.8369   0.8379   0.8558   0.8951
  0.9128   0.9196   0.9299   0.9302   0.9636   0.9737   0.9987   1.0290
  1.0602   1.0676   1.0816   1.1148   1.1403   1.1464   1.1961   1.2081
  1.2262   1.2561   1.2745   1.3459   1.3659   1.3722   1.4067   1.4147
  1.4305   1.4379   1.4603   1.4748   1.4911   1.5280   1.5385   1.5567
  1.5912   1.6138   1.7071   1.7228   1.7475   1.7515   1.8044   1.8116
  1.8351   1.8385   1.8832   1.9950   2.0020   2.0201   2.0336   2.0429
  2.0806   2.1317   2.1587   2.1964   2.2064   2.2406   2.2444   2.2487
  2.2792   2.3004   2.3086   2.3449   2.3979   2.4693   2.5513   2.5605
  2.6772   2.7120   2.7983   2.8191   2.8379   2.9861   3.0182   3.0285
  3.0667   3.0860   3.1616   3.1788   3.3754   3.4187   3.6355   3.7384
  3.7490   3.7495   3.7591   3.8679   3.9089   3.9515   3.9577   3.9589
  3.9809   3.9874   4.0024   4.0206   4.0421   4.0553   4.0616   4.0652
  4.0929   4.1065   4.1603   4.2457   4.2593   4.2860   4.4017   4.4066
  4.4911   4.8120   4.8204   4.8533   6.0082   6.1132   6.1589   6.2896
  6.3000   6.4287   6.4446   6.6283   6.7371   6.7619   6.7672   7.5425
  7.5544   7.6625   7.6708   7.7438   7.7634   9.7656  23.2593  23.7666
 23.7749  23.9277  23.9457  24.0361  25.8085  26.1861  26.6026  27.9039
 28.3453  28.4180  28.4284  28.5216  28.5473  28.5512  28.6160  28.7295
 47.9601  48.0101  66.7643  66.7679 127.8846 127.9472 127.9729 151.6902
215.7574 289.7380 289.7497 289.8570 289.8701 289.9660 289.98511020.7673
********1901.8548
 --------------------------------------------------------------

          Ground-State Mulliken Net Atomic Charges

     Atom                 Charge (a.u.)
  ----------------------------------------
      1 C                    -0.629724
      2 C                     0.983231
      3 C                    -0.700336
      4 C                    -0.289002
      5 C                     0.565946
      6 C                    -0.225844
      7 F                    -0.093819
      8 Br                   -0.056496
      9 F                    -0.090541
     10 Br                   -0.105811
     11 Cl                    0.533850
     12 I                     0.108544
  ----------------------------------------
  Sum of atomic charges =     0.000000

 -----------------------------------------------------------------
                    Cartesian Multipole Moments
 -----------------------------------------------------------------
    Charge (ESU x 10^10)
                -0.0000
    Dipole Moment (Debye)
         X       0.3428      Y       0.0000      Z      -0.5240
       Tot       0.6262
    Quadrupole Moments (Debye-Ang)
        XX    -119.2380     XY      -0.0000     YY    -121.3476
        XZ      -1.8923     YZ       0.0000     ZZ    -119.8276
    Octopole Moments (Debye-Ang^2)
       XXX    -484.3397    XXY       0.0000    XYY    -167.8121
       YYY       0.0000    XXZ     -17.6602    XYZ      -0.0000
       YYZ     -31.5993    XZZ    -164.3710    YZZ       0.0000
       ZZZ    -137.9348
    Hexadecapole Moments (Debye-Ang^3)
      XXXX   -3970.0147   XXXY      -0.0000   XXYY    -729.9362
      XYYY       0.0000   YYYY    -144.3810   XXXZ     -50.6604
      XXYZ       0.0000   XYYZ     -26.3866   YYYZ      -0.0000
      XXZZ   -1189.8655   XYZZ      -0.0000   YYZZ    -606.1066
      XZZZ    -125.5710   YZZZ      -0.0000   ZZZZ   -3345.1816
 -----------------------------------------------------------------
 Calculating analytic gradient of the SCF energy
 Gradient of SCF Energy
            1           2           3           4           5           6
    1  -0.0011065   0.0016418  -0.0002573  -0.0012457   0.0019020   0.0002153
    2   0.0000000   0.0000000  -0.0000000   0.0000000  -0.0000000  -0.0000000
    3   0.0004116  -0.0009371   0.0005530   0.0007240  -0.0011294   0.0005594
            7           8           9          10          11          12
    1   0.0005155  -0.0006189   0.0000144   0.0002829  -0.0008520  -0.0004915
    2  -0.0000000  -0.0000000   0.0000000  -0.0000000  -0.0000000  -0.0000000
    3   0.0004104   0.0003541  -0.0004276   0.0006249  -0.0001776  -0.0009656
 Max gradient component =       1.902E-03
 RMS gradient           =       6.707E-04
 Gradient time:  CPU 67.29 s  wall 11.31 s
 Geometry Optimization Parameters
   NAtoms,    NIC,     NZ,  NCons,   NDum,   NFix, NCnnct, MaxDiis
       12      78      12       0       0       0       0       0

 Cartesian Hessian Update
 Hessian updated using BFGS update


** GEOMETRY OPTIMIZATION IN DELOCALIZED INTERNAL COORDINATES **
   Searching for a Minimum

   Optimization Cycle:   3

                       Coordinates (Angstroms)
     ATOM                X               Y               Z
      1  C         0.0241128101    0.0000000000    0.0058928100
      2  C         0.0005767211    0.0000000000    1.3960852070
      3  C         1.2133730557    0.0000000000    2.0745328623
      4  C         2.4296416346    0.0000000000    1.3961378221
      5  C         2.4341060820    0.0000000000   -0.0078497576
      6  C         1.2184507073    0.0000000000   -0.7115253547
      7  F        -1.1383709393    0.0000000000   -0.6501667157
      8  Br       -1.6369010330    0.0000000000    2.3439602324
      9  F         1.2066932787    0.0000000000    3.4076632002
     10  Br        4.0210462122    0.0000000000    2.4280578953
     11  Cl        3.9411300674    0.0000000000   -0.8635154847
     12  I         1.1118554572    0.0000000000   -2.8291227166
   Point Group: c1    Number of degrees of freedom:    30


   Energy is -12956.433157449

 Hessian updated using BFGS update

 14 Hessian modes will be used to form the next step
  Hessian Eigenvalues:
     0.123684    0.196763    0.200959    0.233406    0.239324    0.304884
     0.334871    0.419271    0.433652    0.463601    0.464796    0.504327
     0.571052    0.572735

 Minimum search - taking simple RFO step
 Searching for Lamda that Minimizes Along All modes
 Value Taken    Lamda =  -0.00005076
 Step Taken.  Stepsize is  0.015561

                             Maximum     Tolerance    Cnvgd?
         Gradient           0.001904      0.000300      NO
         Displacement       0.008018      0.001200      NO
         Energy change     -0.000237      0.000001      NO


 New Cartesian Coordinates Obtained by Inverse Iteration

 Displacement from previous Coordinates is:  0.029385
 ----------------------------------------------------------------
             Standard Nuclear Orientation (Angstroms)
    I     Atom           X                Y                Z
 ----------------------------------------------------------------
    1      C       0.0222901976     0.0000000000     0.0053830029
    2      C      -0.0017540009     0.0000000000     1.3967460116
    3      C       1.2128585007     0.0000000000     2.0741286581
    4      C       2.4290188026     0.0000000000     1.3948698741
    5      C       2.4308026452     0.0000000000    -0.0067935563
    6      C       1.2167515117     0.0000000000    -0.7111749095
    7      F      -1.1403358018     0.0000000000    -0.6518152355
    8      Br     -1.6363488481     0.0000000000     2.3452611700
    9      F       1.2077103515     0.0000000000     3.4076975964
   10      Br      4.0237375653     0.0000000000     2.4184500714
   11      Cl      3.9417385111     0.0000000000    -0.8580556465
   12      I       1.1192446192     0.0000000000    -2.8245470366
 ----------------------------------------------------------------
 Nuclear Repulsion Energy =        2207.59711685 hartrees
 There are       97 alpha and       97 beta electrons
 Applying Cartesian multipole field
    Component          Value
    ---------          -----
     (2,0,0)        1.00000E-11
     (0,2,0)        2.00000E-11
     (0,0,2)       -3.00000E-11
 Nucleus-field energy     =    -0.0000000670 hartrees
 Requested basis set is 6-311++G(d,p)
 There are 123 shells and 364 basis functions
 A cutoff of  1.0D-11 yielded   5015 shell pairs
 There are     48962 function pairs (     54007 Cartesian)
 Smallest overlap matrix eigenvalue = 9.91E-07

 Q-Chem warning in module stvman/mkSTV.C, line 318:

 Overlap eigenvalue is smaller than square root of threshold
 Use THRESH >= 12 to get rid of this warning

 Linear dependence detected in AO basis
 Tighter screening thresholds may be required for diffuse basis sets
 Use S2THRESH > 14 and THRESH = 14 in case of SCF convergence issues
 Number of orthogonalized atomic orbitals = 363
 Maximum deviation from orthogonality = 1.290E-10
 Guess MOs from SCF MO coefficient file

 -----------------------------------------------------------------------
  General SCF calculation program by
  Eric Jon Sundstrom, Paul Horn, Yuezhi Mao, Dmitri Zuev, Alec White,
  David Stuck, Shaama M.S., Shane Yost, Joonho Lee, David Small,
  Daniel Levine, Susi Lehtola, Hugh Burton, Evgeny Epifanovsky,
  Bang C. Huynh
 -----------------------------------------------------------------------
 Exchange:     0.2000 Hartree-Fock + 0.0800 Slater + 0.7200 B88
 Correlation:  0.1900 VWN1RPA + 0.8100 LYP
 Using SG-1 standard quadrature grid
 Size of previous SCF MO coefficient file: 264990 (expected); 265720 (actual). 

 Q-Chem warning in module libgscf/gen_scfman/rhf.C, line 618:

 Inconsistent size for SCF MO coefficient file.  Please check basis and PURECART setting.

 using 6 threads for integral computing
 -------------------------------------------------------
 OpenMP Integral computing Module                
 Release: version 2.0, May 2017, Q-Chem Inc. Pleasanton 
 -------------------------------------------------------
 A restricted SCF calculation will be
 performed using DIIS
 SCF converges when DIIS error is below 1.0e-08
 ---------------------------------------
  Cycle       Energy         DIIS error
 ---------------------------------------
    1  -12956.4331318132      6.65e-05  
    2  -12956.4331708944      2.04e-05  
    3  -12956.4331551693      3.63e-05  
    4  -12956.4331778883      3.72e-06  
    5  -12956.4331780924      1.14e-06  
    6  -12956.4331781099      4.04e-07  
    7  -12956.4331781114      1.62e-07  
    8  -12956.4331781122      3.90e-08  
    9  -12956.4331781129      1.35e-08  
   10  -12956.4331781110      5.32e-09  Convergence criterion met
 ---------------------------------------
 SCF time:   CPU 146.17s  wall 26.00s 
 SCF   energy in the final basis set =   -12956.4331781110
 Total energy in the final basis set =   -12956.4331781110

 --------------------------------------------------------------

                    Orbital Energies (a.u.)
 --------------------------------------------------------------

 Alpha MOs
 -- Occupied --
********-482.8640-482.8612-176.3249-165.7288-165.7265-165.7264-101.5877
-62.5167 -62.5140 -56.3375 -56.3348 -56.3332 -56.3329 -56.3305 -56.3302
-35.8213 -31.3149 -31.3084 -31.3080 -24.7336 -24.7330 -22.9653 -22.9638
-22.9636 -22.9590 -22.9590 -10.3188 -10.3186 -10.2942 -10.2787 -10.2767
-10.2696  -9.5025  -8.7254  -8.7228  -7.2675  -7.2574  -7.2564  -6.5580
 -6.5552  -6.5436  -6.5428  -6.5410  -6.5402  -6.3706  -4.7839  -4.7681
 -4.7673  -2.6686  -2.6658  -2.6648  -2.6642  -2.6622  -2.6614  -2.6527
 -2.6525  -2.6501  -2.6499  -2.0496  -2.0447  -2.0441  -2.0305  -2.0304
 -1.2792  -1.2781  -0.9531  -0.8995  -0.8576  -0.8384  -0.7863  -0.7576
 -0.7025  -0.6600  -0.6380  -0.6004  -0.5909  -0.5463  -0.5278  -0.5101
 -0.4969  -0.4794  -0.4634  -0.4399  -0.4371  -0.4190  -0.4015  -0.3832
 -0.3584  -0.3567  -0.3411  -0.3218  -0.3156  -0.3047  -0.2838  -0.2730
 -0.2671
 -- Virtual --
 -0.0911  -0.0681  -0.0582  -0.0421  -0.0306  -0.0100   0.0113   0.0201
  0.0271   0.0380   0.0410   0.0525   0.0538   0.0567   0.0668   0.0679
  0.0762   0.0788   0.0882   0.0912   0.0921   0.1004   0.1018   0.1127
  0.1195   0.1288   0.1318   0.1389   0.1407   0.1561   0.1565   0.1675
  0.1709   0.1746   0.1848   0.1906   0.1971   0.1978   0.2056   0.2110
  0.2243   0.2265   0.2308   0.2439   0.2505   0.2537   0.2632   0.2913
  0.2982   0.3005   0.3148   0.3267   0.3338   0.3468   0.3551   0.3645
  0.3807   0.3893   0.3935   0.4022   0.4143   0.4204   0.4219   0.4236
  0.4283   0.4325   0.4425   0.4528   0.4719   0.4911   0.4937   0.4970
  0.5017   0.5168   0.5199   0.5363   0.5405   0.5448   0.5526   0.5645
  0.5811   0.5850   0.5939   0.6000   0.6162   0.6222   0.6389   0.6460
  0.6715   0.6814   0.6839   0.7044   0.7308   0.7371   0.7558   0.7614
  0.7937   0.8057   0.8105   0.8194   0.8375   0.8381   0.8566   0.8954
  0.9132   0.9200   0.9299   0.9300   0.9633   0.9740   0.9987   1.0294
  1.0604   1.0673   1.0819   1.1155   1.1417   1.1463   1.1964   1.2079
  1.2263   1.2563   1.2745   1.3463   1.3666   1.3722   1.4069   1.4149
  1.4305   1.4380   1.4610   1.4757   1.4915   1.5278   1.5388   1.5566
  1.5916   1.6140   1.7070   1.7226   1.7481   1.7514   1.8048   1.8120
  1.8357   1.8386   1.8832   1.9953   2.0020   2.0205   2.0338   2.0431
  2.0809   2.1327   2.1582   2.1973   2.2061   2.2405   2.2447   2.2488
  2.2800   2.3003   2.3086   2.3447   2.3980   2.4701   2.5511   2.5606
  2.6772   2.7121   2.7985   2.8191   2.8384   2.9867   3.0184   3.0288
  3.0674   3.0856   3.1611   3.1793   3.3757   3.4184   3.6358   3.7386
  3.7491   3.7496   3.7591   3.8682   3.9086   3.9516   3.9571   3.9586
  3.9809   3.9874   4.0025   4.0212   4.0423   4.0547   4.0618   4.0652
  4.0933   4.1058   4.1611   4.2462   4.2597   4.2862   4.4018   4.4067
  4.4932   4.8120   4.8201   4.8530   6.0085   6.1142   6.1604   6.2897
  6.3001   6.4288   6.4446   6.6282   6.7374   6.7622   6.7667   7.5425
  7.5544   7.6625   7.6717   7.7443   7.7640   9.7655  23.2594  23.7674
 23.7758  23.9299  23.9460  24.0350  25.8089  26.1873  26.6018  27.9053
 28.3456  28.4187  28.4292  28.5217  28.5475  28.5516  28.6165  28.7303
 47.9606  48.0104  66.7643  66.7679 127.8848 127.9478 127.9736 151.6914
215.7573 289.7380 289.7498 289.8571 289.8711 289.9664 289.98571020.7681
********1901.8561
 --------------------------------------------------------------

          Ground-State Mulliken Net Atomic Charges

     Atom                 Charge (a.u.)
  ----------------------------------------
      1 C                    -0.626756
      2 C                     0.985364
      3 C                    -0.700695
      4 C                    -0.295209
      5 C                     0.560000
      6 C                    -0.215968
      7 F                    -0.094231
      8 Br                   -0.056094
      9 F                    -0.091201
     10 Br                   -0.106649
     11 Cl                    0.533041
     12 I                     0.108397
  ----------------------------------------
  Sum of atomic charges =     0.000000

 -----------------------------------------------------------------
                    Cartesian Multipole Moments
 -----------------------------------------------------------------
    Charge (ESU x 10^10)
                -0.0000
    Dipole Moment (Debye)
         X       0.3427      Y      -0.0000      Z      -0.5187
       Tot       0.6217
    Quadrupole Moments (Debye-Ang)
        XX    -119.2032     XY      -0.0000     YY    -121.3325
        XZ      -1.9232     YZ      -0.0000     ZZ    -119.8647
    Octopole Moments (Debye-Ang^2)
       XXX    -484.6509    XXY      -0.0000    XYY    -168.0098
       YYY      -0.0000    XXZ     -17.6332    XYZ      -0.0000
       YYZ     -31.6374    XZZ    -164.6716    YZZ      -0.0000
       ZZZ    -138.0894
    Hexadecapole Moments (Debye-Ang^3)
      XXXX   -3972.1385   XXXY      -0.0000   XXYY    -730.6534
      XYYY      -0.0000   YYYY    -144.3361   XXXZ     -47.7187
      XXYZ      -0.0000   XYYZ     -25.5907   YYYZ      -0.0000
      XXZZ   -1189.5395   XYZZ       0.0000   YYZZ    -604.4250
      XZZZ    -124.8096   YZZZ      -0.0000   ZZZZ   -3336.9679
 -----------------------------------------------------------------
 Calculating analytic gradient of the SCF energy
 Gradient of SCF Energy
            1           2           3           4           5           6
    1  -0.0005209   0.0000857   0.0001754  -0.0002467   0.0003383   0.0003381
    2  -0.0000000  -0.0000000   0.0000000  -0.0000000   0.0000000   0.0000000
    3  -0.0002898  -0.0001068   0.0003923  -0.0004190  -0.0001570   0.0004636
            7           8           9          10          11          12
    1   0.0000480   0.0000400   0.0000477   0.0000894  -0.0003327  -0.0000623
    2   0.0000000   0.0000000  -0.0000000   0.0000000   0.0000000  -0.0000000
    3   0.0000659   0.0000455  -0.0001343  -0.0003518   0.0003522   0.0001393
 Max gradient component =       5.209E-04
 RMS gradient           =       2.163E-04
 Gradient time:  CPU 67.44 s  wall 11.33 s
 Geometry Optimization Parameters
   NAtoms,    NIC,     NZ,  NCons,   NDum,   NFix, NCnnct, MaxDiis
       12      78      12       0       0       0       0       0

 Cartesian Hessian Update
 Hessian updated using BFGS update


** GEOMETRY OPTIMIZATION IN DELOCALIZED INTERNAL COORDINATES **
   Searching for a Minimum

   Optimization Cycle:   4

                       Coordinates (Angstroms)
     ATOM                X               Y               Z
      1  C         0.0222901976    0.0000000000    0.0053830029
      2  C        -0.0017540009    0.0000000000    1.3967460116
      3  C         1.2128585007    0.0000000000    2.0741286581
      4  C         2.4290188026    0.0000000000    1.3948698741
      5  C         2.4308026452    0.0000000000   -0.0067935563
      6  C         1.2167515117    0.0000000000   -0.7111749095
      7  F        -1.1403358018    0.0000000000   -0.6518152355
      8  Br       -1.6363488481    0.0000000000    2.3452611700
      9  F         1.2077103515    0.0000000000    3.4076975964
     10  Br        4.0237375653    0.0000000000    2.4184500714
     11  Cl        3.9417385111    0.0000000000   -0.8580556465
     12  I         1.1192446192    0.0000000000   -2.8245470366
   Point Group: c1    Number of degrees of freedom:    30


   Energy is -12956.433178111

 Hessian updated using BFGS update

 16 Hessian modes will be used to form the next step
  Hessian Eigenvalues:
     0.122292    0.186685    0.201246    0.220792    0.246590    0.273152
     0.319424    0.329526    0.431521    0.451677    0.464045    0.464842
     0.493327    0.513039    0.566943    0.573170

 Minimum search - taking simple RFO step
 Searching for Lamda that Minimizes Along All modes
 Value Taken    Lamda =  -0.00000500
 Step Taken.  Stepsize is  0.003800

                             Maximum     Tolerance    Cnvgd?
         Gradient           0.000774      0.000300      NO
         Displacement       0.002108      0.001200      NO
         Energy change     -0.000021      0.000001      NO


 New Cartesian Coordinates Obtained by Inverse Iteration

 Displacement from previous Coordinates is:  0.007679
 ----------------------------------------------------------------
             Standard Nuclear Orientation (Angstroms)
    I     Atom           X                Y                Z
 ----------------------------------------------------------------
    1      C       0.0227543474     0.0000000000     0.0055649642
    2      C      -0.0016346715     0.0000000000     1.3968865004
    3      C       1.2129954802     0.0000000000     2.0738792726
    4      C       2.4294548287     0.0000000000     1.3951144303
    5      C       2.4308425863     0.0000000000    -0.0070799711
    6      C       1.2166413253     0.0000000000    -0.7117352214
    7      F      -1.1401456597     0.0000000000    -0.6513346888
    8      Br     -1.6360734619     0.0000000000     2.3454562882
    9      F       1.2077715818     0.0000000000     3.4075672525
   10      Br      4.0226387433     0.0000000000     2.4213667818
   11      Cl      3.9415417438     0.0000000000    -0.8602055394
   12      I       1.1189272104     0.0000000000    -2.8253300692
 ----------------------------------------------------------------
 Nuclear Repulsion Energy =        2207.31670778 hartrees
 There are       97 alpha and       97 beta electrons
 Applying Cartesian multipole field
    Component          Value
    ---------          -----
     (2,0,0)        1.00000E-11
     (0,2,0)        2.00000E-11
     (0,0,2)       -3.00000E-11
 Nucleus-field energy     =    -0.0000000671 hartrees
 Requested basis set is 6-311++G(d,p)
 There are 123 shells and 364 basis functions
 A cutoff of  1.0D-11 yielded   5015 shell pairs
 There are     48962 function pairs (     54007 Cartesian)
 Smallest overlap matrix eigenvalue = 9.89E-07

 Q-Chem warning in module stvman/mkSTV.C, line 318:

 Overlap eigenvalue is smaller than square root of threshold
 Use THRESH >= 12 to get rid of this warning

 Linear dependence detected in AO basis
 Tighter screening thresholds may be required for diffuse basis sets
 Use S2THRESH > 14 and THRESH = 14 in case of SCF convergence issues
 Number of orthogonalized atomic orbitals = 363
 Maximum deviation from orthogonality = 1.932E-10
 Guess MOs from SCF MO coefficient file

 -----------------------------------------------------------------------
  General SCF calculation program by
  Eric Jon Sundstrom, Paul Horn, Yuezhi Mao, Dmitri Zuev, Alec White,
  David Stuck, Shaama M.S., Shane Yost, Joonho Lee, David Small,
  Daniel Levine, Susi Lehtola, Hugh Burton, Evgeny Epifanovsky,
  Bang C. Huynh
 -----------------------------------------------------------------------
 Exchange:     0.2000 Hartree-Fock + 0.0800 Slater + 0.7200 B88
 Correlation:  0.1900 VWN1RPA + 0.8100 LYP
 Using SG-1 standard quadrature grid
 Size of previous SCF MO coefficient file: 264990 (expected); 265720 (actual). 

 Q-Chem warning in module libgscf/gen_scfman/rhf.C, line 618:

 Inconsistent size for SCF MO coefficient file.  Please check basis and PURECART setting.

 using 6 threads for integral computing
 -------------------------------------------------------
 OpenMP Integral computing Module                
 Release: version 2.0, May 2017, Q-Chem Inc. Pleasanton 
 -------------------------------------------------------
 A restricted SCF calculation will be
 performed using DIIS
 SCF converges when DIIS error is below 1.0e-08
 ---------------------------------------
  Cycle       Energy         DIIS error
 ---------------------------------------
    1  -12956.4331775134      1.81e-05  
    2  -12956.4331805453      5.27e-06  
    3  -12956.4331800566      7.73e-06  
    4  -12956.4331808799      1.43e-06  
    5  -12956.4331809137      3.16e-07  
    6  -12956.4331809149      9.79e-08  
    7  -12956.4331809147      3.97e-08  
    8  -12956.4331809146      1.49e-08  
    9  -12956.4331809158      3.57e-09  Convergence criterion met
 ---------------------------------------
 SCF time:   CPU 130.87s  wall 24.00s 
 SCF   energy in the final basis set =   -12956.4331809158
 Total energy in the final basis set =   -12956.4331809158

 --------------------------------------------------------------

                    Orbital Energies (a.u.)
 --------------------------------------------------------------

 Alpha MOs
 -- Occupied --
********-482.8640-482.8613-176.3250-165.7289-165.7266-165.7264-101.5877
-62.5167 -62.5140 -56.3376 -56.3348 -56.3332 -56.3330 -56.3306 -56.3303
-35.8214 -31.3150 -31.3085 -31.3081 -24.7335 -24.7329 -22.9653 -22.9639
-22.9636 -22.9591 -22.9591 -10.3188 -10.3186 -10.2943 -10.2788 -10.2767
-10.2697  -9.5024  -8.7255  -8.7228  -7.2674  -7.2573  -7.2564  -6.5580
 -6.5553  -6.5436  -6.5428  -6.5411  -6.5402  -6.3706  -4.7839  -4.7681
 -4.7673  -2.6686  -2.6659  -2.6649  -2.6642  -2.6622  -2.6615  -2.6527
 -2.6526  -2.6501  -2.6500  -2.0496  -2.0447  -2.0442  -2.0305  -2.0304
 -1.2791  -1.2780  -0.9529  -0.8994  -0.8576  -0.8383  -0.7863  -0.7576
 -0.7025  -0.6600  -0.6380  -0.6004  -0.5908  -0.5462  -0.5278  -0.5101
 -0.4968  -0.4794  -0.4634  -0.4397  -0.4370  -0.4190  -0.4015  -0.3832
 -0.3583  -0.3567  -0.3411  -0.3218  -0.3156  -0.3047  -0.2838  -0.2730
 -0.2672
 -- Virtual --
 -0.0911  -0.0682  -0.0582  -0.0421  -0.0307  -0.0100   0.0111   0.0201
  0.0270   0.0380   0.0410   0.0525   0.0538   0.0567   0.0668   0.0679
  0.0762   0.0788   0.0882   0.0912   0.0921   0.1003   0.1018   0.1127
  0.1195   0.1287   0.1318   0.1388   0.1407   0.1561   0.1565   0.1675
  0.1709   0.1745   0.1848   0.1906   0.1970   0.1978   0.2055   0.2110
  0.2243   0.2264   0.2308   0.2439   0.2505   0.2537   0.2632   0.2913
  0.2982   0.3005   0.3149   0.3268   0.3338   0.3468   0.3551   0.3644
  0.3807   0.3891   0.3935   0.4022   0.4143   0.4203   0.4219   0.4236
  0.4282   0.4325   0.4425   0.4526   0.4719   0.4911   0.4937   0.4970
  0.5018   0.5167   0.5199   0.5363   0.5405   0.5447   0.5526   0.5643
  0.5811   0.5849   0.5941   0.5999   0.6162   0.6223   0.6390   0.6459
  0.6714   0.6814   0.6838   0.7043   0.7307   0.7369   0.7559   0.7613
  0.7937   0.8057   0.8107   0.8194   0.8374   0.8382   0.8564   0.8952
  0.9132   0.9200   0.9298   0.9300   0.9633   0.9740   0.9987   1.0294
  1.0603   1.0671   1.0819   1.1155   1.1413   1.1465   1.1962   1.2076
  1.2261   1.2562   1.2739   1.3463   1.3669   1.3725   1.4069   1.4150
  1.4306   1.4380   1.4610   1.4758   1.4916   1.5278   1.5387   1.5566
  1.5912   1.6141   1.7070   1.7225   1.7481   1.7515   1.8047   1.8120
  1.8356   1.8387   1.8830   1.9953   2.0020   2.0202   2.0337   2.0430
  2.0808   2.1323   2.1581   2.1972   2.2064   2.2401   2.2446   2.2488
  2.2799   2.3002   2.3084   2.3442   2.3978   2.4700   2.5508   2.5605
  2.6771   2.7120   2.7985   2.8191   2.8384   2.9865   3.0184   3.0287
  3.0672   3.0854   3.1610   3.1789   3.3755   3.4183   3.6353   3.7386
  3.7491   3.7497   3.7591   3.8680   3.9088   3.9515   3.9571   3.9585
  3.9808   3.9874   4.0025   4.0211   4.0422   4.0548   4.0618   4.0652
  4.0933   4.1060   4.1610   4.2461   4.2597   4.2863   4.4017   4.4067
  4.4932   4.8113   4.8200   4.8530   6.0085   6.1142   6.1604   6.2897
  6.3001   6.4288   6.4446   6.6280   6.7374   6.7621   6.7667   7.5424
  7.5544   7.6625   7.6716   7.7442   7.7641   9.7652  23.2595  23.7672
 23.7753  23.9292  23.9460  24.0350  25.8088  26.1868  26.6007  27.9051
 28.3456  28.4187  28.4292  28.5216  28.5474  28.5515  28.6165  28.7303
 47.9606  48.0104  66.7641  66.7679 127.8848 127.9478 127.9736 151.6913
215.7569 289.7380 289.7498 289.8571 289.8710 289.9663 289.98581020.7679
********1901.8559
 --------------------------------------------------------------

          Ground-State Mulliken Net Atomic Charges

     Atom                 Charge (a.u.)
  ----------------------------------------
      1 C                    -0.628751
      2 C                     0.984862
      3 C                    -0.702439
      4 C                    -0.295784
      5 C                     0.564879
      6 C                    -0.216879
      7 F                    -0.094254
      8 Br                   -0.056012
      9 F                    -0.090983
     10 Br                   -0.106264
     11 Cl                    0.532997
     12 I                     0.108630
  ----------------------------------------
  Sum of atomic charges =     0.000000

 -----------------------------------------------------------------
                    Cartesian Multipole Moments
 -----------------------------------------------------------------
    Charge (ESU x 10^10)
                -0.0000
    Dipole Moment (Debye)
         X       0.3402      Y       0.0000      Z      -0.5181
       Tot       0.6198
    Quadrupole Moments (Debye-Ang)
        XX    -119.2244     XY       0.0000     YY    -121.3348
        XZ      -1.9186     YZ       0.0000     ZZ    -119.8378
    Octopole Moments (Debye-Ang^2)
       XXX    -484.7641    XXY       0.0000    XYY    -168.0008
       YYY      -0.0000    XXZ     -17.5944    XYZ       0.0000
       YYZ     -31.6431    XZZ    -164.5725    YZZ      -0.0000
       ZZZ    -138.0961
    Hexadecapole Moments (Debye-Ang^3)
      XXXX   -3972.0680   XXXY       0.0000   XXYY    -730.4790
      XYYY       0.0000   YYYY    -144.3390   XXXZ     -47.8163
      XXYZ       0.0000   XYYZ     -25.6577   YYYZ       0.0000
      XXZZ   -1189.3498   XYZZ       0.0000   YYZZ    -604.8625
      XZZZ    -124.7641   YZZZ       0.0000   ZZZZ   -3339.0397
 -----------------------------------------------------------------
 Calculating analytic gradient of the SCF energy
 Gradient of SCF Energy
            1           2           3           4           5           6
    1  -0.0002074   0.0000034   0.0001073  -0.0001380   0.0001250   0.0000757
    2   0.0000000   0.0000000   0.0000000  -0.0000000   0.0000000  -0.0000000
    3  -0.0001324  -0.0000018   0.0001701  -0.0000201  -0.0002055   0.0001865
            7           8           9          10          11          12
    1   0.0000614   0.0000559   0.0000631   0.0000530  -0.0001660  -0.0000334
    2  -0.0000000  -0.0000000  -0.0000000  -0.0000000  -0.0000000  -0.0000000
    3   0.0000953   0.0000511  -0.0000979  -0.0000543  -0.0000209   0.0000299
 Max gradient component =       2.074E-04
 RMS gradient           =       8.924E-05
 Gradient time:  CPU 67.31 s  wall 11.94 s
 Geometry Optimization Parameters
   NAtoms,    NIC,     NZ,  NCons,   NDum,   NFix, NCnnct, MaxDiis
       12      78      12       0       0       0       0       0

 Cartesian Hessian Update
 Hessian updated using BFGS update


** GEOMETRY OPTIMIZATION IN DELOCALIZED INTERNAL COORDINATES **
   Searching for a Minimum

   Optimization Cycle:   5

                       Coordinates (Angstroms)
     ATOM                X               Y               Z
      1  C         0.0227543474    0.0000000000    0.0055649642
      2  C        -0.0016346715    0.0000000000    1.3968865004
      3  C         1.2129954802    0.0000000000    2.0738792726
      4  C         2.4294548287    0.0000000000    1.3951144303
      5  C         2.4308425863    0.0000000000   -0.0070799711
      6  C         1.2166413253    0.0000000000   -0.7117352214
      7  F        -1.1401456597    0.0000000000   -0.6513346888
      8  Br       -1.6360734619    0.0000000000    2.3454562882
      9  F         1.2077715818    0.0000000000    3.4075672525
     10  Br        4.0226387433    0.0000000000    2.4213667818
     11  Cl        3.9415417438    0.0000000000   -0.8602055394
     12  I         1.1189272104    0.0000000000   -2.8253300692
   Point Group: c1    Number of degrees of freedom:    30


   Energy is -12956.433180916

 Hessian updated using BFGS update

 17 Hessian modes will be used to form the next step
  Hessian Eigenvalues:
     0.122171    0.176566    0.201377    0.207976    0.246616    0.246859
     0.264101    0.316639    0.349124    0.431483    0.434114    0.462796
     0.464632    0.484063    0.531670    0.570999    0.576454

 Minimum search - taking simple RFO step
 Searching for Lamda that Minimizes Along All modes
 Value Taken    Lamda =   0.00000000
 Step Taken.  Stepsize is  0.001286

                             Maximum     Tolerance    Cnvgd?
         Gradient           0.000204      0.000300     YES
         Displacement       0.000953      0.001200     YES
         Energy change     -0.000003      0.000001      NO


                       Distance Matrix (Angstroms)
             C (  1)   C (  2)   C (  3)   C (  4)   C (  5)   C (  6)
   C (  2)  1.391535
   C (  3)  2.386336  1.390556
   C (  4)  2.779038  2.431090  1.393017
   C (  5)  2.408121  2.808570  2.411129  1.402195
   C (  6)  1.392798  2.435258  2.785617  2.430994  1.403860
   F (  7)  1.335610  2.343377  3.600564  4.114608  3.628639  2.357561
   Br(  8)  2.868240  1.889755  2.861983  4.175125  4.698322  4.181435
   F (  9)  3.602483  2.346380  1.333698  2.354246  3.627081  4.119312
   Br( 10)  4.672812  4.152630  2.831050  1.895107  2.903647  4.205942
   Cl( 11)  4.013285  4.543468  4.006722  2.715304  1.734945  2.728942
   I ( 12)  3.035714  4.368383  4.900112  4.419235  3.108642  2.115852
             F (  7)   Br(  8)   F (  9)   Br( 10)   Cl( 11)
   Br(  8)  3.037548
   F (  9)  4.689072  3.035710
   Br( 10)  6.007981  5.659221  2.982628
   Cl( 11)  5.085978  6.433200  5.068272  3.282574
   I ( 12)  3.135230  5.858930  6.233530  5.996613  3.439312

 Final energy is   -12956.433180915757     


 ******************************
 **  OPTIMIZATION CONVERGED  **
 ******************************

                       Coordinates (Angstroms)
     ATOM                X               Y               Z
      1  C         0.0227543474    0.0000000000    0.0055649642
      2  C        -0.0016346715    0.0000000000    1.3968865004
      3  C         1.2129954802    0.0000000000    2.0738792726
      4  C         2.4294548287    0.0000000000    1.3951144303
      5  C         2.4308425863    0.0000000000   -0.0070799711
      6  C         1.2166413253    0.0000000000   -0.7117352214
      7  F        -1.1401456597    0.0000000000   -0.6513346888
      8  Br       -1.6360734619    0.0000000000    2.3454562882
      9  F         1.2077715818    0.0000000000    3.4075672525
     10  Br        4.0226387433    0.0000000000    2.4213667818
     11  Cl        3.9415417438    0.0000000000   -0.8602055394
     12  I         1.1189272104    0.0000000000   -2.8253300692

Z-matrix Print:
$molecule
0 1
I 
C  1 2.115852
C  2 1.392798 1 118.350932
F  3 1.335610 2 119.540835 1 -0.000000 0
C  3 1.391535 2 122.002160 1 -180.000000 0
C  5 1.390556 3 118.129524 2 -0.000000 0
F  6 1.333698 5 118.909362 3 -180.000000 0
C  6 1.393017 5 121.705401 3 -0.000000 0
C  8 1.402195 6 119.217524 5 -0.000000 0
Cl 9 1.734945 8 119.511094 6 -180.000000 0
Br 5 1.889755 3 121.133603 2 -180.000000 0
Br 8 1.895107 6 118.051498 5 -180.000000 0
$end


 --------------------------------------------------------------

                    Orbital Energies (a.u.)
 --------------------------------------------------------------

 Alpha MOs
 -- Occupied --
********-482.8640-482.8613-176.3250-165.7289-165.7266-165.7264-101.5877
-62.5167 -62.5140 -56.3376 -56.3348 -56.3332 -56.3330 -56.3306 -56.3303
-35.8214 -31.3150 -31.3085 -31.3081 -24.7335 -24.7329 -22.9653 -22.9639
-22.9636 -22.9591 -22.9591 -10.3188 -10.3186 -10.2943 -10.2788 -10.2767
-10.2697  -9.5024  -8.7255  -8.7228  -7.2674  -7.2573  -7.2564  -6.5580
 -6.5553  -6.5436  -6.5428  -6.5411  -6.5402  -6.3706  -4.7839  -4.7681
 -4.7673  -2.6686  -2.6659  -2.6649  -2.6642  -2.6622  -2.6615  -2.6527
 -2.6526  -2.6501  -2.6500  -2.0496  -2.0447  -2.0442  -2.0305  -2.0304
 -1.2791  -1.2780  -0.9529  -0.8994  -0.8576  -0.8383  -0.7863  -0.7576
 -0.7025  -0.6600  -0.6380  -0.6004  -0.5908  -0.5462  -0.5278  -0.5101
 -0.4968  -0.4794  -0.4634  -0.4397  -0.4370  -0.4190  -0.4015  -0.3832
 -0.3583  -0.3567  -0.3411  -0.3218  -0.3156  -0.3047  -0.2838  -0.2730
 -0.2672
 -- Virtual --
 -0.0911  -0.0682  -0.0582  -0.0421  -0.0307  -0.0100   0.0111   0.0201
  0.0270   0.0380   0.0410   0.0525   0.0538   0.0567   0.0668   0.0679
  0.0762   0.0788   0.0882   0.0912   0.0921   0.1003   0.1018   0.1127
  0.1195   0.1287   0.1318   0.1388   0.1407   0.1561   0.1565   0.1675
  0.1709   0.1745   0.1848   0.1906   0.1970   0.1978   0.2055   0.2110
  0.2243   0.2264   0.2308   0.2439   0.2505   0.2537   0.2632   0.2913
  0.2982   0.3005   0.3149   0.3268   0.3338   0.3468   0.3551   0.3644
  0.3807   0.3891   0.3935   0.4022   0.4143   0.4203   0.4219   0.4236
  0.4282   0.4325   0.4425   0.4526   0.4719   0.4911   0.4937   0.4970
  0.5018   0.5167   0.5199   0.5363   0.5405   0.5447   0.5526   0.5643
  0.5811   0.5849   0.5941   0.5999   0.6162   0.6223   0.6390   0.6459
  0.6714   0.6814   0.6838   0.7043   0.7307   0.7369   0.7559   0.7613
  0.7937   0.8057   0.8107   0.8194   0.8374   0.8382   0.8564   0.8952
  0.9132   0.9200   0.9298   0.9300   0.9633   0.9740   0.9987   1.0294
  1.0603   1.0671   1.0819   1.1155   1.1413   1.1465   1.1962   1.2076
  1.2261   1.2562   1.2739   1.3463   1.3669   1.3725   1.4069   1.4150
  1.4306   1.4380   1.4610   1.4758   1.4916   1.5278   1.5387   1.5566
  1.5912   1.6141   1.7070   1.7225   1.7481   1.7515   1.8047   1.8120
  1.8356   1.8387   1.8830   1.9953   2.0020   2.0202   2.0337   2.0430
  2.0808   2.1323   2.1581   2.1972   2.2064   2.2401   2.2446   2.2488
  2.2799   2.3002   2.3084   2.3442   2.3978   2.4700   2.5508   2.5605
  2.6771   2.7120   2.7985   2.8191   2.8384   2.9865   3.0184   3.0287
  3.0672   3.0854   3.1610   3.1789   3.3755   3.4183   3.6353   3.7386
  3.7491   3.7497   3.7591   3.8680   3.9088   3.9515   3.9571   3.9585
  3.9808   3.9874   4.0025   4.0211   4.0422   4.0548   4.0618   4.0652
  4.0933   4.1060   4.1610   4.2461   4.2597   4.2863   4.4017   4.4067
  4.4932   4.8113   4.8200   4.8530   6.0085   6.1142   6.1604   6.2897
  6.3001   6.4288   6.4446   6.6280   6.7374   6.7621   6.7667   7.5424
  7.5544   7.6625   7.6716   7.7442   7.7641   9.7652  23.2595  23.7672
 23.7753  23.9292  23.9460  24.0350  25.8088  26.1868  26.6007  27.9051
 28.3456  28.4187  28.4292  28.5216  28.5474  28.5515  28.6165  28.7303
 47.9606  48.0104  66.7641  66.7679 127.8848 127.9478 127.9736 151.6913
215.7569 289.7380 289.7498 289.8571 289.8710 289.9663 289.98581020.7679
********1901.8559
 --------------------------------------------------------------

          Ground-State Mulliken Net Atomic Charges

     Atom                 Charge (a.u.)
  ----------------------------------------
      1 C                    -0.628751
      2 C                     0.984862
      3 C                    -0.702439
      4 C                    -0.295784
      5 C                     0.564879
      6 C                    -0.216879
      7 F                    -0.094254
      8 Br                   -0.056012
      9 F                    -0.090983
     10 Br                   -0.106264
     11 Cl                    0.532997
     12 I                     0.108630
  ----------------------------------------
  Sum of atomic charges =     0.000000

 -----------------------------------------------------------------
                    Cartesian Multipole Moments
 -----------------------------------------------------------------
    Charge (ESU x 10^10)
                -0.0000
    Dipole Moment (Debye)
         X       0.3402      Y       0.0000      Z      -0.5181
       Tot       0.6198
    Quadrupole Moments (Debye-Ang)
        XX    -119.2244     XY       0.0000     YY    -121.3348
        XZ      -1.9186     YZ       0.0000     ZZ    -119.8378
    Octopole Moments (Debye-Ang^2)
       XXX    -484.7641    XXY       0.0000    XYY    -168.0008
       YYY      -0.0000    XXZ     -17.5944    XYZ       0.0000
       YYZ     -31.6431    XZZ    -164.5725    YZZ      -0.0000
       ZZZ    -138.0961
    Hexadecapole Moments (Debye-Ang^3)
      XXXX   -3972.0680   XXXY       0.0000   XXYY    -730.4790
      XYYY       0.0000   YYYY    -144.3390   XXXZ     -47.8163
      XXYZ       0.0000   XYYZ     -25.6577   YYYZ       0.0000
      XXZZ   -1189.3498   XYZZ       0.0000   YYZZ    -604.8625
      XZZZ    -124.7641   YZZZ       0.0000   ZZZZ   -3339.0397
 -----------------------------------------------------------------
Archival summary:
1\1\february\OPT\ProcedureUnspecified\BasisUnspecified\1r2l126\taweetha\MonDec204:38:232019MonDec204:38:232019\0\\#,OPT,ProcedureUnspecified,BasisUnspecified,\\0,1\I\C,1,2.11585\C,2,1.3928,1,118.351\F,3,1.33561,2,119.541,1,-0,0\C,3,1.39154,2,122.002,1,-180,0\C,5,1.39056,3,118.13,2,-0,0\F,6,1.3337,5,118.909,3,-180,0\C,6,1.39302,5,121.705,3,-0,0\C,8,1.4022,6,119.218,5,-0,0\Cl,9,1.73495,8,119.511,6,-180,0\Br,5,1.88976,3,121.134,2,-180,0\Br,8,1.89511,6,118.051,5,-180,0\\\@

 Total job time:  208.14s(wall), 1161.00s(cpu) 
 Mon Dec  2 04:38:23 2019

        *************************************************************
        *                                                           *
        *  Thank you very much for using Q-Chem.  Have a nice day.  *
        *                                                           *
        *************************************************************


 
User input: 2 of 2 
 
                  Welcome to Q-Chem
     A Quantum Leap Into The Future Of Chemistry


 Q-Chem 5.2 (devel), Q-Chem, Inc., Pleasanton, CA (2019)

 Yihan Shao,  Zhengting Gan,  E. Epifanovsky,  A. T. B. Gilbert,  M. Wormit,  
 J. Kussmann,  A. W. Lange,  A. Behn,  Jia Deng,  Xintian Feng,  D. Ghosh,  
 M. Goldey,  P. R. Horn,  L. D. Jacobson,  I. Kaliman,  T. Kus,  A. Landau,  
 Jie Liu,  E. I. Proynov,  R. M. Richard,  R. P. Steele,  E. J. Sundstrom,  
 H. L. Woodcock III,  P. M. Zimmerman,  D. Zuev,  B. Albrecht,  E. Alguire,  
 S. A. Baeppler,  D. Barton,  Z. Benda,  Y. A. Bernard,  E. J. Berquist,  
 K. B. Bravaya,  H. Burton,  D. Casanova,  Chun-Min Chang,  Yunqing Chen,  
 A. Chien,  K. D. Closser,  M. P. Coons,  S. Coriani,  S. Dasgupta,  
 A. L. Dempwolff,  M. Diedenhofen,  Hainam Do,  R. G. Edgar,  Po-Tung Fang,  
 S. Faraji,  S. Fatehi,  Qingguo Feng,  K. D. Fenk,  J. Fosso-Tande,  
 J. Gayvert,  Qinghui Ge,  A. Ghysels,  G. Gidofalvi,  J. Gomes,  
 J. Gonthier,  A. Gunina,  D. Hait,  M. W. D. Hanson-Heine,  
 P. H. P. Harbach,  A. W. Hauser,  M. F. Herbst,  J. E. Herr,  
 E. G. Hohenstein,  Z. C. Holden,  Kerwin Hui,  B. C. Huynh,  T.-C. Jagau,  
 Hyunjun Ji,  B. Kaduk,  K. Khistyaev,  Jaehoon Kim,  P. Klunzinger,  K. Koh,  
 D. Kosenkov,  L. Koulias,  T. Kowalczyk,  C. M. Krauter,  A. Kunitsa,  
 Ka Un Lao,  A. Laurent,  K. V. Lawler,  Joonho Lee,  D. Lefrancois,  
 S. Lehtola,  D. S. Levine,  Yi-Pei Li,  You-Sheng Lin,  Fenglai Liu,  
 E. Livshits,  A. Luenser,  P. Manohar,  E. Mansoor,  S. F. Manzer,  
 Shan-Ping Mao,  Yuezhi Mao,  N. Mardirossian,  A. V. Marenich,  
 T. Markovich,  L. A. Martinez-Martinez,  S. A. Maurer,  N. J. Mayhall,  
 S. C. McKenzie,  J.-M. Mewes,  P. Morgante,  A. F. Morrison,  
 J. W. Mullinax,  K. Nanda,  T. S. Nguyen-Beck,  R. Olivares-Amaya,  
 J. A. Parkhill,  Zheng Pei,  T. M. Perrine,  F. Plasser,  P. Pokhilko,  
 S. Prager,  A. Prociuk,  E. Ramos,  D. R. Rehn,  F. Rob,  M. Scheurer,  
 M. Schneider,  N. Sergueev,  S. M. Sharada,  S. Sharma,  D. W. Small,  
 T. Stauch,  T. Stein,  Yu-Chuan Su,  A. J. W. Thom,  A. Tkatchenko,  
 T. Tsuchimochi,  N. M. Tubman,  L. Vogt,  M. L. Vidal,  O. Vydrov,  
 M. A. Watson,  J. Wenzel,  M. de Wergifosse,  T. A. Wesolowski,  A. White,  
 J. Witte,  A. Yamada,  Jun Yang,  K. Yao,  S. Yeganeh,  S. R. Yost,  
 Zhi-Qiang You,  A. Zech,  Igor Ying Zhang,  Xing Zhang,  Yan Zhao,  
 Ying Zhu,  B. R. Brooks,  G. K. L. Chan,  C. J. Cramer,  M. S. Gordon,  
 W. J. Hehre,  A. Klamt,  M. W. Schmidt,  C. D. Sherrill,  D. G. Truhlar,  
 A. Aspuru-Guzik,  R. Baer,  A. T. Bell,  N. A. Besley,  Jeng-Da Chai,  
 A. E. DePrince, III,  R. A. DiStasio Jr.,  A. Dreuw,  B. D. Dunietz,  
 T. R. Furlani,  Chao-Ping Hsu,  Yousung Jung,  Jing Kong,  D. S. Lambrecht,  
 WanZhen Liang,  C. Ochsenfeld,  V. A. Rassolov,  L. V. Slipchenko,  
 J. E. Subotnik,  T. Van Voorhis,  J. M. Herbert,  A. I. Krylov,  
 P. M. W. Gill,  M. Head-Gordon

 Contributors to earlier versions of Q-Chem not listed above: 
 R. D. Adamson,  B. Austin,  J. Baker,  G. J. O. Beran,  K. Brandhorst,  
 S. T. Brown,  E. F. C. Byrd,  A. K. Chakraborty,  C.-L. Cheng,  
 Siu Hung Chien,  D. M. Chipman,  D. L. Crittenden,  H. Dachsel,  
 R. J. Doerksen,  A. D. Dutoi,  L. Fusti-Molnar,  W. A. Goddard III,  
 A. Golubeva-Zadorozhnaya,  S. R. Gwaltney,  G. Hawkins,  A. Heyden,  
 S. Hirata,  G. Kedziora,  F. J. Keil,  C. Kelley,  Jihan Kim,  R. A. King,  
 R. Z. Khaliullin,  P. P. Korambath,  W. Kurlancheek,  A. M. Lee,  M. S. Lee,  
 S. V. Levchenko,  Ching Yeh Lin,  D. Liotard,  R. C. Lochan,  I. Lotan,  
 P. E. Maslen,  N. Nair,  D. P. O'Neill,  D. Neuhauser,  E. Neuscamman,  
 C. M. Oana,  R. Olson,  B. Peters,  R. Peverati,  P. A. Pieniazek,  
 Y. M. Rhee,  J. Ritchie,  M. A. Rohrdanz,  E. Rosta,  N. J. Russ,  
 H. F. Schaefer III,  N. E. Schultz,  N. Shenvi,  A. C. Simmonett,  A. Sodt,  
 D. Stuck,  K. S. Thanthiriwatte,  V. Vanovschi,  Tao Wang,  A. Warshel,  
 C. F. Williams,  Q. Wu,  X. Xu,  W. Zhang

 Please cite Q-Chem as follows:
 Y. Shao et al., Mol. Phys. 113, 184-215 (2015)
 DOI: 10.1080/00268976.2014.952696

 Q-Chem 5.2.1 for Intel X86 EM64T Linux

 Parts of Q-Chem use Armadillo 8.300.2 (Tropical Shenanigans).
 http://arma.sourceforge.net/

 Q-Chem begins on Mon Dec  2 04:38:23 2019  

Host: 
0

     Scratch files written to /scratch/taweetham/qchem30901//
NAlpha2: 194
NElect   194
Mult     1
The previous job contains 0 fragments, simply inherited here

Checking the input file for inconsistencies... 	...done.

--------------------------------------------------------------
User input:
--------------------------------------------------------------

$MOLECULE
READ
$END

$REM
   JOB_TYPE 	FREQUENCY
   BASIS 	6-311++G**
   METHOD	B3LYP	
$END


--------------------------------------------------------------
 ----------------------------------------------------------------
             Standard Nuclear Orientation (Angstroms)
    I     Atom           X                Y                Z
 ----------------------------------------------------------------
    1      C       0.1824309062    -1.3020956515    -0.0000000000
    2      C      -1.2076936630    -1.2394528269    -0.0000000000
    3      C      -1.8074245297     0.0151261887    -0.0000000000
    4      C      -1.0539355970     1.1867701133    -0.0000000000
    5      C       0.3456025501     1.1004912617     0.0000000000
    6      C       0.9729685946    -0.1553891348     0.0000000000
    7      F       0.7653420813    -2.5037895155     0.0000000000
    8      Br     -2.2565914278    -2.8113905739    -0.0000000000
    9      F      -3.1388301015     0.0932934460    -0.0000000000
   10      Br     -1.9785759803     2.8409977386    -0.0000000000
   11      Cl      1.2915067192     2.5548985233     0.0000000000
   12      I       3.0763197674    -0.3850520894     0.0000000000
 ----------------------------------------------------------------
 Molecular Point Group                 Cs    NOp =  2
 Largest Abelian Subgroup              Cs    NOp =  2
 Nuclear Repulsion Energy =        2207.31670778 hartrees
 There are       97 alpha and       97 beta electrons
 Requested basis set is 6-311++G(d,p)
 There are 123 shells and 364 basis functions

 Total QAlloc Memory Limit   2000 MB
 Mega-Array Size       188 MB
 MEM_STATIC part       192 MB

                       Distance Matrix (Angstroms)
             C (  1)   C (  2)   C (  3)   C (  4)   C (  5)   C (  6)
   C (  2)  1.391535
   C (  3)  2.386336  1.390556
   C (  4)  2.779038  2.431090  1.393017
   C (  5)  2.408121  2.808570  2.411129  1.402195
   C (  6)  1.392798  2.435258  2.785617  2.430994  1.403860
   F (  7)  1.335610  2.343377  3.600564  4.114608  3.628639  2.357561
   Br(  8)  2.868240  1.889755  2.861983  4.175125  4.698322  4.181435
   F (  9)  3.602483  2.346380  1.333698  2.354246  3.627081  4.119312
   Br( 10)  4.672812  4.152630  2.831050  1.895107  2.903647  4.205942
   Cl( 11)  4.013285  4.543468  4.006722  2.715304  1.734945  2.728942
   I ( 12)  3.035714  4.368383  4.900112  4.419235  3.108642  2.115852
             F (  7)   Br(  8)   F (  9)   Br( 10)   Cl( 11)
   Br(  8)  3.037548
   F (  9)  4.689072  3.035710
   Br( 10)  6.007981  5.659221  2.982628
   Cl( 11)  5.085978  6.433200  5.068272  3.282574
   I ( 12)  3.135230  5.858930  6.233530  5.996613  3.439312

 A cutoff of  1.0D-11 yielded   5015 shell pairs
 There are     48962 function pairs (     54007 Cartesian)
 Smallest overlap matrix eigenvalue = 9.89E-07

 Q-Chem warning in module stvman/mkSTV.C, line 318:

 Overlap eigenvalue is smaller than square root of threshold
 Use THRESH >= 12 to get rid of this warning

 Linear dependence detected in AO basis
 Tighter screening thresholds may be required for diffuse basis sets
 Use S2THRESH > 14 and THRESH = 14 in case of SCF convergence issues
 Number of orthogonalized atomic orbitals = 363
 Maximum deviation from orthogonality = 2.156E-10
 Guess from superposition of atomic densities
 Warning:  Energy on first SCF cycle will be non-variational
 SAD guess density has 194.000000 electrons

 -----------------------------------------------------------------------
  General SCF calculation program by
  Eric Jon Sundstrom, Paul Horn, Yuezhi Mao, Dmitri Zuev, Alec White,
  David Stuck, Shaama M.S., Shane Yost, Joonho Lee, David Small,
  Daniel Levine, Susi Lehtola, Hugh Burton, Evgeny Epifanovsky,
  Bang C. Huynh
 -----------------------------------------------------------------------
 Exchange:     0.2000 Hartree-Fock + 0.0800 Slater + 0.7200 B88
 Correlation:  0.1900 VWN1RPA + 0.8100 LYP
 Using SG-1 standard quadrature grid
 using 6 threads for integral computing
 -------------------------------------------------------
 OpenMP Integral computing Module                
 Release: version 2.0, May 2017, Q-Chem Inc. Pleasanton 
 -------------------------------------------------------
 A restricted SCF calculation will be
 performed using DIIS
 SCF converges when DIIS error is below 1.0e-08
 ---------------------------------------
  Cycle       Energy         DIIS error
 ---------------------------------------
    1  -12958.8576432898      3.10e-02  
    2  -12956.3848327791      2.26e-03  
    3  -12956.3623984166      2.50e-03  
    4  -12956.4241835667      6.99e-04  
    5  -12956.4318297777      2.74e-04  
    6  -12956.4328775886      7.47e-05  
    7  -12956.4329518809      2.00e-05  
    8  -12956.4329573751      1.04e-05  
    9  -12956.4329589702      1.85e-06  
   10  -12956.4329589998      3.87e-07  
   11  -12956.4329590012      1.71e-07  
   12  -12956.4329590023      5.53e-08  
   13  -12956.4329590020      2.58e-08  
   14  -12956.4329590037      7.27e-09  Convergence criterion met
 ---------------------------------------
 SCF time:   CPU 212.09s  wall 38.00s 
 SCF   energy in the final basis set =   -12956.4329590037
 Total energy in the final basis set =   -12956.4329590037

 --------------------------------------------------------------
             Orbital Energies (a.u.) and Symmetries
 --------------------------------------------------------------

 Alpha MOs, Restricted
 -- Occupied --                  
******* -482.86 -482.86 -176.32 -165.73 -165.73 -165.73 -101.59
  1 A'    2 A'    3 A'    4 A'    5 A'    1 A"    6 A'    7 A'                 
-62.517 -62.514 -56.338 -56.335 -56.333 -56.333 -56.331 -56.330
  8 A'    9 A'   10 A'   11 A'    2 A"   12 A'    3 A"   13 A'                 
-35.821 -31.315 -31.308 -31.308 -24.733 -24.733 -22.965 -22.964
 14 A'   15 A'    4 A"   16 A'   17 A'   18 A'   19 A'    5 A"                 
-22.964 -22.959 -22.959 -10.319 -10.319 -10.294 -10.279 -10.277
 20 A'   21 A'    6 A"   22 A'   23 A'   24 A'   25 A'   26 A'                 
-10.270  -9.502  -8.725  -8.723  -7.267  -7.257  -7.256  -6.558
 27 A'   28 A'   29 A'   30 A'   31 A'    7 A"   32 A'   33 A'                 
 -6.555  -6.544  -6.543  -6.541  -6.540  -6.371  -4.784  -4.768
 34 A'    8 A"   35 A'    9 A"   36 A'   37 A'   38 A'   10 A"                 
 -4.767  -2.669  -2.666  -2.665  -2.664  -2.662  -2.661  -2.653
 39 A'   40 A'   41 A'   11 A"   42 A'   12 A"   43 A'   44 A'                 
 -2.653  -2.650  -2.650  -2.050  -2.045  -2.044  -2.030  -2.030
 13 A"   45 A'   14 A"   46 A'   15 A"   47 A'   48 A'   16 A"                 
 -1.279  -1.278  -0.953  -0.899  -0.858  -0.838  -0.786  -0.758
 49 A'   50 A'   51 A'   52 A'   53 A'   54 A'   55 A'   56 A'                 
 -0.702  -0.660  -0.638  -0.600  -0.591  -0.546  -0.528  -0.510
 57 A'   58 A'   59 A'   60 A'   61 A'   62 A'   17 A"   18 A"                 
 -0.497  -0.479  -0.463  -0.440  -0.437  -0.419  -0.402  -0.383
 63 A'   64 A'   65 A'   19 A"   66 A'   67 A'   68 A'   20 A"                 
 -0.358  -0.357  -0.341  -0.322  -0.316  -0.305  -0.284  -0.273
 69 A'   21 A"   22 A"   70 A'   71 A'   23 A"   72 A'   24 A"                 
 -0.267
 25 A"                                                                         
 -- Virtual --                   
 -0.091  -0.068  -0.058  -0.042  -0.031  -0.010   0.011   0.020
 73 A'   26 A"   27 A"   74 A'   75 A'   76 A'   77 A'   78 A'                 
  0.027   0.038   0.041   0.053   0.054   0.057   0.067   0.068
 79 A'   28 A"   80 A'   81 A'   82 A'   29 A"   30 A"   83 A'                 
  0.076   0.079   0.088   0.091   0.092   0.100   0.102   0.113
 84 A'   85 A'   31 A"   32 A"   86 A'   87 A'   33 A"   88 A'                 
  0.120   0.129   0.132   0.139   0.141   0.156   0.156   0.167
 89 A'   90 A'   34 A"   35 A"   91 A'   36 A"   92 A'   93 A'                 
  0.171   0.175   0.185   0.191   0.197   0.198   0.206   0.211
 94 A'   95 A'   96 A'   97 A'   98 A'   37 A"   99 A'  100 A'                 
  0.224   0.226   0.231   0.244   0.250   0.254   0.263   0.291
101 A'  102 A'  103 A'  104 A'   38 A"  105 A'  106 A'  107 A'                 
  0.298   0.300   0.315   0.327   0.334   0.347   0.355   0.364
108 A'   39 A"  109 A'  110 A'   40 A"  111 A'  112 A'  113 A'                 
  0.381   0.389   0.393   0.402   0.414   0.420   0.422   0.424
114 A'  115 A'   41 A"  116 A'  117 A'  118 A'   42 A"  119 A'                 
  0.428   0.432   0.442   0.453   0.472   0.491   0.494   0.497
 43 A"   44 A"  120 A'  121 A'   45 A"  122 A'  123 A'   46 A"                 
  0.502   0.517   0.520   0.536   0.541   0.545   0.553   0.565
124 A'  125 A'   47 A"   48 A"   49 A"  126 A'   50 A"  127 A'                 
  0.581   0.585   0.594   0.600   0.616   0.622   0.639   0.646
 51 A"   52 A"  128 A'  129 A'  130 A'  131 A'  132 A'   53 A"                 
  0.671   0.681   0.684   0.704   0.731   0.737   0.756   0.761
133 A'  134 A'   54 A"  135 A'  136 A'  137 A'   55 A"  138 A'                 
  0.794   0.806   0.811   0.819   0.837   0.838   0.856   0.895
139 A'  140 A'  141 A'  142 A'  143 A'   56 A"  144 A'  145 A'                 
  0.913   0.920   0.930   0.930   0.963   0.974   0.999   1.029
146 A'   57 A"  147 A'   58 A"  148 A'  149 A'  150 A'  151 A'                 
  1.060   1.067   1.082   1.115   1.141   1.146   1.196   1.208
152 A'  153 A'   59 A"  154 A'  155 A'   60 A"   61 A"  156 A'                 
  1.226   1.256   1.274   1.346   1.367   1.372   1.407   1.415
 62 A"   63 A"  157 A'   64 A"  158 A'  159 A'   65 A"   66 A"                 
  1.431   1.438   1.462   1.476   1.492   1.528   1.539   1.557
160 A'  161 A'  162 A'  163 A'  164 A'  165 A'  166 A'  167 A'                 
  1.591   1.614   1.707   1.723   1.748   1.752   1.805   1.812
168 A'  169 A'   67 A"   68 A"  170 A'  171 A'  172 A'  173 A'                 
  1.836   1.839   1.883   1.995   2.002   2.020   2.034   2.043
 69 A"   70 A"   71 A"  174 A'   72 A"  175 A'   73 A"  176 A'                 
  2.081   2.132   2.158   2.197   2.206   2.240   2.245   2.249
177 A'  178 A'  179 A'  180 A'  181 A'  182 A'   74 A"   75 A"                 
  2.280   2.300   2.308   2.344   2.398   2.470   2.551   2.561
183 A'  184 A'  185 A'  186 A'  187 A'  188 A'  189 A'   76 A"                 
  2.677   2.712   2.799   2.819   2.838   2.987   3.018   3.029
 77 A"   78 A"   79 A"   80 A"  190 A'  191 A'  192 A'   81 A"                 
  3.067   3.085   3.161   3.179   3.375   3.418   3.635   3.739
193 A'  194 A'  195 A'  196 A'  197 A'  198 A'  199 A'  200 A'                 
  3.749   3.750   3.759   3.868   3.909   3.951   3.957   3.958
 82 A"   83 A"  201 A'  202 A'  203 A'   84 A"   85 A"   86 A"                 
  3.981   3.987   4.003   4.021   4.042   4.055   4.062   4.065
 87 A"   88 A"  204 A'   89 A"  205 A'  206 A'   90 A"  207 A'                 
  4.093   4.106   4.161   4.246   4.260   4.286   4.402   4.407
 91 A"  208 A'  209 A'  210 A'  211 A'  212 A'  213 A'  214 A'                 
  4.493   4.811   4.820   4.853   6.009   6.114   6.160   6.290
215 A'  216 A'  217 A'  218 A'   92 A"  219 A'  220 A'   93 A"                 
  6.300   6.429   6.445   6.628   6.737   6.762   6.767   7.542
 94 A"  221 A'  222 A'  223 A'  224 A'  225 A'  226 A'   95 A"                 
  7.554   7.662   7.672   7.744   7.764   9.765  23.260  23.767
 96 A"  227 A'  228 A'  229 A'  230 A'  231 A'  232 A'  233 A'                 
 23.775  23.929  23.946  24.035  25.809  26.187  26.601  27.905
234 A'  235 A'  236 A'  237 A'   97 A"  238 A'  239 A'  240 A'                 
 28.346  28.419  28.429  28.522  28.548  28.552  28.617  28.730
 98 A"  241 A'  242 A'   99 A"  243 A'  100 A"  244 A'  245 A'                 
 47.961  48.010  66.764  66.768 127.885 127.948 127.974 151.691
246 A'  247 A'  248 A'  249 A'  101 A"  250 A'  251 A'  252 A'                 
215.757 289.738 289.750 289.857 289.871 289.966 289.9861020.768
253 A'  102 A"  103 A"  254 A'  255 A'  256 A'  257 A'  258 A'                 
*******1901.856
259 A'  260 A'                                                                 

 Beta MOs, Restricted
 -- Occupied --                  
******* -482.86 -482.86 -176.32 -165.73 -165.73 -165.73 -101.59
  1 A'    2 A'    3 A'    4 A'    5 A'    1 A"    6 A'    7 A'                 
-62.517 -62.514 -56.338 -56.335 -56.333 -56.333 -56.331 -56.330
  8 A'    9 A'   10 A'   11 A'    2 A"   12 A'    3 A"   13 A'                 
-35.821 -31.315 -31.308 -31.308 -24.733 -24.733 -22.965 -22.964
 14 A'   15 A'    4 A"   16 A'   17 A'   18 A'   19 A'    5 A"                 
-22.964 -22.959 -22.959 -10.319 -10.319 -10.294 -10.279 -10.277
 20 A'   21 A'    6 A"   22 A'   23 A'   24 A'   25 A'   26 A'                 
-10.270  -9.502  -8.725  -8.723  -7.267  -7.257  -7.256  -6.558
 27 A'   28 A'   29 A'   30 A'   31 A'    7 A"   32 A'   33 A'                 
 -6.555  -6.544  -6.543  -6.541  -6.540  -6.371  -4.784  -4.768
 34 A'    8 A"   35 A'    9 A"   36 A'   37 A'   38 A'   10 A"                 
 -4.767  -2.669  -2.666  -2.665  -2.664  -2.662  -2.661  -2.653
 39 A'   40 A'   41 A'   11 A"   42 A'   12 A"   43 A'   44 A'                 
 -2.653  -2.650  -2.650  -2.050  -2.045  -2.044  -2.030  -2.030
 13 A"   45 A'   14 A"   46 A'   15 A"   47 A'   48 A'   16 A"                 
 -1.279  -1.278  -0.953  -0.899  -0.858  -0.838  -0.786  -0.758
 49 A'   50 A'   51 A'   52 A'   53 A'   54 A'   55 A'   56 A'                 
 -0.702  -0.660  -0.638  -0.600  -0.591  -0.546  -0.528  -0.510
 57 A'   58 A'   59 A'   60 A'   61 A'   62 A'   17 A"   18 A"                 
 -0.497  -0.479  -0.463  -0.440  -0.437  -0.419  -0.402  -0.383
 63 A'   64 A'   65 A'   19 A"   66 A'   67 A'   68 A'   20 A"                 
 -0.358  -0.357  -0.341  -0.322  -0.316  -0.305  -0.284  -0.273
 69 A'   21 A"   22 A"   70 A'   71 A'   23 A"   72 A'   24 A"                 
 -0.267
 25 A"                                                                         
 -- Virtual --                   
 -0.091  -0.068  -0.058  -0.042  -0.031  -0.010   0.011   0.020
 73 A'   26 A"   27 A"   74 A'   75 A'   76 A'   77 A'   78 A'                 
  0.027   0.038   0.041   0.053   0.054   0.057   0.067   0.068
 79 A'   28 A"   80 A'   81 A'   82 A'   29 A"   30 A"   83 A'                 
  0.076   0.079   0.088   0.091   0.092   0.100   0.102   0.113
 84 A'   85 A'   31 A"   32 A"   86 A'   87 A'   33 A"   88 A'                 
  0.120   0.129   0.132   0.139   0.141   0.156   0.156   0.167
 89 A'   90 A'   34 A"   35 A"   91 A'   36 A"   92 A'   93 A'                 
  0.171   0.175   0.185   0.191   0.197   0.198   0.206   0.211
 94 A'   95 A'   96 A'   97 A'   98 A'   37 A"   99 A'  100 A'                 
  0.224   0.226   0.231   0.244   0.250   0.254   0.263   0.291
101 A'  102 A'  103 A'  104 A'   38 A"  105 A'  106 A'  107 A'                 
  0.298   0.300   0.315   0.327   0.334   0.347   0.355   0.364
108 A'   39 A"  109 A'  110 A'   40 A"  111 A'  112 A'  113 A'                 
  0.381   0.389   0.393   0.402   0.414   0.420   0.422   0.424
114 A'  115 A'   41 A"  116 A'  117 A'  118 A'   42 A"  119 A'                 
  0.428   0.432   0.442   0.453   0.472   0.491   0.494   0.497
 43 A"   44 A"  120 A'  121 A'   45 A"  122 A'  123 A'   46 A"                 
  0.502   0.517   0.520   0.536   0.541   0.545   0.553   0.565
124 A'  125 A'   47 A"   48 A"   49 A"  126 A'   50 A"  127 A'                 
  0.581   0.585   0.594   0.600   0.616   0.622   0.639   0.646
 51 A"   52 A"  128 A'  129 A'  130 A'  131 A'  132 A'   53 A"                 
  0.671   0.681   0.684   0.704   0.731   0.737   0.756   0.761
133 A'  134 A'   54 A"  135 A'  136 A'  137 A'   55 A"  138 A'                 
  0.794   0.806   0.811   0.819   0.837   0.838   0.856   0.895
139 A'  140 A'  141 A'  142 A'  143 A'   56 A"  144 A'  145 A'                 
  0.913   0.920   0.930   0.930   0.963   0.974   0.999   1.029
146 A'   57 A"  147 A'   58 A"  148 A'  149 A'  150 A'  151 A'                 
  1.060   1.067   1.082   1.115   1.141   1.146   1.196   1.208
152 A'  153 A'   59 A"  154 A'  155 A'   60 A"   61 A"  156 A'                 
  1.226   1.256   1.274   1.346   1.367   1.372   1.407   1.415
 62 A"   63 A"  157 A'   64 A"  158 A'  159 A'   65 A"   66 A"                 
  1.431   1.438   1.462   1.476   1.492   1.528   1.539   1.557
160 A'  161 A'  162 A'  163 A'  164 A'  165 A'  166 A'  167 A'                 
  1.591   1.614   1.707   1.723   1.748   1.752   1.805   1.812
168 A'  169 A'   67 A"   68 A"  170 A'  171 A'  172 A'  173 A'                 
  1.836   1.839   1.883   1.995   2.002   2.020   2.034   2.043
 69 A"   70 A"   71 A"  174 A'   72 A"  175 A'   73 A"  176 A'                 
  2.081   2.132   2.158   2.197   2.206   2.240   2.245   2.249
177 A'  178 A'  179 A'  180 A'  181 A'  182 A'   74 A"   75 A"                 
  2.280   2.300   2.308   2.344   2.398   2.470   2.551   2.561
183 A'  184 A'  185 A'  186 A'  187 A'  188 A'  189 A'   76 A"                 
  2.677   2.712   2.799   2.819   2.838   2.987   3.018   3.029
 77 A"   78 A"   79 A"   80 A"  190 A'  191 A'  192 A'   81 A"                 
  3.067   3.085   3.161   3.179   3.375   3.418   3.635   3.739
193 A'  194 A'  195 A'  196 A'  197 A'  198 A'  199 A'  200 A'                 
  3.749   3.750   3.759   3.868   3.909   3.951   3.957   3.958
 82 A"   83 A"  201 A'  202 A'  203 A'   84 A"   85 A"   86 A"                 
  3.981   3.987   4.003   4.021   4.042   4.055   4.062   4.065
 87 A"   88 A"  204 A'   89 A"  205 A'  206 A'   90 A"  207 A'                 
  4.093   4.106   4.161   4.246   4.260   4.286   4.402   4.407
 91 A"  208 A'  209 A'  210 A'  211 A'  212 A'  213 A'  214 A'                 
  4.493   4.811   4.820   4.853   6.009   6.114   6.160   6.290
215 A'  216 A'  217 A'  218 A'   92 A"  219 A'  220 A'   93 A"                 
  6.300   6.429   6.445   6.628   6.737   6.762   6.767   7.542
 94 A"  221 A'  222 A'  223 A'  224 A'  225 A'  226 A'   95 A"                 
  7.554   7.662   7.672   7.744   7.764   9.765  23.260  23.767
 96 A"  227 A'  228 A'  229 A'  230 A'  231 A'  232 A'  233 A'                 
 23.775  23.929  23.946  24.035  25.809  26.187  26.601  27.905
234 A'  235 A'  236 A'  237 A'   97 A"  238 A'  239 A'  240 A'                 
 28.346  28.419  28.429  28.522  28.548  28.552  28.617  28.730
 98 A"  241 A'  242 A'   99 A"  243 A'  100 A"  244 A'  245 A'                 
 47.961  48.010  66.764  66.768 127.885 127.948 127.974 151.691
246 A'  247 A'  248 A'  249 A'  101 A"  250 A'  251 A'  252 A'                 
215.757 289.738 289.750 289.857 289.871 289.966 289.9861020.768
253 A'  102 A"  103 A"  254 A'  255 A'  256 A'  257 A'  258 A'                 
*******1901.856
259 A'  260 A'                                                                 
 --------------------------------------------------------------

          Ground-State Mulliken Net Atomic Charges

     Atom                 Charge (a.u.)
  ----------------------------------------
      1 C                    -0.632853
      2 C                     0.978254
      3 C                    -0.704208
      4 C                    -0.298217
      5 C                     0.574797
      6 C                    -0.212292
      7 F                    -0.093939
      8 Br                   -0.055013
      9 F                    -0.090805
     10 Br                   -0.106672
     11 Cl                    0.532290
     12 I                     0.108658
  ----------------------------------------
  Sum of atomic charges =     0.000000

 -----------------------------------------------------------------
                    Cartesian Multipole Moments
 -----------------------------------------------------------------
    Charge (ESU x 10^10)
                -0.0000
    Dipole Moment (Debye)
         X       0.5417      Y       0.3048      Z      -0.0000
       Tot       0.6216
    Quadrupole Moments (Debye-Ang)
        XX    -119.3834     XY       1.2915     YY    -120.2822
        XZ       0.0000     YZ       0.0000     ZZ    -121.3340
    Octopole Moments (Debye-Ang^2)
       XXX      39.8042    XXY     -11.7145    XYY     -18.4684
       YYY     -10.6332    XXZ      -0.0000    XYZ       0.0000
       YYZ       0.0000    XZZ      -1.5538    YZZ      -8.8640
       ZZZ       0.0000
    Hexadecapole Moments (Debye-Ang^3)
      XXXX   -3254.9492   XXXY     -39.2952   XXYY    -960.0733
      XYYY      -2.1948   YYYY   -2660.2057   XXXZ      -0.0000
      XXYZ      -0.0000   XYYZ      -0.0000   YYYZ       0.0000
      XXZZ    -598.5087   XYZZ     -11.9536   YYZZ    -496.6362
      XZZZ      -0.0000   YZZZ       0.0000   ZZZZ    -144.3382
 -----------------------------------------------------------------
 Calculating MO derivatives via CPSCF
    1     0    39    0.0249772  
    2     0    39    0.0078951  
    3     0    39    0.0014362  
    4     0    39    0.0001763  
    5    23    16    0.0000250  
    6    38     1    0.0000015  
    7    39     0    0.0000001  Converged
 Time for AOints: 232.1 s (CPU) 39.3 s (wall)
 ------------------------------------------------------------------------------
                     AOints        : Timing summary (seconds)
 ------------------------------------------------------------------------------
     job step          cpu (% of tot)      sys (% of tot)     wall (% of tot)
 ------------------------------------------------------------------------------
  AOints            0.2321E+03 ( 7.8)   0.1500E-04 ( 6.5)   0.3926E+02 ( 7.7)
 ------------------------------------------------------------------------------
   Grand Totals     0.2976E+04          0.2320E-03          0.5116E+03
 ------------------------------------------------------------------------------
 Polarizability Matrix (a.u.)
            1           2           3
    1-196.1817939  -4.4589116  -0.0000000
    2  -4.4589116-188.1209253  -0.0000000
    3  -0.0000000  -0.0000000 -85.7983353
 Calculating analytic Hessian of the SCF energy

 Direct stationary perturbation theory relativistic correction:

 rels  =     131.468610642954
 relv  =    -441.907481720029
 rel2e =      63.921634710111
 E_rel =    -246.517236366964

 Hessian of the SCF Energy
            1           2           3           4           5           6
    1   0.6629704  -0.0048453   0.0000000  -0.3150406  -0.0343241   0.0000000
    2  -0.0048453   0.6593431   0.0000000   0.0383266  -0.0985486  -0.0000000
    3   0.0000000   0.0000000   0.1404629  -0.0000000  -0.0000000  -0.0592006
    4  -0.3150406   0.0383266  -0.0000000   0.6123877  -0.0586136  -0.0000000
    5  -0.0343241  -0.0985486  -0.0000000  -0.0586136   0.5657926   0.0000000
    6   0.0000000  -0.0000000  -0.0592006  -0.0000000   0.0000000   0.0971831
    7  -0.0173710   0.0317578   0.0000000  -0.1354366   0.1164191   0.0000000
    8   0.0914913   0.0342419  -0.0000000   0.0443118  -0.2840647  -0.0000000
    9  -0.0000000  -0.0000000  -0.0008158   0.0000000   0.0000000  -0.0584996
   10  -0.0573393  -0.0280520  -0.0000000   0.0585975  -0.0335841  -0.0000000
   11  -0.0297860  -0.0164263   0.0000000   0.0216304  -0.0537185   0.0000000
   12  -0.0000000  -0.0000000   0.0030088  -0.0000000  -0.0000000   0.0078516
   13   0.0656475   0.0205492  -0.0000000  -0.0478718   0.0313658   0.0000000
   14  -0.0354219  -0.0559481  -0.0000000   0.0312034  -0.0203440  -0.0000000
   15  -0.0000000  -0.0000000  -0.0006761   0.0000000   0.0000000   0.0030219
   16  -0.1734505  -0.1331662  -0.0000000  -0.0317765  -0.0161283  -0.0000000
   17  -0.0678541  -0.2322712  -0.0000000  -0.0713418   0.0354259  -0.0000000
   18   0.0000000  -0.0000000  -0.0577573   0.0000000   0.0000000   0.0092026
   19  -0.1195782   0.0991912  -0.0000000  -0.0279904   0.0527134  -0.0000000
   20   0.1018373  -0.2735423  -0.0000000   0.0156356  -0.0218390   0.0000000
   21  -0.0000000  -0.0000000  -0.0406939   0.0000000   0.0000000   0.0070506
   22  -0.0164894  -0.0289981   0.0000000  -0.0699010  -0.0598757  -0.0000000
   23  -0.0102400  -0.0145966  -0.0000000  -0.0596850  -0.1204243   0.0000000
   24  -0.0000000  -0.0000000   0.0038098   0.0000000   0.0000000  -0.0168138
   25   0.0034726   0.0012873   0.0000000  -0.0462565   0.0074132  -0.0000000
   26  -0.0046824  -0.0070167  -0.0000000   0.0440782  -0.0021299   0.0000000
   27  -0.0000000   0.0000000   0.0055063  -0.0000000  -0.0000000   0.0065914
   28  -0.0003120  -0.0004347   0.0000000  -0.0003248  -0.0017013  -0.0000000
   29   0.0005950   0.0008534  -0.0000000  -0.0046666   0.0015992   0.0000000
   30   0.0000000   0.0000000  -0.0011540  -0.0000000  -0.0000000   0.0028321
   31  -0.0007903   0.0015630   0.0000000   0.0004793  -0.0005966  -0.0000000
   32   0.0050383   0.0003577  -0.0000000  -0.0005685  -0.0001504   0.0000000
   33   0.0000000   0.0000000   0.0041515   0.0000000  -0.0000000  -0.0013877
   34  -0.0317198   0.0028204   0.0000000   0.0031339  -0.0030889   0.0000000
   35  -0.0118079   0.0035541   0.0000000  -0.0003102  -0.0015981  -0.0000000
   36  -0.0000000   0.0000000   0.0033584   0.0000000   0.0000000   0.0021685
            7           8           9          10          11          12
    1  -0.0173710   0.0914913  -0.0000000  -0.0573393  -0.0297860  -0.0000000
    2   0.0317578   0.0342419  -0.0000000  -0.0280520  -0.0164263  -0.0000000
    3   0.0000000  -0.0000000  -0.0008158  -0.0000000   0.0000000   0.0030088
    4  -0.1354366   0.0443118   0.0000000   0.0585975   0.0216304  -0.0000000
    5   0.1164191  -0.2840647   0.0000000  -0.0335841  -0.0537185  -0.0000000
    6   0.0000000  -0.0000000  -0.0584996  -0.0000000   0.0000000   0.0078516
    7   0.6741152  -0.0065404  -0.0000000  -0.1526997  -0.1294270   0.0000000
    8  -0.0065404   0.6670466   0.0000000  -0.0566293  -0.2530274  -0.0000000
    9  -0.0000000   0.0000000   0.1392559   0.0000000  -0.0000000  -0.0582771
   10  -0.1526997  -0.0566293   0.0000000   0.5922770   0.0496720   0.0000000
   11  -0.1294270  -0.2530274  -0.0000000   0.0496720   0.5333740  -0.0000000
   12   0.0000000  -0.0000000  -0.0582771   0.0000000  -0.0000000   0.0963588
   13  -0.0325089  -0.0782311  -0.0000000  -0.2926902   0.0414716   0.0000000
   14  -0.0200917   0.0418702   0.0000000  -0.0134891  -0.0959401   0.0000000
   15  -0.0000000   0.0000000   0.0002027  -0.0000000  -0.0000000  -0.0521107
   16  -0.0014010  -0.0063644   0.0000000  -0.0189272   0.0255979  -0.0000000
   17  -0.0050416  -0.0706897   0.0000000   0.0769004   0.0236393   0.0000000
   18  -0.0000000   0.0000000   0.0024431  -0.0000000   0.0000000   0.0064354
   19  -0.0042340  -0.0081268   0.0000000   0.0027935   0.0016790  -0.0000000
   20  -0.0019852   0.0007139   0.0000000   0.0005071   0.0001170  -0.0000000
   21  -0.0000000   0.0000000   0.0053913  -0.0000000   0.0000000  -0.0015591
   22  -0.0009904  -0.0037212   0.0000000   0.0000041   0.0017977   0.0000000
   23  -0.0228282  -0.0308115  -0.0000000   0.0043863   0.0008653  -0.0000000
   24   0.0000000  -0.0000000   0.0039820  -0.0000000  -0.0000000   0.0027447
   25  -0.3281753   0.0167470   0.0000000  -0.0510426  -0.0019677  -0.0000000
   26   0.0164107  -0.0713409  -0.0000000  -0.0367734   0.0028126   0.0000000
   27  -0.0000000  -0.0000000  -0.0408498   0.0000000   0.0000000   0.0063829
   28   0.0006836   0.0013034  -0.0000000  -0.0584995   0.0511540   0.0000000
   29   0.0202196  -0.0356309  -0.0000000   0.0505841  -0.1252142  -0.0000000
   30   0.0000000   0.0000000   0.0040855   0.0000000   0.0000000  -0.0167698
   31  -0.0021625   0.0050485  -0.0000000  -0.0245312  -0.0334231  -0.0000000
   32   0.0011059   0.0020080   0.0000000  -0.0131151  -0.0144314   0.0000000
   33   0.0000000   0.0000000   0.0039968  -0.0000000   0.0000000   0.0034809
   34   0.0001819   0.0007112  -0.0000000   0.0020565   0.0015993  -0.0000000
   35   0.0000009  -0.0003161  -0.0000000  -0.0004080  -0.0020501  -0.0000000
   36  -0.0000000   0.0000000  -0.0009150   0.0000000  -0.0000000   0.0024534
           13          14          15          16          17          18
    1   0.0656475  -0.0354219  -0.0000000  -0.1734505  -0.0678541   0.0000000
    2   0.0205492  -0.0559481  -0.0000000  -0.1331662  -0.2322712  -0.0000000
    3  -0.0000000  -0.0000000  -0.0006761  -0.0000000  -0.0000000  -0.0577573
    4  -0.0478718   0.0312034   0.0000000  -0.0317765  -0.0713418   0.0000000
    5   0.0313658  -0.0203440   0.0000000  -0.0161283   0.0354259   0.0000000
    6   0.0000000  -0.0000000   0.0030219  -0.0000000  -0.0000000   0.0092026
    7  -0.0325089  -0.0200917  -0.0000000  -0.0014010  -0.0050416  -0.0000000
    8  -0.0782311   0.0418702   0.0000000  -0.0063644  -0.0706897   0.0000000
    9  -0.0000000   0.0000000   0.0002027   0.0000000   0.0000000   0.0024431
   10  -0.2926902  -0.0134891  -0.0000000  -0.0189272   0.0769004  -0.0000000
   11   0.0414716  -0.0959401  -0.0000000   0.0255979   0.0236393   0.0000000
   12   0.0000000   0.0000000  -0.0521107  -0.0000000   0.0000000   0.0064354
   13   0.5618314  -0.0342958   0.0000000  -0.1366561   0.0563069  -0.0000000
   14  -0.0342958   0.5289501  -0.0000000   0.1038522  -0.2485897  -0.0000000
   15   0.0000000  -0.0000000   0.1106732   0.0000000   0.0000000  -0.0506574
   16  -0.1366561   0.1038522   0.0000000   0.4232970   0.0242273   0.0000000
   17   0.0563069  -0.2485897   0.0000000   0.0242273   0.5970241  -0.0000000
   18  -0.0000000  -0.0000000  -0.0506574   0.0000000  -0.0000000   0.0916402
   19  -0.0051082  -0.0007180   0.0000000   0.0108174  -0.0130122  -0.0000000
   20  -0.0047957   0.0012751   0.0000000   0.0207412  -0.0561715   0.0000000
   21   0.0000000  -0.0000000   0.0055646  -0.0000000  -0.0000000   0.0056944
   22  -0.0000042  -0.0002949  -0.0000000  -0.0018552   0.0034299  -0.0000000
   23  -0.0003779  -0.0002430   0.0000000   0.0008691   0.0022370   0.0000000
   24   0.0000000  -0.0000000  -0.0010203  -0.0000000  -0.0000000   0.0026898
   25   0.0028220  -0.0019111  -0.0000000  -0.0011095  -0.0004388   0.0000000
   26   0.0024001  -0.0062343  -0.0000000   0.0005088   0.0030597   0.0000000
   27   0.0000000  -0.0000000   0.0054020  -0.0000000   0.0000000  -0.0015341
   28  -0.0143425   0.0252413   0.0000000  -0.0023103  -0.0021837   0.0000000
   29   0.0097305  -0.0141104   0.0000000  -0.0002909   0.0013826   0.0000000
   30  -0.0000000   0.0000000   0.0017552  -0.0000000  -0.0000000   0.0030802
   31  -0.0780172  -0.0588896   0.0000000   0.0024748  -0.0017271  -0.0000000
   32  -0.0600442  -0.1292008  -0.0000000  -0.0206804  -0.0391953  -0.0000000
   33  -0.0000000   0.0000000  -0.0233437  -0.0000000  -0.0000000   0.0024995
   34  -0.0231025   0.0048157   0.0000000  -0.0691029   0.0007381   0.0000000
   35   0.0159211  -0.0014854  -0.0000000   0.0008344  -0.0158508  -0.0000000
   36  -0.0000000  -0.0000000   0.0011887   0.0000000   0.0000000  -0.0137363
           19          20          21          22          23          24
    1  -0.1195782   0.1018373  -0.0000000  -0.0164894  -0.0102400  -0.0000000
    2   0.0991912  -0.2735423  -0.0000000  -0.0289981  -0.0145966  -0.0000000
    3  -0.0000000  -0.0000000  -0.0406939   0.0000000  -0.0000000   0.0038098
    4  -0.0279904   0.0156356   0.0000000  -0.0699010  -0.0596850   0.0000000
    5   0.0527134  -0.0218390   0.0000000  -0.0598757  -0.1204243   0.0000000
    6  -0.0000000   0.0000000   0.0070506  -0.0000000   0.0000000  -0.0168138
    7  -0.0042340  -0.0019852  -0.0000000  -0.0009904  -0.0228282   0.0000000
    8  -0.0081268   0.0007139   0.0000000  -0.0037212  -0.0308115  -0.0000000
    9   0.0000000   0.0000000   0.0053913   0.0000000  -0.0000000   0.0039820
   10   0.0027935   0.0005071  -0.0000000   0.0000041   0.0043863  -0.0000000
   11   0.0016790   0.0001170   0.0000000   0.0017977   0.0008653  -0.0000000
   12  -0.0000000  -0.0000000  -0.0015591   0.0000000  -0.0000000   0.0027447
   13  -0.0051082  -0.0047957   0.0000000  -0.0000042  -0.0003779   0.0000000
   14  -0.0007180   0.0012751  -0.0000000  -0.0002949  -0.0002430  -0.0000000
   15   0.0000000   0.0000000   0.0055646  -0.0000000   0.0000000  -0.0010203
   16   0.0108174   0.0207412  -0.0000000  -0.0018552   0.0008691  -0.0000000
   17  -0.0130122  -0.0561715  -0.0000000   0.0034299   0.0022370  -0.0000000
   18  -0.0000000   0.0000000   0.0056944  -0.0000000   0.0000000   0.0026898
   19   0.1472990  -0.1320758   0.0000000  -0.0014440   0.0022644   0.0000000
   20  -0.1320758   0.3519225   0.0000000  -0.0019136   0.0036460   0.0000000
   21   0.0000000   0.0000000   0.0221220  -0.0000000  -0.0000000  -0.0022864
   22  -0.0014440  -0.0019136  -0.0000000   0.0890380   0.0867355  -0.0000000
   23   0.0022644   0.0036460  -0.0000000   0.0867355   0.1621893   0.0000000
   24   0.0000000   0.0000000  -0.0022864  -0.0000000   0.0000000   0.0089115
   25  -0.0019081   0.0014889   0.0000000   0.0026875  -0.0000908  -0.0000000
   26   0.0027117  -0.0001669  -0.0000000   0.0039715  -0.0004515   0.0000000
   27   0.0000000   0.0000000   0.0001965   0.0000000  -0.0000000  -0.0024056
   28  -0.0004229   0.0011878  -0.0000000   0.0000596  -0.0002465  -0.0000000
   29   0.0010080  -0.0020131   0.0000000   0.0001483  -0.0012545   0.0000000
   30  -0.0000000  -0.0000000   0.0001020   0.0000000  -0.0000000   0.0001615
   31   0.0006249   0.0000155   0.0000000  -0.0003798  -0.0006812  -0.0000000
   32  -0.0006875  -0.0021281  -0.0000000  -0.0006796  -0.0009647   0.0000000
   33   0.0000000   0.0000000   0.0001912   0.0000000  -0.0000000   0.0000762
   34  -0.0008490  -0.0006429  -0.0000000  -0.0007251  -0.0001058  -0.0000000
   35  -0.0049473  -0.0018134  -0.0000000  -0.0005999  -0.0001915  -0.0000000
   36   0.0000000  -0.0000000  -0.0017733   0.0000000  -0.0000000   0.0001505
           25          26          27          28          29          30
    1   0.0034726  -0.0046824  -0.0000000  -0.0003120   0.0005950   0.0000000
    2   0.0012873  -0.0070167   0.0000000  -0.0004347   0.0008534   0.0000000
    3   0.0000000  -0.0000000   0.0055063   0.0000000  -0.0000000  -0.0011540
    4  -0.0462565   0.0440782  -0.0000000  -0.0003248  -0.0046666  -0.0000000
    5   0.0074132  -0.0021299  -0.0000000  -0.0017013   0.0015992  -0.0000000
    6  -0.0000000   0.0000000   0.0065914  -0.0000000   0.0000000   0.0028321
    7  -0.3281753   0.0164107  -0.0000000   0.0006836   0.0202196   0.0000000
    8   0.0167470  -0.0713409  -0.0000000   0.0013034  -0.0356309   0.0000000
    9   0.0000000  -0.0000000  -0.0408498  -0.0000000  -0.0000000   0.0040855
   10  -0.0510426  -0.0367734   0.0000000  -0.0584995   0.0505841   0.0000000
   11  -0.0019677   0.0028126   0.0000000   0.0511540  -0.1252142   0.0000000
   12  -0.0000000   0.0000000   0.0063829   0.0000000  -0.0000000  -0.0167698
   13   0.0028220   0.0024001   0.0000000  -0.0143425   0.0097305  -0.0000000
   14  -0.0019111  -0.0062343  -0.0000000   0.0252413  -0.0141104   0.0000000
   15  -0.0000000  -0.0000000   0.0054020   0.0000000   0.0000000   0.0017552
   16  -0.0011095   0.0005088  -0.0000000  -0.0023103  -0.0002909  -0.0000000
   17  -0.0004388   0.0030597   0.0000000  -0.0021837   0.0013826  -0.0000000
   18   0.0000000   0.0000000  -0.0015341   0.0000000   0.0000000   0.0030802
   19  -0.0019081   0.0027117   0.0000000  -0.0004229   0.0010080  -0.0000000
   20   0.0014889  -0.0001669   0.0000000   0.0011878  -0.0020131  -0.0000000
   21   0.0000000  -0.0000000   0.0001965  -0.0000000   0.0000000   0.0001020
   22   0.0026875   0.0039715   0.0000000   0.0000596   0.0001483   0.0000000
   23  -0.0000908  -0.0004515  -0.0000000  -0.0002465  -0.0012545  -0.0000000
   24  -0.0000000   0.0000000  -0.0024056  -0.0000000   0.0000000   0.0001615
   25   0.4204213  -0.0217470   0.0000000   0.0021798  -0.0000209   0.0000000
   26  -0.0217470   0.0834667  -0.0000000  -0.0052317  -0.0019753  -0.0000000
   27   0.0000000  -0.0000000   0.0226406   0.0000000  -0.0000000  -0.0021516
   28   0.0021798  -0.0052317   0.0000000   0.0813470  -0.0744164  -0.0000000
   29  -0.0000209  -0.0019753  -0.0000000  -0.0744164   0.1745543  -0.0000000
   30   0.0000000  -0.0000000  -0.0021516  -0.0000000  -0.0000000   0.0085686
   31  -0.0015897  -0.0016949   0.0000000  -0.0076511  -0.0028445   0.0000000
   32  -0.0009305  -0.0000849   0.0000000   0.0045583   0.0019561  -0.0000000
   33  -0.0000000  -0.0000000   0.0001087  -0.0000000  -0.0000000  -0.0007461
   34  -0.0015015   0.0000486  -0.0000000  -0.0004069  -0.0000462   0.0000000
   35   0.0001703   0.0000614   0.0000000   0.0007690  -0.0001472  -0.0000000
   36   0.0000000  -0.0000000   0.0001127  -0.0000000  -0.0000000   0.0002364
           31          32          33          34          35          36
    1  -0.0007903   0.0050383   0.0000000  -0.0317198  -0.0118079  -0.0000000
    2   0.0015630   0.0003577   0.0000000   0.0028204   0.0035541   0.0000000
    3   0.0000000  -0.0000000   0.0041515   0.0000000   0.0000000   0.0033584
    4   0.0004793  -0.0005685   0.0000000   0.0031339  -0.0003102   0.0000000
    5  -0.0005966  -0.0001504  -0.0000000  -0.0030889  -0.0015981   0.0000000
    6  -0.0000000   0.0000000  -0.0013877   0.0000000  -0.0000000   0.0021685
    7  -0.0021625   0.0011059   0.0000000   0.0001819   0.0000009  -0.0000000
    8   0.0050485   0.0020080   0.0000000   0.0007112  -0.0003161   0.0000000
    9  -0.0000000   0.0000000   0.0039968  -0.0000000  -0.0000000  -0.0009150
   10  -0.0245312  -0.0131151  -0.0000000   0.0020565  -0.0004080   0.0000000
   11  -0.0334231  -0.0144314   0.0000000   0.0015993  -0.0020501  -0.0000000
   12  -0.0000000   0.0000000   0.0034809  -0.0000000  -0.0000000   0.0024534
   13  -0.0780172  -0.0600442  -0.0000000  -0.0231025   0.0159211  -0.0000000
   14  -0.0588896  -0.1292008   0.0000000   0.0048157  -0.0014854  -0.0000000
   15   0.0000000  -0.0000000  -0.0233437   0.0000000  -0.0000000   0.0011887
   16   0.0024748  -0.0206804  -0.0000000  -0.0691029   0.0008344   0.0000000
   17  -0.0017271  -0.0391953  -0.0000000   0.0007381  -0.0158508   0.0000000
   18  -0.0000000  -0.0000000   0.0024995   0.0000000  -0.0000000  -0.0137363
   19   0.0006249  -0.0006875   0.0000000  -0.0008490  -0.0049473   0.0000000
   20   0.0000155  -0.0021281   0.0000000  -0.0006429  -0.0018134  -0.0000000
   21   0.0000000  -0.0000000   0.0001912  -0.0000000  -0.0000000  -0.0017733
   22  -0.0003798  -0.0006796   0.0000000  -0.0007251  -0.0005999   0.0000000
   23  -0.0006812  -0.0009647  -0.0000000  -0.0001058  -0.0001915  -0.0000000
   24  -0.0000000   0.0000000   0.0000762  -0.0000000  -0.0000000   0.0001505
   25  -0.0015897  -0.0009305  -0.0000000  -0.0015015   0.0001703   0.0000000
   26  -0.0016949  -0.0000849  -0.0000000   0.0000486   0.0000614  -0.0000000
   27   0.0000000   0.0000000   0.0001087  -0.0000000   0.0000000   0.0001127
   28  -0.0076511   0.0045583  -0.0000000  -0.0004069   0.0007690  -0.0000000
   29  -0.0028445   0.0019561  -0.0000000  -0.0000462  -0.0001472  -0.0000000
   30   0.0000000  -0.0000000  -0.0007461   0.0000000  -0.0000000   0.0002364
   31   0.1130309   0.0849387   0.0000000  -0.0014880   0.0082914  -0.0000000
   32   0.0849387   0.1876969  -0.0000000   0.0010647  -0.0058628   0.0000000
   33   0.0000000  -0.0000000   0.0112745  -0.0000000  -0.0000000  -0.0003018
   34  -0.0014880   0.0010647  -0.0000000   0.1235240  -0.0079141  -0.0000000
   35   0.0082914  -0.0058628  -0.0000000  -0.0079141   0.0256999   0.0000000
   36  -0.0000000   0.0000000  -0.0003018  -0.0000000   0.0000000   0.0070578
 **********************************************************************
 **                                                                  **
 **                       VIBRATIONAL ANALYSIS                       **
 **                       --------------------                       **
 **                                                                  **
 **        VIBRATIONAL FREQUENCIES (CM**-1) AND NORMAL MODES         **
 **     FORCE CONSTANTS (mDYN/ANGSTROM) AND REDUCED MASSES (AMU)     **
 **                  INFRARED INTENSITIES (KM/MOL)                   **
 **                                                                  **
 **********************************************************************


 Mode:                 1                      2                      3
 Frequency:        56.01                  79.42                  88.62
 Force Cnst:      0.0700                 0.0740                 0.0944
 Red. Mass:      37.8516                19.9098                20.3901
 IR Active:          YES                    YES                    YES
 IR Intens:        0.000                  0.036                  0.161
 Raman Active:       YES                    YES                    YES
               X      Y      Z        X      Y      Z        X      Y      Z
 C         -0.000  0.000  0.060    0.000  0.000  0.365    0.000 -0.000  0.263
 C         -0.000 -0.000  0.038    0.000  0.000  0.083    0.000 -0.000  0.286
 C          0.000 -0.000 -0.060    0.000 -0.000 -0.135    0.000 -0.000  0.421
 C          0.000 -0.000  0.050    0.000 -0.000 -0.019   -0.000 -0.000  0.252
 C          0.000  0.000  0.290    0.000  0.000  0.048   -0.000 -0.000  0.172
 C         -0.000  0.000  0.144   -0.000  0.000  0.191    0.000 -0.000  0.213
 F         -0.000  0.000  0.002    0.000  0.000  0.757    0.000 -0.000  0.240
 Br         0.000 -0.000  0.139    0.000  0.000 -0.087   -0.000  0.000 -0.217
 F          0.000  0.000 -0.242    0.000  0.000 -0.442    0.000 -0.000  0.632
 Br         0.000 -0.000 -0.248   -0.000 -0.000  0.114   -0.000 -0.000 -0.165
 Cl        -0.000  0.000  0.844    0.000  0.000 -0.065    0.000 -0.000 -0.003
 I         -0.000 -0.000 -0.178   -0.000 -0.000 -0.096    0.000  0.000 -0.044
 TransDip  -0.000 -0.000 -0.000   -0.000 -0.000 -0.006    0.000  0.000 -0.013

 Mode:                 4                      5                      6
 Frequency:       102.21                 119.43                 185.08
 Force Cnst:      0.3100                 0.5643                 0.8915
 Red. Mass:      50.3653                67.1563                44.1709
 IR Active:          YES                    YES                    YES
 IR Intens:        0.288                  0.120                  0.170
 Raman Active:       YES                    YES                    YES
               X      Y      Z        X      Y      Z        X      Y      Z
 C          0.000 -0.289  0.000   -0.181 -0.074  0.000    0.114 -0.031  0.000
 C         -0.025 -0.209 -0.000   -0.174 -0.070  0.000    0.159  0.037  0.000
 C          0.039 -0.180 -0.000   -0.178 -0.033  0.000    0.248  0.052  0.000
 C          0.074 -0.220  0.000   -0.101 -0.044  0.000    0.236  0.044  0.000
 C          0.049 -0.277  0.000   -0.127 -0.110  0.000    0.212  0.025  0.000
 C          0.033 -0.283 -0.000   -0.177 -0.102  0.000    0.054 -0.030  0.000
 F         -0.036 -0.306  0.000   -0.183 -0.075  0.000    0.140 -0.020 -0.000
 Br        -0.455  0.043  0.000    0.266 -0.400 -0.000    0.117  0.176  0.000
 F          0.043 -0.115 -0.000   -0.176  0.025 -0.000    0.257  0.104 -0.000
 Br         0.224 -0.173  0.000    0.504  0.294  0.000   -0.120 -0.234 -0.000
 Cl         0.052 -0.283  0.000   -0.023 -0.181 -0.000    0.639 -0.232 -0.000
 I          0.112  0.360 -0.000   -0.330  0.164 -0.000   -0.331  0.078 -0.000
 TransDip   0.001  0.017  0.000    0.009  0.006 -0.000   -0.013 -0.001  0.000

 Mode:                 7                      8                      9
 Frequency:       192.18                 198.53                 242.67
 Force Cnst:      0.3199                 0.7760                 0.9500
 Red. Mass:      14.6995                33.4176                27.3795
 IR Active:          YES                    YES                    YES
 IR Intens:        0.270                  0.166                  0.326
 Raman Active:       YES                    YES                    YES
               X      Y      Z        X      Y      Z        X      Y      Z
 C          0.000  0.000 -0.216   -0.218 -0.024 -0.000    0.181 -0.042  0.000
 C          0.000 -0.000 -0.273   -0.232  0.095 -0.000    0.169 -0.177  0.000
 C          0.000 -0.000 -0.212   -0.162  0.149 -0.000    0.113 -0.141  0.000
 C          0.000 -0.000 -0.399   -0.064  0.125 -0.000   -0.098  0.063 -0.000
 C          0.000  0.000 -0.439   -0.037 -0.067 -0.000   -0.054  0.071 -0.000
 C          0.000  0.000 -0.414   -0.086 -0.119 -0.000   -0.016  0.093 -0.000
 F          0.000  0.000  0.378   -0.454 -0.133  0.000    0.585  0.151 -0.000
 Br        -0.000  0.000 -0.004    0.062 -0.165 -0.000   -0.172 -0.113 -0.000
 F          0.000 -0.000  0.371   -0.160  0.307  0.000    0.090 -0.517 -0.000
 Br         0.000 -0.000  0.023   -0.256  0.164  0.000   -0.104  0.297  0.000
 Cl        -0.000  0.000  0.172    0.399 -0.363  0.000    0.224 -0.095  0.000
 I         -0.000 -0.000  0.013    0.178  0.060  0.000   -0.019 -0.021 -0.000
 TransDip  -0.000 -0.000 -0.017    0.013  0.001 -0.000   -0.018  0.005  0.000

 Mode:                10                     11                     12
 Frequency:       249.01                 323.67                 327.51
 Force Cnst:      1.1074                 0.7700                 1.1840
 Red. Mass:      30.3119                12.4754                18.7348
 IR Active:          YES                    YES                    YES
 IR Intens:        0.974                  0.714                  0.090
 Raman Active:       YES                    YES                    YES
               X      Y      Z        X      Y      Z        X      Y      Z
 C          0.060 -0.158 -0.000   -0.000  0.000  0.186   -0.154  0.319  0.000
 C          0.120  0.061 -0.000   -0.000  0.000  0.703   -0.178  0.104 -0.000
 C         -0.106 -0.085  0.000   -0.000  0.000  0.285   -0.347 -0.006 -0.000
 C         -0.204 -0.063  0.000   -0.000 -0.000 -0.168   -0.224 -0.060 -0.000
 C         -0.192 -0.249  0.000   -0.000  0.000 -0.423   -0.186  0.118  0.000
 C         -0.012 -0.172 -0.000   -0.000  0.000 -0.373   -0.124  0.240  0.000
 F         -0.143 -0.261  0.000    0.000  0.000 -0.098    0.110  0.498 -0.000
 Br         0.203  0.341  0.000    0.000  0.000 -0.033    0.002  0.033  0.000
 F         -0.138 -0.559 -0.000   -0.000 -0.000 -0.164   -0.402 -0.180  0.000
 Br        -0.015  0.118 -0.000    0.000 -0.000  0.014    0.104 -0.147  0.000
 Cl        -0.185 -0.368  0.000    0.000 -0.000  0.072    0.172 -0.131 -0.000
 I          0.008  0.002 -0.000    0.000  0.000  0.012    0.045 -0.008 -0.000
 TransDip   0.014  0.028  0.000    0.000 -0.000  0.027    0.004 -0.009 -0.000

 Mode:                13                     14                     15
 Frequency:       342.01                 343.99                 501.42
 Force Cnst:      0.8601                 1.5360                 2.7575
 Red. Mass:      12.4803                22.0318                18.6148
 IR Active:          YES                    YES                    YES
 IR Intens:        0.031                  0.277                  2.272
 Raman Active:       YES                    YES                    YES
               X      Y      Z        X      Y      Z        X      Y      Z
 C          0.000 -0.000 -0.360    0.069 -0.060  0.000   -0.022  0.368 -0.000
 C         -0.000 -0.000 -0.112    0.009 -0.022  0.000    0.077  0.111  0.000
 C         -0.000  0.000  0.288   -0.021  0.039 -0.000    0.324  0.098  0.000
 C         -0.000 -0.000  0.639   -0.034 -0.033 -0.000    0.151  0.131 -0.000
 C         -0.000 -0.000  0.089   -0.106 -0.184 -0.000    0.058  0.062  0.000
 C         -0.000 -0.000 -0.548   -0.017 -0.077  0.000    0.120  0.196  0.000
 F          0.000  0.000  0.189    0.562  0.169 -0.000   -0.355  0.381  0.000
 Br         0.000  0.000  0.005    0.019  0.026 -0.000   -0.041 -0.059 -0.000
 F         -0.000  0.000 -0.146    0.013  0.615  0.000    0.458 -0.170 -0.000
 Br        -0.000  0.000 -0.030   -0.025  0.015  0.000    0.002 -0.011  0.000
 Cl        -0.000 -0.000 -0.009   -0.262 -0.377  0.000   -0.186 -0.288 -0.000
 I         -0.000 -0.000  0.012   -0.000 -0.007 -0.000   -0.007  0.000 -0.000
 TransDip  -0.000 -0.000  0.006   -0.011 -0.013 -0.000    0.033  0.035 -0.000

 Mode:                16                     17                     18
 Frequency:       598.75                 632.68                 642.55
 Force Cnst:      2.5563                 3.1218                 2.9619
 Red. Mass:      12.1023                13.2369                12.1763
 IR Active:          YES                    YES                    YES
 IR Intens:        0.076                 40.472                  0.105
 Raman Active:       YES                    YES                    YES
               X      Y      Z        X      Y      Z        X      Y      Z
 C         -0.000 -0.000 -0.173    0.146  0.138  0.000    0.000 -0.000  0.613
 C         -0.000 -0.000  0.370    0.063  0.204  0.000    0.000 -0.000 -0.038
 C          0.000 -0.000 -0.284   -0.164  0.129 -0.000    0.000 -0.000 -0.566
 C          0.000 -0.000 -0.312    0.306 -0.109  0.000   -0.000  0.000  0.399
 C         -0.000  0.000  0.718    0.425 -0.271 -0.000   -0.000  0.000 -0.057
 C         -0.000 -0.000 -0.362    0.597 -0.178 -0.000   -0.000  0.000 -0.340
 F          0.000 -0.000  0.045   -0.001  0.098 -0.000   -0.000 -0.000 -0.113
 Br         0.000  0.000 -0.010   -0.026 -0.032 -0.000   -0.000 -0.000  0.001
 F          0.000  0.000  0.066   -0.321 -0.065  0.000    0.000  0.000  0.106
 Br        -0.000  0.000  0.005   -0.036  0.031 -0.000    0.000 -0.000 -0.009
 Cl         0.000  0.000 -0.046   -0.042 -0.003  0.000    0.000 -0.000  0.004
 I          0.000  0.000  0.003   -0.031  0.005  0.000    0.000 -0.000  0.004
 TransDip  -0.000 -0.000 -0.009    0.203 -0.020  0.000   -0.000  0.000  0.010

 Mode:                19                     20                     21
 Frequency:       664.27                 697.06                 719.92
 Force Cnst:      3.3765                 3.8883                 3.6808
 Red. Mass:      12.9874                13.5820                12.0538
 IR Active:          YES                    YES                    YES
 IR Intens:       16.261                 64.799                  3.260
 Raman Active:       YES                    YES                    YES
               X      Y      Z        X      Y      Z        X      Y      Z
 C          0.503  0.190 -0.000    0.066 -0.104 -0.000    0.000 -0.000  0.493
 C          0.410  0.020  0.000    0.041  0.460  0.000    0.000  0.000 -0.464
 C         -0.072 -0.175  0.000    0.017  0.558  0.000   -0.000  0.000  0.498
 C         -0.252 -0.058 -0.000    0.006  0.546 -0.000    0.000  0.000 -0.338
 C         -0.241  0.207  0.000   -0.029  0.142 -0.000    0.000  0.000  0.257
 C          0.273  0.395  0.000   -0.106  0.051  0.000    0.000  0.000 -0.327
 F         -0.133 -0.217  0.000    0.157 -0.247  0.000    0.000 -0.000 -0.059
 Br        -0.036 -0.027  0.000   -0.026 -0.059 -0.000   -0.000 -0.000  0.006
 F         -0.114  0.155 -0.000   -0.086 -0.133 -0.000   -0.000 -0.000 -0.060
 Br         0.014 -0.007  0.000    0.027 -0.071  0.000    0.000 -0.000  0.004
 Cl         0.018 -0.063 -0.000   -0.051 -0.059 -0.000   -0.000 -0.000 -0.005
 I         -0.013 -0.007 -0.000    0.003 -0.002 -0.000   -0.000 -0.000  0.002
 TransDip   0.107  0.072 -0.000   -0.014  0.257 -0.000    0.000  0.000  0.058

 Mode:                22                     23                     24
 Frequency:       900.08                1057.57                1094.54
 Force Cnst:      6.2787                 8.8498                 8.7063
 Red. Mass:      13.1538                13.4297                12.3346
 IR Active:          YES                    YES                    YES
 IR Intens:       16.175                 27.022                  2.695
 Raman Active:       YES                    YES                    YES
               X      Y      Z        X      Y      Z        X      Y      Z
 C         -0.065  0.029 -0.000    0.245 -0.272 -0.000   -0.037  0.004  0.000
 C         -0.129 -0.243  0.000    0.541 -0.061  0.000   -0.190 -0.569 -0.000
 C          0.049 -0.090 -0.000    0.235 -0.054  0.000    0.269 -0.044 -0.000
 C          0.411 -0.108  0.000    0.142  0.156  0.000   -0.156  0.602 -0.000
 C          0.427  0.554 -0.000    0.070 -0.069  0.000   -0.036  0.007 -0.000
 C         -0.208  0.308 -0.000   -0.461 -0.207 -0.000    0.371 -0.057  0.000
 F          0.039 -0.171  0.000   -0.176  0.294  0.000   -0.027  0.036 -0.000
 Br         0.011  0.018  0.000   -0.010 -0.009 -0.000    0.014  0.022 -0.000
 F         -0.209 -0.020  0.000   -0.286  0.046 -0.000   -0.178  0.015  0.000
 Br        -0.010  0.016 -0.000   -0.001 -0.002 -0.000    0.012 -0.023  0.000
 Cl        -0.088 -0.131 -0.000   -0.008  0.014  0.000   -0.009 -0.008  0.000
 I          0.003  0.000  0.000    0.005  0.000  0.000   -0.004  0.000 -0.000
 TransDip   0.087  0.095 -0.000    0.151 -0.069  0.000    0.015 -0.051  0.000

 Mode:                25                     26                     27
 Frequency:      1273.13                1291.35                1405.12
 Force Cnst:     11.4868                12.1543                14.2455
 Red. Mass:      12.0283                12.3706                12.2461
 IR Active:          YES                    YES                    YES
 IR Intens:        0.767                  9.177                204.682
 Raman Active:       YES                    YES                    YES
               X      Y      Z        X      Y      Z        X      Y      Z
 C         -0.316 -0.050 -0.000    0.093  0.423  0.000    0.030  0.518  0.000
 C          0.282 -0.236 -0.000   -0.151 -0.048 -0.000    0.147 -0.058  0.000
 C          0.090  0.370 -0.000    0.284  0.010 -0.000   -0.377 -0.280 -0.000
 C         -0.295 -0.147 -0.000    0.468 -0.009  0.000   -0.127  0.368 -0.000
 C          0.308 -0.398  0.000   -0.388 -0.456 -0.000    0.389 -0.182 -0.000
 C         -0.054  0.498  0.000   -0.208  0.193 -0.000   -0.300 -0.159 -0.000
 F          0.006 -0.050  0.000    0.048 -0.152 -0.000    0.046 -0.131 -0.000
 Br         0.000  0.000  0.000    0.000  0.001 -0.000   -0.003  0.001 -0.000
 F         -0.030  0.005  0.000   -0.141 -0.016  0.000    0.120  0.016  0.000
 Br        -0.001  0.000 -0.000   -0.007  0.007  0.000    0.003 -0.008  0.000
 Cl         0.007  0.010 -0.000    0.023  0.038  0.000   -0.012  0.003  0.000
 I          0.001  0.000 -0.000    0.003 -0.001 -0.000    0.001  0.001 -0.000
 TransDip  -0.005 -0.028 -0.000   -0.035 -0.090  0.000   -0.340  0.307  0.000

 Mode:                28                     29                     30
 Frequency:      1421.51                1572.95                1581.95
 Force Cnst:     14.7315                17.5397                17.7087
 Red. Mass:      12.3736                12.0321                12.0102
 IR Active:          YES                    YES                    YES
 IR Intens:      141.052                 24.292                 13.567
 Raman Active:       YES                    YES                    YES
               X      Y      Z        X      Y      Z        X      Y      Z
 C         -0.466  0.295  0.000   -0.344  0.175  0.000    0.392  0.324  0.000
 C          0.218  0.314  0.000    0.469 -0.336 -0.000   -0.181 -0.236 -0.000
 C          0.532 -0.232 -0.000   -0.314  0.308  0.000    0.187  0.486 -0.000
 C         -0.230 -0.112  0.000    0.292 -0.042  0.000   -0.297 -0.320 -0.000
 C          0.024  0.162  0.000   -0.338  0.215 -0.000    0.104  0.145  0.000
 C          0.077 -0.248 -0.000    0.115 -0.245 -0.000   -0.163 -0.363 -0.000
 F          0.087 -0.117 -0.000    0.023 -0.036  0.000   -0.014 -0.019 -0.000
 Br        -0.006 -0.010 -0.000   -0.002  0.002  0.000    0.001  0.001 -0.000
 F         -0.171  0.033  0.000    0.049 -0.012 -0.000   -0.020 -0.020  0.000
 Br         0.002  0.003  0.000   -0.001 -0.001 -0.000    0.001  0.001  0.000
 Cl        -0.001 -0.005  0.000    0.004 -0.002 -0.000    0.001  0.002  0.000
 I          0.001  0.001 -0.000    0.001  0.000  0.000   -0.000  0.000 -0.000
 TransDip   0.261  0.277 -0.000   -0.135  0.082  0.000    0.082  0.085  0.000

 STANDARD THERMODYNAMIC QUANTITIES AT   298.15 K  AND     1.00 ATM

   This Molecule has  0 Imaginary Frequencies
   Zero point vibrational energy:       27.026 kcal/mol

   Atom    1 Element C  Has Mass   12.00000
   Atom    2 Element C  Has Mass   12.00000
   Atom    3 Element C  Has Mass   12.00000
   Atom    4 Element C  Has Mass   12.00000
   Atom    5 Element C  Has Mass   12.00000
   Atom    6 Element C  Has Mass   12.00000
   Atom    7 Element F  Has Mass   18.99840
   Atom    8 Element Br Has Mass   78.91830
   Atom    9 Element F  Has Mass   18.99840
   Atom   10 Element Br Has Mass   78.91830
   Atom   11 Element Cl Has Mass   34.96885
   Atom   12 Element I  Has Mass  126.90440
   Molecular Mass:   429.706650 amu
   Principal axes and moments of inertia in amu*Bohr^2:
                             1           2           3
    Eigenvalues --     6059.84376  8037.30448 14097.14824
          X               0.99954     0.03047    -0.00000
          Y              -0.03047     0.99954    -0.00000
          Z               0.00000     0.00000     1.00000
   Rotational Symmetry Number is   1
   The Molecule is an Asymmetric Top
   Translational Enthalpy:        0.889 kcal/mol
   Rotational Enthalpy:           0.889 kcal/mol
   Vibrational Enthalpy:         32.780 kcal/mol
   gas constant (RT):             0.592 kcal/mol
   Translational Entropy:        44.064  cal/mol.K
   Rotational Entropy:           34.883  cal/mol.K
   Vibrational Entropy:          37.037  cal/mol.K

   Total Enthalpy:               35.150 kcal/mol
   Total Entropy:               115.984  cal/mol.K

 ======================================================================

 STANDARD THERMODYNAMIC QUANTITIES FOR ANHARMONIC VIBRATION -- TOSH

   Zero point vibrational energy: ************ kcal/mol

   Vibrational Enthalpy:       Infinity kcal/mol
   Vibrational Entropy:             NaN  cal/mol.K

   Total Enthalpy:             Infinity kcal/mol
   Total Entropy:                   NaN  cal/mol.K

 ======================================================================

 STANDARD THERMODYNAMIC QUANTITIES FOR ANHARMONIC VIBRATION -- VPT2

   Zero point vibrational energy: ************ kcal/mol

   Vibrational Enthalpy:       Infinity kcal/mol
   Vibrational Entropy:             NaN  cal/mol.K

   Total Enthalpy:             Infinity kcal/mol
   Total Entropy:                   NaN  cal/mol.K

 ======================================================================

Archival summary:
1\1\february\FREQ\ProcedureUnspecified\BasisUnspecified\1r2l126\taweetha\MonDec204:50:072019MonDec204:50:072019\0\\#,FREQ,ProcedureUnspecified,BasisUnspecified,\\0,1\I\C,1,2.11585\C,2,1.3928,1,118.351\F,3,1.33561,2,119.541,1,0,0\C,3,1.39154,2,122.002,1,180,0\C,5,1.39056,3,118.13,2,0,0\F,6,1.3337,5,118.909,3,-180,0\C,6,1.39302,5,121.705,3,0,0\C,8,1.4022,6,119.218,5,-0,0\Cl,9,1.73495,8,119.511,6,-180,0\Br,5,1.88976,3,121.134,2,180,0\Br,8,1.89511,6,118.051,5,180,0\\\@

 Total job time:  703.92s(wall), 4042.66s(cpu) 
 Mon Dec  2 04:50:07 2019

        *************************************************************
        *                                                           *
        *  Thank you very much for using Q-Chem.  Have a nice day.  *
        *                                                           *
        *************************************************************
