# Supplementary material for: Geometric and energetic data from quantum chemical calculations of halobenzenes and xylenes
Source: Data Brief. 2020 Mar 5;30:105386. doi: 10.1016/j.dib.2020.105386 (PMC7114895; doi:10.1016/j.dib.2020.105386)
Supplement: Supplementary file 1 [file mmc1.zip › halobenzene/B3LYP/FBrFBrFBr.out]

                  Welcome to Q-Chem
     A Quantum Leap Into The Future Of Chemistry


 Q-Chem 5.2 (devel), Q-Chem, Inc., Pleasanton, CA (2019)

 Yihan Shao,  Zhengting Gan,  E. Epifanovsky,  A. T. B. Gilbert,  M. Wormit,  
 J. Kussmann,  A. W. Lange,  A. Behn,  Jia Deng,  Xintian Feng,  D. Ghosh,  
 M. Goldey,  P. R. Horn,  L. D. Jacobson,  I. Kaliman,  T. Kus,  A. Landau,  
 Jie Liu,  E. I. Proynov,  R. M. Richard,  R. P. Steele,  E. J. Sundstrom,  
 H. L. Woodcock III,  P. M. Zimmerman,  D. Zuev,  B. Albrecht,  E. Alguire,  
 S. A. Baeppler,  D. Barton,  Z. Benda,  Y. A. Bernard,  E. J. Berquist,  
 K. B. Bravaya,  H. Burton,  D. Casanova,  Chun-Min Chang,  Yunqing Chen,  
 A. Chien,  K. D. Closser,  M. P. Coons,  S. Coriani,  S. Dasgupta,  
 A. L. Dempwolff,  M. Diedenhofen,  Hainam Do,  R. G. Edgar,  Po-Tung Fang,  
 S. Faraji,  S. Fatehi,  Qingguo Feng,  K. D. Fenk,  J. Fosso-Tande,  
 J. Gayvert,  Qinghui Ge,  A. Ghysels,  G. Gidofalvi,  J. Gomes,  
 J. Gonthier,  A. Gunina,  D. Hait,  M. W. D. Hanson-Heine,  
 P. H. P. Harbach,  A. W. Hauser,  M. F. Herbst,  J. E. Herr,  
 E. G. Hohenstein,  Z. C. Holden,  Kerwin Hui,  B. C. Huynh,  T.-C. Jagau,  
 Hyunjun Ji,  B. Kaduk,  K. Khistyaev,  Jaehoon Kim,  P. Klunzinger,  K. Koh,  
 D. Kosenkov,  L. Koulias,  T. Kowalczyk,  C. M. Krauter,  A. Kunitsa,  
 Ka Un Lao,  A. Laurent,  K. V. Lawler,  Joonho Lee,  D. Lefrancois,  
 S. Lehtola,  D. S. Levine,  Yi-Pei Li,  You-Sheng Lin,  Fenglai Liu,  
 E. Livshits,  A. Luenser,  P. Manohar,  E. Mansoor,  S. F. Manzer,  
 Shan-Ping Mao,  Yuezhi Mao,  N. Mardirossian,  A. V. Marenich,  
 T. Markovich,  L. A. Martinez-Martinez,  S. A. Maurer,  N. J. Mayhall,  
 S. C. McKenzie,  J.-M. Mewes,  P. Morgante,  A. F. Morrison,  
 J. W. Mullinax,  K. Nanda,  T. S. Nguyen-Beck,  R. Olivares-Amaya,  
 J. A. Parkhill,  Zheng Pei,  T. M. Perrine,  F. Plasser,  P. Pokhilko,  
 S. Prager,  A. Prociuk,  E. Ramos,  D. R. Rehn,  F. Rob,  M. Scheurer,  
 M. Schneider,  N. Sergueev,  S. M. Sharada,  S. Sharma,  D. W. Small,  
 T. Stauch,  T. Stein,  Yu-Chuan Su,  A. J. W. Thom,  A. Tkatchenko,  
 T. Tsuchimochi,  N. M. Tubman,  L. Vogt,  M. L. Vidal,  O. Vydrov,  
 M. A. Watson,  J. Wenzel,  M. de Wergifosse,  T. A. Wesolowski,  A. White,  
 J. Witte,  A. Yamada,  Jun Yang,  K. Yao,  S. Yeganeh,  S. R. Yost,  
 Zhi-Qiang You,  A. Zech,  Igor Ying Zhang,  Xing Zhang,  Yan Zhao,  
 Ying Zhu,  B. R. Brooks,  G. K. L. Chan,  C. J. Cramer,  M. S. Gordon,  
 W. J. Hehre,  A. Klamt,  M. W. Schmidt,  C. D. Sherrill,  D. G. Truhlar,  
 A. Aspuru-Guzik,  R. Baer,  A. T. Bell,  N. A. Besley,  Jeng-Da Chai,  
 A. E. DePrince, III,  R. A. DiStasio Jr.,  A. Dreuw,  B. D. Dunietz,  
 T. R. Furlani,  Chao-Ping Hsu,  Yousung Jung,  Jing Kong,  D. S. Lambrecht,  
 WanZhen Liang,  C. Ochsenfeld,  V. A. Rassolov,  L. V. Slipchenko,  
 J. E. Subotnik,  T. Van Voorhis,  J. M. Herbert,  A. I. Krylov,  
 P. M. W. Gill,  M. Head-Gordon

 Contributors to earlier versions of Q-Chem not listed above: 
 R. D. Adamson,  B. Austin,  J. Baker,  G. J. O. Beran,  K. Brandhorst,  
 S. T. Brown,  E. F. C. Byrd,  A. K. Chakraborty,  C.-L. Cheng,  
 Siu Hung Chien,  D. M. Chipman,  D. L. Crittenden,  H. Dachsel,  
 R. J. Doerksen,  A. D. Dutoi,  L. Fusti-Molnar,  W. A. Goddard III,  
 A. Golubeva-Zadorozhnaya,  S. R. Gwaltney,  G. Hawkins,  A. Heyden,  
 S. Hirata,  G. Kedziora,  F. J. Keil,  C. Kelley,  Jihan Kim,  R. A. King,  
 R. Z. Khaliullin,  P. P. Korambath,  W. Kurlancheek,  A. M. Lee,  M. S. Lee,  
 S. V. Levchenko,  Ching Yeh Lin,  D. Liotard,  R. C. Lochan,  I. Lotan,  
 P. E. Maslen,  N. Nair,  D. P. O'Neill,  D. Neuhauser,  E. Neuscamman,  
 C. M. Oana,  R. Olson,  B. Peters,  R. Peverati,  P. A. Pieniazek,  
 Y. M. Rhee,  J. Ritchie,  M. A. Rohrdanz,  E. Rosta,  N. J. Russ,  
 H. F. Schaefer III,  N. E. Schultz,  N. Shenvi,  A. C. Simmonett,  A. Sodt,  
 D. Stuck,  K. S. Thanthiriwatte,  V. Vanovschi,  Tao Wang,  A. Warshel,  
 C. F. Williams,  Q. Wu,  X. Xu,  W. Zhang

 Please cite Q-Chem as follows:
 Y. Shao et al., Mol. Phys. 113, 184-215 (2015)
 DOI: 10.1080/00268976.2014.952696

 Q-Chem 5.2.1 for Intel X86 EM64T Linux

 Parts of Q-Chem use Armadillo 8.300.2 (Tropical Shenanigans).
 http://arma.sourceforge.net/

 Q-Chem begins on Mon Dec  2 04:50:07 2019  

Host: 
0

     Scratch files written to /scratch/taweetham/qchem31387//
NAlpha2: 168
NElect   168
Mult     1

Checking the input file for inconsistencies... 	...done.

--------------------------------------------------------------
User input:
--------------------------------------------------------------
$MOLECULE
0 1
C   
C	1	CC
C	2	CC	1	120.0		
C	3	CC	2	120.0	1	0.0
C	4	CC	3	120.0	2	0.0	
C	5 	CC	4	120.0	3	0.0
F	1	CF	2	120.0	3	180.0
Br	2	CBr	3	120.0	4	180.0
F	3	CF	4	120.0	5	180.0
Br	4	CBr	5	120.0	6	180.0
F	5	CF	6	120.0	1	180.0
Br	6	CBr	1	120.0	2	180.0

CC=1.39483
CH=1.08673
CF=1.33960
CCl=1.72090
CBr=1.89068
CI=2.07886
$END

$REM
   JOB_TYPE	OPTIMIZATION
   BASIS	6-311++G**
   METHOD	B3LYP
   MEM_TOTAL	64000
   SYM_IGNORE	TRUE
$END

--------------------------------------------------------------
 ----------------------------------------------------------------
             Standard Nuclear Orientation (Angstroms)
    I     Atom           X                Y                Z
 ----------------------------------------------------------------
    1      C       0.0000000000     0.0000000000     0.0000000000
    2      C       0.0000000000     0.0000000000     1.3948300000
    3      C       1.2079582140     0.0000000000     2.0922450000
    4      C       2.4159164279     0.0000000000     1.3948300000
    5      C       2.4159164279     0.0000000000    -0.0000000000
    6      C       1.2079582140     0.0000000000    -0.6974150000
    7      F      -1.1601276309    -0.0000000000    -0.6698000000
    8      Br     -1.6373769104    -0.0000000000     2.3401700000
    9      F       1.2079582140    -0.0000000000     3.4318450000
   10      Br      4.0532933383    -0.0000000000     2.3401700000
   11      F       3.5760440588    -0.0000000000    -0.6698000000
   12      Br      1.2079582140    -0.0000000000    -2.5880950000
 ----------------------------------------------------------------
 Nuclear Repulsion Energy =        1775.37054975 hartrees
 There are       84 alpha and       84 beta electrons
 Requested basis set is 6-311++G(d,p)
 There are 111 shells and 342 basis functions

 Total QAlloc Memory Limit  64000 MB
 Mega-Array Size       188 MB
 MEM_STATIC part       192 MB
 A cutoff of  1.0D-11 yielded   4281 shell pairs
 There are     45087 function pairs (     49530 Cartesian)
 Smallest overlap matrix eigenvalue = 1.82E-06

 Q-Chem warning in module stvman/mkSTV.C, line 318:

 Overlap eigenvalue is smaller than square root of threshold
 Use THRESH >= 12 to get rid of this warning


 Scale SEOQF with 1.000000e-01/1.000000e-01/1.000000e-01

 Standard Electronic Orientation quadrupole field applied
 Nucleus-field energy     =    -0.0000000502 hartrees
 Guess from superposition of atomic densities
 Warning:  Energy on first SCF cycle will be non-variational
 SAD guess density has 168.000000 electrons

 -----------------------------------------------------------------------
  General SCF calculation program by
  Eric Jon Sundstrom, Paul Horn, Yuezhi Mao, Dmitri Zuev, Alec White,
  David Stuck, Shaama M.S., Shane Yost, Joonho Lee, David Small,
  Daniel Levine, Susi Lehtola, Hugh Burton, Evgeny Epifanovsky,
  Bang C. Huynh
 -----------------------------------------------------------------------
 Exchange:     0.2000 Hartree-Fock + 0.0800 Slater + 0.7200 B88
 Correlation:  0.1900 VWN1RPA + 0.8100 LYP
 Using SG-1 standard quadrature grid
 using 6 threads for integral computing
 -------------------------------------------------------
 OpenMP Integral computing Module                
 Release: version 2.0, May 2017, Q-Chem Inc. Pleasanton 
 -------------------------------------------------------
 A restricted SCF calculation will be
 performed using DIIS
 SCF converges when DIIS error is below 1.0e-08
 ---------------------------------------
  Cycle       Energy         DIIS error
 ---------------------------------------
    1   -8253.1297866099      3.28e-02  
    2   -8250.6552402569      2.60e-03  
    3   -8250.6479452890      2.67e-03  
    4   -8250.7026086587      4.78e-04  
    5   -8250.7052896818      1.19e-04  
    6   -8250.7054539208      6.81e-05  
    7   -8250.7055073010      1.49e-05  
    8   -8250.7055090947      2.75e-06  
    9   -8250.7055091510      4.41e-07  
   10   -8250.7055091533      1.90e-07  
   11   -8250.7055091530      7.44e-08  
   12   -8250.7055091527      3.09e-08  
   13   -8250.7055091523      1.11e-08  
   14   -8250.7055091530      1.12e-09  Convergence criterion met
 ---------------------------------------
 SCF time:   CPU 180.27s  wall 32.00s 
 SCF   energy in the final basis set =    -8250.7055091530
 Total energy in the final basis set =    -8250.7055091530

 --------------------------------------------------------------

                    Orbital Energies (a.u.)
 --------------------------------------------------------------

 Alpha MOs
 -- Occupied --
********-482.8644-482.8644 -62.5172 -62.5171 -62.5171 -56.3381 -56.3380
-56.3380 -56.3337 -56.3336 -56.3336 -56.3335 -56.3334 -56.3334 -24.7378
-24.7378 -24.7378 -10.3239 -10.3239 -10.3239 -10.2803 -10.2802 -10.2802
 -8.7260  -8.7259  -8.7259  -6.5586  -6.5585  -6.5585  -6.5441  -6.5441
 -6.5441  -6.5434  -6.5433  -6.5433  -2.6692  -2.6690  -2.6690  -2.6653
 -2.6653  -2.6652  -2.6648  -2.6647  -2.6647  -2.6532  -2.6532  -2.6532
 -2.6532  -2.6530  -2.6530  -1.2804  -1.2796  -1.2796  -0.9440  -0.8705
 -0.8705  -0.8129  -0.7722  -0.7722  -0.6707  -0.6707  -0.6219  -0.6049
 -0.5601  -0.5600  -0.5351  -0.5123  -0.5123  -0.4968  -0.4707  -0.4707
 -0.4271  -0.4260  -0.4259  -0.4152  -0.3675  -0.3675  -0.3250  -0.3250
 -0.3172  -0.3169  -0.2770  -0.2770
 -- Virtual --
 -0.0812  -0.0621  -0.0621  -0.0280  -0.0279  -0.0116   0.0186   0.0188
  0.0330   0.0364   0.0457   0.0457   0.0570   0.0570   0.0647   0.0657
  0.0658   0.0695   0.0809   0.0996   0.0996   0.1004   0.1004   0.1070
  0.1082   0.1294   0.1343   0.1344   0.1544   0.1547   0.1553   0.1553
  0.1686   0.1868   0.1870   0.1907   0.2013   0.2015   0.2055   0.2125
  0.2126   0.2362   0.2363   0.2417   0.2469   0.2687   0.2693   0.2967
  0.3245   0.3358   0.3358   0.3359   0.3360   0.3365   0.3673   0.3815
  0.3815   0.3949   0.3979   0.3982   0.4113   0.4116   0.4201   0.4224
  0.4224   0.4268   0.4270   0.4329   0.4976   0.4977   0.4982   0.5182
  0.5183   0.5366   0.5367   0.5374   0.5404   0.5533   0.5838   0.5844
  0.5871   0.5873   0.6119   0.6119   0.6171   0.6194   0.6461   0.6462
  0.6854   0.6893   0.6894   0.6961   0.6961   0.7680   0.7681   0.7953
  0.7955   0.8360   0.8363   0.8558   0.8560   0.8580   0.8678   0.9210
  0.9538   0.9540   1.0025   1.0029   1.0165   1.0770   1.0773   1.0808
  1.0812   1.0886   1.1341   1.1341   1.2284   1.2284   1.2659   1.3185
  1.3409   1.3944   1.4099   1.4099   1.4228   1.4392   1.4392   1.4687
  1.5106   1.5420   1.5420   1.5500   1.5824   1.5825   1.7051   1.7051
  1.7325   1.7327   1.7997   1.7999   1.8286   1.8286   1.8589   1.9945
  1.9948   2.0021   2.0029   2.0499   2.0506   2.0511   2.0536   2.1440
  2.1583   2.1583   2.2001   2.2004   2.2360   2.2516   2.2856   2.2856
  2.3174   2.3697   2.3699   2.3754   2.5571   2.6830   2.6831   2.7980
  2.7981   2.8642   3.0132   3.0134   3.0212   3.0630   3.0865   3.1500
  3.1500   3.3833   3.3833   3.6324   3.7387   3.7387   3.7454   3.7455
  3.7456   3.7789   3.8972   3.8973   3.9494   3.9494   3.9507   3.9749
  3.9858   3.9860   4.0190   4.0250   4.0583   4.0586   4.0610   4.0613
  4.0878   4.0879   4.1026   4.2535   4.2536   4.2656   4.4017   4.4019
  4.4210   4.8039   4.8451   4.8451   4.8460   6.2857   6.2858   6.3020
  6.4264   6.4408   6.4408   6.5598   6.7421   6.7422   6.7520   6.7604
  6.7604   7.5409   7.5413   7.5565   7.6611   7.6614   7.6677   7.7481
  7.7482   7.7715  23.2957  23.7726  23.7726  23.9395  23.9395  24.0361
 47.9591  47.9998  47.9999  66.7629  66.7629  66.7718 289.7364 289.7364
289.7511 289.8551 289.8552 289.8681 289.9684 289.9685 289.99321020.7664
********1020.8181
 --------------------------------------------------------------

          Ground-State Mulliken Net Atomic Charges

     Atom                 Charge (a.u.)
  ----------------------------------------
      1 C                    -2.269107
      2 C                     2.397432
      3 C                    -2.265254
      4 C                     2.397432
      5 C                    -2.269107
      6 C                     2.409419
      7 F                    -0.083394
      8 Br                   -0.049608
      9 F                    -0.083547
     10 Br                   -0.049608
     11 F                    -0.083394
     12 Br                   -0.051264
  ----------------------------------------
  Sum of atomic charges =     0.000000

 -----------------------------------------------------------------
                    Cartesian Multipole Moments
 -----------------------------------------------------------------
    Charge (ESU x 10^10)
                -0.0000
    Dipole Moment (Debye)
         X      -0.0000      Y      -0.0000      Z       0.0025
       Tot       0.0025
    Quadrupole Moments (Debye-Ang)
        XX    -104.2399     XY      -0.0000     YY    -102.8440
        XZ       0.0031     YZ      -0.0000     ZZ    -104.2677
    Octopole Moments (Debye-Ang^2)
       XXX    -377.7525    XXY      -0.0000    XYY    -124.2312
       YYY       0.0000    XXZ     -47.8705    XYZ      -0.0000
       YYZ     -71.7134    XZZ    -125.9510    YZZ       0.0000
       ZZZ    -242.8952
    Hexadecapole Moments (Debye-Ang^3)
      XXXX   -3222.3740   XXXY      -0.0000   XXYY    -575.7595
      XYYY      -0.0000   YYYY    -113.7580   XXXZ    -173.4855
      XXYZ      -0.0000   XYYZ     -86.6268   YYYZ      -0.0000
      XXZZ    -938.2426   XYZZ      -0.0000   YYZZ    -475.7331
      XZZZ    -293.4072   YZZZ      -0.0000   ZZZZ   -2683.6592
 -----------------------------------------------------------------
 Calculating analytic gradient of the SCF energy
 Gradient of SCF Energy
            1           2           3           4           5           6
    1  -0.0052023   0.0061330   0.0000000  -0.0061330   0.0052023  -0.0000000
    2   0.0000000  -0.0000000   0.0000000  -0.0000000   0.0000000  -0.0000000
    3  -0.0029244  -0.0034033   0.0060905  -0.0034033  -0.0029244   0.0064570
            7           8           9          10          11          12
    1  -0.0069207   0.0013585  -0.0000000  -0.0013585   0.0069207  -0.0000000
    2   0.0000000   0.0000000  -0.0000000   0.0000000   0.0000000   0.0000000
    3  -0.0041121  -0.0009949   0.0079852  -0.0009949  -0.0041121   0.0023368
 Max gradient component =       7.985E-03
 RMS gradient           =       3.547E-03
 Gradient time:  CPU 60.22 s  wall 10.16 s
 Geometry Optimization Parameters
   NAtoms,    NIC,     NZ,  NCons,   NDum,   NFix, NCnnct, MaxDiis
       12      78      12       0       0       0       0       0


** GEOMETRY OPTIMIZATION IN DELOCALIZED INTERNAL COORDINATES **
   Searching for a Minimum

   Optimization Cycle:   1

                       Coordinates (Angstroms)
     ATOM                X               Y               Z
      1  C         0.0000000000    0.0000000000    0.0000000000
      2  C         0.0000000000    0.0000000000    1.3948300000
      3  C         1.2079582140    0.0000000000    2.0922450000
      4  C         2.4159164279    0.0000000000    1.3948300000
      5  C         2.4159164279    0.0000000000    0.0000000000
      6  C         1.2079582140    0.0000000000   -0.6974150000
      7  F        -1.1601276309    0.0000000000   -0.6698000000
      8  Br       -1.6373769104    0.0000000000    2.3401700000
      9  F         1.2079582140    0.0000000000    3.4318450000
     10  Br        4.0532933383    0.0000000000    2.3401700000
     11  F         3.5760440588    0.0000000000   -0.6698000000
     12  Br        1.2079582140    0.0000000000   -2.5880950000
   Point Group: c1    Number of degrees of freedom:    30


   Energy is  -8250.705509153


 Attempting to generate delocalized internal coordinates
 Initial Hessian constructed with Jon Baker's OPTIMIZE code

 21 Hessian modes will be used to form the next step
  Hessian Eigenvalues:
     0.201019    0.201019    0.201019    0.250000    0.250000    0.250000
     0.250000    0.250000    0.250000    0.250000    0.250000    0.250000
     0.426727    0.426727    0.464882    0.464882    0.464882    0.464882
     0.572947    0.572947    0.572947

 Minimum search - taking simple RFO step
 Searching for Lamda that Minimizes Along All modes
 Value Taken    Lamda =  -0.00167571
 Step Taken.  Stepsize is  0.076110

                             Maximum     Tolerance    Cnvgd?
         Gradient           0.020422      0.000300      NO
         Displacement       0.065988      0.001200      NO
         Energy change     *********      0.000001      NO


 New Cartesian Coordinates Obtained by Inverse Iteration

 Displacement from previous Coordinates is:  0.086988
 ----------------------------------------------------------------
             Standard Nuclear Orientation (Angstroms)
    I     Atom           X                Y                Z
 ----------------------------------------------------------------
    1      C       0.0105229438     0.0000000000     0.0058435288
    2      C      -0.0051981228     0.0000000000     1.3975908066
    3      C       1.2079582137     0.0000000000     2.0793535129
    4      C       2.4211145498     0.0000000000     1.3975908057
    5      C       2.4053934843     0.0000000000     0.0058435284
    6      C       1.2079582142     0.0000000000    -0.7039808906
    7      F      -1.1435907203     0.0000000000    -0.6595465023
    8      Br     -1.6449828515     0.0000000000     2.3474967964
    9      F       1.2079582139     0.0000000000     3.4115998524
   10      Br      4.0608992776     0.0000000000     2.3474967923
   11      F       3.5595071494     0.0000000000    -0.6595465013
   12      Br      1.2079582155     0.0000000000    -2.6007617292
 ----------------------------------------------------------------
 Nuclear Repulsion Energy =        1774.25250481 hartrees
 There are       84 alpha and       84 beta electrons
 Applying Cartesian multipole field
    Component          Value
    ---------          -----
     (2,0,0)        1.00000E-11
     (0,2,0)        2.00000E-11
     (0,0,2)       -3.00000E-11
 Nucleus-field energy     =    -0.0000000505 hartrees
 Requested basis set is 6-311++G(d,p)
 There are 111 shells and 342 basis functions
 A cutoff of  1.0D-11 yielded   4275 shell pairs
 There are     45069 function pairs (     49512 Cartesian)
 Smallest overlap matrix eigenvalue = 1.64E-06

 Q-Chem warning in module stvman/mkSTV.C, line 318:

 Overlap eigenvalue is smaller than square root of threshold
 Use THRESH >= 12 to get rid of this warning

 Guess MOs from SCF MO coefficient file

 -----------------------------------------------------------------------
  General SCF calculation program by
  Eric Jon Sundstrom, Paul Horn, Yuezhi Mao, Dmitri Zuev, Alec White,
  David Stuck, Shaama M.S., Shane Yost, Joonho Lee, David Small,
  Daniel Levine, Susi Lehtola, Hugh Burton, Evgeny Epifanovsky,
  Bang C. Huynh
 -----------------------------------------------------------------------
 Exchange:     0.2000 Hartree-Fock + 0.0800 Slater + 0.7200 B88
 Correlation:  0.1900 VWN1RPA + 0.8100 LYP
 Using SG-1 standard quadrature grid
 using 6 threads for integral computing
 -------------------------------------------------------
 OpenMP Integral computing Module                
 Release: version 2.0, May 2017, Q-Chem Inc. Pleasanton 
 -------------------------------------------------------
 A restricted SCF calculation will be
 performed using DIIS
 SCF converges when DIIS error is below 1.0e-08
 ---------------------------------------
  Cycle       Energy         DIIS error
 ---------------------------------------
    1   -8250.7051625112      4.58e-04  
    2   -8250.7062166998      1.34e-04  
    3   -8250.7060244712      1.98e-04  
    4   -8250.7063682676      1.61e-05  
    5   -8250.7063722345      2.18e-06  
    6   -8250.7063723007      8.33e-07  
    7   -8250.7063723066      2.95e-07  
    8   -8250.7063723073      1.78e-07  
    9   -8250.7063723081      3.71e-08  
   10   -8250.7063723092      1.21e-08  
   11   -8250.7063723097      4.91e-09  Convergence criterion met
 ---------------------------------------
 SCF time:   CPU 146.38s  wall 26.00s 
 SCF   energy in the final basis set =    -8250.7063723097
 Total energy in the final basis set =    -8250.7063723097

 --------------------------------------------------------------

                    Orbital Energies (a.u.)
 --------------------------------------------------------------

 Alpha MOs
 -- Occupied --
********-482.8650-482.8650 -62.5177 -62.5176 -62.5176 -56.3386 -56.3385
-56.3385 -56.3342 -56.3341 -56.3341 -56.3340 -56.3339 -56.3339 -24.7365
-24.7365 -24.7365 -10.3221 -10.3221 -10.3220 -10.2782 -10.2780 -10.2780
 -8.7264  -8.7263  -8.7263  -6.5591  -6.5590  -6.5590  -6.5445  -6.5444
 -6.5444  -6.5438  -6.5437  -6.5437  -2.6697  -2.6695  -2.6695  -2.6657
 -2.6657  -2.6656  -2.6652  -2.6651  -2.6651  -2.6536  -2.6535  -2.6535
 -2.6535  -2.6534  -2.6534  -1.2826  -1.2818  -1.2818  -0.9436  -0.8694
 -0.8692  -0.8131  -0.7719  -0.7719  -0.6722  -0.6721  -0.6224  -0.6063
 -0.5586  -0.5585  -0.5365  -0.5134  -0.5133  -0.4968  -0.4697  -0.4697
 -0.4271  -0.4271  -0.4249  -0.4137  -0.3666  -0.3665  -0.3252  -0.3251
 -0.3176  -0.3174  -0.2766  -0.2765
 -- Virtual --
 -0.0824  -0.0600  -0.0600  -0.0299  -0.0297  -0.0110   0.0187   0.0189
  0.0332   0.0364   0.0459   0.0459   0.0570   0.0570   0.0658   0.0659
  0.0681   0.0694   0.0812   0.1003   0.1003   0.1006   0.1007   0.1078
  0.1112   0.1309   0.1347   0.1348   0.1544   0.1547   0.1568   0.1568
  0.1711   0.1902   0.1905   0.1906   0.2019   0.2021   0.2064   0.2135
  0.2137   0.2364   0.2366   0.2445   0.2460   0.2691   0.2697   0.2940
  0.3231   0.3353   0.3361   0.3364   0.3429   0.3429   0.3702   0.3836
  0.3836   0.3967   0.3984   0.3984   0.4128   0.4131   0.4203   0.4225
  0.4226   0.4266   0.4269   0.4312   0.4959   0.4964   0.4972   0.5179
  0.5179   0.5348   0.5375   0.5384   0.5387   0.5547   0.5866   0.5867
  0.5903   0.5957   0.6136   0.6141   0.6178   0.6190   0.6458   0.6461
  0.6825   0.6893   0.6894   0.6959   0.6962   0.7674   0.7677   0.7965
  0.7966   0.8310   0.8405   0.8556   0.8561   0.8623   0.8684   0.9224
  0.9569   0.9570   1.0011   1.0019   1.0253   1.0760   1.0761   1.0799
  1.0799   1.0817   1.1429   1.1430   1.2223   1.2226   1.2436   1.3261
  1.3415   1.3943   1.4120   1.4120   1.4229   1.4379   1.4379   1.4922
  1.5153   1.5453   1.5458   1.5469   1.5826   1.5827   1.7056   1.7056
  1.7414   1.7416   1.8024   1.8025   1.8342   1.8342   1.8599   1.9940
  1.9944   2.0016   2.0023   2.0391   2.0513   2.0515   2.0519   2.1536
  2.1603   2.1604   2.2084   2.2086   2.2320   2.2409   2.2871   2.2877
  2.3264   2.3668   2.3669   2.3745   2.5591   2.6831   2.6832   2.8010
  2.8012   2.8765   3.0205   3.0210   3.0238   3.0711   3.1007   3.1593
  3.1594   3.3901   3.3902   3.6354   3.7415   3.7415   3.7466   3.7468
  3.7469   3.7823   3.9074   3.9077   3.9567   3.9574   3.9574   3.9747
  3.9856   3.9857   4.0179   4.0373   4.0586   4.0593   4.0597   4.0602
  4.1041   4.1044   4.1051   4.2503   4.2513   4.2735   4.4020   4.4020
  4.4303   4.8085   4.8368   4.8522   4.8523   6.2862   6.2864   6.3007
  6.4238   6.4433   6.4436   6.5597   6.7432   6.7437   6.7514   6.7716
  6.7716   7.5405   7.5409   7.5574   7.6591   7.6593   7.6735   7.7461
  7.7464   7.7811  23.3063  23.7825  23.7826  23.9527  23.9528  24.0488
 47.9523  47.9976  47.9980  66.7643  66.7667  66.7668 289.7356 289.7357
289.7517 289.8525 289.8531 289.8730 289.9662 289.9668 290.00241020.7579
********1020.8159
 --------------------------------------------------------------

          Ground-State Mulliken Net Atomic Charges

     Atom                 Charge (a.u.)
  ----------------------------------------
      1 C                    -2.275393
      2 C                     2.396626
      3 C                    -2.272524
      4 C                     2.396626
      5 C                    -2.275393
      6 C                     2.407491
      7 F                    -0.079701
      8 Br                   -0.045630
      9 F                    -0.079313
     10 Br                   -0.045630
     11 F                    -0.079701
     12 Br                   -0.047457
  ----------------------------------------
  Sum of atomic charges =     0.000000

 -----------------------------------------------------------------
                    Cartesian Multipole Moments
 -----------------------------------------------------------------
    Charge (ESU x 10^10)
                -0.0000
    Dipole Moment (Debye)
         X      -0.0000      Y      -0.0000      Z       0.0056
       Tot       0.0056
    Quadrupole Moments (Debye-Ang)
        XX    -104.0096     XY      -0.0000     YY    -102.8159
        XZ       0.0068     YZ       0.0000     ZZ    -104.0099
    Octopole Moments (Debye-Ang^2)
       XXX    -376.9179    XXY      -0.0000    XYY    -124.1973
       YYY       0.0000    XXZ     -47.3046    XYZ       0.0000
       YYZ     -71.7066    XZZ    -125.6396    YZZ      -0.0000
       ZZZ    -242.7836
    Hexadecapole Moments (Debye-Ang^3)
      XXXX   -3220.3264   XXXY      -0.0000   XXYY    -576.3664
      XYYY      -0.0000   YYYY    -113.7324   XXXZ    -171.4458
      XXYZ       0.0000   XYYZ     -86.6186   YYYZ       0.0000
      XXZZ    -937.5671   XYZZ      -0.0000   YYZZ    -477.1904
      XZZZ    -293.2724   YZZZ       0.0000   ZZZZ   -2687.6418
 -----------------------------------------------------------------
 Calculating analytic gradient of the SCF energy
 Gradient of SCF Energy
            1           2           3           4           5           6
    1  -0.0007898   0.0031083  -0.0000000  -0.0031083   0.0007899  -0.0000000
    2   0.0000000   0.0000000   0.0000000  -0.0000000   0.0000000  -0.0000000
    3  -0.0003177  -0.0016847   0.0008486  -0.0016847  -0.0003177   0.0033522
            7           8           9          10          11          12
    1   0.0002422  -0.0013108  -0.0000000   0.0013108  -0.0002422  -0.0000000
    2   0.0000000  -0.0000000  -0.0000000   0.0000000  -0.0000000   0.0000000
    3   0.0001628   0.0007537  -0.0004076   0.0007537   0.0001628  -0.0016216
 Max gradient component =       3.352E-03
 RMS gradient           =       1.130E-03
 Gradient time:  CPU 60.12 s  wall 10.12 s
 Geometry Optimization Parameters
   NAtoms,    NIC,     NZ,  NCons,   NDum,   NFix, NCnnct, MaxDiis
       12      78      12       0       0       0       0       0

 Cartesian Hessian Update
 Hessian updated using BFGS update


** GEOMETRY OPTIMIZATION IN DELOCALIZED INTERNAL COORDINATES **
   Searching for a Minimum

   Optimization Cycle:   2

                       Coordinates (Angstroms)
     ATOM                X               Y               Z
      1  C         0.0105229438    0.0000000000    0.0058435288
      2  C        -0.0051981228    0.0000000000    1.3975908066
      3  C         1.2079582137    0.0000000000    2.0793535129
      4  C         2.4211145498    0.0000000000    1.3975908057
      5  C         2.4053934843    0.0000000000    0.0058435284
      6  C         1.2079582142    0.0000000000   -0.7039808906
      7  F        -1.1435907203    0.0000000000   -0.6595465023
      8  Br       -1.6449828515    0.0000000000    2.3474967964
      9  F         1.2079582139    0.0000000000    3.4115998524
     10  Br        4.0608992776    0.0000000000    2.3474967923
     11  F         3.5595071494    0.0000000000   -0.6595465013
     12  Br        1.2079582155    0.0000000000   -2.6007617292
   Point Group: c1    Number of degrees of freedom:    30


   Energy is  -8250.706372310

 Hessian updated using BFGS update

  9 Hessian modes will be used to form the next step
  Hessian Eigenvalues:
     0.193398    0.201093    0.238783    0.250123    0.426828    0.464881
     0.479296    0.572908    0.591717

 Minimum search - taking simple RFO step
 Searching for Lamda that Minimizes Along All modes
 Value Taken    Lamda =  -0.00005963
 Step Taken.  Stepsize is  0.016816

                             Maximum     Tolerance    Cnvgd?
         Gradient           0.002879      0.000300      NO
         Displacement       0.013637      0.001200      NO
         Energy change     -0.000863      0.000001      NO


 New Cartesian Coordinates Obtained by Inverse Iteration

 Displacement from previous Coordinates is:  0.009799
 ----------------------------------------------------------------
             Standard Nuclear Orientation (Angstroms)
    I     Atom           X                Y                Z
 ----------------------------------------------------------------
    1      C       0.0110852560     0.0000000000     0.0061128626
    2      C      -0.0071012428     0.0000000000     1.3985661742
    3      C       1.2079582147     0.0000000000     2.0787041375
    4      C       2.4230176712     0.0000000000     1.3985661731
    5      C       2.4048311718     0.0000000000     0.0061128603
    6      C       1.2079582137     0.0000000000    -0.7058056245
    7      F      -1.1428989998     0.0000000000    -0.6595390344
    8      Br     -1.6434416080     0.0000000000     2.3465674104
    9      F       1.2079582165     0.0000000000     3.4110816743
   10      Br      4.0593580326     0.0000000000     2.3465674159
   11      F       3.5588154270     0.0000000000    -0.6595390383
   12      Br      1.2079582144     0.0000000000    -2.5984150110
 ----------------------------------------------------------------
 Nuclear Repulsion Energy =        1775.16706815 hartrees
 There are       84 alpha and       84 beta electrons
 Applying Cartesian multipole field
    Component          Value
    ---------          -----
     (2,0,0)        1.00000E-11
     (0,2,0)        2.00000E-11
     (0,0,2)       -3.00000E-11
 Nucleus-field energy     =    -0.0000000504 hartrees
 Requested basis set is 6-311++G(d,p)
 There are 111 shells and 342 basis functions
 A cutoff of  1.0D-11 yielded   4275 shell pairs
 There are     45069 function pairs (     49512 Cartesian)
 Smallest overlap matrix eigenvalue = 1.63E-06

 Q-Chem warning in module stvman/mkSTV.C, line 318:

 Overlap eigenvalue is smaller than square root of threshold
 Use THRESH >= 12 to get rid of this warning

 Guess MOs from SCF MO coefficient file

 -----------------------------------------------------------------------
  General SCF calculation program by
  Eric Jon Sundstrom, Paul Horn, Yuezhi Mao, Dmitri Zuev, Alec White,
  David Stuck, Shaama M.S., Shane Yost, Joonho Lee, David Small,
  Daniel Levine, Susi Lehtola, Hugh Burton, Evgeny Epifanovsky,
  Bang C. Huynh
 -----------------------------------------------------------------------
 Exchange:     0.2000 Hartree-Fock + 0.0800 Slater + 0.7200 B88
 Correlation:  0.1900 VWN1RPA + 0.8100 LYP
 Using SG-1 standard quadrature grid
 using 6 threads for integral computing
 -------------------------------------------------------
 OpenMP Integral computing Module                
 Release: version 2.0, May 2017, Q-Chem Inc. Pleasanton 
 -------------------------------------------------------
 A restricted SCF calculation will be
 performed using DIIS
 SCF converges when DIIS error is below 1.0e-08
 ---------------------------------------
  Cycle       Energy         DIIS error
 ---------------------------------------
    1   -8250.7063680262      6.65e-05  
    2   -8250.7064020230      2.23e-05  
    3   -8250.7063978241      3.01e-05  
    4   -8250.7064069671      3.44e-06  
    5   -8250.7064071264      8.77e-07  
    6   -8250.7064071358      1.93e-07  
    7   -8250.7064071353      9.50e-08  
    8   -8250.7064071353      2.48e-08  
    9   -8250.7064071349      3.11e-09  Convergence criterion met
 ---------------------------------------
 SCF time:   CPU 121.58s  wall 22.00s 
 SCF   energy in the final basis set =    -8250.7064071349
 Total energy in the final basis set =    -8250.7064071349

 --------------------------------------------------------------

                    Orbital Energies (a.u.)
 --------------------------------------------------------------

 Alpha MOs
 -- Occupied --
********-482.8650-482.8650 -62.5178 -62.5177 -62.5177 -56.3386 -56.3386
-56.3386 -56.3343 -56.3342 -56.3342 -56.3340 -56.3340 -56.3340 -24.7362
-24.7362 -24.7361 -10.3219 -10.3219 -10.3217 -10.2779 -10.2778 -10.2777
 -8.7265  -8.7265  -8.7264  -6.5591  -6.5591  -6.5591  -6.5446  -6.5445
 -6.5445  -6.5439  -6.5438  -6.5438  -2.6698  -2.6696  -2.6696  -2.6658
 -2.6658  -2.6657  -2.6653  -2.6652  -2.6652  -2.6537  -2.6536  -2.6536
 -2.6536  -2.6535  -2.6535  -1.2824  -1.2816  -1.2815  -0.9431  -0.8699
 -0.8697  -0.8135  -0.7716  -0.7715  -0.6719  -0.6719  -0.6220  -0.6060
 -0.5580  -0.5579  -0.5362  -0.5131  -0.5131  -0.4973  -0.4697  -0.4697
 -0.4274  -0.4274  -0.4245  -0.4135  -0.3669  -0.3669  -0.3253  -0.3252
 -0.3175  -0.3174  -0.2761  -0.2761
 -- Virtual --
 -0.0813  -0.0599  -0.0599  -0.0290  -0.0289  -0.0110   0.0188   0.0189
  0.0332   0.0365   0.0460   0.0460   0.0570   0.0570   0.0660   0.0660
  0.0684   0.0693   0.0810   0.1004   0.1004   0.1007   0.1007   0.1076
  0.1114   0.1310   0.1348   0.1349   0.1545   0.1548   0.1568   0.1568
  0.1714   0.1903   0.1905   0.1908   0.2019   0.2021   0.2063   0.2132
  0.2134   0.2363   0.2365   0.2446   0.2458   0.2690   0.2696   0.2938
  0.3231   0.3351   0.3362   0.3364   0.3433   0.3433   0.3706   0.3837
  0.3837   0.3972   0.3983   0.3983   0.4133   0.4137   0.4202   0.4224
  0.4225   0.4268   0.4271   0.4310   0.4960   0.4963   0.4973   0.5183
  0.5184   0.5334   0.5373   0.5384   0.5386   0.5552   0.5868   0.5869
  0.5905   0.5959   0.6137   0.6142   0.6181   0.6190   0.6460   0.6463
  0.6829   0.6894   0.6895   0.6957   0.6959   0.7683   0.7685   0.7965
  0.7967   0.8315   0.8400   0.8565   0.8570   0.8624   0.8692   0.9226
  0.9571   0.9571   1.0015   1.0022   1.0265   1.0758   1.0759   1.0797
  1.0797   1.0824   1.1438   1.1439   1.2223   1.2224   1.2407   1.3269
  1.3420   1.3944   1.4124   1.4124   1.4222   1.4381   1.4382   1.4969
  1.5156   1.5456   1.5461   1.5465   1.5829   1.5830   1.7051   1.7052
  1.7417   1.7420   1.8024   1.8025   1.8342   1.8344   1.8594   1.9941
  1.9945   2.0017   2.0023   2.0381   2.0514   2.0519   2.0523   2.1552
  2.1595   2.1597   2.2092   2.2092   2.2318   2.2399   2.2885   2.2890
  2.3265   2.3647   2.3648   2.3728   2.5591   2.6830   2.6832   2.8012
  2.8014   2.8764   3.0216   3.0222   3.0233   3.0699   3.1016   3.1589
  3.1590   3.3899   3.3902   3.6334   3.7417   3.7417   3.7468   3.7471
  3.7471   3.7823   3.9079   3.9081   3.9566   3.9576   3.9576   3.9746
  3.9855   3.9857   4.0180   4.0374   4.0588   4.0594   4.0603   4.0608
  4.1050   4.1051   4.1060   4.2511   4.2520   4.2752   4.4019   4.4019
  4.4309   4.8081   4.8328   4.8524   4.8525   6.2865   6.2866   6.3006
  6.4234   6.4436   6.4438   6.5590   6.7443   6.7447   6.7523   6.7721
  6.7722   7.5405   7.5408   7.5576   7.6593   7.6595   7.6747   7.7470
  7.7472   7.7825  23.3078  23.7813  23.7814  23.9507  23.9507  24.0465
 47.9528  47.9984  47.9988  66.7636  66.7671  66.7672 289.7356 289.7357
289.7520 289.8528 289.8534 289.8743 289.9671 289.9676 290.00401020.7586
********1020.8168
 --------------------------------------------------------------

          Ground-State Mulliken Net Atomic Charges

     Atom                 Charge (a.u.)
  ----------------------------------------
      1 C                    -2.266503
      2 C                     2.384981
      3 C                    -2.261661
      4 C                     2.384981
      5 C                    -2.266503
      6 C                     2.397488
      7 F                    -0.079324
      8 Br                   -0.044440
      9 F                    -0.078989
     10 Br                   -0.044440
     11 F                    -0.079324
     12 Br                   -0.046267
  ----------------------------------------
  Sum of atomic charges =     0.000000

 -----------------------------------------------------------------
                    Cartesian Multipole Moments
 -----------------------------------------------------------------
    Charge (ESU x 10^10)
                -0.0000
    Dipole Moment (Debye)
         X      -0.0000      Y       0.0000      Z       0.0057
       Tot       0.0057
    Quadrupole Moments (Debye-Ang)
        XX    -103.9689     XY       0.0000     YY    -102.8033
        XZ       0.0069     YZ      -0.0000     ZZ    -103.9744
    Octopole Moments (Debye-Ang^2)
       XXX    -376.7704    XXY       0.0000    XYY    -124.1821
       YYY       0.0000    XXZ     -47.1925    XYZ      -0.0000
       YYZ     -71.7072    XZZ    -125.5968    YZZ       0.0000
       ZZZ    -242.8077
    Hexadecapole Moments (Debye-Ang^3)
      XXXX   -3217.7319   XXXY       0.0000   XXYY    -575.9259
      XYYY       0.0000   YYYY    -113.6920   XXXZ    -171.0396
      XXYZ      -0.0000   XYYZ     -86.6193   YYYZ      -0.0000
      XXZZ    -936.5638   XYZZ       0.0000   YYZZ    -476.7110
      XZZZ    -293.3015   YZZZ      -0.0000   ZZZZ   -2685.3050
 -----------------------------------------------------------------
 Calculating analytic gradient of the SCF energy
 Gradient of SCF Energy
            1           2           3           4           5           6
    1  -0.0005951   0.0005870   0.0000000  -0.0005870   0.0005951  -0.0000000
    2   0.0000000  -0.0000000   0.0000000  -0.0000000   0.0000000  -0.0000000
    3  -0.0003426  -0.0003429   0.0007311  -0.0003429  -0.0003426   0.0006235
            7           8           9          10          11          12
    1   0.0004931  -0.0001430   0.0000000   0.0001430  -0.0004931  -0.0000000
    2  -0.0000000   0.0000000   0.0000000   0.0000000  -0.0000000  -0.0000000
    3   0.0002796   0.0000798  -0.0005826   0.0000798   0.0002796  -0.0001200
 Max gradient component =       7.311E-04
 RMS gradient           =       3.266E-04
 Gradient time:  CPU 60.08 s  wall 10.11 s
 Geometry Optimization Parameters
   NAtoms,    NIC,     NZ,  NCons,   NDum,   NFix, NCnnct, MaxDiis
       12      78      12       0       0       0       0       0

 Cartesian Hessian Update
 Hessian updated using BFGS update


** GEOMETRY OPTIMIZATION IN DELOCALIZED INTERNAL COORDINATES **
   Searching for a Minimum

   Optimization Cycle:   3

                       Coordinates (Angstroms)
     ATOM                X               Y               Z
      1  C         0.0110852560    0.0000000000    0.0061128626
      2  C        -0.0071012428    0.0000000000    1.3985661742
      3  C         1.2079582147    0.0000000000    2.0787041375
      4  C         2.4230176712    0.0000000000    1.3985661731
      5  C         2.4048311718    0.0000000000    0.0061128603
      6  C         1.2079582137    0.0000000000   -0.7058056245
      7  F        -1.1428989998    0.0000000000   -0.6595390344
      8  Br       -1.6434416080    0.0000000000    2.3465674104
      9  F         1.2079582165    0.0000000000    3.4110816743
     10  Br        4.0593580326    0.0000000000    2.3465674159
     11  F         3.5588154270    0.0000000000   -0.6595390383
     12  Br        1.2079582144    0.0000000000   -2.5984150110
   Point Group: c1    Number of degrees of freedom:    30


   Energy is  -8250.706407135

 Hessian updated using BFGS update

 10 Hessian modes will be used to form the next step
  Hessian Eigenvalues:
     0.162514    0.201274    0.244837    0.250004    0.250468    0.427266
     0.464878    0.466189    0.572904    0.586752

 Minimum search - taking simple RFO step
 Searching for Lamda that Minimizes Along All modes
 Value Taken    Lamda =  -0.00000456
 Step Taken.  Stepsize is  0.004423

                             Maximum     Tolerance    Cnvgd?
         Gradient           0.000935      0.000300      NO
         Displacement       0.004228      0.001200      NO
         Energy change     -0.000035      0.000001      NO


 New Cartesian Coordinates Obtained by Inverse Iteration

 Displacement from previous Coordinates is:  0.002746
 ----------------------------------------------------------------
             Standard Nuclear Orientation (Angstroms)
    I     Atom           X                Y                Z
 ----------------------------------------------------------------
    1      C       0.0112066508     0.0000000000     0.0061932582
    2      C      -0.0077213428     0.0000000000     1.3989075321
    3      C       1.2079582127     0.0000000000     2.0784885199
    4      C       2.4236377702     0.0000000000     1.3989075282
    5      C       2.4047097772     0.0000000000     0.0061932561
    6      C       1.2079582137     0.0000000000    -0.7064787269
    7      F      -1.1432867302     0.0000000000    -0.6597292382
    8      Br     -1.6434470012     0.0000000000     2.3466695318
    9      F       1.2079582131     0.0000000000     3.4114648536
   10      Br      4.0593634282     0.0000000000     2.3466695281
   11      F       3.5592031593     0.0000000000    -0.6597292373
   12      Br      1.2079582165     0.0000000000    -2.5985768055
 ----------------------------------------------------------------
 Nuclear Repulsion Energy =        1775.07389725 hartrees
 There are       84 alpha and       84 beta electrons
 Applying Cartesian multipole field
    Component          Value
    ---------          -----
     (2,0,0)        1.00000E-11
     (0,2,0)        2.00000E-11
     (0,0,2)       -3.00000E-11
 Nucleus-field energy     =    -0.0000000504 hartrees
 Requested basis set is 6-311++G(d,p)
 There are 111 shells and 342 basis functions
 A cutoff of  1.0D-11 yielded   4275 shell pairs
 There are     45069 function pairs (     49512 Cartesian)
 Smallest overlap matrix eigenvalue = 1.63E-06

 Q-Chem warning in module stvman/mkSTV.C, line 318:

 Overlap eigenvalue is smaller than square root of threshold
 Use THRESH >= 12 to get rid of this warning

 Guess MOs from SCF MO coefficient file

 -----------------------------------------------------------------------
  General SCF calculation program by
  Eric Jon Sundstrom, Paul Horn, Yuezhi Mao, Dmitri Zuev, Alec White,
  David Stuck, Shaama M.S., Shane Yost, Joonho Lee, David Small,
  Daniel Levine, Susi Lehtola, Hugh Burton, Evgeny Epifanovsky,
  Bang C. Huynh
 -----------------------------------------------------------------------
 Exchange:     0.2000 Hartree-Fock + 0.0800 Slater + 0.7200 B88
 Correlation:  0.1900 VWN1RPA + 0.8100 LYP
 Using SG-1 standard quadrature grid
 using 6 threads for integral computing
 -------------------------------------------------------
 OpenMP Integral computing Module                
 Release: version 2.0, May 2017, Q-Chem Inc. Pleasanton 
 -------------------------------------------------------
 A restricted SCF calculation will be
 performed using DIIS
 SCF converges when DIIS error is below 1.0e-08
 ---------------------------------------
  Cycle       Energy         DIIS error
 ---------------------------------------
    1   -8250.7064055553      2.16e-05  
    2   -8250.7064092172      7.30e-06  
    3   -8250.7064089780      8.83e-06  
    4   -8250.7064096863      1.12e-06  
    5   -8250.7064097021      3.07e-07  
    6   -8250.7064097034      7.40e-08  
    7   -8250.7064097035      1.91e-08  
    8   -8250.7064097013      1.04e-08  
    9   -8250.7064097007      1.88e-09  Convergence criterion met
 ---------------------------------------
 SCF time:   CPU 117.64s  wall 21.00s 
 SCF   energy in the final basis set =    -8250.7064097007
 Total energy in the final basis set =    -8250.7064097007

 --------------------------------------------------------------

                    Orbital Energies (a.u.)
 --------------------------------------------------------------

 Alpha MOs
 -- Occupied --
********-482.8651-482.8651 -62.5178 -62.5178 -62.5178 -56.3387 -56.3386
-56.3386 -56.3343 -56.3343 -56.3343 -56.3341 -56.3340 -56.3340 -24.7361
-24.7361 -24.7360 -10.3219 -10.3219 -10.3218 -10.2780 -10.2778 -10.2778
 -8.7266  -8.7265  -8.7265  -6.5592  -6.5591  -6.5591  -6.5446  -6.5446
 -6.5446  -6.5440  -6.5439  -6.5439  -2.6699  -2.6697  -2.6697  -2.6659
 -2.6659  -2.6658  -2.6654  -2.6653  -2.6653  -2.6538  -2.6537  -2.6537
 -2.6537  -2.6536  -2.6536  -1.2820  -1.2812  -1.2811  -0.9430  -0.8700
 -0.8698  -0.8136  -0.7715  -0.7715  -0.6718  -0.6718  -0.6217  -0.6058
 -0.5577  -0.5576  -0.5360  -0.5129  -0.5128  -0.4974  -0.4697  -0.4696
 -0.4276  -0.4275  -0.4244  -0.4134  -0.3670  -0.3669  -0.3253  -0.3252
 -0.3176  -0.3175  -0.2761  -0.2761
 -- Virtual --
 -0.0812  -0.0600  -0.0600  -0.0290  -0.0289  -0.0110   0.0188   0.0189
  0.0332   0.0365   0.0460   0.0460   0.0570   0.0570   0.0659   0.0660
  0.0684   0.0693   0.0809   0.1004   0.1004   0.1007   0.1007   0.1075
  0.1112   0.1310   0.1348   0.1350   0.1545   0.1548   0.1568   0.1568
  0.1715   0.1901   0.1904   0.1908   0.2019   0.2021   0.2061   0.2130
  0.2131   0.2362   0.2364   0.2447   0.2457   0.2690   0.2696   0.2938
  0.3231   0.3351   0.3362   0.3365   0.3433   0.3433   0.3707   0.3836
  0.3837   0.3974   0.3983   0.3983   0.4134   0.4138   0.4201   0.4223
  0.4224   0.4268   0.4271   0.4309   0.4958   0.4962   0.4972   0.5184
  0.5184   0.5329   0.5372   0.5383   0.5386   0.5553   0.5868   0.5868
  0.5904   0.5958   0.6137   0.6141   0.6181   0.6189   0.6459   0.6463
  0.6828   0.6894   0.6894   0.6955   0.6958   0.7683   0.7686   0.7964
  0.7966   0.8314   0.8398   0.8566   0.8570   0.8622   0.8693   0.9225
  0.9570   0.9570   1.0015   1.0023   1.0268   1.0757   1.0758   1.0795
  1.0796   1.0823   1.1439   1.1441   1.2220   1.2222   1.2396   1.3271
  1.3423   1.3945   1.4126   1.4126   1.4220   1.4383   1.4384   1.4981
  1.5155   1.5456   1.5461   1.5465   1.5825   1.5826   1.7049   1.7050
  1.7417   1.7420   1.8023   1.8024   1.8342   1.8344   1.8591   1.9942
  1.9945   2.0016   2.0023   2.0378   2.0514   2.0517   2.0521   2.1556
  2.1592   2.1593   2.2092   2.2093   2.2312   2.2395   2.2886   2.2891
  2.3264   2.3639   2.3639   2.3724   2.5590   2.6829   2.6831   2.8012
  2.8014   2.8760   3.0214   3.0221   3.0230   3.0693   3.1011   3.1583
  3.1584   3.3895   3.3898   3.6324   3.7417   3.7417   3.7468   3.7472
  3.7472   3.7822   3.9077   3.9079   3.9561   3.9572   3.9572   3.9746
  3.9855   3.9856   4.0179   4.0368   4.0587   4.0593   4.0603   4.0608
  4.1045   4.1047   4.1061   4.2510   4.2519   4.2754   4.4018   4.4018
  4.4311   4.8076   4.8313   4.8521   4.8521   6.2866   6.2868   6.3007
  6.4233   6.4436   6.4439   6.5584   6.7443   6.7447   6.7521   6.7715
  6.7716   7.5404   7.5408   7.5576   7.6593   7.6594   7.6750   7.7470
  7.7472   7.7829  23.3077  23.7805  23.7806  23.9497  23.9497  24.0453
 47.9527  47.9984  47.9988  66.7634  66.7671  66.7672 289.7356 289.7357
289.7520 289.8528 289.8533 289.8746 289.9671 289.9676 290.00431020.7585
********1020.8169
 --------------------------------------------------------------

          Ground-State Mulliken Net Atomic Charges

     Atom                 Charge (a.u.)
  ----------------------------------------
      1 C                    -2.264369
      2 C                     2.382421
      3 C                    -2.259347
      4 C                     2.382421
      5 C                    -2.264369
      6 C                     2.395219
      7 F                    -0.079528
      8 Br                   -0.043959
      9 F                    -0.079187
     10 Br                   -0.043959
     11 F                    -0.079528
     12 Br                   -0.045815
  ----------------------------------------
  Sum of atomic charges =     0.000000

 -----------------------------------------------------------------
                    Cartesian Multipole Moments
 -----------------------------------------------------------------
    Charge (ESU x 10^10)
                -0.0000
    Dipole Moment (Debye)
         X      -0.0000      Y      -0.0000      Z       0.0060
       Tot       0.0060
    Quadrupole Moments (Debye-Ang)
        XX    -103.9609     XY      -0.0000     YY    -102.8041
        XZ       0.0072     YZ       0.0000     ZZ    -103.9671
    Octopole Moments (Debye-Ang^2)
       XXX    -376.7413    XXY       0.0000    XYY    -124.1830
       YYY      -0.0000    XXZ     -47.1064    XYZ       0.0000
       YYZ     -71.7072    XZZ    -125.5879    YZZ      -0.0000
       ZZZ    -242.8690
    Hexadecapole Moments (Debye-Ang^3)
      XXXX   -3217.6665   XXXY       0.0000   XXYY    -575.9390
      XYYY      -0.0000   YYYY    -113.6871   XXXZ    -170.7289
      XXYZ       0.0000   XYYZ     -86.6194   YYYZ       0.0000
      XXZZ    -936.4538   XYZZ       0.0000   YYZZ    -476.7526
      XZZZ    -293.3756   YZZZ       0.0000   ZZZZ   -2685.6430
 -----------------------------------------------------------------
 Calculating analytic gradient of the SCF energy
 Gradient of SCF Energy
            1           2           3           4           5           6
    1  -0.0002433  -0.0000312  -0.0000000   0.0000312   0.0002433   0.0000000
    2  -0.0000000   0.0000000   0.0000000   0.0000000  -0.0000000  -0.0000000
    3  -0.0001331   0.0000104   0.0002914   0.0000104  -0.0001331  -0.0000348
            7           8           9          10          11          12
    1   0.0001560   0.0000100  -0.0000000  -0.0000100  -0.0001560  -0.0000000
    2  -0.0000000  -0.0000000  -0.0000000  -0.0000000   0.0000000   0.0000000
    3   0.0000906  -0.0000056  -0.0001848  -0.0000056   0.0000906   0.0000036
 Max gradient component =       2.914E-04
 RMS gradient           =       9.741E-05
 Gradient time:  CPU 60.15 s  wall 10.13 s
 Geometry Optimization Parameters
   NAtoms,    NIC,     NZ,  NCons,   NDum,   NFix, NCnnct, MaxDiis
       12      78      12       0       0       0       0       0

 Cartesian Hessian Update
 Hessian updated using BFGS update


** GEOMETRY OPTIMIZATION IN DELOCALIZED INTERNAL COORDINATES **
   Searching for a Minimum

   Optimization Cycle:   4

                       Coordinates (Angstroms)
     ATOM                X               Y               Z
      1  C         0.0112066508    0.0000000000    0.0061932582
      2  C        -0.0077213428    0.0000000000    1.3989075321
      3  C         1.2079582127    0.0000000000    2.0784885199
      4  C         2.4236377702    0.0000000000    1.3989075282
      5  C         2.4047097772    0.0000000000    0.0061932561
      6  C         1.2079582137    0.0000000000   -0.7064787269
      7  F        -1.1432867302    0.0000000000   -0.6597292382
      8  Br       -1.6434470012    0.0000000000    2.3466695318
      9  F         1.2079582131    0.0000000000    3.4114648536
     10  Br        4.0593634282    0.0000000000    2.3466695281
     11  F         3.5592031593    0.0000000000   -0.6597292373
     12  Br        1.2079582165    0.0000000000   -2.5985768055
   Point Group: c1    Number of degrees of freedom:    30


   Energy is  -8250.706409701

 Hessian updated using BFGS update

 11 Hessian modes will be used to form the next step
  Hessian Eigenvalues:
     0.153725    0.201315    0.243200    0.249996    0.250000    0.250445
     0.427338    0.464849    0.494917    0.514437    0.572964

 Minimum search - taking simple RFO step
 Searching for Lamda that Minimizes Along All modes
 Value Taken    Lamda =   0.00000000
 Step Taken.  Stepsize is  0.000946

                             Maximum     Tolerance    Cnvgd?
         Gradient           0.000278      0.000300     YES
         Displacement       0.000794      0.001200     YES
         Energy change     -0.000003      0.000001      NO


                       Distance Matrix (Angstroms)
             C (  1)   C (  2)   C (  3)   C (  4)   C (  5)   C (  6)
   C (  2)  1.392843
   C (  3)  2.393036  1.392734
   C (  4)  2.785584  2.431359  1.392734
   C (  5)  2.393503  2.785584  2.393036  1.392843
   C (  6)  1.392880  2.431158  2.784967  2.431158  1.392880
   F (  7)  1.332782  2.351062  3.609181  4.118366  3.609949  2.351710
   Br(  8)  2.866306  1.890463  2.863989  4.176055  4.676046  4.177586
   F (  9)  3.609444  2.351226  1.332976  2.351226  3.609444  4.117944
   Br( 10)  4.676046  4.176055  2.863989  1.890463  2.866306  4.177586
   F ( 11)  3.609949  4.118366  3.609181  2.351062  1.332782  2.351710
   Br( 12)  2.866538  4.178248  4.677065  4.178248  2.866538  1.892098
             F (  7)   Br(  8)   F (  9)   Br( 10)   F ( 11)
   Br(  8)  3.047719
   F (  9)  4.701380  3.043731
   Br( 10)  6.008827  5.702810  3.043731
   F ( 11)  4.702490  6.008827  4.701380  3.047719
   Br( 12)  3.047537  5.708412  6.010042  5.708412  3.047537

 Final energy is   -8250.7064097006860     


 ******************************
 **  OPTIMIZATION CONVERGED  **
 ******************************

                       Coordinates (Angstroms)
     ATOM                X               Y               Z
      1  C         0.0112066508    0.0000000000    0.0061932582
      2  C        -0.0077213428    0.0000000000    1.3989075321
      3  C         1.2079582127    0.0000000000    2.0784885199
      4  C         2.4236377702    0.0000000000    1.3989075282
      5  C         2.4047097772    0.0000000000    0.0061932561
      6  C         1.2079582137    0.0000000000   -0.7064787269
      7  F        -1.1432867302    0.0000000000   -0.6597292382
      8  Br       -1.6434470012    0.0000000000    2.3466695318
      9  F         1.2079582131    0.0000000000    3.4114648536
     10  Br        4.0593634282    0.0000000000    2.3466695281
     11  F         3.5592031593    0.0000000000   -0.6597292373
     12  Br        1.2079582165    0.0000000000   -2.5985768055

Z-matrix Print:
$molecule
0 1
Br
C  1 1.890463
C  2 1.392734 1 120.705637
F  3 1.332976 2 119.205769 1 -0.000000 0
C  3 1.392734 2 121.588462 1 -180.000000 0
C  2 1.392843 1 120.867237 3 -180.000000 0
F  6 1.332782 2 119.198104 1 -0.000000 0
C  5 1.392843 3 118.427126 2 -0.000000 0
F  8 1.332782 5 119.198104 3 -180.000000 0
C  6 1.392880 2 121.552669 1 -180.000000 0
Br 5 1.890463 3 120.705637 2 -180.000000 0
Br 10 1.892098 6 120.774026 2 -180.000000 0
$end


 --------------------------------------------------------------

                    Orbital Energies (a.u.)
 --------------------------------------------------------------

 Alpha MOs
 -- Occupied --
********-482.8651-482.8651 -62.5178 -62.5178 -62.5178 -56.3387 -56.3386
-56.3386 -56.3343 -56.3343 -56.3343 -56.3341 -56.3340 -56.3340 -24.7361
-24.7361 -24.7360 -10.3219 -10.3219 -10.3218 -10.2780 -10.2778 -10.2778
 -8.7266  -8.7265  -8.7265  -6.5592  -6.5591  -6.5591  -6.5446  -6.5446
 -6.5446  -6.5440  -6.5439  -6.5439  -2.6699  -2.6697  -2.6697  -2.6659
 -2.6659  -2.6658  -2.6654  -2.6653  -2.6653  -2.6538  -2.6537  -2.6537
 -2.6537  -2.6536  -2.6536  -1.2820  -1.2812  -1.2811  -0.9430  -0.8700
 -0.8698  -0.8136  -0.7715  -0.7715  -0.6718  -0.6718  -0.6217  -0.6058
 -0.5577  -0.5576  -0.5360  -0.5129  -0.5128  -0.4974  -0.4697  -0.4696
 -0.4276  -0.4275  -0.4244  -0.4134  -0.3670  -0.3669  -0.3253  -0.3252
 -0.3176  -0.3175  -0.2761  -0.2761
 -- Virtual --
 -0.0812  -0.0600  -0.0600  -0.0290  -0.0289  -0.0110   0.0188   0.0189
  0.0332   0.0365   0.0460   0.0460   0.0570   0.0570   0.0659   0.0660
  0.0684   0.0693   0.0809   0.1004   0.1004   0.1007   0.1007   0.1075
  0.1112   0.1310   0.1348   0.1350   0.1545   0.1548   0.1568   0.1568
  0.1715   0.1901   0.1904   0.1908   0.2019   0.2021   0.2061   0.2130
  0.2131   0.2362   0.2364   0.2447   0.2457   0.2690   0.2696   0.2938
  0.3231   0.3351   0.3362   0.3365   0.3433   0.3433   0.3707   0.3836
  0.3837   0.3974   0.3983   0.3983   0.4134   0.4138   0.4201   0.4223
  0.4224   0.4268   0.4271   0.4309   0.4958   0.4962   0.4972   0.5184
  0.5184   0.5329   0.5372   0.5383   0.5386   0.5553   0.5868   0.5868
  0.5904   0.5958   0.6137   0.6141   0.6181   0.6189   0.6459   0.6463
  0.6828   0.6894   0.6894   0.6955   0.6958   0.7683   0.7686   0.7964
  0.7966   0.8314   0.8398   0.8566   0.8570   0.8622   0.8693   0.9225
  0.9570   0.9570   1.0015   1.0023   1.0268   1.0757   1.0758   1.0795
  1.0796   1.0823   1.1439   1.1441   1.2220   1.2222   1.2396   1.3271
  1.3423   1.3945   1.4126   1.4126   1.4220   1.4383   1.4384   1.4981
  1.5155   1.5456   1.5461   1.5465   1.5825   1.5826   1.7049   1.7050
  1.7417   1.7420   1.8023   1.8024   1.8342   1.8344   1.8591   1.9942
  1.9945   2.0016   2.0023   2.0378   2.0514   2.0517   2.0521   2.1556
  2.1592   2.1593   2.2092   2.2093   2.2312   2.2395   2.2886   2.2891
  2.3264   2.3639   2.3639   2.3724   2.5590   2.6829   2.6831   2.8012
  2.8014   2.8760   3.0214   3.0221   3.0230   3.0693   3.1011   3.1583
  3.1584   3.3895   3.3898   3.6324   3.7417   3.7417   3.7468   3.7472
  3.7472   3.7822   3.9077   3.9079   3.9561   3.9572   3.9572   3.9746
  3.9855   3.9856   4.0179   4.0368   4.0587   4.0593   4.0603   4.0608
  4.1045   4.1047   4.1061   4.2510   4.2519   4.2754   4.4018   4.4018
  4.4311   4.8076   4.8313   4.8521   4.8521   6.2866   6.2868   6.3007
  6.4233   6.4436   6.4439   6.5584   6.7443   6.7447   6.7521   6.7715
  6.7716   7.5404   7.5408   7.5576   7.6593   7.6594   7.6750   7.7470
  7.7472   7.7829  23.3077  23.7805  23.7806  23.9497  23.9497  24.0453
 47.9527  47.9984  47.9988  66.7634  66.7671  66.7672 289.7356 289.7357
289.7520 289.8528 289.8533 289.8746 289.9671 289.9676 290.00431020.7585
********1020.8169
 --------------------------------------------------------------

          Ground-State Mulliken Net Atomic Charges

     Atom                 Charge (a.u.)
  ----------------------------------------
      1 C                    -2.264369
      2 C                     2.382421
      3 C                    -2.259347
      4 C                     2.382421
      5 C                    -2.264369
      6 C                     2.395219
      7 F                    -0.079528
      8 Br                   -0.043959
      9 F                    -0.079187
     10 Br                   -0.043959
     11 F                    -0.079528
     12 Br                   -0.045815
  ----------------------------------------
  Sum of atomic charges =     0.000000

 -----------------------------------------------------------------
                    Cartesian Multipole Moments
 -----------------------------------------------------------------
    Charge (ESU x 10^10)
                -0.0000
    Dipole Moment (Debye)
         X      -0.0000      Y      -0.0000      Z       0.0060
       Tot       0.0060
    Quadrupole Moments (Debye-Ang)
        XX    -103.9609     XY      -0.0000     YY    -102.8041
        XZ       0.0072     YZ       0.0000     ZZ    -103.9671
    Octopole Moments (Debye-Ang^2)
       XXX    -376.7413    XXY       0.0000    XYY    -124.1830
       YYY      -0.0000    XXZ     -47.1064    XYZ       0.0000
       YYZ     -71.7072    XZZ    -125.5879    YZZ      -0.0000
       ZZZ    -242.8690
    Hexadecapole Moments (Debye-Ang^3)
      XXXX   -3217.6665   XXXY       0.0000   XXYY    -575.9390
      XYYY      -0.0000   YYYY    -113.6871   XXXZ    -170.7289
      XXYZ       0.0000   XYYZ     -86.6194   YYYZ       0.0000
      XXZZ    -936.4538   XYZZ       0.0000   YYZZ    -476.7526
      XZZZ    -293.3756   YZZZ       0.0000   ZZZZ   -2685.6430
 -----------------------------------------------------------------
Archival summary:
1\1\february\OPT\ProcedureUnspecified\BasisUnspecified\r336\taweetha\MonDec204:52:312019MonDec204:52:312019\0\\#,OPT,ProcedureUnspecified,BasisUnspecified,\\0,1\Br\C,1,1.89046\C,2,1.39273,1,120.706\F,3,1.33298,2,119.206,1,-0,0\C,3,1.39273,2,121.588,1,-180,0\C,2,1.39284,1,120.867,3,-180,0\F,6,1.33278,2,119.198,1,-0,0\C,5,1.39284,3,118.427,2,-0,0\F,8,1.33278,5,119.198,3,-180,0\C,6,1.39288,2,121.553,1,-180,0\Br,5,1.89046,3,120.706,2,-180,0\Br,10,1.8921,6,120.774,2,-180,0\\\@

 Total job time:  143.82s(wall), 808.50s(cpu) 
 Mon Dec  2 04:52:31 2019

        *************************************************************
        *                                                           *
        *  Thank you very much for using Q-Chem.  Have a nice day.  *
        *                                                           *
        *************************************************************


 
User input: 2 of 2 
 
                  Welcome to Q-Chem
     A Quantum Leap Into The Future Of Chemistry


 Q-Chem 5.2 (devel), Q-Chem, Inc., Pleasanton, CA (2019)

 Yihan Shao,  Zhengting Gan,  E. Epifanovsky,  A. T. B. Gilbert,  M. Wormit,  
 J. Kussmann,  A. W. Lange,  A. Behn,  Jia Deng,  Xintian Feng,  D. Ghosh,  
 M. Goldey,  P. R. Horn,  L. D. Jacobson,  I. Kaliman,  T. Kus,  A. Landau,  
 Jie Liu,  E. I. Proynov,  R. M. Richard,  R. P. Steele,  E. J. Sundstrom,  
 H. L. Woodcock III,  P. M. Zimmerman,  D. Zuev,  B. Albrecht,  E. Alguire,  
 S. A. Baeppler,  D. Barton,  Z. Benda,  Y. A. Bernard,  E. J. Berquist,  
 K. B. Bravaya,  H. Burton,  D. Casanova,  Chun-Min Chang,  Yunqing Chen,  
 A. Chien,  K. D. Closser,  M. P. Coons,  S. Coriani,  S. Dasgupta,  
 A. L. Dempwolff,  M. Diedenhofen,  Hainam Do,  R. G. Edgar,  Po-Tung Fang,  
 S. Faraji,  S. Fatehi,  Qingguo Feng,  K. D. Fenk,  J. Fosso-Tande,  
 J. Gayvert,  Qinghui Ge,  A. Ghysels,  G. Gidofalvi,  J. Gomes,  
 J. Gonthier,  A. Gunina,  D. Hait,  M. W. D. Hanson-Heine,  
 P. H. P. Harbach,  A. W. Hauser,  M. F. Herbst,  J. E. Herr,  
 E. G. Hohenstein,  Z. C. Holden,  Kerwin Hui,  B. C. Huynh,  T.-C. Jagau,  
 Hyunjun Ji,  B. Kaduk,  K. Khistyaev,  Jaehoon Kim,  P. Klunzinger,  K. Koh,  
 D. Kosenkov,  L. Koulias,  T. Kowalczyk,  C. M. Krauter,  A. Kunitsa,  
 Ka Un Lao,  A. Laurent,  K. V. Lawler,  Joonho Lee,  D. Lefrancois,  
 S. Lehtola,  D. S. Levine,  Yi-Pei Li,  You-Sheng Lin,  Fenglai Liu,  
 E. Livshits,  A. Luenser,  P. Manohar,  E. Mansoor,  S. F. Manzer,  
 Shan-Ping Mao,  Yuezhi Mao,  N. Mardirossian,  A. V. Marenich,  
 T. Markovich,  L. A. Martinez-Martinez,  S. A. Maurer,  N. J. Mayhall,  
 S. C. McKenzie,  J.-M. Mewes,  P. Morgante,  A. F. Morrison,  
 J. W. Mullinax,  K. Nanda,  T. S. Nguyen-Beck,  R. Olivares-Amaya,  
 J. A. Parkhill,  Zheng Pei,  T. M. Perrine,  F. Plasser,  P. Pokhilko,  
 S. Prager,  A. Prociuk,  E. Ramos,  D. R. Rehn,  F. Rob,  M. Scheurer,  
 M. Schneider,  N. Sergueev,  S. M. Sharada,  S. Sharma,  D. W. Small,  
 T. Stauch,  T. Stein,  Yu-Chuan Su,  A. J. W. Thom,  A. Tkatchenko,  
 T. Tsuchimochi,  N. M. Tubman,  L. Vogt,  M. L. Vidal,  O. Vydrov,  
 M. A. Watson,  J. Wenzel,  M. de Wergifosse,  T. A. Wesolowski,  A. White,  
 J. Witte,  A. Yamada,  Jun Yang,  K. Yao,  S. Yeganeh,  S. R. Yost,  
 Zhi-Qiang You,  A. Zech,  Igor Ying Zhang,  Xing Zhang,  Yan Zhao,  
 Ying Zhu,  B. R. Brooks,  G. K. L. Chan,  C. J. Cramer,  M. S. Gordon,  
 W. J. Hehre,  A. Klamt,  M. W. Schmidt,  C. D. Sherrill,  D. G. Truhlar,  
 A. Aspuru-Guzik,  R. Baer,  A. T. Bell,  N. A. Besley,  Jeng-Da Chai,  
 A. E. DePrince, III,  R. A. DiStasio Jr.,  A. Dreuw,  B. D. Dunietz,  
 T. R. Furlani,  Chao-Ping Hsu,  Yousung Jung,  Jing Kong,  D. S. Lambrecht,  
 WanZhen Liang,  C. Ochsenfeld,  V. A. Rassolov,  L. V. Slipchenko,  
 J. E. Subotnik,  T. Van Voorhis,  J. M. Herbert,  A. I. Krylov,  
 P. M. W. Gill,  M. Head-Gordon

 Contributors to earlier versions of Q-Chem not listed above: 
 R. D. Adamson,  B. Austin,  J. Baker,  G. J. O. Beran,  K. Brandhorst,  
 S. T. Brown,  E. F. C. Byrd,  A. K. Chakraborty,  C.-L. Cheng,  
 Siu Hung Chien,  D. M. Chipman,  D. L. Crittenden,  H. Dachsel,  
 R. J. Doerksen,  A. D. Dutoi,  L. Fusti-Molnar,  W. A. Goddard III,  
 A. Golubeva-Zadorozhnaya,  S. R. Gwaltney,  G. Hawkins,  A. Heyden,  
 S. Hirata,  G. Kedziora,  F. J. Keil,  C. Kelley,  Jihan Kim,  R. A. King,  
 R. Z. Khaliullin,  P. P. Korambath,  W. Kurlancheek,  A. M. Lee,  M. S. Lee,  
 S. V. Levchenko,  Ching Yeh Lin,  D. Liotard,  R. C. Lochan,  I. Lotan,  
 P. E. Maslen,  N. Nair,  D. P. O'Neill,  D. Neuhauser,  E. Neuscamman,  
 C. M. Oana,  R. Olson,  B. Peters,  R. Peverati,  P. A. Pieniazek,  
 Y. M. Rhee,  J. Ritchie,  M. A. Rohrdanz,  E. Rosta,  N. J. Russ,  
 H. F. Schaefer III,  N. E. Schultz,  N. Shenvi,  A. C. Simmonett,  A. Sodt,  
 D. Stuck,  K. S. Thanthiriwatte,  V. Vanovschi,  Tao Wang,  A. Warshel,  
 C. F. Williams,  Q. Wu,  X. Xu,  W. Zhang

 Please cite Q-Chem as follows:
 Y. Shao et al., Mol. Phys. 113, 184-215 (2015)
 DOI: 10.1080/00268976.2014.952696

 Q-Chem 5.2.1 for Intel X86 EM64T Linux

 Parts of Q-Chem use Armadillo 8.300.2 (Tropical Shenanigans).
 http://arma.sourceforge.net/

 Q-Chem begins on Mon Dec  2 04:52:31 2019  

Host: 
0

     Scratch files written to /scratch/taweetham/qchem31387//
NAlpha2: 168
NElect   168
Mult     1
The previous job contains 0 fragments, simply inherited here

Checking the input file for inconsistencies... 	...done.

--------------------------------------------------------------
User input:
--------------------------------------------------------------

$MOLECULE
READ
$END

$REM
   JOB_TYPE 	FREQUENCY
   BASIS 	6-311++G**
   METHOD	B3LYP	
$END


--------------------------------------------------------------
 Atom   5: (  1.1967511773, -0.0000000000,  0.6916526761)
         ->(  1.1967519491, -0.0000000000,  0.6916513395)
 Atom   4: (  1.2156799469, -0.0000000000, -0.7010615855)
         ->(  1.2156791662, -0.0000000000, -0.7010629450)
 Atom   3: (  0.0000007682,  0.0000000000, -1.3806432549)
         ->(  0.0000000000,  0.0000000000, -1.3806432549)
 Atom   6: ( -0.0000007836, -0.0000000000,  1.4043239919)
         ->(  0.0000000000,  0.0000000000,  1.4043239919)
 Atom  11: (  2.3512441882, -0.0000000000,  1.3575758132)
         ->(  2.3512457013, -0.0000000000,  1.3575731922)
 Atom  10: (  2.8514061332, -0.0000000000, -1.6488226733)
         ->(  2.8514042961, -0.0000000000, -1.6488258567)
 Atom   9: (  0.0000015118,  0.0000000000, -2.7136195887)
         ->(  0.0000000000,  0.0000000000, -2.7136195887)
 Atom  12: ( -0.0000018357, -0.0000000000,  3.2964220704)
         ->(  0.0000000000,  0.0000000000,  3.2964220704)
 ----------------------------------------------------------------
             Standard Nuclear Orientation (Angstroms)
    I     Atom           X                Y                Z
 ----------------------------------------------------------------
    1      C      -1.1967519491     0.0000000000     0.6916513395
    2      C      -1.2156791662     0.0000000000    -0.7010629450
    3      C       0.0000000000     0.0000000000    -1.3806432549
    4      C       1.2156791662    -0.0000000000    -0.7010629450
    5      C       1.1967519491    -0.0000000000     0.6916513395
    6      C       0.0000000000     0.0000000000     1.4043239919
    7      F      -2.3512457013     0.0000000000     1.3575731922
    8      Br     -2.8514042961     0.0000000000    -1.6488258567
    9      F       0.0000000000     0.0000000000    -2.7136195887
   10      Br      2.8514042961    -0.0000000000    -1.6488258567
   11      F       2.3512457013    -0.0000000000     1.3575731922
   12      Br      0.0000000000     0.0000000000     3.2964220704
 ----------------------------------------------------------------
 Molecular Point Group                 C2v   NOp =  4
 Largest Abelian Subgroup              C2v   NOp =  4
 Nuclear Repulsion Energy =        1775.07389725 hartrees
 There are       84 alpha and       84 beta electrons
 Requested basis set is 6-311++G(d,p)
 There are 111 shells and 342 basis functions

 Total QAlloc Memory Limit   2000 MB
 Mega-Array Size       188 MB
 MEM_STATIC part       192 MB

                       Distance Matrix (Angstroms)
             C (  1)   C (  2)   C (  3)   C (  4)   C (  5)   C (  6)
   C (  2)  1.392843
   C (  3)  2.393036  1.392733
   C (  4)  2.785584  2.431358  1.392733
   C (  5)  2.393504  2.785584  2.393036  1.392843
   C (  6)  1.392881  2.431158  2.784967  2.431158  1.392881
   F (  7)  1.332782  2.351062  3.609181  4.118366  3.609950  2.351710
   Br(  8)  2.866306  1.890463  2.863988  4.176053  4.676046  4.177587
   F (  9)  3.609444  2.351225  1.332976  2.351225  3.609444  4.117944
   Br( 10)  4.676046  4.176053  2.863988  1.890463  2.866306  4.177587
   F ( 11)  3.609950  4.118366  3.609181  2.351062  1.332782  2.351710
   Br( 12)  2.866539  4.178249  4.677065  4.178249  2.866539  1.892098
             F (  7)   Br(  8)   F (  9)   Br( 10)   F ( 11)
   Br(  8)  3.047719
   F (  9)  4.701379  3.043730
   Br( 10)  6.008827  5.702809  3.043730
   F ( 11)  4.702491  6.008827  4.701379  3.047719
   Br( 12)  3.047539  5.708413  6.010042  5.708413  3.047539

 A cutoff of  1.0D-11 yielded   4275 shell pairs
 There are     45069 function pairs (     49512 Cartesian)
 Smallest overlap matrix eigenvalue = 1.63E-06

 Q-Chem warning in module stvman/mkSTV.C, line 318:

 Overlap eigenvalue is smaller than square root of threshold
 Use THRESH >= 12 to get rid of this warning

 Guess from superposition of atomic densities
 Warning:  Energy on first SCF cycle will be non-variational
 SAD guess density has 168.000000 electrons

 -----------------------------------------------------------------------
  General SCF calculation program by
  Eric Jon Sundstrom, Paul Horn, Yuezhi Mao, Dmitri Zuev, Alec White,
  David Stuck, Shaama M.S., Shane Yost, Joonho Lee, David Small,
  Daniel Levine, Susi Lehtola, Hugh Burton, Evgeny Epifanovsky,
  Bang C. Huynh
 -----------------------------------------------------------------------
 Exchange:     0.2000 Hartree-Fock + 0.0800 Slater + 0.7200 B88
 Correlation:  0.1900 VWN1RPA + 0.8100 LYP
 Using SG-1 standard quadrature grid
 using 6 threads for integral computing
 -------------------------------------------------------
 OpenMP Integral computing Module                
 Release: version 2.0, May 2017, Q-Chem Inc. Pleasanton 
 -------------------------------------------------------
 A restricted SCF calculation will be
 performed using DIIS
 SCF converges when DIIS error is below 1.0e-08
 ---------------------------------------
  Cycle       Energy         DIIS error
 ---------------------------------------
    1   -8253.1722352217      3.29e-02  
    2   -8250.6552432208      2.62e-03  
    3   -8250.6479495407      2.69e-03  
    4   -8250.7034841351      4.75e-04  
    5   -8250.7061630931      1.26e-04  
    6   -8250.7063506282      7.14e-05  
    7   -8250.7064076855      1.37e-05  
    8   -8250.7064092933      2.80e-06  
    9   -8250.7064093711      4.48e-07  
   10   -8250.7064093965      2.56e-07  
   11   -8250.7064094859      9.97e-08  
   12   -8250.7064092508      3.33e-08  
   13   -8250.7064093440      9.53e-09  Convergence criterion met
 ---------------------------------------
 SCF time:   CPU 125.40s  wall 23.00s 
 SCF   energy in the final basis set =    -8250.7064093440
 Total energy in the final basis set =    -8250.7064093440

 Q-Chem warning in module /home/taweetham/qchem52/libsym/oriorb.F, line  198:

 OriOrb: Failure to resolve orbital degeneracies.


 Q-Chem warning in module /home/taweetham/qchem52/libsym/oriorb.F, line  198:

 OriOrb: Failure to resolve orbital degeneracies.


 --------------------------------------------------------------
             Orbital Energies (a.u.) and Symmetries
 --------------------------------------------------------------

 Alpha MOs, Restricted
 -- Occupied --                  
-482.87 -482.87 -482.87  -62.52  -62.52  -62.52  -56.34  -56.34
  1 A1    1 B1    2 A1    3 A1    2 B1    4 A1    5 A1    6 A1                 
-56.339 -56.334 -56.334 -56.334 -56.334 -56.334 -56.334 -24.736
  3 B1    1 B2    2 B2    1 A2    4 B1    5 B1    7 A1    6 B1                 
-24.736 -24.736 -10.322 -10.322 -10.322 -10.278 -10.278 -10.278
  8 A1    9 A1    7 B1   10 A1   11 A1   12 A1    8 B1   13 A1                 
 -8.727  -8.727  -8.727  -6.559  -6.559  -6.559  -6.545  -6.545
 14 A1    9 B1   15 A1   16 A1   10 B1   17 A1    3 B2    4 B2                 
 -6.545  -6.544  -6.544  -6.544  -2.670  -2.670  -2.670  -2.666
  2 A2   11 B1   12 B1   18 A1   19 A1   20 A1   13 B1    5 B2                 
 -2.666  -2.666  -2.665  -2.665  -2.665  -2.654  -2.654  -2.654
  3 A2    6 B2   14 B1   15 B1   21 A1    4 A2   16 B1   22 A1                 
 -2.654  -2.654  -2.654  -1.282  -1.281  -1.281  -0.943  -0.870
 23 A1    7 B2    5 A2   24 A1   17 B1   25 A1   26 A1   18 B1                 
 -0.870  -0.814  -0.772  -0.771  -0.672  -0.672  -0.622  -0.606
 27 A1   28 A1   19 B1   29 A1   30 A1   20 B1   31 A1   21 B1                 
 -0.558  -0.558  -0.536  -0.513  -0.513  -0.497  -0.470  -0.470
 22 B1   32 A1    8 B2    6 A2    9 B2   33 A1   23 B1   34 A1                 
 -0.428  -0.428  -0.424  -0.413  -0.367  -0.367  -0.325  -0.325
 24 B1   35 A1   25 B1   10 B2    7 A2   11 B2   36 A1   26 B1                 
 -0.318  -0.317  -0.276  -0.276
 12 B2   27 B1   13 B2    8 A2                                                 
 -- Virtual --                   
 -0.081  -0.060  -0.060  -0.029  -0.029  -0.011   0.019   0.019
 37 A1    9 A2   14 B2   38 A1   28 B1   39 A1   40 A1   29 B1                 
  0.033   0.037   0.046   0.046   0.057   0.057   0.066   0.066
 15 B2   41 A1   42 A1   30 B1   16 B2   10 A2   43 A1   31 B1                 
  0.068   0.069   0.081   0.100   0.100   0.101   0.101   0.108
 44 A1   32 B1   17 B2   33 B1   45 A1   11 A2   18 B2   19 B2                 
  0.111   0.131   0.135   0.135   0.155   0.155   0.157   0.157
 46 A1   47 A1   48 A1   34 B1   20 B2   12 A2   49 A1   35 B1                 
  0.172   0.190   0.190   0.191   0.202   0.202   0.206   0.213
 21 B2   50 A1   36 B1   37 B1   38 B1   51 A1   52 A1   39 B1                 
  0.213   0.236   0.236   0.245   0.246   0.269   0.270   0.294
 53 A1   54 A1   40 B1   55 A1   41 B1   42 B1   56 A1   22 B2                 
  0.323   0.335   0.336   0.336   0.343   0.343   0.371   0.384
 43 B1   57 A1   23 B2   13 A2   44 B1   58 A1   59 A1   45 B1                 
  0.384   0.397   0.398   0.398   0.413   0.414   0.420   0.422
 60 A1   61 A1   62 A1   46 B1   47 B1   63 A1   48 B1   14 A2                 
  0.422   0.427   0.427   0.431   0.496   0.496   0.497   0.518
 24 B2   64 A1   49 B1   25 B2   50 B1   65 A1   26 B2   27 B2                 
  0.518   0.533   0.537   0.538   0.539   0.555   0.587   0.587
 15 A2   66 A1   16 A2   28 B2   17 A2   29 B2   30 B2   18 A2                 
  0.590   0.596   0.614   0.614   0.618   0.619   0.646   0.646
 67 A1   51 B1   68 A1   52 B1   53 B1   69 A1   54 B1   70 A1                 
  0.683   0.689   0.689   0.696   0.696   0.768   0.769   0.796
 71 A1   72 A1   55 B1   31 B2   19 A2   73 A1   56 B1   74 A1                 
  0.797   0.831   0.840   0.857   0.857   0.862   0.869   0.923
 57 B1   58 B1   75 A1   76 A1   59 B1   77 A1   32 B2   20 A2                 
  0.957   0.957   1.002   1.002   1.027   1.076   1.076   1.080
 60 B1   78 A1   79 A1   61 B1   80 A1   81 A1   62 B1   63 B1                 
  1.080   1.082   1.144   1.144   1.222   1.222   1.240   1.327
 82 A1   33 B2   21 A2   34 B2   35 B2   22 A2   83 A1   64 B1                 
  1.342   1.394   1.413   1.413   1.422   1.438   1.438   1.498
 84 A1   36 B2   23 A2   37 B2   65 B1   66 B1   85 A1   86 A1                 
  1.515   1.546   1.546   1.546   1.583   1.583   1.705   1.705
 87 A1   88 A1   67 B1   68 B1   69 B1   89 A1   38 B2   24 A2                 
  1.742   1.742   1.802   1.802   1.834   1.834   1.859   1.994
 70 B1   90 A1   91 A1   71 B1   39 B2   25 A2   40 B2   92 A1                 
  1.995   2.002   2.002   2.038   2.051   2.052   2.052   2.156
 72 B1   26 A2   41 B2   93 A1   42 B2   94 A1   73 B1   74 B1                 
  2.159   2.159   2.209   2.209   2.231   2.239   2.289   2.289
 95 A1   75 B1   76 B1   96 A1   97 A1   27 A2   98 A1   77 B1                 
  2.326   2.364   2.364   2.372   2.559   2.683   2.683   2.801
 99 A1   78 B1  100 A1   79 B1   43 B2   44 B2   28 A2   45 B2                 
  2.801   2.876   3.021   3.022   3.023   3.069   3.101   3.158
 29 A2  101 A1  102 A1   80 B1   46 B2   81 B1  103 A1   82 B1                 
  3.158   3.389   3.390   3.632   3.742   3.742   3.747   3.747
104 A1  105 A1   83 B1  106 A1  107 A1   84 B1   30 A2   47 B2                 
  3.747   3.782   3.908   3.908   3.956   3.957   3.957   3.975
 31 A2  108 A1   85 B1  109 A1   48 B2   49 B2   32 A2   33 A2                 
  3.985   3.986   4.018   4.037   4.059   4.059   4.060   4.061
 50 B2   34 A2  110 A1   86 B1  111 A1   87 B1   51 B2   35 A2                 
  4.105   4.105   4.106   4.251   4.252   4.275   4.402   4.402
112 A1   88 B1   52 B2   89 B1  113 A1   90 B1   91 B1  114 A1                 
  4.431   4.808   4.831   4.852   4.852   6.287   6.287   6.301
115 A1  116 A1   92 B1   93 B1  117 A1   36 A2   53 B2   54 B2                 
  6.423   6.444   6.444   6.558   6.744   6.745   6.752   6.772
 94 B1  118 A1   95 B1  119 A1  120 A1   96 B1  121 A1  122 A1                 
  6.772   7.540   7.541   7.558   7.659   7.659   7.675   7.747
 97 B1   37 A2   55 B2   56 B2   98 B1  123 A1   99 B1  124 A1                 
  7.747   7.783  23.308  23.781  23.781  23.950  23.950  24.045
100 B1  125 A1  126 A1  127 A1  101 B1  102 B1  128 A1  129 A1                 
 47.953  47.998  47.999  66.763  66.767  66.767 289.736 289.736
130 A1  131 A1  103 B1  132 A1  104 B1  133 A1   57 B2   38 A2                 
289.752 289.853 289.853 289.875 289.967 289.968 290.0041020.758
 58 B2  105 B1  134 A1  106 B1  135 A1  107 B1  136 A1  137 A1                 
*******1020.817
138 A1  108 B1                                                                 

 Beta MOs, Restricted
 -- Occupied --                  
-482.87 -482.87 -482.87  -62.52  -62.52  -62.52  -56.34  -56.34
  1 A1    1 B1    2 A1    3 A1    2 B1    4 A1    5 A1    6 A1                 
-56.339 -56.334 -56.334 -56.334 -56.334 -56.334 -56.334 -24.736
  3 B1    1 B2    2 B2    1 A2    4 B1    5 B1    7 A1    6 B1                 
-24.736 -24.736 -10.322 -10.322 -10.322 -10.278 -10.278 -10.278
  8 A1    9 A1    7 B1   10 A1   11 A1   12 A1    8 B1   13 A1                 
 -8.727  -8.727  -8.727  -6.559  -6.559  -6.559  -6.545  -6.545
 14 A1    9 B1   15 A1   16 A1   10 B1   17 A1    3 B2    4 B2                 
 -6.545  -6.544  -6.544  -6.544  -2.670  -2.670  -2.670  -2.666
  2 A2   11 B1   12 B1   18 A1   19 A1   20 A1   13 B1    5 B2                 
 -2.666  -2.666  -2.665  -2.665  -2.665  -2.654  -2.654  -2.654
  3 A2    6 B2   14 B1   15 B1   21 A1    4 A2   16 B1   22 A1                 
 -2.654  -2.654  -2.654  -1.282  -1.281  -1.281  -0.943  -0.870
 23 A1    7 B2    5 A2   24 A1   17 B1   25 A1   26 A1   18 B1                 
 -0.870  -0.814  -0.772  -0.771  -0.672  -0.672  -0.622  -0.606
 27 A1   28 A1   19 B1   29 A1   30 A1   20 B1   31 A1   21 B1                 
 -0.558  -0.558  -0.536  -0.513  -0.513  -0.497  -0.470  -0.470
 22 B1   32 A1    8 B2    6 A2    9 B2   33 A1   23 B1   34 A1                 
 -0.428  -0.428  -0.424  -0.413  -0.367  -0.367  -0.325  -0.325
 24 B1   35 A1   25 B1   10 B2    7 A2   11 B2   36 A1   26 B1                 
 -0.318  -0.317  -0.276  -0.276
 12 B2   27 B1   13 B2    8 A2                                                 
 -- Virtual --                   
 -0.081  -0.060  -0.060  -0.029  -0.029  -0.011   0.019   0.019
 37 A1    9 A2   14 B2   38 A1   28 B1   39 A1   40 A1   29 B1                 
  0.033   0.037   0.046   0.046   0.057   0.057   0.066   0.066
 15 B2   41 A1   42 A1   30 B1   16 B2   10 A2   43 A1   31 B1                 
  0.068   0.069   0.081   0.100   0.100   0.101   0.101   0.108
 44 A1   32 B1   17 B2   33 B1   45 A1   11 A2   18 B2   19 B2                 
  0.111   0.131   0.135   0.135   0.155   0.155   0.157   0.157
 46 A1   47 A1   48 A1   34 B1   20 B2   12 A2   49 A1   35 B1                 
  0.172   0.190   0.190   0.191   0.202   0.202   0.206   0.213
 21 B2   50 A1   36 B1   37 B1   38 B1   51 A1   52 A1   39 B1                 
  0.213   0.236   0.236   0.245   0.246   0.269   0.270   0.294
 53 A1   54 A1   40 B1   55 A1   41 B1   42 B1   56 A1   22 B2                 
  0.323   0.335   0.336   0.336   0.343   0.343   0.371   0.384
 43 B1   57 A1   23 B2   13 A2   44 B1   58 A1   59 A1   45 B1                 
  0.384   0.397   0.398   0.398   0.413   0.414   0.420   0.422
 60 A1   61 A1   62 A1   46 B1   47 B1   63 A1   48 B1   14 A2                 
  0.422   0.427   0.427   0.431   0.496   0.496   0.497   0.518
 24 B2   64 A1   49 B1   25 B2   50 B1   65 A1   26 B2   27 B2                 
  0.518   0.533   0.537   0.538   0.539   0.555   0.587   0.587
 15 A2   66 A1   16 A2   28 B2   17 A2   29 B2   30 B2   18 A2                 
  0.590   0.596   0.614   0.614   0.618   0.619   0.646   0.646
 67 A1   51 B1   68 A1   52 B1   53 B1   69 A1   54 B1   70 A1                 
  0.683   0.689   0.689   0.696   0.696   0.768   0.769   0.796
 71 A1   72 A1   55 B1   31 B2   19 A2   73 A1   56 B1   74 A1                 
  0.797   0.831   0.840   0.857   0.857   0.862   0.869   0.923
 57 B1   58 B1   75 A1   76 A1   59 B1   77 A1   32 B2   20 A2                 
  0.957   0.957   1.002   1.002   1.027   1.076   1.076   1.080
 60 B1   78 A1   79 A1   61 B1   80 A1   81 A1   62 B1   63 B1                 
  1.080   1.082   1.144   1.144   1.222   1.222   1.240   1.327
 82 A1   33 B2   21 A2   34 B2   35 B2   22 A2   83 A1   64 B1                 
  1.342   1.394   1.413   1.413   1.422   1.438   1.438   1.498
 84 A1   36 B2   23 A2   37 B2   65 B1   66 B1   85 A1   86 A1                 
  1.515   1.546   1.546   1.546   1.583   1.583   1.705   1.705
 87 A1   88 A1   67 B1   68 B1   69 B1   89 A1   38 B2   24 A2                 
  1.742   1.742   1.802   1.802   1.834   1.834   1.859   1.994
 70 B1   90 A1   91 A1   71 B1   39 B2   25 A2   40 B2   92 A1                 
  1.995   2.002   2.002   2.038   2.051   2.052   2.052   2.156
 72 B1   26 A2   41 B2   93 A1   42 B2   94 A1   73 B1   74 B1                 
  2.159   2.159   2.209   2.209   2.231   2.239   2.289   2.289
 95 A1   75 B1   76 B1   96 A1   97 A1   27 A2   98 A1   77 B1                 
  2.326   2.364   2.364   2.372   2.559   2.683   2.683   2.801
 99 A1   78 B1  100 A1   79 B1   43 B2   44 B2   28 A2   45 B2                 
  2.801   2.876   3.021   3.022   3.023   3.069   3.101   3.158
 29 A2  101 A1  102 A1   80 B1   46 B2   81 B1  103 A1   82 B1                 
  3.158   3.389   3.390   3.632   3.742   3.742   3.747   3.747
104 A1  105 A1   83 B1  106 A1  107 A1   84 B1   30 A2   47 B2                 
  3.747   3.782   3.908   3.908   3.956   3.957   3.957   3.975
 31 A2  108 A1   85 B1  109 A1   48 B2   49 B2   32 A2   33 A2                 
  3.985   3.986   4.018   4.037   4.059   4.059   4.060   4.061
 50 B2   34 A2  110 A1   86 B1  111 A1   87 B1   51 B2   35 A2                 
  4.105   4.105   4.106   4.251   4.252   4.275   4.402   4.402
112 A1   88 B1   52 B2   89 B1  113 A1   90 B1   91 B1  114 A1                 
  4.431   4.808   4.831   4.852   4.852   6.287   6.287   6.301
115 A1  116 A1   92 B1   93 B1  117 A1   36 A2   53 B2   54 B2                 
  6.423   6.444   6.444   6.558   6.744   6.745   6.752   6.772
 94 B1  118 A1   95 B1  119 A1  120 A1   96 B1  121 A1  122 A1                 
  6.772   7.540   7.541   7.558   7.659   7.659   7.675   7.747
 97 B1   37 A2   55 B2   56 B2   98 B1  123 A1   99 B1  124 A1                 
  7.747   7.783  23.308  23.781  23.781  23.950  23.950  24.045
100 B1  125 A1  126 A1  127 A1  101 B1  102 B1  128 A1  129 A1                 
 47.953  47.998  47.999  66.763  66.767  66.767 289.736 289.736
130 A1  131 A1  103 B1  132 A1  104 B1  133 A1   57 B2   38 A2                 
289.752 289.853 289.853 289.875 289.967 289.968 290.0041020.758
 58 B2  105 B1  134 A1  106 B1  135 A1  107 B1  136 A1  137 A1                 
*******1020.817
138 A1  108 B1                                                                 
 --------------------------------------------------------------

          Ground-State Mulliken Net Atomic Charges

     Atom                 Charge (a.u.)
  ----------------------------------------
      1 C                    -2.264384
      2 C                     2.382426
      3 C                    -2.259344
      4 C                     2.382426
      5 C                    -2.264384
      6 C                     2.395236
      7 F                    -0.079528
      8 Br                   -0.043959
      9 F                    -0.079187
     10 Br                   -0.043959
     11 F                    -0.079528
     12 Br                   -0.045815
  ----------------------------------------
  Sum of atomic charges =     0.000000

 -----------------------------------------------------------------
                    Cartesian Multipole Moments
 -----------------------------------------------------------------
    Charge (ESU x 10^10)
                -0.0000
    Dipole Moment (Debye)
         X       0.0000      Y      -0.0000      Z      -0.0060
       Tot       0.0060
    Quadrupole Moments (Debye-Ang)
        XX    -103.9609     XY      -0.0000     YY    -102.8041
        XZ       0.0000     YZ      -0.0000     ZZ    -103.9755
    Octopole Moments (Debye-Ang^2)
       XXX      -0.0000    XXY      -0.0000    XYY       0.0000
       YYY       0.0000    XXZ     -25.4334    XYZ      -0.0000
       YYZ      -0.0340    XZZ       0.0000    YZZ       0.0000
       ZZZ      25.2016
    Hexadecapole Moments (Debye-Ang^3)
      XXXX   -2307.4904   XXXY      -0.0000   XXYY    -425.9309
      XYYY      -0.0000   YYYY    -113.6871   XXXZ       0.0000
      XXYZ       0.0000   XYYZ      -0.0000   YYYZ       0.0000
      XXZZ    -769.6183   XYZZ      -0.0000   YYZZ    -426.7360
      XZZZ       0.0000   YZZZ       0.0000   ZZZZ   -2311.4967
 -----------------------------------------------------------------
 Calculating MO derivatives via CPSCF
    1     0    39    0.0251559  
    2     0    39    0.0097537  
    3     0    39    0.0015576  
    4     0    39    0.0001044  
    5    22    17    0.0000067  
    6    39     0    0.0000006  Converged
 Time for AOints: 192.6 s (CPU) 33.0 s (wall)
 ------------------------------------------------------------------------------
                     AOints        : Timing summary (seconds)
 ------------------------------------------------------------------------------
     job step          cpu (% of tot)      sys (% of tot)     wall (% of tot)
 ------------------------------------------------------------------------------
  AOints            0.1926E+03 ( 8.1)   0.1400E-04 ( 7.8)   0.3300E+02 ( 8.1)
 ------------------------------------------------------------------------------
   Grand Totals     0.2373E+04          0.1800E-03          0.4069E+03
 ------------------------------------------------------------------------------
 Polarizability Matrix (a.u.)
            1           2           3
    1-162.4159436   0.0000000   0.0000000
    2   0.0000000 -71.8327665   0.0000000
    3   0.0000000   0.0000000-162.5473890
 Calculating analytic Hessian of the SCF energy

 Direct stationary perturbation theory relativistic correction:

 rels  =      50.583773769271
 relv  =    -173.247451203761
 rel2e =      29.072830071832
 E_rel =     -93.590847362657

 Hessian of the SCF Energy
            1           2           3           4           5           6
    1   0.6750507   0.0000000  -0.0071607  -0.1021923  -0.0000000   0.0252259
    2   0.0000000   0.1378084  -0.0000000  -0.0000000  -0.0580544  -0.0000000
    3  -0.0071607  -0.0000000   0.6669142  -0.0459020  -0.0000000  -0.3133132
    4  -0.1021923  -0.0000000  -0.0459020   0.5564629   0.0000000  -0.0520603
    5  -0.0000000  -0.0580544  -0.0000000   0.0000000   0.0958944  -0.0000000
    6   0.0252259  -0.0000000  -0.3133132  -0.0520603  -0.0000000   0.6177446
    7   0.0415872   0.0000000   0.0872351  -0.2695737  -0.0000000   0.0505477
    8   0.0000000  -0.0019825  -0.0000000  -0.0000000  -0.0582572   0.0000000
    9   0.0274718  -0.0000000  -0.0248279   0.1218383   0.0000000  -0.1455861
   10  -0.0191910  -0.0000000  -0.0310471  -0.0526992   0.0000000   0.0270145
   11  -0.0000000   0.0041315   0.0000000   0.0000000   0.0079937  -0.0000000
   12  -0.0310449  -0.0000000  -0.0548996  -0.0270141   0.0000000   0.0595699
   13  -0.0579408  -0.0000000  -0.0298866  -0.0191923  -0.0000000   0.0310432
   14  -0.0000000  -0.0020211   0.0000000  -0.0000000   0.0041315   0.0000000
   15   0.0298877   0.0000000   0.0746146   0.0310451  -0.0000000  -0.0548995
   16  -0.2511362  -0.0000000  -0.0610804   0.0315262   0.0000000  -0.0756256
   17  -0.0000000  -0.0580436   0.0000000   0.0000000   0.0079652   0.0000000
   18  -0.1321779   0.0000000  -0.1634333  -0.0215396   0.0000000  -0.0246662
   19  -0.2663250  -0.0000000   0.1132188  -0.0163774  -0.0000000   0.0146800
   20  -0.0000000  -0.0389454  -0.0000000  -0.0000000   0.0065825  -0.0000000
   21   0.1132938  -0.0000000  -0.1358160   0.0508226   0.0000000  -0.0310371
   22  -0.0168486  -0.0000000  -0.0098461  -0.1281676   0.0000000  -0.0568843
   23  -0.0000000   0.0037432   0.0000000   0.0000000  -0.0161477   0.0000000
   24  -0.0290688   0.0000000  -0.0140886  -0.0569134   0.0000000  -0.0642391
   25  -0.0072306  -0.0000000  -0.0040255   0.0011429   0.0000000   0.0410245
   26   0.0000000   0.0054671  -0.0000000   0.0000000   0.0065257   0.0000000
   27   0.0015010   0.0000000   0.0033057   0.0047190  -0.0000000  -0.0484000
   28   0.0004805   0.0000000  -0.0001414   0.0009187   0.0000000  -0.0040593
   29   0.0000000  -0.0013105  -0.0000000  -0.0000000   0.0026101  -0.0000000
   30  -0.0001463   0.0000000   0.0003014  -0.0015026  -0.0000000  -0.0005588
   31   0.0017388   0.0000000   0.0066797   0.0007424   0.0000000  -0.0014326
   32  -0.0000000   0.0054651   0.0000000  -0.0000000  -0.0018424  -0.0000000
   33   0.0011246   0.0000000  -0.0056764  -0.0014605  -0.0000000   0.0024518
   34   0.0020081  -0.0000000  -0.0180440  -0.0025927  -0.0000000   0.0005229
   35  -0.0000000   0.0037422  -0.0000000  -0.0000000   0.0025987  -0.0000000
   36   0.0010936   0.0000000  -0.0330826  -0.0020321  -0.0000000   0.0029368
            7           8           9          10          11          12
    1   0.0415872   0.0000000   0.0274718  -0.0191910  -0.0000000  -0.0310449
    2   0.0000000  -0.0019825  -0.0000000  -0.0000000   0.0041315  -0.0000000
    3   0.0872351  -0.0000000  -0.0248279  -0.0310471   0.0000000  -0.0548996
    4  -0.2695737  -0.0000000   0.1218383  -0.0526992   0.0000000  -0.0270141
    5  -0.0000000  -0.0582572   0.0000000   0.0000000   0.0079937   0.0000000
    6   0.0505477   0.0000000  -0.1455861   0.0270145  -0.0000000   0.0595699
    7   0.6640265   0.0000000  -0.0000013  -0.2695768  -0.0000000  -0.0505487
    8   0.0000000   0.1396085  -0.0000000  -0.0000000  -0.0582572  -0.0000000
    9  -0.0000013  -0.0000000   0.6788056  -0.1218365   0.0000000  -0.1455877
   10  -0.2695768  -0.0000000  -0.1218365   0.5564725   0.0000000   0.0520588
   11  -0.0000000  -0.0582572   0.0000000   0.0000000   0.0958944   0.0000000
   12  -0.0505487  -0.0000000  -0.1455877   0.0520588   0.0000000   0.6177420
   13   0.0415888   0.0000000  -0.0274709  -0.1021979  -0.0000000  -0.0252261
   14  -0.0000000  -0.0019825   0.0000000  -0.0000000  -0.0580544  -0.0000000
   15  -0.0872338   0.0000000  -0.0248297   0.0459004  -0.0000000  -0.3133118
   16  -0.0729109  -0.0000000   0.0000014   0.0315279  -0.0000000   0.0756257
   17  -0.0000000   0.0041504  -0.0000000   0.0000000   0.0079652  -0.0000000
   18   0.0000007  -0.0000000  -0.0011070   0.0215434   0.0000000  -0.0246665
   19  -0.0003866   0.0000000  -0.0023710   0.0007425   0.0000000   0.0014325
   20  -0.0000000   0.0054893   0.0000000  -0.0000000  -0.0018424   0.0000000
   21  -0.0079741  -0.0000000  -0.0035118   0.0014606   0.0000000   0.0024518
   22  -0.0317966   0.0000000  -0.0207559   0.0009187   0.0000000   0.0040593
   23  -0.0000000   0.0038318  -0.0000000  -0.0000000   0.0026101   0.0000000
   24  -0.0013368  -0.0000000   0.0007063   0.0015025   0.0000000  -0.0005587
   25  -0.0709931   0.0000000  -0.0000001   0.0011429  -0.0000000  -0.0410245
   26  -0.0000000  -0.0406156  -0.0000000   0.0000000   0.0065257  -0.0000000
   27   0.0000001   0.0000000  -0.3318235  -0.0047192  -0.0000000  -0.0484000
   28  -0.0317965  -0.0000000   0.0207561  -0.1281677  -0.0000000   0.0568843
   29  -0.0000000   0.0038318   0.0000000   0.0000000  -0.0161477  -0.0000000
   30   0.0013370   0.0000000   0.0007061   0.0569134  -0.0000000  -0.0642390
   31  -0.0003866  -0.0000000   0.0023711  -0.0163770   0.0000000  -0.0146800
   32   0.0000000   0.0054893   0.0000000  -0.0000000   0.0065825   0.0000000
   33   0.0079741   0.0000000  -0.0035118  -0.0508226   0.0000000  -0.0310370
   34   0.0002205   0.0000000  -0.0000001  -0.0025929  -0.0000000  -0.0005229
   35   0.0000000  -0.0013060   0.0000000  -0.0000000   0.0025987  -0.0000000
   36   0.0000000  -0.0000000   0.0005664   0.0020320   0.0000000   0.0029369
           13          14          15          16          17          18
    1  -0.0579408  -0.0000000   0.0298877  -0.2511362  -0.0000000  -0.1321779
    2  -0.0000000  -0.0020211   0.0000000  -0.0000000  -0.0580436   0.0000000
    3  -0.0298866   0.0000000   0.0746146  -0.0610804   0.0000000  -0.1634333
    4  -0.0191923  -0.0000000   0.0310451   0.0315262   0.0000000  -0.0215396
    5  -0.0000000   0.0041315  -0.0000000   0.0000000   0.0079652   0.0000000
    6   0.0310432   0.0000000  -0.0548995  -0.0756256   0.0000000  -0.0246662
    7   0.0415888  -0.0000000  -0.0872338  -0.0729109  -0.0000000   0.0000007
    8   0.0000000  -0.0019825   0.0000000  -0.0000000   0.0041504  -0.0000000
    9  -0.0274709   0.0000000  -0.0248297   0.0000014  -0.0000000  -0.0011070
   10  -0.1021979  -0.0000000   0.0459004   0.0315279   0.0000000   0.0215434
   11  -0.0000000  -0.0580544  -0.0000000  -0.0000000   0.0079652   0.0000000
   12  -0.0252261  -0.0000000  -0.3133118   0.0756257  -0.0000000  -0.0246665
   13   0.6750501   0.0000000   0.0071614  -0.2511349  -0.0000000   0.1321762
   14   0.0000000   0.1378084   0.0000000  -0.0000000  -0.0580436  -0.0000000
   15   0.0071614   0.0000000   0.6669140   0.0610797  -0.0000000  -0.1634299
   16  -0.2511349  -0.0000000   0.0610797   0.6476364   0.0000000  -0.0000005
   17  -0.0000000  -0.0580436  -0.0000000   0.0000000   0.0958290   0.0000000
   18   0.1321762  -0.0000000  -0.1634299  -0.0000005   0.0000000   0.5286246
   19   0.0017385   0.0000000  -0.0066797  -0.0557253   0.0000000   0.0282197
   20  -0.0000000   0.0054651  -0.0000000   0.0000000   0.0064719   0.0000000
   21  -0.0011246  -0.0000000  -0.0056764  -0.0076405   0.0000000   0.0080646
   22   0.0004804  -0.0000000   0.0001415   0.0021951   0.0000000   0.0007553
   23   0.0000000  -0.0013105   0.0000000  -0.0000000   0.0026119  -0.0000000
   24   0.0001462  -0.0000000   0.0003015   0.0032934   0.0000000  -0.0018515
   25  -0.0072306  -0.0000000   0.0040255   0.0032751   0.0000000   0.0000000
   26   0.0000000   0.0054671   0.0000000  -0.0000000  -0.0018310  -0.0000000
   27  -0.0015009   0.0000000   0.0033057  -0.0000001  -0.0000000  -0.0001041
   28  -0.0168485  -0.0000000   0.0098459   0.0021951   0.0000000  -0.0007552
   29  -0.0000000   0.0037432  -0.0000000  -0.0000000   0.0026119   0.0000000
   30   0.0290689   0.0000000  -0.0140885  -0.0032935  -0.0000000  -0.0018513
   31  -0.2663252  -0.0000000  -0.1132189  -0.0557252   0.0000000  -0.0282197
   32  -0.0000000  -0.0389454  -0.0000000   0.0000000   0.0064719   0.0000000
   33  -0.1132939  -0.0000000  -0.1358162   0.0076405  -0.0000000   0.0080645
   34   0.0020081  -0.0000000   0.0180441  -0.0317226   0.0000000  -0.0000001
   35   0.0000000   0.0037422  -0.0000000  -0.0000000  -0.0161592   0.0000000
   36  -0.0010935   0.0000000  -0.0330826   0.0000000  -0.0000000  -0.1636454
           19          20          21          22          23          24
    1  -0.2663250  -0.0000000   0.1132938  -0.0168486  -0.0000000  -0.0290688
    2  -0.0000000  -0.0389454  -0.0000000  -0.0000000   0.0037432   0.0000000
    3   0.1132188  -0.0000000  -0.1358160  -0.0098461   0.0000000  -0.0140886
    4  -0.0163774  -0.0000000   0.0508226  -0.1281676   0.0000000  -0.0569134
    5  -0.0000000   0.0065825   0.0000000   0.0000000  -0.0161477   0.0000000
    6   0.0146800  -0.0000000  -0.0310371  -0.0568843   0.0000000  -0.0642391
    7  -0.0003866  -0.0000000  -0.0079741  -0.0317966  -0.0000000  -0.0013368
    8   0.0000000   0.0054893  -0.0000000   0.0000000   0.0038318  -0.0000000
    9  -0.0023710   0.0000000  -0.0035118  -0.0207559  -0.0000000   0.0007063
   10   0.0007425  -0.0000000   0.0014606   0.0009187  -0.0000000   0.0015025
   11   0.0000000  -0.0018424   0.0000000   0.0000000   0.0026101   0.0000000
   12   0.0014325   0.0000000   0.0024518   0.0040593   0.0000000  -0.0005587
   13   0.0017385  -0.0000000  -0.0011246   0.0004804   0.0000000   0.0001462
   14   0.0000000   0.0054651  -0.0000000  -0.0000000  -0.0013105  -0.0000000
   15  -0.0066797  -0.0000000  -0.0056764   0.0001415   0.0000000   0.0003015
   16  -0.0557253   0.0000000  -0.0076405   0.0021951  -0.0000000   0.0032934
   17   0.0000000   0.0064719   0.0000000   0.0000000   0.0026119   0.0000000
   18   0.0282197   0.0000000   0.0080646   0.0007553  -0.0000000  -0.0018515
   19   0.3365514   0.0000000  -0.1489723   0.0040034   0.0000000  -0.0023658
   20   0.0000000   0.0208216   0.0000000   0.0000000  -0.0023964   0.0000000
   21  -0.1489723   0.0000000   0.1659423   0.0016936  -0.0000000  -0.0010673
   22   0.0040034   0.0000000   0.0016936   0.1727169   0.0000000   0.0825239
   23   0.0000000  -0.0023964  -0.0000000   0.0000000   0.0087619  -0.0000000
   24  -0.0023658   0.0000000  -0.0010673   0.0825239  -0.0000000   0.0798043
   25   0.0001391   0.0000000   0.0025094  -0.0001777   0.0000000   0.0039035
   26  -0.0000000   0.0001854   0.0000000  -0.0000000  -0.0024345  -0.0000000
   27   0.0014588  -0.0000000  -0.0021735  -0.0000029   0.0000000   0.0023651
   28  -0.0019105   0.0000000   0.0011594  -0.0011664  -0.0000000   0.0002221
   29   0.0000000   0.0002803  -0.0000000  -0.0000000   0.0002240   0.0000000
   30   0.0011616  -0.0000000  -0.0005696  -0.0002221   0.0000000   0.0000540
   31  -0.0032934  -0.0000000  -0.0005145  -0.0019105   0.0000000  -0.0011616
   32   0.0000000   0.0001887  -0.0000000   0.0000000   0.0002803   0.0000000
   33   0.0005145   0.0000000   0.0012827  -0.0011594   0.0000000  -0.0005696
   34   0.0008430   0.0000000  -0.0047134  -0.0002470  -0.0000000  -0.0007453
   35   0.0000000  -0.0023005   0.0000000  -0.0000000   0.0002259   0.0000000
   36  -0.0002970  -0.0000000   0.0021104  -0.0003027   0.0000000  -0.0008564
           25          26          27          28          29          30
    1  -0.0072306   0.0000000   0.0015010   0.0004805   0.0000000  -0.0001463
    2  -0.0000000   0.0054671   0.0000000   0.0000000  -0.0013105   0.0000000
    3  -0.0040255  -0.0000000   0.0033057  -0.0001414  -0.0000000   0.0003014
    4   0.0011429   0.0000000   0.0047190   0.0009187  -0.0000000  -0.0015026
    5   0.0000000   0.0065257  -0.0000000   0.0000000   0.0026101  -0.0000000
    6   0.0410245   0.0000000  -0.0484000  -0.0040593  -0.0000000  -0.0005588
    7  -0.0709931  -0.0000000   0.0000001  -0.0317965  -0.0000000   0.0013370
    8   0.0000000  -0.0406156   0.0000000  -0.0000000   0.0038318   0.0000000
    9  -0.0000001  -0.0000000  -0.3318235   0.0207561   0.0000000   0.0007061
   10   0.0011429   0.0000000  -0.0047192  -0.1281677   0.0000000   0.0569134
   11  -0.0000000   0.0065257  -0.0000000  -0.0000000  -0.0161477  -0.0000000
   12  -0.0410245  -0.0000000  -0.0484000   0.0568843  -0.0000000  -0.0642390
   13  -0.0072306   0.0000000  -0.0015009  -0.0168485  -0.0000000   0.0290689
   14  -0.0000000   0.0054671   0.0000000  -0.0000000   0.0037432   0.0000000
   15   0.0040255   0.0000000   0.0033057   0.0098459  -0.0000000  -0.0140885
   16   0.0032751  -0.0000000  -0.0000001   0.0021951  -0.0000000  -0.0032935
   17   0.0000000  -0.0018310  -0.0000000   0.0000000   0.0026119  -0.0000000
   18   0.0000000  -0.0000000  -0.0001041  -0.0007552   0.0000000  -0.0018513
   19   0.0001391  -0.0000000   0.0014588  -0.0019105   0.0000000   0.0011616
   20   0.0000000   0.0001854  -0.0000000   0.0000000   0.0002803  -0.0000000
   21   0.0025094   0.0000000  -0.0021735   0.0011594  -0.0000000  -0.0005696
   22  -0.0001777  -0.0000000  -0.0000029  -0.0011664  -0.0000000  -0.0002221
   23   0.0000000  -0.0024345   0.0000000  -0.0000000   0.0002240   0.0000000
   24   0.0039035  -0.0000000   0.0023651   0.0002221   0.0000000   0.0000540
   25   0.0798703  -0.0000000  -0.0000000  -0.0001777   0.0000000  -0.0039035
   26  -0.0000000   0.0226791   0.0000000  -0.0000000  -0.0024345   0.0000000
   27  -0.0000000   0.0000000   0.4243102   0.0000029  -0.0000000   0.0023651
   28  -0.0001777  -0.0000000   0.0000029   0.1727168   0.0000000  -0.0825239
   29   0.0000000  -0.0024345  -0.0000000   0.0000000   0.0087619   0.0000000
   30  -0.0039035   0.0000000   0.0023651  -0.0825239   0.0000000   0.0798043
   31   0.0001391  -0.0000000  -0.0014588   0.0040034   0.0000000   0.0023658
   32   0.0000000   0.0001854  -0.0000000   0.0000000  -0.0023964  -0.0000000
   33  -0.0025094  -0.0000000  -0.0021734  -0.0016936   0.0000000  -0.0010673
   34   0.0001004  -0.0000000  -0.0000000  -0.0002470  -0.0000000   0.0007453
   35  -0.0000000   0.0002803   0.0000000   0.0000000   0.0002259  -0.0000000
   36   0.0000000  -0.0000000  -0.0025772   0.0003027   0.0000000  -0.0008564
           31          32          33          34          35          36
    1   0.0017388  -0.0000000   0.0011246   0.0020081  -0.0000000   0.0010936
    2   0.0000000   0.0054651   0.0000000  -0.0000000   0.0037422   0.0000000
    3   0.0066797   0.0000000  -0.0056764  -0.0180440  -0.0000000  -0.0330826
    4   0.0007424  -0.0000000  -0.0014605  -0.0025927  -0.0000000  -0.0020321
    5   0.0000000  -0.0018424  -0.0000000  -0.0000000   0.0025987  -0.0000000
    6  -0.0014326  -0.0000000   0.0024518   0.0005229  -0.0000000   0.0029368
    7  -0.0003866   0.0000000   0.0079741   0.0002205   0.0000000   0.0000000
    8  -0.0000000   0.0054893   0.0000000   0.0000000  -0.0013060  -0.0000000
    9   0.0023711   0.0000000  -0.0035118  -0.0000001   0.0000000   0.0005664
   10  -0.0163770  -0.0000000  -0.0508226  -0.0025929  -0.0000000   0.0020320
   11   0.0000000   0.0065825   0.0000000  -0.0000000   0.0025987   0.0000000
   12  -0.0146800   0.0000000  -0.0310370  -0.0005229  -0.0000000   0.0029369
   13  -0.2663252  -0.0000000  -0.1132939   0.0020081   0.0000000  -0.0010935
   14  -0.0000000  -0.0389454  -0.0000000  -0.0000000   0.0037422   0.0000000
   15  -0.1132189  -0.0000000  -0.1358162   0.0180441  -0.0000000  -0.0330826
   16  -0.0557252   0.0000000   0.0076405  -0.0317226  -0.0000000   0.0000000
   17   0.0000000   0.0064719  -0.0000000   0.0000000  -0.0161592  -0.0000000
   18  -0.0282197   0.0000000   0.0080645  -0.0000001   0.0000000  -0.1636454
   19  -0.0032934   0.0000000   0.0005145   0.0008430   0.0000000  -0.0002970
   20  -0.0000000   0.0001887   0.0000000   0.0000000  -0.0023005  -0.0000000
   21  -0.0005145  -0.0000000   0.0012827  -0.0047134   0.0000000   0.0021104
   22  -0.0019105   0.0000000  -0.0011594  -0.0002470  -0.0000000  -0.0003027
   23   0.0000000   0.0002803   0.0000000  -0.0000000   0.0002259   0.0000000
   24  -0.0011616   0.0000000  -0.0005696  -0.0007453   0.0000000  -0.0008564
   25   0.0001391   0.0000000  -0.0025094   0.0001004  -0.0000000   0.0000000
   26  -0.0000000   0.0001854  -0.0000000  -0.0000000   0.0002803  -0.0000000
   27  -0.0014588  -0.0000000  -0.0021734  -0.0000000   0.0000000  -0.0025772
   28   0.0040034   0.0000000  -0.0016936  -0.0002470   0.0000000   0.0003027
   29   0.0000000  -0.0023964   0.0000000  -0.0000000   0.0002259   0.0000000
   30   0.0023658  -0.0000000  -0.0010673   0.0007453  -0.0000000  -0.0008564
   31   0.3365515   0.0000000   0.1489723   0.0008430  -0.0000000   0.0002970
   32   0.0000000   0.0208216   0.0000000   0.0000000  -0.0023005  -0.0000000
   33   0.1489723   0.0000000   0.1659422   0.0047134  -0.0000000   0.0021104
   34   0.0008430   0.0000000   0.0047134   0.0313790   0.0000000   0.0000000
   35  -0.0000000  -0.0023005  -0.0000000   0.0000000   0.0086522  -0.0000000
   36   0.0002970  -0.0000000   0.0021104   0.0000000  -0.0000000   0.2234393
 **********************************************************************
 **                                                                  **
 **                       VIBRATIONAL ANALYSIS                       **
 **                       --------------------                       **
 **                                                                  **
 **        VIBRATIONAL FREQUENCIES (CM**-1) AND NORMAL MODES         **
 **     FORCE CONSTANTS (mDYN/ANGSTROM) AND REDUCED MASSES (AMU)     **
 **                  INFRARED INTENSITIES (KM/MOL)                   **
 **                                                                  **
 **********************************************************************


 Mode:                 1                      2                      3
 Frequency:        82.71                  85.23                  89.85
 Force Cnst:      0.0832                 0.0881                 0.0972
 Red. Mass:      20.6325                20.5923                20.4394
 IR Active:          NO                     YES                    YES
 IR Intens:        0.000                  0.003                  0.094
 Raman Active:       YES                    YES                    YES
               X      Y      Z        X      Y      Z        X      Y      Z
 C          0.000 -0.253 -0.000    0.000 -0.170  0.000   -0.000  0.314  0.000
 C          0.000 -0.089 -0.000   -0.000  0.038  0.000   -0.000  0.293  0.000
 C          0.000 -0.000 -0.000   -0.000  0.275 -0.000   -0.000  0.355  0.000
 C          0.000  0.089 -0.000   -0.000  0.038 -0.000   -0.000  0.293 -0.000
 C         -0.000  0.253 -0.000    0.000 -0.170 -0.000   -0.000  0.314 -0.000
 C         -0.000  0.000  0.000    0.000 -0.125 -0.000   -0.000  0.277  0.000
 F          0.000 -0.637 -0.000    0.000 -0.405  0.000   -0.000  0.300  0.000
 Br        -0.000  0.148  0.000   -0.000 -0.070  0.000   -0.000 -0.181 -0.000
 F          0.000 -0.000 -0.000   -0.000  0.689 -0.000   -0.000  0.398  0.000
 Br         0.000 -0.148  0.000    0.000 -0.070  0.000   -0.000 -0.181  0.000
 F         -0.000  0.637 -0.000    0.000 -0.405 -0.000   -0.000  0.300 -0.000
 Br        -0.000 -0.000  0.000   -0.000  0.186  0.000    0.000 -0.158 -0.000
 TransDip   0.000 -0.000  0.000   -0.000  0.002  0.000    0.000 -0.010  0.000

 Mode:                 4                      5                      6
 Frequency:       119.00                 119.20                 207.45
 Force Cnst:      0.4036                 0.4089                 0.3768
 Red. Mass:      48.3749                48.8424                14.8596
 IR Active:          YES                    YES                    YES
 IR Intens:        0.131                  0.135                  1.523
 Raman Active:       YES                    YES                    YES
               X      Y      Z        X      Y      Z        X      Y      Z
 C         -0.248 -0.000  0.024    0.022  0.000 -0.221   -0.000 -0.268  0.000
 C         -0.224 -0.000 -0.009   -0.011  0.000 -0.211    0.000 -0.355 -0.000
 C         -0.209 -0.000 -0.000    0.000 -0.000 -0.259   -0.000 -0.245 -0.000
 C         -0.224 -0.000  0.009    0.011 -0.000 -0.211    0.000 -0.355 -0.000
 C         -0.248 -0.000 -0.024   -0.022 -0.000 -0.221   -0.000 -0.268 -0.000
 C         -0.205 -0.000 -0.000    0.000 -0.000 -0.229    0.000 -0.371  0.000
 F         -0.247 -0.000  0.033    0.030  0.000 -0.211   -0.000  0.363 -0.000
 Br        -0.075  0.000 -0.347   -0.352 -0.000  0.324   -0.000  0.004 -0.000
 F         -0.198  0.000 -0.000    0.000 -0.000 -0.261    0.000  0.380 -0.000
 Br        -0.075  0.000  0.347    0.352  0.000  0.324    0.000  0.004 -0.000
 F         -0.247 -0.000 -0.033   -0.030 -0.000 -0.211   -0.000  0.363 -0.000
 Br         0.524  0.000 -0.000   -0.000 -0.000 -0.277    0.000  0.010  0.000
 TransDip   0.012  0.000  0.000   -0.000  0.000  0.012    0.000 -0.040 -0.000

 Mode:                 7                      8                      9
 Frequency:       216.25                 242.43                 258.84
 Force Cnst:      0.5648                 2.5461                 0.9616
 Red. Mass:      20.4999                73.5253                24.3607
 IR Active:          YES                    YES                    YES
 IR Intens:        0.000                  0.000                  1.378
 Raman Active:       YES                    YES                    YES
               X      Y      Z        X      Y      Z        X      Y      Z
 C         -0.082  0.000 -0.144   -0.025  0.000  0.018    0.237 -0.000 -0.084
 C          0.087 -0.000 -0.152   -0.138  0.000 -0.075    0.002  0.000 -0.127
 C          0.167 -0.000  0.000    0.000  0.000 -0.023    0.088  0.000  0.000
 C          0.087 -0.000  0.152    0.138  0.000 -0.075    0.002  0.000  0.128
 C         -0.082  0.000  0.144    0.025  0.000  0.018    0.237 -0.000  0.084
 C         -0.173  0.000 -0.000   -0.000  0.000  0.160    0.225 -0.000 -0.000
 F         -0.253 -0.000 -0.440   -0.025  0.000  0.028    0.375  0.000  0.134
 Br        -0.063 -0.000  0.105   -0.478 -0.000 -0.281   -0.211  0.000 -0.112
 F          0.515  0.000  0.000    0.000 -0.000 -0.028    0.592 -0.000  0.000
 Br        -0.063  0.000 -0.105    0.478  0.000 -0.281   -0.211 -0.000  0.112
 F         -0.253 -0.000  0.440    0.025 -0.000  0.028    0.375  0.000 -0.134
 Br         0.124  0.000 -0.000    0.000 -0.000  0.551   -0.021 -0.000 -0.000
 TransDip  -0.000  0.000 -0.000   -0.000  0.000 -0.000   -0.038 -0.000 -0.000

 Mode:                10                     11                     12
 Frequency:       260.41                 335.82                 337.45
 Force Cnst:      0.9690                 0.8294                 0.8382
 Red. Mass:      24.2536                12.4815                12.4934
 IR Active:          YES                    NO                     YES
 IR Intens:        1.379                  0.000                  0.000
 Raman Active:       YES                    YES                    YES
               X      Y      Z        X      Y      Z        X      Y      Z
 C          0.084 -0.000 -0.138   -0.000  0.339  0.000   -0.000  0.191  0.000
 C          0.127 -0.000 -0.149   -0.000  0.598  0.000   -0.000 -0.351  0.000
 C          0.000  0.000 -0.283    0.000  0.000  0.000    0.000 -0.388  0.000
 C         -0.127  0.000 -0.149    0.000 -0.598  0.000    0.000 -0.351  0.000
 C         -0.084  0.000 -0.138    0.000 -0.339 -0.000   -0.000  0.191 -0.000
 C          0.000 -0.000  0.073   -0.000 -0.000 -0.000   -0.000  0.687 -0.000
 F         -0.134  0.000 -0.525   -0.000 -0.164 -0.000    0.000 -0.092  0.000
 Br         0.106 -0.000  0.083    0.000 -0.028  0.000    0.000  0.015 -0.000
 F          0.000 -0.000 -0.294    0.000 -0.000  0.000   -0.000  0.199  0.000
 Br        -0.106  0.000  0.083   -0.000  0.028  0.000    0.000  0.015  0.000
 F          0.134 -0.000 -0.525    0.000  0.164 -0.000    0.000 -0.092 -0.000
 Br        -0.000  0.000  0.276    0.000  0.000  0.000   -0.000 -0.031  0.000
 TransDip  -0.000  0.000  0.038   -0.000  0.000  0.000    0.000 -0.000 -0.000

 Mode:                13                     14                     15
 Frequency:       382.07                 382.09                 581.91
 Force Cnst:      1.5232                 1.5242                 3.4648
 Red. Mass:      17.7099                17.7196                17.3669
 IR Active:          YES                    YES                    YES
 IR Intens:        0.073                  0.106                  0.000
 Raman Active:       YES                    YES                    YES
               X      Y      Z        X      Y      Z        X      Y      Z
 C         -0.137 -0.000  0.127   -0.282 -0.000  0.136    0.242 -0.000 -0.139
 C         -0.073 -0.000  0.181   -0.098  0.000  0.071   -0.000  0.000  0.001
 C          0.000  0.000  0.362   -0.046  0.000  0.000   -0.000  0.000  0.282
 C          0.073  0.000  0.181   -0.098  0.000 -0.071    0.000 -0.000  0.001
 C          0.138  0.000  0.127   -0.282  0.000 -0.135   -0.242  0.000 -0.139
 C          0.000 -0.000  0.055   -0.221 -0.000  0.000   -0.000 -0.000 -0.001
 F         -0.421  0.000 -0.291   -0.188  0.000  0.420    0.435  0.000 -0.254
 Br        -0.040  0.000 -0.018    0.062  0.000  0.040   -0.008 -0.000 -0.005
 F         -0.000 -0.000  0.431    0.538 -0.000  0.000   -0.000 -0.000  0.506
 Br         0.040 -0.000 -0.018    0.062 -0.000 -0.040    0.008  0.000 -0.005
 F          0.421 -0.000 -0.290   -0.188 -0.000 -0.420   -0.435 -0.000 -0.254
 Br         0.000  0.000 -0.086   -0.007  0.000 -0.000   -0.000  0.000  0.009
 TransDip   0.000 -0.000  0.009   -0.010  0.000  0.000   -0.000  0.000  0.000

 Mode:                16                     17                     18
 Frequency:       642.99                 645.02                 702.55
 Force Cnst:      2.9637                 2.9840                 3.6963
 Red. Mass:      12.1671                12.1732                12.7102
 IR Active:          NO                     YES                    YES
 IR Intens:        0.000                  0.000                  0.000
 Raman Active:       YES                    YES                    YES
               X      Y      Z        X      Y      Z        X      Y      Z
 C         -0.000 -0.588  0.000   -0.000 -0.347 -0.000   -0.198  0.000 -0.343
 C          0.000  0.377 -0.000   -0.000 -0.208 -0.000    0.190 -0.000 -0.329
 C          0.000 -0.000 -0.000    0.000  0.675  0.000    0.395 -0.000  0.000
 C          0.000 -0.377  0.000    0.000 -0.208  0.000    0.190  0.000  0.329
 C         -0.000  0.588  0.000   -0.000 -0.347  0.000   -0.198 -0.000  0.343
 C         -0.000 -0.000  0.000   -0.000  0.440 -0.000   -0.381 -0.000 -0.000
 F         -0.000  0.106  0.000    0.000  0.062  0.000    0.089 -0.000  0.154
 Br        -0.000 -0.008 -0.000    0.000  0.005  0.000   -0.007 -0.000  0.013
 F         -0.000  0.000 -0.000   -0.000 -0.126  0.000   -0.179  0.000  0.000
 Br         0.000  0.008 -0.000    0.000  0.005 -0.000   -0.007 -0.000 -0.013
 F          0.000 -0.106 -0.000    0.000  0.062 -0.000    0.089  0.000 -0.154
 Br         0.000  0.000 -0.000    0.000 -0.009  0.000    0.015  0.000  0.000
 TransDip   0.000  0.000  0.000   -0.000 -0.000 -0.000   -0.000 -0.000 -0.000

 Mode:                19                     20                     21
 Frequency:       716.44                 718.50                 724.28
 Force Cnst:      4.0492                 4.0723                 3.7243
 Red. Mass:      13.3893                13.3886                12.0499
 IR Active:          YES                    YES                    YES
 IR Intens:       77.467                 77.835                  3.200
 Raman Active:       YES                    YES                    YES
               X      Y      Z        X      Y      Z        X      Y      Z
 C          0.042  0.000  0.243    0.243  0.000  0.324   -0.000  0.422 -0.000
 C          0.485 -0.000  0.191    0.192 -0.000  0.265   -0.000 -0.387 -0.000
 C          0.463  0.000 -0.000    0.000  0.000 -0.098   -0.000  0.441  0.000
 C          0.485 -0.000 -0.191   -0.192 -0.000  0.266   -0.000 -0.387  0.000
 C          0.042  0.000 -0.243   -0.243  0.000  0.324    0.000  0.422  0.000
 C          0.153 -0.000  0.000   -0.000 -0.000  0.593   -0.000 -0.378 -0.000
 F         -0.187 -0.000  0.073    0.072 -0.000 -0.104    0.000 -0.045 -0.000
 Br        -0.069  0.000 -0.034   -0.033  0.000 -0.030    0.000  0.005  0.000
 F         -0.063 -0.000 -0.000   -0.000 -0.000 -0.228    0.000 -0.050  0.000
 Br        -0.069  0.000  0.034    0.033  0.000 -0.030    0.000  0.005 -0.000
 F         -0.187 -0.000 -0.073   -0.072 -0.000 -0.104    0.000 -0.045  0.000
 Br        -0.011  0.000 -0.000    0.000  0.000 -0.089    0.000  0.004  0.000
 TransDip   0.282  0.000  0.000   -0.000  0.000  0.283   -0.000  0.057 -0.000

 Mode:                22                     23                     24
 Frequency:      1077.61                1077.85                1127.39
 Force Cnst:      9.3186                 9.3205                 9.1036
 Red. Mass:      13.6199                13.6167                12.1566
 IR Active:          YES                    YES                    YES
 IR Intens:       36.202                 36.178                  0.003
 Raman Active:       YES                    YES                    YES
               X      Y      Z        X      Y      Z        X      Y      Z
 C          0.146  0.000 -0.132    0.304 -0.000 -0.148    0.118  0.000 -0.067
 C          0.366 -0.000 -0.288   -0.123  0.000 -0.361   -0.481 -0.000 -0.282
 C         -0.000  0.000 -0.390    0.048 -0.000 -0.001    0.000 -0.000  0.129
 C         -0.366 -0.000 -0.290   -0.124 -0.000  0.360    0.481  0.000 -0.282
 C         -0.148 -0.000 -0.133    0.304  0.000  0.148   -0.118 -0.000 -0.067
 C         -0.001  0.000  0.326    0.500  0.000  0.001   -0.000  0.000  0.564
 F         -0.147 -0.000  0.130   -0.302  0.000  0.149   -0.040 -0.000  0.023
 Br        -0.008 -0.000 -0.002    0.010  0.000  0.008    0.020 -0.000  0.012
 F          0.000  0.000  0.388   -0.045  0.000  0.001   -0.000  0.000 -0.041
 Br         0.008  0.000 -0.002    0.010  0.000 -0.008   -0.020  0.000  0.012
 F          0.148  0.000  0.131   -0.301 -0.000 -0.148    0.040  0.000  0.023
 Br         0.000 -0.000 -0.015   -0.003 -0.000 -0.000   -0.000  0.000 -0.024
 TransDip  -0.000 -0.000 -0.193    0.193  0.000 -0.000   -0.000 -0.000 -0.002

 Mode:                25                     26                     27
 Frequency:      1295.57                1397.99                1445.55
 Force Cnst:     11.8683                14.6618                15.0780
 Red. Mass:      12.0009                12.7330                12.2469
 IR Active:          YES                    YES                    YES
 IR Intens:        0.000                  0.005                189.467
 Raman Active:       YES                    YES                    YES
               X      Y      Z        X      Y      Z        X      Y      Z
 C         -0.201 -0.000 -0.348    0.454  0.000 -0.264   -0.396 -0.000 -0.174
 C         -0.207  0.000  0.358    0.128 -0.000  0.073    0.285  0.000 -0.114
 C          0.403  0.000  0.000    0.000 -0.000  0.530   -0.002 -0.000  0.509
 C         -0.207 -0.000 -0.358   -0.128  0.000  0.073   -0.283 -0.000 -0.117
 C         -0.201 -0.000  0.348   -0.454 -0.000 -0.264    0.398  0.000 -0.170
 C          0.415  0.000 -0.000    0.000  0.000 -0.146   -0.001 -0.000  0.380
 F         -0.003  0.000 -0.006   -0.160 -0.000  0.093    0.079  0.000 -0.010
 Br        -0.000  0.000  0.000   -0.007 -0.000 -0.004   -0.005  0.000  0.001
 F          0.007  0.000 -0.000   -0.000 -0.000 -0.186    0.000  0.000 -0.146
 Br        -0.000  0.000 -0.000    0.007  0.000 -0.004    0.005 -0.000  0.001
 F         -0.003  0.000  0.006    0.160  0.000  0.093   -0.080 -0.000 -0.011
 Br         0.000 -0.000  0.000   -0.000  0.000  0.008    0.000  0.000 -0.009
 TransDip  -0.000 -0.000 -0.000   -0.000  0.000  0.002    0.002  0.000  0.441

 Mode:                28                     29                     30
 Frequency:      1445.72                1605.01                1605.32
 Force Cnst:     15.0806                18.2428                18.2496
 Red. Mass:      12.2461                12.0194                12.0193
 IR Active:          YES                    YES                    YES
 IR Intens:      189.916                 28.974                 29.082
 Raman Active:       YES                    YES                    YES
               X      Y      Z        X      Y      Z        X      Y      Z
 C         -0.285 -0.000  0.394    0.090  0.000  0.461    0.355  0.000  0.095
 C         -0.212  0.000 -0.286    0.109 -0.000 -0.436   -0.310 -0.000  0.106
 C          0.401  0.000  0.002   -0.002 -0.000  0.301    0.516  0.000  0.001
 C         -0.214  0.000  0.285   -0.106 -0.000 -0.435   -0.311 -0.000 -0.110
 C         -0.281 -0.000 -0.396   -0.094  0.000  0.462    0.354  0.000 -0.090
 C          0.280  0.000  0.002    0.002 -0.000 -0.248   -0.496 -0.000 -0.001
 F          0.101  0.000 -0.079    0.008 -0.000 -0.024   -0.033 -0.000  0.007
 Br         0.006  0.000  0.005   -0.000  0.000  0.002    0.001 -0.000 -0.000
 F         -0.036 -0.000 -0.001    0.000  0.000 -0.037   -0.020 -0.000 -0.000
 Br         0.006 -0.000 -0.005    0.000  0.000  0.002    0.001  0.000  0.000
 F          0.100  0.000  0.079   -0.007 -0.000 -0.024   -0.033 -0.000 -0.007
 Br        -0.004 -0.000 -0.000   -0.000 -0.000  0.001    0.002  0.000  0.000
 TransDip  -0.441 -0.000  0.002   -0.001  0.000  0.172    0.173  0.000  0.001

 STANDARD THERMODYNAMIC QUANTITIES AT   298.15 K  AND     1.00 ATM

   This Molecule has  0 Imaginary Frequencies
   Zero point vibrational energy:       28.489 kcal/mol

   Atom    1 Element C  Has Mass   12.00000
   Atom    2 Element C  Has Mass   12.00000
   Atom    3 Element C  Has Mass   12.00000
   Atom    4 Element C  Has Mass   12.00000
   Atom    5 Element C  Has Mass   12.00000
   Atom    6 Element C  Has Mass   12.00000
   Atom    7 Element F  Has Mass   18.99840
   Atom    8 Element Br Has Mass   78.91830
   Atom    9 Element F  Has Mass   18.99840
   Atom   10 Element Br Has Mass   78.91830
   Atom   11 Element F  Has Mass   18.99840
   Atom   12 Element Br Has Mass   78.91830
   Molecular Mass:   365.750100 amu
   Principal axes and moments of inertia in amu*Bohr^2:
                             1           2           3
    Eigenvalues --     5582.26544  5593.71742 11175.98286
          X               0.00000     1.00000     0.00000
          Y               0.00000    -0.00000     1.00000
          Z               1.00000    -0.00000     0.00000
   Rotational Symmetry Number is   2
   The Molecule is an Asymmetric Top
   Translational Enthalpy:        0.889 kcal/mol
   Rotational Enthalpy:           0.889 kcal/mol
   Vibrational Enthalpy:         33.888 kcal/mol
   gas constant (RT):             0.592 kcal/mol
   Translational Entropy:        43.583  cal/mol.K
   Rotational Entropy:           32.833  cal/mol.K
   Vibrational Entropy:          33.851  cal/mol.K

   Total Enthalpy:               36.258 kcal/mol
   Total Entropy:               110.268  cal/mol.K

 ======================================================================

 STANDARD THERMODYNAMIC QUANTITIES FOR ANHARMONIC VIBRATION -- TOSH

   Zero point vibrational energy: ************ kcal/mol

   Vibrational Enthalpy:       Infinity kcal/mol
   Vibrational Entropy:             NaN  cal/mol.K

   Total Enthalpy:             Infinity kcal/mol
   Total Entropy:                   NaN  cal/mol.K

 ======================================================================

 STANDARD THERMODYNAMIC QUANTITIES FOR ANHARMONIC VIBRATION -- VPT2

   Zero point vibrational energy: ************ kcal/mol

   Vibrational Enthalpy:       Infinity kcal/mol
   Vibrational Entropy:             NaN  cal/mol.K

   Total Enthalpy:             Infinity kcal/mol
   Total Entropy:                   NaN  cal/mol.K

 ======================================================================

Archival summary:
1\1\february\FREQ\ProcedureUnspecified\BasisUnspecified\r336\taweetha\MonDec205:02:022019MonDec205:02:022019\0\\#,FREQ,ProcedureUnspecified,BasisUnspecified,\\0,1\Br\C,1,1.89046\C,2,1.39273,1,120.706\F,3,1.33298,2,119.206,1,-0,0\C,3,1.39273,2,121.588,1,180,0\C,5,1.39284,3,118.427,2,-0,0\F,6,1.33278,5,119.198,3,-180,0\C,2,1.39284,1,120.867,3,-180,0\F,8,1.33278,2,119.198,1,-0,0\C,6,1.39288,5,121.553,3,0,0\Br,5,1.89046,3,120.706,2,180,0\Br,10,1.8921,6,120.774,5,180,0\\\@

 Total job time:  571.38s(wall), 3278.71s(cpu) 
 Mon Dec  2 05:02:02 2019

        *************************************************************
        *                                                           *
        *  Thank you very much for using Q-Chem.  Have a nice day.  *
        *                                                           *
        *************************************************************
