# Supplementary material for: Geometric and energetic data from quantum chemical calculations of halobenzenes and xylenes
Source: Data Brief. 2020 Mar 5;30:105386. doi: 10.1016/j.dib.2020.105386 (PMC7114895; doi:10.1016/j.dib.2020.105386)
Supplement: Supplementary file 1 [file mmc1.zip › halobenzene/B3LYP/FBrFBrFI.out]

                  Welcome to Q-Chem
     A Quantum Leap Into The Future Of Chemistry


 Q-Chem 5.2 (devel), Q-Chem, Inc., Pleasanton, CA (2019)

 Yihan Shao,  Zhengting Gan,  E. Epifanovsky,  A. T. B. Gilbert,  M. Wormit,  
 J. Kussmann,  A. W. Lange,  A. Behn,  Jia Deng,  Xintian Feng,  D. Ghosh,  
 M. Goldey,  P. R. Horn,  L. D. Jacobson,  I. Kaliman,  T. Kus,  A. Landau,  
 Jie Liu,  E. I. Proynov,  R. M. Richard,  R. P. Steele,  E. J. Sundstrom,  
 H. L. Woodcock III,  P. M. Zimmerman,  D. Zuev,  B. Albrecht,  E. Alguire,  
 S. A. Baeppler,  D. Barton,  Z. Benda,  Y. A. Bernard,  E. J. Berquist,  
 K. B. Bravaya,  H. Burton,  D. Casanova,  Chun-Min Chang,  Yunqing Chen,  
 A. Chien,  K. D. Closser,  M. P. Coons,  S. Coriani,  S. Dasgupta,  
 A. L. Dempwolff,  M. Diedenhofen,  Hainam Do,  R. G. Edgar,  Po-Tung Fang,  
 S. Faraji,  S. Fatehi,  Qingguo Feng,  K. D. Fenk,  J. Fosso-Tande,  
 J. Gayvert,  Qinghui Ge,  A. Ghysels,  G. Gidofalvi,  J. Gomes,  
 J. Gonthier,  A. Gunina,  D. Hait,  M. W. D. Hanson-Heine,  
 P. H. P. Harbach,  A. W. Hauser,  M. F. Herbst,  J. E. Herr,  
 E. G. Hohenstein,  Z. C. Holden,  Kerwin Hui,  B. C. Huynh,  T.-C. Jagau,  
 Hyunjun Ji,  B. Kaduk,  K. Khistyaev,  Jaehoon Kim,  P. Klunzinger,  K. Koh,  
 D. Kosenkov,  L. Koulias,  T. Kowalczyk,  C. M. Krauter,  A. Kunitsa,  
 Ka Un Lao,  A. Laurent,  K. V. Lawler,  Joonho Lee,  D. Lefrancois,  
 S. Lehtola,  D. S. Levine,  Yi-Pei Li,  You-Sheng Lin,  Fenglai Liu,  
 E. Livshits,  A. Luenser,  P. Manohar,  E. Mansoor,  S. F. Manzer,  
 Shan-Ping Mao,  Yuezhi Mao,  N. Mardirossian,  A. V. Marenich,  
 T. Markovich,  L. A. Martinez-Martinez,  S. A. Maurer,  N. J. Mayhall,  
 S. C. McKenzie,  J.-M. Mewes,  P. Morgante,  A. F. Morrison,  
 J. W. Mullinax,  K. Nanda,  T. S. Nguyen-Beck,  R. Olivares-Amaya,  
 J. A. Parkhill,  Zheng Pei,  T. M. Perrine,  F. Plasser,  P. Pokhilko,  
 S. Prager,  A. Prociuk,  E. Ramos,  D. R. Rehn,  F. Rob,  M. Scheurer,  
 M. Schneider,  N. Sergueev,  S. M. Sharada,  S. Sharma,  D. W. Small,  
 T. Stauch,  T. Stein,  Yu-Chuan Su,  A. J. W. Thom,  A. Tkatchenko,  
 T. Tsuchimochi,  N. M. Tubman,  L. Vogt,  M. L. Vidal,  O. Vydrov,  
 M. A. Watson,  J. Wenzel,  M. de Wergifosse,  T. A. Wesolowski,  A. White,  
 J. Witte,  A. Yamada,  Jun Yang,  K. Yao,  S. Yeganeh,  S. R. Yost,  
 Zhi-Qiang You,  A. Zech,  Igor Ying Zhang,  Xing Zhang,  Yan Zhao,  
 Ying Zhu,  B. R. Brooks,  G. K. L. Chan,  C. J. Cramer,  M. S. Gordon,  
 W. J. Hehre,  A. Klamt,  M. W. Schmidt,  C. D. Sherrill,  D. G. Truhlar,  
 A. Aspuru-Guzik,  R. Baer,  A. T. Bell,  N. A. Besley,  Jeng-Da Chai,  
 A. E. DePrince, III,  R. A. DiStasio Jr.,  A. Dreuw,  B. D. Dunietz,  
 T. R. Furlani,  Chao-Ping Hsu,  Yousung Jung,  Jing Kong,  D. S. Lambrecht,  
 WanZhen Liang,  C. Ochsenfeld,  V. A. Rassolov,  L. V. Slipchenko,  
 J. E. Subotnik,  T. Van Voorhis,  J. M. Herbert,  A. I. Krylov,  
 P. M. W. Gill,  M. Head-Gordon

 Contributors to earlier versions of Q-Chem not listed above: 
 R. D. Adamson,  B. Austin,  J. Baker,  G. J. O. Beran,  K. Brandhorst,  
 S. T. Brown,  E. F. C. Byrd,  A. K. Chakraborty,  C.-L. Cheng,  
 Siu Hung Chien,  D. M. Chipman,  D. L. Crittenden,  H. Dachsel,  
 R. J. Doerksen,  A. D. Dutoi,  L. Fusti-Molnar,  W. A. Goddard III,  
 A. Golubeva-Zadorozhnaya,  S. R. Gwaltney,  G. Hawkins,  A. Heyden,  
 S. Hirata,  G. Kedziora,  F. J. Keil,  C. Kelley,  Jihan Kim,  R. A. King,  
 R. Z. Khaliullin,  P. P. Korambath,  W. Kurlancheek,  A. M. Lee,  M. S. Lee,  
 S. V. Levchenko,  Ching Yeh Lin,  D. Liotard,  R. C. Lochan,  I. Lotan,  
 P. E. Maslen,  N. Nair,  D. P. O'Neill,  D. Neuhauser,  E. Neuscamman,  
 C. M. Oana,  R. Olson,  B. Peters,  R. Peverati,  P. A. Pieniazek,  
 Y. M. Rhee,  J. Ritchie,  M. A. Rohrdanz,  E. Rosta,  N. J. Russ,  
 H. F. Schaefer III,  N. E. Schultz,  N. Shenvi,  A. C. Simmonett,  A. Sodt,  
 D. Stuck,  K. S. Thanthiriwatte,  V. Vanovschi,  Tao Wang,  A. Warshel,  
 C. F. Williams,  Q. Wu,  X. Xu,  W. Zhang

 Please cite Q-Chem as follows:
 Y. Shao et al., Mol. Phys. 113, 184-215 (2015)
 DOI: 10.1080/00268976.2014.952696

 Q-Chem 5.2.1 for Intel X86 EM64T Linux

 Parts of Q-Chem use Armadillo 8.300.2 (Tropical Shenanigans).
 http://arma.sourceforge.net/

 Q-Chem begins on Mon Dec  2 05:02:02 2019  

Host: 
0

     Scratch files written to /scratch/taweetham/qchem31569//
NAlpha2: 186
NElect   186
Mult     1

Checking the input file for inconsistencies... 	...done.

--------------------------------------------------------------
User input:
--------------------------------------------------------------
$MOLECULE
0 1
C   
C	1	CC
C	2	CC	1	120.0		
C	3	CC	2	120.0	1	0.0
C	4	CC	3	120.0	2	0.0	
C	5 	CC	4	120.0	3	0.0
F	1	CF	2	120.0	3	180.0
Br	2	CBr	3	120.0	4	180.0
F	3	CF	4	120.0	5	180.0
Br	4	CBr	5	120.0	6	180.0
F	5	CF	6	120.0	1	180.0
I	6	CI	1	120.0	2	180.0

CC=1.39483
CH=1.08673
CF=1.33960
CCl=1.72090
CBr=1.89068
CI=2.07886
$END

$REM
   JOB_TYPE	OPTIMIZATION
   BASIS	6-311++G**
   METHOD	B3LYP
   MEM_TOTAL	64000
   SYM_IGNORE	TRUE
$END

--------------------------------------------------------------
 ----------------------------------------------------------------
             Standard Nuclear Orientation (Angstroms)
    I     Atom           X                Y                Z
 ----------------------------------------------------------------
    1      C       0.0000000000     0.0000000000     0.0000000000
    2      C       0.0000000000     0.0000000000     1.3948300000
    3      C       1.2079582140     0.0000000000     2.0922450000
    4      C       2.4159164279     0.0000000000     1.3948300000
    5      C       2.4159164279     0.0000000000    -0.0000000000
    6      C       1.2079582140     0.0000000000    -0.6974150000
    7      F      -1.1601276309    -0.0000000000    -0.6698000000
    8      Br     -1.6373769104    -0.0000000000     2.3401700000
    9      F       1.2079582140    -0.0000000000     3.4318450000
   10      Br      4.0532933383    -0.0000000000     2.3401700000
   11      F       3.5760440588    -0.0000000000    -0.6698000000
   12      I       1.2079582140    -0.0000000000    -2.7762750000
 ----------------------------------------------------------------
 Nuclear Repulsion Energy =        2036.18959136 hartrees
 There are       93 alpha and       93 beta electrons
 Requested basis set is 6-311++G(d,p)
 There are 116 shells and 356 basis functions

 Total QAlloc Memory Limit  64000 MB
 Mega-Array Size       188 MB
 MEM_STATIC part       192 MB
 A cutoff of  1.0D-11 yielded   4513 shell pairs
 There are     47074 function pairs (     51978 Cartesian)
 Smallest overlap matrix eigenvalue = 1.74E-06

 Q-Chem warning in module stvman/mkSTV.C, line 318:

 Overlap eigenvalue is smaller than square root of threshold
 Use THRESH >= 12 to get rid of this warning


 Scale SEOQF with 1.000000e-01/1.000000e-01/1.000000e-01

 Standard Electronic Orientation quadrupole field applied
 Nucleus-field energy     =    -0.0000000679 hartrees
 Guess from superposition of atomic densities
 Warning:  Energy on first SCF cycle will be non-variational
 SAD guess density has 186.000000 electrons

 -----------------------------------------------------------------------
  General SCF calculation program by
  Eric Jon Sundstrom, Paul Horn, Yuezhi Mao, Dmitri Zuev, Alec White,
  David Stuck, Shaama M.S., Shane Yost, Joonho Lee, David Small,
  Daniel Levine, Susi Lehtola, Hugh Burton, Evgeny Epifanovsky,
  Bang C. Huynh
 -----------------------------------------------------------------------
 Exchange:     0.2000 Hartree-Fock + 0.0800 Slater + 0.7200 B88
 Correlation:  0.1900 VWN1RPA + 0.8100 LYP
 Using SG-1 standard quadrature grid
 using 6 threads for integral computing
 -------------------------------------------------------
 OpenMP Integral computing Module                
 Release: version 2.0, May 2017, Q-Chem Inc. Pleasanton 
 -------------------------------------------------------
 A restricted SCF calculation will be
 performed using DIIS
 SCF converges when DIIS error is below 1.0e-08
 ---------------------------------------
  Cycle       Energy         DIIS error
 ---------------------------------------
    1  -12598.4848520958      3.18e-02  
    2  -12596.0276725410      2.46e-03  
    3  -12596.0127416277      2.61e-03  
    4  -12596.0769469868      5.23e-04  
    5  -12596.0805681192      2.20e-04  
    6  -12596.0812632082      7.85e-05  
    7  -12596.0813429680      1.38e-05  
    8  -12596.0813448207      8.16e-06  
    9  -12596.0813458120      1.63e-06  
   10  -12596.0813458376      3.40e-07  
   11  -12596.0813458384      1.15e-07  
   12  -12596.0813458387      4.67e-08  
   13  -12596.0813458382      1.13e-08  
   14  -12596.0813458396      3.77e-09  Convergence criterion met
 ---------------------------------------
 SCF time:   CPU 183.68s  wall 34.00s 
 SCF   energy in the final basis set =   -12596.0813458396
 Total energy in the final basis set =   -12596.0813458396

 --------------------------------------------------------------

                    Orbital Energies (a.u.)
 --------------------------------------------------------------

 Alpha MOs
 -- Occupied --
********-482.8631-482.8631-176.3265-165.7303-165.7281-165.7279 -62.5159
-62.5159 -56.3367 -56.3367 -56.3324 -56.3324 -56.3321 -56.3321 -35.8230
-31.3165 -31.3101 -31.3098 -24.7371 -24.7371 -24.7370 -22.9669 -22.9654
-22.9652 -22.9607 -22.9607 -10.3230 -10.3225 -10.3225 -10.2788 -10.2788
-10.2682  -8.7246  -8.7246  -6.5572  -6.5572  -6.5428  -6.5428  -6.5421
 -6.5421  -6.3724  -4.7856  -4.7699  -4.7692  -2.6678  -2.6678  -2.6640
 -2.6640  -2.6634  -2.6634  -2.6519  -2.6519  -2.6518  -2.6518  -2.0516
 -2.0465  -2.0460  -2.0325  -2.0323  -1.2799  -1.2793  -1.2789  -0.9399
 -0.8692  -0.8476  -0.7910  -0.7704  -0.7111  -0.6691  -0.6421  -0.6209
 -0.6029  -0.5585  -0.5582  -0.5339  -0.5119  -0.5114  -0.4873  -0.4699
 -0.4632  -0.4262  -0.4239  -0.4125  -0.4053  -0.3664  -0.3528  -0.3234
 -0.3189  -0.3064  -0.2902  -0.2757  -0.2681
 -- Virtual --
 -0.0842  -0.0624  -0.0609  -0.0395  -0.0271  -0.0107   0.0201   0.0217
  0.0364   0.0407   0.0506   0.0545   0.0571   0.0628   0.0679   0.0730
  0.0833   0.0838   0.0894   0.0969   0.1011   0.1043   0.1155   0.1204
  0.1275   0.1345   0.1375   0.1536   0.1606   0.1672   0.1694   0.1811
  0.1816   0.1873   0.1926   0.2013   0.2055   0.2143   0.2145   0.2353
  0.2358   0.2402   0.2515   0.2547   0.2847   0.2935   0.2979   0.3236
  0.3266   0.3337   0.3339   0.3394   0.3453   0.3690   0.3795   0.3861
  0.3874   0.3977   0.3981   0.3986   0.4036   0.4161   0.4251   0.4277
  0.4287   0.4523   0.4609   0.4845   0.4923   0.4956   0.5046   0.5192
  0.5343   0.5380   0.5422   0.5481   0.5759   0.5760   0.5803   0.5887
  0.5904   0.6123   0.6128   0.6272   0.6389   0.6565   0.6804   0.6900
  0.6960   0.7095   0.7360   0.7364   0.7894   0.7977   0.8015   0.8329
  0.8486   0.8488   0.8593   0.9220   0.9224   0.9432   0.9520   1.0000
  1.0028   1.0501   1.0565   1.0691   1.0778   1.0789   1.1344   1.1354
  1.1996   1.2300   1.2582   1.2854   1.3294   1.3353   1.4000   1.4099
  1.4108   1.4110   1.4311   1.4321   1.4467   1.4536   1.4843   1.5110
  1.5283   1.5413   1.5536   1.5836   1.6182   1.7064   1.7067   1.7341
  1.7354   1.7960   1.8026   1.8299   1.8303   1.8686   1.9923   2.0033
  2.0045   2.0367   2.0417   2.0577   2.0771   2.1588   2.1611   2.1845
  2.1952   2.2373   2.2437   2.2800   2.2991   2.3555   2.3574   2.3866
  2.5532   2.6711   2.6843   2.7935   2.7992   2.8331   2.9702   3.0151
  3.0246   3.0668   3.0815   3.1453   3.1524   3.3720   3.3820   3.6266
  3.7320   3.7397   3.7457   3.7458   3.7463   3.7764   3.8937   3.9008
  3.9481   3.9501   3.9515   3.9521   3.9809   3.9864   3.9977   4.0253
  4.0262   4.0417   4.0596   4.0624   4.0844   4.0885   4.0950   4.1743
  4.2512   4.2618   4.2934   4.4026   4.4119   4.4935   4.8026   4.8374
  4.8441   4.8452   5.9978   6.1005   6.1573   6.2859   6.2870   6.3060
  6.4262   6.4265   6.4379   6.5932   6.7414   6.7414   6.7506   6.7601
  7.5422   7.5526   7.6618   7.6621   7.7461   7.7607  23.2939  23.7731
 23.7735  23.9412  23.9413  24.0372  27.9059  28.3375  28.4168  28.4184
 28.5199  28.5439  28.5528  28.6203  28.7363  47.9664  48.0011  66.7611
 66.7639  66.7714 127.8784 127.9398 127.9727 151.6949 289.7378 289.7477
289.8563 289.8599 289.9665 289.98181020.77541020.81931901.8598
 --------------------------------------------------------------

          Ground-State Mulliken Net Atomic Charges

     Atom                 Charge (a.u.)
  ----------------------------------------
      1 C                    -2.177724
      2 C                     2.369179
      3 C                    -2.325892
      4 C                     2.369179
      5 C                    -2.177724
      6 C                     2.236135
      7 F                    -0.084010
      8 Br                   -0.055907
      9 F                    -0.085012
     10 Br                   -0.055907
     11 F                    -0.084010
     12 I                     0.071694
  ----------------------------------------
  Sum of atomic charges =     0.000000

 -----------------------------------------------------------------
                    Cartesian Multipole Moments
 -----------------------------------------------------------------
    Charge (ESU x 10^10)
                -0.0000
    Dipole Moment (Debye)
         X      -0.0000      Y       0.0000      Z      -0.3651
       Tot       0.3651
    Quadrupole Moments (Debye-Ang)
        XX    -114.7487     XY      -0.0000     YY    -113.1445
        XZ      -0.4410     YZ       0.0000     ZZ    -112.5326
    Octopole Moments (Debye-Ang^2)
       XXX    -415.8351    XXY       0.0000    XYY    -136.6738
       YYY       0.0000    XXZ     -17.1393    XYZ      -0.0000
       YYZ     -39.7907    XZZ    -135.9347    YZZ       0.0000
       ZZZ    -161.2552
    Hexadecapole Moments (Debye-Ang^3)
      XXXX   -3336.2821   XXXY      -0.0000   XXYY    -597.0280
      XYYY       0.0000   YYYY    -131.9178   XXXZ     -60.8235
      XXYZ       0.0000   XYYZ     -48.0655   YYYZ       0.0000
      XXZZ   -1055.4338   XYZZ      -0.0000   YYZZ    -578.9531
      XZZZ    -194.7895   YZZZ       0.0000   ZZZZ   -3209.6499
 -----------------------------------------------------------------
 Calculating analytic gradient of the SCF energy
 Gradient of SCF Energy
            1           2           3           4           5           6
    1  -0.0078585   0.0070070   0.0000000  -0.0070070   0.0078585  -0.0000000
    2   0.0000000   0.0000000  -0.0000000  -0.0000000   0.0000000   0.0000000
    3  -0.0048870  -0.0031535   0.0062054  -0.0031535  -0.0048870   0.0023786
            7           8           9          10          11          12
    1  -0.0058122   0.0015733  -0.0000000  -0.0015733   0.0058122   0.0000000
    2   0.0000000  -0.0000000  -0.0000000   0.0000000  -0.0000000  -0.0000000
    3  -0.0042871  -0.0013165   0.0080542  -0.0013165  -0.0042871   0.0106501
 Max gradient component =       1.065E-02
 RMS gradient           =       4.165E-03
 Gradient time:  CPU 60.71 s  wall 10.22 s
 Geometry Optimization Parameters
   NAtoms,    NIC,     NZ,  NCons,   NDum,   NFix, NCnnct, MaxDiis
       12      78      12       0       0       0       0       0


** GEOMETRY OPTIMIZATION IN DELOCALIZED INTERNAL COORDINATES **
   Searching for a Minimum

   Optimization Cycle:   1

                       Coordinates (Angstroms)
     ATOM                X               Y               Z
      1  C         0.0000000000    0.0000000000    0.0000000000
      2  C         0.0000000000    0.0000000000    1.3948300000
      3  C         1.2079582140    0.0000000000    2.0922450000
      4  C         2.4159164279    0.0000000000    1.3948300000
      5  C         2.4159164279    0.0000000000    0.0000000000
      6  C         1.2079582140    0.0000000000   -0.6974150000
      7  F        -1.1601276309    0.0000000000   -0.6698000000
      8  Br       -1.6373769104    0.0000000000    2.3401700000
      9  F         1.2079582140    0.0000000000    3.4318450000
     10  Br        4.0532933383    0.0000000000    2.3401700000
     11  F         3.5760440588    0.0000000000   -0.6698000000
     12  I         1.2079582140    0.0000000000   -2.7762750000
   Point Group: c1    Number of degrees of freedom:    30


   Energy is -12596.081345840


 Attempting to generate delocalized internal coordinates
 Initial Hessian constructed with Jon Baker's OPTIMIZE code

 19 Hessian modes will be used to form the next step
  Hessian Eigenvalues:
     0.124424    0.201019    0.250000    0.250000    0.250000    0.250000
     0.250000    0.250000    0.250000    0.250000    0.250000    0.426727
     0.464882    0.464882    0.464882    0.464882    0.572947    0.572947
     0.572947

 Minimum search - taking simple RFO step
 Searching for Lamda that Minimizes Along All modes
 Value Taken    Lamda =  -0.00296332
 Step Taken.  Stepsize is  0.120109

                             Maximum     Tolerance    Cnvgd?
         Gradient           0.024539      0.000300      NO
         Displacement       0.095647      0.001200      NO
         Energy change     *********      0.000001      NO


 New Cartesian Coordinates Obtained by Inverse Iteration

 Displacement from previous Coordinates is:  0.140061
 ----------------------------------------------------------------
             Standard Nuclear Orientation (Angstroms)
    I     Atom           X                Y                Z
 ----------------------------------------------------------------
    1      C       0.0128891059     0.0000000000     0.0088940992
    2      C      -0.0045425894     0.0000000000     1.4006064722
    3      C       1.2079582134     0.0000000000     2.0827206625
    4      C       2.4204590168     0.0000000000     1.4006064732
    5      C       2.4030273224     0.0000000000     0.0088941005
    6      C       1.2079582142     0.0000000000    -0.7070726101
    7      F      -1.1454090351     0.0000000000    -0.6508396884
    8      Br     -1.6447386287     0.0000000000     2.3515421385
    9      F       1.2079582130     0.0000000000     3.4149200286
   10      Br      4.0606550581     0.0000000000     2.3515421362
   11      F       3.5613254635     0.0000000000    -0.6508396870
   12      I       1.2079582134     0.0000000000    -2.8301741255
 ----------------------------------------------------------------
 Nuclear Repulsion Energy =        2026.23562317 hartrees
 There are       93 alpha and       93 beta electrons
 Applying Cartesian multipole field
    Component          Value
    ---------          -----
     (2,0,0)        1.00000E-11
     (0,2,0)        2.00000E-11
     (0,0,2)       -3.00000E-11
 Nucleus-field energy     =    -0.0000000698 hartrees
 Requested basis set is 6-311++G(d,p)
 There are 116 shells and 356 basis functions
 A cutoff of  1.0D-11 yielded   4494 shell pairs
 There are     46953 function pairs (     51850 Cartesian)
 Smallest overlap matrix eigenvalue = 1.58E-06

 Q-Chem warning in module stvman/mkSTV.C, line 318:

 Overlap eigenvalue is smaller than square root of threshold
 Use THRESH >= 12 to get rid of this warning

 Guess MOs from SCF MO coefficient file

 -----------------------------------------------------------------------
  General SCF calculation program by
  Eric Jon Sundstrom, Paul Horn, Yuezhi Mao, Dmitri Zuev, Alec White,
  David Stuck, Shaama M.S., Shane Yost, Joonho Lee, David Small,
  Daniel Levine, Susi Lehtola, Hugh Burton, Evgeny Epifanovsky,
  Bang C. Huynh
 -----------------------------------------------------------------------
 Exchange:     0.2000 Hartree-Fock + 0.0800 Slater + 0.7200 B88
 Correlation:  0.1900 VWN1RPA + 0.8100 LYP
 Using SG-1 standard quadrature grid
 using 6 threads for integral computing
 -------------------------------------------------------
 OpenMP Integral computing Module                
 Release: version 2.0, May 2017, Q-Chem Inc. Pleasanton 
 -------------------------------------------------------
 A restricted SCF calculation will be
 performed using DIIS
 SCF converges when DIIS error is below 1.0e-08
 ---------------------------------------
  Cycle       Energy         DIIS error
 ---------------------------------------
    1  -12596.0805690886      5.62e-04  
    2  -12596.0823188585      1.63e-04  
    3  -12596.0819489642      2.37e-04  
    4  -12596.0826047324      3.24e-05  
    5  -12596.0826220469      4.01e-06  
    6  -12596.0826222039      2.43e-06  
    7  -12596.0826222978      8.42e-07  
    8  -12596.0826223068      2.41e-07  
    9  -12596.0826223074      6.83e-08  
   10  -12596.0826223087      2.25e-08  
   11  -12596.0826223095      9.26e-09  Convergence criterion met
 ---------------------------------------
 SCF time:   CPU 149.67s  wall 27.00s 
 SCF   energy in the final basis set =   -12596.0826223095
 Total energy in the final basis set =   -12596.0826223095

 --------------------------------------------------------------

                    Orbital Energies (a.u.)
 --------------------------------------------------------------

 Alpha MOs
 -- Occupied --
********-482.8638-482.8638-176.3279-165.7318-165.7295-165.7294 -62.5164
-62.5164 -56.3373 -56.3373 -56.3329 -56.3329 -56.3327 -56.3327 -35.8243
-31.3180 -31.3113 -31.3110 -24.7358 -24.7351 -24.7351 -22.9683 -22.9668
-22.9666 -22.9619 -22.9619 -10.3212 -10.3212 -10.3212 -10.2766 -10.2765
-10.2679  -8.7252  -8.7252  -6.5578  -6.5578  -6.5433  -6.5433  -6.5426
 -6.5426  -6.3734  -4.7868  -4.7707  -4.7701  -2.6683  -2.6683  -2.6645
 -2.6645  -2.6639  -2.6639  -2.6524  -2.6523  -2.6522  -2.6522  -2.0524
 -2.0474  -2.0471  -2.0331  -2.0330  -1.2816  -1.2808  -1.2805  -0.9393
 -0.8679  -0.8456  -0.7903  -0.7699  -0.7075  -0.6700  -0.6448  -0.6209
 -0.6037  -0.5566  -0.5558  -0.5348  -0.5122  -0.5122  -0.4873  -0.4686
 -0.4605  -0.4253  -0.4233  -0.4107  -0.4054  -0.3653  -0.3503  -0.3237
 -0.3192  -0.3061  -0.2910  -0.2752  -0.2693
 -- Virtual --
 -0.0908  -0.0604  -0.0586  -0.0452  -0.0292  -0.0100   0.0203   0.0221
  0.0367   0.0410   0.0509   0.0546   0.0572   0.0664   0.0678   0.0725
  0.0844   0.0846   0.0905   0.0976   0.1033   0.1051   0.1175   0.1217
  0.1289   0.1344   0.1381   0.1538   0.1630   0.1691   0.1705   0.1802
  0.1845   0.1908   0.1929   0.2037   0.2066   0.2136   0.2146   0.2333
  0.2377   0.2395   0.2523   0.2544   0.2845   0.2894   0.2971   0.3251
  0.3318   0.3338   0.3351   0.3419   0.3469   0.3732   0.3840   0.3846
  0.3888   0.3968   0.3970   0.3980   0.4039   0.4184   0.4253   0.4268
  0.4281   0.4483   0.4583   0.4846   0.4914   0.4916   0.4981   0.5190
  0.5362   0.5394   0.5400   0.5440   0.5759   0.5781   0.5795   0.5999
  0.6006   0.6140   0.6143   0.6258   0.6390   0.6551   0.6784   0.6899
  0.6961   0.7015   0.7313   0.7370   0.7818   0.7982   0.7987   0.8399
  0.8482   0.8558   0.8576   0.9178   0.9239   0.9436   0.9571   0.9995
  1.0082   1.0474   1.0568   1.0624   1.0763   1.0790   1.1432   1.1454
  1.1913   1.2238   1.2292   1.2897   1.3314   1.3372   1.4000   1.4055
  1.4130   1.4133   1.4297   1.4305   1.4472   1.4607   1.4817   1.5182
  1.5286   1.5456   1.5526   1.5847   1.6278   1.7061   1.7085   1.7449
  1.7456   1.7984   1.8058   1.8354   1.8369   1.8696   1.9911   2.0027
  2.0040   2.0370   2.0375   2.0417   2.0799   2.1608   2.1617   2.1971
  2.1991   2.2297   2.2424   2.2823   2.3041   2.3534   2.3553   2.3880
  2.5547   2.6722   2.6837   2.7972   2.8021   2.8416   2.9801   3.0219
  3.0262   3.0740   3.0956   3.1550   3.1615   3.3796   3.3870   3.6282
  3.7343   3.7424   3.7473   3.7477   3.7478   3.7802   3.9044   3.9104
  3.9486   3.9568   3.9581   3.9584   3.9805   3.9861   3.9947   4.0204
  4.0384   4.0395   4.0599   4.0612   4.0968   4.1032   4.1053   4.1680
  4.2489   4.2665   4.2936   4.4028   4.4141   4.4820   4.8045   4.8215
  4.8500   4.8519   5.9959   6.0951   6.1473   6.2871   6.2877   6.3044
  6.4245   6.4298   6.4406   6.5879   6.7401   6.7433   6.7643   6.7702
  7.5417   7.5531   7.6600   7.6655   7.7441   7.7665  23.3028  23.7817
 23.7827  23.9520  23.9544  24.0481  27.8931  28.3354  28.4106  28.4115
 28.5186  28.5410  28.5495  28.6161  28.7327  47.9588  47.9988  66.7614
 66.7662  66.7683 127.8762 127.9352 127.9663 151.6832 289.7369 289.7479
289.8540 289.8630 289.9645 289.98721020.76591020.81661901.8476
 --------------------------------------------------------------

          Ground-State Mulliken Net Atomic Charges

     Atom                 Charge (a.u.)
  ----------------------------------------
      1 C                    -2.157712
      2 C                     2.369454
      3 C                    -2.342294
      4 C                     2.369454
      5 C                    -2.157712
      6 C                     2.187717
      7 F                    -0.084851
      8 Br                   -0.049480
      9 F                    -0.080117
     10 Br                   -0.049480
     11 F                    -0.084851
     12 I                     0.079870
  ----------------------------------------
  Sum of atomic charges =     0.000000

 -----------------------------------------------------------------
                    Cartesian Multipole Moments
 -----------------------------------------------------------------
    Charge (ESU x 10^10)
                -0.0000
    Dipole Moment (Debye)
         X      -0.0000      Y      -0.0000      Z      -0.3791
       Tot       0.3791
    Quadrupole Moments (Debye-Ang)
        XX    -114.5856     XY      -0.0000     YY    -113.1871
        XZ      -0.4580     YZ       0.0000     ZZ    -111.9554
    Octopole Moments (Debye-Ang^2)
       XXX    -415.2437    XXY       0.0000    XYY    -136.7253
       YYY      -0.0000    XXZ     -15.3763    XYZ       0.0000
       YYZ     -38.6761    XZZ    -135.2374    YZZ       0.0000
       ZZZ    -159.7269
    Hexadecapole Moments (Debye-Ang^3)
      XXXX   -3334.6353   XXXY       0.0000   XXYY    -597.7498
      XYYY      -0.0000   YYYY    -132.0809   XXXZ     -54.3854
      XXYZ       0.0000   XYYZ     -46.7192   YYYZ       0.0000
      XXZZ   -1061.9782   XYZZ      -0.0000   YYZZ    -588.8983
      XZZZ    -192.9435   YZZZ       0.0000   ZZZZ   -3252.4999
 -----------------------------------------------------------------
 Calculating analytic gradient of the SCF energy
 Gradient of SCF Energy
            1           2           3           4           5           6
    1  -0.0020706   0.0034253  -0.0000000  -0.0034253   0.0020706  -0.0000000
    2   0.0000000  -0.0000000  -0.0000000  -0.0000000   0.0000000   0.0000000
    3   0.0007131  -0.0017735   0.0006247  -0.0017735   0.0007131   0.0030901
            7           8           9          10          11          12
    1   0.0009322  -0.0014225   0.0000000   0.0014225  -0.0009322  -0.0000000
    2  -0.0000000   0.0000000   0.0000000   0.0000000  -0.0000000   0.0000000
    3   0.0006138   0.0008059  -0.0002528   0.0008059   0.0006138  -0.0041805
 Max gradient component =       4.181E-03
 RMS gradient           =       1.440E-03
 Gradient time:  CPU 60.54 s  wall 10.19 s
 Geometry Optimization Parameters
   NAtoms,    NIC,     NZ,  NCons,   NDum,   NFix, NCnnct, MaxDiis
       12      78      12       0       0       0       0       0

 Cartesian Hessian Update
 Hessian updated using BFGS update


** GEOMETRY OPTIMIZATION IN DELOCALIZED INTERNAL COORDINATES **
   Searching for a Minimum

   Optimization Cycle:   2

                       Coordinates (Angstroms)
     ATOM                X               Y               Z
      1  C         0.0128891059    0.0000000000    0.0088940992
      2  C        -0.0045425894    0.0000000000    1.4006064722
      3  C         1.2079582134    0.0000000000    2.0827206625
      4  C         2.4204590168    0.0000000000    1.4006064732
      5  C         2.4030273224    0.0000000000    0.0088941005
      6  C         1.2079582142    0.0000000000   -0.7070726101
      7  F        -1.1454090351    0.0000000000   -0.6508396884
      8  Br       -1.6447386287    0.0000000000    2.3515421385
      9  F         1.2079582130    0.0000000000    3.4149200286
     10  Br        4.0606550581    0.0000000000    2.3515421362
     11  F         3.5613254635    0.0000000000   -0.6508396870
     12  I         1.2079582134    0.0000000000   -2.8301741255
   Point Group: c1    Number of degrees of freedom:    30


   Energy is -12596.082622310

 Hessian updated using BFGS update

  9 Hessian modes will be used to form the next step
  Hessian Eigenvalues:
     0.147119    0.201223    0.229120    0.255297    0.429843    0.464495
     0.468768    0.571667    0.581614

 Minimum search - taking simple RFO step
 Searching for Lamda that Minimizes Along All modes
 Value Taken    Lamda =  -0.00015896
 Step Taken.  Stepsize is  0.029611

                             Maximum     Tolerance    Cnvgd?
         Gradient           0.003436      0.000300      NO
         Displacement       0.016600      0.001200      NO
         Energy change     -0.001276      0.000001      NO


 New Cartesian Coordinates Obtained by Inverse Iteration

 Displacement from previous Coordinates is:  0.028809
 ----------------------------------------------------------------
             Standard Nuclear Orientation (Angstroms)
    I     Atom           X                Y                Z
 ----------------------------------------------------------------
    1      C       0.0135013311     0.0000000000     0.0081571087
    2      C      -0.0067208076     0.0000000000     1.4005065460
    3      C       1.2079582128     0.0000000000     2.0808968572
    4      C       2.4226372332     0.0000000000     1.4005065452
    5      C       2.4024150977     0.0000000000     0.0081571091
    6      C       1.2079582143     0.0000000000    -0.7071106112
    7      F      -1.1445261205     0.0000000000    -0.6533458190
    8      Br     -1.6436680612     0.0000000000     2.3498517446
    9      F       1.2079582142     0.0000000000     3.4129955653
   10      Br      4.0595844887     0.0000000000     2.3498517404
   11      F       3.5604425502     0.0000000000    -0.6533458177
   12      I       1.2079582146     0.0000000000    -2.8163209687
 ----------------------------------------------------------------
 Nuclear Repulsion Energy =        2029.40397283 hartrees
 There are       93 alpha and       93 beta electrons
 Applying Cartesian multipole field
    Component          Value
    ---------          -----
     (2,0,0)        1.00000E-11
     (0,2,0)        2.00000E-11
     (0,0,2)       -3.00000E-11
 Nucleus-field energy     =    -0.0000000693 hartrees
 Requested basis set is 6-311++G(d,p)
 There are 116 shells and 356 basis functions
 A cutoff of  1.0D-11 yielded   4499 shell pairs
 There are     46988 function pairs (     51886 Cartesian)
 Smallest overlap matrix eigenvalue = 1.56E-06

 Q-Chem warning in module stvman/mkSTV.C, line 318:

 Overlap eigenvalue is smaller than square root of threshold
 Use THRESH >= 12 to get rid of this warning

 Guess MOs from SCF MO coefficient file

 -----------------------------------------------------------------------
  General SCF calculation program by
  Eric Jon Sundstrom, Paul Horn, Yuezhi Mao, Dmitri Zuev, Alec White,
  David Stuck, Shaama M.S., Shane Yost, Joonho Lee, David Small,
  Daniel Levine, Susi Lehtola, Hugh Burton, Evgeny Epifanovsky,
  Bang C. Huynh
 -----------------------------------------------------------------------
 Exchange:     0.2000 Hartree-Fock + 0.0800 Slater + 0.7200 B88
 Correlation:  0.1900 VWN1RPA + 0.8100 LYP
 Using SG-1 standard quadrature grid
 using 6 threads for integral computing
 -------------------------------------------------------
 OpenMP Integral computing Module                
 Release: version 2.0, May 2017, Q-Chem Inc. Pleasanton 
 -------------------------------------------------------
 A restricted SCF calculation will be
 performed using DIIS
 SCF converges when DIIS error is below 1.0e-08
 ---------------------------------------
  Cycle       Energy         DIIS error
 ---------------------------------------
    1  -12596.0826481271      7.83e-05  
    2  -12596.0826923334      3.85e-05  
    3  -12596.0826759077      4.98e-05  
    4  -12596.0827142025      6.15e-06  
    5  -12596.0827147768      1.29e-06  
    6  -12596.0827147962      5.61e-07  
    7  -12596.0827147990      2.10e-07  
    8  -12596.0827147993      2.80e-08  
    9  -12596.0827147991      1.30e-08  
   10  -12596.0827147974      3.18e-09  Convergence criterion met
 ---------------------------------------
 SCF time:   CPU 133.86s  wall 24.00s 
 SCF   energy in the final basis set =   -12596.0827147974
 Total energy in the final basis set =   -12596.0827147974

 --------------------------------------------------------------

                    Orbital Energies (a.u.)
 --------------------------------------------------------------

 Alpha MOs
 -- Occupied --
********-482.8639-482.8639-176.3276-165.7316-165.7292-165.7291 -62.5166
-62.5165 -56.3374 -56.3374 -56.3330 -56.3330 -56.3328 -56.3328 -35.8240
-31.3177 -31.3111 -31.3108 -24.7355 -24.7348 -24.7348 -22.9680 -22.9665
-22.9663 -22.9617 -22.9617 -10.3210 -10.3208 -10.3208 -10.2764 -10.2764
-10.2670  -8.7253  -8.7253  -6.5579  -6.5579  -6.5434  -6.5434  -6.5427
 -6.5427  -6.3733  -4.7866  -4.7706  -4.7700  -2.6685  -2.6685  -2.6647
 -2.6647  -2.6641  -2.6641  -2.6525  -2.6525  -2.6524  -2.6524  -2.0523
 -2.0473  -2.0469  -2.0331  -2.0329  -1.2814  -1.2804  -1.2801  -0.9391
 -0.8684  -0.8464  -0.7904  -0.7698  -0.7082  -0.6699  -0.6445  -0.6206
 -0.6036  -0.5559  -0.5554  -0.5346  -0.5120  -0.5119  -0.4878  -0.4687
 -0.4605  -0.4257  -0.4232  -0.4106  -0.4062  -0.3657  -0.3510  -0.3238
 -0.3193  -0.3062  -0.2908  -0.2749  -0.2687
 -- Virtual --
 -0.0885  -0.0602  -0.0586  -0.0435  -0.0285  -0.0100   0.0203   0.0221
  0.0367   0.0411   0.0511   0.0546   0.0572   0.0666   0.0678   0.0726
  0.0844   0.0845   0.0903   0.0975   0.1033   0.1050   0.1173   0.1217
  0.1290   0.1345   0.1380   0.1538   0.1631   0.1692   0.1707   0.1805
  0.1846   0.1914   0.1928   0.2035   0.2066   0.2132   0.2143   0.2339
  0.2376   0.2392   0.2522   0.2547   0.2853   0.2897   0.2975   0.3251
  0.3320   0.3339   0.3350   0.3421   0.3473   0.3735   0.3844   0.3854
  0.3897   0.3972   0.3973   0.3982   0.4042   0.4185   0.4252   0.4268
  0.4282   0.4489   0.4593   0.4847   0.4915   0.4921   0.4988   0.5193
  0.5363   0.5391   0.5393   0.5443   0.5761   0.5785   0.5796   0.6003
  0.6010   0.6140   0.6140   0.6263   0.6392   0.6554   0.6788   0.6899
  0.6958   0.7046   0.7333   0.7368   0.7835   0.7982   0.7995   0.8388
  0.8488   0.8567   0.8577   0.9183   0.9241   0.9444   0.9567   0.9996
  1.0083   1.0480   1.0572   1.0632   1.0763   1.0784   1.1439   1.1461
  1.1921   1.2235   1.2279   1.2915   1.3323   1.3372   1.4003   1.4069
  1.4133   1.4136   1.4303   1.4308   1.4475   1.4651   1.4845   1.5193
  1.5293   1.5451   1.5528   1.5845   1.6269   1.7061   1.7078   1.7447
  1.7462   1.7988   1.8061   1.8362   1.8365   1.8692   1.9917   2.0027
  2.0043   2.0366   2.0376   2.0426   2.0808   2.1599   2.1614   2.1974
  2.1996   2.2300   2.2419   2.2834   2.3046   2.3526   2.3539   2.3865
  2.5548   2.6720   2.6839   2.7972   2.8024   2.8420   2.9806   3.0227
  3.0262   3.0736   3.0961   3.1547   3.1614   3.3792   3.3876   3.6269
  3.7348   3.7428   3.7475   3.7479   3.7480   3.7802   3.9050   3.9108
  3.9488   3.9564   3.9581   3.9583   3.9804   3.9860   3.9954   4.0220
  4.0381   4.0397   4.0601   4.0616   4.0976   4.1032   4.1060   4.1707
  4.2493   4.2676   4.2942   4.4027   4.4150   4.4878   4.8046   4.8194
  4.8500   4.8521   5.9966   6.0970   6.1514   6.2874   6.2879   6.3046
  6.4246   6.4300   6.4407   6.5881   6.7408   6.7441   6.7647   6.7701
  7.5416   7.5532   7.6602   7.6663   7.7447   7.7677  23.3034  23.7818
 23.7822  23.9528  23.9529  24.0475  27.8973  28.3361  28.4132  28.4133
 28.5188  28.5416  28.5506  28.6177  28.7347  47.9594  47.9995  66.7613
 66.7664  66.7684 127.8769 127.9367 127.9685 151.6870 289.7369 289.7480
289.8542 289.8639 289.9652 289.98851020.76671020.81741901.8515
 --------------------------------------------------------------

          Ground-State Mulliken Net Atomic Charges

     Atom                 Charge (a.u.)
  ----------------------------------------
      1 C                    -2.147810
      2 C                     2.359862
      3 C                    -2.329682
      4 C                     2.359862
      5 C                    -2.147810
      6 C                     2.171463
      7 F                    -0.084060
      8 Br                   -0.048302
      9 F                    -0.079733
     10 Br                   -0.048302
     11 F                    -0.084060
     12 I                     0.078573
  ----------------------------------------
  Sum of atomic charges =     0.000000

 -----------------------------------------------------------------
                    Cartesian Multipole Moments
 -----------------------------------------------------------------
    Charge (ESU x 10^10)
                -0.0000
    Dipole Moment (Debye)
         X      -0.0000      Y      -0.0000      Z      -0.3666
       Tot       0.3666
    Quadrupole Moments (Debye-Ang)
        XX    -114.5353     XY       0.0000     YY    -113.1539
        XZ      -0.4428     YZ      -0.0000     ZZ    -111.9888
    Octopole Moments (Debye-Ang^2)
       XXX    -415.0616    XXY      -0.0000    XYY    -136.6851
       YYY       0.0000    XXZ     -15.5188    XYZ      -0.0000
       YYZ     -38.9787    XZZ    -135.2778    YZZ       0.0000
       ZZZ    -160.1163
    Hexadecapole Moments (Debye-Ang^3)
      XXXX   -3332.4413   XXXY      -0.0000   XXYY    -597.3684
      XYYY       0.0000   YYYY    -131.9806   XXXZ     -54.9459
      XXYZ      -0.0000   XYYZ     -47.0847   YYYZ      -0.0000
      XXZZ   -1058.9280   XYZZ       0.0000   YYZZ    -586.1345
      XZZZ    -193.4138   YZZZ      -0.0000   ZZZZ   -3239.3722
 -----------------------------------------------------------------
 Calculating analytic gradient of the SCF energy
 Gradient of SCF Energy
            1           2           3           4           5           6
    1  -0.0008186   0.0010614   0.0000000  -0.0010614   0.0008186   0.0000000
    2  -0.0000000   0.0000000   0.0000000   0.0000000  -0.0000000  -0.0000000
    3  -0.0004243  -0.0005513   0.0006877  -0.0005513  -0.0004243   0.0011833
            7           8           9          10          11          12
    1   0.0007186  -0.0004002   0.0000000   0.0004002  -0.0007186  -0.0000000
    2   0.0000000  -0.0000000  -0.0000000  -0.0000000   0.0000000  -0.0000000
    3   0.0003755   0.0002070  -0.0006448   0.0002070   0.0003755  -0.0004399
 Max gradient component =       1.183E-03
 RMS gradient           =       4.934E-04
 Gradient time:  CPU 60.58 s  wall 10.19 s
 Geometry Optimization Parameters
   NAtoms,    NIC,     NZ,  NCons,   NDum,   NFix, NCnnct, MaxDiis
       12      78      12       0       0       0       0       0

 Cartesian Hessian Update
 Hessian updated using BFGS update


** GEOMETRY OPTIMIZATION IN DELOCALIZED INTERNAL COORDINATES **
   Searching for a Minimum

   Optimization Cycle:   3

                       Coordinates (Angstroms)
     ATOM                X               Y               Z
      1  C         0.0135013311    0.0000000000    0.0081571087
      2  C        -0.0067208076    0.0000000000    1.4005065460
      3  C         1.2079582128    0.0000000000    2.0808968572
      4  C         2.4226372332    0.0000000000    1.4005065452
      5  C         2.4024150977    0.0000000000    0.0081571091
      6  C         1.2079582143    0.0000000000   -0.7071106112
      7  F        -1.1445261205    0.0000000000   -0.6533458190
      8  Br       -1.6436680612    0.0000000000    2.3498517446
      9  F         1.2079582142    0.0000000000    3.4129955653
     10  Br        4.0595844887    0.0000000000    2.3498517404
     11  F         3.5604425502    0.0000000000   -0.6533458177
     12  I         1.2079582146    0.0000000000   -2.8163209687
   Point Group: c1    Number of degrees of freedom:    30


   Energy is -12596.082714797

 Hessian updated using BFGS update

 10 Hessian modes will be used to form the next step
  Hessian Eigenvalues:
     0.133886    0.185434    0.230021    0.249994    0.260776    0.435099
     0.461818    0.468007    0.566122    0.573369

 Minimum search - taking simple RFO step
 Searching for Lamda that Minimizes Along All modes
 Value Taken    Lamda =  -0.00001184
 Step Taken.  Stepsize is  0.007711

                             Maximum     Tolerance    Cnvgd?
         Gradient           0.001418      0.000300      NO
         Displacement       0.006707      0.001200      NO
         Energy change     -0.000092      0.000001      NO


 New Cartesian Coordinates Obtained by Inverse Iteration

 Displacement from previous Coordinates is:  0.004791
 ----------------------------------------------------------------
             Standard Nuclear Orientation (Angstroms)
    I     Atom           X                Y                Z
 ----------------------------------------------------------------
    1      C       0.0136237726     0.0000000000     0.0080639093
    2      C      -0.0075339813     0.0000000000     1.4008344059
    3      C       1.2079582158     0.0000000000     2.0806872626
    4      C       2.4234504111     0.0000000000     1.4008344038
    5      C       2.4022926530     0.0000000000     0.0080639077
    6      C       1.2079582130     0.0000000000    -0.7082077795
    7      F      -1.1452802202     0.0000000000    -0.6536133414
    8      Br     -1.6430281320     0.0000000000     2.3497557889
    9      F       1.2079582174     0.0000000000     3.4134216680
   10      Br      4.0589445605     0.0000000000     2.3497558005
   11      F       3.5611966437     0.0000000000    -0.6536133440
   12      I       1.2079582141     0.0000000000    -2.8151826819
 ----------------------------------------------------------------
 Nuclear Repulsion Energy =        2029.68877396 hartrees
 There are       93 alpha and       93 beta electrons
 Applying Cartesian multipole field
    Component          Value
    ---------          -----
     (2,0,0)        1.00000E-11
     (0,2,0)        2.00000E-11
     (0,0,2)       -3.00000E-11
 Nucleus-field energy     =    -0.0000000693 hartrees
 Requested basis set is 6-311++G(d,p)
 There are 116 shells and 356 basis functions
 A cutoff of  1.0D-11 yielded   4500 shell pairs
 There are     46989 function pairs (     51887 Cartesian)
 Smallest overlap matrix eigenvalue = 1.56E-06

 Q-Chem warning in module stvman/mkSTV.C, line 318:

 Overlap eigenvalue is smaller than square root of threshold
 Use THRESH >= 12 to get rid of this warning

 Guess MOs from SCF MO coefficient file

 -----------------------------------------------------------------------
  General SCF calculation program by
  Eric Jon Sundstrom, Paul Horn, Yuezhi Mao, Dmitri Zuev, Alec White,
  David Stuck, Shaama M.S., Shane Yost, Joonho Lee, David Small,
  Daniel Levine, Susi Lehtola, Hugh Burton, Evgeny Epifanovsky,
  Bang C. Huynh
 -----------------------------------------------------------------------
 Exchange:     0.2000 Hartree-Fock + 0.0800 Slater + 0.7200 B88
 Correlation:  0.1900 VWN1RPA + 0.8100 LYP
 Using SG-1 standard quadrature grid
 using 6 threads for integral computing
 -------------------------------------------------------
 OpenMP Integral computing Module                
 Release: version 2.0, May 2017, Q-Chem Inc. Pleasanton 
 -------------------------------------------------------
 A restricted SCF calculation will be
 performed using DIIS
 SCF converges when DIIS error is below 1.0e-08
 ---------------------------------------
  Cycle       Energy         DIIS error
 ---------------------------------------
    1  -12596.0827133202      2.84e-05  
    2  -12596.0827203018      9.46e-06  
    3  -12596.0827195917      1.22e-05  
    4  -12596.0827212798      1.75e-06  
    5  -12596.0827213249      4.60e-07  
    6  -12596.0827213283      1.45e-07  
    7  -12596.0827213277      8.15e-08  
    8  -12596.0827213269      1.27e-08  
    9  -12596.0827213237      2.39e-09  Convergence criterion met
 ---------------------------------------
 SCF time:   CPU 120.50s  wall 22.00s 
 SCF   energy in the final basis set =   -12596.0827213237
 Total energy in the final basis set =   -12596.0827213237

 --------------------------------------------------------------

                    Orbital Energies (a.u.)
 --------------------------------------------------------------

 Alpha MOs
 -- Occupied --
********-482.8639-482.8639-176.3277-165.7316-165.7292-165.7291 -62.5166
-62.5166 -56.3375 -56.3375 -56.3331 -56.3331 -56.3329 -56.3329 -35.8241
-31.3177 -31.3111 -31.3108 -24.7354 -24.7346 -24.7346 -22.9681 -22.9665
-22.9663 -22.9617 -22.9617 -10.3210 -10.3208 -10.3208 -10.2765 -10.2764
-10.2671  -8.7254  -8.7254  -6.5580  -6.5580  -6.5435  -6.5435  -6.5428
 -6.5428  -6.3733  -4.7867  -4.7706  -4.7700  -2.6685  -2.6685  -2.6647
 -2.6647  -2.6641  -2.6641  -2.6526  -2.6526  -2.6525  -2.6525  -2.0524
 -2.0473  -2.0469  -2.0331  -2.0329  -1.2810  -1.2799  -1.2796  -0.9389
 -0.8686  -0.8465  -0.7905  -0.7697  -0.7082  -0.6697  -0.6445  -0.6202
 -0.6034  -0.5555  -0.5550  -0.5343  -0.5117  -0.5115  -0.4880  -0.4687
 -0.4604  -0.4258  -0.4230  -0.4105  -0.4065  -0.3658  -0.3511  -0.3239
 -0.3194  -0.3062  -0.2909  -0.2748  -0.2686
 -- Virtual --
 -0.0881  -0.0602  -0.0588  -0.0432  -0.0282  -0.0100   0.0203   0.0221
  0.0367   0.0412   0.0511   0.0546   0.0572   0.0665   0.0678   0.0725
  0.0844   0.0845   0.0902   0.0976   0.1033   0.1048   0.1173   0.1216
  0.1290   0.1345   0.1380   0.1539   0.1631   0.1691   0.1708   0.1806
  0.1844   0.1914   0.1926   0.2034   0.2064   0.2130   0.2140   0.2339
  0.2375   0.2390   0.2521   0.2547   0.2854   0.2897   0.2976   0.3250
  0.3320   0.3340   0.3350   0.3421   0.3473   0.3733   0.3845   0.3854
  0.3898   0.3973   0.3974   0.3982   0.4042   0.4185   0.4251   0.4267
  0.4283   0.4487   0.4594   0.4847   0.4915   0.4921   0.4988   0.5195
  0.5363   0.5387   0.5390   0.5445   0.5762   0.5785   0.5796   0.6002
  0.6008   0.6140   0.6140   0.6264   0.6392   0.6553   0.6789   0.6898
  0.6956   0.7051   0.7335   0.7367   0.7838   0.7981   0.7995   0.8383
  0.8491   0.8568   0.8578   0.9181   0.9240   0.9444   0.9566   0.9997
  1.0085   1.0480   1.0572   1.0634   1.0762   1.0782   1.1440   1.1462
  1.1920   1.2233   1.2268   1.2917   1.3324   1.3377   1.4005   1.4069
  1.4136   1.4138   1.4306   1.4310   1.4476   1.4655   1.4852   1.5195
  1.5293   1.5452   1.5528   1.5843   1.6270   1.7058   1.7075   1.7445
  1.7461   1.7987   1.8060   1.8361   1.8364   1.8687   1.9917   2.0026
  2.0044   2.0363   2.0376   2.0424   2.0809   2.1593   2.1611   2.1974
  2.1994   2.2299   2.2413   2.2837   2.3044   2.3517   2.3526   2.3859
  2.5547   2.6719   2.6838   2.7971   2.8024   2.8415   2.9802   3.0226
  3.0258   3.0727   3.0955   3.1537   3.1606   3.3785   3.3870   3.6255
  3.7347   3.7428   3.7476   3.7480   3.7482   3.7800   3.9047   3.9104
  3.9487   3.9558   3.9575   3.9578   3.9803   3.9860   3.9954   4.0222
  4.0372   4.0397   4.0600   4.0618   4.0978   4.1024   4.1055   4.1710
  4.2495   4.2680   4.2942   4.4026   4.4151   4.4887   4.8039   4.8173
  4.8495   4.8517   5.9967   6.0973   6.1521   6.2876   6.2881   6.3046
  6.4246   6.4301   6.4407   6.5873   6.7408   6.7442   6.7641   6.7694
  7.5416   7.5532   7.6602   7.6666   7.7449   7.7681  23.3032  23.7807
 23.7811  23.9513  23.9514  24.0458  27.8978  28.3362  28.4135  28.4135
 28.5188  28.5416  28.5507  28.6178  28.7350  47.9595  47.9997  66.7611
 66.7664  66.7685 127.8770 127.9369 127.9688 151.6875 289.7369 289.7481
289.8542 289.8642 289.9654 289.98901020.76691020.81771901.8520
 --------------------------------------------------------------

          Ground-State Mulliken Net Atomic Charges

     Atom                 Charge (a.u.)
  ----------------------------------------
      1 C                    -2.141410
      2 C                     2.355412
      3 C                    -2.325509
      4 C                     2.355412
      5 C                    -2.141410
      6 C                     2.162244
      7 F                    -0.084279
      8 Br                   -0.047583
      9 F                    -0.079828
     10 Br                   -0.047583
     11 F                    -0.084279
     12 I                     0.078812
  ----------------------------------------
  Sum of atomic charges =     0.000000

 -----------------------------------------------------------------
                    Cartesian Multipole Moments
 -----------------------------------------------------------------
    Charge (ESU x 10^10)
                -0.0000
    Dipole Moment (Debye)
         X      -0.0000      Y       0.0000      Z      -0.3647
       Tot       0.3647
    Quadrupole Moments (Debye-Ang)
        XX    -114.5282     XY       0.0000     YY    -113.1505
        XZ      -0.4406     YZ      -0.0000     ZZ    -111.9772
    Octopole Moments (Debye-Ang^2)
       XXX    -415.0360    XXY       0.0000    XYY    -136.6811
       YYY       0.0000    XXZ     -15.4421    XYZ       0.0000
       YYZ     -39.0032    XZZ    -135.2638    YZZ       0.0000
       ZZZ    -160.2062
    Hexadecapole Moments (Debye-Ang^3)
      XXXX   -3331.8171   XXXY       0.0000   XXYY    -597.2430
      XYYY       0.0000   YYYY    -131.9604   XXXZ     -54.6745
      XXYZ       0.0000   XYYZ     -47.1142   YYYZ      -0.0000
      XXZZ   -1058.4445   XYZZ       0.0000   YYZZ    -585.9157
      XZZZ    -193.5224   YZZZ      -0.0000   ZZZZ   -3238.4532
 -----------------------------------------------------------------
 Calculating analytic gradient of the SCF energy
 Gradient of SCF Energy
            1           2           3           4           5           6
    1  -0.0003686   0.0000449   0.0000000  -0.0000449   0.0003686   0.0000000
    2   0.0000000  -0.0000000   0.0000000   0.0000000   0.0000000  -0.0000000
    3  -0.0002810  -0.0000012   0.0003908  -0.0000012  -0.0002810   0.0001182
            7           8           9          10          11          12
    1   0.0001935   0.0000321   0.0000000  -0.0000320  -0.0001935   0.0000000
    2   0.0000000   0.0000000  -0.0000000  -0.0000000  -0.0000000   0.0000000
    3   0.0001196  -0.0000221  -0.0002139  -0.0000221   0.0001196   0.0000743
 Max gradient component =       3.908E-04
 RMS gradient           =       1.451E-04
 Gradient time:  CPU 60.64 s  wall 10.20 s
 Geometry Optimization Parameters
   NAtoms,    NIC,     NZ,  NCons,   NDum,   NFix, NCnnct, MaxDiis
       12      78      12       0       0       0       0       0

 Cartesian Hessian Update
 Hessian updated using BFGS update


** GEOMETRY OPTIMIZATION IN DELOCALIZED INTERNAL COORDINATES **
   Searching for a Minimum

   Optimization Cycle:   4

                       Coordinates (Angstroms)
     ATOM                X               Y               Z
      1  C         0.0136237726    0.0000000000    0.0080639093
      2  C        -0.0075339813    0.0000000000    1.4008344059
      3  C         1.2079582158    0.0000000000    2.0806872626
      4  C         2.4234504111    0.0000000000    1.4008344038
      5  C         2.4022926530    0.0000000000    0.0080639077
      6  C         1.2079582130    0.0000000000   -0.7082077795
      7  F        -1.1452802202    0.0000000000   -0.6536133414
      8  Br       -1.6430281320    0.0000000000    2.3497557889
      9  F         1.2079582174    0.0000000000    3.4134216680
     10  Br        4.0589445605    0.0000000000    2.3497558005
     11  F         3.5611966437    0.0000000000   -0.6536133440
     12  I         1.2079582141    0.0000000000   -2.8151826819
   Point Group: c1    Number of degrees of freedom:    30


   Energy is -12596.082721324

 Hessian updated using BFGS update

 11 Hessian modes will be used to form the next step
  Hessian Eigenvalues:
     0.130091    0.177395    0.232687    0.249979    0.250658    0.261994
     0.436795    0.466527    0.482505    0.513743    0.572818

 Minimum search - taking simple RFO step
 Searching for Lamda that Minimizes Along All modes
 Value Taken    Lamda =   0.00000000
 Step Taken.  Stepsize is  0.001720

                             Maximum     Tolerance    Cnvgd?
         Gradient           0.000346      0.000300      NO
         Displacement       0.001522      0.001200      NO
         Energy change     -0.000007      0.000001      NO


 New Cartesian Coordinates Obtained by Inverse Iteration

 Displacement from previous Coordinates is:  0.001074
 ----------------------------------------------------------------
             Standard Nuclear Orientation (Angstroms)
    I     Atom           X                Y                Z
 ----------------------------------------------------------------
    1      C       0.0138528187     0.0000000000     0.0081917625
    2      C      -0.0076372174     0.0000000000     1.4009074681
    3      C       1.2079582140     0.0000000000     2.0805091773
    4      C       2.4235536451     0.0000000000     1.4009074686
    5      C       2.4020636113     0.0000000000     0.0081917628
    6      C       1.2079582160     0.0000000000    -0.7084130710
    7      F      -1.1452891403     0.0000000000    -0.6536390811
    8      Br     -1.6431030405     0.0000000000     2.3498455778
    9      F       1.2079582140     0.0000000000     3.4134896864
   10      Br      4.0590194681     0.0000000000     2.3498455793
   11      F       3.5612055676     0.0000000000    -0.6536390806
   12      I       1.2079582110     0.0000000000    -2.8153972502
 ----------------------------------------------------------------
 Nuclear Repulsion Energy =        2029.61923759 hartrees
 There are       93 alpha and       93 beta electrons
 Applying Cartesian multipole field
    Component          Value
    ---------          -----
     (2,0,0)        1.00000E-11
     (0,2,0)        2.00000E-11
     (0,0,2)       -3.00000E-11
 Nucleus-field energy     =    -0.0000000693 hartrees
 Requested basis set is 6-311++G(d,p)
 There are 116 shells and 356 basis functions
 A cutoff of  1.0D-11 yielded   4500 shell pairs
 There are     46989 function pairs (     51887 Cartesian)
 Smallest overlap matrix eigenvalue = 1.56E-06

 Q-Chem warning in module stvman/mkSTV.C, line 318:

 Overlap eigenvalue is smaller than square root of threshold
 Use THRESH >= 12 to get rid of this warning

 Guess MOs from SCF MO coefficient file

 -----------------------------------------------------------------------
  General SCF calculation program by
  Eric Jon Sundstrom, Paul Horn, Yuezhi Mao, Dmitri Zuev, Alec White,
  David Stuck, Shaama M.S., Shane Yost, Joonho Lee, David Small,
  Daniel Levine, Susi Lehtola, Hugh Burton, Evgeny Epifanovsky,
  Bang C. Huynh
 -----------------------------------------------------------------------
 Exchange:     0.2000 Hartree-Fock + 0.0800 Slater + 0.7200 B88
 Correlation:  0.1900 VWN1RPA + 0.8100 LYP
 Using SG-1 standard quadrature grid
 using 6 threads for integral computing
 -------------------------------------------------------
 OpenMP Integral computing Module                
 Release: version 2.0, May 2017, Q-Chem Inc. Pleasanton 
 -------------------------------------------------------
 A restricted SCF calculation will be
 performed using DIIS
 SCF converges when DIIS error is below 1.0e-08
 ---------------------------------------
  Cycle       Energy         DIIS error
 ---------------------------------------
    1  -12596.0827209886      1.06e-05  
    2  -12596.0827216719      3.25e-06  
    3  -12596.0827215735      4.46e-06  
    4  -12596.0827217659      4.65e-07  
    5  -12596.0827217698      1.17e-07  
    6  -12596.0827217699      2.45e-08  
    7  -12596.0827217715      9.54e-09  Convergence criterion met
 ---------------------------------------
 SCF time:   CPU 96.63s  wall 18.00s 
 SCF   energy in the final basis set =   -12596.0827217715
 Total energy in the final basis set =   -12596.0827217715

 --------------------------------------------------------------

                    Orbital Energies (a.u.)
 --------------------------------------------------------------

 Alpha MOs
 -- Occupied --
********-482.8640-482.8640-176.3277-165.7316-165.7293-165.7292 -62.5166
-62.5166 -56.3375 -56.3375 -56.3331 -56.3331 -56.3329 -56.3329 -35.8241
-31.3177 -31.3111 -31.3108 -24.7353 -24.7345 -24.7345 -22.9681 -22.9666
-22.9664 -22.9617 -22.9617 -10.3210 -10.3208 -10.3208 -10.2765 -10.2765
-10.2671  -8.7254  -8.7254  -6.5580  -6.5580  -6.5435  -6.5435  -6.5428
 -6.5428  -6.3733  -4.7867  -4.7707  -4.7700  -2.6686  -2.6686  -2.6648
 -2.6648  -2.6642  -2.6642  -2.6526  -2.6526  -2.6525  -2.6525  -2.0524
 -2.0474  -2.0470  -2.0331  -2.0330  -1.2809  -1.2798  -1.2794  -0.9390
 -0.8686  -0.8466  -0.7905  -0.7697  -0.7082  -0.6697  -0.6445  -0.6201
 -0.6033  -0.5554  -0.5548  -0.5342  -0.5116  -0.5114  -0.4880  -0.4686
 -0.4603  -0.4259  -0.4230  -0.4105  -0.4065  -0.3658  -0.3511  -0.3239
 -0.3194  -0.3062  -0.2909  -0.2749  -0.2686
 -- Virtual --
 -0.0881  -0.0603  -0.0588  -0.0433  -0.0283  -0.0100   0.0203   0.0221
  0.0367   0.0411   0.0511   0.0546   0.0572   0.0665   0.0678   0.0725
  0.0844   0.0845   0.0902   0.0976   0.1032   0.1048   0.1172   0.1216
  0.1290   0.1345   0.1380   0.1539   0.1631   0.1690   0.1709   0.1806
  0.1843   0.1914   0.1926   0.2034   0.2063   0.2130   0.2139   0.2339
  0.2375   0.2390   0.2521   0.2547   0.2855   0.2896   0.2977   0.3250
  0.3321   0.3340   0.3350   0.3421   0.3474   0.3733   0.3846   0.3854
  0.3898   0.3973   0.3975   0.3981   0.4042   0.4185   0.4251   0.4267
  0.4283   0.4487   0.4594   0.4847   0.4915   0.4920   0.4987   0.5195
  0.5363   0.5385   0.5390   0.5445   0.5761   0.5785   0.5795   0.6003
  0.6009   0.6140   0.6140   0.6264   0.6392   0.6553   0.6788   0.6898
  0.6956   0.7051   0.7335   0.7367   0.7838   0.7981   0.7995   0.8383
  0.8491   0.8569   0.8577   0.9181   0.9241   0.9444   0.9566   0.9997
  1.0085   1.0480   1.0572   1.0633   1.0761   1.0782   1.1441   1.1463
  1.1919   1.2232   1.2264   1.2918   1.3323   1.3379   1.4005   1.4069
  1.4136   1.4139   1.4307   1.4311   1.4477   1.4654   1.4854   1.5197
  1.5292   1.5452   1.5528   1.5841   1.6270   1.7057   1.7075   1.7447
  1.7462   1.7988   1.8061   1.8362   1.8365   1.8687   1.9917   2.0026
  2.0045   2.0361   2.0376   2.0424   2.0809   2.1592   2.1611   2.1976
  2.1993   2.2297   2.2414   2.2837   2.3044   2.3516   2.3525   2.3859
  2.5547   2.6718   2.6838   2.7972   2.8024   2.8415   2.9801   3.0225
  3.0258   3.0727   3.0953   3.1536   3.1605   3.3785   3.3869   3.6252
  3.7348   3.7428   3.7476   3.7481   3.7483   3.7801   3.9047   3.9104
  3.9487   3.9555   3.9573   3.9576   3.9803   3.9860   3.9954   4.0222
  4.0370   4.0397   4.0600   4.0618   4.0978   4.1022   4.1054   4.1709
  4.2495   4.2680   4.2942   4.4026   4.4151   4.4888   4.8038   4.8168
  4.8494   4.8516   5.9967   6.0973   6.1521   6.2877   6.2881   6.3047
  6.4246   6.4302   6.4408   6.5870   6.7406   6.7442   6.7639   6.7692
  7.5415   7.5532   7.6602   7.6667   7.7449   7.7682  23.3030  23.7807
 23.7810  23.9515  23.9515  24.0459  27.8978  28.3362  28.4135  28.4135
 28.5188  28.5416  28.5506  28.6178  28.7351  47.9594  47.9997  66.7610
 66.7664  66.7685 127.8770 127.9369 127.9688 151.6875 289.7369 289.7481
289.8542 289.8643 289.9653 289.98901020.76671020.81771901.8520
 --------------------------------------------------------------

          Ground-State Mulliken Net Atomic Charges

     Atom                 Charge (a.u.)
  ----------------------------------------
      1 C                    -2.140744
      2 C                     2.355514
      3 C                    -2.325650
      4 C                     2.355514
      5 C                    -2.140745
      6 C                     2.160754
      7 F                    -0.084450
      8 Br                   -0.047391
      9 F                    -0.079946
     10 Br                   -0.047391
     11 F                    -0.084450
     12 I                     0.078984
  ----------------------------------------
  Sum of atomic charges =     0.000000

 -----------------------------------------------------------------
                    Cartesian Multipole Moments
 -----------------------------------------------------------------
    Charge (ESU x 10^10)
                -0.0000
    Dipole Moment (Debye)
         X      -0.0000      Y      -0.0000      Z      -0.3651
       Tot       0.3651
    Quadrupole Moments (Debye-Ang)
        XX    -114.5278     XY       0.0000     YY    -113.1499
        XZ      -0.4410     YZ      -0.0000     ZZ    -111.9715
    Octopole Moments (Debye-Ang^2)
       XXX    -415.0343    XXY       0.0000    XYY    -136.6804
       YYY      -0.0000    XXZ     -15.4033    XYZ       0.0000
       YYZ     -39.0009    XZZ    -135.2569    YZZ       0.0000
       ZZZ    -160.2406
    Hexadecapole Moments (Debye-Ang^3)
      XXXX   -3331.8164   XXXY       0.0000   XXYY    -597.2521
      XYYY       0.0000   YYYY    -131.9562   XXXZ     -54.5328
      XXYZ       0.0000   XYYZ     -47.1114   YYYZ      -0.0000
      XXZZ   -1058.4148   XYZZ       0.0000   YYZZ    -585.9607
      XZZZ    -193.5640   YZZZ      -0.0000   ZZZZ   -3238.6800
 -----------------------------------------------------------------
 Calculating analytic gradient of the SCF energy
 Gradient of SCF Energy
            1           2           3           4           5           6
    1  -0.0000683  -0.0000325  -0.0000000   0.0000325   0.0000683   0.0000000
    2   0.0000000  -0.0000000   0.0000000  -0.0000000   0.0000000  -0.0000000
    3  -0.0000782   0.0000248   0.0000864   0.0000248  -0.0000782  -0.0000060
            7           8           9          10          11          12
    1   0.0000513   0.0000139   0.0000000  -0.0000139  -0.0000513  -0.0000000
    2  -0.0000000   0.0000000   0.0000000  -0.0000000  -0.0000000  -0.0000000
    3   0.0000301  -0.0000068  -0.0000572  -0.0000068   0.0000301   0.0000369
 Max gradient component =       8.641E-05
 RMS gradient           =       3.520E-05
 Gradient time:  CPU 60.64 s  wall 10.20 s
 Geometry Optimization Parameters
   NAtoms,    NIC,     NZ,  NCons,   NDum,   NFix, NCnnct, MaxDiis
       12      78      12       0       0       0       0       0

 Cartesian Hessian Update
 Hessian updated using BFGS update


** GEOMETRY OPTIMIZATION IN DELOCALIZED INTERNAL COORDINATES **
   Searching for a Minimum

   Optimization Cycle:   5

                       Coordinates (Angstroms)
     ATOM                X               Y               Z
      1  C         0.0138528187    0.0000000000    0.0081917625
      2  C        -0.0076372174    0.0000000000    1.4009074681
      3  C         1.2079582140    0.0000000000    2.0805091773
      4  C         2.4235536451    0.0000000000    1.4009074686
      5  C         2.4020636113    0.0000000000    0.0081917628
      6  C         1.2079582160    0.0000000000   -0.7084130710
      7  F        -1.1452891403    0.0000000000   -0.6536390811
      8  Br       -1.6431030405    0.0000000000    2.3498455778
      9  F         1.2079582140    0.0000000000    3.4134896864
     10  Br        4.0590194681    0.0000000000    2.3498455793
     11  F         3.5612055676    0.0000000000   -0.6536390806
     12  I         1.2079582110    0.0000000000   -2.8153972502
   Point Group: c1    Number of degrees of freedom:    30


   Energy is -12596.082721771

 Hessian updated using BFGS update

 12 Hessian modes will be used to form the next step
  Hessian Eigenvalues:
     0.137016    0.173653    0.222766    0.248851    0.250137    0.254318
     0.424183    0.426727    0.448111    0.470797    0.483447    0.572608

 Minimum search - taking simple RFO step
 Searching for Lamda that Minimizes Along All modes
 Value Taken    Lamda =   0.00000000
 Step Taken.  Stepsize is  0.000423

                             Maximum     Tolerance    Cnvgd?
         Gradient           0.000112      0.000300     YES
         Displacement       0.000331      0.001200     YES
         Energy change     -0.000000      0.000001     YES


                       Distance Matrix (Angstroms)
             C (  1)   C (  2)   C (  3)   C (  4)   C (  5)   C (  6)
   C (  2)  1.392881
   C (  3)  2.391733  1.392670
   C (  4)  2.783220  2.431191  1.392670
   C (  5)  2.388211  2.783220  2.391733  1.392881
   C (  6)  1.392627  2.434524  2.788922  2.434524  1.392627
   F (  7)  1.334777  2.348492  3.607401  4.117985  3.608564  2.353885
   Br(  8)  2.868596  1.890828  2.863755  4.175905  4.674047  4.181088
   F (  9)  3.608593  2.351204  1.332981  2.351204  3.608593  4.121903
   Br( 10)  4.674047  4.175905  2.863755  1.890828  2.868596  4.181088
   F ( 11)  3.608564  4.117985  3.607401  2.348492  1.334777  2.353885
   I ( 12)  3.065704  4.388040  4.895906  4.388040  3.065704  2.106984
             F (  7)   Br(  8)   F (  9)   Br( 10)   F ( 11)
   Br(  8)  3.044460
   F (  9)  4.698863  3.043007
   Br( 10)  6.008806  5.702123  3.043007
   F ( 11)  4.706495  6.008806  4.698863  3.044460
   I ( 12)  3.195461  5.899855  6.228887  5.899855  3.195461

 Final energy is   -12596.082721771458     


 ******************************
 **  OPTIMIZATION CONVERGED  **
 ******************************

                       Coordinates (Angstroms)
     ATOM                X               Y               Z
      1  C         0.0138528187    0.0000000000    0.0081917625
      2  C        -0.0076372174    0.0000000000    1.4009074681
      3  C         1.2079582140    0.0000000000    2.0805091773
      4  C         2.4235536451    0.0000000000    1.4009074686
      5  C         2.4020636113    0.0000000000    0.0081917628
      6  C         1.2079582160    0.0000000000   -0.7084130710
      7  F        -1.1452891403    0.0000000000   -0.6536390811
      8  Br       -1.6431030405    0.0000000000    2.3498455778
      9  F         1.2079582140    0.0000000000    3.4134896864
     10  Br        4.0590194681    0.0000000000    2.3498455793
     11  F         3.5612055676    0.0000000000   -0.6536390806
     12  I         1.2079582110    0.0000000000   -2.8153972502

Z-matrix Print:
$molecule
0 1
I 
C  1 2.106984
C  2 1.392627 1 120.968752
F  3 1.334777 2 119.306343 1 -0.000000 0
C  2 1.392627 1 120.968752 3 -180.000000 0
F  5 1.334777 2 119.306343 1 -0.000000 0
C  5 1.392881 2 121.852773 1 -180.000000 0
C  7 1.392670 5 118.324180 2 -0.000000 0
F  8 1.332981 7 119.208202 5 -180.000000 0
C  8 1.392670 7 121.583596 5 -0.000000 0
Br 7 1.890828 5 121.007399 2 -180.000000 0
Br 10 1.890828 8 120.668421 7 -180.000000 0
$end


 --------------------------------------------------------------

                    Orbital Energies (a.u.)
 --------------------------------------------------------------

 Alpha MOs
 -- Occupied --
********-482.8640-482.8640-176.3277-165.7316-165.7293-165.7292 -62.5166
-62.5166 -56.3375 -56.3375 -56.3331 -56.3331 -56.3329 -56.3329 -35.8241
-31.3177 -31.3111 -31.3108 -24.7353 -24.7345 -24.7345 -22.9681 -22.9666
-22.9664 -22.9617 -22.9617 -10.3210 -10.3208 -10.3208 -10.2765 -10.2765
-10.2671  -8.7254  -8.7254  -6.5580  -6.5580  -6.5435  -6.5435  -6.5428
 -6.5428  -6.3733  -4.7867  -4.7707  -4.7700  -2.6686  -2.6686  -2.6648
 -2.6648  -2.6642  -2.6642  -2.6526  -2.6526  -2.6525  -2.6525  -2.0524
 -2.0474  -2.0470  -2.0331  -2.0330  -1.2809  -1.2798  -1.2794  -0.9390
 -0.8686  -0.8466  -0.7905  -0.7697  -0.7082  -0.6697  -0.6445  -0.6201
 -0.6033  -0.5554  -0.5548  -0.5342  -0.5116  -0.5114  -0.4880  -0.4686
 -0.4603  -0.4259  -0.4230  -0.4105  -0.4065  -0.3658  -0.3511  -0.3239
 -0.3194  -0.3062  -0.2909  -0.2749  -0.2686
 -- Virtual --
 -0.0881  -0.0603  -0.0588  -0.0433  -0.0283  -0.0100   0.0203   0.0221
  0.0367   0.0411   0.0511   0.0546   0.0572   0.0665   0.0678   0.0725
  0.0844   0.0845   0.0902   0.0976   0.1032   0.1048   0.1172   0.1216
  0.1290   0.1345   0.1380   0.1539   0.1631   0.1690   0.1709   0.1806
  0.1843   0.1914   0.1926   0.2034   0.2063   0.2130   0.2139   0.2339
  0.2375   0.2390   0.2521   0.2547   0.2855   0.2896   0.2977   0.3250
  0.3321   0.3340   0.3350   0.3421   0.3474   0.3733   0.3846   0.3854
  0.3898   0.3973   0.3975   0.3981   0.4042   0.4185   0.4251   0.4267
  0.4283   0.4487   0.4594   0.4847   0.4915   0.4920   0.4987   0.5195
  0.5363   0.5385   0.5390   0.5445   0.5761   0.5785   0.5795   0.6003
  0.6009   0.6140   0.6140   0.6264   0.6392   0.6553   0.6788   0.6898
  0.6956   0.7051   0.7335   0.7367   0.7838   0.7981   0.7995   0.8383
  0.8491   0.8569   0.8577   0.9181   0.9241   0.9444   0.9566   0.9997
  1.0085   1.0480   1.0572   1.0633   1.0761   1.0782   1.1441   1.1463
  1.1919   1.2232   1.2264   1.2918   1.3323   1.3379   1.4005   1.4069
  1.4136   1.4139   1.4307   1.4311   1.4477   1.4654   1.4854   1.5197
  1.5292   1.5452   1.5528   1.5841   1.6270   1.7057   1.7075   1.7447
  1.7462   1.7988   1.8061   1.8362   1.8365   1.8687   1.9917   2.0026
  2.0045   2.0361   2.0376   2.0424   2.0809   2.1592   2.1611   2.1976
  2.1993   2.2297   2.2414   2.2837   2.3044   2.3516   2.3525   2.3859
  2.5547   2.6718   2.6838   2.7972   2.8024   2.8415   2.9801   3.0225
  3.0258   3.0727   3.0953   3.1536   3.1605   3.3785   3.3869   3.6252
  3.7348   3.7428   3.7476   3.7481   3.7483   3.7801   3.9047   3.9104
  3.9487   3.9555   3.9573   3.9576   3.9803   3.9860   3.9954   4.0222
  4.0370   4.0397   4.0600   4.0618   4.0978   4.1022   4.1054   4.1709
  4.2495   4.2680   4.2942   4.4026   4.4151   4.4888   4.8038   4.8168
  4.8494   4.8516   5.9967   6.0973   6.1521   6.2877   6.2881   6.3047
  6.4246   6.4302   6.4408   6.5870   6.7406   6.7442   6.7639   6.7692
  7.5415   7.5532   7.6602   7.6667   7.7449   7.7682  23.3030  23.7807
 23.7810  23.9515  23.9515  24.0459  27.8978  28.3362  28.4135  28.4135
 28.5188  28.5416  28.5506  28.6178  28.7351  47.9594  47.9997  66.7610
 66.7664  66.7685 127.8770 127.9369 127.9688 151.6875 289.7369 289.7481
289.8542 289.8643 289.9653 289.98901020.76671020.81771901.8520
 --------------------------------------------------------------

          Ground-State Mulliken Net Atomic Charges

     Atom                 Charge (a.u.)
  ----------------------------------------
      1 C                    -2.140744
      2 C                     2.355514
      3 C                    -2.325650
      4 C                     2.355514
      5 C                    -2.140745
      6 C                     2.160754
      7 F                    -0.084450
      8 Br                   -0.047391
      9 F                    -0.079946
     10 Br                   -0.047391
     11 F                    -0.084450
     12 I                     0.078984
  ----------------------------------------
  Sum of atomic charges =     0.000000

 -----------------------------------------------------------------
                    Cartesian Multipole Moments
 -----------------------------------------------------------------
    Charge (ESU x 10^10)
                -0.0000
    Dipole Moment (Debye)
         X      -0.0000      Y      -0.0000      Z      -0.3651
       Tot       0.3651
    Quadrupole Moments (Debye-Ang)
        XX    -114.5278     XY       0.0000     YY    -113.1499
        XZ      -0.4410     YZ      -0.0000     ZZ    -111.9715
    Octopole Moments (Debye-Ang^2)
       XXX    -415.0343    XXY       0.0000    XYY    -136.6804
       YYY      -0.0000    XXZ     -15.4033    XYZ       0.0000
       YYZ     -39.0009    XZZ    -135.2569    YZZ       0.0000
       ZZZ    -160.2406
    Hexadecapole Moments (Debye-Ang^3)
      XXXX   -3331.8164   XXXY       0.0000   XXYY    -597.2521
      XYYY       0.0000   YYYY    -131.9562   XXXZ     -54.5328
      XXYZ       0.0000   XYYZ     -47.1114   YYYZ      -0.0000
      XXZZ   -1058.4148   XYZZ       0.0000   YYZZ    -585.9607
      XZZZ    -193.5640   YZZZ      -0.0000   ZZZZ   -3238.6800
 -----------------------------------------------------------------
Archival summary:
1\1\february\OPT\ProcedureUnspecified\BasisUnspecified\1r236\taweetha\MonDec205:04:592019MonDec205:04:592019\0\\#,OPT,ProcedureUnspecified,BasisUnspecified,\\0,1\I\C,1,2.10698\C,2,1.39263,1,120.969\F,3,1.33478,2,119.306,1,-0,0\C,2,1.39263,1,120.969,3,-180,0\F,5,1.33478,2,119.306,1,-0,0\C,5,1.39288,2,121.853,1,-180,0\C,7,1.39267,5,118.324,2,-0,0\F,8,1.33298,7,119.208,5,-180,0\C,8,1.39267,7,121.584,5,-0,0\Br,7,1.89083,5,121.007,2,-180,0\Br,10,1.89083,8,120.668,7,-180,0\\\@

 Total job time:  177.25s(wall), 990.06s(cpu) 
 Mon Dec  2 05:04:59 2019

        *************************************************************
        *                                                           *
        *  Thank you very much for using Q-Chem.  Have a nice day.  *
        *                                                           *
        *************************************************************


 
User input: 2 of 2 
 
                  Welcome to Q-Chem
     A Quantum Leap Into The Future Of Chemistry


 Q-Chem 5.2 (devel), Q-Chem, Inc., Pleasanton, CA (2019)

 Yihan Shao,  Zhengting Gan,  E. Epifanovsky,  A. T. B. Gilbert,  M. Wormit,  
 J. Kussmann,  A. W. Lange,  A. Behn,  Jia Deng,  Xintian Feng,  D. Ghosh,  
 M. Goldey,  P. R. Horn,  L. D. Jacobson,  I. Kaliman,  T. Kus,  A. Landau,  
 Jie Liu,  E. I. Proynov,  R. M. Richard,  R. P. Steele,  E. J. Sundstrom,  
 H. L. Woodcock III,  P. M. Zimmerman,  D. Zuev,  B. Albrecht,  E. Alguire,  
 S. A. Baeppler,  D. Barton,  Z. Benda,  Y. A. Bernard,  E. J. Berquist,  
 K. B. Bravaya,  H. Burton,  D. Casanova,  Chun-Min Chang,  Yunqing Chen,  
 A. Chien,  K. D. Closser,  M. P. Coons,  S. Coriani,  S. Dasgupta,  
 A. L. Dempwolff,  M. Diedenhofen,  Hainam Do,  R. G. Edgar,  Po-Tung Fang,  
 S. Faraji,  S. Fatehi,  Qingguo Feng,  K. D. Fenk,  J. Fosso-Tande,  
 J. Gayvert,  Qinghui Ge,  A. Ghysels,  G. Gidofalvi,  J. Gomes,  
 J. Gonthier,  A. Gunina,  D. Hait,  M. W. D. Hanson-Heine,  
 P. H. P. Harbach,  A. W. Hauser,  M. F. Herbst,  J. E. Herr,  
 E. G. Hohenstein,  Z. C. Holden,  Kerwin Hui,  B. C. Huynh,  T.-C. Jagau,  
 Hyunjun Ji,  B. Kaduk,  K. Khistyaev,  Jaehoon Kim,  P. Klunzinger,  K. Koh,  
 D. Kosenkov,  L. Koulias,  T. Kowalczyk,  C. M. Krauter,  A. Kunitsa,  
 Ka Un Lao,  A. Laurent,  K. V. Lawler,  Joonho Lee,  D. Lefrancois,  
 S. Lehtola,  D. S. Levine,  Yi-Pei Li,  You-Sheng Lin,  Fenglai Liu,  
 E. Livshits,  A. Luenser,  P. Manohar,  E. Mansoor,  S. F. Manzer,  
 Shan-Ping Mao,  Yuezhi Mao,  N. Mardirossian,  A. V. Marenich,  
 T. Markovich,  L. A. Martinez-Martinez,  S. A. Maurer,  N. J. Mayhall,  
 S. C. McKenzie,  J.-M. Mewes,  P. Morgante,  A. F. Morrison,  
 J. W. Mullinax,  K. Nanda,  T. S. Nguyen-Beck,  R. Olivares-Amaya,  
 J. A. Parkhill,  Zheng Pei,  T. M. Perrine,  F. Plasser,  P. Pokhilko,  
 S. Prager,  A. Prociuk,  E. Ramos,  D. R. Rehn,  F. Rob,  M. Scheurer,  
 M. Schneider,  N. Sergueev,  S. M. Sharada,  S. Sharma,  D. W. Small,  
 T. Stauch,  T. Stein,  Yu-Chuan Su,  A. J. W. Thom,  A. Tkatchenko,  
 T. Tsuchimochi,  N. M. Tubman,  L. Vogt,  M. L. Vidal,  O. Vydrov,  
 M. A. Watson,  J. Wenzel,  M. de Wergifosse,  T. A. Wesolowski,  A. White,  
 J. Witte,  A. Yamada,  Jun Yang,  K. Yao,  S. Yeganeh,  S. R. Yost,  
 Zhi-Qiang You,  A. Zech,  Igor Ying Zhang,  Xing Zhang,  Yan Zhao,  
 Ying Zhu,  B. R. Brooks,  G. K. L. Chan,  C. J. Cramer,  M. S. Gordon,  
 W. J. Hehre,  A. Klamt,  M. W. Schmidt,  C. D. Sherrill,  D. G. Truhlar,  
 A. Aspuru-Guzik,  R. Baer,  A. T. Bell,  N. A. Besley,  Jeng-Da Chai,  
 A. E. DePrince, III,  R. A. DiStasio Jr.,  A. Dreuw,  B. D. Dunietz,  
 T. R. Furlani,  Chao-Ping Hsu,  Yousung Jung,  Jing Kong,  D. S. Lambrecht,  
 WanZhen Liang,  C. Ochsenfeld,  V. A. Rassolov,  L. V. Slipchenko,  
 J. E. Subotnik,  T. Van Voorhis,  J. M. Herbert,  A. I. Krylov,  
 P. M. W. Gill,  M. Head-Gordon

 Contributors to earlier versions of Q-Chem not listed above: 
 R. D. Adamson,  B. Austin,  J. Baker,  G. J. O. Beran,  K. Brandhorst,  
 S. T. Brown,  E. F. C. Byrd,  A. K. Chakraborty,  C.-L. Cheng,  
 Siu Hung Chien,  D. M. Chipman,  D. L. Crittenden,  H. Dachsel,  
 R. J. Doerksen,  A. D. Dutoi,  L. Fusti-Molnar,  W. A. Goddard III,  
 A. Golubeva-Zadorozhnaya,  S. R. Gwaltney,  G. Hawkins,  A. Heyden,  
 S. Hirata,  G. Kedziora,  F. J. Keil,  C. Kelley,  Jihan Kim,  R. A. King,  
 R. Z. Khaliullin,  P. P. Korambath,  W. Kurlancheek,  A. M. Lee,  M. S. Lee,  
 S. V. Levchenko,  Ching Yeh Lin,  D. Liotard,  R. C. Lochan,  I. Lotan,  
 P. E. Maslen,  N. Nair,  D. P. O'Neill,  D. Neuhauser,  E. Neuscamman,  
 C. M. Oana,  R. Olson,  B. Peters,  R. Peverati,  P. A. Pieniazek,  
 Y. M. Rhee,  J. Ritchie,  M. A. Rohrdanz,  E. Rosta,  N. J. Russ,  
 H. F. Schaefer III,  N. E. Schultz,  N. Shenvi,  A. C. Simmonett,  A. Sodt,  
 D. Stuck,  K. S. Thanthiriwatte,  V. Vanovschi,  Tao Wang,  A. Warshel,  
 C. F. Williams,  Q. Wu,  X. Xu,  W. Zhang

 Please cite Q-Chem as follows:
 Y. Shao et al., Mol. Phys. 113, 184-215 (2015)
 DOI: 10.1080/00268976.2014.952696

 Q-Chem 5.2.1 for Intel X86 EM64T Linux

 Parts of Q-Chem use Armadillo 8.300.2 (Tropical Shenanigans).
 http://arma.sourceforge.net/

 Q-Chem begins on Mon Dec  2 05:04:59 2019  

Host: 
0

     Scratch files written to /scratch/taweetham/qchem31569//
NAlpha2: 186
NElect   186
Mult     1
The previous job contains 0 fragments, simply inherited here

Checking the input file for inconsistencies... 	...done.

--------------------------------------------------------------
User input:
--------------------------------------------------------------

$MOLECULE
READ
$END

$REM
   JOB_TYPE 	FREQUENCY
   BASIS 	6-311++G**
   METHOD	B3LYP	
$END


--------------------------------------------------------------
 Atom   5: (  1.1941053989, -0.0000000000,  0.3110061233)
         ->(  1.1941053937, -0.0000000000,  0.3110061296)
 Atom   4: (  1.2155954292,  0.0000000000, -1.0817095826)
         ->(  1.2155954333, -0.0000000000, -1.0817095759)
 Atom   3: ( -0.0000000036,  0.0000000000, -1.7613112882)
         ->(  0.0000000000,  0.0000000000, -1.7613112882)
 Atom   6: (  0.0000000054, -0.0000000000,  1.0276109601)
         ->(  0.0000000000,  0.0000000000,  1.0276109601)
 Atom  11: (  2.3532473570, -0.0000000000,  0.9728369637)
         ->(  2.3532473510,  0.0000000000,  0.9728369762)
 Atom  10: (  2.8510612498,  0.0000000000, -2.0306476975)
         ->(  2.8510612588, -0.0000000000, -2.0306476814)
 Atom   9: ( -0.0000000070,  0.0000000000, -3.0942917973)
         ->(  0.0000000000,  0.0000000000, -3.0942917973)
 Atom  12: (  0.0000000058, -0.0000000000,  3.1345951393)
         ->(  0.0000000000,  0.0000000000,  3.1345951393)
 ----------------------------------------------------------------
             Standard Nuclear Orientation (Angstroms)
    I     Atom           X                Y                Z
 ----------------------------------------------------------------
    1      C      -1.1941053937     0.0000000000     0.3110061296
    2      C      -1.2155954333     0.0000000000    -1.0817095759
    3      C       0.0000000000     0.0000000000    -1.7613112882
    4      C       1.2155954333    -0.0000000000    -1.0817095759
    5      C       1.1941053937    -0.0000000000     0.3110061296
    6      C       0.0000000000     0.0000000000     1.0276109601
    7      F      -2.3532473510    -0.0000000000     0.9728369762
    8      Br     -2.8510612588     0.0000000000    -2.0306476814
    9      F       0.0000000000     0.0000000000    -3.0942917973
   10      Br      2.8510612588    -0.0000000000    -2.0306476814
   11      F       2.3532473510     0.0000000000     0.9728369762
   12      I       0.0000000000     0.0000000000     3.1345951393
 ----------------------------------------------------------------
 Molecular Point Group                 C2v   NOp =  4
 Largest Abelian Subgroup              C2v   NOp =  4
 Nuclear Repulsion Energy =        2029.61923759 hartrees
 There are       93 alpha and       93 beta electrons
 Requested basis set is 6-311++G(d,p)
 There are 116 shells and 356 basis functions

 Total QAlloc Memory Limit   2000 MB
 Mega-Array Size       188 MB
 MEM_STATIC part       192 MB

                       Distance Matrix (Angstroms)
             C (  1)   C (  2)   C (  3)   C (  4)   C (  5)   C (  6)
   C (  2)  1.392881
   C (  3)  2.391733  1.392670
   C (  4)  2.783220  2.431191  1.392670
   C (  5)  2.388211  2.783220  2.391733  1.392881
   C (  6)  1.392627  2.434524  2.788922  2.434524  1.392627
   F (  7)  1.334777  2.348492  3.607401  4.117985  3.608564  2.353885
   Br(  8)  2.868596  1.890828  2.863755  4.175905  4.674047  4.181088
   F (  9)  3.608593  2.351204  1.332981  2.351204  3.608593  4.121903
   Br( 10)  4.674047  4.175905  2.863755  1.890828  2.868596  4.181088
   F ( 11)  3.608564  4.117985  3.607401  2.348492  1.334777  2.353885
   I ( 12)  3.065704  4.388040  4.895906  4.388040  3.065704  2.106984
             F (  7)   Br(  8)   F (  9)   Br( 10)   F ( 11)
   Br(  8)  3.044460
   F (  9)  4.698863  3.043007
   Br( 10)  6.008806  5.702123  3.043007
   F ( 11)  4.706495  6.008806  4.698863  3.044460
   I ( 12)  3.195461  5.899855  6.228887  5.899855  3.195461

 A cutoff of  1.0D-11 yielded   4500 shell pairs
 There are     46989 function pairs (     51887 Cartesian)
 Smallest overlap matrix eigenvalue = 1.56E-06

 Q-Chem warning in module stvman/mkSTV.C, line 318:

 Overlap eigenvalue is smaller than square root of threshold
 Use THRESH >= 12 to get rid of this warning

 Guess from superposition of atomic densities
 Warning:  Energy on first SCF cycle will be non-variational
 SAD guess density has 186.000000 electrons

 -----------------------------------------------------------------------
  General SCF calculation program by
  Eric Jon Sundstrom, Paul Horn, Yuezhi Mao, Dmitri Zuev, Alec White,
  David Stuck, Shaama M.S., Shane Yost, Joonho Lee, David Small,
  Daniel Levine, Susi Lehtola, Hugh Burton, Evgeny Epifanovsky,
  Bang C. Huynh
 -----------------------------------------------------------------------
 Exchange:     0.2000 Hartree-Fock + 0.0800 Slater + 0.7200 B88
 Correlation:  0.1900 VWN1RPA + 0.8100 LYP
 Using SG-1 standard quadrature grid
 using 6 threads for integral computing
 -------------------------------------------------------
 OpenMP Integral computing Module                
 Release: version 2.0, May 2017, Q-Chem Inc. Pleasanton 
 -------------------------------------------------------
 A restricted SCF calculation will be
 performed using DIIS
 SCF converges when DIIS error is below 1.0e-08
 ---------------------------------------
  Cycle       Energy         DIIS error
 ---------------------------------------
    1  -12598.4973250669      3.18e-02  
    2  -12596.0283385974      2.47e-03  
    3  -12596.0132260227      2.62e-03  
    4  -12596.0782152636      5.26e-04  
    5  -12596.0819009197      2.27e-04  
    6  -12596.0826407339      7.77e-05  
    7  -12596.0827185370      1.43e-05  
    8  -12596.0827204595      8.66e-06  
    9  -12596.0827213755      1.59e-06  
   10  -12596.0827213925      3.30e-07  
   11  -12596.0827216711      1.13e-07  
   12  -12596.0827214293      4.34e-08  
   13  -12596.0827214058      1.05e-08  
   14  -12596.0827216514      3.57e-09  Convergence criterion met
 ---------------------------------------
 SCF time:   CPU 134.12s  wall 25.00s 
 SCF   energy in the final basis set =   -12596.0827216514
 Total energy in the final basis set =   -12596.0827216514

 Q-Chem warning in module /home/taweetham/qchem52/libsym/oriorb.F, line  198:

 OriOrb: Failure to resolve orbital degeneracies.


 Q-Chem warning in module /home/taweetham/qchem52/libsym/oriorb.F, line  198:

 OriOrb: Failure to resolve orbital degeneracies.


 --------------------------------------------------------------
             Orbital Energies (a.u.) and Symmetries
 --------------------------------------------------------------

 Alpha MOs, Restricted
 -- Occupied --                  
******* -482.86 -482.86 -176.33 -165.73 -165.73 -165.73  -62.52
  1 A1    1 B1    2 A1    3 A1    4 A1    1 B2    2 B1    3 B1                 
-62.517 -56.338 -56.338 -56.333 -56.333 -56.333 -56.333 -35.824
  5 A1    6 A1    4 B1    2 B2    1 A2    5 B1    7 A1    8 A1                 
-31.318 -31.311 -31.311 -24.735 -24.735 -24.735 -22.968 -22.967
  9 A1    3 B2    6 B1   10 A1    7 B1   11 A1   12 A1    4 B2                 
-22.966 -22.962 -22.962 -10.321 -10.321 -10.321 -10.276 -10.276
  8 B1   13 A1    2 A2   14 A1    9 B1   15 A1   10 B1   16 A1                 
-10.267  -8.725  -8.725  -6.558  -6.558  -6.544  -6.544  -6.543
 17 A1   11 B1   18 A1   12 B1   19 A1    5 B2    3 A2   13 B1                 
 -6.543  -6.373  -4.787  -4.771  -4.770  -2.669  -2.669  -2.665
 20 A1   21 A1   22 A1    6 B2   14 B1   23 A1   15 B1    7 B2                 
 -2.665  -2.664  -2.664  -2.653  -2.653  -2.652  -2.652  -2.052
  4 A2   16 B1   24 A1   17 B1   25 A1    8 B2    5 A2   26 A1                 
 -2.047  -2.047  -2.033  -2.033  -1.281  -1.280  -1.279  -0.939
  9 B2   18 B1    6 A2   27 A1   28 A1   29 A1   19 B1   30 A1                 
 -0.869  -0.847  -0.790  -0.770  -0.708  -0.670  -0.644  -0.620
 20 B1   31 A1   32 A1   21 B1   33 A1   22 B1   34 A1   35 A1                 
 -0.603  -0.555  -0.555  -0.534  -0.512  -0.511  -0.488  -0.469
 23 B1   36 A1   24 B1   10 B2   11 B2    7 A2   37 A1   25 B1                 
 -0.460  -0.426  -0.423  -0.411  -0.407  -0.366  -0.351  -0.324
 38 A1   26 B1   27 B1   12 B2   39 A1    8 A2   13 B2   40 A1                 
 -0.319  -0.306  -0.291  -0.275  -0.269
 28 B1   14 B2   29 B1    9 A2   15 B2                                         
 -- Virtual --                   
 -0.088  -0.060  -0.059  -0.043  -0.028  -0.010   0.020   0.022
 41 A1   16 B2   10 A2   42 A1   30 B1   43 A1   31 B1   44 A1                 
  0.037   0.041   0.051   0.055   0.057   0.067   0.068   0.073
 17 B2   45 A1   32 B1   46 A1   11 A2   47 A1   33 B1   18 B2                 
  0.084   0.084   0.090   0.098   0.103   0.105   0.117   0.122
 48 A1   34 B1   19 B2   12 A2   49 A1   20 B2   35 B1   50 A1                 
  0.129   0.135   0.138   0.154   0.163   0.169   0.171   0.181
 51 A1   21 B2   36 B1   13 A2   52 A1   37 B1   22 B2   38 B1                 
  0.184   0.191   0.193   0.203   0.206   0.213   0.214   0.234
 53 A1   54 A1   39 B1   40 B1   55 A1   41 B1   56 A1   23 B2                 
  0.238   0.239   0.252   0.255   0.285   0.290   0.298   0.325
 57 A1   42 B1   43 B1   58 A1   59 A1   24 B2   44 B1   60 A1                 
  0.332   0.334   0.335   0.342   0.347   0.373   0.385   0.385
 45 B1   25 B2   14 A2   61 A1   62 A1   46 B1   63 A1   47 B1                 
  0.390   0.397   0.397   0.398   0.404   0.419   0.425   0.427
 64 A1   65 A1   48 B1   15 A2   49 B1   66 A1   16 A2   26 B2                 
  0.428   0.449   0.459   0.485   0.492   0.492   0.499   0.519
 50 B1   51 B1   27 B2   67 A1   28 B2   68 A1   69 A1   17 A2                 
  0.536   0.539   0.539   0.544   0.576   0.579   0.580   0.600
 29 B2   70 A1   18 A2   30 B2   19 A2   52 B1   31 B2   71 A1                 
  0.601   0.614   0.614   0.626   0.639   0.655   0.679   0.690
 53 B1   72 A1   54 B1   55 B1   73 A1   32 B2   74 A1   56 B1                 
  0.696   0.705   0.733   0.737   0.784   0.798   0.799   0.838
 20 A2   75 A1   57 B1   76 A1   58 B1   59 B1   77 A1   78 A1                 
  0.849   0.857   0.858   0.918   0.924   0.944   0.957   1.000
 60 B1   33 B2   79 A1   80 A1   21 A2   61 B1   81 A1   62 B1                 
  1.009   1.048   1.057   1.063   1.076   1.078   1.144   1.146
 82 A1   63 B1   83 A1   34 B2   84 A1   64 B1   35 B2   22 A2                 
  1.192   1.223   1.226   1.292   1.332   1.338   1.400   1.407
 36 B2   23 A2   85 A1   65 B1   37 B2   86 A1   38 B2   66 B1                 
  1.414   1.414   1.431   1.431   1.448   1.465   1.485   1.520
 24 A2   39 B2   67 B1   87 A1   68 B1   88 A1   89 A1   90 A1                 
  1.529   1.545   1.553   1.584   1.627   1.706   1.707   1.745
 91 A1   69 B1   70 B1   71 B1   92 A1   25 A2   40 B2   72 B1                 
  1.746   1.799   1.806   1.836   1.837   1.869   1.992   2.003
 93 A1   94 A1   73 B1   26 A2   41 B2   42 B2   95 A1   27 A2                 
  2.004   2.036   2.038   2.042   2.081   2.159   2.161   2.198
 74 B1   96 A1   43 B2   97 A1   75 B1   98 A1   76 B1   77 B1                 
  2.199   2.230   2.241   2.284   2.304   2.352   2.352   2.386
 99 A1  100 A1   28 A2   78 B1  101 A1  102 A1   79 B1   80 B1                 
  2.555   2.672   2.684   2.797   2.802   2.842   2.980   3.022
 44 B2   45 B2   29 A2   46 B2   30 A2  103 A1  104 A1   81 B1                 
  3.026   3.073   3.095   3.154   3.160   3.378   3.387   3.625
 47 B2   82 B1  105 A1  106 A1   83 B1  107 A1   84 B1  108 A1                 
  3.735   3.743   3.748   3.748   3.748   3.780   3.905   3.910
109 A1   85 B1   31 A2   32 A2   48 B2  110 A1  111 A1   86 B1                 
  3.949   3.956   3.957   3.958   3.980   3.986   3.995   4.022
 33 A2   49 B2   34 A2   50 B2   35 A2   51 B2  112 A1   52 B2                 
  4.037   4.040   4.060   4.062   4.098   4.102   4.105   4.171
 87 B1  113 A1   88 B1   36 A2   53 B2  114 A1   89 B1   90 B1                 
  4.249   4.268   4.294   4.403   4.415   4.489   4.804   4.817
115 A1   91 B1  116 A1   92 B1  117 A1  118 A1  119 A1   93 B1                 
  4.849   4.852   5.997   6.097   6.152   6.288   6.288   6.305
 94 B1  120 A1   54 B2   95 B1  121 A1   37 A2   55 B2   56 B2                 
  6.425   6.430   6.441   6.587   6.741   6.744   6.764   6.769
 96 B1  122 A1   97 B1  123 A1  124 A1   98 B1  125 A1   99 B1                 
  7.542   7.553   7.660   7.667   7.745   7.768  23.303  23.781
 38 A2   57 B2  126 A1  100 B1  101 B1  127 A1  128 A1  129 A1                 
 23.781  23.951  23.952  24.046  27.898  28.336  28.414  28.414
102 B1  103 B1  130 A1  131 A1  132 A1   58 B2  104 B1  133 A1                 
 28.519  28.542  28.551  28.618  28.735  47.959  48.000  66.761
 39 A2  134 A1   59 B2  105 B1  135 A1  136 A1  106 B1  137 A1                 
 66.766  66.769 127.877 127.937 127.969 151.687 289.737 289.748
138 A1  107 B1   60 B2  108 B1  139 A1  140 A1   40 A2   61 B2                 
289.854 289.864 289.965 289.9891020.7671020.8181901.852
141 A1  109 B1  110 B1  142 A1  143 A1  111 B1  144 A1                         

 Beta MOs, Restricted
 -- Occupied --                  
******* -482.86 -482.86 -176.33 -165.73 -165.73 -165.73  -62.52
  1 A1    1 B1    2 A1    3 A1    4 A1    1 B2    2 B1    3 B1                 
-62.517 -56.338 -56.338 -56.333 -56.333 -56.333 -56.333 -35.824
  5 A1    6 A1    4 B1    2 B2    1 A2    5 B1    7 A1    8 A1                 
-31.318 -31.311 -31.311 -24.735 -24.735 -24.735 -22.968 -22.967
  9 A1    3 B2    6 B1   10 A1    7 B1   11 A1   12 A1    4 B2                 
-22.966 -22.962 -22.962 -10.321 -10.321 -10.321 -10.276 -10.276
  8 B1   13 A1    2 A2   14 A1    9 B1   15 A1   10 B1   16 A1                 
-10.267  -8.725  -8.725  -6.558  -6.558  -6.544  -6.544  -6.543
 17 A1   11 B1   18 A1   12 B1   19 A1    5 B2    3 A2   13 B1                 
 -6.543  -6.373  -4.787  -4.771  -4.770  -2.669  -2.669  -2.665
 20 A1   21 A1   22 A1    6 B2   14 B1   23 A1   15 B1    7 B2                 
 -2.665  -2.664  -2.664  -2.653  -2.653  -2.652  -2.652  -2.052
  4 A2   16 B1   24 A1   17 B1   25 A1    8 B2    5 A2   26 A1                 
 -2.047  -2.047  -2.033  -2.033  -1.281  -1.280  -1.279  -0.939
  9 B2   18 B1    6 A2   27 A1   28 A1   29 A1   19 B1   30 A1                 
 -0.869  -0.847  -0.790  -0.770  -0.708  -0.670  -0.644  -0.620
 20 B1   31 A1   32 A1   21 B1   33 A1   22 B1   34 A1   35 A1                 
 -0.603  -0.555  -0.555  -0.534  -0.512  -0.511  -0.488  -0.469
 23 B1   36 A1   24 B1   10 B2   11 B2    7 A2   37 A1   25 B1                 
 -0.460  -0.426  -0.423  -0.411  -0.407  -0.366  -0.351  -0.324
 38 A1   26 B1   27 B1   12 B2   39 A1    8 A2   13 B2   40 A1                 
 -0.319  -0.306  -0.291  -0.275  -0.269
 28 B1   14 B2   29 B1    9 A2   15 B2                                         
 -- Virtual --                   
 -0.088  -0.060  -0.059  -0.043  -0.028  -0.010   0.020   0.022
 41 A1   16 B2   10 A2   42 A1   30 B1   43 A1   31 B1   44 A1                 
  0.037   0.041   0.051   0.055   0.057   0.067   0.068   0.073
 17 B2   45 A1   32 B1   46 A1   11 A2   47 A1   33 B1   18 B2                 
  0.084   0.084   0.090   0.098   0.103   0.105   0.117   0.122
 48 A1   34 B1   19 B2   12 A2   49 A1   20 B2   35 B1   50 A1                 
  0.129   0.135   0.138   0.154   0.163   0.169   0.171   0.181
 51 A1   21 B2   36 B1   13 A2   52 A1   37 B1   22 B2   38 B1                 
  0.184   0.191   0.193   0.203   0.206   0.213   0.214   0.234
 53 A1   54 A1   39 B1   40 B1   55 A1   41 B1   56 A1   23 B2                 
  0.238   0.239   0.252   0.255   0.285   0.290   0.298   0.325
 57 A1   42 B1   43 B1   58 A1   59 A1   24 B2   44 B1   60 A1                 
  0.332   0.334   0.335   0.342   0.347   0.373   0.385   0.385
 45 B1   25 B2   14 A2   61 A1   62 A1   46 B1   63 A1   47 B1                 
  0.390   0.397   0.397   0.398   0.404   0.419   0.425   0.427
 64 A1   65 A1   48 B1   15 A2   49 B1   66 A1   16 A2   26 B2                 
  0.428   0.449   0.459   0.485   0.492   0.492   0.499   0.519
 50 B1   51 B1   27 B2   67 A1   28 B2   68 A1   69 A1   17 A2                 
  0.536   0.539   0.539   0.544   0.576   0.579   0.580   0.600
 29 B2   70 A1   18 A2   30 B2   19 A2   52 B1   31 B2   71 A1                 
  0.601   0.614   0.614   0.626   0.639   0.655   0.679   0.690
 53 B1   72 A1   54 B1   55 B1   73 A1   32 B2   74 A1   56 B1                 
  0.696   0.705   0.733   0.737   0.784   0.798   0.799   0.838
 20 A2   75 A1   57 B1   76 A1   58 B1   59 B1   77 A1   78 A1                 
  0.849   0.857   0.858   0.918   0.924   0.944   0.957   1.000
 60 B1   33 B2   79 A1   80 A1   21 A2   61 B1   81 A1   62 B1                 
  1.009   1.048   1.057   1.063   1.076   1.078   1.144   1.146
 82 A1   63 B1   83 A1   34 B2   84 A1   64 B1   35 B2   22 A2                 
  1.192   1.223   1.226   1.292   1.332   1.338   1.400   1.407
 36 B2   23 A2   85 A1   65 B1   37 B2   86 A1   38 B2   66 B1                 
  1.414   1.414   1.431   1.431   1.448   1.465   1.485   1.520
 24 A2   39 B2   67 B1   87 A1   68 B1   88 A1   89 A1   90 A1                 
  1.529   1.545   1.553   1.584   1.627   1.706   1.707   1.745
 91 A1   69 B1   70 B1   71 B1   92 A1   25 A2   40 B2   72 B1                 
  1.746   1.799   1.806   1.836   1.837   1.869   1.992   2.003
 93 A1   94 A1   73 B1   26 A2   41 B2   42 B2   95 A1   27 A2                 
  2.004   2.036   2.038   2.042   2.081   2.159   2.161   2.198
 74 B1   96 A1   43 B2   97 A1   75 B1   98 A1   76 B1   77 B1                 
  2.199   2.230   2.241   2.284   2.304   2.352   2.352   2.386
 99 A1  100 A1   28 A2   78 B1  101 A1  102 A1   79 B1   80 B1                 
  2.555   2.672   2.684   2.797   2.802   2.842   2.980   3.022
 44 B2   45 B2   29 A2   46 B2   30 A2  103 A1  104 A1   81 B1                 
  3.026   3.073   3.095   3.154   3.160   3.378   3.387   3.625
 47 B2   82 B1  105 A1  106 A1   83 B1  107 A1   84 B1  108 A1                 
  3.735   3.743   3.748   3.748   3.748   3.780   3.905   3.910
109 A1   85 B1   31 A2   32 A2   48 B2  110 A1  111 A1   86 B1                 
  3.949   3.956   3.957   3.958   3.980   3.986   3.995   4.022
 33 A2   49 B2   34 A2   50 B2   35 A2   51 B2  112 A1   52 B2                 
  4.037   4.040   4.060   4.062   4.098   4.102   4.105   4.171
 87 B1  113 A1   88 B1   36 A2   53 B2  114 A1   89 B1   90 B1                 
  4.249   4.268   4.294   4.403   4.415   4.489   4.804   4.817
115 A1   91 B1  116 A1   92 B1  117 A1  118 A1  119 A1   93 B1                 
  4.849   4.852   5.997   6.097   6.152   6.288   6.288   6.305
 94 B1  120 A1   54 B2   95 B1  121 A1   37 A2   55 B2   56 B2                 
  6.425   6.430   6.441   6.587   6.741   6.744   6.764   6.769
 96 B1  122 A1   97 B1  123 A1  124 A1   98 B1  125 A1   99 B1                 
  7.542   7.553   7.660   7.667   7.745   7.768  23.303  23.781
 38 A2   57 B2  126 A1  100 B1  101 B1  127 A1  128 A1  129 A1                 
 23.781  23.951  23.952  24.046  27.898  28.336  28.414  28.414
102 B1  103 B1  130 A1  131 A1  132 A1   58 B2  104 B1  133 A1                 
 28.519  28.542  28.551  28.618  28.735  47.959  48.000  66.761
 39 A2  134 A1   59 B2  105 B1  135 A1  136 A1  106 B1  137 A1                 
 66.766  66.769 127.877 127.937 127.969 151.687 289.737 289.748
138 A1  107 B1   60 B2  108 B1  139 A1  140 A1   40 A2   61 B2                 
289.854 289.864 289.965 289.9891020.7671020.8181901.852
141 A1  109 B1  110 B1  142 A1  143 A1  111 B1  144 A1                         
 --------------------------------------------------------------

          Ground-State Mulliken Net Atomic Charges

     Atom                 Charge (a.u.)
  ----------------------------------------
      1 C                    -2.140753
      2 C                     2.355519
      3 C                    -2.325652
      4 C                     2.355519
      5 C                    -2.140753
      6 C                     2.160764
      7 F                    -0.084449
      8 Br                   -0.047391
      9 F                    -0.079946
     10 Br                   -0.047391
     11 F                    -0.084449
     12 I                     0.078984
  ----------------------------------------
  Sum of atomic charges =     0.000000

 -----------------------------------------------------------------
                    Cartesian Multipole Moments
 -----------------------------------------------------------------
    Charge (ESU x 10^10)
                -0.0000
    Dipole Moment (Debye)
         X      -0.0000      Y      -0.0000      Z       0.3651
       Tot       0.3651
    Quadrupole Moments (Debye-Ang)
        XX    -114.5278     XY      -0.0000     YY    -113.1499
        XZ      -0.0000     YZ      -0.0000     ZZ    -111.7385
    Octopole Moments (Debye-Ang^2)
       XXX       0.0000    XXY       0.0000    XYY      -0.0000
       YYY       0.0000    XXZ     -21.6864    XYZ       0.0000
       YYZ       2.8836    XZZ       0.0000    YZZ      -0.0000
       ZZZ      53.1290
    Hexadecapole Moments (Debye-Ang^3)
      XXXX   -2329.1285   XXXY      -0.0000   XXYY    -432.1479
      XYYY      -0.0000   YYYY    -131.9562   XXXZ      -0.0000
      XXYZ      -0.0000   XYYZ      -0.0000   YYYZ      -0.0000
      XXZZ    -897.2057   XYZZ      -0.0000   YYZZ    -572.5913
      XZZZ      -0.0000   YZZZ      -0.0000   ZZZZ   -3102.4894
 -----------------------------------------------------------------
 Calculating MO derivatives via CPSCF
    1     0    39    0.0235045  
    2     0    39    0.0085348  
    3     0    39    0.0015279  
    4     0    39    0.0001708  
    5    20    19    0.0000207  
    6    38     1    0.0000012  
    7    39     0    0.0000001  Converged
 Time for AOints: 211.4 s (CPU) 36.1 s (wall)
 ------------------------------------------------------------------------------
                     AOints        : Timing summary (seconds)
 ------------------------------------------------------------------------------
     job step          cpu (% of tot)      sys (% of tot)     wall (% of tot)
 ------------------------------------------------------------------------------
  AOints            0.2114E+03 ( 7.6)   0.1300E-04 ( 5.8)   0.3606E+02 ( 7.6)
 ------------------------------------------------------------------------------
   Grand Totals     0.2767E+04          0.2250E-03          0.4759E+03
 ------------------------------------------------------------------------------
 Polarizability Matrix (a.u.)
            1           2           3
    1-169.1952698  -0.0000000  -0.0000000
    2  -0.0000000 -80.2245837  -0.0000000
    3  -0.0000000  -0.0000000-183.7632322
 Calculating analytic Hessian of the SCF energy

 Direct stationary perturbation theory relativistic correction:

 rels  =     130.742687439564
 relv  =    -438.811227538195
 rel2e =      62.861505582076
 E_rel =    -245.207034516555

 Hessian of the SCF Energy
            1           2           3           4           5           6
    1   0.6661744  -0.0000000  -0.0044798  -0.1007407   0.0000000   0.0247629
    2  -0.0000000   0.1398655   0.0000000   0.0000000  -0.0586498  -0.0000000
    3  -0.0044798   0.0000000   0.6614052  -0.0465594  -0.0000000  -0.3118677
    4  -0.1007407   0.0000000  -0.0465594   0.5564162  -0.0000000  -0.0524313
    5   0.0000000  -0.0586498  -0.0000000  -0.0000000   0.0957400   0.0000000
    6   0.0247629  -0.0000000  -0.3118677  -0.0524313   0.0000000   0.6165572
    7   0.0411504   0.0000000   0.0877569  -0.2700444   0.0000000   0.0506665
    8   0.0000000  -0.0020359   0.0000000   0.0000000  -0.0582090  -0.0000000
    9   0.0271533   0.0000000  -0.0251302   0.1219778  -0.0000000  -0.1452452
   10  -0.0188157  -0.0000000  -0.0309270  -0.0526901   0.0000000   0.0267733
   11   0.0000000   0.0042238  -0.0000000  -0.0000000   0.0077210   0.0000000
   12  -0.0307340  -0.0000000  -0.0552891  -0.0267709   0.0000000   0.0596010
   13  -0.0576940   0.0000000  -0.0291150  -0.0188172   0.0000000   0.0307291
   14  -0.0000000  -0.0029254   0.0000000   0.0000000   0.0042238  -0.0000000
   15   0.0291147   0.0000000   0.0740539   0.0309258  -0.0000000  -0.0552882
   16  -0.2484732  -0.0000000  -0.0656801   0.0297899  -0.0000000  -0.0746481
   17   0.0000000  -0.0575718  -0.0000000  -0.0000000   0.0089271   0.0000000
   18  -0.1289014  -0.0000000  -0.1653076  -0.0209414   0.0000000  -0.0244349
   19  -0.2618273  -0.0000000   0.1110585  -0.0171305   0.0000000   0.0148975
   20   0.0000000  -0.0395760  -0.0000000  -0.0000000   0.0068982   0.0000000
   21   0.1092811  -0.0000000  -0.1336975   0.0511548   0.0000000  -0.0316221
   22  -0.0167638   0.0000000  -0.0098288  -0.1277569  -0.0000000  -0.0565061
   23   0.0000000   0.0036309  -0.0000000   0.0000000  -0.0161445   0.0000000
   24  -0.0287768  -0.0000000  -0.0140333  -0.0566840   0.0000000  -0.0639765
   25  -0.0072045  -0.0000000  -0.0039974   0.0012281   0.0000000   0.0409423
   26  -0.0000000   0.0054879   0.0000000   0.0000000   0.0066110  -0.0000000
   27   0.0018051  -0.0000000   0.0033656   0.0046501   0.0000000  -0.0485905
   28   0.0004669   0.0000000  -0.0000929   0.0009810  -0.0000000  -0.0040318
   29  -0.0000000  -0.0012671   0.0000000   0.0000000   0.0026662  -0.0000000
   30  -0.0001636   0.0000000   0.0002522  -0.0015284  -0.0000000  -0.0005640
   31   0.0012683   0.0000000   0.0063489   0.0006770  -0.0000000  -0.0013568
   32  -0.0000000   0.0056976  -0.0000000  -0.0000000  -0.0018082   0.0000000
   33   0.0009609  -0.0000000  -0.0056046  -0.0014870   0.0000000   0.0026249
   34   0.0024614  -0.0000000  -0.0144813  -0.0019134   0.0000000   0.0002007
   35  -0.0000000   0.0031203   0.0000000  -0.0000000   0.0020241   0.0000000
   36  -0.0000236   0.0000000  -0.0281510  -0.0023068  -0.0000000   0.0028089
            7           8           9          10          11          12
    1   0.0411504   0.0000000   0.0271533  -0.0188157   0.0000000  -0.0307340
    2   0.0000000  -0.0020359   0.0000000  -0.0000000   0.0042238  -0.0000000
    3   0.0877569   0.0000000  -0.0251302  -0.0309270  -0.0000000  -0.0552891
    4  -0.2700444   0.0000000   0.1219778  -0.0526901  -0.0000000  -0.0267709
    5   0.0000000  -0.0582090  -0.0000000   0.0000000   0.0077210   0.0000000
    6   0.0506665  -0.0000000  -0.1452452   0.0267733   0.0000000   0.0596010
    7   0.6649064  -0.0000000   0.0000022  -0.2700453  -0.0000000  -0.0506686
    8  -0.0000000   0.1403423   0.0000000  -0.0000000  -0.0582090  -0.0000000
    9   0.0000022   0.0000000   0.6785195  -0.1219807  -0.0000000  -0.1452488
   10  -0.2700453  -0.0000000  -0.1219807   0.5564182   0.0000000   0.0524312
   11  -0.0000000  -0.0582090  -0.0000000   0.0000000   0.0957400   0.0000000
   12  -0.0506686  -0.0000000  -0.1452488   0.0524312   0.0000000   0.6165591
   13   0.0411513  -0.0000000  -0.0271507  -0.1007402  -0.0000000  -0.0247629
   14  -0.0000000  -0.0020359   0.0000000  -0.0000000  -0.0586498  -0.0000000
   15  -0.0877576   0.0000000  -0.0251346   0.0465570  -0.0000000  -0.3118636
   16  -0.0718136   0.0000000   0.0000009   0.0297889  -0.0000000   0.0746480
   17   0.0000000   0.0035926  -0.0000000   0.0000000   0.0089271   0.0000000
   18   0.0000008  -0.0000000  -0.0005607   0.0209443   0.0000000  -0.0244374
   19  -0.0002070  -0.0000000  -0.0022142   0.0006768   0.0000000   0.0013571
   20  -0.0000000   0.0055166  -0.0000000   0.0000000  -0.0018082   0.0000000
   21  -0.0082215  -0.0000000  -0.0035516   0.0014870   0.0000000   0.0026249
   22  -0.0317893   0.0000000  -0.0207910   0.0009809   0.0000000   0.0040317
   23   0.0000000   0.0037779  -0.0000000  -0.0000000   0.0026662  -0.0000000
   24  -0.0013416   0.0000000   0.0006430   0.0015283  -0.0000000  -0.0005640
   25  -0.0712340  -0.0000000  -0.0000001   0.0012282  -0.0000000  -0.0409423
   26   0.0000000  -0.0410202  -0.0000000  -0.0000000   0.0066110   0.0000000
   27   0.0000000  -0.0000000  -0.3314351  -0.0046503   0.0000000  -0.0485903
   28  -0.0317892  -0.0000000   0.0207913  -0.1277570   0.0000000   0.0565062
   29  -0.0000000   0.0037779  -0.0000000  -0.0000000  -0.0161445   0.0000000
   30   0.0013417   0.0000000   0.0006429   0.0566842   0.0000000  -0.0639765
   31  -0.0002072   0.0000000   0.0022142  -0.0171307  -0.0000000  -0.0148977
   32  -0.0000000   0.0055166  -0.0000000   0.0000000   0.0068982   0.0000000
   33   0.0082215  -0.0000000  -0.0035514  -0.0511547   0.0000000  -0.0316223
   34  -0.0000804  -0.0000000  -0.0000000  -0.0019133  -0.0000000  -0.0002007
   35  -0.0000000  -0.0010140  -0.0000000   0.0000000   0.0020241  -0.0000000
   36  -0.0000000  -0.0000000   0.0000512   0.0023066  -0.0000000   0.0028089
           13          14          15          16          17          18
    1  -0.0576940  -0.0000000   0.0291147  -0.2484732   0.0000000  -0.1289014
    2   0.0000000  -0.0029254   0.0000000  -0.0000000  -0.0575718  -0.0000000
    3  -0.0291150   0.0000000   0.0740539  -0.0656801  -0.0000000  -0.1653076
    4  -0.0188172   0.0000000   0.0309258   0.0297899  -0.0000000  -0.0209414
    5   0.0000000   0.0042238  -0.0000000  -0.0000000   0.0089271   0.0000000
    6   0.0307291  -0.0000000  -0.0552882  -0.0746481   0.0000000  -0.0244349
    7   0.0411513  -0.0000000  -0.0877576  -0.0718136   0.0000000   0.0000008
    8  -0.0000000  -0.0020359   0.0000000   0.0000000   0.0035926  -0.0000000
    9  -0.0271507   0.0000000  -0.0251346   0.0000009  -0.0000000  -0.0005607
   10  -0.1007402  -0.0000000   0.0465570   0.0297889   0.0000000   0.0209443
   11  -0.0000000  -0.0586498  -0.0000000  -0.0000000   0.0089271   0.0000000
   12  -0.0247629  -0.0000000  -0.3118636   0.0746480   0.0000000  -0.0244374
   13   0.6661702  -0.0000000   0.0044856  -0.2484729   0.0000000   0.1288999
   14  -0.0000000   0.1398655   0.0000000   0.0000000  -0.0575718  -0.0000000
   15   0.0044856   0.0000000   0.6614038   0.0656785  -0.0000000  -0.1653052
   16  -0.2484729   0.0000000   0.0656785   0.6454638  -0.0000000   0.0000001
   17   0.0000000  -0.0575718  -0.0000000  -0.0000000   0.0986941   0.0000000
   18   0.1288999  -0.0000000  -0.1653052   0.0000001   0.0000000   0.4594411
   19   0.0012684   0.0000000  -0.0063488  -0.0559464   0.0000000   0.0259711
   20   0.0000000   0.0056976  -0.0000000  -0.0000000   0.0057604   0.0000000
   21  -0.0009608  -0.0000000  -0.0056046  -0.0082079   0.0000000   0.0099753
   22   0.0004670  -0.0000000   0.0000930   0.0020967  -0.0000000   0.0004729
   23  -0.0000000  -0.0012671   0.0000000   0.0000000   0.0026901   0.0000000
   24   0.0001638   0.0000000   0.0002522   0.0029508  -0.0000000  -0.0021426
   25  -0.0072045  -0.0000000   0.0039972   0.0032941   0.0000000   0.0000001
   26   0.0000000   0.0054879   0.0000000  -0.0000000  -0.0016454  -0.0000000
   27  -0.0018051  -0.0000000   0.0033656  -0.0000000  -0.0000000  -0.0010483
   28  -0.0167638  -0.0000000   0.0098288   0.0020967   0.0000000  -0.0004731
   29  -0.0000000   0.0036309  -0.0000000   0.0000000   0.0026901   0.0000000
   30   0.0287768  -0.0000000  -0.0140333  -0.0029509  -0.0000000  -0.0021426
   31  -0.2618270   0.0000000  -0.1110586  -0.0559463  -0.0000000  -0.0259712
   32  -0.0000000  -0.0395760  -0.0000000   0.0000000   0.0057604   0.0000000
   33  -0.1092811  -0.0000000  -0.1336975   0.0082080   0.0000000   0.0099755
   34   0.0024615   0.0000000   0.0144815  -0.0318764   0.0000000  -0.0000001
   35  -0.0000000   0.0031203   0.0000000   0.0000000  -0.0202530   0.0000000
   36   0.0000235   0.0000000  -0.0281508   0.0000001  -0.0000000  -0.0940104
           19          20          21          22          23          24
    1  -0.2618273   0.0000000   0.1092811  -0.0167638   0.0000000  -0.0287768
    2  -0.0000000  -0.0395760  -0.0000000   0.0000000   0.0036309  -0.0000000
    3   0.1110585  -0.0000000  -0.1336975  -0.0098288  -0.0000000  -0.0140333
    4  -0.0171305  -0.0000000   0.0511548  -0.1277569   0.0000000  -0.0566840
    5   0.0000000   0.0068982   0.0000000  -0.0000000  -0.0161445   0.0000000
    6   0.0148975   0.0000000  -0.0316221  -0.0565061   0.0000000  -0.0639765
    7  -0.0002070  -0.0000000  -0.0082215  -0.0317893   0.0000000  -0.0013416
    8  -0.0000000   0.0055166  -0.0000000   0.0000000   0.0037779   0.0000000
    9  -0.0022142  -0.0000000  -0.0035516  -0.0207910  -0.0000000   0.0006430
   10   0.0006768   0.0000000   0.0014870   0.0009809  -0.0000000   0.0015283
   11   0.0000000  -0.0018082   0.0000000   0.0000000   0.0026662  -0.0000000
   12   0.0013571   0.0000000   0.0026249   0.0040317  -0.0000000  -0.0005640
   13   0.0012684   0.0000000  -0.0009608   0.0004670  -0.0000000   0.0001638
   14   0.0000000   0.0056976  -0.0000000  -0.0000000  -0.0012671   0.0000000
   15  -0.0063488  -0.0000000  -0.0056046   0.0000930   0.0000000   0.0002522
   16  -0.0559464  -0.0000000  -0.0082079   0.0020967   0.0000000   0.0029508
   17   0.0000000   0.0057604   0.0000000  -0.0000000   0.0026901  -0.0000000
   18   0.0259711   0.0000000   0.0099753   0.0004729   0.0000000  -0.0021426
   19   0.3349796   0.0000000  -0.1457029   0.0039725  -0.0000000  -0.0024706
   20   0.0000000   0.0210988   0.0000000  -0.0000000  -0.0023385   0.0000000
   21  -0.1457029   0.0000000   0.1643072   0.0017351   0.0000000  -0.0011447
   22   0.0039725  -0.0000000   0.0017351   0.1722855  -0.0000000   0.0822434
   23  -0.0000000  -0.0023385   0.0000000  -0.0000000   0.0087585   0.0000000
   24  -0.0024706   0.0000000  -0.0011447   0.0822434   0.0000000   0.0796907
   25   0.0001153   0.0000000   0.0025410  -0.0002056   0.0000000   0.0039192
   26   0.0000000   0.0001245  -0.0000000  -0.0000000  -0.0024139  -0.0000000
   27   0.0014159  -0.0000000  -0.0021559  -0.0000111  -0.0000000   0.0023536
   28  -0.0018829  -0.0000000   0.0011456  -0.0011699  -0.0000000   0.0002211
   29  -0.0000000   0.0002274  -0.0000000   0.0000000   0.0002199  -0.0000000
   30   0.0011397   0.0000000  -0.0005419  -0.0002211  -0.0000000   0.0000568
   31  -0.0031954   0.0000000  -0.0004869  -0.0018829   0.0000000  -0.0011397
   32  -0.0000000   0.0002104  -0.0000000   0.0000000   0.0002274  -0.0000000
   33   0.0004869  -0.0000000   0.0012809  -0.0011456  -0.0000000  -0.0005419
   34  -0.0008231   0.0000000  -0.0037644  -0.0002340   0.0000000  -0.0006136
   35  -0.0000000  -0.0018112  -0.0000000  -0.0000000   0.0001929   0.0000000
   36   0.0004097   0.0000000   0.0001300  -0.0000723  -0.0000000  -0.0005932
           25          26          27          28          29          30
    1  -0.0072045  -0.0000000   0.0018051   0.0004669  -0.0000000  -0.0001636
    2  -0.0000000   0.0054879  -0.0000000   0.0000000  -0.0012671   0.0000000
    3  -0.0039974   0.0000000   0.0033656  -0.0000929   0.0000000   0.0002522
    4   0.0012281   0.0000000   0.0046501   0.0009810   0.0000000  -0.0015284
    5   0.0000000   0.0066110   0.0000000  -0.0000000   0.0026662  -0.0000000
    6   0.0409423  -0.0000000  -0.0485905  -0.0040318  -0.0000000  -0.0005640
    7  -0.0712340   0.0000000   0.0000000  -0.0317892  -0.0000000   0.0013417
    8  -0.0000000  -0.0410202  -0.0000000  -0.0000000   0.0037779   0.0000000
    9  -0.0000001  -0.0000000  -0.3314351   0.0207913  -0.0000000   0.0006429
   10   0.0012282  -0.0000000  -0.0046503  -0.1277570  -0.0000000   0.0566842
   11  -0.0000000   0.0066110   0.0000000   0.0000000  -0.0161445   0.0000000
   12  -0.0409423   0.0000000  -0.0485903   0.0565062   0.0000000  -0.0639765
   13  -0.0072045   0.0000000  -0.0018051  -0.0167638  -0.0000000   0.0287768
   14  -0.0000000   0.0054879  -0.0000000  -0.0000000   0.0036309  -0.0000000
   15   0.0039972   0.0000000   0.0033656   0.0098288  -0.0000000  -0.0140333
   16   0.0032941  -0.0000000  -0.0000000   0.0020967   0.0000000  -0.0029509
   17   0.0000000  -0.0016454  -0.0000000   0.0000000   0.0026901  -0.0000000
   18   0.0000001  -0.0000000  -0.0010483  -0.0004731   0.0000000  -0.0021426
   19   0.0001153   0.0000000   0.0014159  -0.0018829  -0.0000000   0.0011397
   20   0.0000000   0.0001245  -0.0000000  -0.0000000   0.0002274   0.0000000
   21   0.0025410  -0.0000000  -0.0021559   0.0011456  -0.0000000  -0.0005419
   22  -0.0002056  -0.0000000  -0.0000111  -0.0011699   0.0000000  -0.0002211
   23   0.0000000  -0.0024139  -0.0000000  -0.0000000   0.0002199  -0.0000000
   24   0.0039192  -0.0000000   0.0023536   0.0002211  -0.0000000   0.0000568
   25   0.0800144  -0.0000000  -0.0000000  -0.0002056  -0.0000000  -0.0039192
   26  -0.0000000   0.0228296  -0.0000000   0.0000000  -0.0024139  -0.0000000
   27  -0.0000000  -0.0000000   0.4239509   0.0000111  -0.0000000   0.0023536
   28  -0.0002056   0.0000000   0.0000111   0.1722855   0.0000000  -0.0822434
   29  -0.0000000  -0.0024139  -0.0000000   0.0000000   0.0087585   0.0000000
   30  -0.0039192  -0.0000000   0.0023536  -0.0822434   0.0000000   0.0796907
   31   0.0001153  -0.0000000  -0.0014159   0.0039725  -0.0000000   0.0024705
   32   0.0000000   0.0001245   0.0000000   0.0000000  -0.0023385   0.0000000
   33  -0.0025410  -0.0000000  -0.0021559  -0.0017351   0.0000000  -0.0011447
   34   0.0000586  -0.0000000  -0.0000000  -0.0002341  -0.0000000   0.0006136
   35  -0.0000000   0.0002172   0.0000000  -0.0000000   0.0001929   0.0000000
   36   0.0000000   0.0000000  -0.0014130   0.0000723  -0.0000000  -0.0005932
           31          32          33          34          35          36
    1   0.0012683  -0.0000000   0.0009609   0.0024614  -0.0000000  -0.0000236
    2   0.0000000   0.0056976  -0.0000000  -0.0000000   0.0031203   0.0000000
    3   0.0063489  -0.0000000  -0.0056046  -0.0144813   0.0000000  -0.0281510
    4   0.0006770  -0.0000000  -0.0014870  -0.0019134  -0.0000000  -0.0023068
    5  -0.0000000  -0.0018082   0.0000000   0.0000000   0.0020241  -0.0000000
    6  -0.0013568   0.0000000   0.0026249   0.0002007   0.0000000   0.0028089
    7  -0.0002072  -0.0000000   0.0082215  -0.0000804  -0.0000000  -0.0000000
    8   0.0000000   0.0055166  -0.0000000  -0.0000000  -0.0010140  -0.0000000
    9   0.0022142  -0.0000000  -0.0035514  -0.0000000  -0.0000000   0.0000512
   10  -0.0171307   0.0000000  -0.0511547  -0.0019133   0.0000000   0.0023066
   11  -0.0000000   0.0068982   0.0000000  -0.0000000   0.0020241  -0.0000000
   12  -0.0148977   0.0000000  -0.0316223  -0.0002007  -0.0000000   0.0028089
   13  -0.2618270  -0.0000000  -0.1092811   0.0024615  -0.0000000   0.0000235
   14   0.0000000  -0.0395760  -0.0000000   0.0000000   0.0031203   0.0000000
   15  -0.1110586  -0.0000000  -0.1336975   0.0144815   0.0000000  -0.0281508
   16  -0.0559463   0.0000000   0.0082080  -0.0318764   0.0000000   0.0000001
   17  -0.0000000   0.0057604   0.0000000   0.0000000  -0.0202530  -0.0000000
   18  -0.0259712   0.0000000   0.0099755  -0.0000001   0.0000000  -0.0940104
   19  -0.0031954  -0.0000000   0.0004869  -0.0008231  -0.0000000   0.0004097
   20   0.0000000   0.0002104  -0.0000000   0.0000000  -0.0018112   0.0000000
   21  -0.0004869  -0.0000000   0.0012809  -0.0037644  -0.0000000   0.0001300
   22  -0.0018829   0.0000000  -0.0011456  -0.0002340  -0.0000000  -0.0000723
   23   0.0000000   0.0002274  -0.0000000   0.0000000   0.0001929  -0.0000000
   24  -0.0011397  -0.0000000  -0.0005419  -0.0006136   0.0000000  -0.0005932
   25   0.0001153   0.0000000  -0.0025410   0.0000586  -0.0000000   0.0000000
   26  -0.0000000   0.0001245  -0.0000000  -0.0000000   0.0002172   0.0000000
   27  -0.0014159   0.0000000  -0.0021559  -0.0000000   0.0000000  -0.0014130
   28   0.0039725   0.0000000  -0.0017351  -0.0002341  -0.0000000   0.0000723
   29  -0.0000000  -0.0023385   0.0000000  -0.0000000   0.0001929  -0.0000000
   30   0.0024705   0.0000000  -0.0011447   0.0006136   0.0000000  -0.0005932
   31   0.3349795   0.0000000   0.1457029  -0.0008231   0.0000000  -0.0004097
   32   0.0000000   0.0210988   0.0000000   0.0000000  -0.0018112   0.0000000
   33   0.1457029   0.0000000   0.1643072   0.0037644   0.0000000   0.0001300
   34  -0.0008231   0.0000000   0.0037644   0.0329162  -0.0000000   0.0000000
   35   0.0000000  -0.0018112   0.0000000  -0.0000000   0.0139975  -0.0000000
   36  -0.0004097   0.0000000   0.0001300   0.0000000  -0.0000000   0.1469827
 **********************************************************************
 **                                                                  **
 **                       VIBRATIONAL ANALYSIS                       **
 **                       --------------------                       **
 **                                                                  **
 **        VIBRATIONAL FREQUENCIES (CM**-1) AND NORMAL MODES         **
 **     FORCE CONSTANTS (mDYN/ANGSTROM) AND REDUCED MASSES (AMU)     **
 **                  INFRARED INTENSITIES (KM/MOL)                   **
 **                                                                  **
 **********************************************************************


 Mode:                 1                      2                      3
 Frequency:        82.85                  84.08                  93.65
 Force Cnst:      0.0835                 0.0826                 0.1050
 Red. Mass:      20.6485                19.8340                20.3122
 IR Active:          NO                     YES                    YES
 IR Intens:        0.000                  0.009                  0.184
 Raman Active:       YES                    YES                    YES
               X      Y      Z        X      Y      Z        X      Y      Z
 C          0.000  0.251 -0.000   -0.000 -0.144  0.000    0.000  0.324 -0.000
 C          0.000  0.088  0.000    0.000  0.071 -0.000    0.000  0.275 -0.000
 C          0.000 -0.000 -0.000    0.000  0.309 -0.000    0.000  0.317 -0.000
 C          0.000 -0.088 -0.000   -0.000  0.071 -0.000   -0.000  0.275 -0.000
 C          0.000 -0.251 -0.000   -0.000 -0.144  0.000   -0.000  0.324 -0.000
 C          0.000  0.000  0.000   -0.000 -0.112 -0.000    0.000  0.277 -0.000
 F          0.000  0.638 -0.000   -0.000 -0.390 -0.000    0.000  0.371 -0.000
 Br         0.000 -0.148  0.000   -0.000 -0.080  0.000   -0.000 -0.178  0.000
 F         -0.000 -0.000 -0.000    0.000  0.716 -0.000    0.000  0.333 -0.000
 Br         0.000  0.148 -0.000    0.000 -0.080  0.000    0.000 -0.178  0.000
 F          0.000 -0.638 -0.000   -0.000 -0.390  0.000   -0.000  0.371 -0.000
 I         -0.000 -0.000  0.000    0.000  0.105 -0.000   -0.000 -0.109 -0.000
 TransDip  -0.000 -0.000  0.000    0.000  0.003 -0.000   -0.000 -0.014  0.000

 Mode:                 4                      5                      6
 Frequency:       109.47                 113.76                 199.41
 Force Cnst:      0.3340                 0.4944                 1.0178
 Red. Mass:      47.3097                64.8451                43.4445
 IR Active:          YES                    YES                    YES
 IR Intens:        0.221                  0.048                  0.757
 Raman Active:       YES                    YES                    YES
               X      Y      Z        X      Y      Z        X      Y      Z
 C         -0.284  0.000 -0.021   -0.021  0.000  0.178    0.033 -0.000 -0.211
 C         -0.229  0.000 -0.048    0.012  0.000  0.162   -0.011 -0.000 -0.262
 C         -0.194  0.000  0.000    0.000  0.000  0.210   -0.000 -0.000 -0.314
 C         -0.229 -0.000  0.048   -0.012  0.000  0.162    0.011 -0.000 -0.262
 C         -0.284 -0.000  0.021    0.021  0.000  0.178   -0.033 -0.000 -0.211
 C         -0.268  0.000  0.000    0.000  0.000  0.197    0.000 -0.000 -0.067
 F         -0.302  0.000 -0.050   -0.036  0.000  0.156   -0.039  0.000 -0.343
 Br        -0.086 -0.000 -0.368    0.365 -0.000 -0.407   -0.277  0.000 -0.093
 F         -0.137 -0.000  0.000    0.000  0.000  0.211   -0.000  0.000 -0.326
 Br        -0.086  0.000  0.368   -0.365 -0.000 -0.407    0.277  0.000 -0.093
 F         -0.302 -0.000  0.050    0.036  0.000  0.156    0.039  0.000 -0.343
 I          0.359 -0.000  0.000   -0.000 -0.000  0.325   -0.000  0.000  0.392
 TransDip   0.015 -0.000  0.000    0.000 -0.000 -0.007   -0.000 -0.000  0.028

 Mode:                 7                      8                      9
 Frequency:       212.73                 213.37                 254.61
 Force Cnst:      0.3907                 0.5404                 1.1155
 Red. Mass:      14.6521                20.1450                29.2059
 IR Active:          YES                    YES                    YES
 IR Intens:        1.254                  0.005                  1.265
 Raman Active:       YES                    YES                    YES
               X      Y      Z        X      Y      Z        X      Y      Z
 C         -0.000 -0.271 -0.000   -0.075  0.000 -0.153   -0.086 -0.000  0.155
 C          0.000 -0.381 -0.000    0.092  0.000 -0.157   -0.163 -0.000  0.133
 C          0.000 -0.269 -0.000    0.175  0.000  0.000   -0.000 -0.000  0.275
 C          0.000 -0.381  0.000    0.092  0.000  0.157    0.163  0.000  0.133
 C         -0.000 -0.271  0.000   -0.075  0.000  0.153    0.086 -0.000  0.155
 C         -0.000 -0.339  0.000   -0.173  0.000 -0.000   -0.000 -0.000  0.020
 F         -0.000  0.337 -0.000   -0.239 -0.000 -0.441    0.097  0.000  0.489
 Br         0.000  0.010  0.000   -0.062 -0.000  0.112   -0.256 -0.000 -0.174
 F          0.000  0.385 -0.000    0.523 -0.000  0.000   -0.000  0.000  0.285
 Br        -0.000  0.010 -0.000   -0.062  0.000 -0.112    0.256 -0.000 -0.174
 F         -0.000  0.337  0.000   -0.239 -0.000  0.441   -0.097  0.000  0.489
 I          0.000  0.010 -0.000    0.067 -0.000  0.000   -0.000  0.000 -0.055
 TransDip   0.000 -0.036  0.000    0.002  0.000  0.000    0.000 -0.000 -0.036

 Mode:                10                     11                     12
 Frequency:       260.53                 336.79                 342.67
 Force Cnst:      0.9689                 0.8336                 0.8615
 Red. Mass:      24.2286                12.4740                12.4528
 IR Active:          YES                    NO                     YES
 IR Intens:        1.670                  0.000                  0.052
 Raman Active:       YES                    YES                    YES
               X      Y      Z        X      Y      Z        X      Y      Z
 C          0.238  0.000 -0.078   -0.000 -0.335  0.000    0.000  0.208 -0.000
 C          0.003  0.000 -0.123   -0.000 -0.601  0.000   -0.000 -0.334  0.000
 C          0.087  0.000  0.000    0.000  0.000  0.000   -0.000 -0.366  0.000
 C          0.003 -0.000  0.123    0.000  0.601 -0.000    0.000 -0.334  0.000
 C          0.238 -0.000  0.078    0.000  0.335 -0.000   -0.000  0.208 -0.000
 C          0.227  0.000  0.000   -0.000 -0.000 -0.000    0.000  0.708  0.000
 F          0.377 -0.000  0.144   -0.000  0.162 -0.000   -0.000 -0.104 -0.000
 Br        -0.209 -0.000 -0.110   -0.000  0.028  0.000   -0.000  0.012 -0.000
 F          0.589 -0.000  0.000    0.000 -0.000  0.000    0.000  0.183  0.000
 Br        -0.209  0.000  0.110   -0.000 -0.028  0.000    0.000  0.012 -0.000
 F          0.377  0.000 -0.144    0.000 -0.162 -0.000    0.000 -0.104 -0.000
 I         -0.016 -0.000 -0.000    0.000  0.000  0.000    0.000 -0.020 -0.000
 TransDip  -0.041  0.000 -0.000    0.000  0.000 -0.000   -0.000 -0.007  0.000

 Mode:                13                     14                     15
 Frequency:       378.06                 383.69                 582.08
 Force Cnst:      1.4862                 1.5350                 3.4678
 Red. Mass:      17.6482                17.6968                17.3712
 IR Active:          YES                    YES                    YES
 IR Intens:        0.171                  0.080                  0.009
 Raman Active:       YES                    YES                    YES
               X      Y      Z        X      Y      Z        X      Y      Z
 C         -0.120 -0.000  0.134   -0.284  0.000  0.135    0.240  0.000 -0.141
 C         -0.060  0.000  0.177   -0.100  0.000  0.072   -0.001  0.000  0.000
 C          0.000 -0.000  0.335   -0.048 -0.000 -0.000    0.000 -0.000  0.283
 C          0.060  0.000  0.177   -0.100 -0.000 -0.072    0.001  0.000  0.000
 C          0.120 -0.000  0.134   -0.284 -0.000 -0.135   -0.240  0.000 -0.141
 C          0.000 -0.000  0.115   -0.220  0.000  0.000   -0.000 -0.000 -0.004
 F         -0.424  0.000 -0.328   -0.194 -0.000  0.418    0.437 -0.000 -0.251
 Br        -0.048 -0.000 -0.024    0.063 -0.000  0.039   -0.008 -0.000 -0.005
 F         -0.000  0.000  0.399    0.535 -0.000 -0.000   -0.000  0.000  0.507
 Br         0.048 -0.000 -0.024    0.063  0.000 -0.039    0.008 -0.000 -0.005
 F          0.424  0.000 -0.328   -0.194  0.000 -0.418   -0.437 -0.000 -0.251
 I         -0.000  0.000 -0.033   -0.002 -0.000 -0.000   -0.000  0.000  0.005
 TransDip   0.000 -0.000  0.013   -0.009 -0.000  0.000   -0.000  0.000  0.003

 Mode:                16                     17                     18
 Frequency:       645.04                 647.98                 663.56
 Force Cnst:      2.9841                 3.0104                 3.4060
 Red. Mass:      12.1729                12.1690                13.1294
 IR Active:          YES                    NO                     YES
 IR Intens:        0.058                  0.000                 58.866
 Raman Active:       YES                    YES                    YES
               X      Y      Z        X      Y      Z        X      Y      Z
 C          0.000 -0.342  0.000   -0.000 -0.591 -0.000    0.246  0.000  0.294
 C          0.000 -0.209  0.000   -0.000  0.373 -0.000    0.176 -0.000  0.213
 C         -0.000  0.682 -0.000    0.000 -0.000  0.000   -0.000 -0.000 -0.127
 C         -0.000 -0.209  0.000    0.000 -0.373  0.000   -0.176 -0.000  0.213
 C         -0.000 -0.342  0.000    0.000  0.591 -0.000   -0.246  0.000  0.294
 C          0.000  0.435  0.000   -0.000 -0.000 -0.000    0.000 -0.000  0.663
 F          0.000  0.061 -0.000    0.000  0.107  0.000    0.081 -0.000 -0.102
 Br        -0.000  0.004 -0.000    0.000 -0.008  0.000   -0.035  0.000 -0.032
 F          0.000 -0.128  0.000   -0.000  0.000  0.000    0.000  0.000 -0.240
 Br         0.000  0.004 -0.000   -0.000  0.008  0.000    0.035  0.000 -0.032
 F         -0.000  0.061 -0.000    0.000 -0.107 -0.000   -0.081 -0.000 -0.102
 I         -0.000 -0.006 -0.000   -0.000  0.000  0.000   -0.000  0.000 -0.040
 TransDip   0.000 -0.008  0.000   -0.000  0.000 -0.000   -0.000  0.000  0.246

 Mode:                19                     20                     21
 Frequency:       699.63                 714.76                 726.67
 Force Cnst:      3.6733                 4.0278                 3.7488
 Red. Mass:      12.7371                13.3814                12.0495
 IR Active:          YES                    YES                    YES
 IR Intens:        1.366                 76.527                  4.612
 Raman Active:       YES                    YES                    YES
               X      Y      Z        X      Y      Z        X      Y      Z
 C          0.201 -0.000  0.375    0.011 -0.000  0.190   -0.000  0.424 -0.000
 C         -0.121  0.000  0.349    0.507  0.000  0.140   -0.000 -0.384  0.000
 C         -0.328 -0.000  0.000    0.516 -0.000 -0.000    0.000  0.435  0.000
 C         -0.121 -0.000 -0.349    0.507  0.000 -0.140    0.000 -0.384 -0.000
 C          0.201  0.000 -0.375    0.011 -0.000 -0.190    0.000  0.424 -0.000
 C          0.399  0.000 -0.000    0.099  0.000  0.000    0.000 -0.387 -0.000
 F         -0.116  0.000 -0.146   -0.175  0.000  0.093   -0.000 -0.045  0.000
 Br        -0.003 -0.000 -0.017   -0.069 -0.000 -0.032    0.000  0.005  0.000
 F          0.169  0.000  0.000   -0.088  0.000  0.000   -0.000 -0.049  0.000
 Br        -0.003  0.000  0.017   -0.069 -0.000  0.032   -0.000  0.005  0.000
 F         -0.116 -0.000  0.146   -0.175  0.000 -0.093    0.000 -0.045  0.000
 I         -0.009  0.000  0.000   -0.004 -0.000 -0.000   -0.000  0.003  0.000
 TransDip   0.037 -0.000 -0.000    0.280 -0.000  0.000    0.000  0.069 -0.000

 Mode:                22                     23                     24
 Frequency:      1067.08                1074.25                1108.41
 Force Cnst:      9.0669                 9.2567                 8.8619
 Red. Mass:      13.5149                13.6142                12.2427
 IR Active:          YES                    YES                    YES
 IR Intens:       44.906                 30.647                  0.591
 Raman Active:       YES                    YES                    YES
               X      Y      Z        X      Y      Z        X      Y      Z
 C          0.147 -0.000 -0.177    0.310  0.000 -0.148    0.037 -0.000 -0.052
 C          0.188 -0.000 -0.381   -0.123 -0.000 -0.363   -0.569 -0.000 -0.203
 C          0.000  0.000 -0.323    0.044 -0.000  0.000   -0.000  0.000  0.240
 C         -0.188 -0.000 -0.380   -0.122  0.000  0.363    0.569 -0.000 -0.203
 C         -0.147 -0.000 -0.177    0.310 -0.000  0.149   -0.037 -0.000 -0.052
 C          0.000  0.000  0.462    0.491 -0.000 -0.000   -0.000  0.000  0.427
 F         -0.152  0.000  0.135   -0.302 -0.000  0.147    0.007  0.000 -0.012
 Br         0.000  0.000  0.003    0.010  0.000  0.008    0.023 -0.000  0.013
 F         -0.000 -0.000  0.364   -0.045  0.000 -0.000    0.000 -0.000 -0.143
 Br        -0.000 -0.000  0.003    0.010 -0.000 -0.008   -0.023 -0.000  0.013
 F          0.152  0.000  0.135   -0.302  0.000 -0.147   -0.007  0.000 -0.012
 I         -0.000  0.000 -0.007   -0.002  0.000  0.000   -0.000  0.000 -0.006
 TransDip   0.000 -0.000 -0.215    0.177  0.000  0.000   -0.000  0.000  0.025

 Mode:                25                     26                     27
 Frequency:      1296.91                1387.89                1436.28
 Force Cnst:     11.8929                14.4342                14.9016
 Red. Mass:      12.0011                12.7184                12.2604
 IR Active:          YES                    YES                    YES
 IR Intens:        0.033                  0.009                151.599
 Raman Active:       YES                    YES                    YES
               X      Y      Z        X      Y      Z        X      Y      Z
 C         -0.195 -0.000 -0.352    0.524 -0.000 -0.223   -0.328 -0.000 -0.228
 C         -0.206  0.000  0.359    0.071 -0.000  0.084    0.307 -0.000 -0.083
 C          0.398 -0.000 -0.000   -0.000  0.000  0.438   -0.000  0.000  0.582
 C         -0.206 -0.000 -0.359   -0.071 -0.000  0.084   -0.307 -0.000 -0.083
 C         -0.195  0.000  0.352   -0.524 -0.000 -0.223    0.328 -0.000 -0.227
 C          0.419 -0.000 -0.000    0.000  0.000 -0.183   -0.000  0.000  0.322
 F         -0.006  0.000 -0.005   -0.172  0.000  0.092    0.054  0.000  0.005
 Br        -0.000 -0.000  0.000   -0.006 -0.000 -0.004   -0.007 -0.000 -0.000
 F          0.007 -0.000  0.000    0.000 -0.000 -0.159    0.000 -0.000 -0.175
 Br        -0.000  0.000 -0.000    0.006 -0.000 -0.004    0.007 -0.000 -0.000
 F         -0.006 -0.000  0.005    0.172  0.000  0.092   -0.054  0.000  0.005
 I         -0.000  0.000  0.000   -0.000  0.000  0.003    0.000  0.000 -0.002
 TransDip   0.006  0.000 -0.000    0.000  0.000 -0.003    0.000  0.000  0.394

 Mode:                28                     29                     30
 Frequency:      1439.01                1599.82                1601.47
 Force Cnst:     14.9359                18.1268                18.1565
 Red. Mass:      12.2420                12.0207                12.0156
 IR Active:          YES                    YES                    YES
 IR Intens:      191.340                 35.833                 26.413
 Raman Active:       YES                    YES                    YES
               X      Y      Z        X      Y      Z        X      Y      Z
 C         -0.295  0.000  0.386    0.083  0.000  0.459    0.344  0.000  0.107
 C         -0.206 -0.000 -0.290    0.113 -0.000 -0.442   -0.316  0.000  0.101
 C          0.389  0.000  0.000   -0.001  0.000  0.311    0.529 -0.000  0.001
 C         -0.206  0.000  0.290   -0.111 -0.000 -0.442   -0.316  0.000 -0.102
 C         -0.295 -0.000 -0.386   -0.084  0.000  0.459    0.344 -0.000 -0.106
 C          0.302 -0.000  0.000    0.001 -0.000 -0.223   -0.489  0.000 -0.000
 F          0.100 -0.000 -0.077    0.009 -0.000 -0.024   -0.029 -0.000  0.004
 Br         0.006 -0.000  0.005   -0.000  0.000  0.002    0.001 -0.000 -0.000
 F         -0.036  0.000 -0.000    0.000 -0.000 -0.039   -0.021  0.000 -0.000
 Br         0.006  0.000 -0.005    0.000  0.000  0.002    0.001  0.000  0.000
 F          0.100  0.000  0.077   -0.009 -0.000 -0.024   -0.029  0.000 -0.004
 I         -0.002  0.000 -0.000   -0.000 -0.000 -0.001    0.001 -0.000 -0.000
 TransDip  -0.443  0.000  0.000   -0.000  0.000  0.192    0.165 -0.000  0.000

 STANDARD THERMODYNAMIC QUANTITIES AT   298.15 K  AND     1.00 ATM

   This Molecule has  0 Imaginary Frequencies
   Zero point vibrational energy:       28.243 kcal/mol

   Atom    1 Element C  Has Mass   12.00000
   Atom    2 Element C  Has Mass   12.00000
   Atom    3 Element C  Has Mass   12.00000
   Atom    4 Element C  Has Mass   12.00000
   Atom    5 Element C  Has Mass   12.00000
   Atom    6 Element C  Has Mass   12.00000
   Atom    7 Element F  Has Mass   18.99840
   Atom    8 Element Br Has Mass   78.91830
   Atom    9 Element F  Has Mass   18.99840
   Atom   10 Element Br Has Mass   78.91830
   Atom   11 Element F  Has Mass   18.99840
   Atom   12 Element I  Has Mass  126.90440
   Molecular Mass:   413.736200 amu
   Principal axes and moments of inertia in amu*Bohr^2:
                             1           2           3
    Eigenvalues --     5581.88086  7834.97251 13416.85337
          X               0.00000     1.00000     0.00000
          Y               0.00000    -0.00000     1.00000
          Z               1.00000     0.00000    -0.00000
   Rotational Symmetry Number is   2
   The Molecule is an Asymmetric Top
   Translational Enthalpy:        0.889 kcal/mol
   Rotational Enthalpy:           0.889 kcal/mol
   Vibrational Enthalpy:         33.711 kcal/mol
   gas constant (RT):             0.592 kcal/mol
   Translational Entropy:        43.951  cal/mol.K
   Rotational Entropy:           33.350  cal/mol.K
   Vibrational Entropy:          34.459  cal/mol.K

   Total Enthalpy:               36.081 kcal/mol
   Total Entropy:               111.760  cal/mol.K

 ======================================================================

 STANDARD THERMODYNAMIC QUANTITIES FOR ANHARMONIC VIBRATION -- TOSH

   Zero point vibrational energy: ************ kcal/mol

   Vibrational Enthalpy:       Infinity kcal/mol
   Vibrational Entropy:             NaN  cal/mol.K

   Total Enthalpy:             Infinity kcal/mol
   Total Entropy:                   NaN  cal/mol.K

 ======================================================================

 STANDARD THERMODYNAMIC QUANTITIES FOR ANHARMONIC VIBRATION -- VPT2

   Zero point vibrational energy: ************ kcal/mol

   Vibrational Enthalpy:       Infinity kcal/mol
   Vibrational Entropy:             NaN  cal/mol.K

   Total Enthalpy:             Infinity kcal/mol
   Total Entropy:                   NaN  cal/mol.K

 ======================================================================

Archival summary:
1\1\february\FREQ\ProcedureUnspecified\BasisUnspecified\1r236\taweetha\MonDec205:15:482019MonDec205:15:482019\0\\#,FREQ,ProcedureUnspecified,BasisUnspecified,\\0,1\I\C,1,2.10698\C,2,1.39263,1,120.969\F,3,1.33478,2,119.306,1,-0,0\C,2,1.39263,1,120.969,3,-180,0\F,5,1.33478,2,119.306,1,-0,0\C,3,1.39288,2,121.853,1,180,0\C,7,1.39267,3,118.324,2,0,0\F,8,1.33298,7,119.208,3,180,0\C,8,1.39267,7,121.584,3,-0,0\Br,7,1.89083,3,121.007,2,-180,0\Br,10,1.89083,8,120.668,7,-180,0\\\@

 Total job time:  649.05s(wall), 3711.50s(cpu) 
 Mon Dec  2 05:15:48 2019

        *************************************************************
        *                                                           *
        *  Thank you very much for using Q-Chem.  Have a nice day.  *
        *                                                           *
        *************************************************************
