# Supplementary material for: Geometric and energetic data from quantum chemical calculations of halobenzenes and xylenes
Source: Data Brief. 2020 Mar 5;30:105386. doi: 10.1016/j.dib.2020.105386 (PMC7114895; doi:10.1016/j.dib.2020.105386)
Supplement: Supplementary file 1 [file mmc1.zip › halobenzene/B3LYP/FBrFBrIBr.out]

                  Welcome to Q-Chem
     A Quantum Leap Into The Future Of Chemistry


 Q-Chem 5.2 (devel), Q-Chem, Inc., Pleasanton, CA (2019)

 Yihan Shao,  Zhengting Gan,  E. Epifanovsky,  A. T. B. Gilbert,  M. Wormit,  
 J. Kussmann,  A. W. Lange,  A. Behn,  Jia Deng,  Xintian Feng,  D. Ghosh,  
 M. Goldey,  P. R. Horn,  L. D. Jacobson,  I. Kaliman,  T. Kus,  A. Landau,  
 Jie Liu,  E. I. Proynov,  R. M. Richard,  R. P. Steele,  E. J. Sundstrom,  
 H. L. Woodcock III,  P. M. Zimmerman,  D. Zuev,  B. Albrecht,  E. Alguire,  
 S. A. Baeppler,  D. Barton,  Z. Benda,  Y. A. Bernard,  E. J. Berquist,  
 K. B. Bravaya,  H. Burton,  D. Casanova,  Chun-Min Chang,  Yunqing Chen,  
 A. Chien,  K. D. Closser,  M. P. Coons,  S. Coriani,  S. Dasgupta,  
 A. L. Dempwolff,  M. Diedenhofen,  Hainam Do,  R. G. Edgar,  Po-Tung Fang,  
 S. Faraji,  S. Fatehi,  Qingguo Feng,  K. D. Fenk,  J. Fosso-Tande,  
 J. Gayvert,  Qinghui Ge,  A. Ghysels,  G. Gidofalvi,  J. Gomes,  
 J. Gonthier,  A. Gunina,  D. Hait,  M. W. D. Hanson-Heine,  
 P. H. P. Harbach,  A. W. Hauser,  M. F. Herbst,  J. E. Herr,  
 E. G. Hohenstein,  Z. C. Holden,  Kerwin Hui,  B. C. Huynh,  T.-C. Jagau,  
 Hyunjun Ji,  B. Kaduk,  K. Khistyaev,  Jaehoon Kim,  P. Klunzinger,  K. Koh,  
 D. Kosenkov,  L. Koulias,  T. Kowalczyk,  C. M. Krauter,  A. Kunitsa,  
 Ka Un Lao,  A. Laurent,  K. V. Lawler,  Joonho Lee,  D. Lefrancois,  
 S. Lehtola,  D. S. Levine,  Yi-Pei Li,  You-Sheng Lin,  Fenglai Liu,  
 E. Livshits,  A. Luenser,  P. Manohar,  E. Mansoor,  S. F. Manzer,  
 Shan-Ping Mao,  Yuezhi Mao,  N. Mardirossian,  A. V. Marenich,  
 T. Markovich,  L. A. Martinez-Martinez,  S. A. Maurer,  N. J. Mayhall,  
 S. C. McKenzie,  J.-M. Mewes,  P. Morgante,  A. F. Morrison,  
 J. W. Mullinax,  K. Nanda,  T. S. Nguyen-Beck,  R. Olivares-Amaya,  
 J. A. Parkhill,  Zheng Pei,  T. M. Perrine,  F. Plasser,  P. Pokhilko,  
 S. Prager,  A. Prociuk,  E. Ramos,  D. R. Rehn,  F. Rob,  M. Scheurer,  
 M. Schneider,  N. Sergueev,  S. M. Sharada,  S. Sharma,  D. W. Small,  
 T. Stauch,  T. Stein,  Yu-Chuan Su,  A. J. W. Thom,  A. Tkatchenko,  
 T. Tsuchimochi,  N. M. Tubman,  L. Vogt,  M. L. Vidal,  O. Vydrov,  
 M. A. Watson,  J. Wenzel,  M. de Wergifosse,  T. A. Wesolowski,  A. White,  
 J. Witte,  A. Yamada,  Jun Yang,  K. Yao,  S. Yeganeh,  S. R. Yost,  
 Zhi-Qiang You,  A. Zech,  Igor Ying Zhang,  Xing Zhang,  Yan Zhao,  
 Ying Zhu,  B. R. Brooks,  G. K. L. Chan,  C. J. Cramer,  M. S. Gordon,  
 W. J. Hehre,  A. Klamt,  M. W. Schmidt,  C. D. Sherrill,  D. G. Truhlar,  
 A. Aspuru-Guzik,  R. Baer,  A. T. Bell,  N. A. Besley,  Jeng-Da Chai,  
 A. E. DePrince, III,  R. A. DiStasio Jr.,  A. Dreuw,  B. D. Dunietz,  
 T. R. Furlani,  Chao-Ping Hsu,  Yousung Jung,  Jing Kong,  D. S. Lambrecht,  
 WanZhen Liang,  C. Ochsenfeld,  V. A. Rassolov,  L. V. Slipchenko,  
 J. E. Subotnik,  T. Van Voorhis,  J. M. Herbert,  A. I. Krylov,  
 P. M. W. Gill,  M. Head-Gordon

 Contributors to earlier versions of Q-Chem not listed above: 
 R. D. Adamson,  B. Austin,  J. Baker,  G. J. O. Beran,  K. Brandhorst,  
 S. T. Brown,  E. F. C. Byrd,  A. K. Chakraborty,  C.-L. Cheng,  
 Siu Hung Chien,  D. M. Chipman,  D. L. Crittenden,  H. Dachsel,  
 R. J. Doerksen,  A. D. Dutoi,  L. Fusti-Molnar,  W. A. Goddard III,  
 A. Golubeva-Zadorozhnaya,  S. R. Gwaltney,  G. Hawkins,  A. Heyden,  
 S. Hirata,  G. Kedziora,  F. J. Keil,  C. Kelley,  Jihan Kim,  R. A. King,  
 R. Z. Khaliullin,  P. P. Korambath,  W. Kurlancheek,  A. M. Lee,  M. S. Lee,  
 S. V. Levchenko,  Ching Yeh Lin,  D. Liotard,  R. C. Lochan,  I. Lotan,  
 P. E. Maslen,  N. Nair,  D. P. O'Neill,  D. Neuhauser,  E. Neuscamman,  
 C. M. Oana,  R. Olson,  B. Peters,  R. Peverati,  P. A. Pieniazek,  
 Y. M. Rhee,  J. Ritchie,  M. A. Rohrdanz,  E. Rosta,  N. J. Russ,  
 H. F. Schaefer III,  N. E. Schultz,  N. Shenvi,  A. C. Simmonett,  A. Sodt,  
 D. Stuck,  K. S. Thanthiriwatte,  V. Vanovschi,  Tao Wang,  A. Warshel,  
 C. F. Williams,  Q. Wu,  X. Xu,  W. Zhang

 Please cite Q-Chem as follows:
 Y. Shao et al., Mol. Phys. 113, 184-215 (2015)
 DOI: 10.1080/00268976.2014.952696

 Q-Chem 5.2.1 for Intel X86 EM64T Linux

 Parts of Q-Chem use Armadillo 8.300.2 (Tropical Shenanigans).
 http://arma.sourceforge.net/

 Q-Chem begins on Mon Dec  2 05:15:49 2019  

Host: 
0

     Scratch files written to /scratch/taweetham/qchem31750//
NAlpha2: 212
NElect   212
Mult     1

Checking the input file for inconsistencies... 	...done.

--------------------------------------------------------------
User input:
--------------------------------------------------------------
$MOLECULE
0 1
C   
C	1	CC
C	2	CC	1	120.0		
C	3	CC	2	120.0	1	0.0
C	4	CC	3	120.0	2	0.0	
C	5 	CC	4	120.0	3	0.0
F	1	CF	2	120.0	3	180.0
Br	2	CBr	3	120.0	4	180.0
F	3	CF	4	120.0	5	180.0
Br	4	CBr	5	120.0	6	180.0
I	5	CI	6	120.0	1	180.0
Br	6	CBr	1	120.0	2	180.0

CC=1.39483
CH=1.08673
CF=1.33960
CCl=1.72090
CBr=1.89068
CI=2.07886
$END

$REM
   JOB_TYPE	OPTIMIZATION
   BASIS	6-311++G**
   METHOD	B3LYP
   MEM_TOTAL	64000
   SYM_IGNORE	TRUE
$END

--------------------------------------------------------------
 ----------------------------------------------------------------
             Standard Nuclear Orientation (Angstroms)
    I     Atom           X                Y                Z
 ----------------------------------------------------------------
    1      C       0.0000000000     0.0000000000     0.0000000000
    2      C       0.0000000000     0.0000000000     1.3948300000
    3      C       1.2079582140     0.0000000000     2.0922450000
    4      C       2.4159164279     0.0000000000     1.3948300000
    5      C       2.4159164279     0.0000000000    -0.0000000000
    6      C       1.2079582140     0.0000000000    -0.6974150000
    7      F      -1.1601276309    -0.0000000000    -0.6698000000
    8      Br     -1.6373769104    -0.0000000000     2.3401700000
    9      F       1.2079582140    -0.0000000000     3.4318450000
   10      Br      4.0532933383    -0.0000000000     2.3401700000
   11      I       4.2162619988    -0.0000000000    -1.0394300000
   12      Br      1.2079582140    -0.0000000000    -2.5880950000
 ----------------------------------------------------------------
 Nuclear Repulsion Energy =        2675.41233230 hartrees
 There are      106 alpha and      106 beta electrons
 Requested basis set is 6-311++G(d,p)
 There are 129 shells and 382 basis functions

 Total QAlloc Memory Limit  64000 MB
 Mega-Array Size       188 MB
 MEM_STATIC part       192 MB
 A cutoff of  1.0D-11 yielded   5388 shell pairs
 There are     52453 function pairs (     58081 Cartesian)
 Smallest overlap matrix eigenvalue = 1.27E-06

 Q-Chem warning in module stvman/mkSTV.C, line 318:

 Overlap eigenvalue is smaller than square root of threshold
 Use THRESH >= 12 to get rid of this warning


 Scale SEOQF with 1.000000e-01/1.000000e-01/1.000000e-01

 Standard Electronic Orientation quadrupole field applied
 Nucleus-field energy     =    -0.0000000264 hartrees
 Guess from superposition of atomic densities
 Warning:  Energy on first SCF cycle will be non-variational
 SAD guess density has 212.000000 electrons

 -----------------------------------------------------------------------
  General SCF calculation program by
  Eric Jon Sundstrom, Paul Horn, Yuezhi Mao, Dmitri Zuev, Alec White,
  David Stuck, Shaama M.S., Shane Yost, Joonho Lee, David Small,
  Daniel Levine, Susi Lehtola, Hugh Burton, Evgeny Epifanovsky,
  Bang C. Huynh
 -----------------------------------------------------------------------
 Exchange:     0.2000 Hartree-Fock + 0.0800 Slater + 0.7200 B88
 Correlation:  0.1900 VWN1RPA + 0.8100 LYP
 Using SG-1 standard quadrature grid
 using 6 threads for integral computing
 -------------------------------------------------------
 OpenMP Integral computing Module                
 Release: version 2.0, May 2017, Q-Chem Inc. Pleasanton 
 -------------------------------------------------------
 A restricted SCF calculation will be
 performed using DIIS
 SCF converges when DIIS error is below 1.0e-08
 ---------------------------------------
  Cycle       Energy         DIIS error
 ---------------------------------------
    1  -15072.7644921301      3.06e-02  
    2  -15070.2913405687      2.32e-03  
    3  -15070.2453710519      2.76e-03  
    4  -15070.3286747420      8.88e-04  
    5  -15070.3433862130      2.68e-04  
    6  -15070.3444158119      7.61e-05  
    7  -15070.3444997498      2.08e-05  
    8  -15070.3445062553      1.10e-05  
    9  -15070.3445081657      1.66e-06  
   10  -15070.3445081932      4.62e-07  
   11  -15070.3445081946      2.11e-07  
   12  -15070.3445081957      4.30e-08  
   13  -15070.3445081963      1.24e-08  
   14  -15070.3445081985      4.50e-09  Convergence criterion met
 ---------------------------------------
 SCF time:   CPU 237.05s  wall 43.00s 
 SCF   energy in the final basis set =   -15070.3445081985
 Total energy in the final basis set =   -15070.3445081985

 --------------------------------------------------------------

                    Orbital Energies (a.u.)
 --------------------------------------------------------------

 Alpha MOs
 -- Occupied --
********-482.8631-482.8602-482.8601-176.3225-165.7263-165.7241-165.7239
-62.5158 -62.5130 -62.5130 -56.3367 -56.3338 -56.3338 -56.3323 -56.3321
-56.3296 -56.3296 -56.3293 -56.3293 -35.8191 -31.3125 -31.3064 -31.3058
-24.7336 -24.7336 -22.9629 -22.9616 -22.9611 -22.9569 -22.9569 -10.3194
-10.3194 -10.2791 -10.2785 -10.2785 -10.2720  -8.7246  -8.7220  -8.7219
 -6.5571  -6.5543  -6.5542  -6.5428  -6.5420  -6.5403  -6.5403  -6.5395
 -6.5395  -6.3688  -4.7818  -4.7667  -4.7655  -2.6677  -2.6651  -2.6649
 -2.6640  -2.6633  -2.6613  -2.6612  -2.6606  -2.6606  -2.6519  -2.6517
 -2.6494  -2.6494  -2.6494  -2.6493  -2.0478  -2.0432  -2.0423  -2.0292
 -2.0290  -1.2762  -1.2757  -0.9438  -0.8728  -0.8662  -0.8103  -0.7794
 -0.7686  -0.6948  -0.6602  -0.6438  -0.5892  -0.5886  -0.5486  -0.5258
 -0.5085  -0.4967  -0.4696  -0.4430  -0.4411  -0.4322  -0.4226  -0.3925
 -0.3740  -0.3647  -0.3396  -0.3250  -0.3203  -0.3158  -0.3078  -0.2734
 -0.2656  -0.2655
 -- Virtual --
 -0.0927  -0.0691  -0.0582  -0.0438  -0.0259  -0.0088  -0.0067   0.0204
  0.0227   0.0357   0.0392   0.0459   0.0488   0.0562   0.0600   0.0639
  0.0676   0.0687   0.0787   0.0811   0.0994   0.1006   0.1008   0.1034
  0.1117   0.1190   0.1239   0.1337   0.1431   0.1496   0.1552   0.1602
  0.1674   0.1719   0.1786   0.1929   0.1999   0.2052   0.2057   0.2136
  0.2140   0.2281   0.2303   0.2340   0.2394   0.2542   0.2624   0.2681
  0.2772   0.2902   0.3043   0.3301   0.3313   0.3364   0.3545   0.3676
  0.3751   0.3809   0.3938   0.3990   0.3991   0.3999   0.4115   0.4136
  0.4187   0.4270   0.4295   0.4378   0.4390   0.4499   0.4627   0.4873
  0.4986   0.5056   0.5111   0.5204   0.5233   0.5386   0.5425   0.5445
  0.5448   0.5643   0.5689   0.5810   0.5899   0.6102   0.6134   0.6229
  0.6243   0.6394   0.6429   0.6776   0.6846   0.6966   0.6997   0.7030
  0.7095   0.7399   0.7841   0.7886   0.7994   0.8074   0.8220   0.8379
  0.8611   0.8648   0.8691   0.8885   0.9288   0.9636   0.9861   0.9969
  1.0115   1.0147   1.0811   1.0891   1.0914   1.0959   1.1057   1.1387
  1.1717   1.2320   1.2364   1.2959   1.3270   1.3516   1.3587   1.4044
  1.4141   1.4346   1.4400   1.4411   1.4560   1.4945   1.5278   1.5562
  1.5564   1.5725   1.5859   1.7099   1.7142   1.7411   1.7486   1.8077
  1.8090   1.8340   1.8413   1.8730   1.9959   2.0020   2.0056   2.0307
  2.0400   2.0475   2.0617   2.1164   2.1507   2.1728   2.1843   2.2084
  2.2471   2.2491   2.2869   2.2925   2.3201   2.3617   2.3738   2.4199
  2.5652   2.6878   2.6996   2.8040   2.8119   2.8216   2.9373   3.0240
  3.0305   3.0601   3.0710   3.1463   3.1602   3.3860   3.3925   3.6345
  3.7456   3.7493   3.7494   3.7583   3.8419   3.9020   3.9475   3.9532
  3.9543   3.9827   3.9843   3.9887   3.9894   4.0060   4.0401   4.0467
  4.0595   4.0639   4.0647   4.0657   4.0908   4.1148   4.1395   4.2451
  4.2560   4.2802   4.2803   4.4007   4.4048   4.4135   4.5400   4.8186
  4.8400   4.8493   6.0191   6.1209   6.1625   6.2898   6.3017   6.4364
  6.4454   6.6181   6.7494   6.7586   6.7605   6.7636   7.5427   7.5450
  7.5598   7.6636   7.6694   7.6815   7.7494   7.7543   7.7773  23.2570
 23.7760  23.7809  23.9423  23.9489  24.0408  27.9266  28.3542  28.4311
 28.4338  28.5238  28.5491  28.5539  28.6200  28.7263  47.9659  48.0069
 48.0091  66.7670  66.7739 127.8922 127.9538 127.9782 151.7134 289.7384
289.7411 289.7553 289.8583 289.8663 289.8824 289.9712 289.9739 289.9981
********1020.82631020.82921901.8790
 --------------------------------------------------------------

          Ground-State Mulliken Net Atomic Charges

     Atom                 Charge (a.u.)
  ----------------------------------------
      1 C                    -2.228438
      2 C                     2.634889
      3 C                    -2.218261
      4 C                     1.618489
      5 C                    -0.985977
      6 C                     1.623943
      7 F                    -0.080610
      8 Br                   -0.056794
      9 F                    -0.080881
     10 Br                   -0.164619
     11 I                     0.103683
     12 Br                   -0.165423
  ----------------------------------------
  Sum of atomic charges =     0.000000

 -----------------------------------------------------------------
                    Cartesian Multipole Moments
 -----------------------------------------------------------------
    Charge (ESU x 10^10)
                -0.0000
    Dipole Moment (Debye)
         X       0.8809      Y      -0.0000      Z      -0.5079
       Tot       1.0168
    Quadrupole Moments (Debye-Ang)
        XX    -120.5335     XY      -0.0000     YY    -127.0942
        XZ      -3.8495     YZ       0.0000     ZZ    -127.8319
    Octopole Moments (Debye-Ang^2)
       XXX    -634.2095    XXY      -0.0000    XYY    -229.4150
       YYY      -0.0000    XXZ     -44.4200    XYZ       0.0000
       YYZ     -44.8138    XZZ    -223.8606    YZZ      -0.0000
       ZZZ    -167.3673
    Hexadecapole Moments (Debye-Ang^3)
      XXXX   -5585.2654   XXXY      -0.0000   XXYY   -1041.4617
      XYYY       0.0000   YYYY    -152.1837   XXXZ      27.5367
      XXYZ       0.0000   XYYZ      27.8736   YYYZ       0.0000
      XXZZ   -1387.9310   XYZZ      -0.0000   YYZZ    -517.5692
      XZZZ      21.4210   YZZZ       0.0000   ZZZZ   -2901.8974
 -----------------------------------------------------------------
 Calculating analytic gradient of the SCF energy
 Gradient of SCF Energy
            1           2           3           4           5           6
    1  -0.0044215   0.0056484  -0.0024864  -0.0011647   0.0025533   0.0037430
    2  -0.0000000  -0.0000000  -0.0000000   0.0000000  -0.0000000   0.0000000
    3   0.0004059  -0.0031288   0.0037230  -0.0047109  -0.0023618   0.0028711
            7           8           9          10          11          12
    1  -0.0050420   0.0009642   0.0011027   0.0020545  -0.0141258   0.0111745
    2   0.0000000  -0.0000000  -0.0000000   0.0000000  -0.0000000  -0.0000000
    3  -0.0043140  -0.0007684   0.0064552  -0.0117255   0.0089308   0.0046233
 Max gradient component =       1.413E-02
 RMS gradient           =       4.699E-03
 Gradient time:  CPU 80.18 s  wall 13.47 s
 Geometry Optimization Parameters
   NAtoms,    NIC,     NZ,  NCons,   NDum,   NFix, NCnnct, MaxDiis
       12      78      12       0       0       0       0       0


** GEOMETRY OPTIMIZATION IN DELOCALIZED INTERNAL COORDINATES **
   Searching for a Minimum

   Optimization Cycle:   1

                       Coordinates (Angstroms)
     ATOM                X               Y               Z
      1  C         0.0000000000    0.0000000000    0.0000000000
      2  C         0.0000000000    0.0000000000    1.3948300000
      3  C         1.2079582140    0.0000000000    2.0922450000
      4  C         2.4159164279    0.0000000000    1.3948300000
      5  C         2.4159164279    0.0000000000    0.0000000000
      6  C         1.2079582140    0.0000000000   -0.6974150000
      7  F        -1.1601276309    0.0000000000   -0.6698000000
      8  Br       -1.6373769104    0.0000000000    2.3401700000
      9  F         1.2079582140    0.0000000000    3.4318450000
     10  Br        4.0532933383    0.0000000000    2.3401700000
     11  I         4.2162619988    0.0000000000   -1.0394300000
     12  Br        1.2079582140    0.0000000000   -2.5880950000
   Point Group: c1    Number of degrees of freedom:    30


   Energy is -15070.344508198


 Attempting to generate delocalized internal coordinates
 Initial Hessian constructed with Jon Baker's OPTIMIZE code

 21 Hessian modes will be used to form the next step
  Hessian Eigenvalues:
     0.124424    0.201019    0.201019    0.201019    0.250000    0.250000
     0.250000    0.250000    0.250000    0.250000    0.250000    0.250000
     0.250000    0.426727    0.426727    0.464882    0.464882    0.464882
     0.464882    0.572947    0.572947

 Minimum search - taking simple RFO step
 Searching for Lamda that Minimizes Along All modes
 Value Taken    Lamda =  -0.01165516
 Step Taken.  Stepsize is  0.220631

                             Maximum     Tolerance    Cnvgd?
         Gradient           0.052066      0.000300      NO
         Displacement       0.180531      0.001200      NO
         Energy change     *********      0.000001      NO


 New Cartesian Coordinates Obtained by Inverse Iteration

 Displacement from previous Coordinates is:  0.512192
 ----------------------------------------------------------------
             Standard Nuclear Orientation (Angstroms)
    I     Atom           X                Y                Z
 ----------------------------------------------------------------
    1      C       0.0257455541     0.0000000000     0.0053678449
    2      C       0.0066412468     0.0000000000     1.3909457070
    3      C       1.2159768423     0.0000000000     2.0678201092
    4      C       2.4338733571     0.0000000000     1.3930702442
    5      C       2.4566693812     0.0000000000    -0.0219626758
    6      C       1.2198789534     0.0000000000    -0.7098704018
    7      F      -1.1336409794     0.0000000000    -0.6538507486
    8      Br     -1.6330696680     0.0000000000     2.3383102349
    9      F       1.2054138896     0.0000000000     3.4015335827
   10      Br      3.9836516916     0.0000000000     2.4936909562
   11      I       4.3087473344     0.0000000000    -1.1016259717
   12      Br      1.0458289044     0.0000000000    -2.6040788811
 ----------------------------------------------------------------
 Nuclear Repulsion Energy =        2631.59949068 hartrees
 There are      106 alpha and      106 beta electrons
 Applying Cartesian multipole field
    Component          Value
    ---------          -----
     (2,0,0)        1.00000E-11
     (0,2,0)        2.00000E-11
     (0,0,2)       -3.00000E-11
 Nucleus-field energy     =    -0.0000000295 hartrees
 Requested basis set is 6-311++G(d,p)
 There are 129 shells and 382 basis functions
 A cutoff of  1.0D-11 yielded   5382 shell pairs
 There are     52411 function pairs (     58012 Cartesian)
 Smallest overlap matrix eigenvalue = 1.20E-06

 Q-Chem warning in module stvman/mkSTV.C, line 318:

 Overlap eigenvalue is smaller than square root of threshold
 Use THRESH >= 12 to get rid of this warning

 Guess MOs from SCF MO coefficient file

 -----------------------------------------------------------------------
  General SCF calculation program by
  Eric Jon Sundstrom, Paul Horn, Yuezhi Mao, Dmitri Zuev, Alec White,
  David Stuck, Shaama M.S., Shane Yost, Joonho Lee, David Small,
  Daniel Levine, Susi Lehtola, Hugh Burton, Evgeny Epifanovsky,
  Bang C. Huynh
 -----------------------------------------------------------------------
 Exchange:     0.2000 Hartree-Fock + 0.0800 Slater + 0.7200 B88
 Correlation:  0.1900 VWN1RPA + 0.8100 LYP
 Using SG-1 standard quadrature grid
 using 6 threads for integral computing
 -------------------------------------------------------
 OpenMP Integral computing Module                
 Release: version 2.0, May 2017, Q-Chem Inc. Pleasanton 
 -------------------------------------------------------
 A restricted SCF calculation will be
 performed using DIIS
 SCF converges when DIIS error is below 1.0e-08
 ---------------------------------------
  Cycle       Energy         DIIS error
 ---------------------------------------
    1  -15070.3374206588      1.02e-03  
    2  -15070.3462478043      3.18e-04  
    3  -15070.3419399365      5.71e-04  
    4  -15070.3479583407      8.00e-05  
    5  -15070.3480550108      1.70e-05  
    6  -15070.3480588257      5.89e-06  
    7  -15070.3480593279      2.17e-06  
    8  -15070.3480593992      6.31e-07  
    9  -15070.3480594051      2.06e-07  
   10  -15070.3480594058      7.36e-08  
   11  -15070.3480594058      1.88e-08  
   12  -15070.3480594042      3.94e-09  Convergence criterion met
 ---------------------------------------
 SCF time:   CPU 208.11s  wall 38.00s 
 SCF   energy in the final basis set =   -15070.3480594042
 Total energy in the final basis set =   -15070.3480594042

 --------------------------------------------------------------

                    Orbital Energies (a.u.)
 --------------------------------------------------------------

 Alpha MOs
 -- Occupied --
********-482.8640-482.8603-482.8603-176.3255-165.7294-165.7271-165.7269
-62.5167 -62.5131 -62.5131 -56.3376 -56.3339 -56.3338 -56.3332 -56.3330
-56.3296 -56.3296 -56.3293 -56.3293 -35.8219 -31.3155 -31.3090 -31.3086
-24.7324 -24.7324 -22.9658 -22.9644 -22.9641 -22.9596 -22.9595 -10.3170
-10.3169 -10.2815 -10.2810 -10.2808 -10.2766  -8.7254  -8.7219  -8.7218
 -6.5580  -6.5543  -6.5543  -6.5436  -6.5428  -6.5401  -6.5401  -6.5394
 -6.5393  -6.3711  -4.7843  -4.7686  -4.7677  -2.6686  -2.6650  -2.6649
 -2.6649  -2.6641  -2.6612  -2.6611  -2.6606  -2.6605  -2.6526  -2.6525
 -2.6492  -2.6492  -2.6491  -2.6491  -2.0497  -2.0453  -2.0445  -2.0310
 -2.0308  -1.2786  -1.2780  -0.9402  -0.8701  -0.8635  -0.8092  -0.7777
 -0.7663  -0.6916  -0.6595  -0.6454  -0.5912  -0.5873  -0.5442  -0.5276
 -0.5099  -0.4952  -0.4701  -0.4429  -0.4400  -0.4270  -0.4212  -0.3911
 -0.3724  -0.3626  -0.3311  -0.3225  -0.3199  -0.3162  -0.3074  -0.2765
 -0.2726  -0.2669
 -- Virtual --
 -0.0986  -0.0718  -0.0562  -0.0509  -0.0260  -0.0181  -0.0068   0.0198
  0.0228   0.0358   0.0393   0.0456   0.0496   0.0565   0.0605   0.0660
  0.0676   0.0685   0.0794   0.0810   0.1000   0.1009   0.1023   0.1027
  0.1106   0.1193   0.1225   0.1354   0.1435   0.1460   0.1529   0.1578
  0.1642   0.1766   0.1807   0.1943   0.1953   0.1980   0.1997   0.2136
  0.2161   0.2255   0.2287   0.2339   0.2396   0.2507   0.2555   0.2709
  0.2809   0.2862   0.3021   0.3313   0.3365   0.3378   0.3545   0.3612
  0.3798   0.3883   0.3911   0.3997   0.4054   0.4063   0.4099   0.4138
  0.4192   0.4243   0.4276   0.4357   0.4504   0.4587   0.4655   0.4705
  0.5053   0.5076   0.5084   0.5195   0.5212   0.5398   0.5407   0.5410
  0.5427   0.5590   0.5666   0.5748   0.5921   0.5936   0.6088   0.6206
  0.6304   0.6430   0.6464   0.6746   0.6763   0.6926   0.6939   0.6991
  0.7083   0.7156   0.7810   0.7863   0.8011   0.8016   0.8198   0.8347
  0.8593   0.8620   0.8682   0.8822   0.9292   0.9633   0.9806   0.9994
  1.0028   1.0205   1.0794   1.0841   1.0918   1.0951   1.1079   1.1484
  1.1617   1.2260   1.2324   1.2888   1.3097   1.3490   1.3504   1.4041
  1.4155   1.4318   1.4330   1.4428   1.4505   1.4908   1.5322   1.5517
  1.5569   1.5645   1.5910   1.7061   1.7162   1.7352   1.7540   1.8039
  1.8076   1.8314   1.8403   1.8716   1.9958   2.0024   2.0030   2.0237
  2.0304   2.0465   2.0608   2.1013   2.1411   2.1780   2.1789   2.2193
  2.2392   2.2436   2.2805   2.2824   2.3180   2.3504   2.3673   2.4233
  2.5643   2.6861   2.6994   2.7996   2.8156   2.8171   2.9420   3.0202
  3.0260   3.0618   3.0709   3.1415   3.1679   3.3840   3.3881   3.6266
  3.7431   3.7501   3.7504   3.7563   3.8393   3.9136   3.9506   3.9587
  3.9596   3.9784   3.9886   3.9890   3.9994   4.0021   4.0254   4.0536
  4.0586   4.0613   4.0651   4.0692   4.1080   4.1108   4.1316   4.2315
  4.2627   4.2662   4.2709   4.4012   4.4024   4.4145   4.5060   4.8176
  4.8242   4.8567   6.0121   6.1108   6.1422   6.2904   6.3003   6.4343
  6.4502   6.6080   6.7537   6.7566   6.7594   6.7744   7.5426   7.5437
  7.5597   7.6488   7.6663   7.6855   7.7419   7.7524   7.7784  23.2641
 23.7618  23.7750  23.9188  23.9459  24.0447  27.8994  28.3474  28.4161
 28.4244  28.5211  28.5458  28.5471  28.6078  28.7144  47.9567  48.0064
 48.0077  66.7698  66.7707 127.8859 127.9453 127.9647 151.6892 289.7381
289.7391 289.7547 289.8442 289.8617 289.8843 289.9630 289.9732 289.9985
********1020.82561020.82761901.8536
 --------------------------------------------------------------

          Ground-State Mulliken Net Atomic Charges

     Atom                 Charge (a.u.)
  ----------------------------------------
      1 C                    -2.265168
      2 C                     2.696218
      3 C                    -2.247460
      4 C                     1.533295
      5 C                    -0.917367
      6 C                     1.548428
      7 F                    -0.063083
      8 Br                   -0.050313
      9 F                    -0.063063
     10 Br                   -0.140777
     11 I                     0.111271
     12 Br                   -0.141981
  ----------------------------------------
  Sum of atomic charges =     0.000000

 -----------------------------------------------------------------
                    Cartesian Multipole Moments
 -----------------------------------------------------------------
    Charge (ESU x 10^10)
                -0.0000
    Dipole Moment (Debye)
         X       0.7507      Y       0.0000      Z      -0.4334
       Tot       0.8668
    Quadrupole Moments (Debye-Ang)
        XX    -120.7767     XY       0.0000     YY    -127.2925
        XZ      -3.4950     YZ      -0.0000     ZZ    -127.1324
    Octopole Moments (Debye-Ang^2)
       XXX    -634.1057    XXY       0.0000    XYY    -229.4029
       YYY       0.0000    XXZ     -45.3998    XYZ      -0.0000
       YYZ     -44.9462    XZZ    -222.0960    YZZ       0.0000
       ZZZ    -164.3307
    Hexadecapole Moments (Debye-Ang^3)
      XXXX   -5638.3632   XXXY       0.0000   XXYY   -1050.8085
      XYYY       0.0000   YYYY    -152.6819   XXXZ      -4.4793
      XXYZ      -0.0000   XYYZ      23.2116   YYYZ      -0.0000
      XXZZ   -1397.3319   XYZZ       0.0000   YYZZ    -534.9621
      XZZZ      32.1579   YZZZ      -0.0000   ZZZZ   -2984.9294
 -----------------------------------------------------------------
 Calculating analytic gradient of the SCF energy
 Gradient of SCF Energy
            1           2           3           4           5           6
    1  -0.0004284   0.0052522  -0.0011949  -0.0033546   0.0057897  -0.0078259
    2   0.0000000  -0.0000000   0.0000000   0.0000000  -0.0000000   0.0000000
    3   0.0013168  -0.0031001  -0.0000440   0.0076937  -0.0035479  -0.0006526
            7           8           9          10          11          12
    1   0.0009110  -0.0011994   0.0006934  -0.0011746   0.0056411  -0.0031097
    2  -0.0000000  -0.0000000   0.0000000   0.0000000  -0.0000000   0.0000000
    3  -0.0005734   0.0005803  -0.0009205   0.0034387  -0.0034981  -0.0006928
 Max gradient component =       7.826E-03
 RMS gradient           =       2.840E-03
 Gradient time:  CPU 78.57 s  wall 13.20 s
 Geometry Optimization Parameters
   NAtoms,    NIC,     NZ,  NCons,   NDum,   NFix, NCnnct, MaxDiis
       12      78      12       0       0       0       0       0

 Cartesian Hessian Update
 Hessian updated using BFGS update


** GEOMETRY OPTIMIZATION IN DELOCALIZED INTERNAL COORDINATES **
   Searching for a Minimum

   Optimization Cycle:   2

                       Coordinates (Angstroms)
     ATOM                X               Y               Z
      1  C         0.0257455541    0.0000000000    0.0053678449
      2  C         0.0066412468    0.0000000000    1.3909457070
      3  C         1.2159768423    0.0000000000    2.0678201092
      4  C         2.4338733571    0.0000000000    1.3930702442
      5  C         2.4566693812    0.0000000000   -0.0219626758
      6  C         1.2198789534    0.0000000000   -0.7098704018
      7  F        -1.1336409794    0.0000000000   -0.6538507486
      8  Br       -1.6330696680    0.0000000000    2.3383102349
      9  F         1.2054138896    0.0000000000    3.4015335827
     10  Br        3.9836516916    0.0000000000    2.4936909562
     11  I         4.3087473344    0.0000000000   -1.1016259717
     12  Br        1.0458289044    0.0000000000   -2.6040788811
   Point Group: c1    Number of degrees of freedom:    30


   Energy is -15070.348059404

 Hessian updated using BFGS update

 11 Hessian modes will be used to form the next step
  Hessian Eigenvalues:
     0.132661    0.200777    0.201544    0.241950    0.284197    0.426726
     0.453589    0.464831    0.522645    0.572818    0.573894

 Minimum search - taking simple RFO step
 Searching for Lamda that Minimizes Along All modes
 Value Taken    Lamda =  -0.00118280
 Step Taken.  Stepsize is  0.056957

                             Maximum     Tolerance    Cnvgd?
         Gradient           0.019418      0.000300      NO
         Displacement       0.043694      0.001200      NO
         Energy change     -0.003551      0.000001      NO


 New Cartesian Coordinates Obtained by Inverse Iteration

 Displacement from previous Coordinates is:  0.125839
 ----------------------------------------------------------------
             Standard Nuclear Orientation (Angstroms)
    I     Atom           X                Y                Z
 ----------------------------------------------------------------
    1      C       0.0228555584     0.0000000000     0.0052950728
    2      C       0.0012294353     0.0000000000     1.3939683100
    3      C       1.2144093792     0.0000000000     2.0701897867
    4      C       2.4316986384     0.0000000000     1.3901658871
    5      C       2.4452412707     0.0000000000    -0.0155888318
    6      C       1.2208007042     0.0000000000    -0.7074928447
    7      F      -1.1374227244     0.0000000000    -0.6528071175
    8      Br     -1.6363219520     0.0000000000     2.3400535839
    9      F       1.2032977118     0.0000000000     3.4044107854
   10      Br      4.0027832542     0.0000000000     2.4571200243
   11      I       4.2833404573     0.0000000000    -1.0827859255
   12      Br      1.0838047743     0.0000000000    -2.6031787306
 ----------------------------------------------------------------
 Nuclear Repulsion Energy =        2642.33855138 hartrees
 There are      106 alpha and      106 beta electrons
 Applying Cartesian multipole field
    Component          Value
    ---------          -----
     (2,0,0)        1.00000E-11
     (0,2,0)        2.00000E-11
     (0,0,2)       -3.00000E-11
 Nucleus-field energy     =    -0.0000000288 hartrees
 Requested basis set is 6-311++G(d,p)
 There are 129 shells and 382 basis functions
 A cutoff of  1.0D-11 yielded   5378 shell pairs
 There are     52347 function pairs (     57940 Cartesian)
 Smallest overlap matrix eigenvalue = 1.19E-06

 Q-Chem warning in module stvman/mkSTV.C, line 318:

 Overlap eigenvalue is smaller than square root of threshold
 Use THRESH >= 12 to get rid of this warning

 Guess MOs from SCF MO coefficient file

 -----------------------------------------------------------------------
  General SCF calculation program by
  Eric Jon Sundstrom, Paul Horn, Yuezhi Mao, Dmitri Zuev, Alec White,
  David Stuck, Shaama M.S., Shane Yost, Joonho Lee, David Small,
  Daniel Levine, Susi Lehtola, Hugh Burton, Evgeny Epifanovsky,
  Bang C. Huynh
 -----------------------------------------------------------------------
 Exchange:     0.2000 Hartree-Fock + 0.0800 Slater + 0.7200 B88
 Correlation:  0.1900 VWN1RPA + 0.8100 LYP
 Using SG-1 standard quadrature grid
 using 6 threads for integral computing
 -------------------------------------------------------
 OpenMP Integral computing Module                
 Release: version 2.0, May 2017, Q-Chem Inc. Pleasanton 
 -------------------------------------------------------
 A restricted SCF calculation will be
 performed using DIIS
 SCF converges when DIIS error is below 1.0e-08
 ---------------------------------------
  Cycle       Energy         DIIS error
 ---------------------------------------
    1  -15070.3480127448      2.74e-04  
    2  -15070.3485222599      9.99e-05  
    3  -15070.3480758054      1.80e-04  
    4  -15070.3487100294      1.61e-05  
    5  -15070.3487141646      3.90e-06  
    6  -15070.3487144008      1.17e-06  
    7  -15070.3487144211      3.77e-07  
    8  -15070.3487144225      1.00e-07  
    9  -15070.3487144229      5.27e-08  
   10  -15070.3487144221      1.88e-08  
   11  -15070.3487144216      5.75e-09  Convergence criterion met
 ---------------------------------------
 SCF time:   CPU 187.45s  wall 34.00s 
 SCF   energy in the final basis set =   -15070.3487144216
 Total energy in the final basis set =   -15070.3487144216

 --------------------------------------------------------------

                    Orbital Energies (a.u.)
 --------------------------------------------------------------

 Alpha MOs
 -- Occupied --
********-482.8642-482.8604-482.8604-176.3245-165.7283-165.7261-165.7259
-62.5169 -62.5132 -62.5132 -56.3377 -56.3340 -56.3340 -56.3334 -56.3331
-56.3297 -56.3297 -56.3294 -56.3294 -35.8209 -31.3144 -31.3081 -31.3076
-24.7324 -24.7324 -22.9648 -22.9634 -22.9631 -22.9586 -22.9586 -10.3174
-10.3174 -10.2801 -10.2801 -10.2783 -10.2769  -8.7256  -8.7220  -8.7220
 -6.5582  -6.5544  -6.5544  -6.5438  -6.5430  -6.5402  -6.5402  -6.5395
 -6.5395  -6.3702  -4.7833  -4.7679  -4.7669  -2.6688  -2.6651  -2.6650
 -2.6650  -2.6643  -2.6613  -2.6612  -2.6607  -2.6606  -2.6528  -2.6527
 -2.6494  -2.6493  -2.6493  -2.6492  -2.0489  -2.0445  -2.0437  -2.0303
 -2.0301  -1.2783  -1.2777  -0.9410  -0.8709  -0.8638  -0.8096  -0.7789
 -0.7662  -0.6926  -0.6601  -0.6448  -0.5905  -0.5878  -0.5448  -0.5272
 -0.5096  -0.4958  -0.4699  -0.4438  -0.4403  -0.4285  -0.4212  -0.3911
 -0.3729  -0.3629  -0.3330  -0.3232  -0.3203  -0.3163  -0.3075  -0.2741
 -0.2725  -0.2666
 -- Virtual --
 -0.0969  -0.0705  -0.0566  -0.0487  -0.0261  -0.0157  -0.0068   0.0199
  0.0228   0.0357   0.0393   0.0457   0.0495   0.0564   0.0603   0.0654
  0.0678   0.0684   0.0797   0.0810   0.0999   0.1008   0.1020   0.1029
  0.1109   0.1195   0.1233   0.1357   0.1435   0.1467   0.1555   0.1572
  0.1654   0.1756   0.1807   0.1943   0.1970   0.1998   0.2006   0.2134
  0.2150   0.2259   0.2289   0.2343   0.2396   0.2511   0.2577   0.2706
  0.2799   0.2876   0.3018   0.3314   0.3361   0.3378   0.3551   0.3635
  0.3795   0.3884   0.3923   0.3998   0.4037   0.4061   0.4108   0.4135
  0.4190   0.4244   0.4279   0.4362   0.4500   0.4537   0.4653   0.4745
  0.5049   0.5050   0.5092   0.5194   0.5219   0.5397   0.5402   0.5419
  0.5424   0.5629   0.5664   0.5780   0.5915   0.5994   0.6100   0.6208
  0.6292   0.6399   0.6465   0.6767   0.6772   0.6946   0.6950   0.7005
  0.7066   0.7214   0.7825   0.7863   0.8014   0.8024   0.8205   0.8350
  0.8601   0.8622   0.8712   0.8822   0.9291   0.9645   0.9836   1.0002
  1.0037   1.0198   1.0803   1.0856   1.0915   1.0980   1.1031   1.1479
  1.1658   1.2252   1.2329   1.2861   1.3165   1.3506   1.3531   1.4045
  1.4154   1.4335   1.4370   1.4425   1.4524   1.4942   1.5336   1.5526
  1.5571   1.5645   1.5911   1.7057   1.7171   1.7393   1.7529   1.8050
  1.8085   1.8355   1.8392   1.8724   1.9957   2.0024   2.0032   2.0249
  2.0316   2.0472   2.0610   2.1055   2.1448   2.1789   2.1819   2.2186
  2.2384   2.2452   2.2843   2.2855   2.3202   2.3514   2.3686   2.4221
  2.5648   2.6862   2.6995   2.8011   2.8153   2.8183   2.9435   3.0219
  3.0279   3.0661   3.0701   3.1434   3.1677   3.3874   3.3879   3.6294
  3.7436   3.7500   3.7505   3.7577   3.8425   3.9115   3.9507   3.9583
  3.9594   3.9790   3.9886   3.9886   3.9995   4.0012   4.0294   4.0523
  4.0592   4.0618   4.0652   4.0664   4.1075   4.1125   4.1347   4.2346
  4.2616   4.2701   4.2731   4.4021   4.4022   4.4162   4.5147   4.8230
  4.8235   4.8557   6.0142   6.1142   6.1473   6.2905   6.3003   6.4344
  6.4501   6.6095   6.7524   6.7569   6.7592   6.7736   7.5424   7.5439
  7.5601   7.6537   7.6660   7.6858   7.7435   7.7531   7.7806  23.2642
 23.7706  23.7779  23.9348  23.9426  24.0395  27.9066  28.3494  28.4204
 28.4274  28.5221  28.5470  28.5491  28.6110  28.7176  47.9573  48.0056
 48.0077  66.7692  66.7707 127.8878 127.9480 127.9683 151.6957 289.7378
289.7394 289.7551 289.8494 289.8609 289.8856 289.9649 289.9735 290.0010
********1020.82471020.82751901.8604
 --------------------------------------------------------------

          Ground-State Mulliken Net Atomic Charges

     Atom                 Charge (a.u.)
  ----------------------------------------
      1 C                    -2.244846
      2 C                     2.664966
      3 C                    -2.228785
      4 C                     1.556468
      5 C                    -0.953805
      6 C                     1.569438
      7 F                    -0.066050
      8 Br                   -0.049731
      9 F                    -0.066399
     10 Br                   -0.144522
     11 I                     0.108870
     12 Br                   -0.145605
  ----------------------------------------
  Sum of atomic charges =     0.000000

 -----------------------------------------------------------------
                    Cartesian Multipole Moments
 -----------------------------------------------------------------
    Charge (ESU x 10^10)
                -0.0000
    Dipole Moment (Debye)
         X       0.7559      Y       0.0000      Z      -0.4359
       Tot       0.8725
    Quadrupole Moments (Debye-Ang)
        XX    -120.7644     XY       0.0000     YY    -127.2369
        XZ      -3.5364     YZ       0.0000     ZZ    -127.2436
    Octopole Moments (Debye-Ang^2)
       XXX    -634.4086    XXY       0.0000    XYY    -229.3365
       YYY       0.0000    XXZ     -44.6606    XYZ      -0.0000
       YYZ     -44.9650    XZZ    -222.5614    YZZ       0.0000
       ZZZ    -165.2185
    Hexadecapole Moments (Debye-Ang^3)
      XXXX   -5625.1197   XXXY       0.0000   XXYY   -1048.1075
      XYYY       0.0000   YYYY    -152.5514   XXXZ       4.4228
      XXYZ       0.0000   XYYZ      23.8953   YYYZ      -0.0000
      XXZZ   -1394.2366   XYZZ       0.0000   YYZZ    -530.5721
      XZZZ      28.6613   YZZZ       0.0000   ZZZZ   -2962.7993
 -----------------------------------------------------------------
 Calculating analytic gradient of the SCF energy
 Gradient of SCF Energy
            1           2           3           4           5           6
    1  -0.0005668   0.0016013  -0.0006217  -0.0007652   0.0018223  -0.0010872
    2   0.0000000   0.0000000   0.0000000   0.0000000  -0.0000000  -0.0000000
    3   0.0005068  -0.0010525   0.0003129   0.0011033  -0.0011072   0.0001008
            7           8           9          10          11          12
    1   0.0001652  -0.0006590  -0.0002471   0.0002594   0.0002617  -0.0001630
    2   0.0000000   0.0000000  -0.0000000  -0.0000000   0.0000000   0.0000000
    3   0.0001419   0.0002617  -0.0003054   0.0004862   0.0000341  -0.0004826
 Max gradient component =       1.822E-03
 RMS gradient           =       6.149E-04
 Gradient time:  CPU 79.07 s  wall 13.28 s
 Geometry Optimization Parameters
   NAtoms,    NIC,     NZ,  NCons,   NDum,   NFix, NCnnct, MaxDiis
       12      78      12       0       0       0       0       0

 Cartesian Hessian Update
 Hessian updated using BFGS update


** GEOMETRY OPTIMIZATION IN DELOCALIZED INTERNAL COORDINATES **
   Searching for a Minimum

   Optimization Cycle:   3

                       Coordinates (Angstroms)
     ATOM                X               Y               Z
      1  C         0.0228555584    0.0000000000    0.0052950728
      2  C         0.0012294353    0.0000000000    1.3939683100
      3  C         1.2144093792    0.0000000000    2.0701897867
      4  C         2.4316986384    0.0000000000    1.3901658871
      5  C         2.4452412707    0.0000000000   -0.0155888318
      6  C         1.2208007042    0.0000000000   -0.7074928447
      7  F        -1.1374227244    0.0000000000   -0.6528071175
      8  Br       -1.6363219520    0.0000000000    2.3400535839
      9  F         1.2032977118    0.0000000000    3.4044107854
     10  Br        4.0027832542    0.0000000000    2.4571200243
     11  I         4.2833404573    0.0000000000   -1.0827859255
     12  Br        1.0838047743    0.0000000000   -2.6031787306
   Point Group: c1    Number of degrees of freedom:    30


   Energy is -15070.348714422

 Hessian updated using BFGS update

 14 Hessian modes will be used to form the next step
  Hessian Eigenvalues:
     0.134511    0.199470    0.200827    0.201019    0.241427    0.249049
     0.290842    0.426684    0.433931    0.464230    0.464870    0.485177
     0.571889    0.572937

 Minimum search - taking simple RFO step
 Searching for Lamda that Minimizes Along All modes
 Value Taken    Lamda =  -0.00002780
 Step Taken.  Stepsize is  0.009245

                             Maximum     Tolerance    Cnvgd?
         Gradient           0.001940      0.000300      NO
         Displacement       0.004783      0.001200      NO
         Energy change     -0.000655      0.000001      NO


 New Cartesian Coordinates Obtained by Inverse Iteration

 Displacement from previous Coordinates is:  0.015695
 ----------------------------------------------------------------
             Standard Nuclear Orientation (Angstroms)
    I     Atom           X                Y                Z
 ----------------------------------------------------------------
    1      C       0.0226784556     0.0000000000     0.0051178332
    2      C      -0.0002640317     0.0000000000     1.3948612608
    3      C       1.2144103738     0.0000000000     2.0704340861
    4      C       2.4311488366     0.0000000000     1.3896964942
    5      C       2.4428468421     0.0000000000    -0.0141238891
    6      C       1.2209579016     0.0000000000    -0.7066365779
    7      F      -1.1367147681     0.0000000000    -0.6549317995
    8      Br     -1.6360935623     0.0000000000     2.3399601542
    9      F       1.2056308414     0.0000000000     3.4049492917
   10      Br      4.0027431057     0.0000000000     2.4535224083
   11      I       4.2801994983     0.0000000000    -1.0822363242
   12      Br      1.0881730145     0.0000000000    -2.6012629378
 ----------------------------------------------------------------
 Nuclear Repulsion Energy =        2643.98342453 hartrees
 There are      106 alpha and      106 beta electrons
 Applying Cartesian multipole field
    Component          Value
    ---------          -----
     (2,0,0)        1.00000E-11
     (0,2,0)        2.00000E-11
     (0,0,2)       -3.00000E-11
 Nucleus-field energy     =    -0.0000000287 hartrees
 Requested basis set is 6-311++G(d,p)
 There are 129 shells and 382 basis functions
 A cutoff of  1.0D-11 yielded   5378 shell pairs
 There are     52347 function pairs (     57940 Cartesian)
 Smallest overlap matrix eigenvalue = 1.18E-06

 Q-Chem warning in module stvman/mkSTV.C, line 318:

 Overlap eigenvalue is smaller than square root of threshold
 Use THRESH >= 12 to get rid of this warning

 Guess MOs from SCF MO coefficient file

 -----------------------------------------------------------------------
  General SCF calculation program by
  Eric Jon Sundstrom, Paul Horn, Yuezhi Mao, Dmitri Zuev, Alec White,
  David Stuck, Shaama M.S., Shane Yost, Joonho Lee, David Small,
  Daniel Levine, Susi Lehtola, Hugh Burton, Evgeny Epifanovsky,
  Bang C. Huynh
 -----------------------------------------------------------------------
 Exchange:     0.2000 Hartree-Fock + 0.0800 Slater + 0.7200 B88
 Correlation:  0.1900 VWN1RPA + 0.8100 LYP
 Using SG-1 standard quadrature grid
 using 6 threads for integral computing
 -------------------------------------------------------
 OpenMP Integral computing Module                
 Release: version 2.0, May 2017, Q-Chem Inc. Pleasanton 
 -------------------------------------------------------
 A restricted SCF calculation will be
 performed using DIIS
 SCF converges when DIIS error is below 1.0e-08
 ---------------------------------------
  Cycle       Energy         DIIS error
 ---------------------------------------
    1  -15070.3487040026      5.55e-05  
    2  -15070.3487232539      1.60e-05  
    3  -15070.3487088417      3.15e-05  
    4  -15070.3487279336      2.23e-06  
    5  -15070.3487280167      7.61e-07  
    6  -15070.3487280237      2.64e-07  
    7  -15070.3487280245      9.71e-08  
    8  -15070.3487280242      2.44e-08  
    9  -15070.3487280225      7.20e-09  Convergence criterion met
 ---------------------------------------
 SCF time:   CPU 154.98s  wall 29.00s 
 SCF   energy in the final basis set =   -15070.3487280225
 Total energy in the final basis set =   -15070.3487280225

 --------------------------------------------------------------

                    Orbital Energies (a.u.)
 --------------------------------------------------------------

 Alpha MOs
 -- Occupied --
********-482.8643-482.8604-482.8604-176.3242-165.7281-165.7259-165.7257
-62.5170 -62.5132 -62.5132 -56.3378 -56.3339 -56.3339 -56.3335 -56.3332
-56.3297 -56.3297 -56.3294 -56.3294 -35.8207 -31.3142 -31.3079 -31.3074
-24.7324 -24.7323 -22.9646 -22.9632 -22.9629 -22.9584 -22.9584 -10.3174
-10.3174 -10.2798 -10.2798 -10.2778 -10.2771  -8.7258  -8.7220  -8.7220
 -6.5583  -6.5544  -6.5543  -6.5439  -6.5431  -6.5402  -6.5402  -6.5395
 -6.5395  -6.3700  -4.7831  -4.7677  -4.7667  -2.6689  -2.6652  -2.6651
 -2.6650  -2.6645  -2.6613  -2.6612  -2.6606  -2.6606  -2.6530  -2.6529
 -2.6494  -2.6493  -2.6493  -2.6492  -2.0487  -2.0443  -2.0434  -2.0301
 -2.0299  -1.2781  -1.2775  -0.9413  -0.8713  -0.8641  -0.8098  -0.7790
 -0.7661  -0.6925  -0.6601  -0.6447  -0.5904  -0.5879  -0.5448  -0.5271
 -0.5095  -0.4961  -0.4699  -0.4440  -0.4404  -0.4287  -0.4213  -0.3909
 -0.3731  -0.3631  -0.3332  -0.3232  -0.3204  -0.3163  -0.3073  -0.2737
 -0.2724  -0.2665
 -- Virtual --
 -0.0967  -0.0703  -0.0566  -0.0483  -0.0258  -0.0152  -0.0069   0.0199
  0.0228   0.0357   0.0393   0.0457   0.0495   0.0565   0.0603   0.0653
  0.0679   0.0684   0.0797   0.0810   0.0998   0.1008   0.1020   0.1029
  0.1110   0.1195   0.1235   0.1356   0.1435   0.1469   0.1559   0.1572
  0.1655   0.1755   0.1808   0.1944   0.1972   0.2000   0.2006   0.2132
  0.2149   0.2259   0.2290   0.2344   0.2395   0.2511   0.2579   0.2704
  0.2798   0.2876   0.3018   0.3315   0.3360   0.3380   0.3553   0.3637
  0.3797   0.3883   0.3924   0.3998   0.4039   0.4061   0.4111   0.4136
  0.4187   0.4244   0.4278   0.4364   0.4500   0.4533   0.4654   0.4751
  0.5047   0.5050   0.5093   0.5195   0.5220   0.5395   0.5401   0.5419
  0.5424   0.5636   0.5665   0.5787   0.5915   0.6001   0.6103   0.6203
  0.6294   0.6400   0.6466   0.6769   0.6775   0.6949   0.6952   0.7007
  0.7064   0.7221   0.7827   0.7865   0.8012   0.8026   0.8208   0.8355
  0.8604   0.8623   0.8716   0.8824   0.9292   0.9649   0.9838   1.0007
  1.0041   1.0199   1.0804   1.0855   1.0916   1.0983   1.1032   1.1479
  1.1666   1.2251   1.2333   1.2854   1.3174   1.3510   1.3533   1.4045
  1.4155   1.4335   1.4377   1.4426   1.4524   1.4950   1.5336   1.5531
  1.5570   1.5646   1.5917   1.7058   1.7173   1.7400   1.7533   1.8054
  1.8087   1.8361   1.8395   1.8727   1.9959   2.0024   2.0033   2.0250
  2.0322   2.0474   2.0614   2.1062   2.1455   2.1788   2.1828   2.2186
  2.2388   2.2458   2.2853   2.2866   2.3206   2.3518   2.3685   2.4225
  2.5650   2.6862   2.6997   2.8014   2.8154   2.8185   2.9444   3.0224
  3.0284   3.0671   3.0703   3.1440   3.1679   3.3879   3.3885   3.6301
  3.7439   3.7500   3.7505   3.7578   3.8433   3.9116   3.9508   3.9581
  3.9592   3.9791   3.9885   3.9887   3.9992   4.0014   4.0299   4.0519
  4.0594   4.0621   4.0654   4.0662   4.1070   4.1129   4.1351   4.2353
  4.2616   4.2705   4.2739   4.4022   4.4023   4.4165   4.5151   4.8228
  4.8244   4.8556   6.0145   6.1144   6.1474   6.2905   6.3003   6.4344
  6.4499   6.6097   6.7526   6.7573   6.7596   6.7733   7.5423   7.5439
  7.5601   7.6543   7.6661   7.6862   7.7441   7.7535   7.7813  23.2642
 23.7717  23.7791  23.9377  23.9434  24.0390  27.9071  28.3497  28.4207
 28.4277  28.5223  28.5472  28.5493  28.6114  28.7179  47.9577  48.0059
 48.0080  66.7692  66.7707 127.8881 127.9483 127.9686 151.6961 289.7378
289.7395 289.7553 289.8502 289.8609 289.8861 289.9656 289.9739 290.0018
********1020.82501020.82791901.8609
 --------------------------------------------------------------

          Ground-State Mulliken Net Atomic Charges

     Atom                 Charge (a.u.)
  ----------------------------------------
      1 C                    -2.239386
      2 C                     2.655365
      3 C                    -2.222820
      4 C                     1.556294
      5 C                    -0.955962
      6 C                     1.571548
      7 F                    -0.066287
      8 Br                   -0.049530
      9 F                    -0.066597
     10 Br                   -0.144788
     11 I                     0.108155
     12 Br                   -0.145993
  ----------------------------------------
  Sum of atomic charges =     0.000000

 -----------------------------------------------------------------
                    Cartesian Multipole Moments
 -----------------------------------------------------------------
    Charge (ESU x 10^10)
                -0.0000
    Dipole Moment (Debye)
         X       0.7449      Y      -0.0000      Z      -0.4311
       Tot       0.8606
    Quadrupole Moments (Debye-Ang)
        XX    -120.8053     XY       0.0000     YY    -127.2246
        XZ      -3.5448     YZ       0.0000     ZZ    -127.2382
    Octopole Moments (Debye-Ang^2)
       XXX    -634.6653    XXY       0.0000    XYY    -229.3060
       YYY      -0.0000    XXZ     -44.5486    XYZ       0.0000
       YYZ     -44.9486    XZZ    -222.5632    YZZ      -0.0000
       ZZZ    -165.2396
    Hexadecapole Moments (Debye-Ang^3)
      XXXX   -5622.9349   XXXY       0.0000   XXYY   -1047.3952
      XYYY       0.0000   YYYY    -152.5247   XXXZ       5.7480
      XXYZ       0.0000   XYYZ      24.1191   YYYZ      -0.0000
      XXZZ   -1393.2333   XYZZ      -0.0000   YYZZ    -530.0106
      XZZZ      28.6690   YZZZ       0.0000   ZZZZ   -2959.9742
 -----------------------------------------------------------------
 Calculating analytic gradient of the SCF energy
 Gradient of SCF Energy
            1           2           3           4           5           6
    1  -0.0002089   0.0002414   0.0000118  -0.0003070   0.0003134  -0.0000624
    2   0.0000000   0.0000000  -0.0000000  -0.0000000  -0.0000000  -0.0000000
    3  -0.0001340  -0.0002357   0.0002800   0.0001248  -0.0002156   0.0002081
            7           8           9          10          11          12
    1   0.0001469  -0.0000846   0.0000124  -0.0001157  -0.0001207   0.0001735
    2   0.0000000  -0.0000000   0.0000000  -0.0000000   0.0000000   0.0000000
    3  -0.0001185  -0.0000704  -0.0000915   0.0000407   0.0001206   0.0000916
 Max gradient component =       3.134E-04
 RMS gradient           =       1.389E-04
 Gradient time:  CPU 78.88 s  wall 13.25 s
 Geometry Optimization Parameters
   NAtoms,    NIC,     NZ,  NCons,   NDum,   NFix, NCnnct, MaxDiis
       12      78      12       0       0       0       0       0

 Cartesian Hessian Update
 Hessian updated using BFGS update


** GEOMETRY OPTIMIZATION IN DELOCALIZED INTERNAL COORDINATES **
   Searching for a Minimum

   Optimization Cycle:   4

                       Coordinates (Angstroms)
     ATOM                X               Y               Z
      1  C         0.0226784556    0.0000000000    0.0051178332
      2  C        -0.0002640317    0.0000000000    1.3948612608
      3  C         1.2144103738    0.0000000000    2.0704340861
      4  C         2.4311488366    0.0000000000    1.3896964942
      5  C         2.4428468421    0.0000000000   -0.0141238891
      6  C         1.2209579016    0.0000000000   -0.7066365779
      7  F        -1.1367147681    0.0000000000   -0.6549317995
      8  Br       -1.6360935623    0.0000000000    2.3399601542
      9  F         1.2056308414    0.0000000000    3.4049492917
     10  Br        4.0027431057    0.0000000000    2.4535224083
     11  I         4.2801994983    0.0000000000   -1.0822363242
     12  Br        1.0881730145    0.0000000000   -2.6012629378
   Point Group: c1    Number of degrees of freedom:    30


   Energy is -15070.348728023

 Hessian updated using BFGS update

 16 Hessian modes will be used to form the next step
  Hessian Eigenvalues:
     0.133525    0.190070    0.201019    0.203469    0.228939    0.249265
     0.262413    0.290841    0.426497    0.448326    0.463790    0.464881
     0.474901    0.494388    0.570380    0.572905

 Minimum search - taking simple RFO step
 Searching for Lamda that Minimizes Along All modes
 Value Taken    Lamda =  -0.00000142
 Step Taken.  Stepsize is  0.002496

                             Maximum     Tolerance    Cnvgd?
         Gradient           0.000332      0.000300      NO
         Displacement       0.001582      0.001200      NO
         Energy change     -0.000014      0.000001      NO


 New Cartesian Coordinates Obtained by Inverse Iteration

 Displacement from previous Coordinates is:  0.003410
 ----------------------------------------------------------------
             Standard Nuclear Orientation (Angstroms)
    I     Atom           X                Y                Z
 ----------------------------------------------------------------
    1      C       0.0228338131     0.0000000000     0.0052016955
    2      C      -0.0005082553     0.0000000000     1.3949853926
    3      C       1.2143620590     0.0000000000     2.0701683233
    4      C       2.4313934257     0.0000000000     1.3895815173
    5      C       2.4427275338     0.0000000000    -0.0140676022
    6      C       1.2210320470     0.0000000000    -0.7069644536
    7      F      -1.1369099924     0.0000000000    -0.6543734728
    8      Br     -1.6361388108     0.0000000000     2.3400260209
    9      F       1.2050713998     0.0000000000     3.4047738052
   10      Br      4.0031931203     0.0000000000     2.4533287553
   11      I       4.2811269660     0.0000000000    -1.0815729510
   12      Br      1.0875332011     0.0000000000    -2.6017370306
 ----------------------------------------------------------------
 Nuclear Repulsion Energy =        2643.75106989 hartrees
 There are      106 alpha and      106 beta electrons
 Applying Cartesian multipole field
    Component          Value
    ---------          -----
     (2,0,0)        1.00000E-11
     (0,2,0)        2.00000E-11
     (0,0,2)       -3.00000E-11
 Nucleus-field energy     =    -0.0000000287 hartrees
 Requested basis set is 6-311++G(d,p)
 There are 129 shells and 382 basis functions
 A cutoff of  1.0D-11 yielded   5378 shell pairs
 There are     52347 function pairs (     57940 Cartesian)
 Smallest overlap matrix eigenvalue = 1.18E-06

 Q-Chem warning in module stvman/mkSTV.C, line 318:

 Overlap eigenvalue is smaller than square root of threshold
 Use THRESH >= 12 to get rid of this warning

 Guess MOs from SCF MO coefficient file

 -----------------------------------------------------------------------
  General SCF calculation program by
  Eric Jon Sundstrom, Paul Horn, Yuezhi Mao, Dmitri Zuev, Alec White,
  David Stuck, Shaama M.S., Shane Yost, Joonho Lee, David Small,
  Daniel Levine, Susi Lehtola, Hugh Burton, Evgeny Epifanovsky,
  Bang C. Huynh
 -----------------------------------------------------------------------
 Exchange:     0.2000 Hartree-Fock + 0.0800 Slater + 0.7200 B88
 Correlation:  0.1900 VWN1RPA + 0.8100 LYP
 Using SG-1 standard quadrature grid
 using 6 threads for integral computing
 -------------------------------------------------------
 OpenMP Integral computing Module                
 Release: version 2.0, May 2017, Q-Chem Inc. Pleasanton 
 -------------------------------------------------------
 A restricted SCF calculation will be
 performed using DIIS
 SCF converges when DIIS error is below 1.0e-08
 ---------------------------------------
  Cycle       Energy         DIIS error
 ---------------------------------------
    1  -15070.3487275777      1.21e-05  
    2  -15070.3487286651      2.93e-06  
    3  -15070.3487285646      4.09e-06  
    4  -15070.3487287650      5.08e-07  
    5  -15070.3487287695      2.14e-07  
    6  -15070.3487287697      6.07e-08  
    7  -15070.3487287702      2.83e-08  
    8  -15070.3487287699      6.56e-09  Convergence criterion met
 ---------------------------------------
 SCF time:   CPU 137.26s  wall 25.00s 
 SCF   energy in the final basis set =   -15070.3487287699
 Total energy in the final basis set =   -15070.3487287699

 --------------------------------------------------------------

                    Orbital Energies (a.u.)
 --------------------------------------------------------------

 Alpha MOs
 -- Occupied --
********-482.8643-482.8604-482.8604-176.3242-165.7281-165.7259-165.7257
-62.5170 -62.5132 -62.5132 -56.3379 -56.3340 -56.3340 -56.3335 -56.3333
-56.3297 -56.3297 -56.3294 -56.3294 -35.8207 -31.3142 -31.3078 -31.3073
-24.7323 -24.7323 -22.9646 -22.9632 -22.9628 -22.9584 -22.9584 -10.3175
-10.3174 -10.2799 -10.2798 -10.2778 -10.2770  -8.7258  -8.7220  -8.7220
 -6.5583  -6.5544  -6.5544  -6.5440  -6.5431  -6.5403  -6.5402  -6.5395
 -6.5395  -6.3700  -4.7831  -4.7677  -4.7667  -2.6689  -2.6652  -2.6651
 -2.6650  -2.6645  -2.6613  -2.6612  -2.6607  -2.6606  -2.6530  -2.6529
 -2.6494  -2.6493  -2.6493  -2.6493  -2.0487  -2.0442  -2.0434  -2.0301
 -2.0299  -1.2781  -1.2774  -0.9413  -0.8713  -0.8640  -0.8098  -0.7789
 -0.7661  -0.6925  -0.6601  -0.6447  -0.5903  -0.5879  -0.5447  -0.5271
 -0.5095  -0.4961  -0.4698  -0.4440  -0.4404  -0.4287  -0.4213  -0.3908
 -0.3731  -0.3630  -0.3332  -0.3232  -0.3204  -0.3163  -0.3073  -0.2737
 -0.2724  -0.2665
 -- Virtual --
 -0.0968  -0.0703  -0.0566  -0.0483  -0.0259  -0.0153  -0.0069   0.0199
  0.0228   0.0357   0.0393   0.0457   0.0495   0.0565   0.0603   0.0653
  0.0679   0.0684   0.0797   0.0810   0.0999   0.1008   0.1019   0.1029
  0.1110   0.1195   0.1235   0.1356   0.1435   0.1469   0.1559   0.1572
  0.1655   0.1755   0.1809   0.1944   0.1972   0.2000   0.2006   0.2132
  0.2148   0.2259   0.2289   0.2344   0.2395   0.2511   0.2579   0.2704
  0.2798   0.2875   0.3017   0.3315   0.3361   0.3380   0.3553   0.3637
  0.3796   0.3884   0.3924   0.3998   0.4039   0.4061   0.4111   0.4136
  0.4187   0.4244   0.4278   0.4363   0.4500   0.4534   0.4655   0.4750
  0.5046   0.5050   0.5093   0.5195   0.5220   0.5395   0.5399   0.5419
  0.5424   0.5635   0.5665   0.5788   0.5915   0.6001   0.6103   0.6204
  0.6293   0.6398   0.6466   0.6769   0.6774   0.6949   0.6951   0.7007
  0.7064   0.7220   0.7827   0.7864   0.8013   0.8025   0.8207   0.8354
  0.8604   0.8623   0.8717   0.8823   0.9292   0.9649   0.9838   1.0008
  1.0040   1.0200   1.0803   1.0854   1.0914   1.0983   1.1030   1.1480
  1.1667   1.2249   1.2331   1.2849   1.3174   1.3511   1.3533   1.4046
  1.4156   1.4335   1.4376   1.4426   1.4524   1.4953   1.5338   1.5530
  1.5569   1.5645   1.5915   1.7057   1.7174   1.7400   1.7534   1.8054
  1.8086   1.8362   1.8394   1.8727   1.9959   2.0024   2.0033   2.0248
  2.0322   2.0474   2.0613   2.1061   2.1456   2.1787   2.1829   2.2189
  2.2384   2.2458   2.2853   2.2865   2.3207   2.3514   2.3683   2.4225
  2.5649   2.6861   2.6997   2.8014   2.8154   2.8184   2.9445   3.0223
  3.0283   3.0671   3.0703   3.1439   3.1678   3.3879   3.3883   3.6299
  3.7439   3.7500   3.7505   3.7579   3.8434   3.9115   3.9509   3.9580
  3.9592   3.9790   3.9885   3.9886   3.9992   4.0014   4.0299   4.0519
  4.0593   4.0620   4.0654   4.0662   4.1072   4.1129   4.1351   4.2352
  4.2616   4.2704   4.2739   4.4022   4.4023   4.4166   4.5148   4.8227
  4.8240   4.8555   6.0145   6.1143   6.1472   6.2906   6.3003   6.4343
  6.4500   6.6095   6.7526   6.7572   6.7595   6.7733   7.5423   7.5439
  7.5602   7.6542   7.6661   7.6863   7.7440   7.7535   7.7816  23.2643
 23.7718  23.7788  23.9379  23.9431  24.0388  27.9069  28.3496  28.4206
 28.4276  28.5223  28.5473  28.5493  28.6114  28.7177  47.9576  48.0058
 48.0079  66.7690  66.7707 127.8881 127.9482 127.9685 151.6960 289.7377
289.7395 289.7553 289.8501 289.8609 289.8862 289.9655 289.9738 290.0020
********1020.82501020.82791901.8608
 --------------------------------------------------------------

          Ground-State Mulliken Net Atomic Charges

     Atom                 Charge (a.u.)
  ----------------------------------------
      1 C                    -2.237129
      2 C                     2.653798
      3 C                    -2.221043
      4 C                     1.554730
      5 C                    -0.954264
      6 C                     1.568465
      7 F                    -0.066243
      8 Br                   -0.049270
      9 F                    -0.066622
     10 Br                   -0.144694
     11 I                     0.108073
     12 Br                   -0.145802
  ----------------------------------------
  Sum of atomic charges =     0.000000

 -----------------------------------------------------------------
                    Cartesian Multipole Moments
 -----------------------------------------------------------------
    Charge (ESU x 10^10)
                -0.0000
    Dipole Moment (Debye)
         X       0.7439      Y      -0.0000      Z      -0.4295
       Tot       0.8590
    Quadrupole Moments (Debye-Ang)
        XX    -120.7992     XY      -0.0000     YY    -127.2265
        XZ      -3.5367     YZ       0.0000     ZZ    -127.2391
    Octopole Moments (Debye-Ang^2)
       XXX    -634.6682    XXY      -0.0000    XYY    -229.3329
       YYY      -0.0000    XXZ     -44.4938    XYZ       0.0000
       YYZ     -44.9524    XZZ    -222.6164    YZZ      -0.0000
       ZZZ    -165.2648
    Hexadecapole Moments (Debye-Ang^3)
      XXXX   -5623.9865   XXXY      -0.0000   XXYY   -1047.6855
      XYYY      -0.0000   YYYY    -152.5291   XXXZ       5.7989
      XXYZ       0.0000   XYYZ      24.0666   YYYZ       0.0000
      XXZZ   -1393.5379   XYZZ      -0.0000   YYZZ    -529.9934
      XZZZ      28.5695   YZZZ       0.0000   ZZZZ   -2959.8519
 -----------------------------------------------------------------
 Calculating analytic gradient of the SCF energy
 Gradient of SCF Energy
            1           2           3           4           5           6
    1  -0.0000926  -0.0000058  -0.0000229  -0.0001076   0.0001051   0.0000679
    2  -0.0000000  -0.0000000  -0.0000000   0.0000000   0.0000000   0.0000000
    3  -0.0000713  -0.0000712   0.0001122  -0.0000299   0.0000010   0.0000875
            7           8           9          10          11          12
    1   0.0000916  -0.0000504  -0.0000948  -0.0000210   0.0000316   0.0000990
    2   0.0000000   0.0000000   0.0000000   0.0000000   0.0000000  -0.0000000
    3  -0.0000431  -0.0000876  -0.0000634   0.0000464   0.0001498  -0.0000304
 Max gradient component =       1.498E-04
 RMS gradient           =       6.189E-05
 Gradient time:  CPU 78.81 s  wall 13.26 s
 Geometry Optimization Parameters
   NAtoms,    NIC,     NZ,  NCons,   NDum,   NFix, NCnnct, MaxDiis
       12      78      12       0       0       0       0       0

 Cartesian Hessian Update
 Hessian updated using BFGS update


** GEOMETRY OPTIMIZATION IN DELOCALIZED INTERNAL COORDINATES **
   Searching for a Minimum

   Optimization Cycle:   5

                       Coordinates (Angstroms)
     ATOM                X               Y               Z
      1  C         0.0228338131    0.0000000000    0.0052016955
      2  C        -0.0005082553    0.0000000000    1.3949853926
      3  C         1.2143620590    0.0000000000    2.0701683233
      4  C         2.4313934257    0.0000000000    1.3895815173
      5  C         2.4427275338    0.0000000000   -0.0140676022
      6  C         1.2210320470    0.0000000000   -0.7069644536
      7  F        -1.1369099924    0.0000000000   -0.6543734728
      8  Br       -1.6361388108    0.0000000000    2.3400260209
      9  F         1.2050713998    0.0000000000    3.4047738052
     10  Br        4.0031931203    0.0000000000    2.4533287553
     11  I         4.2811269660    0.0000000000   -1.0815729510
     12  Br        1.0875332011    0.0000000000   -2.6017370306
   Point Group: c1    Number of degrees of freedom:    30


   Energy is -15070.348728770

 Hessian updated using BFGS update

 17 Hessian modes will be used to form the next step
  Hessian Eigenvalues:
     0.120122    0.173687    0.201013    0.204163    0.206763    0.249522
     0.249922    0.284649    0.331190    0.428595    0.444303    0.463749
     0.464699    0.479488    0.509842    0.569165    0.573185

 Minimum search - taking simple RFO step
 Searching for Lamda that Minimizes Along All modes
 Value Taken    Lamda =   0.00000000
 Step Taken.  Stepsize is  0.000988

                             Maximum     Tolerance    Cnvgd?
         Gradient           0.000136      0.000300     YES
         Displacement       0.000693      0.001200     YES
         Energy change     -0.000001      0.000001     YES


                       Distance Matrix (Angstroms)
             C (  1)   C (  2)   C (  3)   C (  4)   C (  5)   C (  6)
   C (  2)  1.389980
   C (  3)  2.384078  1.389886
   C (  4)  2.778069  2.431908  1.394404
   C (  5)  2.419970  2.820431  2.419281  1.403695
   C (  6)  1.393865  2.431122  2.777141  2.420843  1.404509
   F (  7)  1.334183  2.343348  3.598834  4.112243  3.636454  2.358528
   Br(  8)  2.864192  1.889018  2.863246  4.177100  4.709449  4.177030
   F (  9)  3.599274  2.343645  1.334638  2.358997  3.635969  4.111769
   Br( 10)  4.672963  4.141221  2.815029  1.897923  2.919434  4.210448
   I ( 11)  4.394786  4.946286  4.397558  3.086765  2.125860  3.082939
   Br( 12)  2.815975  4.142176  4.673627  4.211482  2.921059  1.899470
             F (  7)   Br(  8)   F (  9)   Br( 10)   I ( 11)
   Br(  8)  3.035730
   F (  9)  4.686316  3.034166
   Br( 10)  6.006536  5.640470  2.955458
   I ( 11)  5.434853  6.835303  5.439616  3.545811
   Br( 12)  2.956412  5.642642  6.007661  5.835646  3.536939

 Final energy is   -15070.348728769884     


 ******************************
 **  OPTIMIZATION CONVERGED  **
 ******************************

                       Coordinates (Angstroms)
     ATOM                X               Y               Z
      1  C         0.0228338131    0.0000000000    0.0052016955
      2  C        -0.0005082553    0.0000000000    1.3949853926
      3  C         1.2143620590    0.0000000000    2.0701683233
      4  C         2.4313934257    0.0000000000    1.3895815173
      5  C         2.4427275338    0.0000000000   -0.0140676022
      6  C         1.2210320470    0.0000000000   -0.7069644536
      7  F        -1.1369099924    0.0000000000   -0.6543734728
      8  Br       -1.6361388108    0.0000000000    2.3400260209
      9  F         1.2050713998    0.0000000000    3.4047738052
     10  Br        4.0031931203    0.0000000000    2.4533287553
     11  I         4.2811269660    0.0000000000   -1.0815729510
     12  Br        1.0875332011    0.0000000000   -2.6017370306

Z-matrix Print:
$molecule
0 1
I 
C  1 2.125860
C  2 1.403695 1 120.605134
C  3 1.394404 2 119.677379 1 -180.000000 0
F  4 1.334638 3 119.613590 2 -180.000000 0
C  4 1.389886 3 121.721467 2 -0.000000 0
C  6 1.389980 4 118.101573 3 -0.000000 0
F  7 1.334183 6 118.665748 4 -180.000000 0
C  7 1.393865 6 121.687954 4 -0.000000 0
Br 6 1.889018 4 120.917587 3 -180.000000 0
Br 3 1.897923 2 123.626333 1 -0.000000 0
Br 9 1.899470 7 116.695540 6 -180.000000 0
$end


 --------------------------------------------------------------

                    Orbital Energies (a.u.)
 --------------------------------------------------------------

 Alpha MOs
 -- Occupied --
********-482.8643-482.8604-482.8604-176.3242-165.7281-165.7259-165.7257
-62.5170 -62.5132 -62.5132 -56.3379 -56.3340 -56.3340 -56.3335 -56.3333
-56.3297 -56.3297 -56.3294 -56.3294 -35.8207 -31.3142 -31.3078 -31.3073
-24.7323 -24.7323 -22.9646 -22.9632 -22.9628 -22.9584 -22.9584 -10.3175
-10.3174 -10.2799 -10.2798 -10.2778 -10.2770  -8.7258  -8.7220  -8.7220
 -6.5583  -6.5544  -6.5544  -6.5440  -6.5431  -6.5403  -6.5402  -6.5395
 -6.5395  -6.3700  -4.7831  -4.7677  -4.7667  -2.6689  -2.6652  -2.6651
 -2.6650  -2.6645  -2.6613  -2.6612  -2.6607  -2.6606  -2.6530  -2.6529
 -2.6494  -2.6493  -2.6493  -2.6493  -2.0487  -2.0442  -2.0434  -2.0301
 -2.0299  -1.2781  -1.2774  -0.9413  -0.8713  -0.8640  -0.8098  -0.7789
 -0.7661  -0.6925  -0.6601  -0.6447  -0.5903  -0.5879  -0.5447  -0.5271
 -0.5095  -0.4961  -0.4698  -0.4440  -0.4404  -0.4287  -0.4213  -0.3908
 -0.3731  -0.3630  -0.3332  -0.3232  -0.3204  -0.3163  -0.3073  -0.2737
 -0.2724  -0.2665
 -- Virtual --
 -0.0968  -0.0703  -0.0566  -0.0483  -0.0259  -0.0153  -0.0069   0.0199
  0.0228   0.0357   0.0393   0.0457   0.0495   0.0565   0.0603   0.0653
  0.0679   0.0684   0.0797   0.0810   0.0999   0.1008   0.1019   0.1029
  0.1110   0.1195   0.1235   0.1356   0.1435   0.1469   0.1559   0.1572
  0.1655   0.1755   0.1809   0.1944   0.1972   0.2000   0.2006   0.2132
  0.2148   0.2259   0.2289   0.2344   0.2395   0.2511   0.2579   0.2704
  0.2798   0.2875   0.3017   0.3315   0.3361   0.3380   0.3553   0.3637
  0.3796   0.3884   0.3924   0.3998   0.4039   0.4061   0.4111   0.4136
  0.4187   0.4244   0.4278   0.4363   0.4500   0.4534   0.4655   0.4750
  0.5046   0.5050   0.5093   0.5195   0.5220   0.5395   0.5399   0.5419
  0.5424   0.5635   0.5665   0.5788   0.5915   0.6001   0.6103   0.6204
  0.6293   0.6398   0.6466   0.6769   0.6774   0.6949   0.6951   0.7007
  0.7064   0.7220   0.7827   0.7864   0.8013   0.8025   0.8207   0.8354
  0.8604   0.8623   0.8717   0.8823   0.9292   0.9649   0.9838   1.0008
  1.0040   1.0200   1.0803   1.0854   1.0914   1.0983   1.1030   1.1480
  1.1667   1.2249   1.2331   1.2849   1.3174   1.3511   1.3533   1.4046
  1.4156   1.4335   1.4376   1.4426   1.4524   1.4953   1.5338   1.5530
  1.5569   1.5645   1.5915   1.7057   1.7174   1.7400   1.7534   1.8054
  1.8086   1.8362   1.8394   1.8727   1.9959   2.0024   2.0033   2.0248
  2.0322   2.0474   2.0613   2.1061   2.1456   2.1787   2.1829   2.2189
  2.2384   2.2458   2.2853   2.2865   2.3207   2.3514   2.3683   2.4225
  2.5649   2.6861   2.6997   2.8014   2.8154   2.8184   2.9445   3.0223
  3.0283   3.0671   3.0703   3.1439   3.1678   3.3879   3.3883   3.6299
  3.7439   3.7500   3.7505   3.7579   3.8434   3.9115   3.9509   3.9580
  3.9592   3.9790   3.9885   3.9886   3.9992   4.0014   4.0299   4.0519
  4.0593   4.0620   4.0654   4.0662   4.1072   4.1129   4.1351   4.2352
  4.2616   4.2704   4.2739   4.4022   4.4023   4.4166   4.5148   4.8227
  4.8240   4.8555   6.0145   6.1143   6.1472   6.2906   6.3003   6.4343
  6.4500   6.6095   6.7526   6.7572   6.7595   6.7733   7.5423   7.5439
  7.5602   7.6542   7.6661   7.6863   7.7440   7.7535   7.7816  23.2643
 23.7718  23.7788  23.9379  23.9431  24.0388  27.9069  28.3496  28.4206
 28.4276  28.5223  28.5473  28.5493  28.6114  28.7177  47.9576  48.0058
 48.0079  66.7690  66.7707 127.8881 127.9482 127.9685 151.6960 289.7377
289.7395 289.7553 289.8501 289.8609 289.8862 289.9655 289.9738 290.0020
********1020.82501020.82791901.8608
 --------------------------------------------------------------

          Ground-State Mulliken Net Atomic Charges

     Atom                 Charge (a.u.)
  ----------------------------------------
      1 C                    -2.237129
      2 C                     2.653798
      3 C                    -2.221043
      4 C                     1.554730
      5 C                    -0.954264
      6 C                     1.568465
      7 F                    -0.066243
      8 Br                   -0.049270
      9 F                    -0.066622
     10 Br                   -0.144694
     11 I                     0.108073
     12 Br                   -0.145802
  ----------------------------------------
  Sum of atomic charges =     0.000000

 -----------------------------------------------------------------
                    Cartesian Multipole Moments
 -----------------------------------------------------------------
    Charge (ESU x 10^10)
                -0.0000
    Dipole Moment (Debye)
         X       0.7439      Y      -0.0000      Z      -0.4295
       Tot       0.8590
    Quadrupole Moments (Debye-Ang)
        XX    -120.7992     XY      -0.0000     YY    -127.2265
        XZ      -3.5367     YZ       0.0000     ZZ    -127.2391
    Octopole Moments (Debye-Ang^2)
       XXX    -634.6682    XXY      -0.0000    XYY    -229.3329
       YYY      -0.0000    XXZ     -44.4938    XYZ       0.0000
       YYZ     -44.9524    XZZ    -222.6164    YZZ      -0.0000
       ZZZ    -165.2648
    Hexadecapole Moments (Debye-Ang^3)
      XXXX   -5623.9865   XXXY      -0.0000   XXYY   -1047.6855
      XYYY      -0.0000   YYYY    -152.5291   XXXZ       5.7989
      XXYZ       0.0000   XYYZ      24.0666   YYYZ       0.0000
      XXZZ   -1393.5379   XYZZ      -0.0000   YYZZ    -529.9934
      XZZZ      28.5695   YZZZ       0.0000   ZZZZ   -2959.8519
 -----------------------------------------------------------------
Archival summary:
1\1\february\OPT\ProcedureUnspecified\BasisUnspecified\1r326\taweetha\MonDec205:19:452019MonDec205:19:452019\0\\#,OPT,ProcedureUnspecified,BasisUnspecified,\\0,1\I\C,1,2.12586\C,2,1.40369,1,120.605\C,3,1.3944,2,119.677,1,-180,0\F,4,1.33464,3,119.614,2,-180,0\C,4,1.38989,3,121.721,2,-0,0\C,6,1.38998,4,118.102,3,-0,0\F,7,1.33418,6,118.666,4,-180,0\C,7,1.39386,6,121.688,4,-0,0\Br,6,1.88902,4,120.918,3,-180,0\Br,3,1.89792,2,123.626,1,-0,0\Br,9,1.89947,7,116.696,6,-180,0\\\@

 Total job time:  236.25s(wall), 1323.35s(cpu) 
 Mon Dec  2 05:19:45 2019

        *************************************************************
        *                                                           *
        *  Thank you very much for using Q-Chem.  Have a nice day.  *
        *                                                           *
        *************************************************************


 
User input: 2 of 2 
 
                  Welcome to Q-Chem
     A Quantum Leap Into The Future Of Chemistry


 Q-Chem 5.2 (devel), Q-Chem, Inc., Pleasanton, CA (2019)

 Yihan Shao,  Zhengting Gan,  E. Epifanovsky,  A. T. B. Gilbert,  M. Wormit,  
 J. Kussmann,  A. W. Lange,  A. Behn,  Jia Deng,  Xintian Feng,  D. Ghosh,  
 M. Goldey,  P. R. Horn,  L. D. Jacobson,  I. Kaliman,  T. Kus,  A. Landau,  
 Jie Liu,  E. I. Proynov,  R. M. Richard,  R. P. Steele,  E. J. Sundstrom,  
 H. L. Woodcock III,  P. M. Zimmerman,  D. Zuev,  B. Albrecht,  E. Alguire,  
 S. A. Baeppler,  D. Barton,  Z. Benda,  Y. A. Bernard,  E. J. Berquist,  
 K. B. Bravaya,  H. Burton,  D. Casanova,  Chun-Min Chang,  Yunqing Chen,  
 A. Chien,  K. D. Closser,  M. P. Coons,  S. Coriani,  S. Dasgupta,  
 A. L. Dempwolff,  M. Diedenhofen,  Hainam Do,  R. G. Edgar,  Po-Tung Fang,  
 S. Faraji,  S. Fatehi,  Qingguo Feng,  K. D. Fenk,  J. Fosso-Tande,  
 J. Gayvert,  Qinghui Ge,  A. Ghysels,  G. Gidofalvi,  J. Gomes,  
 J. Gonthier,  A. Gunina,  D. Hait,  M. W. D. Hanson-Heine,  
 P. H. P. Harbach,  A. W. Hauser,  M. F. Herbst,  J. E. Herr,  
 E. G. Hohenstein,  Z. C. Holden,  Kerwin Hui,  B. C. Huynh,  T.-C. Jagau,  
 Hyunjun Ji,  B. Kaduk,  K. Khistyaev,  Jaehoon Kim,  P. Klunzinger,  K. Koh,  
 D. Kosenkov,  L. Koulias,  T. Kowalczyk,  C. M. Krauter,  A. Kunitsa,  
 Ka Un Lao,  A. Laurent,  K. V. Lawler,  Joonho Lee,  D. Lefrancois,  
 S. Lehtola,  D. S. Levine,  Yi-Pei Li,  You-Sheng Lin,  Fenglai Liu,  
 E. Livshits,  A. Luenser,  P. Manohar,  E. Mansoor,  S. F. Manzer,  
 Shan-Ping Mao,  Yuezhi Mao,  N. Mardirossian,  A. V. Marenich,  
 T. Markovich,  L. A. Martinez-Martinez,  S. A. Maurer,  N. J. Mayhall,  
 S. C. McKenzie,  J.-M. Mewes,  P. Morgante,  A. F. Morrison,  
 J. W. Mullinax,  K. Nanda,  T. S. Nguyen-Beck,  R. Olivares-Amaya,  
 J. A. Parkhill,  Zheng Pei,  T. M. Perrine,  F. Plasser,  P. Pokhilko,  
 S. Prager,  A. Prociuk,  E. Ramos,  D. R. Rehn,  F. Rob,  M. Scheurer,  
 M. Schneider,  N. Sergueev,  S. M. Sharada,  S. Sharma,  D. W. Small,  
 T. Stauch,  T. Stein,  Yu-Chuan Su,  A. J. W. Thom,  A. Tkatchenko,  
 T. Tsuchimochi,  N. M. Tubman,  L. Vogt,  M. L. Vidal,  O. Vydrov,  
 M. A. Watson,  J. Wenzel,  M. de Wergifosse,  T. A. Wesolowski,  A. White,  
 J. Witte,  A. Yamada,  Jun Yang,  K. Yao,  S. Yeganeh,  S. R. Yost,  
 Zhi-Qiang You,  A. Zech,  Igor Ying Zhang,  Xing Zhang,  Yan Zhao,  
 Ying Zhu,  B. R. Brooks,  G. K. L. Chan,  C. J. Cramer,  M. S. Gordon,  
 W. J. Hehre,  A. Klamt,  M. W. Schmidt,  C. D. Sherrill,  D. G. Truhlar,  
 A. Aspuru-Guzik,  R. Baer,  A. T. Bell,  N. A. Besley,  Jeng-Da Chai,  
 A. E. DePrince, III,  R. A. DiStasio Jr.,  A. Dreuw,  B. D. Dunietz,  
 T. R. Furlani,  Chao-Ping Hsu,  Yousung Jung,  Jing Kong,  D. S. Lambrecht,  
 WanZhen Liang,  C. Ochsenfeld,  V. A. Rassolov,  L. V. Slipchenko,  
 J. E. Subotnik,  T. Van Voorhis,  J. M. Herbert,  A. I. Krylov,  
 P. M. W. Gill,  M. Head-Gordon

 Contributors to earlier versions of Q-Chem not listed above: 
 R. D. Adamson,  B. Austin,  J. Baker,  G. J. O. Beran,  K. Brandhorst,  
 S. T. Brown,  E. F. C. Byrd,  A. K. Chakraborty,  C.-L. Cheng,  
 Siu Hung Chien,  D. M. Chipman,  D. L. Crittenden,  H. Dachsel,  
 R. J. Doerksen,  A. D. Dutoi,  L. Fusti-Molnar,  W. A. Goddard III,  
 A. Golubeva-Zadorozhnaya,  S. R. Gwaltney,  G. Hawkins,  A. Heyden,  
 S. Hirata,  G. Kedziora,  F. J. Keil,  C. Kelley,  Jihan Kim,  R. A. King,  
 R. Z. Khaliullin,  P. P. Korambath,  W. Kurlancheek,  A. M. Lee,  M. S. Lee,  
 S. V. Levchenko,  Ching Yeh Lin,  D. Liotard,  R. C. Lochan,  I. Lotan,  
 P. E. Maslen,  N. Nair,  D. P. O'Neill,  D. Neuhauser,  E. Neuscamman,  
 C. M. Oana,  R. Olson,  B. Peters,  R. Peverati,  P. A. Pieniazek,  
 Y. M. Rhee,  J. Ritchie,  M. A. Rohrdanz,  E. Rosta,  N. J. Russ,  
 H. F. Schaefer III,  N. E. Schultz,  N. Shenvi,  A. C. Simmonett,  A. Sodt,  
 D. Stuck,  K. S. Thanthiriwatte,  V. Vanovschi,  Tao Wang,  A. Warshel,  
 C. F. Williams,  Q. Wu,  X. Xu,  W. Zhang

 Please cite Q-Chem as follows:
 Y. Shao et al., Mol. Phys. 113, 184-215 (2015)
 DOI: 10.1080/00268976.2014.952696

 Q-Chem 5.2.1 for Intel X86 EM64T Linux

 Parts of Q-Chem use Armadillo 8.300.2 (Tropical Shenanigans).
 http://arma.sourceforge.net/

 Q-Chem begins on Mon Dec  2 05:19:45 2019  

Host: 
0

     Scratch files written to /scratch/taweetham/qchem31750//
NAlpha2: 212
NElect   212
Mult     1
The previous job contains 0 fragments, simply inherited here

Checking the input file for inconsistencies... 	...done.

--------------------------------------------------------------
User input:
--------------------------------------------------------------

$MOLECULE
READ
$END

$REM
   JOB_TYPE 	FREQUENCY
   BASIS 	6-311++G**
   METHOD	B3LYP	
$END


--------------------------------------------------------------
 ----------------------------------------------------------------
             Standard Nuclear Orientation (Angstroms)
    I     Atom           X                Y                Z
 ----------------------------------------------------------------
    1      C       1.4206273166    -1.1943788534     0.0000000000
    2      C       2.1382878439    -0.0039978454    -0.0000000000
    3      C       1.4263284178     1.1896920834    -0.0000000000
    4      C       0.0320991114     1.2117916148    -0.0000000000
    5      C      -0.6821335541     0.0033914276     0.0000000000
    6      C       0.0268394837    -1.2090454330     0.0000000000
    7      F       2.0927378350    -2.3469032775     0.0000000000
    8      Br      4.0273027448    -0.0074340320    -0.0000000000
    9      F       2.1041436612     2.3393983958    -0.0000000000
   10      Br     -0.7935836971     2.9206978046    -0.0000000000
   11      I      -2.8079932885     0.0026622849     0.0000000000
   12      Br     -0.8085927873    -2.9149287762     0.0000000000
 ----------------------------------------------------------------
 Molecular Point Group                 Cs    NOp =  2
 Largest Abelian Subgroup              Cs    NOp =  2
 Nuclear Repulsion Energy =        2643.75106989 hartrees
 There are      106 alpha and      106 beta electrons
 Requested basis set is 6-311++G(d,p)
 There are 129 shells and 382 basis functions

 Total QAlloc Memory Limit   2000 MB
 Mega-Array Size       188 MB
 MEM_STATIC part       192 MB

                       Distance Matrix (Angstroms)
             C (  1)   C (  2)   C (  3)   C (  4)   C (  5)   C (  6)
   C (  2)  1.389980
   C (  3)  2.384078  1.389886
   C (  4)  2.778069  2.431908  1.394404
   C (  5)  2.419970  2.820431  2.419281  1.403695
   C (  6)  1.393865  2.431122  2.777141  2.420843  1.404509
   F (  7)  1.334183  2.343348  3.598834  4.112243  3.636454  2.358528
   Br(  8)  2.864192  1.889018  2.863246  4.177100  4.709449  4.177030
   F (  9)  3.599274  2.343645  1.334638  2.358997  3.635969  4.111769
   Br( 10)  4.672963  4.141221  2.815029  1.897923  2.919434  4.210448
   I ( 11)  4.394786  4.946286  4.397558  3.086765  2.125860  3.082939
   Br( 12)  2.815975  4.142176  4.673627  4.211482  2.921059  1.899470
             F (  7)   Br(  8)   F (  9)   Br( 10)   I ( 11)
   Br(  8)  3.035730
   F (  9)  4.686316  3.034166
   Br( 10)  6.006536  5.640470  2.955458
   I ( 11)  5.434853  6.835303  5.439616  3.545811
   Br( 12)  2.956412  5.642642  6.007661  5.835646  3.536939

 A cutoff of  1.0D-11 yielded   5378 shell pairs
 There are     52347 function pairs (     57940 Cartesian)
 Smallest overlap matrix eigenvalue = 1.18E-06

 Q-Chem warning in module stvman/mkSTV.C, line 318:

 Overlap eigenvalue is smaller than square root of threshold
 Use THRESH >= 12 to get rid of this warning

 Guess from superposition of atomic densities
 Warning:  Energy on first SCF cycle will be non-variational
 SAD guess density has 212.000000 electrons

 -----------------------------------------------------------------------
  General SCF calculation program by
  Eric Jon Sundstrom, Paul Horn, Yuezhi Mao, Dmitri Zuev, Alec White,
  David Stuck, Shaama M.S., Shane Yost, Joonho Lee, David Small,
  Daniel Levine, Susi Lehtola, Hugh Burton, Evgeny Epifanovsky,
  Bang C. Huynh
 -----------------------------------------------------------------------
 Exchange:     0.2000 Hartree-Fock + 0.0800 Slater + 0.7200 B88
 Correlation:  0.1900 VWN1RPA + 0.8100 LYP
 Using SG-1 standard quadrature grid
 using 6 threads for integral computing
 -------------------------------------------------------
 OpenMP Integral computing Module                
 Release: version 2.0, May 2017, Q-Chem Inc. Pleasanton 
 -------------------------------------------------------
 A restricted SCF calculation will be
 performed using DIIS
 SCF converges when DIIS error is below 1.0e-08
 ---------------------------------------
  Cycle       Energy         DIIS error
 ---------------------------------------
    1  -15072.7016263145      3.02e-02  
    2  -15070.2977885520      2.29e-03  
    3  -15070.2608937934      2.64e-03  
    4  -15070.3338070846      8.47e-04  
    5  -15070.3470797246      2.79e-04  
    6  -15070.3482509700      7.64e-05  
    7  -15070.3483374280      2.30e-05  
    8  -15070.3483459174      1.11e-05  
    9  -15070.3483477494      1.61e-06  
   10  -15070.3483477750      4.65e-07  
   11  -15070.3483477774      2.18e-07  
   12  -15070.3483477783      4.20e-08  
   13  -15070.3483477787      1.39e-08  
   14  -15070.3483477816      4.60e-09  Convergence criterion met
 ---------------------------------------
 SCF time:   CPU 245.76s  wall 44.00s 
 SCF   energy in the final basis set =   -15070.3483477816
 Total energy in the final basis set =   -15070.3483477816

 --------------------------------------------------------------
             Orbital Energies (a.u.) and Symmetries
 --------------------------------------------------------------

 Alpha MOs, Restricted
 -- Occupied --                  
******* -482.86 -482.86 -482.86 -176.32 -165.73 -165.73 -165.73
  1 A'    2 A'    3 A'    4 A'    5 A'    6 A'    1 A"    7 A'                 
-62.517 -62.513 -62.513 -56.338 -56.334 -56.334 -56.334 -56.333
  8 A'    9 A'   10 A'   11 A'   12 A'   13 A'    2 A"   14 A'                 
-56.330 -56.330 -56.329 -56.329 -35.821 -31.314 -31.308 -31.307
  3 A"    4 A"   15 A'   16 A'   17 A'   18 A'    5 A"   19 A'                 
-24.732 -24.732 -22.965 -22.963 -22.963 -22.958 -22.958 -10.317
 20 A'   21 A'   22 A'    6 A"   23 A'    7 A"   24 A'   25 A'                 
-10.317 -10.280 -10.280 -10.278 -10.277  -8.726  -8.722  -8.722
 26 A'   27 A'   28 A'   29 A'   30 A'   31 A'   32 A'   33 A'                 
 -6.558  -6.554  -6.554  -6.544  -6.543  -6.540  -6.540  -6.540
 34 A'   35 A'   36 A'    8 A"   37 A'    9 A"   10 A"   38 A'                 
 -6.539  -6.370  -4.783  -4.768  -4.767  -2.669  -2.665  -2.665
 39 A'   40 A'   41 A'   11 A"   42 A'   43 A'   44 A'   12 A"                 
 -2.665  -2.665  -2.661  -2.661  -2.661  -2.661  -2.653  -2.653
 45 A'   46 A'   13 A"   14 A"   47 A'   48 A'   15 A"   49 A'                 
 -2.649  -2.649  -2.649  -2.649  -2.049  -2.044  -2.043  -2.030
 16 A"   50 A'   17 A"   51 A'   52 A'   18 A"   53 A'   19 A"                 
 -2.030  -1.278  -1.277  -0.941  -0.871  -0.864  -0.810  -0.779
 54 A'   55 A'   56 A'   57 A'   58 A'   59 A'   60 A'   61 A'                 
 -0.766  -0.692  -0.660  -0.645  -0.590  -0.588  -0.545  -0.527
 62 A'   63 A'   64 A'   65 A'   66 A'   67 A'   68 A'   20 A"                 
 -0.509  -0.496  -0.470  -0.444  -0.440  -0.429  -0.421  -0.391
 21 A"   69 A'   70 A'   71 A'   72 A'   22 A"   73 A'   74 A'                 
 -0.373  -0.363  -0.333  -0.323  -0.320  -0.316  -0.307  -0.274
 23 A"   24 A"   75 A'   76 A'   77 A'   25 A"   26 A"   78 A'                 
 -0.272  -0.267
 27 A"   28 A"                                                                 
 -- Virtual --                   
 -0.097  -0.070  -0.057  -0.048  -0.026  -0.015  -0.007   0.020
 79 A'   29 A"   30 A"   80 A'   81 A'   82 A'   83 A'   84 A'                 
  0.023   0.036   0.039   0.046   0.049   0.057   0.060   0.065
 85 A'   31 A"   86 A'   87 A'   88 A'   32 A"   33 A"   89 A'                 
  0.068   0.068   0.080   0.081   0.100   0.101   0.102   0.103
 90 A'   91 A'   92 A'   34 A"   35 A"   36 A"   93 A'   94 A'                 
  0.111   0.120   0.124   0.135   0.143   0.147   0.156   0.157
 37 A"   95 A'   96 A'   97 A'   98 A'   38 A"   99 A'   39 A"                 
  0.165   0.176   0.181   0.194   0.197   0.200   0.200   0.213
100 A'  101 A'   40 A"  102 A'  103 A'  104 A'  105 A'  106 A'                 
  0.215   0.226   0.229   0.234   0.240   0.252   0.258   0.270
107 A'  108 A'  109 A'  110 A'  111 A'  112 A'   41 A"  113 A'                 
  0.280   0.288   0.302   0.332   0.336   0.338   0.355   0.364
114 A'  115 A'   42 A"   43 A"  116 A'  117 A'  118 A'  119 A'                 
  0.380   0.388   0.392   0.400   0.404   0.406   0.411   0.414
120 A'  121 A'  122 A'   44 A"  123 A'   45 A"  124 A'  125 A'                 
  0.419   0.424   0.428   0.437   0.450   0.453   0.465   0.475
126 A'   46 A"   47 A"  127 A'   48 A"  128 A'  129 A'  130 A'                 
  0.505   0.505   0.509   0.519   0.522   0.540   0.540   0.542
131 A'   49 A"  132 A'   50 A"   51 A"   52 A"  133 A'   53 A"                 
  0.542   0.564   0.566   0.579   0.592   0.600   0.610   0.621
 54 A"  134 A'   55 A"  135 A'   56 A"  136 A'   57 A"  137 A'                 
  0.630   0.640   0.647   0.677   0.677   0.695   0.695   0.701
138 A'  139 A'  140 A'  141 A'  142 A'   58 A"  143 A'  144 A'                 
  0.706   0.722   0.783   0.786   0.801   0.803   0.821   0.835
 59 A"  145 A'  146 A'  147 A'  148 A'  149 A'  150 A'  151 A'                 
  0.861   0.862   0.872   0.882   0.929   0.965   0.984   1.000
152 A'  153 A'   60 A"  154 A'   61 A"  155 A'  156 A'  157 A'                 
  1.004   1.020   1.080   1.085   1.091   1.098   1.103   1.148
158 A'  159 A'  160 A'  161 A'   62 A"  162 A'  163 A'   63 A"                 
  1.167   1.225   1.233   1.285   1.317   1.351   1.354   1.405
 64 A"   65 A"   66 A"  164 A'  165 A'  166 A'   67 A"   68 A"                 
  1.416   1.433   1.438   1.443   1.452   1.495   1.534   1.553
 69 A"  167 A'  168 A'  169 A'  170 A'  171 A'  172 A'  173 A'                 
  1.557   1.565   1.591   1.706   1.717   1.740   1.753   1.805
174 A'  175 A'  176 A'   70 A"   71 A"  177 A'  178 A'  179 A'                 
  1.809   1.836   1.839   1.873   1.996   2.003   2.003   2.025
180 A'   72 A"   73 A"   74 A"  181 A'   75 A"   76 A"  182 A'                 
  2.032   2.048   2.062   2.106   2.146   2.179   2.183   2.219
183 A'   77 A"  184 A'  185 A'  186 A'  187 A'  188 A'  189 A'                 
  2.238   2.246   2.285   2.287   2.321   2.351   2.368   2.422
190 A'   78 A"  191 A'  192 A'  193 A'  194 A'  195 A'  196 A'                 
  2.565   2.686   2.700   2.801   2.815   2.818   2.945   3.022
 79 A"   80 A"   81 A"   82 A"   83 A"  197 A'  198 A'  199 A'                 
  3.028   3.067   3.070   3.144   3.168   3.388   3.388   3.630
 84 A"  200 A'  201 A'  202 A'  203 A'  204 A'  205 A'  206 A'                 
  3.744   3.750   3.750   3.758   3.843   3.911   3.951   3.958
207 A'   85 A"   86 A"  208 A'  209 A'  210 A'   87 A"   88 A"                 
  3.959   3.979   3.989   3.989   3.999   4.001   4.030   4.052
 89 A"   90 A"   91 A"   92 A"  211 A'   93 A"  212 A'  213 A'                 
  4.059   4.062   4.065   4.066   4.107   4.113   4.135   4.235
214 A'   94 A"   95 A"  215 A'  216 A'   96 A"  217 A'  218 A'                 
  4.261   4.271   4.274   4.402   4.402   4.417   4.515   4.823
219 A'  220 A'  221 A'  222 A'  223 A'  224 A'  225 A'  226 A'                 
  4.824   4.855   6.014   6.115   6.147   6.290   6.300   6.434
227 A'  228 A'   97 A"  229 A'  230 A'   98 A"   99 A"  231 A'                 
  6.450   6.609   6.753   6.757   6.759   6.773   7.543   7.544
232 A'  233 A'  234 A'  235 A'  236 A'  237 A'  100 A"  101 A"                 
  7.560   7.655   7.667   7.687   7.744   7.754   7.782  23.264
102 A"  238 A'  239 A'  240 A'  241 A'  242 A'  243 A'  244 A'                 
 23.772  23.779  23.938  23.943  24.039  27.907  28.350  28.421
245 A'  246 A'  247 A'  248 A'  249 A'  250 A'  103 A"  251 A'                 
 28.428  28.522  28.547  28.549  28.611  28.718  47.958  48.006
252 A'  104 A"  253 A'  105 A"  254 A'  255 A'  256 A'  257 A'                 
 48.008  66.769  66.771 127.888 127.948 127.968 151.696 289.738
258 A'  259 A'  260 A'  106 A"  261 A'  262 A'  263 A'  107 A"                 
289.739 289.755 289.850 289.861 289.886 289.965 289.974 290.002
108 A"  109 A"  264 A'  265 A'  266 A'  267 A'  268 A'  269 A'                 
*******1020.8251020.8281901.861
270 A'  271 A'  272 A'  273 A'                                                 

 Beta MOs, Restricted
 -- Occupied --                  
******* -482.86 -482.86 -482.86 -176.32 -165.73 -165.73 -165.73
  1 A'    2 A'    3 A'    4 A'    5 A'    6 A'    1 A"    7 A'                 
-62.517 -62.513 -62.513 -56.338 -56.334 -56.334 -56.334 -56.333
  8 A'    9 A'   10 A'   11 A'   12 A'   13 A'    2 A"   14 A'                 
-56.330 -56.330 -56.329 -56.329 -35.821 -31.314 -31.308 -31.307
  3 A"    4 A"   15 A'   16 A'   17 A'   18 A'    5 A"   19 A'                 
-24.732 -24.732 -22.965 -22.963 -22.963 -22.958 -22.958 -10.317
 20 A'   21 A'   22 A'    6 A"   23 A'    7 A"   24 A'   25 A'                 
-10.317 -10.280 -10.280 -10.278 -10.277  -8.726  -8.722  -8.722
 26 A'   27 A'   28 A'   29 A'   30 A'   31 A'   32 A'   33 A'                 
 -6.558  -6.554  -6.554  -6.544  -6.543  -6.540  -6.540  -6.540
 34 A'   35 A'   36 A'    8 A"   37 A'    9 A"   10 A"   38 A'                 
 -6.539  -6.370  -4.783  -4.768  -4.767  -2.669  -2.665  -2.665
 39 A'   40 A'   41 A'   11 A"   42 A'   43 A'   44 A'   12 A"                 
 -2.665  -2.665  -2.661  -2.661  -2.661  -2.661  -2.653  -2.653
 45 A'   46 A'   13 A"   14 A"   47 A'   48 A'   15 A"   49 A'                 
 -2.649  -2.649  -2.649  -2.649  -2.049  -2.044  -2.043  -2.030
 16 A"   50 A'   17 A"   51 A'   52 A'   18 A"   53 A'   19 A"                 
 -2.030  -1.278  -1.277  -0.941  -0.871  -0.864  -0.810  -0.779
 54 A'   55 A'   56 A'   57 A'   58 A'   59 A'   60 A'   61 A'                 
 -0.766  -0.692  -0.660  -0.645  -0.590  -0.588  -0.545  -0.527
 62 A'   63 A'   64 A'   65 A'   66 A'   67 A'   68 A'   20 A"                 
 -0.509  -0.496  -0.470  -0.444  -0.440  -0.429  -0.421  -0.391
 21 A"   69 A'   70 A'   71 A'   72 A'   22 A"   73 A'   74 A'                 
 -0.373  -0.363  -0.333  -0.323  -0.320  -0.316  -0.307  -0.274
 23 A"   24 A"   75 A'   76 A'   77 A'   25 A"   26 A"   78 A'                 
 -0.272  -0.267
 27 A"   28 A"                                                                 
 -- Virtual --                   
 -0.097  -0.070  -0.057  -0.048  -0.026  -0.015  -0.007   0.020
 79 A'   29 A"   30 A"   80 A'   81 A'   82 A'   83 A'   84 A'                 
  0.023   0.036   0.039   0.046   0.049   0.057   0.060   0.065
 85 A'   31 A"   86 A'   87 A'   88 A'   32 A"   33 A"   89 A'                 
  0.068   0.068   0.080   0.081   0.100   0.101   0.102   0.103
 90 A'   91 A'   92 A'   34 A"   35 A"   36 A"   93 A'   94 A'                 
  0.111   0.120   0.124   0.135   0.143   0.147   0.156   0.157
 37 A"   95 A'   96 A'   97 A'   98 A'   38 A"   99 A'   39 A"                 
  0.165   0.176   0.181   0.194   0.197   0.200   0.200   0.213
100 A'  101 A'   40 A"  102 A'  103 A'  104 A'  105 A'  106 A'                 
  0.215   0.226   0.229   0.234   0.240   0.252   0.258   0.270
107 A'  108 A'  109 A'  110 A'  111 A'  112 A'   41 A"  113 A'                 
  0.280   0.288   0.302   0.332   0.336   0.338   0.355   0.364
114 A'  115 A'   42 A"   43 A"  116 A'  117 A'  118 A'  119 A'                 
  0.380   0.388   0.392   0.400   0.404   0.406   0.411   0.414
120 A'  121 A'  122 A'   44 A"  123 A'   45 A"  124 A'  125 A'                 
  0.419   0.424   0.428   0.437   0.450   0.453   0.465   0.475
126 A'   46 A"   47 A"  127 A'   48 A"  128 A'  129 A'  130 A'                 
  0.505   0.505   0.509   0.519   0.522   0.540   0.540   0.542
131 A'   49 A"  132 A'   50 A"   51 A"   52 A"  133 A'   53 A"                 
  0.542   0.564   0.566   0.579   0.592   0.600   0.610   0.621
 54 A"  134 A'   55 A"  135 A'   56 A"  136 A'   57 A"  137 A'                 
  0.630   0.640   0.647   0.677   0.677   0.695   0.695   0.701
138 A'  139 A'  140 A'  141 A'  142 A'   58 A"  143 A'  144 A'                 
  0.706   0.722   0.783   0.786   0.801   0.803   0.821   0.835
 59 A"  145 A'  146 A'  147 A'  148 A'  149 A'  150 A'  151 A'                 
  0.861   0.862   0.872   0.882   0.929   0.965   0.984   1.000
152 A'  153 A'   60 A"  154 A'   61 A"  155 A'  156 A'  157 A'                 
  1.004   1.020   1.080   1.085   1.091   1.098   1.103   1.148
158 A'  159 A'  160 A'  161 A'   62 A"  162 A'  163 A'   63 A"                 
  1.167   1.225   1.233   1.285   1.317   1.351   1.354   1.405
 64 A"   65 A"   66 A"  164 A'  165 A'  166 A'   67 A"   68 A"                 
  1.416   1.433   1.438   1.443   1.452   1.495   1.534   1.553
 69 A"  167 A'  168 A'  169 A'  170 A'  171 A'  172 A'  173 A'                 
  1.557   1.565   1.591   1.706   1.717   1.740   1.753   1.805
174 A'  175 A'  176 A'   70 A"   71 A"  177 A'  178 A'  179 A'                 
  1.809   1.836   1.839   1.873   1.996   2.003   2.003   2.025
180 A'   72 A"   73 A"   74 A"  181 A'   75 A"   76 A"  182 A'                 
  2.032   2.048   2.062   2.106   2.146   2.179   2.183   2.219
183 A'   77 A"  184 A'  185 A'  186 A'  187 A'  188 A'  189 A'                 
  2.238   2.246   2.285   2.287   2.321   2.351   2.368   2.422
190 A'   78 A"  191 A'  192 A'  193 A'  194 A'  195 A'  196 A'                 
  2.565   2.686   2.700   2.801   2.815   2.818   2.945   3.022
 79 A"   80 A"   81 A"   82 A"   83 A"  197 A'  198 A'  199 A'                 
  3.028   3.067   3.070   3.144   3.168   3.388   3.388   3.630
 84 A"  200 A'  201 A'  202 A'  203 A'  204 A'  205 A'  206 A'                 
  3.744   3.750   3.750   3.758   3.843   3.911   3.951   3.958
207 A'   85 A"   86 A"  208 A'  209 A'  210 A'   87 A"   88 A"                 
  3.959   3.979   3.989   3.989   3.999   4.001   4.030   4.052
 89 A"   90 A"   91 A"   92 A"  211 A'   93 A"  212 A'  213 A'                 
  4.059   4.062   4.065   4.066   4.107   4.113   4.135   4.235
214 A'   94 A"   95 A"  215 A'  216 A'   96 A"  217 A'  218 A'                 
  4.261   4.271   4.274   4.402   4.402   4.417   4.515   4.823
219 A'  220 A'  221 A'  222 A'  223 A'  224 A'  225 A'  226 A'                 
  4.824   4.855   6.014   6.115   6.147   6.290   6.300   6.434
227 A'  228 A'   97 A"  229 A'  230 A'   98 A"   99 A"  231 A'                 
  6.450   6.609   6.753   6.757   6.759   6.773   7.543   7.544
232 A'  233 A'  234 A'  235 A'  236 A'  237 A'  100 A"  101 A"                 
  7.560   7.655   7.667   7.687   7.744   7.754   7.782  23.264
102 A"  238 A'  239 A'  240 A'  241 A'  242 A'  243 A'  244 A'                 
 23.772  23.779  23.938  23.943  24.039  27.907  28.350  28.421
245 A'  246 A'  247 A'  248 A'  249 A'  250 A'  103 A"  251 A'                 
 28.428  28.522  28.547  28.549  28.611  28.718  47.958  48.006
252 A'  104 A"  253 A'  105 A"  254 A'  255 A'  256 A'  257 A'                 
 48.008  66.769  66.771 127.888 127.948 127.968 151.696 289.738
258 A'  259 A'  260 A'  106 A"  261 A'  262 A'  263 A'  107 A"                 
289.739 289.755 289.850 289.861 289.886 289.965 289.974 290.002
108 A"  109 A"  264 A'  265 A'  266 A'  267 A'  268 A'  269 A'                 
*******1020.8251020.8281901.861
270 A'  271 A'  272 A'  273 A'                                                 
 --------------------------------------------------------------

          Ground-State Mulliken Net Atomic Charges

     Atom                 Charge (a.u.)
  ----------------------------------------
      1 C                    -2.242127
      2 C                     2.664583
      3 C                    -2.239597
      4 C                     1.571383
      5 C                    -0.970227
      6 C                     1.580996
      7 F                    -0.066018
      8 Br                   -0.050971
      9 F                    -0.065990
     10 Br                   -0.145378
     11 I                     0.108784
     12 Br                   -0.145439
  ----------------------------------------
  Sum of atomic charges =     0.000000

 -----------------------------------------------------------------
                    Cartesian Multipole Moments
 -----------------------------------------------------------------
    Charge (ESU x 10^10)
                -0.0000
    Dipole Moment (Debye)
         X      -0.8631      Y       0.0002      Z       0.0000
       Tot       0.8631
    Quadrupole Moments (Debye-Ang)
        XX    -121.8471     XY       0.0085     YY    -128.6824
        XZ      -0.0000     YZ      -0.0000     ZZ    -127.2298
    Octopole Moments (Debye-Ang^2)
       XXX     -35.0987    XXY      -0.2013    XYY     -32.7179
       YYY       0.2187    XXZ       0.0000    XYZ       0.0000
       YYZ       0.0000    XZZ      -7.1289    YZZ       0.0057
       ZZZ       0.0000
    Hexadecapole Moments (Debye-Ang^3)
      XXXX   -3632.0502   XXXY      -0.1925   XXYY   -1098.0090
      XYYY       0.3830   YYYY   -2419.4372   XXXZ      -0.0000
      XXYZ      -0.0000   XYYZ      -0.0000   YYYZ      -0.0000
      XXZZ    -695.7325   XYZZ       0.0195   YYZZ    -453.1347
      XZZZ      -0.0000   YZZZ      -0.0000   ZZZZ    -152.5453
 -----------------------------------------------------------------
 Calculating MO derivatives via CPSCF
    1     0    39    0.0293732  
    2     0    39    0.0087424  
    3     0    39    0.0014921  
    4     0    39    0.0001945  
    5    20    19    0.0000300  
    6    38     1    0.0000025  
    7    39     0    0.0000001  Converged
 Time for AOints: 269.3 s (CPU) 45.4 s (wall)
 ------------------------------------------------------------------------------
                     AOints        : Timing summary (seconds)
 ------------------------------------------------------------------------------
     job step          cpu (% of tot)      sys (% of tot)     wall (% of tot)
 ------------------------------------------------------------------------------
  AOints            0.2693E+03 ( 7.9)   0.1100E-04 ( 4.4)   0.4539E+02 ( 7.7)
 ------------------------------------------------------------------------------
   Grand Totals     0.3421E+04          0.2520E-03          0.5882E+03
 ------------------------------------------------------------------------------
 Polarizability Matrix (a.u.)
            1           2           3
    1-218.9110464  -0.0031637  -0.0000000
    2  -0.0031637-182.0391513  -0.0000000
    3  -0.0000000  -0.0000000 -90.0578718
 Calculating analytic Hessian of the SCF energy

 Direct stationary perturbation theory relativistic correction:

 rels  =     147.486086971886
 relv  =    -497.759747661491
 rel2e =      74.068729423828
 E_rel =    -276.204931265777

 Hessian of the SCF Energy
            1           2           3           4           5           6
    1   0.6578753   0.0004177   0.0000000  -0.1643096  -0.0643450   0.0000000
    2   0.0004177   0.6775681   0.0000000  -0.1367597  -0.2554796   0.0000000
    3   0.0000000   0.0000000   0.1357104  -0.0000000   0.0000000  -0.0570559
    4  -0.1643096  -0.1367597  -0.0000000   0.5330529   0.0002741   0.0000000
    5  -0.0643450  -0.2554796   0.0000000   0.0002741   0.6596516  -0.0000000
    6   0.0000000   0.0000000  -0.0570559   0.0000000  -0.0000000   0.0961702
    7   0.0755286   0.0290287   0.0000000  -0.1634042   0.0640340   0.0000000
    8  -0.0297175  -0.0581987  -0.0000000   0.1363730  -0.2565862  -0.0000000
    9   0.0000000   0.0000000  -0.0022457   0.0000000  -0.0000000  -0.0570690
   10  -0.0563483  -0.0306199  -0.0000000  -0.0249863   0.0779007  -0.0000000
   11  -0.0284983  -0.0171510  -0.0000000   0.0210904   0.0286611  -0.0000000
   12   0.0000000  -0.0000000   0.0044457  -0.0000000   0.0000000   0.0063637
   13  -0.0254320   0.0237159  -0.0000000   0.0006977  -0.0001557  -0.0000000
   14   0.0803188   0.0318098   0.0000000  -0.0001503  -0.0659324   0.0000000
   15  -0.0000000  -0.0000000  -0.0002837  -0.0000000   0.0000000   0.0045814
   16  -0.3032843   0.0284512  -0.0000000  -0.0254935  -0.0776918  -0.0000000
   17  -0.0450159  -0.0955772   0.0000000  -0.0208404   0.0291082   0.0000000
   18  -0.0000000   0.0000000  -0.0573408   0.0000000  -0.0000000   0.0063923
   19  -0.1331280   0.1120620  -0.0000000   0.0072545  -0.0076883   0.0000000
   20   0.1108825  -0.2629062   0.0000000   0.0289633  -0.0570966   0.0000000
   21  -0.0000000  -0.0000000  -0.0390180   0.0000000  -0.0000000   0.0065770
   22  -0.0339153   0.0010487  -0.0000000  -0.1650500   0.0002839   0.0000000
   23  -0.0177969   0.0021911  -0.0000000   0.0002710  -0.0320366   0.0000000
   24  -0.0000000  -0.0000000   0.0038819   0.0000000   0.0000000  -0.0169872
   25  -0.0053895   0.0012239  -0.0000000   0.0071038   0.0073713   0.0000000
   26   0.0070847   0.0019070  -0.0000000  -0.0292347  -0.0569403  -0.0000000
   27   0.0000000   0.0000000   0.0055634   0.0000000  -0.0000000   0.0065645
   28   0.0006841  -0.0000235   0.0000000  -0.0020412  -0.0036602   0.0000000
   29  -0.0010661  -0.0000450   0.0000000  -0.0003669   0.0033779   0.0000000
   30  -0.0000000   0.0000000  -0.0011361   0.0000000   0.0000000   0.0027877
   31   0.0030207   0.0025619  -0.0000000  -0.0008017  -0.0000020  -0.0000000
   32  -0.0001465  -0.0020377  -0.0000000  -0.0000019  -0.0000967  -0.0000000
   33   0.0000000   0.0000000   0.0029597   0.0000000  -0.0000000  -0.0011154
   34  -0.0152973  -0.0311151  -0.0000000  -0.0020225   0.0036798   0.0000000
   35  -0.0121212  -0.0220831  -0.0000000   0.0003844   0.0033722   0.0000000
   36  -0.0000000   0.0000000   0.0045190  -0.0000000   0.0000000   0.0027906
            7           8           9          10          11          12
    1   0.0755286  -0.0297175   0.0000000  -0.0563483  -0.0284983   0.0000000
    2   0.0290287  -0.0581987   0.0000000  -0.0306199  -0.0171510  -0.0000000
    3   0.0000000  -0.0000000  -0.0022457  -0.0000000  -0.0000000   0.0044457
    4  -0.1634042   0.1363730   0.0000000  -0.0249863   0.0210904  -0.0000000
    5   0.0640340  -0.2565862  -0.0000000   0.0779007   0.0286611   0.0000000
    6   0.0000000  -0.0000000  -0.0570690  -0.0000000  -0.0000000   0.0063637
    7   0.6565526  -0.0009700   0.0000000  -0.3019442   0.0460666  -0.0000000
    8  -0.0009700   0.6769832   0.0000000  -0.0273596  -0.0956662  -0.0000000
    9   0.0000000   0.0000000   0.1357491  -0.0000000  -0.0000000  -0.0574029
   10  -0.3019442  -0.0273596  -0.0000000   0.5815344   0.0417573   0.0000000
   11   0.0460666  -0.0956662  -0.0000000   0.0417573   0.5172933   0.0000000
   12  -0.0000000  -0.0000000  -0.0574029   0.0000000   0.0000000   0.0944729
   13  -0.0259805  -0.0234854  -0.0000000  -0.1443415  -0.1075752   0.0000000
   14  -0.0800922   0.0322857   0.0000000  -0.0653896  -0.2378484   0.0000000
   15  -0.0000000   0.0000000  -0.0002595   0.0000000   0.0000000  -0.0448123
   16  -0.0560454   0.0307867   0.0000000   0.0588197   0.0242898  -0.0000000
   17   0.0286569  -0.0174535   0.0000000  -0.0248136  -0.0533891  -0.0000000
   18  -0.0000000   0.0000000   0.0044326   0.0000000   0.0000000   0.0011410
   19  -0.0054414  -0.0011814  -0.0000000   0.0017879   0.0008521  -0.0000000
   20  -0.0070439   0.0019393   0.0000000   0.0023309   0.0007860  -0.0000000
   21  -0.0000000   0.0000000   0.0055578   0.0000000   0.0000000  -0.0014906
   22  -0.0339262  -0.0008637  -0.0000000   0.0034627   0.0022932  -0.0000000
   23   0.0179575   0.0021098  -0.0000000  -0.0004334  -0.0025576  -0.0000000
   24  -0.0000000  -0.0000000   0.0039031  -0.0000000   0.0000000   0.0027554
   25  -0.1338783  -0.1121874   0.0000000  -0.0316894  -0.0482404  -0.0000000
   26  -0.1109945  -0.2610175  -0.0000000  -0.0141591  -0.0154951   0.0000000
   27   0.0000000   0.0000000  -0.0390294  -0.0000000  -0.0000000   0.0064475
   28  -0.0151525   0.0311415   0.0000000  -0.0583040   0.0505063  -0.0000000
   29   0.0121382  -0.0223253   0.0000000   0.0524864  -0.1246324  -0.0000000
   30   0.0000000  -0.0000000   0.0045432  -0.0000000  -0.0000000  -0.0165021
   31   0.0030174  -0.0025602   0.0000000  -0.0270608  -0.0036284  -0.0000000
   32   0.0001451  -0.0020212   0.0000000  -0.0143531   0.0000391  -0.0000000
   33   0.0000000  -0.0000000   0.0029592  -0.0000000  -0.0000000   0.0012627
   34   0.0006818   0.0000261  -0.0000000  -0.0009507   0.0010839   0.0000000
   35   0.0010711  -0.0000492  -0.0000000   0.0026568  -0.0000401   0.0000000
   36   0.0000000  -0.0000000  -0.0011387  -0.0000000  -0.0000000   0.0033190
           13          14          15          16          17          18
    1  -0.0254320   0.0803188  -0.0000000  -0.3032843  -0.0450159  -0.0000000
    2   0.0237159   0.0318098  -0.0000000   0.0284512  -0.0955772   0.0000000
    3  -0.0000000   0.0000000  -0.0002837  -0.0000000   0.0000000  -0.0573408
    4   0.0006977  -0.0001503  -0.0000000  -0.0254935  -0.0208404   0.0000000
    5  -0.0001557  -0.0659324   0.0000000  -0.0776918   0.0291082  -0.0000000
    6  -0.0000000   0.0000000   0.0045814  -0.0000000   0.0000000   0.0063923
    7  -0.0259805  -0.0800922  -0.0000000  -0.0560454   0.0286569  -0.0000000
    8  -0.0234854   0.0322857   0.0000000   0.0307867  -0.0174535   0.0000000
    9  -0.0000000   0.0000000  -0.0002595   0.0000000   0.0000000   0.0044326
   10  -0.1443415  -0.0653896   0.0000000   0.0588197  -0.0248136   0.0000000
   11  -0.1075752  -0.2378484   0.0000000   0.0242898  -0.0533891   0.0000000
   12   0.0000000   0.0000000  -0.0448123  -0.0000000  -0.0000000   0.0011410
   13   0.4152437   0.0012345   0.0000000  -0.1431033   0.1063595  -0.0000000
   14   0.0012345   0.5703788  -0.0000000   0.0641825  -0.2373832  -0.0000000
   15   0.0000000  -0.0000000   0.0964585  -0.0000000  -0.0000000  -0.0449931
   16  -0.1431033   0.0641825  -0.0000000   0.5817900  -0.0424317   0.0000000
   17   0.1063595  -0.2373832  -0.0000000  -0.0424317   0.5148686   0.0000000
   18  -0.0000000  -0.0000000  -0.0449931   0.0000000   0.0000000   0.0946576
   19  -0.0035541  -0.0053464   0.0000000  -0.0314499   0.0484155   0.0000000
   20  -0.0016272  -0.0003266   0.0000000   0.0142647  -0.0157692  -0.0000000
   21  -0.0000000  -0.0000000   0.0051762   0.0000000   0.0000000   0.0064785
   22  -0.0010371   0.0000062  -0.0000000   0.0034439  -0.0023248   0.0000000
   23   0.0000021   0.0002536  -0.0000000   0.0004065  -0.0025485   0.0000000
   24   0.0000000  -0.0000000  -0.0009577  -0.0000000   0.0000000   0.0027461
   25  -0.0035447   0.0053486  -0.0000000   0.0017716  -0.0008595   0.0000000
   26   0.0016221  -0.0003537   0.0000000  -0.0023280   0.0007923   0.0000000
   27   0.0000000   0.0000000   0.0051514  -0.0000000  -0.0000000  -0.0014913
   28   0.0033286  -0.0023106  -0.0000000  -0.0009779  -0.0010828  -0.0000000
   29   0.0122933  -0.0309674  -0.0000000  -0.0026524  -0.0000076  -0.0000000
   30  -0.0000000   0.0000000   0.0008295   0.0000000   0.0000000   0.0033334
   31  -0.0754648   0.0000781   0.0000000  -0.0272607   0.0037677   0.0000000
   32  -0.0000145  -0.0311167  -0.0000000   0.0144716  -0.0000360   0.0000000
   33  -0.0000000  -0.0000000  -0.0216947   0.0000000   0.0000000   0.0013115
   34   0.0032066   0.0021247  -0.0000000  -0.0582196  -0.0498277  -0.0000000
   35  -0.0123749  -0.0307995   0.0000000  -0.0517437  -0.1226048  -0.0000000
   36  -0.0000000  -0.0000000   0.0008041   0.0000000  -0.0000000  -0.0166677
           19          20          21          22          23          24
    1  -0.1331280   0.1108825  -0.0000000  -0.0339153  -0.0177969  -0.0000000
    2   0.1120620  -0.2629062  -0.0000000   0.0010487   0.0021911  -0.0000000
    3  -0.0000000   0.0000000  -0.0390180  -0.0000000  -0.0000000   0.0038819
    4   0.0072545   0.0289633   0.0000000  -0.1650500   0.0002710   0.0000000
    5  -0.0076883  -0.0570966  -0.0000000   0.0002839  -0.0320366   0.0000000
    6   0.0000000   0.0000000   0.0065770   0.0000000   0.0000000  -0.0169872
    7  -0.0054414  -0.0070439  -0.0000000  -0.0339262   0.0179575  -0.0000000
    8  -0.0011814   0.0019393   0.0000000  -0.0008637   0.0021098  -0.0000000
    9  -0.0000000   0.0000000   0.0055578  -0.0000000  -0.0000000   0.0039031
   10   0.0017879   0.0023309   0.0000000   0.0034627  -0.0004334  -0.0000000
   11   0.0008521   0.0007860   0.0000000   0.0022932  -0.0025576   0.0000000
   12  -0.0000000  -0.0000000  -0.0014906  -0.0000000  -0.0000000   0.0027554
   13  -0.0035541  -0.0016272  -0.0000000  -0.0010371   0.0000021   0.0000000
   14  -0.0053464  -0.0003266  -0.0000000   0.0000062   0.0002536  -0.0000000
   15   0.0000000   0.0000000   0.0051762  -0.0000000  -0.0000000  -0.0009577
   16  -0.0314499   0.0142647   0.0000000   0.0034439   0.0004065  -0.0000000
   17   0.0484155  -0.0157692   0.0000000  -0.0023248  -0.0025485   0.0000000
   18   0.0000000  -0.0000000   0.0064785   0.0000000   0.0000000   0.0027461
   19   0.1664752  -0.1454575   0.0000000   0.0020063  -0.0049786  -0.0000000
   20  -0.1454575   0.3338472   0.0000000  -0.0002768   0.0007077   0.0000000
   21   0.0000000   0.0000000   0.0205105   0.0000000   0.0000000  -0.0021700
   22   0.0020063  -0.0002768   0.0000000   0.2254367  -0.0004537   0.0000000
   23  -0.0049786   0.0007077   0.0000000  -0.0004537   0.0318222  -0.0000000
   24  -0.0000000   0.0000000  -0.0021700   0.0000000  -0.0000000   0.0086787
   25   0.0012464   0.0005817   0.0000000   0.0020360   0.0050207  -0.0000000
   26  -0.0006072  -0.0033230  -0.0000000   0.0002832   0.0006858  -0.0000000
   27  -0.0000000  -0.0000000   0.0001998  -0.0000000   0.0000000  -0.0021670
   28  -0.0004734   0.0010363   0.0000000  -0.0009131   0.0008060  -0.0000000
   29   0.0012726  -0.0019540   0.0000000   0.0004214  -0.0003244  -0.0000000
   30   0.0000000   0.0000000   0.0000954  -0.0000000  -0.0000000   0.0001224
   31  -0.0010066   0.0001223  -0.0000000  -0.0006302   0.0000019   0.0000000
   32   0.0010966  -0.0001223  -0.0000000  -0.0000002   0.0000164   0.0000000
   33   0.0000000  -0.0000000   0.0001152  -0.0000000   0.0000000   0.0000699
   34  -0.0037166  -0.0037761   0.0000000  -0.0009150  -0.0008029  -0.0000000
   35   0.0015603   0.0042179   0.0000000  -0.0004166  -0.0003197   0.0000000
   36   0.0000000   0.0000000  -0.0020319   0.0000000   0.0000000   0.0001244
           25          26          27          28          29          30
    1  -0.0053895   0.0070847   0.0000000   0.0006841  -0.0010661  -0.0000000
    2   0.0012239   0.0019070   0.0000000  -0.0000235  -0.0000450   0.0000000
    3  -0.0000000  -0.0000000   0.0055634   0.0000000   0.0000000  -0.0011361
    4   0.0071038  -0.0292347   0.0000000  -0.0020412  -0.0003669   0.0000000
    5   0.0073713  -0.0569403  -0.0000000  -0.0036602   0.0033779   0.0000000
    6   0.0000000  -0.0000000   0.0065645   0.0000000   0.0000000   0.0027877
    7  -0.1338783  -0.1109945   0.0000000  -0.0151525   0.0121382   0.0000000
    8  -0.1121874  -0.2610175   0.0000000   0.0311415  -0.0223253  -0.0000000
    9   0.0000000  -0.0000000  -0.0390294   0.0000000   0.0000000   0.0045432
   10  -0.0316894  -0.0141591  -0.0000000  -0.0583040   0.0524864  -0.0000000
   11  -0.0482404  -0.0154951  -0.0000000   0.0505063  -0.1246324  -0.0000000
   12  -0.0000000   0.0000000   0.0064475  -0.0000000  -0.0000000  -0.0165021
   13  -0.0035447   0.0016221   0.0000000   0.0033286   0.0122933  -0.0000000
   14   0.0053486  -0.0003537   0.0000000  -0.0023106  -0.0309674   0.0000000
   15  -0.0000000   0.0000000   0.0051514  -0.0000000  -0.0000000   0.0008295
   16   0.0017716  -0.0023280  -0.0000000  -0.0009779  -0.0026524   0.0000000
   17  -0.0008595   0.0007923  -0.0000000  -0.0010828  -0.0000076   0.0000000
   18   0.0000000   0.0000000  -0.0014913  -0.0000000  -0.0000000   0.0033334
   19   0.0012464  -0.0006072  -0.0000000  -0.0004734   0.0012726   0.0000000
   20   0.0005817  -0.0033230  -0.0000000   0.0010363  -0.0019540   0.0000000
   21   0.0000000  -0.0000000   0.0001998   0.0000000   0.0000000   0.0000954
   22   0.0020360   0.0002832  -0.0000000  -0.0009131   0.0004214  -0.0000000
   23   0.0050207   0.0006858   0.0000000   0.0008060  -0.0003244  -0.0000000
   24  -0.0000000  -0.0000000  -0.0021670  -0.0000000  -0.0000000   0.0001224
   25   0.1675447   0.1456323  -0.0000000  -0.0037162  -0.0015261   0.0000000
   26   0.1456323   0.3315769  -0.0000000   0.0038590   0.0042242   0.0000000
   27  -0.0000000  -0.0000000   0.0205717   0.0000000  -0.0000000  -0.0020291
   28  -0.0037162   0.0038590   0.0000000   0.0799052  -0.0715983   0.0000000
   29  -0.0015261   0.0042242  -0.0000000  -0.0715983   0.1790407   0.0000000
   30   0.0000000   0.0000000  -0.0020291   0.0000000   0.0000000   0.0078394
   31  -0.0010005  -0.0001137   0.0000000  -0.0025458  -0.0018046  -0.0000000
   32  -0.0010919  -0.0001215   0.0000000  -0.0082625  -0.0055613  -0.0000000
   33  -0.0000000  -0.0000000   0.0001203   0.0000000  -0.0000000  -0.0001668
   34  -0.0004830  -0.0010442   0.0000000   0.0002057   0.0004033   0.0000000
   35  -0.0012732  -0.0019350  -0.0000000  -0.0004114  -0.0008254   0.0000000
   36  -0.0000000  -0.0000000   0.0000983   0.0000000  -0.0000000   0.0002832
           31          32          33          34          35          36
    1   0.0030207  -0.0001465   0.0000000  -0.0152973  -0.0121212  -0.0000000
    2   0.0025619  -0.0020377   0.0000000  -0.0311151  -0.0220831   0.0000000
    3  -0.0000000  -0.0000000   0.0029597  -0.0000000  -0.0000000   0.0045190
    4  -0.0008017  -0.0000019   0.0000000  -0.0020225   0.0003844  -0.0000000
    5  -0.0000020  -0.0000967  -0.0000000   0.0036798   0.0033722   0.0000000
    6  -0.0000000  -0.0000000  -0.0011154   0.0000000   0.0000000   0.0027906
    7   0.0030174   0.0001451   0.0000000   0.0006818   0.0010711   0.0000000
    8  -0.0025602  -0.0020212  -0.0000000   0.0000261  -0.0000492  -0.0000000
    9   0.0000000   0.0000000   0.0029592  -0.0000000  -0.0000000  -0.0011387
   10  -0.0270608  -0.0143531  -0.0000000  -0.0009507   0.0026568  -0.0000000
   11  -0.0036284   0.0000391  -0.0000000   0.0010839  -0.0000401  -0.0000000
   12  -0.0000000  -0.0000000   0.0012627   0.0000000   0.0000000   0.0033190
   13  -0.0754648  -0.0000145  -0.0000000   0.0032066  -0.0123749  -0.0000000
   14   0.0000781  -0.0311167  -0.0000000   0.0021247  -0.0307995  -0.0000000
   15   0.0000000  -0.0000000  -0.0216947  -0.0000000   0.0000000   0.0008041
   16  -0.0272607   0.0144716   0.0000000  -0.0582196  -0.0517437   0.0000000
   17   0.0037677  -0.0000360   0.0000000  -0.0498277  -0.1226048  -0.0000000
   18   0.0000000   0.0000000   0.0013115  -0.0000000  -0.0000000  -0.0166677
   19  -0.0010066   0.0010966   0.0000000  -0.0037166   0.0015603   0.0000000
   20   0.0001223  -0.0001223  -0.0000000  -0.0037761   0.0042179   0.0000000
   21  -0.0000000  -0.0000000   0.0001152   0.0000000   0.0000000  -0.0020319
   22  -0.0006302  -0.0000002  -0.0000000  -0.0009150  -0.0004166   0.0000000
   23   0.0000019   0.0000164   0.0000000  -0.0008029  -0.0003197   0.0000000
   24   0.0000000   0.0000000   0.0000699  -0.0000000   0.0000000   0.0001244
   25  -0.0010005  -0.0010919  -0.0000000  -0.0004830  -0.0012732  -0.0000000
   26  -0.0001137  -0.0001215  -0.0000000  -0.0010442  -0.0019350  -0.0000000
   27   0.0000000   0.0000000   0.0001203   0.0000000  -0.0000000   0.0000983
   28  -0.0025458  -0.0082625   0.0000000   0.0002057  -0.0004114   0.0000000
   29  -0.0018046  -0.0055613  -0.0000000   0.0004033  -0.0008254  -0.0000000
   30  -0.0000000  -0.0000000  -0.0001668   0.0000000   0.0000000   0.0002832
   31   0.1323554  -0.0003415  -0.0000000  -0.0026224   0.0019188   0.0000000
   32  -0.0003415   0.0468835   0.0000000   0.0084988  -0.0058258   0.0000000
   33  -0.0000000   0.0000000   0.0143023   0.0000000  -0.0000000  -0.0001239
   34  -0.0026224   0.0084988   0.0000000   0.0801333   0.0707496   0.0000000
   35   0.0019188  -0.0058258  -0.0000000   0.0707496   0.1768924   0.0000000
   36   0.0000000   0.0000000  -0.0001239   0.0000000   0.0000000   0.0080237
 **********************************************************************
 **                                                                  **
 **                       VIBRATIONAL ANALYSIS                       **
 **                       --------------------                       **
 **                                                                  **
 **        VIBRATIONAL FREQUENCIES (CM**-1) AND NORMAL MODES         **
 **     FORCE CONSTANTS (mDYN/ANGSTROM) AND REDUCED MASSES (AMU)     **
 **                  INFRARED INTENSITIES (KM/MOL)                   **
 **                                                                  **
 **********************************************************************


 Mode:                 1                      2                      3
 Frequency:        44.13                  75.76                  88.76
 Force Cnst:      0.1007                 0.0693                 0.0961
 Red. Mass:      87.7610                20.4871                20.7031
 IR Active:          YES                    YES                    YES
 IR Intens:        0.004                  0.000                  0.185
 Raman Active:       YES                    YES                    YES
               X      Y      Z        X      Y      Z        X      Y      Z
 C          0.000  0.000 -0.026    0.000 -0.000 -0.252   -0.000 -0.000  0.353
 C          0.000  0.000  0.092    0.000  0.000  0.003   -0.000 -0.000  0.290
 C         -0.000 -0.000 -0.022   -0.000 -0.000  0.259    0.000  0.000  0.349
 C         -0.000 -0.000 -0.083   -0.000 -0.000  0.089    0.000  0.000  0.213
 C         -0.000 -0.000  0.050   -0.000 -0.000  0.002    0.000  0.000  0.136
 C          0.000  0.000 -0.086    0.000  0.000 -0.083   -0.000 -0.000  0.213
 F          0.000  0.000 -0.094    0.000 -0.000 -0.635   -0.000 -0.000  0.495
 Br         0.000 -0.000  0.353    0.000  0.000 -0.002   -0.000 -0.000 -0.237
 F         -0.000  0.000 -0.085   -0.000 -0.000  0.640    0.000  0.000  0.485
 Br         0.000  0.000 -0.544    0.000 -0.000 -0.145   -0.000  0.000 -0.107
 I         -0.000  0.000  0.491   -0.000  0.000 -0.001    0.000 -0.000 -0.012
 Br         0.000 -0.000 -0.544    0.000  0.000  0.144   -0.000 -0.000 -0.109
 TransDip  -0.000  0.000  0.002   -0.000  0.000 -0.000   -0.000 -0.000 -0.014

 Mode:                 4                      5                      6
 Frequency:       120.98                 126.20                 130.04
 Force Cnst:      0.5990                 0.5129                 0.7499
 Red. Mass:      69.4579                54.6563                75.2702
 IR Active:          YES                    YES                    YES
 IR Intens:        0.000                  0.466                  0.140
 Raman Active:       YES                    YES                    YES
               X      Y      Z        X      Y      Z        X      Y      Z
 C         -0.014 -0.178 -0.000    0.036 -0.242  0.000   -0.127  0.020  0.000
 C         -0.004 -0.159 -0.000    0.008 -0.200  0.000   -0.122 -0.013  0.000
 C          0.004 -0.181 -0.000   -0.018 -0.236  0.000   -0.133 -0.052  0.000
 C          0.030 -0.098 -0.000    0.015 -0.276  0.000   -0.130 -0.028  0.000
 C         -0.008 -0.073 -0.000    0.015 -0.251  0.000   -0.214 -0.021  0.000
 C         -0.040 -0.097 -0.000    0.003 -0.277  0.000   -0.129 -0.018  0.000
 F         -0.062 -0.208 -0.000    0.074 -0.226  0.000   -0.099  0.036  0.000
 Br        -0.004  0.495  0.000    0.012  0.381 -0.000   -0.158  0.019 -0.000
 F          0.053 -0.212  0.000   -0.060 -0.219 -0.000   -0.117 -0.063 -0.000
 Br         0.485  0.107 -0.000   -0.026 -0.356 -0.000    0.457  0.291 -0.000
 I         -0.014 -0.290  0.000    0.028  0.384 -0.000   -0.378  0.049 -0.000
 Br        -0.452  0.085 -0.000   -0.042 -0.310 -0.000    0.490 -0.365 -0.000
 TransDip   0.000  0.000  0.000   -0.001  0.022 -0.000    0.012  0.002 -0.000

 Mode:                 7                      8                      9
 Frequency:       174.18                 184.68                 241.40
 Force Cnst:      1.2224                 0.2831                 2.4584
 Red. Mass:      68.3854                14.0880                71.6010
 IR Active:          YES                    YES                    YES
 IR Intens:        0.002                  0.136                  0.001
 Raman Active:       YES                    YES                    YES
               X      Y      Z        X      Y      Z        X      Y      Z
 C         -0.215 -0.058 -0.000   -0.000 -0.000  0.228   -0.052  0.018 -0.000
 C         -0.356  0.001 -0.000   -0.000  0.000  0.288   -0.147 -0.034 -0.000
 C         -0.215  0.059 -0.000   -0.000  0.000  0.227   -0.029 -0.066 -0.000
 C         -0.155  0.104 -0.000   -0.000 -0.000  0.411    0.054 -0.144  0.000
 C         -0.007  0.000 -0.000   -0.000 -0.000  0.474   -0.035  0.014  0.000
 C         -0.155 -0.103 -0.000   -0.000 -0.000  0.411    0.035  0.167 -0.000
 F         -0.122  0.007  0.000   -0.000  0.000 -0.350   -0.140 -0.029  0.000
 Br        -0.535  0.001  0.000   -0.000 -0.000 -0.011   -0.494  0.014  0.000
 F         -0.123 -0.005  0.000   -0.000  0.000 -0.353   -0.015 -0.080  0.000
 Br        -0.004  0.282  0.000    0.000  0.000 -0.027    0.245 -0.489 -0.000
 I          0.480 -0.001  0.000    0.000 -0.000 -0.046    0.017 -0.002 -0.000
 Br        -0.006 -0.282  0.000   -0.000 -0.000 -0.028    0.286  0.512 -0.000
 TransDip   0.002  0.000 -0.000    0.000 -0.000  0.012   -0.000  0.001 -0.000

 Mode:                10                     11                     12
 Frequency:       243.71                 289.93                 320.48
 Force Cnst:      0.7579                 1.0374                 0.7509
 Red. Mass:      21.6591                20.9464                12.4090
 IR Active:          YES                    YES                    YES
 IR Intens:        0.187                  0.946                  1.078
 Raman Active:       YES                    YES                    YES
               X      Y      Z        X      Y      Z        X      Y      Z
 C         -0.089 -0.165  0.000    0.155 -0.049  0.000   -0.000  0.000  0.239
 C          0.005 -0.245  0.000   -0.016 -0.000  0.000   -0.000  0.000  0.688
 C          0.091 -0.162  0.000    0.157  0.049  0.000    0.000  0.000  0.242
 C          0.070  0.107 -0.000    0.140  0.081 -0.000    0.000  0.000 -0.255
 C          0.001  0.118 -0.000    0.175  0.001 -0.000    0.000  0.000 -0.489
 C         -0.075  0.094  0.000    0.139 -0.080 -0.000   -0.000  0.000 -0.260
 F         -0.476 -0.393 -0.000    0.605  0.201 -0.000   -0.000  0.000 -0.134
 Br         0.021  0.092 -0.000   -0.172  0.001 -0.000    0.000  0.000 -0.030
 F          0.476 -0.392 -0.000    0.609 -0.206 -0.000    0.000  0.000 -0.135
 Br        -0.153  0.103  0.000   -0.054  0.030  0.000    0.000 -0.000  0.019
 I         -0.000 -0.018  0.000   -0.080 -0.000  0.000   -0.000 -0.000  0.019
 Br         0.132  0.061  0.000   -0.053 -0.029  0.000   -0.000 -0.000  0.019
 TransDip   0.000  0.014  0.000   -0.031  0.000  0.000    0.000 -0.000  0.033

 Mode:                13                     14                     15
 Frequency:       327.65                 348.29                 446.27
 Force Cnst:      1.1815                 0.8920                 1.9348
 Red. Mass:      18.6794                12.4802                16.4881
 IR Active:          YES                    YES                    YES
 IR Intens:        0.289                  0.000                  1.806
 Raman Active:       YES                    YES                    YES
               X      Y      Z        X      Y      Z        X      Y      Z
 C          0.216 -0.310  0.000   -0.000  0.000 -0.354   -0.260  0.205  0.000
 C         -0.001 -0.215  0.000    0.000  0.000 -0.003   -0.119  0.001  0.000
 C         -0.218 -0.309  0.000    0.000  0.000  0.352   -0.260 -0.203  0.000
 C         -0.197 -0.149 -0.000    0.000  0.000  0.591   -0.258 -0.077 -0.000
 C         -0.001 -0.215 -0.000   -0.000  0.000  0.001   -0.331  0.001 -0.000
 C          0.196 -0.152 -0.000   -0.000  0.000 -0.588   -0.258  0.077 -0.000
 F          0.396 -0.259 -0.000   -0.000  0.000  0.165    0.048  0.498 -0.000
 Br         0.001 -0.019 -0.000   -0.000  0.000  0.000    0.097 -0.000 -0.000
 F         -0.394 -0.259 -0.000    0.000  0.000 -0.165    0.046 -0.498 -0.000
 Br        -0.051  0.153  0.000    0.000 -0.000 -0.027    0.015 -0.024  0.000
 I         -0.000  0.029  0.000    0.000 -0.000 -0.000    0.047 -0.000  0.000
 Br         0.051  0.151  0.000   -0.000 -0.000  0.027    0.015  0.023  0.000
 TransDip  -0.000  0.017  0.000   -0.000 -0.000 -0.000   -0.043 -0.000  0.000

 Mode:                16                     17                     18
 Frequency:       571.62                 643.01                 651.13
 Force Cnst:      2.3215                 2.9633                 3.2100
 Red. Mass:      12.0585                12.1646                12.8507
 IR Active:          YES                    YES                    YES
 IR Intens:        1.752                  0.000                  1.889
 Raman Active:       YES                    YES                    YES
               X      Y      Z        X      Y      Z        X      Y      Z
 C          0.000  0.000 -0.177    0.000  0.000 -0.579   -0.216 -0.186 -0.000
 C          0.000  0.000  0.368   -0.000  0.000 -0.000    0.002 -0.311  0.000
 C         -0.000  0.000 -0.175   -0.000  0.000  0.580    0.218 -0.191  0.000
 C         -0.000 -0.000 -0.382   -0.000 -0.000 -0.390    0.276  0.303 -0.000
 C         -0.000 -0.000  0.711   -0.000 -0.000 -0.001    0.002  0.547  0.000
 C          0.000  0.000 -0.383    0.000 -0.000  0.391   -0.271  0.306  0.000
 F         -0.000 -0.000  0.047   -0.000 -0.000  0.105    0.223 -0.006  0.000
 Br        -0.000 -0.000 -0.012    0.000 -0.000  0.000   -0.000  0.010  0.000
 F          0.000  0.000  0.046    0.000 -0.000 -0.105   -0.226 -0.009 -0.000
 Br        -0.000  0.000  0.006    0.000  0.000  0.009   -0.006 -0.030  0.000
 I          0.000  0.000 -0.010    0.000  0.000  0.000   -0.000 -0.011 -0.000
 Br        -0.000 -0.000  0.007   -0.000  0.000 -0.009    0.005 -0.030 -0.000
 TransDip   0.000  0.000 -0.042   -0.000  0.000  0.000    0.002  0.044 -0.000

 Mode:                19                     20                     21
 Frequency:       680.12                 701.84                 709.90
 Force Cnst:      3.9138                 3.5002                 3.9366
 Red. Mass:      14.3606                12.0604                13.2579
 IR Active:          YES                    YES                    YES
 IR Intens:       63.228                  0.899                 60.363
 Raman Active:       YES                    YES                    YES
               X      Y      Z        X      Y      Z        X      Y      Z
 C          0.235  0.285  0.000   -0.000 -0.000  0.513    0.344  0.101  0.000
 C          0.452  0.005 -0.000   -0.000 -0.000 -0.491   -0.006  0.275 -0.000
 C          0.219 -0.280  0.000    0.000 -0.000  0.513   -0.350  0.111  0.000
 C          0.290 -0.089 -0.000    0.000 -0.000 -0.306   -0.297  0.393 -0.000
 C          0.296 -0.000 -0.000    0.000 -0.000  0.192   -0.007  0.295 -0.000
 C          0.304  0.097  0.000   -0.000 -0.000 -0.307    0.290  0.393 -0.000
 F         -0.236  0.252 -0.000   -0.000  0.000 -0.063    0.018 -0.207 -0.000
 Br        -0.077 -0.000 -0.000    0.000  0.000  0.007    0.001 -0.016  0.000
 F         -0.235 -0.258 -0.000    0.000  0.000 -0.063   -0.011 -0.199 -0.000
 Br        -0.027  0.032  0.000   -0.000  0.000  0.003    0.033 -0.063  0.000
 I         -0.017  0.000  0.000   -0.000  0.000 -0.000    0.000 -0.000  0.000
 Br        -0.029 -0.033 -0.000    0.000  0.000  0.003   -0.032 -0.061  0.000
 TransDip   0.255  0.004  0.000   -0.000 -0.000  0.030   -0.004  0.249  0.000

 Mode:                22                     23                     24
 Frequency:       826.17                1064.88                1109.93
 Force Cnst:      5.0687                 9.0735                 8.8499
 Red. Mass:      12.6040                13.5806                12.1925
 IR Active:          YES                    YES                    YES
 IR Intens:        2.077                 20.445                  8.780
 Raman Active:       YES                    YES                    YES
               X      Y      Z        X      Y      Z        X      Y      Z
 C         -0.151 -0.108 -0.000   -0.107  0.315  0.000   -0.070  0.155 -0.000
 C         -0.408  0.003  0.000    0.003  0.502  0.000    0.601 -0.001  0.000
 C         -0.153  0.111 -0.000    0.111  0.316 -0.000   -0.072 -0.157 -0.000
 C          0.034  0.322 -0.000    0.353 -0.158  0.000   -0.314  0.429  0.000
 C          0.706 -0.000  0.000   -0.002  0.047  0.000    0.063  0.003  0.000
 C          0.032 -0.319 -0.000   -0.354 -0.159 -0.000   -0.312 -0.428 -0.000
 F         -0.098  0.129  0.000    0.142 -0.302  0.000    0.041 -0.064  0.000
 Br         0.043 -0.000  0.000   -0.000 -0.004  0.000   -0.027  0.000  0.000
 F         -0.099 -0.131  0.000   -0.144 -0.301  0.000    0.042  0.064  0.000
 Br         0.013 -0.019 -0.000   -0.007  0.011 -0.000    0.010 -0.019 -0.000
 I         -0.019 -0.000 -0.000    0.000 -0.002 -0.000    0.002 -0.000 -0.000
 Br         0.012  0.018  0.000    0.007  0.011  0.000    0.010  0.019  0.000
 TransDip   0.046  0.001 -0.000    0.000  0.145 -0.000    0.095 -0.000 -0.000

 Mode:                25                     26                     27
 Frequency:      1263.30                1271.93                1401.29
 Force Cnst:     11.6353                11.4435                14.1686
 Red. Mass:      12.3740                12.0055                12.2466
 IR Active:          YES                    YES                    YES
 IR Intens:        1.595                  0.123                256.386
 Raman Active:       YES                    YES                    YES
               X      Y      Z        X      Y      Z        X      Y      Z
 C         -0.239  0.203  0.000   -0.342 -0.150 -0.000   -0.440  0.184 -0.000
 C          0.133 -0.038  0.000    0.013  0.365  0.000    0.010 -0.137 -0.000
 C         -0.304 -0.165  0.000    0.285 -0.190  0.000    0.451  0.218  0.000
 C         -0.146 -0.391 -0.000   -0.370 -0.293 -0.000   -0.267  0.261 -0.000
 C          0.534 -0.055 -0.000    0.058  0.480  0.000    0.002 -0.441  0.000
 C         -0.221  0.448 -0.000    0.332 -0.205  0.000    0.252  0.266  0.000
 F          0.104 -0.122 -0.000    0.003 -0.018  0.000    0.079 -0.096  0.000
 Br        -0.001  0.000 -0.000   -0.000 -0.000  0.000   -0.000  0.003  0.000
 F          0.102  0.121 -0.000    0.018  0.006 -0.000   -0.084 -0.106  0.000
 Br        -0.002  0.011 -0.000   -0.001  0.002 -0.000    0.005 -0.006 -0.000
 I         -0.004  0.000  0.000   -0.000 -0.000 -0.000    0.000  0.002 -0.000
 Br        -0.003 -0.011  0.000    0.001  0.000  0.000   -0.005 -0.006 -0.000
 TransDip   0.040  0.001  0.000    0.004  0.010 -0.000    0.013  0.513 -0.000

 Mode:                28                     29                     30
 Frequency:      1424.52                1573.98                1576.61
 Force Cnst:     14.8124                17.5666                17.5898
 Red. Mass:      12.3890                12.0348                12.0106
 IR Active:          YES                    YES                    YES
 IR Intens:      128.656                 19.198                 11.641
 Raman Active:       YES                    YES                    YES
               X      Y      Z        X      Y      Z        X      Y      Z
 C         -0.082  0.575 -0.000   -0.067 -0.419 -0.000    0.505  0.130  0.000
 C         -0.376 -0.003  0.000    0.007  0.593 -0.000   -0.311  0.011  0.000
 C         -0.056 -0.561 -0.000    0.049 -0.414 -0.000    0.502 -0.148  0.000
 C          0.195  0.168  0.000    0.146  0.239  0.000   -0.401 -0.047  0.000
 C         -0.124 -0.014  0.000   -0.005 -0.371  0.000    0.151 -0.005 -0.000
 C          0.211 -0.153  0.000   -0.130  0.236 -0.000   -0.408  0.056 -0.000
 F          0.064 -0.156  0.000   -0.019  0.045  0.000   -0.027  0.003 -0.000
 Br         0.012  0.000  0.000   -0.000 -0.003  0.000    0.002 -0.000 -0.000
 F          0.060  0.148  0.000    0.020  0.045  0.000   -0.026 -0.001 -0.000
 Br        -0.003  0.000  0.000   -0.002  0.000 -0.000    0.001 -0.000  0.000
 I         -0.000  0.000 -0.000   -0.000  0.001 -0.000    0.001  0.000  0.000
 Br        -0.003 -0.000  0.000    0.002  0.000 -0.000    0.002  0.000  0.000
 TransDip  -0.363  0.017 -0.000   -0.002 -0.140 -0.000    0.109 -0.005  0.000

 STANDARD THERMODYNAMIC QUANTITIES AT   298.15 K  AND     1.00 ATM

   This Molecule has  0 Imaginary Frequencies
   Zero point vibrational energy:       26.637 kcal/mol

   Atom    1 Element C  Has Mass   12.00000
   Atom    2 Element C  Has Mass   12.00000
   Atom    3 Element C  Has Mass   12.00000
   Atom    4 Element C  Has Mass   12.00000
   Atom    5 Element C  Has Mass   12.00000
   Atom    6 Element C  Has Mass   12.00000
   Atom    7 Element F  Has Mass   18.99840
   Atom    8 Element Br Has Mass   78.91830
   Atom    9 Element F  Has Mass   18.99840
   Atom   10 Element Br Has Mass   78.91830
   Atom   11 Element I  Has Mass  126.90440
   Atom   12 Element Br Has Mass   78.91830
   Molecular Mass:   473.656100 amu
   Principal axes and moments of inertia in amu*Bohr^2:
                             1           2           3
    Eigenvalues --     5791.02495  9484.91415 15275.93910
          X               1.00000     0.00006     0.00000
          Y              -0.00006     1.00000     0.00000
          Z              -0.00000    -0.00000     1.00000
   Rotational Symmetry Number is   1
   The Molecule is an Asymmetric Top
   Translational Enthalpy:        0.889 kcal/mol
   Rotational Enthalpy:           0.889 kcal/mol
   Vibrational Enthalpy:         32.555 kcal/mol
   gas constant (RT):             0.592 kcal/mol
   Translational Entropy:        44.354  cal/mol.K
   Rotational Entropy:           35.083  cal/mol.K
   Vibrational Entropy:          38.669  cal/mol.K

   Total Enthalpy:               34.925 kcal/mol
   Total Entropy:               118.105  cal/mol.K

 ======================================================================

 STANDARD THERMODYNAMIC QUANTITIES FOR ANHARMONIC VIBRATION -- TOSH

   Zero point vibrational energy: ************ kcal/mol

   Vibrational Enthalpy:       Infinity kcal/mol
   Vibrational Entropy:             NaN  cal/mol.K

   Total Enthalpy:             Infinity kcal/mol
   Total Entropy:                   NaN  cal/mol.K

 ======================================================================

 STANDARD THERMODYNAMIC QUANTITIES FOR ANHARMONIC VIBRATION -- VPT2

   Zero point vibrational energy: ************ kcal/mol

   Vibrational Enthalpy:       Infinity kcal/mol
   Vibrational Entropy:             NaN  cal/mol.K

   Total Enthalpy:             Infinity kcal/mol
   Total Entropy:                   NaN  cal/mol.K

 ======================================================================

Archival summary:
1\1\february\FREQ\ProcedureUnspecified\BasisUnspecified\1r326\taweetha\MonDec205:33:122019MonDec205:33:122019\0\\#,FREQ,ProcedureUnspecified,BasisUnspecified,\\0,1\I\C,1,2.12586\C,2,1.40369,1,120.605\C,3,1.3944,2,119.677,1,180,0\F,4,1.33464,3,119.614,2,180,0\C,4,1.38989,3,121.721,2,-0,0\C,6,1.38998,4,118.102,3,0,0\F,7,1.33418,6,118.666,4,-180,0\C,7,1.39386,6,121.688,4,-0,0\Br,6,1.88902,4,120.918,3,180,0\Br,3,1.89792,2,123.626,1,-0,0\Br,9,1.89947,7,116.696,6,180,0\\\@

 Total job time:  807.38s(wall), 4636.91s(cpu) 
 Mon Dec  2 05:33:12 2019

        *************************************************************
        *                                                           *
        *  Thank you very much for using Q-Chem.  Have a nice day.  *
        *                                                           *
        *************************************************************
