# Supplementary material for: Geometric and energetic data from quantum chemical calculations of halobenzenes and xylenes
Source: Data Brief. 2020 Mar 5;30:105386. doi: 10.1016/j.dib.2020.105386 (PMC7114895; doi:10.1016/j.dib.2020.105386)
Supplement: Supplementary file 1 [file mmc1.zip › halobenzene/B3LYP/FBrFBrII.out]

                  Welcome to Q-Chem
     A Quantum Leap Into The Future Of Chemistry


 Q-Chem 5.2 (devel), Q-Chem, Inc., Pleasanton, CA (2019)

 Yihan Shao,  Zhengting Gan,  E. Epifanovsky,  A. T. B. Gilbert,  M. Wormit,  
 J. Kussmann,  A. W. Lange,  A. Behn,  Jia Deng,  Xintian Feng,  D. Ghosh,  
 M. Goldey,  P. R. Horn,  L. D. Jacobson,  I. Kaliman,  T. Kus,  A. Landau,  
 Jie Liu,  E. I. Proynov,  R. M. Richard,  R. P. Steele,  E. J. Sundstrom,  
 H. L. Woodcock III,  P. M. Zimmerman,  D. Zuev,  B. Albrecht,  E. Alguire,  
 S. A. Baeppler,  D. Barton,  Z. Benda,  Y. A. Bernard,  E. J. Berquist,  
 K. B. Bravaya,  H. Burton,  D. Casanova,  Chun-Min Chang,  Yunqing Chen,  
 A. Chien,  K. D. Closser,  M. P. Coons,  S. Coriani,  S. Dasgupta,  
 A. L. Dempwolff,  M. Diedenhofen,  Hainam Do,  R. G. Edgar,  Po-Tung Fang,  
 S. Faraji,  S. Fatehi,  Qingguo Feng,  K. D. Fenk,  J. Fosso-Tande,  
 J. Gayvert,  Qinghui Ge,  A. Ghysels,  G. Gidofalvi,  J. Gomes,  
 J. Gonthier,  A. Gunina,  D. Hait,  M. W. D. Hanson-Heine,  
 P. H. P. Harbach,  A. W. Hauser,  M. F. Herbst,  J. E. Herr,  
 E. G. Hohenstein,  Z. C. Holden,  Kerwin Hui,  B. C. Huynh,  T.-C. Jagau,  
 Hyunjun Ji,  B. Kaduk,  K. Khistyaev,  Jaehoon Kim,  P. Klunzinger,  K. Koh,  
 D. Kosenkov,  L. Koulias,  T. Kowalczyk,  C. M. Krauter,  A. Kunitsa,  
 Ka Un Lao,  A. Laurent,  K. V. Lawler,  Joonho Lee,  D. Lefrancois,  
 S. Lehtola,  D. S. Levine,  Yi-Pei Li,  You-Sheng Lin,  Fenglai Liu,  
 E. Livshits,  A. Luenser,  P. Manohar,  E. Mansoor,  S. F. Manzer,  
 Shan-Ping Mao,  Yuezhi Mao,  N. Mardirossian,  A. V. Marenich,  
 T. Markovich,  L. A. Martinez-Martinez,  S. A. Maurer,  N. J. Mayhall,  
 S. C. McKenzie,  J.-M. Mewes,  P. Morgante,  A. F. Morrison,  
 J. W. Mullinax,  K. Nanda,  T. S. Nguyen-Beck,  R. Olivares-Amaya,  
 J. A. Parkhill,  Zheng Pei,  T. M. Perrine,  F. Plasser,  P. Pokhilko,  
 S. Prager,  A. Prociuk,  E. Ramos,  D. R. Rehn,  F. Rob,  M. Scheurer,  
 M. Schneider,  N. Sergueev,  S. M. Sharada,  S. Sharma,  D. W. Small,  
 T. Stauch,  T. Stein,  Yu-Chuan Su,  A. J. W. Thom,  A. Tkatchenko,  
 T. Tsuchimochi,  N. M. Tubman,  L. Vogt,  M. L. Vidal,  O. Vydrov,  
 M. A. Watson,  J. Wenzel,  M. de Wergifosse,  T. A. Wesolowski,  A. White,  
 J. Witte,  A. Yamada,  Jun Yang,  K. Yao,  S. Yeganeh,  S. R. Yost,  
 Zhi-Qiang You,  A. Zech,  Igor Ying Zhang,  Xing Zhang,  Yan Zhao,  
 Ying Zhu,  B. R. Brooks,  G. K. L. Chan,  C. J. Cramer,  M. S. Gordon,  
 W. J. Hehre,  A. Klamt,  M. W. Schmidt,  C. D. Sherrill,  D. G. Truhlar,  
 A. Aspuru-Guzik,  R. Baer,  A. T. Bell,  N. A. Besley,  Jeng-Da Chai,  
 A. E. DePrince, III,  R. A. DiStasio Jr.,  A. Dreuw,  B. D. Dunietz,  
 T. R. Furlani,  Chao-Ping Hsu,  Yousung Jung,  Jing Kong,  D. S. Lambrecht,  
 WanZhen Liang,  C. Ochsenfeld,  V. A. Rassolov,  L. V. Slipchenko,  
 J. E. Subotnik,  T. Van Voorhis,  J. M. Herbert,  A. I. Krylov,  
 P. M. W. Gill,  M. Head-Gordon

 Contributors to earlier versions of Q-Chem not listed above: 
 R. D. Adamson,  B. Austin,  J. Baker,  G. J. O. Beran,  K. Brandhorst,  
 S. T. Brown,  E. F. C. Byrd,  A. K. Chakraborty,  C.-L. Cheng,  
 Siu Hung Chien,  D. M. Chipman,  D. L. Crittenden,  H. Dachsel,  
 R. J. Doerksen,  A. D. Dutoi,  L. Fusti-Molnar,  W. A. Goddard III,  
 A. Golubeva-Zadorozhnaya,  S. R. Gwaltney,  G. Hawkins,  A. Heyden,  
 S. Hirata,  G. Kedziora,  F. J. Keil,  C. Kelley,  Jihan Kim,  R. A. King,  
 R. Z. Khaliullin,  P. P. Korambath,  W. Kurlancheek,  A. M. Lee,  M. S. Lee,  
 S. V. Levchenko,  Ching Yeh Lin,  D. Liotard,  R. C. Lochan,  I. Lotan,  
 P. E. Maslen,  N. Nair,  D. P. O'Neill,  D. Neuhauser,  E. Neuscamman,  
 C. M. Oana,  R. Olson,  B. Peters,  R. Peverati,  P. A. Pieniazek,  
 Y. M. Rhee,  J. Ritchie,  M. A. Rohrdanz,  E. Rosta,  N. J. Russ,  
 H. F. Schaefer III,  N. E. Schultz,  N. Shenvi,  A. C. Simmonett,  A. Sodt,  
 D. Stuck,  K. S. Thanthiriwatte,  V. Vanovschi,  Tao Wang,  A. Warshel,  
 C. F. Williams,  Q. Wu,  X. Xu,  W. Zhang

 Please cite Q-Chem as follows:
 Y. Shao et al., Mol. Phys. 113, 184-215 (2015)
 DOI: 10.1080/00268976.2014.952696

 Q-Chem 5.2.1 for Intel X86 EM64T Linux

 Parts of Q-Chem use Armadillo 8.300.2 (Tropical Shenanigans).
 http://arma.sourceforge.net/

 Q-Chem begins on Mon Dec  2 05:33:12 2019  

Host: 
0

     Scratch files written to /scratch/taweetham/qchem31934//
NAlpha2: 230
NElect   230
Mult     1

Checking the input file for inconsistencies... 	...done.

--------------------------------------------------------------
User input:
--------------------------------------------------------------
$MOLECULE
0 1
C   
C	1	CC
C	2	CC	1	120.0		
C	3	CC	2	120.0	1	0.0
C	4	CC	3	120.0	2	0.0	
C	5 	CC	4	120.0	3	0.0
F	1	CF	2	120.0	3	180.0
Br	2	CBr	3	120.0	4	180.0
F	3	CF	4	120.0	5	180.0
Br	4	CBr	5	120.0	6	180.0
I	5	CI	6	120.0	1	180.0
I	6	CI	1	120.0	2	180.0

CC=1.39483
CH=1.08673
CF=1.33960
CCl=1.72090
CBr=1.89068
CI=2.07886
$END

$REM
   JOB_TYPE	OPTIMIZATION
   BASIS	6-311++G**
   METHOD	B3LYP
   MEM_TOTAL	64000
   SYM_IGNORE	TRUE
$END

--------------------------------------------------------------
 ----------------------------------------------------------------
             Standard Nuclear Orientation (Angstroms)
    I     Atom           X                Y                Z
 ----------------------------------------------------------------
    1      C       0.0000000000     0.0000000000     0.0000000000
    2      C       0.0000000000     0.0000000000     1.3948300000
    3      C       1.2079582140     0.0000000000     2.0922450000
    4      C       2.4159164279     0.0000000000     1.3948300000
    5      C       2.4159164279     0.0000000000    -0.0000000000
    6      C       1.2079582140     0.0000000000    -0.6974150000
    7      F      -1.1601276309    -0.0000000000    -0.6698000000
    8      Br     -1.6373769104    -0.0000000000     2.3401700000
    9      F       1.2079582140    -0.0000000000     3.4318450000
   10      Br      4.0532933383    -0.0000000000     2.3401700000
   11      I       4.2162619988    -0.0000000000    -1.0394300000
   12      I       1.2079582140    -0.0000000000    -2.7762750000
 ----------------------------------------------------------------
 Nuclear Repulsion Energy =        3049.08625570 hartrees
 There are      115 alpha and      115 beta electrons
 Requested basis set is 6-311++G(d,p)
 There are 134 shells and 396 basis functions

 Total QAlloc Memory Limit  64000 MB
 Mega-Array Size       188 MB
 MEM_STATIC part       192 MB
 A cutoff of  1.0D-11 yielded   5643 shell pairs
 There are     54555 function pairs (     60677 Cartesian)
 Smallest overlap matrix eigenvalue = 1.24E-06

 Q-Chem warning in module stvman/mkSTV.C, line 318:

 Overlap eigenvalue is smaller than square root of threshold
 Use THRESH >= 12 to get rid of this warning


 Scale SEOQF with 1.000000e-01/1.000000e-01/1.000000e-01

 Standard Electronic Orientation quadrupole field applied
 Nucleus-field energy     =    -0.0000000441 hartrees
 Guess from superposition of atomic densities
 Warning:  Energy on first SCF cycle will be non-variational
 SAD guess density has 230.000000 electrons

 -----------------------------------------------------------------------
  General SCF calculation program by
  Eric Jon Sundstrom, Paul Horn, Yuezhi Mao, Dmitri Zuev, Alec White,
  David Stuck, Shaama M.S., Shane Yost, Joonho Lee, David Small,
  Daniel Levine, Susi Lehtola, Hugh Burton, Evgeny Epifanovsky,
  Bang C. Huynh
 -----------------------------------------------------------------------
 Exchange:     0.2000 Hartree-Fock + 0.0800 Slater + 0.7200 B88
 Correlation:  0.1900 VWN1RPA + 0.8100 LYP
 Using SG-1 standard quadrature grid
 using 6 threads for integral computing
 -------------------------------------------------------
 OpenMP Integral computing Module                
 Release: version 2.0, May 2017, Q-Chem Inc. Pleasanton 
 -------------------------------------------------------
 A restricted SCF calculation will be
 performed using DIIS
 SCF converges when DIIS error is below 1.0e-08
 ---------------------------------------
  Cycle       Energy         DIIS error
 ---------------------------------------
    1  -19418.1286614118      2.99e-02  
    2  -19415.6593219591      2.21e-03  
    3  -19415.5937231539      2.79e-03  
    4  -19415.6978587025      9.31e-04  
    5  -19415.7157327324      2.58e-04  
    6  -19415.7166972544      7.47e-05  
    7  -19415.7167857579      2.23e-05  
    8  -19415.7167941977      1.15e-05  
    9  -19415.7167964516      1.60e-06  
   10  -19415.7167964803      4.96e-07  
   11  -19415.7167964826      3.05e-07  
   12  -19415.7167964837      7.51e-08  
   13  -19415.7167964836      3.74e-08  
   14  -19415.7167964855      4.82e-09  Convergence criterion met
 ---------------------------------------
 SCF time:   CPU 238.44s  wall 43.00s 
 SCF   energy in the final basis set =   -19415.7167964855
 Total energy in the final basis set =   -19415.7167964855

 --------------------------------------------------------------

                    Orbital Energies (a.u.)
 --------------------------------------------------------------

 Alpha MOs
 -- Occupied --
*****************-482.8618-482.8591-176.3220-176.3220-165.7258-165.7258
********-165.7236-165.7235-165.7234 -62.5146 -62.5120 -56.3354 -56.3327
-56.3311 -56.3308 -56.3286 -56.3282 -35.8187 -35.8185 -31.3120 -31.3119
-31.3060 -31.3058 -31.3054 -31.3054 -24.7329 -24.7329 -22.9624 -22.9623
-22.9611 -22.9610 -22.9607 -22.9607 -22.9565 -22.9565 -22.9564 -22.9564
-10.3186 -10.3180 -10.2778 -10.2772 -10.2710 -10.2662  -8.7233  -8.7209
 -6.5558  -6.5532  -6.5416  -6.5408  -6.5393  -6.5385  -6.3685  -6.3682
 -4.7813  -4.7811  -4.7664  -4.7659  -4.7653  -4.7652  -2.6664  -2.6639
 -2.6627  -2.6620  -2.6603  -2.6596  -2.6506  -2.6505  -2.6484  -2.6483
 -2.0474  -2.0472  -2.0428  -2.0423  -2.0420  -2.0418  -2.0291  -2.0289
 -2.0286  -2.0285  -1.2757  -1.2751  -0.9395  -0.8704  -0.8446  -0.7926
 -0.7735  -0.7082  -0.6901  -0.6475  -0.6311  -0.5881  -0.5864  -0.5456
 -0.5248  -0.5078  -0.4868  -0.4666  -0.4415  -0.4346  -0.4291  -0.4092
 -0.3853  -0.3724  -0.3532  -0.3362  -0.3190  -0.3082  -0.3079  -0.3006
 -0.2671  -0.2637  -0.2539
 -- Virtual --
 -0.0965  -0.0685  -0.0581  -0.0428  -0.0349  -0.0110  -0.0048   0.0226
  0.0259   0.0388   0.0419   0.0526   0.0570   0.0591   0.0666   0.0754
  0.0755   0.0857   0.0881   0.0883   0.0988   0.1060   0.1095   0.1180
  0.1261   0.1294   0.1377   0.1443   0.1531   0.1586   0.1706   0.1728
  0.1782   0.1836   0.1954   0.1997   0.2018   0.2108   0.2143   0.2268
  0.2315   0.2329   0.2474   0.2501   0.2638   0.2644   0.2743   0.3011
  0.3025   0.3108   0.3252   0.3301   0.3445   0.3524   0.3671   0.3743
  0.3821   0.3901   0.3926   0.3967   0.4005   0.4087   0.4167   0.4226
  0.4232   0.4303   0.4354   0.4448   0.4515   0.4754   0.4903   0.4969
  0.4998   0.5073   0.5236   0.5258   0.5383   0.5430   0.5512   0.5515
  0.5716   0.5817   0.5823   0.6033   0.6064   0.6125   0.6250   0.6381
  0.6649   0.6667   0.6819   0.6957   0.7017   0.7089   0.7259   0.7572
  0.7741   0.7887   0.8056   0.8125   0.8228   0.8564   0.8603   0.8773
  0.9284   0.9301   0.9527   0.9825   0.9925   1.0064   1.0625   1.0730
  1.0769   1.0876   1.0921   1.1390   1.1709   1.2069   1.2348   1.2871
  1.2967   1.3294   1.3297   1.3696   1.3890   1.4084   1.4149   1.4242
  1.4308   1.4414   1.4891   1.4962   1.5160   1.5268   1.5457   1.5573
  1.5702   1.6244   1.7109   1.7151   1.7439   1.7555   1.8057   1.8118
  1.8356   1.8422   1.8809   1.9976   2.0038   2.0255   2.0370   2.0437
  2.0654   2.1256   2.1697   2.1892   2.2045   2.2436   2.2484   2.2810
  2.2988   2.3480   2.3626   2.4318   2.5610   2.6774   2.6985   2.8006
  2.8122   2.8156   2.8823   3.0036   3.0339   3.0617   3.0732   3.1415
  3.1579   3.3776   3.3873   3.6311   3.7412   3.7496   3.7501   3.7576
  3.8428   3.9010   3.9376   3.9538   3.9550   3.9681   3.9691   3.9844
  3.9879   3.9976   4.0322   4.0399   4.0412   4.0498   4.0618   4.0666
  4.0907   4.1067   4.1154   4.1964   4.2535   4.2633   4.2703   4.3146
  4.4006   4.4136   4.4415   4.5853   4.8176   4.8351   4.8482   5.9901
  6.0319   6.0559   6.1133   6.1699   6.2343   6.2907   6.3043   6.4319
  6.4428   6.6363   6.7469   6.7551   6.7627   7.5442   7.5556   7.6645
  7.6744   7.7500   7.7630  23.2537  23.7762  23.7817  23.9441  23.9502
 24.0422  27.8634  27.9692  28.3326  28.3643  28.3850  28.4042  28.4535
 28.4668  28.5188  28.5297  28.5360  28.5425  28.5648  28.5677  28.5977
 28.6489  28.7011  28.7673  47.9725  48.0093  66.7660  66.7744 127.8761
127.8999 127.9203 127.9497 127.9791 128.0119 151.6583 151.7534 289.7401
289.7514 289.8597 289.8735 289.9701 289.98451020.78221020.82911901.8214
********
 --------------------------------------------------------------

          Ground-State Mulliken Net Atomic Charges

     Atom                 Charge (a.u.)
  ----------------------------------------
      1 C                    -2.116647
      2 C                     2.497745
      3 C                    -2.185702
      4 C                     1.515975
      5 C                    -0.913557
      6 C                     1.405363
      7 F                    -0.082293
      8 Br                   -0.061815
      9 F                    -0.081461
     10 Br                   -0.162949
     11 I                     0.102630
     12 I                     0.082710
  ----------------------------------------
  Sum of atomic charges =     0.000000

 -----------------------------------------------------------------
                    Cartesian Multipole Moments
 -----------------------------------------------------------------
    Charge (ESU x 10^10)
                -0.0000
    Dipole Moment (Debye)
         X       0.9403      Y      -0.0000      Z      -0.8498
       Tot       1.2674
    Quadrupole Moments (Debye-Ang)
        XX    -130.8879     XY      -0.0000     YY    -137.3725
        XZ      -4.5196     YZ       0.0000     ZZ    -136.2029
    Octopole Moments (Debye-Ang^2)
       XXX    -672.1397    XXY      -0.0000    XYY    -241.7369
       YYY      -0.0000    XXZ     -14.4500    XYZ      -0.0000
       YYZ     -12.9406    XZZ    -232.8815    YZZ      -0.0000
       ZZZ     -84.9688
    Hexadecapole Moments (Debye-Ang^3)
      XXXX   -5701.6374   XXXY      -0.0000   XXYY   -1062.3878
      XYYY      -0.0000   YYYY    -170.2092   XXXZ     137.4931
      XXYZ      -0.0000   XYYZ      66.0179   YYYZ       0.0000
      XXZZ   -1501.1073   XYZZ       0.0000   YYZZ    -620.6841
      XZZZ     117.0315   YZZZ      -0.0000   ZZZZ   -3431.8654
 -----------------------------------------------------------------
 Calculating analytic gradient of the SCF energy
 Gradient of SCF Energy
            1           2           3           4           5           6
    1  -0.0069120   0.0065462  -0.0025293  -0.0019428   0.0029444   0.0049624
    2   0.0000000  -0.0000000   0.0000000  -0.0000000   0.0000000  -0.0000000
    3  -0.0019676  -0.0028541   0.0038574  -0.0046542  -0.0042919   0.0003673
            7           8           9          10          11          12
    1  -0.0040521   0.0011921   0.0010918   0.0018781  -0.0172199   0.0140410
    2   0.0000000  -0.0000000  -0.0000000   0.0000000  -0.0000000  -0.0000000
    3  -0.0045256  -0.0010939   0.0064998  -0.0120260   0.0059823   0.0147064
 Max gradient component =       1.722E-02
 RMS gradient           =       5.720E-03
 Gradient time:  CPU 80.47 s  wall 13.52 s
 Geometry Optimization Parameters
   NAtoms,    NIC,     NZ,  NCons,   NDum,   NFix, NCnnct, MaxDiis
       12      78      12       0       0       0       0       0


** GEOMETRY OPTIMIZATION IN DELOCALIZED INTERNAL COORDINATES **
   Searching for a Minimum

   Optimization Cycle:   1

                       Coordinates (Angstroms)
     ATOM                X               Y               Z
      1  C         0.0000000000    0.0000000000    0.0000000000
      2  C         0.0000000000    0.0000000000    1.3948300000
      3  C         1.2079582140    0.0000000000    2.0922450000
      4  C         2.4159164279    0.0000000000    1.3948300000
      5  C         2.4159164279    0.0000000000    0.0000000000
      6  C         1.2079582140    0.0000000000   -0.6974150000
      7  F        -1.1601276309    0.0000000000   -0.6698000000
      8  Br       -1.6373769104    0.0000000000    2.3401700000
      9  F         1.2079582140    0.0000000000    3.4318450000
     10  Br        4.0532933383    0.0000000000    2.3401700000
     11  I         4.2162619988    0.0000000000   -1.0394300000
     12  I         1.2079582140    0.0000000000   -2.7762750000
   Point Group: c1    Number of degrees of freedom:    30


   Energy is -19415.716796485


 Attempting to generate delocalized internal coordinates
 Initial Hessian constructed with Jon Baker's OPTIMIZE code

 21 Hessian modes will be used to form the next step
  Hessian Eigenvalues:
     0.124424    0.124424    0.201019    0.201019    0.250000    0.250000
     0.250000    0.250000    0.250000    0.250000    0.250000    0.250000
     0.250000    0.426727    0.426727    0.464882    0.464882    0.464882
     0.464882    0.572947    0.572947

 Minimum search - taking simple RFO step
 Searching for Lamda that Minimizes Along All modes
 Value Taken    Lamda =  -0.01749430
 Step Taken.  Stepsize is  0.271215

                             Maximum     Tolerance    Cnvgd?
         Gradient           0.051015      0.000300      NO
         Displacement       0.176820      0.001200      NO
         Energy change     *********      0.000001      NO


 New Cartesian Coordinates Obtained by Inverse Iteration

 Displacement from previous Coordinates is:  0.648580
 ----------------------------------------------------------------
             Standard Nuclear Orientation (Angstroms)
    I     Atom           X                Y                Z
 ----------------------------------------------------------------
    1      C       0.0344766301     0.0000000000     0.0040619834
    2      C       0.0108668607     0.0000000000     1.3889482800
    3      C       1.2173182186     0.0000000000     2.0674155095
    4      C       2.4337246071     0.0000000000     1.3924019688
    5      C       2.4632363059     0.0000000000    -0.0231186226
    6      C       1.2240968666     0.0000000000    -0.7228555497
    7      F      -1.1293938431     0.0000000000    -0.6487059177
    8      Br     -1.6310193698     0.0000000000     2.3341265106
    9      F       1.2060638110     0.0000000000     3.4011410859
   10      Br      3.9821870952     0.0000000000     2.4956680620
   11      I       4.3544240174     0.0000000000    -1.0365704714
   12      I       0.9697353079     0.0000000000    -2.8413428390
 ----------------------------------------------------------------
 Nuclear Repulsion Energy =        2978.69487607 hartrees
 There are      115 alpha and      115 beta electrons
 Applying Cartesian multipole field
    Component          Value
    ---------          -----
     (2,0,0)        1.00000E-11
     (0,2,0)        2.00000E-11
     (0,0,2)       -3.00000E-11
 Nucleus-field energy     =    -0.0000000480 hartrees
 Requested basis set is 6-311++G(d,p)
 There are 134 shells and 396 basis functions
 A cutoff of  1.0D-11 yielded   5615 shell pairs
 There are     54312 function pairs (     60379 Cartesian)
 Smallest overlap matrix eigenvalue = 1.20E-06

 Q-Chem warning in module stvman/mkSTV.C, line 318:

 Overlap eigenvalue is smaller than square root of threshold
 Use THRESH >= 12 to get rid of this warning

 Guess MOs from SCF MO coefficient file

 -----------------------------------------------------------------------
  General SCF calculation program by
  Eric Jon Sundstrom, Paul Horn, Yuezhi Mao, Dmitri Zuev, Alec White,
  David Stuck, Shaama M.S., Shane Yost, Joonho Lee, David Small,
  Daniel Levine, Susi Lehtola, Hugh Burton, Evgeny Epifanovsky,
  Bang C. Huynh
 -----------------------------------------------------------------------
 Exchange:     0.2000 Hartree-Fock + 0.0800 Slater + 0.7200 B88
 Correlation:  0.1900 VWN1RPA + 0.8100 LYP
 Using SG-1 standard quadrature grid
 using 6 threads for integral computing
 -------------------------------------------------------
 OpenMP Integral computing Module                
 Release: version 2.0, May 2017, Q-Chem Inc. Pleasanton 
 -------------------------------------------------------
 A restricted SCF calculation will be
 performed using DIIS
 SCF converges when DIIS error is below 1.0e-08
 ---------------------------------------
  Cycle       Energy         DIIS error
 ---------------------------------------
    1  -19415.7075337481      1.09e-03  
    2  -19415.7179493657      3.95e-04  
    3  -19415.7104314619      7.13e-04  
    4  -19415.7210661842      8.89e-05  
    5  -19415.7211928195      2.23e-05  
    6  -19415.7211993614      7.53e-06  
    7  -19415.7212002550      3.21e-06  
    8  -19415.7212004440      7.75e-07  
    9  -19415.7212004545      2.96e-07  
   10  -19415.7212004561      1.21e-07  
   11  -19415.7212004561      4.47e-08  
   12  -19415.7212004546      1.61e-08  
   13  -19415.7212004539      3.81e-09  Convergence criterion met
 ---------------------------------------
 SCF time:   CPU 221.18s  wall 40.00s 
 SCF   energy in the final basis set =   -19415.7212004539
 Total energy in the final basis set =   -19415.7212004539

 --------------------------------------------------------------

                    Orbital Energies (a.u.)
 --------------------------------------------------------------

 Alpha MOs
 -- Occupied --
*****************-482.8631-482.8593-176.3246-176.3234-165.7285-165.7273
********-165.7260-165.7250-165.7249 -62.5158 -62.5121 -56.3366 -56.3329
-56.3323 -56.3320 -56.3286 -56.3283 -35.8209 -35.8198 -31.3145 -31.3134
-31.3081 -31.3076 -31.3069 -31.3065 -24.7320 -24.7316 -22.9649 -22.9637
-22.9634 -22.9632 -22.9623 -22.9620 -22.9586 -22.9586 -22.9575 -22.9575
-10.3163 -10.3161 -10.2818 -10.2797 -10.2753 -10.2720  -8.7245  -8.7209
 -6.5570  -6.5533  -6.5427  -6.5418  -6.5391  -6.5384  -6.3702  -6.3690
 -4.7833  -4.7822  -4.7677  -4.7668  -4.7664  -4.7657  -2.6676  -2.6639
 -2.6639  -2.6632  -2.6602  -2.6596  -2.6517  -2.6516  -2.6483  -2.6482
 -2.0487  -2.0478  -2.0442  -2.0436  -2.0430  -2.0425  -2.0301  -2.0300
 -2.0289  -2.0288  -1.2783  -1.2777  -0.9357  -0.8678  -0.8406  -0.7891
 -0.7716  -0.7062  -0.6833  -0.6480  -0.6324  -0.5899  -0.5847  -0.5406
 -0.5267  -0.5094  -0.4856  -0.4675  -0.4410  -0.4330  -0.4232  -0.4066
 -0.3837  -0.3706  -0.3495  -0.3288  -0.3192  -0.3069  -0.3015  -0.2997
 -0.2683  -0.2681  -0.2643
 -- Virtual --
 -0.1042  -0.0717  -0.0562  -0.0521  -0.0428  -0.0200  -0.0050   0.0222
  0.0262   0.0390   0.0419   0.0540   0.0573   0.0595   0.0676   0.0745
  0.0767   0.0871   0.0886   0.0887   0.0985   0.1072   0.1088   0.1171
  0.1263   0.1269   0.1334   0.1480   0.1529   0.1546   0.1603   0.1754
  0.1778   0.1807   0.1931   0.1977   0.2009   0.2125   0.2150   0.2213
  0.2297   0.2320   0.2477   0.2503   0.2575   0.2680   0.2701   0.2973
  0.2992   0.3081   0.3286   0.3374   0.3467   0.3537   0.3608   0.3778
  0.3876   0.3963   0.3964   0.4015   0.4044   0.4069   0.4113   0.4147
  0.4219   0.4294   0.4336   0.4484   0.4520   0.4706   0.4890   0.4950
  0.4998   0.5043   0.5131   0.5223   0.5400   0.5411   0.5420   0.5509
  0.5688   0.5724   0.5839   0.5882   0.5976   0.6160   0.6258   0.6326
  0.6590   0.6629   0.6720   0.6891   0.6999   0.7051   0.7195   0.7459
  0.7571   0.7879   0.8016   0.8112   0.8210   0.8570   0.8577   0.8695
  0.9259   0.9304   0.9518   0.9730   0.9928   1.0104   1.0567   1.0684
  1.0706   1.0886   1.0956   1.1486   1.1604   1.1985   1.2297   1.2528
  1.2795   1.3275   1.3283   1.3586   1.4074   1.4083   1.4161   1.4246
  1.4374   1.4426   1.4497   1.4963   1.5180   1.5265   1.5360   1.5568
  1.5635   1.6175   1.7079   1.7156   1.7394   1.7587   1.8026   1.8087
  1.8304   1.8429   1.8788   1.9943   2.0033   2.0201   2.0262   2.0351
  2.0569   2.1140   2.1654   2.1845   2.2161   2.2338   2.2433   2.2763
  2.2964   2.3348   2.3522   2.4317   2.5594   2.6765   2.6971   2.7965
  2.8111   2.8152   2.8833   3.0017   3.0271   3.0608   3.0722   3.1380
  3.1641   3.3725   3.3840   3.6199   3.7367   3.7502   3.7508   3.7536
  3.8369   3.9124   3.9490   3.9555   3.9591   3.9599   3.9828   3.9881
  3.9923   3.9976   4.0093   4.0307   4.0424   4.0509   4.0652   4.0677
  4.1019   4.1072   4.1193   4.1679   4.2433   4.2556   4.2613   4.3134
  4.3926   4.4118   4.4188   4.5496   4.8030   4.8226   4.8557   5.9901
  6.0218   6.0842   6.1038   6.1225   6.1900   6.2913   6.3019   6.4312
  6.4461   6.6303   6.7464   6.7581   6.7704   7.5437   7.5546   7.6643
  7.6694   7.7449   7.7647  23.2610  23.7564  23.7715  23.9113  23.9455
 24.0466  27.8388  27.9454  28.3311  28.3559  28.3945  28.4099  28.4249
 28.4401  28.5217  28.5237  28.5384  28.5452  28.5494  28.5609  28.5965
 28.6256  28.6866  28.7556  47.9636  48.0083  66.7678  66.7703 127.8740
127.8928 127.9327 127.9463 127.9513 127.9886 151.6369 151.7301 289.7393
289.7501 289.8608 289.8658 289.9666 289.98511020.77141020.82791901.7992
********
 --------------------------------------------------------------

          Ground-State Mulliken Net Atomic Charges

     Atom                 Charge (a.u.)
  ----------------------------------------
      1 C                    -1.969458
      2 C                     2.507039
      3 C                    -2.221142
      4 C                     1.457602
      5 C                    -0.898389
      6 C                     1.252288
      7 F                    -0.064728
      8 Br                   -0.053522
      9 F                    -0.062927
     10 Br                   -0.141300
     11 I                     0.106909
     12 I                     0.087629
  ----------------------------------------
  Sum of atomic charges =     0.000000

 -----------------------------------------------------------------
                    Cartesian Multipole Moments
 -----------------------------------------------------------------
    Charge (ESU x 10^10)
                -0.0000
    Dipole Moment (Debye)
         X       0.7032      Y      -0.0000      Z      -0.7163
       Tot       1.0038
    Quadrupole Moments (Debye-Ang)
        XX    -131.0885     XY      -0.0000     YY    -137.6841
        XZ      -3.2436     YZ       0.0000     ZZ    -135.5482
    Octopole Moments (Debye-Ang^2)
       XXX    -662.2549    XXY      -0.0000    XYY    -239.5915
       YYY      -0.0000    XXZ     -12.5098    XYZ       0.0000
       YYZ     -12.9956    XZZ    -233.0183    YZZ      -0.0000
       ZZZ     -82.8562
    Hexadecapole Moments (Debye-Ang^3)
      XXXX   -5743.8411   XXXY      -0.0000   XXYY   -1075.2511
      XYYY      -0.0000   YYYY    -171.0435   XXXZ      66.8653
      XXYZ       0.0000   XYYZ      45.5324   YYYZ       0.0000
      XXZZ   -1532.2366   XYZZ      -0.0000   YYZZ    -643.3765
      XZZZ      95.8558   YZZZ       0.0000   ZZZZ   -3536.7981
 -----------------------------------------------------------------
 Calculating analytic gradient of the SCF energy
 Gradient of SCF Energy
            1           2           3           4           5           6
    1  -0.0026938   0.0059023  -0.0010206  -0.0042586   0.0089160  -0.0103671
    2   0.0000000  -0.0000000   0.0000000  -0.0000000   0.0000000  -0.0000000
    3   0.0031560  -0.0035738  -0.0006775   0.0080138  -0.0030644  -0.0047253
            7           8           9          10          11          12
    1   0.0028305  -0.0012448   0.0007280  -0.0009577   0.0075563  -0.0053904
    2   0.0000000  -0.0000000   0.0000000   0.0000000  -0.0000000  -0.0000000
    3  -0.0003118   0.0005674  -0.0006723   0.0021517   0.0005154  -0.0013792
 Max gradient component =       1.037E-02
 RMS gradient           =       3.622E-03
 Gradient time:  CPU 78.27 s  wall 13.15 s
 Geometry Optimization Parameters
   NAtoms,    NIC,     NZ,  NCons,   NDum,   NFix, NCnnct, MaxDiis
       12      78      12       0       0       0       0       0

 Cartesian Hessian Update
 Hessian updated using BFGS update


** GEOMETRY OPTIMIZATION IN DELOCALIZED INTERNAL COORDINATES **
   Searching for a Minimum

   Optimization Cycle:   2

                       Coordinates (Angstroms)
     ATOM                X               Y               Z
      1  C         0.0344766301    0.0000000000    0.0040619834
      2  C         0.0108668607    0.0000000000    1.3889482800
      3  C         1.2173182186    0.0000000000    2.0674155095
      4  C         2.4337246071    0.0000000000    1.3924019688
      5  C         2.4632363059    0.0000000000   -0.0231186226
      6  C         1.2240968666    0.0000000000   -0.7228555497
      7  F        -1.1293938431    0.0000000000   -0.6487059177
      8  Br       -1.6310193698    0.0000000000    2.3341265106
      9  F         1.2060638110    0.0000000000    3.4011410859
     10  Br        3.9821870952    0.0000000000    2.4956680620
     11  I         4.3544240174    0.0000000000   -1.0365704714
     12  I         0.9697353079    0.0000000000   -2.8413428390
   Point Group: c1    Number of degrees of freedom:    30


   Energy is -19415.721200454

 Hessian updated using BFGS update

 12 Hessian modes will be used to form the next step
  Hessian Eigenvalues:
     0.123771    0.130689    0.200803    0.201160    0.237199    0.301009
     0.426569    0.454089    0.464776    0.532053    0.572668    0.577060

 Minimum search - taking simple RFO step
 Searching for Lamda that Minimizes Along All modes
 Value Taken    Lamda =  -0.00211589
 Step Taken.  Stepsize is  0.071382

                             Maximum     Tolerance    Cnvgd?
         Gradient           0.026348      0.000300      NO
         Displacement       0.061066      0.001200      NO
         Energy change     -0.004404      0.000001      NO


 New Cartesian Coordinates Obtained by Inverse Iteration

 Displacement from previous Coordinates is:  0.188802
 ----------------------------------------------------------------
             Standard Nuclear Orientation (Angstroms)
    I     Atom           X                Y                Z
 ----------------------------------------------------------------
    1      C       0.0310052607     0.0000000000     0.0055280492
    2      C       0.0044341900     0.0000000000     1.3938251473
    3      C       1.2155901353     0.0000000000     2.0718044255
    4      C       2.4340164487     0.0000000000     1.3938927899
    5      C       2.4502646252     0.0000000000    -0.0138975165
    6      C       1.2265309026     0.0000000000    -0.7128127362
    7      F      -1.1349277479     0.0000000000    -0.6464192317
    8      Br     -1.6354237003     0.0000000000     2.3376447279
    9      F       1.2018939888     0.0000000000     3.4057662372
   10      Br      3.9965888849     0.0000000000     2.4764208134
   11      I       4.3028797678     0.0000000000    -1.0648191100
   12      I       1.0428637515     0.0000000000    -2.8357635961
 ----------------------------------------------------------------
 Nuclear Repulsion Energy =        2993.23323704 hartrees
 There are      115 alpha and      115 beta electrons
 Applying Cartesian multipole field
    Component          Value
    ---------          -----
     (2,0,0)        1.00000E-11
     (0,2,0)        2.00000E-11
     (0,0,2)       -3.00000E-11
 Nucleus-field energy     =    -0.0000000483 hartrees
 Requested basis set is 6-311++G(d,p)
 There are 134 shells and 396 basis functions
 A cutoff of  1.0D-11 yielded   5621 shell pairs
 There are     54352 function pairs (     60425 Cartesian)
 Smallest overlap matrix eigenvalue = 1.18E-06

 Q-Chem warning in module stvman/mkSTV.C, line 318:

 Overlap eigenvalue is smaller than square root of threshold
 Use THRESH >= 12 to get rid of this warning

 Guess MOs from SCF MO coefficient file

 -----------------------------------------------------------------------
  General SCF calculation program by
  Eric Jon Sundstrom, Paul Horn, Yuezhi Mao, Dmitri Zuev, Alec White,
  David Stuck, Shaama M.S., Shane Yost, Joonho Lee, David Small,
  Daniel Levine, Susi Lehtola, Hugh Burton, Evgeny Epifanovsky,
  Bang C. Huynh
 -----------------------------------------------------------------------
 Exchange:     0.2000 Hartree-Fock + 0.0800 Slater + 0.7200 B88
 Correlation:  0.1900 VWN1RPA + 0.8100 LYP
 Using SG-1 standard quadrature grid
 using 6 threads for integral computing
 -------------------------------------------------------
 OpenMP Integral computing Module                
 Release: version 2.0, May 2017, Q-Chem Inc. Pleasanton 
 -------------------------------------------------------
 A restricted SCF calculation will be
 performed using DIIS
 SCF converges when DIIS error is below 1.0e-08
 ---------------------------------------
  Cycle       Energy         DIIS error
 ---------------------------------------
    1  -19415.7213420419      3.12e-04  
    2  -19415.7221367077      1.19e-04  
    3  -19415.7215014744      2.09e-04  
    4  -19415.7224271379      2.36e-05  
    5  -19415.7224381039      6.34e-06  
    6  -19415.7224387540      2.05e-06  
    7  -19415.7224388280      7.64e-07  
    8  -19415.7224388376      2.51e-07  
    9  -19415.7224388390      8.58e-08  
   10  -19415.7224388387      2.75e-08  
   11  -19415.7224388377      1.31e-08  
   12  -19415.7224388368      3.72e-09  Convergence criterion met
 ---------------------------------------
 SCF time:   CPU 201.66s  wall 37.00s 
 SCF   energy in the final basis set =   -19415.7224388368
 Total energy in the final basis set =   -19415.7224388368

 --------------------------------------------------------------

                    Orbital Energies (a.u.)
 --------------------------------------------------------------

 Alpha MOs
 -- Occupied --
*****************-482.8632-482.8596-176.3237-176.3233-165.7276-165.7272
********-165.7251-165.7249-165.7247 -62.5159 -62.5123 -56.3368 -56.3331
-56.3324 -56.3322 -56.3289 -56.3286 -35.8201 -35.8197 -31.3136 -31.3133
-31.3073 -31.3068 -31.3068 -31.3064 -24.7320 -24.7313 -22.9640 -22.9636
-22.9626 -22.9623 -22.9622 -22.9619 -22.9579 -22.9579 -22.9574 -22.9574
-10.3169 -10.3166 -10.2794 -10.2787 -10.2757 -10.2704  -8.7247  -8.7211
 -6.5572  -6.5535  -6.5428  -6.5420  -6.5394  -6.5386  -6.3695  -6.3689
 -4.7825  -4.7821  -4.7671  -4.7664  -4.7662  -4.7657  -2.6678  -2.6641
 -2.6641  -2.6634  -2.6604  -2.6598  -2.6519  -2.6518  -2.6485  -2.6484
 -2.0481  -2.0477  -2.0436  -2.0430  -2.0429  -2.0424  -2.0296  -2.0294
 -2.0288  -2.0288  -1.2777  -1.2768  -0.9366  -0.8683  -0.8415  -0.7898
 -0.7723  -0.7052  -0.6853  -0.6480  -0.6324  -0.5892  -0.5852  -0.5413
 -0.5261  -0.5088  -0.4862  -0.4671  -0.4420  -0.4327  -0.4247  -0.4071
 -0.3834  -0.3710  -0.3502  -0.3294  -0.3193  -0.3071  -0.3033  -0.3011
 -0.2677  -0.2649  -0.2646
 -- Virtual --
 -0.1036  -0.0703  -0.0567  -0.0491  -0.0420  -0.0188  -0.0050   0.0223
  0.0261   0.0389   0.0421   0.0537   0.0573   0.0594   0.0674   0.0745
  0.0770   0.0869   0.0884   0.0887   0.0989   0.1071   0.1090   0.1176
  0.1267   0.1271   0.1354   0.1495   0.1535   0.1544   0.1640   0.1757
  0.1781   0.1810   0.1936   0.1973   0.1992   0.2110   0.2144   0.2224
  0.2297   0.2325   0.2473   0.2502   0.2591   0.2675   0.2709   0.2976
  0.3004   0.3093   0.3293   0.3355   0.3465   0.3542   0.3636   0.3777
  0.3880   0.3938   0.3964   0.4005   0.4026   0.4075   0.4128   0.4149
  0.4215   0.4289   0.4327   0.4478   0.4540   0.4713   0.4881   0.4991
  0.4996   0.5034   0.5138   0.5223   0.5399   0.5418   0.5441   0.5515
  0.5695   0.5745   0.5834   0.5922   0.5994   0.6168   0.6258   0.6346
  0.6599   0.6620   0.6742   0.6902   0.6994   0.7042   0.7213   0.7472
  0.7614   0.7882   0.8023   0.8104   0.8212   0.8573   0.8600   0.8701
  0.9273   0.9302   0.9516   0.9752   0.9949   1.0091   1.0598   1.0685
  1.0704   1.0894   1.0940   1.1483   1.1644   1.1994   1.2280   1.2606
  1.2789   1.3283   1.3334   1.3612   1.4079   1.4109   1.4162   1.4189
  1.4386   1.4408   1.4605   1.4967   1.5135   1.5273   1.5374   1.5554
  1.5650   1.6203   1.7076   1.7168   1.7434   1.7599   1.8037   1.8092
  1.8356   1.8412   1.8801   1.9950   2.0032   2.0227   2.0272   2.0356
  2.0595   2.1171   2.1656   2.1886   2.2153   2.2349   2.2456   2.2779
  2.2981   2.3360   2.3542   2.4344   2.5600   2.6765   2.6975   2.7978
  2.8120   2.8150   2.8849   3.0030   3.0295   3.0660   3.0710   3.1402
  3.1635   3.3758   3.3842   3.6235   3.7378   3.7503   3.7509   3.7557
  3.8408   3.9100   3.9468   3.9570   3.9594   3.9600   3.9826   3.9881
  3.9908   3.9928   4.0170   4.0320   4.0408   4.0497   4.0653   4.0659
  4.1033   4.1065   4.1176   4.1728   4.2491   4.2557   4.2622   4.3127
  4.3953   4.4137   4.4217   4.5564   4.8102   4.8213   4.8544   5.9901
  6.0242   6.0759   6.1001   6.1370   6.1985   6.2914   6.3022   6.4302
  6.4460   6.6292   6.7459   6.7571   6.7695   7.5435   7.5549   7.6652
  7.6705   7.7456   7.7662  23.2601  23.7678  23.7756  23.9305  23.9416
 24.0392  27.8421  27.9507  28.3313  28.3577  28.3948  28.4026  28.4355
 28.4444  28.5213  28.5249  28.5392  28.5425  28.5525  28.5621  28.5959
 28.6291  28.6902  28.7571  47.9632  48.0077  66.7679  66.7699 127.8744
127.8944 127.9302 127.9438 127.9587 127.9929 151.6399 151.7352 289.7391
289.7503 289.8602 289.8684 289.9670 289.98691020.77091020.82721901.8022
********
 --------------------------------------------------------------

          Ground-State Mulliken Net Atomic Charges

     Atom                 Charge (a.u.)
  ----------------------------------------
      1 C                    -1.993768
      2 C                     2.490508
      3 C                    -2.187068
      4 C                     1.441638
      5 C                    -0.903556
      6 C                     1.288868
      7 F                    -0.070800
      8 Br                   -0.052266
      9 F                    -0.065079
     10 Br                   -0.142362
     11 I                     0.105107
     12 I                     0.088778
  ----------------------------------------
  Sum of atomic charges =     0.000000

 -----------------------------------------------------------------
                    Cartesian Multipole Moments
 -----------------------------------------------------------------
    Charge (ESU x 10^10)
                -0.0000
    Dipole Moment (Debye)
         X       0.7306      Y       0.0000      Z      -0.7465
       Tot       1.0445
    Quadrupole Moments (Debye-Ang)
        XX    -131.3376     XY       0.0000     YY    -137.6278
        XZ      -3.6810     YZ       0.0000     ZZ    -135.3848
    Octopole Moments (Debye-Ang^2)
       XXX    -667.1624    XXY      -0.0000    XYY    -240.0600
       YYY       0.0000    XXZ     -12.4049    XYZ      -0.0000
       YYZ     -12.3261    XZZ    -231.5921    YZZ      -0.0000
       ZZZ     -81.8526
    Hexadecapole Moments (Debye-Ang^3)
      XXXX   -5730.1300   XXXY      -0.0000   XXYY   -1068.3459
      XYYY       0.0000   YYYY    -170.9134   XXXZ      93.4389
      XXYZ      -0.0000   XYYZ      53.9453   YYYZ      -0.0000
      XXZZ   -1519.7569   XYZZ       0.0000   YYZZ    -642.7884
      XZZZ     109.7162   YZZZ       0.0000   ZZZZ   -3533.8953
 -----------------------------------------------------------------
 Calculating analytic gradient of the SCF energy
 Gradient of SCF Energy
            1           2           3           4           5           6
    1  -0.0010460   0.0017995  -0.0005525  -0.0010882   0.0024795  -0.0007165
    2   0.0000000  -0.0000000   0.0000000  -0.0000000   0.0000000  -0.0000000
    3   0.0012714  -0.0012818   0.0003328   0.0019076  -0.0013470  -0.0006701
            7           8           9          10          11          12
    1   0.0004886  -0.0008154  -0.0002140   0.0001082   0.0005012  -0.0009445
    2   0.0000000  -0.0000000  -0.0000000  -0.0000000  -0.0000000   0.0000000
    3   0.0005421   0.0002840  -0.0003262   0.0013975  -0.0007218  -0.0013884
 Max gradient component =       2.480E-03
 RMS gradient           =       8.935E-04
 Gradient time:  CPU 78.81 s  wall 13.25 s
 Geometry Optimization Parameters
   NAtoms,    NIC,     NZ,  NCons,   NDum,   NFix, NCnnct, MaxDiis
       12      78      12       0       0       0       0       0

 Cartesian Hessian Update
 Hessian updated using BFGS update


** GEOMETRY OPTIMIZATION IN DELOCALIZED INTERNAL COORDINATES **
   Searching for a Minimum

   Optimization Cycle:   3

                       Coordinates (Angstroms)
     ATOM                X               Y               Z
      1  C         0.0310052607    0.0000000000    0.0055280492
      2  C         0.0044341900    0.0000000000    1.3938251473
      3  C         1.2155901353    0.0000000000    2.0718044255
      4  C         2.4340164487    0.0000000000    1.3938927899
      5  C         2.4502646252    0.0000000000   -0.0138975165
      6  C         1.2265309026    0.0000000000   -0.7128127362
      7  F        -1.1349277479    0.0000000000   -0.6464192317
      8  Br       -1.6354237003    0.0000000000    2.3376447279
      9  F         1.2018939888    0.0000000000    3.4057662372
     10  Br        3.9965888849    0.0000000000    2.4764208134
     11  I         4.3028797678    0.0000000000   -1.0648191100
     12  I         1.0428637515    0.0000000000   -2.8357635961
   Point Group: c1    Number of degrees of freedom:    30


   Energy is -19415.722438837

 Hessian updated using BFGS update

 14 Hessian modes will be used to form the next step
  Hessian Eigenvalues:
     0.124118    0.129368    0.199913    0.200926    0.238462    0.245581
     0.314130    0.413759    0.430729    0.462273    0.464865    0.491847
     0.572519    0.572845

 Minimum search - taking simple RFO step
 Searching for Lamda that Minimizes Along All modes
 Value Taken    Lamda =  -0.00018144
 Step Taken.  Stepsize is  0.026973

                             Maximum     Tolerance    Cnvgd?
         Gradient           0.003875      0.000300      NO
         Displacement       0.014875      0.001200      NO
         Energy change     -0.001238      0.000001      NO


 New Cartesian Coordinates Obtained by Inverse Iteration

 Displacement from previous Coordinates is:  0.063041
 ----------------------------------------------------------------
             Standard Nuclear Orientation (Angstroms)
    I     Atom           X                Y                Z
 ----------------------------------------------------------------
    1      C       0.0274798734     0.0000000000     0.0044806889
    2      C       0.0009117569     0.0000000000     1.3949368128
    3      C       1.2146358189     0.0000000000     2.0719178058
    4      C       2.4316363314     0.0000000000     1.3915695540
    5      C       2.4433996273     0.0000000000    -0.0111743166
    6      C       1.2239654155     0.0000000000    -0.7102949032
    7      F      -1.1371126432     0.0000000000    -0.6512727279
    8      Br     -1.6350168876     0.0000000000     2.3405420404
    9      F       1.2049185768     0.0000000000     3.4062451561
   10      Br      4.0035935247     0.0000000000     2.4557116474
   11      I       4.2980561808     0.0000000000    -1.0532613937
   12      I       1.0592489326     0.0000000000    -2.8282303640
 ----------------------------------------------------------------
 Nuclear Repulsion Energy =        2999.77293905 hartrees
 There are      115 alpha and      115 beta electrons
 Applying Cartesian multipole field
    Component          Value
    ---------          -----
     (2,0,0)        1.00000E-11
     (0,2,0)        2.00000E-11
     (0,0,2)       -3.00000E-11
 Nucleus-field energy     =    -0.0000000475 hartrees
 Requested basis set is 6-311++G(d,p)
 There are 134 shells and 396 basis functions
 A cutoff of  1.0D-11 yielded   5620 shell pairs
 There are     54340 function pairs (     60413 Cartesian)
 Smallest overlap matrix eigenvalue = 1.17E-06

 Q-Chem warning in module stvman/mkSTV.C, line 318:

 Overlap eigenvalue is smaller than square root of threshold
 Use THRESH >= 12 to get rid of this warning

 Guess MOs from SCF MO coefficient file

 -----------------------------------------------------------------------
  General SCF calculation program by
  Eric Jon Sundstrom, Paul Horn, Yuezhi Mao, Dmitri Zuev, Alec White,
  David Stuck, Shaama M.S., Shane Yost, Joonho Lee, David Small,
  Daniel Levine, Susi Lehtola, Hugh Burton, Evgeny Epifanovsky,
  Bang C. Huynh
 -----------------------------------------------------------------------
 Exchange:     0.2000 Hartree-Fock + 0.0800 Slater + 0.7200 B88
 Correlation:  0.1900 VWN1RPA + 0.8100 LYP
 Using SG-1 standard quadrature grid
 using 6 threads for integral computing
 -------------------------------------------------------
 OpenMP Integral computing Module                
 Release: version 2.0, May 2017, Q-Chem Inc. Pleasanton 
 -------------------------------------------------------
 A restricted SCF calculation will be
 performed using DIIS
 SCF converges when DIIS error is below 1.0e-08
 ---------------------------------------
  Cycle       Energy         DIIS error
 ---------------------------------------
    1  -19415.7223377871      1.32e-04  
    2  -19415.7224643933      4.30e-05  
    3  -19415.7223543782      8.33e-05  
    4  -19415.7225026844      6.70e-06  
    5  -19415.7225034082      1.98e-06  
    6  -19415.7225034631      5.45e-07  
    7  -19415.7225034683      2.11e-07  
    8  -19415.7225034700      9.12e-08  
    9  -19415.7225034697      2.84e-08  
   10  -19415.7225034685      7.79e-09  Convergence criterion met
 ---------------------------------------
 SCF time:   CPU 171.39s  wall 32.00s 
 SCF   energy in the final basis set =   -19415.7225034685
 Total energy in the final basis set =   -19415.7225034685

 --------------------------------------------------------------

                    Orbital Energies (a.u.)
 --------------------------------------------------------------

 Alpha MOs
 -- Occupied --
*****************-482.8634-482.8596-176.3233-176.3231-165.7271-165.7270
********-165.7247-165.7247-165.7245 -62.5161 -62.5124 -56.3369 -56.3331
-56.3326 -56.3323 -56.3289 -56.3286 -35.8197 -35.8195 -31.3132 -31.3131
-31.3069 -31.3066 -31.3064 -31.3063 -24.7319 -24.7314 -22.9636 -22.9634
-22.9622 -22.9620 -22.9619 -22.9617 -22.9575 -22.9574 -22.9572 -22.9572
-10.3170 -10.3167 -10.2787 -10.2774 -10.2761 -10.2696  -8.7248  -8.7212
 -6.5574  -6.5535  -6.5430  -6.5422  -6.5395  -6.5387  -6.3691  -6.3688
 -4.7821  -4.7819  -4.7668  -4.7663  -4.7658  -4.7656  -2.6680  -2.6642
 -2.6642  -2.6635  -2.6605  -2.6599  -2.6520  -2.6519  -2.6486  -2.6485
 -2.0477  -2.0476  -2.0433  -2.0428  -2.0425  -2.0423  -2.0293  -2.0291
 -2.0288  -2.0287  -1.2775  -1.2764  -0.9372  -0.8690  -0.8422  -0.7901
 -0.7726  -0.7055  -0.6856  -0.6480  -0.6323  -0.5890  -0.5855  -0.5416
 -0.5259  -0.5086  -0.4867  -0.4669  -0.4423  -0.4328  -0.4254  -0.4074
 -0.3833  -0.3714  -0.3506  -0.3304  -0.3196  -0.3071  -0.3033  -0.3010
 -0.2677  -0.2645  -0.2638
 -- Virtual --
 -0.1029  -0.0698  -0.0566  -0.0480  -0.0411  -0.0176  -0.0051   0.0224
  0.0261   0.0389   0.0421   0.0537   0.0573   0.0593   0.0673   0.0747
  0.0770   0.0868   0.0885   0.0887   0.0988   0.1071   0.1092   0.1176
  0.1269   0.1275   0.1360   0.1493   0.1542   0.1544   0.1650   0.1755
  0.1784   0.1810   0.1941   0.1974   0.1999   0.2109   0.2141   0.2226
  0.2300   0.2325   0.2473   0.2501   0.2597   0.2669   0.2712   0.2979
  0.3009   0.3103   0.3294   0.3347   0.3464   0.3543   0.3646   0.3787
  0.3878   0.3933   0.3967   0.4000   0.4017   0.4080   0.4138   0.4158
  0.4214   0.4288   0.4327   0.4472   0.4529   0.4716   0.4885   0.4996
  0.4997   0.5030   0.5145   0.5226   0.5397   0.5418   0.5449   0.5515
  0.5708   0.5767   0.5832   0.5940   0.5999   0.6157   0.6256   0.6352
  0.6610   0.6623   0.6758   0.6907   0.7013   0.7036   0.7224   0.7483
  0.7624   0.7882   0.8027   0.8105   0.8216   0.8574   0.8608   0.8711
  0.9277   0.9303   0.9520   0.9765   0.9953   1.0087   1.0619   1.0690
  1.0707   1.0896   1.0931   1.1478   1.1659   1.2003   1.2285   1.2622
  1.2814   1.3288   1.3347   1.3621   1.4082   1.4116   1.4163   1.4195
  1.4379   1.4409   1.4636   1.4969   1.5138   1.5268   1.5389   1.5555
  1.5656   1.6212   1.7080   1.7173   1.7450   1.7604   1.8044   1.8097
  1.8372   1.8415   1.8808   1.9957   2.0032   2.0238   2.0282   2.0360
  2.0609   2.1187   2.1657   2.1906   2.2141   2.2365   2.2470   2.2797
  2.2993   2.3373   2.3553   2.4353   2.5604   2.6765   2.6979   2.7985
  2.8130   2.8150   2.8856   3.0040   3.0308   3.0682   3.0709   3.1417
  3.1636   3.3770   3.3852   3.6258   3.7385   3.7503   3.7509   3.7561
  3.8425   3.9098   3.9464   3.9567   3.9592   3.9604   3.9826   3.9879
  3.9891   3.9934   4.0185   4.0330   4.0415   4.0491   4.0651   4.0656
  4.1041   4.1053   4.1177   4.1747   4.2509   4.2557   4.2635   4.3135
  4.3962   4.4144   4.4228   4.5596   4.8132   4.8213   4.8539   5.9904
  6.0250   6.0750   6.1010   6.1401   6.2014   6.2915   6.3024   6.4304
  6.4457   6.6299   6.7464   6.7574   6.7689   7.5434   7.5550   7.6652
  7.6715   7.7465   7.7669  23.2597  23.7705  23.7791  23.9378  23.9440
 24.0386  27.8438  27.9531  28.3318  28.3585  28.3956  28.4023  28.4379
 28.4461  28.5214  28.5254  28.5397  28.5422  28.5534  28.5629  28.5964
 28.6306  28.6914  28.7583  47.9643  48.0080  66.7680  66.7698 127.8748
127.8951 127.9301 127.9444 127.9607 127.9944 151.6414 151.7374 289.7390
289.7505 289.8601 289.8699 289.9677 289.98781020.77231020.82761901.8038
********
 --------------------------------------------------------------

          Ground-State Mulliken Net Atomic Charges

     Atom                 Charge (a.u.)
  ----------------------------------------
      1 C                    -2.001128
      2 C                     2.482378
      3 C                    -2.178222
      4 C                     1.451259
      5 C                    -0.904520
      6 C                     1.293729
      7 F                    -0.071996
      8 Br                   -0.052406
      9 F                    -0.066501
     10 Br                   -0.144440
     11 I                     0.103856
     12 I                     0.087990
  ----------------------------------------
  Sum of atomic charges =     0.000000

 -----------------------------------------------------------------
                    Cartesian Multipole Moments
 -----------------------------------------------------------------
    Charge (ESU x 10^10)
                -0.0000
    Dipole Moment (Debye)
         X       0.7373      Y      -0.0000      Z      -0.7305
       Tot       1.0379
    Quadrupole Moments (Debye-Ang)
        XX    -131.2681     XY      -0.0000     YY    -137.5913
        XZ      -3.7018     YZ       0.0000     ZZ    -135.4915
    Octopole Moments (Debye-Ang^2)
       XXX    -667.5976    XXY      -0.0000    XYY    -240.3410
       YYY       0.0000    XXZ     -12.2700    XYZ       0.0000
       YYZ     -12.5408    XZZ    -232.2049    YZZ      -0.0000
       ZZZ     -82.5887
    Hexadecapole Moments (Debye-Ang^3)
      XXXX   -5728.8176   XXXY      -0.0000   XXYY   -1068.6510
      XYYY       0.0000   YYYY    -170.8269   XXXZ      98.6963
      XXYZ      -0.0000   XYYZ      54.7313   YYYZ      -0.0000
      XXZZ   -1518.7587   XYZZ      -0.0000   YYZZ    -639.1583
      XZZZ     108.8165   YZZZ       0.0000   ZZZZ   -3515.9029
 -----------------------------------------------------------------
 Calculating analytic gradient of the SCF energy
 Gradient of SCF Energy
            1           2           3           4           5           6
    1  -0.0003958   0.0000644   0.0002489  -0.0003611   0.0000384   0.0007918
    2   0.0000000   0.0000000   0.0000000  -0.0000000  -0.0000000   0.0000000
    3  -0.0002980  -0.0001166   0.0003342  -0.0006230   0.0002665   0.0005606
            7           8           9          10          11          12
    1  -0.0000066  -0.0000164  -0.0000166   0.0001768  -0.0003949  -0.0001290
    2   0.0000000  -0.0000000   0.0000000   0.0000000   0.0000000  -0.0000000
    3  -0.0002232  -0.0000293  -0.0000298  -0.0006711   0.0007508   0.0000790
 Max gradient component =       7.918E-04
 RMS gradient           =       3.003E-04
 Gradient time:  CPU 79.04 s  wall 13.28 s
 Geometry Optimization Parameters
   NAtoms,    NIC,     NZ,  NCons,   NDum,   NFix, NCnnct, MaxDiis
       12      78      12       0       0       0       0       0

 Cartesian Hessian Update
 Hessian updated using BFGS update


** GEOMETRY OPTIMIZATION IN DELOCALIZED INTERNAL COORDINATES **
   Searching for a Minimum

   Optimization Cycle:   4

                       Coordinates (Angstroms)
     ATOM                X               Y               Z
      1  C         0.0274798734    0.0000000000    0.0044806889
      2  C         0.0009117569    0.0000000000    1.3949368128
      3  C         1.2146358189    0.0000000000    2.0719178058
      4  C         2.4316363314    0.0000000000    1.3915695540
      5  C         2.4433996273    0.0000000000   -0.0111743166
      6  C         1.2239654155    0.0000000000   -0.7102949032
      7  F        -1.1371126432    0.0000000000   -0.6512727279
      8  Br       -1.6350168876    0.0000000000    2.3405420404
      9  F         1.2049185768    0.0000000000    3.4062451561
     10  Br        4.0035935247    0.0000000000    2.4557116474
     11  I         4.2980561808    0.0000000000   -1.0532613937
     12  I         1.0592489326    0.0000000000   -2.8282303640
   Point Group: c1    Number of degrees of freedom:    30


   Energy is -19415.722503469

 Hessian updated using BFGS update

 16 Hessian modes will be used to form the next step
  Hessian Eigenvalues:
     0.119720    0.133295    0.197584    0.201230    0.236732    0.246139
     0.277680    0.323583    0.428989    0.449414    0.463589    0.464869
     0.489315    0.499094    0.572178    0.573254

 Minimum search - taking simple RFO step
 Searching for Lamda that Minimizes Along All modes
 Value Taken    Lamda =  -0.00002233
 Step Taken.  Stepsize is  0.008236

                             Maximum     Tolerance    Cnvgd?
         Gradient           0.001758      0.000300      NO
         Displacement       0.004551      0.001200      NO
         Energy change     -0.000065      0.000001      NO


 New Cartesian Coordinates Obtained by Inverse Iteration

 Displacement from previous Coordinates is:  0.019387
 ----------------------------------------------------------------
             Standard Nuclear Orientation (Angstroms)
    I     Atom           X                Y                Z
 ----------------------------------------------------------------
    1      C       0.0278309098     0.0000000000     0.0047934153
    2      C       0.0010972928     0.0000000000     1.3950415142
    3      C       1.2147804086     0.0000000000     2.0714339098
    4      C       2.4323453925     0.0000000000     1.3919810555
    5      C       2.4440473665     0.0000000000    -0.0118643773
    6      C       1.2238422350     0.0000000000    -0.7106782694
    7      F      -1.1372566986     0.0000000000    -0.6499511918
    8      Br     -1.6345166532     0.0000000000     2.3409860630
    9      F       1.2048681696     0.0000000000     3.4057850484
   10      Br      4.0005166100     0.0000000000     2.4623305200
   11      I       4.2978620014     0.0000000000    -1.0600425794
   12      I       1.0602994731     0.0000000000    -2.8286451083
 ----------------------------------------------------------------
 Nuclear Repulsion Energy =        2998.72205431 hartrees
 There are      115 alpha and      115 beta electrons
 Applying Cartesian multipole field
    Component          Value
    ---------          -----
     (2,0,0)        1.00000E-11
     (0,2,0)        2.00000E-11
     (0,0,2)       -3.00000E-11
 Nucleus-field energy     =    -0.0000000478 hartrees
 Requested basis set is 6-311++G(d,p)
 There are 134 shells and 396 basis functions
 A cutoff of  1.0D-11 yielded   5622 shell pairs
 There are     54357 function pairs (     60431 Cartesian)
 Smallest overlap matrix eigenvalue = 1.17E-06

 Q-Chem warning in module stvman/mkSTV.C, line 318:

 Overlap eigenvalue is smaller than square root of threshold
 Use THRESH >= 12 to get rid of this warning

 Guess MOs from SCF MO coefficient file

 -----------------------------------------------------------------------
  General SCF calculation program by
  Eric Jon Sundstrom, Paul Horn, Yuezhi Mao, Dmitri Zuev, Alec White,
  David Stuck, Shaama M.S., Shane Yost, Joonho Lee, David Small,
  Daniel Levine, Susi Lehtola, Hugh Burton, Evgeny Epifanovsky,
  Bang C. Huynh
 -----------------------------------------------------------------------
 Exchange:     0.2000 Hartree-Fock + 0.0800 Slater + 0.7200 B88
 Correlation:  0.1900 VWN1RPA + 0.8100 LYP
 Using SG-1 standard quadrature grid
 using 6 threads for integral computing
 -------------------------------------------------------
 OpenMP Integral computing Module                
 Release: version 2.0, May 2017, Q-Chem Inc. Pleasanton 
 -------------------------------------------------------
 A restricted SCF calculation will be
 performed using DIIS
 SCF converges when DIIS error is below 1.0e-08
 ---------------------------------------
  Cycle       Energy         DIIS error
 ---------------------------------------
    1  -19415.7225004502      3.26e-05  
    2  -19415.7225110543      1.11e-05  
    3  -19415.7225065774      1.83e-05  
    4  -19415.7225133044      3.17e-06  
    5  -19415.7225134937      7.84e-07  
    6  -19415.7225135015      2.77e-07  
    7  -19415.7225135029      1.40e-07  
    8  -19415.7225135042      2.56e-08  
    9  -19415.7225135028      9.60e-09  Convergence criterion met
 ---------------------------------------
 SCF time:   CPU 154.93s  wall 28.00s 
 SCF   energy in the final basis set =   -19415.7225135028
 Total energy in the final basis set =   -19415.7225135028

 --------------------------------------------------------------

                    Orbital Energies (a.u.)
 --------------------------------------------------------------

 Alpha MOs
 -- Occupied --
*****************-482.8634-482.8596-176.3233-176.3231-165.7272-165.7270
********-165.7248-165.7247-165.7246 -62.5161 -62.5124 -56.3369 -56.3331
-56.3326 -56.3323 -56.3289 -56.3286 -35.8198 -35.8195 -31.3133 -31.3131
-31.3069 -31.3067 -31.3065 -31.3063 -24.7319 -24.7313 -22.9636 -22.9635
-22.9622 -22.9620 -22.9619 -22.9618 -22.9575 -22.9575 -22.9573 -22.9573
-10.3169 -10.3167 -10.2788 -10.2776 -10.2760 -10.2697  -8.7248  -8.7212
 -6.5574  -6.5535  -6.5430  -6.5422  -6.5394  -6.5387  -6.3691  -6.3688
 -4.7821  -4.7820  -4.7668  -4.7663  -4.7659  -4.7656  -2.6680  -2.6642
 -2.6642  -2.6635  -2.6605  -2.6599  -2.6521  -2.6519  -2.6486  -2.6485
 -2.0477  -2.0477  -2.0433  -2.0429  -2.0426  -2.0423  -2.0293  -2.0291
 -2.0288  -2.0288  -1.2774  -1.2764  -0.9371  -0.8689  -0.8422  -0.7900
 -0.7725  -0.7054  -0.6856  -0.6480  -0.6323  -0.5890  -0.5854  -0.5414
 -0.5259  -0.5086  -0.4867  -0.4669  -0.4423  -0.4327  -0.4252  -0.4074
 -0.3832  -0.3714  -0.3506  -0.3300  -0.3195  -0.3071  -0.3036  -0.3010
 -0.2676  -0.2645  -0.2639
 -- Virtual --
 -0.1031  -0.0699  -0.0566  -0.0483  -0.0411  -0.0179  -0.0050   0.0223
  0.0261   0.0389   0.0421   0.0537   0.0573   0.0594   0.0673   0.0746
  0.0771   0.0868   0.0884   0.0887   0.0989   0.1072   0.1092   0.1176
  0.1269   0.1274   0.1360   0.1493   0.1542   0.1542   0.1650   0.1754
  0.1785   0.1811   0.1940   0.1974   0.1996   0.2107   0.2142   0.2226
  0.2299   0.2325   0.2472   0.2501   0.2595   0.2668   0.2712   0.2979
  0.3008   0.3103   0.3294   0.3349   0.3464   0.3543   0.3644   0.3785
  0.3879   0.3931   0.3967   0.4003   0.4017   0.4079   0.4134   0.4158
  0.4214   0.4288   0.4327   0.4475   0.4535   0.4717   0.4882   0.4996
  0.4997   0.5032   0.5144   0.5226   0.5397   0.5417   0.5447   0.5516
  0.5705   0.5761   0.5833   0.5937   0.5999   0.6159   0.6258   0.6354
  0.6606   0.6621   0.6753   0.6906   0.7007   0.7037   0.7223   0.7481
  0.7622   0.7882   0.8027   0.8104   0.8215   0.8574   0.8608   0.8708
  0.9277   0.9303   0.9520   0.9762   0.9954   1.0088   1.0616   1.0686
  1.0707   1.0896   1.0935   1.1480   1.1656   1.2002   1.2282   1.2621
  1.2805   1.3286   1.3347   1.3620   1.4082   1.4108   1.4163   1.4190
  1.4379   1.4408   1.4638   1.4970   1.5135   1.5270   1.5387   1.5554
  1.5657   1.6211   1.7079   1.7172   1.7446   1.7607   1.8043   1.8097
  1.8370   1.8415   1.8807   1.9956   2.0032   2.0236   2.0279   2.0359
  2.0608   2.1182   2.1655   2.1904   2.2147   2.2361   2.2468   2.2795
  2.2991   2.3367   2.3549   2.4352   2.5604   2.6765   2.6979   2.7984
  2.8128   2.8150   2.8856   3.0039   3.0306   3.0678   3.0711   3.1414
  3.1636   3.3766   3.3853   3.6252   3.7385   3.7504   3.7510   3.7560
  3.8423   3.9100   3.9463   3.9567   3.9592   3.9605   3.9825   3.9880
  3.9891   3.9932   4.0187   4.0329   4.0409   4.0492   4.0654   4.0656
  4.1040   4.1057   4.1173   4.1747   4.2506   4.2558   4.2632   4.3132
  4.3962   4.4143   4.4228   4.5588   4.8124   4.8212   4.8540   5.9903
  6.0249   6.0741   6.1006   6.1403   6.2012   6.2915   6.3024   6.4303
  6.4458   6.6296   6.7462   6.7575   6.7691   7.5434   7.5550   7.6653
  7.6713   7.7463   7.7670  23.2598  23.7699  23.7786  23.9364  23.9437
 24.0386  27.8435  27.9526  28.3316  28.3583  28.3951  28.4017  28.4378
 28.4461  28.5213  28.5253  28.5396  28.5420  28.5535  28.5627  28.5961
 28.6305  28.6912  28.7580  47.9640  48.0080  66.7680  66.7699 127.8747
127.8949 127.9297 127.9440 127.9607 127.9943 151.6412 151.7369 289.7390
289.7504 289.8602 289.8696 289.9676 289.98781020.77191020.82771901.8035
********
 --------------------------------------------------------------

          Ground-State Mulliken Net Atomic Charges

     Atom                 Charge (a.u.)
  ----------------------------------------
      1 C                    -2.000235
      2 C                     2.482041
      3 C                    -2.175532
      4 C                     1.441028
      5 C                    -0.894972
      6 C                     1.289080
      7 F                    -0.072051
      8 Br                   -0.052084
      9 F                    -0.065896
     10 Br                   -0.143527
     11 I                     0.103957
     12 I                     0.088192
  ----------------------------------------
  Sum of atomic charges =     0.000000

 -----------------------------------------------------------------
                    Cartesian Multipole Moments
 -----------------------------------------------------------------
    Charge (ESU x 10^10)
                -0.0000
    Dipole Moment (Debye)
         X       0.7329      Y      -0.0000      Z      -0.7352
       Tot       1.0381
    Quadrupole Moments (Debye-Ang)
        XX    -131.3237     XY      -0.0000     YY    -137.5976
        XZ      -3.7348     YZ       0.0000     ZZ    -135.4321
    Octopole Moments (Debye-Ang^2)
       XXX    -668.0500    XXY      -0.0000    XYY    -240.3561
       YYY      -0.0000    XXZ     -12.3554    XYZ       0.0000
       YYZ     -12.4672    XZZ    -231.9104    YZZ       0.0000
       ZZZ     -82.3060
    Hexadecapole Moments (Debye-Ang^3)
      XXXX   -5729.9790   XXXY      -0.0000   XXYY   -1068.3308
      XYYY      -0.0000   YYYY    -170.8417   XXXZ      99.3416
      XXYZ       0.0000   XYYZ      55.2894   YYYZ       0.0000
      XXZZ   -1518.0574   XYZZ       0.0000   YYZZ    -640.2351
      XZZZ     110.6823   YZZZ      -0.0000   ZZZZ   -3521.1986
 -----------------------------------------------------------------
 Calculating analytic gradient of the SCF energy
 Gradient of SCF Energy
            1           2           3           4           5           6
    1  -0.0001951   0.0000324   0.0001218  -0.0002793  -0.0000289   0.0003317
    2   0.0000000  -0.0000000   0.0000000   0.0000000   0.0000000  -0.0000000
    3  -0.0001506  -0.0000767   0.0001681   0.0000804  -0.0001191   0.0002993
            7           8           9          10          11          12
    1   0.0000358   0.0000070   0.0000336  -0.0000387  -0.0000898   0.0000695
    2   0.0000000   0.0000000   0.0000000  -0.0000000  -0.0000000  -0.0000000
    3  -0.0000077  -0.0000214  -0.0000985   0.0000427  -0.0001637   0.0000472
 Max gradient component =       3.317E-04
 RMS gradient           =       1.140E-04
 Gradient time:  CPU 78.89 s  wall 13.26 s
 Geometry Optimization Parameters
   NAtoms,    NIC,     NZ,  NCons,   NDum,   NFix, NCnnct, MaxDiis
       12      78      12       0       0       0       0       0

 Cartesian Hessian Update
 Hessian updated using BFGS update


** GEOMETRY OPTIMIZATION IN DELOCALIZED INTERNAL COORDINATES **
   Searching for a Minimum

   Optimization Cycle:   5

                       Coordinates (Angstroms)
     ATOM                X               Y               Z
      1  C         0.0278309098    0.0000000000    0.0047934153
      2  C         0.0010972928    0.0000000000    1.3950415142
      3  C         1.2147804086    0.0000000000    2.0714339098
      4  C         2.4323453925    0.0000000000    1.3919810555
      5  C         2.4440473665    0.0000000000   -0.0118643773
      6  C         1.2238422350    0.0000000000   -0.7106782694
      7  F        -1.1372566986    0.0000000000   -0.6499511918
      8  Br       -1.6345166532    0.0000000000    2.3409860630
      9  F         1.2048681696    0.0000000000    3.4057850484
     10  Br        4.0005166100    0.0000000000    2.4623305200
     11  I         4.2978620014    0.0000000000   -1.0600425794
     12  I         1.0602994731    0.0000000000   -2.8286451083
   Point Group: c1    Number of degrees of freedom:    30


   Energy is -19415.722513503

 Hessian updated using BFGS update

 17 Hessian modes will be used to form the next step
  Hessian Eigenvalues:
     0.120707    0.132210    0.197752    0.200943    0.228433    0.243144
     0.248327    0.277873    0.367801    0.421397    0.433461    0.461905
     0.463881    0.478576    0.547706    0.572699    0.578341

 Minimum search - taking simple RFO step
 Searching for Lamda that Minimizes Along All modes
 Value Taken    Lamda =  -0.00000164
 Step Taken.  Stepsize is  0.002181

                             Maximum     Tolerance    Cnvgd?
         Gradient           0.000539      0.000300      NO
         Displacement       0.001285      0.001200      NO
         Energy change     -0.000010      0.000001      NO


 New Cartesian Coordinates Obtained by Inverse Iteration

 Displacement from previous Coordinates is:  0.004933
 ----------------------------------------------------------------
             Standard Nuclear Orientation (Angstroms)
    I     Atom           X                Y                Z
 ----------------------------------------------------------------
    1      C       0.0279171964     0.0000000000     0.0048461748
    2      C       0.0011661627     0.0000000000     1.3950481134
    3      C       1.2148134154     0.0000000000     2.0712477710
    4      C       2.4325399950     0.0000000000     1.3917775311
    5      C       2.4440378462     0.0000000000    -0.0121058565
    6      C       1.2235786449     0.0000000000    -0.7112826034
    7      F      -1.1374657276     0.0000000000    -0.6494062622
    8      Br     -1.6344827383     0.0000000000     2.3410748157
    9      F       1.2046089398     0.0000000000     3.4056801566
   10      Br      4.0008155082     0.0000000000     2.4621378946
   11      I       4.2989375004     0.0000000000    -1.0583927663
   12      I       1.0592497645     0.0000000000    -2.8294549688
 ----------------------------------------------------------------
 Nuclear Repulsion Energy =        2998.38253061 hartrees
 There are      115 alpha and      115 beta electrons
 Applying Cartesian multipole field
    Component          Value
    ---------          -----
     (2,0,0)        1.00000E-11
     (0,2,0)        2.00000E-11
     (0,0,2)       -3.00000E-11
 Nucleus-field energy     =    -0.0000000478 hartrees
 Requested basis set is 6-311++G(d,p)
 There are 134 shells and 396 basis functions
 A cutoff of  1.0D-11 yielded   5621 shell pairs
 There are     54352 function pairs (     60425 Cartesian)
 Smallest overlap matrix eigenvalue = 1.16E-06

 Q-Chem warning in module stvman/mkSTV.C, line 318:

 Overlap eigenvalue is smaller than square root of threshold
 Use THRESH >= 12 to get rid of this warning

 Guess MOs from SCF MO coefficient file

 -----------------------------------------------------------------------
  General SCF calculation program by
  Eric Jon Sundstrom, Paul Horn, Yuezhi Mao, Dmitri Zuev, Alec White,
  David Stuck, Shaama M.S., Shane Yost, Joonho Lee, David Small,
  Daniel Levine, Susi Lehtola, Hugh Burton, Evgeny Epifanovsky,
  Bang C. Huynh
 -----------------------------------------------------------------------
 Exchange:     0.2000 Hartree-Fock + 0.0800 Slater + 0.7200 B88
 Correlation:  0.1900 VWN1RPA + 0.8100 LYP
 Using SG-1 standard quadrature grid
 using 6 threads for integral computing
 -------------------------------------------------------
 OpenMP Integral computing Module                
 Release: version 2.0, May 2017, Q-Chem Inc. Pleasanton 
 -------------------------------------------------------
 A restricted SCF calculation will be
 performed using DIIS
 SCF converges when DIIS error is below 1.0e-08
 ---------------------------------------
  Cycle       Energy         DIIS error
 ---------------------------------------
    1  -19415.7225128873      1.26e-05  
    2  -19415.7225141132      2.91e-06  
    3  -19415.7225137703      5.00e-06  
    4  -19415.7225142534      9.74e-07  
    5  -19415.7225142712      2.27e-07  
    6  -19415.7225142723      8.16e-08  
    7  -19415.7225142716      3.88e-08  
    8  -19415.7225142718      7.43e-09  Convergence criterion met
 ---------------------------------------
 SCF time:   CPU 137.53s  wall 25.00s 
 SCF   energy in the final basis set =   -19415.7225142718
 Total energy in the final basis set =   -19415.7225142718

 --------------------------------------------------------------

                    Orbital Energies (a.u.)
 --------------------------------------------------------------

 Alpha MOs
 -- Occupied --
*****************-482.8634-482.8596-176.3233-176.3232-165.7272-165.7270
********-165.7248-165.7248-165.7246 -62.5161 -62.5124 -56.3369 -56.3332
-56.3326 -56.3323 -56.3289 -56.3286 -35.8197 -35.8196 -31.3132 -31.3131
-31.3069 -31.3067 -31.3065 -31.3063 -24.7318 -24.7313 -22.9636 -22.9635
-22.9622 -22.9621 -22.9619 -22.9618 -22.9575 -22.9575 -22.9573 -22.9573
-10.3169 -10.3167 -10.2789 -10.2777 -10.2760 -10.2698  -8.7248  -8.7212
 -6.5574  -6.5536  -6.5430  -6.5422  -6.5395  -6.5387  -6.3691  -6.3689
 -4.7821  -4.7820  -4.7668  -4.7663  -4.7659  -4.7657  -2.6680  -2.6642
 -2.6642  -2.6635  -2.6605  -2.6599  -2.6521  -2.6519  -2.6486  -2.6485
 -2.0477  -2.0477  -2.0433  -2.0429  -2.0425  -2.0424  -2.0293  -2.0291
 -2.0288  -2.0288  -1.2774  -1.2764  -0.9370  -0.8688  -0.8421  -0.7900
 -0.7725  -0.7054  -0.6855  -0.6480  -0.6324  -0.5890  -0.5853  -0.5414
 -0.5259  -0.5085  -0.4867  -0.4669  -0.4423  -0.4327  -0.4252  -0.4074
 -0.3833  -0.3713  -0.3506  -0.3301  -0.3195  -0.3071  -0.3035  -0.3010
 -0.2676  -0.2645  -0.2640
 -- Virtual --
 -0.1031  -0.0699  -0.0566  -0.0483  -0.0411  -0.0179  -0.0050   0.0223
  0.0261   0.0389   0.0421   0.0537   0.0573   0.0594   0.0673   0.0746
  0.0771   0.0868   0.0884   0.0887   0.0989   0.1072   0.1092   0.1177
  0.1269   0.1274   0.1360   0.1493   0.1542   0.1542   0.1649   0.1754
  0.1784   0.1811   0.1940   0.1974   0.1997   0.2108   0.2142   0.2225
  0.2299   0.2325   0.2472   0.2501   0.2595   0.2668   0.2712   0.2978
  0.3008   0.3103   0.3294   0.3349   0.3464   0.3543   0.3644   0.3785
  0.3880   0.3932   0.3967   0.4003   0.4017   0.4079   0.4135   0.4157
  0.4214   0.4288   0.4327   0.4474   0.4534   0.4716   0.4882   0.4995
  0.4997   0.5031   0.5143   0.5226   0.5398   0.5418   0.5446   0.5516
  0.5705   0.5762   0.5833   0.5936   0.5998   0.6160   0.6258   0.6353
  0.6606   0.6621   0.6753   0.6906   0.7008   0.7037   0.7223   0.7480
  0.7621   0.7882   0.8026   0.8103   0.8214   0.8574   0.8608   0.8708
  0.9276   0.9303   0.9519   0.9763   0.9954   1.0088   1.0616   1.0686
  1.0706   1.0895   1.0934   1.1481   1.1657   1.2001   1.2281   1.2617
  1.2803   1.3286   1.3349   1.3619   1.4082   1.4109   1.4164   1.4191
  1.4380   1.4409   1.4635   1.4971   1.5134   1.5271   1.5386   1.5554
  1.5656   1.6212   1.7078   1.7171   1.7446   1.7607   1.8043   1.8097
  1.8370   1.8415   1.8806   1.9956   2.0032   2.0236   2.0278   2.0359
  2.0607   2.1181   2.1655   2.1904   2.2147   2.2360   2.2467   2.2794
  2.2991   2.3365   2.3547   2.4351   2.5603   2.6765   2.6978   2.7984
  2.8127   2.8150   2.8856   3.0038   3.0305   3.0676   3.0711   3.1413
  3.1635   3.3766   3.3851   3.6250   3.7385   3.7504   3.7510   3.7560
  3.8422   3.9100   3.9464   3.9567   3.9591   3.9604   3.9825   3.9880
  3.9892   3.9932   4.0185   4.0328   4.0410   4.0492   4.0654   4.0656
  4.1040   4.1058   4.1174   4.1745   4.2506   4.2558   4.2632   4.3132
  4.3962   4.4143   4.4227   4.5587   4.8120   4.8211   4.8540   5.9903
  6.0248   6.0744   6.1006   6.1399   6.2010   6.2915   6.3024   6.4303
  6.4458   6.6295   6.7462   6.7574   6.7691   7.5434   7.5550   7.6653
  7.6712   7.7462   7.7671  23.2599  23.7697  23.7783  23.9361  23.9434
 24.0384  27.8434  27.9525  28.3316  28.3583  28.3952  28.4019  28.4376
 28.4459  28.5214  28.5253  28.5396  28.5421  28.5534  28.5627  28.5961
 28.6304  28.6911  28.7580  47.9639  48.0080  66.7679  66.7699 127.8747
127.8949 127.9298 127.9441 127.9605 127.9942 151.6411 151.7369 289.7390
289.7504 289.8602 289.8695 289.9676 289.98791020.77181020.82761901.8034
********
 --------------------------------------------------------------

          Ground-State Mulliken Net Atomic Charges

     Atom                 Charge (a.u.)
  ----------------------------------------
      1 C                    -1.998602
      2 C                     2.481775
      3 C                    -2.174625
      4 C                     1.440669
      5 C                    -0.894369
      6 C                     1.286322
      7 F                    -0.072046
      8 Br                   -0.051958
      9 F                    -0.065923
     10 Br                   -0.143492
     11 I                     0.103944
     12 I                     0.088303
  ----------------------------------------
  Sum of atomic charges =     0.000000

 -----------------------------------------------------------------
                    Cartesian Multipole Moments
 -----------------------------------------------------------------
    Charge (ESU x 10^10)
                -0.0000
    Dipole Moment (Debye)
         X       0.7334      Y      -0.0000      Z      -0.7349
       Tot       1.0383
    Quadrupole Moments (Debye-Ang)
        XX    -131.3125     XY      -0.0000     YY    -137.5993
        XZ      -3.7208     YZ      -0.0000     ZZ    -135.4344
    Octopole Moments (Debye-Ang^2)
       XXX    -667.9507    XXY      -0.0000    XYY    -240.3649
       YYY      -0.0000    XXZ     -12.3024    XYZ       0.0000
       YYZ     -12.4840    XZZ    -231.9727    YZZ      -0.0000
       ZZZ     -82.3769
    Hexadecapole Moments (Debye-Ang^3)
      XXXX   -5730.4834   XXXY      -0.0000   XXYY   -1068.5794
      XYYY      -0.0000   YYYY    -170.8449   XXXZ      98.9989
      XXYZ       0.0000   XYYZ      55.0825   YYYZ      -0.0000
      XXZZ   -1518.5260   XYZZ      -0.0000   YYZZ    -640.2518
      XZZZ     110.2276   YZZZ       0.0000   ZZZZ   -3521.1861
 -----------------------------------------------------------------
 Calculating analytic gradient of the SCF energy
 Gradient of SCF Energy
            1           2           3           4           5           6
    1  -0.0001276   0.0000226   0.0000244  -0.0001123   0.0000709   0.0000997
    2   0.0000000  -0.0000000   0.0000000  -0.0000000   0.0000000  -0.0000000
    3  -0.0000051  -0.0000733   0.0000601   0.0000570  -0.0000720   0.0000572
            7           8           9          10          11          12
    1   0.0000481  -0.0000257  -0.0000327   0.0000302   0.0000145  -0.0000123
    2  -0.0000000   0.0000000   0.0000000  -0.0000000  -0.0000000   0.0000000
    3   0.0000505  -0.0000010  -0.0000493   0.0000317   0.0000182  -0.0000740
 Max gradient component =       1.276E-04
 RMS gradient           =       4.796E-05
 Gradient time:  CPU 78.89 s  wall 13.26 s
 Geometry Optimization Parameters
   NAtoms,    NIC,     NZ,  NCons,   NDum,   NFix, NCnnct, MaxDiis
       12      78      12       0       0       0       0       0

 Cartesian Hessian Update
 Hessian updated using BFGS update


** GEOMETRY OPTIMIZATION IN DELOCALIZED INTERNAL COORDINATES **
   Searching for a Minimum

   Optimization Cycle:   6

                       Coordinates (Angstroms)
     ATOM                X               Y               Z
      1  C         0.0279171964    0.0000000000    0.0048461748
      2  C         0.0011661627    0.0000000000    1.3950481134
      3  C         1.2148134154    0.0000000000    2.0712477710
      4  C         2.4325399950    0.0000000000    1.3917775311
      5  C         2.4440378462    0.0000000000   -0.0121058565
      6  C         1.2235786449    0.0000000000   -0.7112826034
      7  F        -1.1374657276    0.0000000000   -0.6494062622
      8  Br       -1.6344827383    0.0000000000    2.3410748157
      9  F         1.2046089398    0.0000000000    3.4056801566
     10  Br        4.0008155082    0.0000000000    2.4621378946
     11  I         4.2989375004    0.0000000000   -1.0583927663
     12  I         1.0592497645    0.0000000000   -2.8294549688
   Point Group: c1    Number of degrees of freedom:    30


   Energy is -19415.722514272

 Hessian updated using BFGS update

 18 Hessian modes will be used to form the next step
  Hessian Eigenvalues:
     0.123977    0.132700    0.194460    0.201145    0.210283    0.246187
     0.247327    0.257806    0.277810    0.386959    0.430625    0.449186
     0.457535    0.475988    0.479386    0.525063    0.571142    0.582749

 Minimum search - taking simple RFO step
 Searching for Lamda that Minimizes Along All modes
 Value Taken    Lamda =   0.00000000
 Step Taken.  Stepsize is  0.000873

                             Maximum     Tolerance    Cnvgd?
         Gradient           0.000105      0.000300     YES
         Displacement       0.000547      0.001200     YES
         Energy change     -0.000001      0.000001     YES


                       Distance Matrix (Angstroms)
             C (  1)   C (  2)   C (  3)   C (  4)   C (  5)   C (  6)
   C (  2)  1.390459
   C (  3)  2.383010  1.389311
   C (  4)  2.775930  2.431376  1.394467
   C (  5)  2.416180  2.819167  2.418957  1.403930
   C (  6)  1.393717  2.435348  2.782544  2.425788  1.406545
   F (  7)  1.336474  2.340144  3.596551  4.112344  3.637763  2.361855
   Br(  8)  2.867322  1.889527  2.862044  4.176343  4.708693  4.181555
   F (  9)  3.598649  2.343270  1.334471  2.358732  3.635580  4.117006
   Br( 10)  4.671424  4.139550  2.813290  1.898726  2.923258  4.217066
   I ( 11)  4.401374  4.948758  4.393913  3.080061  2.129641  3.094886
   I ( 12)  3.016108  4.354993  4.903171  4.439001  3.139282  2.124537
             F (  7)   Br(  8)   F (  9)   Br( 10)   I ( 11)
   Br(  8)  3.031502
   F (  9)  4.682845  3.032132
   Br( 10)  6.006966  5.636598  2.951109
   I ( 11)  5.451766  6.838264  5.431650  3.533131
   I ( 12)  3.094862  5.830143  6.236829  6.054235  3.692186

 Final energy is   -19415.722514271783     


 ******************************
 **  OPTIMIZATION CONVERGED  **
 ******************************

                       Coordinates (Angstroms)
     ATOM                X               Y               Z
      1  C         0.0279171964    0.0000000000    0.0048461748
      2  C         0.0011661627    0.0000000000    1.3950481134
      3  C         1.2148134154    0.0000000000    2.0712477710
      4  C         2.4325399950    0.0000000000    1.3917775311
      5  C         2.4440378462    0.0000000000   -0.0121058565
      6  C         1.2235786449    0.0000000000   -0.7112826034
      7  F        -1.1374657276    0.0000000000   -0.6494062622
      8  Br       -1.6344827383    0.0000000000    2.3410748157
      9  F         1.2046089398    0.0000000000    3.4056801566
     10  Br        4.0008155082    0.0000000000    2.4621378946
     11  I         4.2989375004    0.0000000000   -1.0583927663
     12  I         1.0592497645    0.0000000000   -2.8294549688

Z-matrix Print:
$molecule
0 1
I 
C  1 2.129641
C  2 1.403930 1 119.895136
C  3 1.394467 2 119.630001 1 -180.000000 0
F  4 1.334471 3 119.598892 2 -180.000000 0
C  4 1.389311 3 121.714298 2 -0.000000 0
C  6 1.390459 4 118.022565 3 -0.000000 0
F  7 1.336474 6 118.207715 4 -180.000000 0
C  7 1.393717 6 122.021435 4 -0.000000 0
Br 6 1.889527 4 120.830822 3 -180.000000 0
Br 3 1.898726 2 123.844600 1 -0.000000 0
I  9 2.124537 7 116.482905 6 -180.000000 0
$end


 --------------------------------------------------------------

                    Orbital Energies (a.u.)
 --------------------------------------------------------------

 Alpha MOs
 -- Occupied --
*****************-482.8634-482.8596-176.3233-176.3232-165.7272-165.7270
********-165.7248-165.7248-165.7246 -62.5161 -62.5124 -56.3369 -56.3332
-56.3326 -56.3323 -56.3289 -56.3286 -35.8197 -35.8196 -31.3132 -31.3131
-31.3069 -31.3067 -31.3065 -31.3063 -24.7318 -24.7313 -22.9636 -22.9635
-22.9622 -22.9621 -22.9619 -22.9618 -22.9575 -22.9575 -22.9573 -22.9573
-10.3169 -10.3167 -10.2789 -10.2777 -10.2760 -10.2698  -8.7248  -8.7212
 -6.5574  -6.5536  -6.5430  -6.5422  -6.5395  -6.5387  -6.3691  -6.3689
 -4.7821  -4.7820  -4.7668  -4.7663  -4.7659  -4.7657  -2.6680  -2.6642
 -2.6642  -2.6635  -2.6605  -2.6599  -2.6521  -2.6519  -2.6486  -2.6485
 -2.0477  -2.0477  -2.0433  -2.0429  -2.0425  -2.0424  -2.0293  -2.0291
 -2.0288  -2.0288  -1.2774  -1.2764  -0.9370  -0.8688  -0.8421  -0.7900
 -0.7725  -0.7054  -0.6855  -0.6480  -0.6324  -0.5890  -0.5853  -0.5414
 -0.5259  -0.5085  -0.4867  -0.4669  -0.4423  -0.4327  -0.4252  -0.4074
 -0.3833  -0.3713  -0.3506  -0.3301  -0.3195  -0.3071  -0.3035  -0.3010
 -0.2676  -0.2645  -0.2640
 -- Virtual --
 -0.1031  -0.0699  -0.0566  -0.0483  -0.0411  -0.0179  -0.0050   0.0223
  0.0261   0.0389   0.0421   0.0537   0.0573   0.0594   0.0673   0.0746
  0.0771   0.0868   0.0884   0.0887   0.0989   0.1072   0.1092   0.1177
  0.1269   0.1274   0.1360   0.1493   0.1542   0.1542   0.1649   0.1754
  0.1784   0.1811   0.1940   0.1974   0.1997   0.2108   0.2142   0.2225
  0.2299   0.2325   0.2472   0.2501   0.2595   0.2668   0.2712   0.2978
  0.3008   0.3103   0.3294   0.3349   0.3464   0.3543   0.3644   0.3785
  0.3880   0.3932   0.3967   0.4003   0.4017   0.4079   0.4135   0.4157
  0.4214   0.4288   0.4327   0.4474   0.4534   0.4716   0.4882   0.4995
  0.4997   0.5031   0.5143   0.5226   0.5398   0.5418   0.5446   0.5516
  0.5705   0.5762   0.5833   0.5936   0.5998   0.6160   0.6258   0.6353
  0.6606   0.6621   0.6753   0.6906   0.7008   0.7037   0.7223   0.7480
  0.7621   0.7882   0.8026   0.8103   0.8214   0.8574   0.8608   0.8708
  0.9276   0.9303   0.9519   0.9763   0.9954   1.0088   1.0616   1.0686
  1.0706   1.0895   1.0934   1.1481   1.1657   1.2001   1.2281   1.2617
  1.2803   1.3286   1.3349   1.3619   1.4082   1.4109   1.4164   1.4191
  1.4380   1.4409   1.4635   1.4971   1.5134   1.5271   1.5386   1.5554
  1.5656   1.6212   1.7078   1.7171   1.7446   1.7607   1.8043   1.8097
  1.8370   1.8415   1.8806   1.9956   2.0032   2.0236   2.0278   2.0359
  2.0607   2.1181   2.1655   2.1904   2.2147   2.2360   2.2467   2.2794
  2.2991   2.3365   2.3547   2.4351   2.5603   2.6765   2.6978   2.7984
  2.8127   2.8150   2.8856   3.0038   3.0305   3.0676   3.0711   3.1413
  3.1635   3.3766   3.3851   3.6250   3.7385   3.7504   3.7510   3.7560
  3.8422   3.9100   3.9464   3.9567   3.9591   3.9604   3.9825   3.9880
  3.9892   3.9932   4.0185   4.0328   4.0410   4.0492   4.0654   4.0656
  4.1040   4.1058   4.1174   4.1745   4.2506   4.2558   4.2632   4.3132
  4.3962   4.4143   4.4227   4.5587   4.8120   4.8211   4.8540   5.9903
  6.0248   6.0744   6.1006   6.1399   6.2010   6.2915   6.3024   6.4303
  6.4458   6.6295   6.7462   6.7574   6.7691   7.5434   7.5550   7.6653
  7.6712   7.7462   7.7671  23.2599  23.7697  23.7783  23.9361  23.9434
 24.0384  27.8434  27.9525  28.3316  28.3583  28.3952  28.4019  28.4376
 28.4459  28.5214  28.5253  28.5396  28.5421  28.5534  28.5627  28.5961
 28.6304  28.6911  28.7580  47.9639  48.0080  66.7679  66.7699 127.8747
127.8949 127.9298 127.9441 127.9605 127.9942 151.6411 151.7369 289.7390
289.7504 289.8602 289.8695 289.9676 289.98791020.77181020.82761901.8034
********
 --------------------------------------------------------------

          Ground-State Mulliken Net Atomic Charges

     Atom                 Charge (a.u.)
  ----------------------------------------
      1 C                    -1.998602
      2 C                     2.481775
      3 C                    -2.174625
      4 C                     1.440669
      5 C                    -0.894369
      6 C                     1.286322
      7 F                    -0.072046
      8 Br                   -0.051958
      9 F                    -0.065923
     10 Br                   -0.143492
     11 I                     0.103944
     12 I                     0.088303
  ----------------------------------------
  Sum of atomic charges =     0.000000

 -----------------------------------------------------------------
                    Cartesian Multipole Moments
 -----------------------------------------------------------------
    Charge (ESU x 10^10)
                -0.0000
    Dipole Moment (Debye)
         X       0.7334      Y      -0.0000      Z      -0.7349
       Tot       1.0383
    Quadrupole Moments (Debye-Ang)
        XX    -131.3125     XY      -0.0000     YY    -137.5993
        XZ      -3.7208     YZ      -0.0000     ZZ    -135.4344
    Octopole Moments (Debye-Ang^2)
       XXX    -667.9507    XXY      -0.0000    XYY    -240.3649
       YYY      -0.0000    XXZ     -12.3024    XYZ       0.0000
       YYZ     -12.4840    XZZ    -231.9727    YZZ      -0.0000
       ZZZ     -82.3769
    Hexadecapole Moments (Debye-Ang^3)
      XXXX   -5730.4834   XXXY      -0.0000   XXYY   -1068.5794
      XYYY      -0.0000   YYYY    -170.8449   XXXZ      98.9989
      XXYZ       0.0000   XYYZ      55.0825   YYYZ      -0.0000
      XXZZ   -1518.5260   XYZZ      -0.0000   YYZZ    -640.2518
      XZZZ     110.2276   YZZZ       0.0000   ZZZZ   -3521.1861
 -----------------------------------------------------------------
Archival summary:
1\1\february\OPT\ProcedureUnspecified\BasisUnspecified\2r226\taweetha\MonDec205:38:012019MonDec205:38:012019\0\\#,OPT,ProcedureUnspecified,BasisUnspecified,\\0,1\I\C,1,2.12964\C,2,1.40393,1,119.895\C,3,1.39447,2,119.63,1,-180,0\F,4,1.33447,3,119.599,2,-180,0\C,4,1.38931,3,121.714,2,-0,0\C,6,1.39046,4,118.023,3,-0,0\F,7,1.33647,6,118.208,4,-180,0\C,7,1.39372,6,122.021,4,-0,0\Br,6,1.88953,4,120.831,3,-180,0\Br,3,1.89873,2,123.845,1,-0,0\I,9,2.12454,7,116.483,6,-180,0\\\@

 Total job time:  288.28s(wall), 1603.20s(cpu) 
 Mon Dec  2 05:38:01 2019

        *************************************************************
        *                                                           *
        *  Thank you very much for using Q-Chem.  Have a nice day.  *
        *                                                           *
        *************************************************************


 
User input: 2 of 2 
 
                  Welcome to Q-Chem
     A Quantum Leap Into The Future Of Chemistry


 Q-Chem 5.2 (devel), Q-Chem, Inc., Pleasanton, CA (2019)

 Yihan Shao,  Zhengting Gan,  E. Epifanovsky,  A. T. B. Gilbert,  M. Wormit,  
 J. Kussmann,  A. W. Lange,  A. Behn,  Jia Deng,  Xintian Feng,  D. Ghosh,  
 M. Goldey,  P. R. Horn,  L. D. Jacobson,  I. Kaliman,  T. Kus,  A. Landau,  
 Jie Liu,  E. I. Proynov,  R. M. Richard,  R. P. Steele,  E. J. Sundstrom,  
 H. L. Woodcock III,  P. M. Zimmerman,  D. Zuev,  B. Albrecht,  E. Alguire,  
 S. A. Baeppler,  D. Barton,  Z. Benda,  Y. A. Bernard,  E. J. Berquist,  
 K. B. Bravaya,  H. Burton,  D. Casanova,  Chun-Min Chang,  Yunqing Chen,  
 A. Chien,  K. D. Closser,  M. P. Coons,  S. Coriani,  S. Dasgupta,  
 A. L. Dempwolff,  M. Diedenhofen,  Hainam Do,  R. G. Edgar,  Po-Tung Fang,  
 S. Faraji,  S. Fatehi,  Qingguo Feng,  K. D. Fenk,  J. Fosso-Tande,  
 J. Gayvert,  Qinghui Ge,  A. Ghysels,  G. Gidofalvi,  J. Gomes,  
 J. Gonthier,  A. Gunina,  D. Hait,  M. W. D. Hanson-Heine,  
 P. H. P. Harbach,  A. W. Hauser,  M. F. Herbst,  J. E. Herr,  
 E. G. Hohenstein,  Z. C. Holden,  Kerwin Hui,  B. C. Huynh,  T.-C. Jagau,  
 Hyunjun Ji,  B. Kaduk,  K. Khistyaev,  Jaehoon Kim,  P. Klunzinger,  K. Koh,  
 D. Kosenkov,  L. Koulias,  T. Kowalczyk,  C. M. Krauter,  A. Kunitsa,  
 Ka Un Lao,  A. Laurent,  K. V. Lawler,  Joonho Lee,  D. Lefrancois,  
 S. Lehtola,  D. S. Levine,  Yi-Pei Li,  You-Sheng Lin,  Fenglai Liu,  
 E. Livshits,  A. Luenser,  P. Manohar,  E. Mansoor,  S. F. Manzer,  
 Shan-Ping Mao,  Yuezhi Mao,  N. Mardirossian,  A. V. Marenich,  
 T. Markovich,  L. A. Martinez-Martinez,  S. A. Maurer,  N. J. Mayhall,  
 S. C. McKenzie,  J.-M. Mewes,  P. Morgante,  A. F. Morrison,  
 J. W. Mullinax,  K. Nanda,  T. S. Nguyen-Beck,  R. Olivares-Amaya,  
 J. A. Parkhill,  Zheng Pei,  T. M. Perrine,  F. Plasser,  P. Pokhilko,  
 S. Prager,  A. Prociuk,  E. Ramos,  D. R. Rehn,  F. Rob,  M. Scheurer,  
 M. Schneider,  N. Sergueev,  S. M. Sharada,  S. Sharma,  D. W. Small,  
 T. Stauch,  T. Stein,  Yu-Chuan Su,  A. J. W. Thom,  A. Tkatchenko,  
 T. Tsuchimochi,  N. M. Tubman,  L. Vogt,  M. L. Vidal,  O. Vydrov,  
 M. A. Watson,  J. Wenzel,  M. de Wergifosse,  T. A. Wesolowski,  A. White,  
 J. Witte,  A. Yamada,  Jun Yang,  K. Yao,  S. Yeganeh,  S. R. Yost,  
 Zhi-Qiang You,  A. Zech,  Igor Ying Zhang,  Xing Zhang,  Yan Zhao,  
 Ying Zhu,  B. R. Brooks,  G. K. L. Chan,  C. J. Cramer,  M. S. Gordon,  
 W. J. Hehre,  A. Klamt,  M. W. Schmidt,  C. D. Sherrill,  D. G. Truhlar,  
 A. Aspuru-Guzik,  R. Baer,  A. T. Bell,  N. A. Besley,  Jeng-Da Chai,  
 A. E. DePrince, III,  R. A. DiStasio Jr.,  A. Dreuw,  B. D. Dunietz,  
 T. R. Furlani,  Chao-Ping Hsu,  Yousung Jung,  Jing Kong,  D. S. Lambrecht,  
 WanZhen Liang,  C. Ochsenfeld,  V. A. Rassolov,  L. V. Slipchenko,  
 J. E. Subotnik,  T. Van Voorhis,  J. M. Herbert,  A. I. Krylov,  
 P. M. W. Gill,  M. Head-Gordon

 Contributors to earlier versions of Q-Chem not listed above: 
 R. D. Adamson,  B. Austin,  J. Baker,  G. J. O. Beran,  K. Brandhorst,  
 S. T. Brown,  E. F. C. Byrd,  A. K. Chakraborty,  C.-L. Cheng,  
 Siu Hung Chien,  D. M. Chipman,  D. L. Crittenden,  H. Dachsel,  
 R. J. Doerksen,  A. D. Dutoi,  L. Fusti-Molnar,  W. A. Goddard III,  
 A. Golubeva-Zadorozhnaya,  S. R. Gwaltney,  G. Hawkins,  A. Heyden,  
 S. Hirata,  G. Kedziora,  F. J. Keil,  C. Kelley,  Jihan Kim,  R. A. King,  
 R. Z. Khaliullin,  P. P. Korambath,  W. Kurlancheek,  A. M. Lee,  M. S. Lee,  
 S. V. Levchenko,  Ching Yeh Lin,  D. Liotard,  R. C. Lochan,  I. Lotan,  
 P. E. Maslen,  N. Nair,  D. P. O'Neill,  D. Neuhauser,  E. Neuscamman,  
 C. M. Oana,  R. Olson,  B. Peters,  R. Peverati,  P. A. Pieniazek,  
 Y. M. Rhee,  J. Ritchie,  M. A. Rohrdanz,  E. Rosta,  N. J. Russ,  
 H. F. Schaefer III,  N. E. Schultz,  N. Shenvi,  A. C. Simmonett,  A. Sodt,  
 D. Stuck,  K. S. Thanthiriwatte,  V. Vanovschi,  Tao Wang,  A. Warshel,  
 C. F. Williams,  Q. Wu,  X. Xu,  W. Zhang

 Please cite Q-Chem as follows:
 Y. Shao et al., Mol. Phys. 113, 184-215 (2015)
 DOI: 10.1080/00268976.2014.952696

 Q-Chem 5.2.1 for Intel X86 EM64T Linux

 Parts of Q-Chem use Armadillo 8.300.2 (Tropical Shenanigans).
 http://arma.sourceforge.net/

 Q-Chem begins on Mon Dec  2 05:38:01 2019  

Host: 
0

     Scratch files written to /scratch/taweetham/qchem31934//
NAlpha2: 230
NElect   230
Mult     1
The previous job contains 0 fragments, simply inherited here

Checking the input file for inconsistencies... 	...done.

--------------------------------------------------------------
User input:
--------------------------------------------------------------

$MOLECULE
READ
$END

$REM
   JOB_TYPE 	FREQUENCY
   BASIS 	6-311++G**
   METHOD	B3LYP	
$END


--------------------------------------------------------------
 ----------------------------------------------------------------
             Standard Nuclear Orientation (Angstroms)
    I     Atom           X                Y                Z
 ----------------------------------------------------------------
    1      C       1.2655836743    -1.2255173774     0.0000000000
    2      C       2.2259453349    -0.2199913812    -0.0000000000
    3      C       1.7898613223     1.0991054177    -0.0000000000
    4      C       0.4334748872     1.4227621315    -0.0000000000
    5      C      -0.5249130218     0.3968413828    -0.0000000000
    6      C      -0.0993604565    -0.9437830238     0.0000000000
    7      F       1.6809802688    -2.4957965909     0.0000000000
    8      Br      4.0704167416    -0.6301609543    -0.0000000000
    9      F       2.7003036617     2.0747634878    -0.0000000000
   10      Br      0.0029771033     3.2720406532    -0.0000000000
   11      I      -2.5986620239     0.8815413940     0.0000000000
   12      I      -1.4116000589    -2.6146167607     0.0000000000
 ----------------------------------------------------------------
 Molecular Point Group                 Cs    NOp =  2
 Largest Abelian Subgroup              Cs    NOp =  2
 Nuclear Repulsion Energy =        2998.38253061 hartrees
 There are      115 alpha and      115 beta electrons
 Requested basis set is 6-311++G(d,p)
 There are 134 shells and 396 basis functions

 Total QAlloc Memory Limit   2000 MB
 Mega-Array Size       188 MB
 MEM_STATIC part       192 MB

                       Distance Matrix (Angstroms)
             C (  1)   C (  2)   C (  3)   C (  4)   C (  5)   C (  6)
   C (  2)  1.390459
   C (  3)  2.383010  1.389311
   C (  4)  2.775930  2.431376  1.394467
   C (  5)  2.416180  2.819167  2.418957  1.403930
   C (  6)  1.393717  2.435348  2.782544  2.425788  1.406545
   F (  7)  1.336474  2.340144  3.596551  4.112344  3.637763  2.361855
   Br(  8)  2.867322  1.889527  2.862044  4.176343  4.708693  4.181555
   F (  9)  3.598649  2.343270  1.334471  2.358732  3.635580  4.117006
   Br( 10)  4.671424  4.139550  2.813290  1.898726  2.923258  4.217066
   I ( 11)  4.401374  4.948758  4.393913  3.080061  2.129641  3.094886
   I ( 12)  3.016108  4.354993  4.903171  4.439001  3.139282  2.124537
             F (  7)   Br(  8)   F (  9)   Br( 10)   I ( 11)
   Br(  8)  3.031502
   F (  9)  4.682845  3.032132
   Br( 10)  6.006966  5.636598  2.951109
   I ( 11)  5.451766  6.838264  5.431650  3.533131
   I ( 12)  3.094862  5.830143  6.236829  6.054235  3.692186

 A cutoff of  1.0D-11 yielded   5621 shell pairs
 There are     54352 function pairs (     60425 Cartesian)
 Smallest overlap matrix eigenvalue = 1.16E-06

 Q-Chem warning in module stvman/mkSTV.C, line 318:

 Overlap eigenvalue is smaller than square root of threshold
 Use THRESH >= 12 to get rid of this warning

 Guess from superposition of atomic densities
 Warning:  Energy on first SCF cycle will be non-variational
 SAD guess density has 230.000000 electrons

 -----------------------------------------------------------------------
  General SCF calculation program by
  Eric Jon Sundstrom, Paul Horn, Yuezhi Mao, Dmitri Zuev, Alec White,
  David Stuck, Shaama M.S., Shane Yost, Joonho Lee, David Small,
  Daniel Levine, Susi Lehtola, Hugh Burton, Evgeny Epifanovsky,
  Bang C. Huynh
 -----------------------------------------------------------------------
 Exchange:     0.2000 Hartree-Fock + 0.0800 Slater + 0.7200 B88
 Correlation:  0.1900 VWN1RPA + 0.8100 LYP
 Using SG-1 standard quadrature grid
 using 6 threads for integral computing
 -------------------------------------------------------
 OpenMP Integral computing Module                
 Release: version 2.0, May 2017, Q-Chem Inc. Pleasanton 
 -------------------------------------------------------
 A restricted SCF calculation will be
 performed using DIIS
 SCF converges when DIIS error is below 1.0e-08
 ---------------------------------------
  Cycle       Energy         DIIS error
 ---------------------------------------
    1  -19418.0188878202      2.92e-02  
    2  -19415.6690147662      2.17e-03  
    3  -19415.6165329659      2.64e-03  
    4  -19415.7043954424      9.03e-04  
    5  -19415.7212700308      2.70e-04  
    6  -19415.7223775662      7.51e-05  
    7  -19415.7224689621      2.46e-05  
    8  -19415.7224796303      1.13e-05  
    9  -19415.7224817080      1.57e-06  
   10  -19415.7224817353      5.46e-07  
   11  -19415.7224817385      3.38e-07  
   12  -19415.7224817399      7.34e-08  
   13  -19415.7224817389      3.64e-08  
   14  -19415.7224817410      4.86e-09  Convergence criterion met
 ---------------------------------------
 SCF time:   CPU 246.38s  wall 44.00s 
 SCF   energy in the final basis set =   -19415.7224817410
 Total energy in the final basis set =   -19415.7224817410

 --------------------------------------------------------------
             Orbital Energies (a.u.) and Symmetries
 --------------------------------------------------------------

 Alpha MOs, Restricted
 -- Occupied --                  
*******-1165.89 -482.86 -482.86 -176.32 -176.32 -165.73 -165.73
  1 A'    2 A'    3 A'    4 A'    5 A'    6 A'    7 A'    8 A'                 
-165.72 -165.72 -165.72 -165.72  -62.52  -62.51  -56.34  -56.33
  1 A"    9 A'    2 A"   10 A'   11 A'   12 A'   13 A'   14 A'                 
-56.333 -56.332 -56.329 -56.329 -35.820 -35.820 -31.313 -31.313
  3 A"   15 A'    4 A"   16 A'   17 A'   18 A'   19 A'   20 A'                 
-31.307 -31.307 -31.307 -31.306 -24.732 -24.731 -22.964 -22.963
  5 A"    6 A"   21 A'   22 A'   23 A'   24 A'   25 A'   26 A'                 
-22.962 -22.962 -22.962 -22.962 -22.958 -22.958 -22.957 -22.957
  7 A"    8 A"   27 A'   28 A'   29 A'    9 A"   30 A'   10 A"                 
-10.317 -10.317 -10.279 -10.278 -10.276 -10.270  -8.725  -8.721
 31 A'   32 A'   33 A'   34 A'   35 A'   36 A'   37 A'   38 A'                 
 -6.557  -6.554  -6.543  -6.542  -6.539  -6.539  -6.369  -6.369
 39 A'   40 A'   11 A"   41 A'   12 A"   42 A'   43 A'   44 A'                 
 -4.782  -4.782  -4.767  -4.766  -4.766  -4.766  -2.668  -2.664
 45 A'   46 A'   13 A"   14 A"   47 A'   48 A'   49 A'   50 A'                 
 -2.664  -2.664  -2.660  -2.660  -2.652  -2.652  -2.649  -2.649
 15 A"   51 A'   16 A"   52 A'   53 A'   17 A"   54 A'   18 A"                 
 -2.048  -2.048  -2.043  -2.043  -2.043  -2.042  -2.029  -2.029
 55 A'   56 A'   19 A"   20 A"   57 A'   58 A'   59 A'   21 A"                 
 -2.029  -2.029  -1.277  -1.276  -0.937  -0.869  -0.842  -0.790
 22 A"   60 A'   61 A'   62 A'   63 A'   64 A'   65 A'   66 A'                 
 -0.772  -0.705  -0.686  -0.648  -0.632  -0.589  -0.585  -0.541
 67 A'   68 A'   69 A'   70 A'   71 A'   72 A'   73 A'   74 A'                 
 -0.526  -0.509  -0.487  -0.467  -0.442  -0.433  -0.425  -0.407
 23 A"   24 A"   75 A'   76 A'   77 A'   78 A'   25 A"   79 A'                 
 -0.383  -0.371  -0.351  -0.330  -0.320  -0.307  -0.304  -0.301
 80 A'   26 A"   27 A"   81 A'   82 A'   28 A"   83 A'   29 A"                 
 -0.268  -0.265  -0.264
 30 A"   31 A"   84 A'                                                         
 -- Virtual --                   
 -0.103  -0.070  -0.057  -0.048  -0.041  -0.018  -0.005   0.022
 85 A'   32 A"   33 A"   86 A'   87 A'   88 A'   89 A'   90 A'                 
  0.026   0.039   0.042   0.054   0.057   0.059   0.067   0.075
 91 A'   34 A"   92 A'   93 A'   94 A'   35 A"   95 A'   36 A"                 
  0.077   0.087   0.088   0.089   0.099   0.107   0.109   0.118
 96 A'   97 A'   98 A'   37 A"   38 A"   99 A'   39 A"  100 A'                 
  0.127   0.127   0.136   0.149   0.154   0.154   0.165   0.176
101 A'   40 A"  102 A'  103 A'  104 A'   41 A"  105 A'  106 A'                 
  0.178   0.181   0.194   0.197   0.200   0.211   0.214   0.223
107 A'   42 A"  108 A'  109 A'  110 A'  111 A'  112 A'  113 A'                 
  0.230   0.232   0.247   0.250   0.259   0.267   0.271   0.298
 43 A"  114 A'  115 A'  116 A'   44 A"  117 A'  118 A'   45 A"                 
  0.300   0.310   0.330   0.335   0.347   0.354   0.365   0.378
119 A'  120 A'   46 A"  121 A'  122 A'  123 A'  124 A'  125 A'                 
  0.388   0.393   0.397   0.400   0.402   0.408   0.414   0.416
126 A'   47 A"  127 A'   48 A"  128 A'  129 A'  130 A'   49 A"                 
  0.421   0.429   0.433   0.447   0.453   0.471   0.488   0.500
131 A'   50 A"   51 A"  132 A'  133 A'   52 A"  134 A'   53 A"                 
  0.500   0.503   0.514   0.523   0.540   0.542   0.545   0.551
135 A'  136 A'  137 A'   54 A"   55 A"   56 A"  138 A'   57 A"                 
  0.570   0.576   0.583   0.594   0.600   0.616   0.625   0.635
139 A'  140 A'   58 A"  141 A'   59 A"  142 A'  143 A'  144 A'                 
  0.661   0.662   0.675   0.691   0.701   0.704   0.722   0.748
 60 A"  145 A'  146 A'  147 A'  148 A'   61 A"  149 A'  150 A'                 
  0.762   0.788   0.803   0.810   0.821   0.857   0.861   0.871
151 A'  152 A'  153 A'  154 A'  155 A'  156 A'   62 A"  157 A'                 
  0.927   0.930   0.952   0.976   0.995   1.009   1.062   1.069
158 A'   63 A"  159 A'  160 A'  161 A'  162 A'  163 A'  164 A'                 
  1.071   1.089   1.094   1.148   1.166   1.200   1.228   1.262
 64 A"  165 A'  166 A'   65 A"   66 A"   67 A"   68 A"  167 A'                 
  1.280   1.329   1.335   1.362   1.408   1.411   1.416   1.419
168 A'   69 A"  169 A'   70 A"   71 A"  170 A'   72 A"  171 A'                 
  1.438   1.441   1.464   1.497   1.513   1.527   1.539   1.555
172 A'  173 A'  174 A'  175 A'  176 A'  177 A'  178 A'  179 A'                 
  1.566   1.621   1.708   1.717   1.744   1.761   1.804   1.810
180 A'  181 A'   73 A"   74 A"  182 A'  183 A'  184 A'  185 A'                 
  1.837   1.841   1.881   1.996   2.004   2.024   2.028   2.036
 75 A"   76 A"   77 A"  186 A'   78 A"  187 A'  188 A'   79 A"                 
  2.060   2.118   2.165   2.190   2.214   2.236   2.247   2.279
189 A'  190 A'  191 A'  192 A'  193 A'  194 A'   80 A"  195 A'                 
  2.299   2.336   2.355   2.435   2.560   2.677   2.698   2.798
196 A'  197 A'  198 A'  199 A'   81 A"   82 A"   83 A"   84 A"                 
  2.813   2.815   2.886   3.004   3.031   3.068   3.071   3.141
200 A'   85 A"  201 A'  202 A'   86 A"  203 A'  204 A'  205 A'                 
  3.164   3.377   3.385   3.625   3.738   3.750   3.751   3.756
206 A'  207 A'  208 A'  209 A'  210 A'   87 A"   88 A"  211 A'                 
  3.842   3.910   3.947   3.957   3.959   3.960   3.983   3.988
212 A'  213 A'   89 A"   90 A"   91 A"   92 A"   93 A"   94 A"                 
  3.989   3.993   4.018   4.033   4.041   4.049   4.065   4.065
214 A'   95 A"  215 A'   96 A"  216 A'  217 A'  218 A'   97 A"                 
  4.104   4.106   4.117   4.174   4.251   4.256   4.263   4.313
 98 A"  219 A'  220 A'  221 A'  222 A'  223 A'  224 A'  225 A'                 
  4.396   4.414   4.423   4.559   4.812   4.821   4.854   5.990
226 A'  227 A'  228 A'  229 A'  230 A'  231 A'  232 A'   99 A"                 
  6.025   6.075   6.101   6.140   6.201   6.292   6.302   6.430
100 A"  233 A'  234 A'  235 A'  236 A'  101 A"  102 A"  237 A'                 
  6.446   6.630   6.746   6.758   6.769   7.544   7.555   7.666
238 A'  239 A'  240 A'  241 A'  242 A'  103 A"  104 A"  243 A'                 
  7.672   7.747   7.767  23.260  23.770  23.778  23.936  23.943
244 A'  245 A'  246 A'  247 A'  248 A'  249 A'  250 A'  251 A'                 
 24.038  27.843  27.952  28.332  28.358  28.395  28.402  28.438
252 A'  253 A'  254 A'  105 A"  106 A"  255 A'  256 A'  257 A'                 
 28.446  28.521  28.525  28.540  28.542  28.553  28.563  28.596
258 A'  107 A"  108 A"  109 A"  259 A'  260 A'  110 A"  261 A'                 
 28.630  28.691  28.758  47.964  48.008  66.768  66.770 127.875
262 A'  263 A'  264 A'  265 A'  266 A'  267 A'  268 A'  111 A"                 
127.895 127.930 127.944 127.961 127.994 151.641 151.737 289.739
112 A"  269 A'  270 A'  271 A'  272 A'  273 A'  274 A'  113 A"                 
289.750 289.860 289.870 289.968 289.9881020.7721020.8281901.803
114 A"  275 A'  276 A'  277 A'  278 A'  279 A'  280 A'  281 A'                 
*******
282 A'                                                                         

 Beta MOs, Restricted
 -- Occupied --                  
*******-1165.89 -482.86 -482.86 -176.32 -176.32 -165.73 -165.73
  1 A'    2 A'    3 A'    4 A'    5 A'    6 A'    7 A'    8 A'                 
-165.72 -165.72 -165.72 -165.72  -62.52  -62.51  -56.34  -56.33
  1 A"    9 A'    2 A"   10 A'   11 A'   12 A'   13 A'   14 A'                 
-56.333 -56.332 -56.329 -56.329 -35.820 -35.820 -31.313 -31.313
  3 A"   15 A'    4 A"   16 A'   17 A'   18 A'   19 A'   20 A'                 
-31.307 -31.307 -31.307 -31.306 -24.732 -24.731 -22.964 -22.963
  5 A"    6 A"   21 A'   22 A'   23 A'   24 A'   25 A'   26 A'                 
-22.962 -22.962 -22.962 -22.962 -22.958 -22.958 -22.957 -22.957
  7 A"    8 A"   27 A'   28 A'   29 A'    9 A"   30 A'   10 A"                 
-10.317 -10.317 -10.279 -10.278 -10.276 -10.270  -8.725  -8.721
 31 A'   32 A'   33 A'   34 A'   35 A'   36 A'   37 A'   38 A'                 
 -6.557  -6.554  -6.543  -6.542  -6.539  -6.539  -6.369  -6.369
 39 A'   40 A'   11 A"   41 A'   12 A"   42 A'   43 A'   44 A'                 
 -4.782  -4.782  -4.767  -4.766  -4.766  -4.766  -2.668  -2.664
 45 A'   46 A'   13 A"   14 A"   47 A'   48 A'   49 A'   50 A'                 
 -2.664  -2.664  -2.660  -2.660  -2.652  -2.652  -2.649  -2.649
 15 A"   51 A'   16 A"   52 A'   53 A'   17 A"   54 A'   18 A"                 
 -2.048  -2.048  -2.043  -2.043  -2.043  -2.042  -2.029  -2.029
 55 A'   56 A'   19 A"   20 A"   57 A'   58 A'   59 A'   21 A"                 
 -2.029  -2.029  -1.277  -1.276  -0.937  -0.869  -0.842  -0.790
 22 A"   60 A'   61 A'   62 A'   63 A'   64 A'   65 A'   66 A'                 
 -0.772  -0.705  -0.686  -0.648  -0.632  -0.589  -0.585  -0.541
 67 A'   68 A'   69 A'   70 A'   71 A'   72 A'   73 A'   74 A'                 
 -0.526  -0.509  -0.487  -0.467  -0.442  -0.433  -0.425  -0.407
 23 A"   24 A"   75 A'   76 A'   77 A'   78 A'   25 A"   79 A'                 
 -0.383  -0.371  -0.351  -0.330  -0.320  -0.307  -0.304  -0.301
 80 A'   26 A"   27 A"   81 A'   82 A'   28 A"   83 A'   29 A"                 
 -0.268  -0.265  -0.264
 30 A"   31 A"   84 A'                                                         
 -- Virtual --                   
 -0.103  -0.070  -0.057  -0.048  -0.041  -0.018  -0.005   0.022
 85 A'   32 A"   33 A"   86 A'   87 A'   88 A'   89 A'   90 A'                 
  0.026   0.039   0.042   0.054   0.057   0.059   0.067   0.075
 91 A'   34 A"   92 A'   93 A'   94 A'   35 A"   95 A'   36 A"                 
  0.077   0.087   0.088   0.089   0.099   0.107   0.109   0.118
 96 A'   97 A'   98 A'   37 A"   38 A"   99 A'   39 A"  100 A'                 
  0.127   0.127   0.136   0.149   0.154   0.154   0.165   0.176
101 A'   40 A"  102 A'  103 A'  104 A'   41 A"  105 A'  106 A'                 
  0.178   0.181   0.194   0.197   0.200   0.211   0.214   0.223
107 A'   42 A"  108 A'  109 A'  110 A'  111 A'  112 A'  113 A'                 
  0.230   0.232   0.247   0.250   0.259   0.267   0.271   0.298
 43 A"  114 A'  115 A'  116 A'   44 A"  117 A'  118 A'   45 A"                 
  0.300   0.310   0.330   0.335   0.347   0.354   0.365   0.378
119 A'  120 A'   46 A"  121 A'  122 A'  123 A'  124 A'  125 A'                 
  0.388   0.393   0.397   0.400   0.402   0.408   0.414   0.416
126 A'   47 A"  127 A'   48 A"  128 A'  129 A'  130 A'   49 A"                 
  0.421   0.429   0.433   0.447   0.453   0.471   0.488   0.500
131 A'   50 A"   51 A"  132 A'  133 A'   52 A"  134 A'   53 A"                 
  0.500   0.503   0.514   0.523   0.540   0.542   0.545   0.551
135 A'  136 A'  137 A'   54 A"   55 A"   56 A"  138 A'   57 A"                 
  0.570   0.576   0.583   0.594   0.600   0.616   0.625   0.635
139 A'  140 A'   58 A"  141 A'   59 A"  142 A'  143 A'  144 A'                 
  0.661   0.662   0.675   0.691   0.701   0.704   0.722   0.748
 60 A"  145 A'  146 A'  147 A'  148 A'   61 A"  149 A'  150 A'                 
  0.762   0.788   0.803   0.810   0.821   0.857   0.861   0.871
151 A'  152 A'  153 A'  154 A'  155 A'  156 A'   62 A"  157 A'                 
  0.927   0.930   0.952   0.976   0.995   1.009   1.062   1.069
158 A'   63 A"  159 A'  160 A'  161 A'  162 A'  163 A'  164 A'                 
  1.071   1.089   1.094   1.148   1.166   1.200   1.228   1.262
 64 A"  165 A'  166 A'   65 A"   66 A"   67 A"   68 A"  167 A'                 
  1.280   1.329   1.335   1.362   1.408   1.411   1.416   1.419
168 A'   69 A"  169 A'   70 A"   71 A"  170 A'   72 A"  171 A'                 
  1.438   1.441   1.464   1.497   1.513   1.527   1.539   1.555
172 A'  173 A'  174 A'  175 A'  176 A'  177 A'  178 A'  179 A'                 
  1.566   1.621   1.708   1.717   1.744   1.761   1.804   1.810
180 A'  181 A'   73 A"   74 A"  182 A'  183 A'  184 A'  185 A'                 
  1.837   1.841   1.881   1.996   2.004   2.024   2.028   2.036
 75 A"   76 A"   77 A"  186 A'   78 A"  187 A'  188 A'   79 A"                 
  2.060   2.118   2.165   2.190   2.214   2.236   2.247   2.279
189 A'  190 A'  191 A'  192 A'  193 A'  194 A'   80 A"  195 A'                 
  2.299   2.336   2.355   2.435   2.560   2.677   2.698   2.798
196 A'  197 A'  198 A'  199 A'   81 A"   82 A"   83 A"   84 A"                 
  2.813   2.815   2.886   3.004   3.031   3.068   3.071   3.141
200 A'   85 A"  201 A'  202 A'   86 A"  203 A'  204 A'  205 A'                 
  3.164   3.377   3.385   3.625   3.738   3.750   3.751   3.756
206 A'  207 A'  208 A'  209 A'  210 A'   87 A"   88 A"  211 A'                 
  3.842   3.910   3.947   3.957   3.959   3.960   3.983   3.988
212 A'  213 A'   89 A"   90 A"   91 A"   92 A"   93 A"   94 A"                 
  3.989   3.993   4.018   4.033   4.041   4.049   4.065   4.065
214 A'   95 A"  215 A'   96 A"  216 A'  217 A'  218 A'   97 A"                 
  4.104   4.106   4.117   4.174   4.251   4.256   4.263   4.313
 98 A"  219 A'  220 A'  221 A'  222 A'  223 A'  224 A'  225 A'                 
  4.396   4.414   4.423   4.559   4.812   4.821   4.854   5.990
226 A'  227 A'  228 A'  229 A'  230 A'  231 A'  232 A'   99 A"                 
  6.025   6.075   6.101   6.140   6.201   6.292   6.302   6.430
100 A"  233 A'  234 A'  235 A'  236 A'  101 A"  102 A"  237 A'                 
  6.446   6.630   6.746   6.758   6.769   7.544   7.555   7.666
238 A'  239 A'  240 A'  241 A'  242 A'  103 A"  104 A"  243 A'                 
  7.672   7.747   7.767  23.260  23.770  23.778  23.936  23.943
244 A'  245 A'  246 A'  247 A'  248 A'  249 A'  250 A'  251 A'                 
 24.038  27.843  27.952  28.332  28.358  28.395  28.402  28.438
252 A'  253 A'  254 A'  105 A"  106 A"  255 A'  256 A'  257 A'                 
 28.446  28.521  28.525  28.540  28.542  28.553  28.563  28.596
258 A'  107 A"  108 A"  109 A"  259 A'  260 A'  110 A"  261 A'                 
 28.630  28.691  28.758  47.964  48.008  66.768  66.770 127.875
262 A'  263 A'  264 A'  265 A'  266 A'  267 A'  268 A'  111 A"                 
127.895 127.930 127.944 127.961 127.994 151.641 151.737 289.739
112 A"  269 A'  270 A'  271 A'  272 A'  273 A'  274 A'  113 A"                 
289.750 289.860 289.870 289.968 289.9881020.7721020.8281901.803
114 A"  275 A'  276 A'  277 A'  278 A'  279 A'  280 A'  281 A'                 
*******
282 A'                                                                         
 --------------------------------------------------------------

          Ground-State Mulliken Net Atomic Charges

     Atom                 Charge (a.u.)
  ----------------------------------------
      1 C                    -2.011206
      2 C                     2.473446
      3 C                    -2.172577
      4 C                     1.439343
      5 C                    -0.896865
      6 C                     1.310806
      7 F                    -0.071431
      8 Br                   -0.050978
      9 F                    -0.065681
     10 Br                   -0.144509
     11 I                     0.102967
     12 I                     0.086685
  ----------------------------------------
  Sum of atomic charges =     0.000000

 -----------------------------------------------------------------
                    Cartesian Multipole Moments
 -----------------------------------------------------------------
    Charge (ESU x 10^10)
                -0.0000
    Dipole Moment (Debye)
         X      -1.0342      Y      -0.0462      Z       0.0000
       Tot       1.0352
    Quadrupole Moments (Debye-Ang)
        XX    -132.1567     XY      -0.4997     YY    -137.1484
        XZ      -0.0000     YZ      -0.0000     ZZ    -137.6010
    Octopole Moments (Debye-Ang^2)
       XXX     -41.2316    XXY     -10.6908    XYY     -36.8194
       YYY       6.0936    XXZ       0.0000    XYZ       0.0000
       YYZ       0.0000    XZZ      -7.9817    YZZ      -0.1151
       ZZZ       0.0000
    Hexadecapole Moments (Debye-Ang^3)
      XXXX   -3807.3346   XXXY     -76.5905   XXYY   -1197.8436
      XYYY      35.2546   YYYY   -3037.2126   XXXZ      -0.0000
      XXYZ      -0.0000   XYYZ      -0.0000   YYYZ      -0.0000
      XXZZ    -721.4273   XYZZ      -1.7071   YYZZ    -566.9098
      XZZZ      -0.0000   YZZZ      -0.0000   ZZZZ    -170.8551
 -----------------------------------------------------------------
 Calculating MO derivatives via CPSCF
    1     0    39    0.0286445  
    2     0    39    0.0069251  
    3     0    39    0.0015418  
    4     0    39    0.0002097  
    5    23    16    0.0000294  
    6    37     2    0.0000020  
    7    39     0    0.0000001  Converged
 Time for AOints: 293.1 s (CPU) 49.2 s (wall)
 ------------------------------------------------------------------------------
                     AOints        : Timing summary (seconds)
 ------------------------------------------------------------------------------
     job step          cpu (% of tot)      sys (% of tot)     wall (% of tot)
 ------------------------------------------------------------------------------
  AOints            0.2931E+03 ( 8.1)   0.1500E-04 ( 5.5)   0.4920E+02 ( 7.9)
 ------------------------------------------------------------------------------
   Grand Totals     0.3597E+04          0.2710E-03          0.6196E+03
 ------------------------------------------------------------------------------
 Polarizability Matrix (a.u.)
            1           2           3
    1-226.5507079   1.9983377  -0.0000000
    2   1.9983377-201.5500279   0.0000000
    3  -0.0000000   0.0000000 -97.7652619
 Calculating analytic Hessian of the SCF energy

 Direct stationary perturbation theory relativistic correction:

 rels  =     227.644336903431
 relv  =    -764.438133371293
 rel2e =     108.972456481338
 E_rel =    -427.821339986524

 Hessian of the SCF Energy
            1           2           3           4           5           6
    1   0.6542164   0.0054036  -0.0000000  -0.2103315  -0.0735539   0.0000000
    2   0.0054036   0.6666475   0.0000000  -0.1464686  -0.2060361  -0.0000000
    3  -0.0000000   0.0000000   0.1407097   0.0000000  -0.0000000  -0.0583105
    4  -0.2103315  -0.1464686   0.0000000   0.5363164   0.0267066  -0.0000000
    5  -0.0735539  -0.2060361  -0.0000000   0.0267066   0.6535048  -0.0000000
    6   0.0000000  -0.0000000  -0.0583105  -0.0000000  -0.0000000   0.0970264
    7   0.0689139   0.0014355   0.0000000  -0.1259151   0.0356788  -0.0000000
    8  -0.0580627  -0.0523399   0.0000000   0.1083465  -0.2960455   0.0000000
    9   0.0000000  -0.0000000  -0.0024564  -0.0000000   0.0000000  -0.0575871
   10  -0.0667767  -0.0199993  -0.0000000  -0.0013800   0.0843519   0.0000000
   11  -0.0176574  -0.0067151  -0.0000000   0.0280376   0.0052583  -0.0000000
   12  -0.0000000   0.0000000   0.0048834  -0.0000000  -0.0000000   0.0060513
   13  -0.0010664   0.0313285   0.0000000  -0.0024857  -0.0146207  -0.0000000
   14   0.0865686   0.0071503  -0.0000000  -0.0144819  -0.0626344   0.0000000
   15  -0.0000000  -0.0000000  -0.0021721   0.0000000  -0.0000000   0.0048339
   16  -0.2969068   0.0669375  -0.0000000  -0.0438695  -0.0600192   0.0000000
   17   0.0007420  -0.1018747   0.0000000  -0.0037466   0.0462053  -0.0000000
   18  -0.0000000  -0.0000000  -0.0556880   0.0000000  -0.0000000   0.0071134
   19  -0.0929464   0.0742488   0.0000000   0.0086919  -0.0230257  -0.0000000
   20   0.0707869  -0.2981589   0.0000000   0.0143228  -0.0594450   0.0000000
   21   0.0000000  -0.0000000  -0.0420724  -0.0000000   0.0000000   0.0070066
   22  -0.0354965   0.0092192   0.0000000  -0.1570241   0.0276115  -0.0000000
   23  -0.0093750   0.0040583  -0.0000000   0.0273103  -0.0378443   0.0000000
   24  -0.0000000   0.0000000   0.0038372   0.0000000  -0.0000000  -0.0168731
   25  -0.0030941   0.0022972   0.0000000   0.0002670  -0.0048025  -0.0000000
   26   0.0083774  -0.0002845   0.0000000  -0.0420297  -0.0493806  -0.0000000
   27  -0.0000000  -0.0000000   0.0056265  -0.0000000   0.0000000   0.0068083
   28   0.0003768  -0.0001087   0.0000000  -0.0026189  -0.0023204  -0.0000000
   29  -0.0012919   0.0001307  -0.0000000   0.0009451   0.0040215   0.0000000
   30   0.0000000  -0.0000000  -0.0011084   0.0000000   0.0000000   0.0028110
   31   0.0029349   0.0013548  -0.0000000  -0.0007242   0.0001561   0.0000000
   32  -0.0009914  -0.0021825   0.0000000   0.0001652  -0.0001084  -0.0000000
   33   0.0000000   0.0000000   0.0032122  -0.0000000  -0.0000000  -0.0011415
   34  -0.0198268  -0.0256583   0.0000000  -0.0009206   0.0038448  -0.0000000
   35  -0.0109431  -0.0103915   0.0000000   0.0008914   0.0025053   0.0000000
   36   0.0000000   0.0000000   0.0035388  -0.0000000  -0.0000000   0.0022613
            7           8           9          10          11          12
    1   0.0689139  -0.0580627   0.0000000  -0.0667767  -0.0176574  -0.0000000
    2   0.0014355  -0.0523399  -0.0000000  -0.0199993  -0.0067151   0.0000000
    3   0.0000000   0.0000000  -0.0024564  -0.0000000  -0.0000000   0.0048834
    4  -0.1259151   0.1083465  -0.0000000  -0.0013800   0.0280376  -0.0000000
    5   0.0356788  -0.2960455   0.0000000   0.0843519   0.0052583  -0.0000000
    6  -0.0000000   0.0000000  -0.0575871   0.0000000  -0.0000000   0.0060513
    7   0.6591612   0.0015913  -0.0000000  -0.2879609   0.0899244  -0.0000000
    8   0.0015913   0.6808256  -0.0000000   0.0160682  -0.1094198   0.0000000
    9  -0.0000000  -0.0000000   0.1404322  -0.0000000  -0.0000000  -0.0574485
   10  -0.2879609   0.0160682  -0.0000000   0.5953165   0.0260748   0.0000000
   11   0.0899244  -0.1094198  -0.0000000   0.0260748   0.5006419   0.0000000
   12  -0.0000000   0.0000000  -0.0574485   0.0000000   0.0000000   0.0949497
   13  -0.0457373  -0.0057409   0.0000000  -0.1845361  -0.1191105  -0.0000000
   14  -0.0630673   0.0513658  -0.0000000  -0.0763324  -0.1955256   0.0000000
   15  -0.0000000  -0.0000000  -0.0007004   0.0000000   0.0000000  -0.0441012
   16  -0.0405094   0.0356785  -0.0000000   0.0519103   0.0012446   0.0000000
   17   0.0337182  -0.0313955  -0.0000000  -0.0477137  -0.0478883  -0.0000000
   18   0.0000000  -0.0000000   0.0044798   0.0000000  -0.0000000   0.0007717
   19  -0.0067913   0.0008259  -0.0000000   0.0023684   0.0005644   0.0000000
   20  -0.0054907   0.0034453   0.0000000   0.0022124   0.0002627  -0.0000000
   21  -0.0000000  -0.0000000   0.0055359   0.0000000  -0.0000000  -0.0014407
   22  -0.0287439   0.0059445   0.0000000   0.0036268   0.0008573   0.0000000
   23   0.0249980  -0.0031715  -0.0000000  -0.0017929  -0.0026316  -0.0000000
   24   0.0000000  -0.0000000   0.0039728  -0.0000000   0.0000000   0.0028062
   25  -0.1886231  -0.1285158  -0.0000000  -0.0444357  -0.0421061  -0.0000000
   26  -0.1271688  -0.2102401   0.0000000  -0.0083554  -0.0035584  -0.0000000
   27   0.0000000  -0.0000000  -0.0428873   0.0000000   0.0000000   0.0065900
   28  -0.0063306   0.0276032  -0.0000000  -0.0385619   0.0279897   0.0000000
   29   0.0085115  -0.0312278  -0.0000000   0.0305024  -0.1419562   0.0000000
   30   0.0000000  -0.0000000   0.0045410  -0.0000000   0.0000000  -0.0170848
   31   0.0022012  -0.0035890  -0.0000000  -0.0300868   0.0032566   0.0000000
   32  -0.0007933  -0.0012821  -0.0000000  -0.0074053   0.0023492  -0.0000000
   33   0.0000000   0.0000000   0.0030486  -0.0000000  -0.0000000   0.0012453
   34   0.0003259  -0.0001486   0.0000000   0.0005199   0.0009291  -0.0000000
   35   0.0006628  -0.0005162   0.0000000   0.0023884  -0.0008167   0.0000000
   36  -0.0000000  -0.0000000  -0.0009306   0.0000000   0.0000000   0.0027776
           13          14          15          16          17          18
    1  -0.0010664   0.0865686  -0.0000000  -0.2969068   0.0007420  -0.0000000
    2   0.0313285   0.0071503  -0.0000000   0.0669375  -0.1018747  -0.0000000
    3   0.0000000  -0.0000000  -0.0021721  -0.0000000   0.0000000  -0.0556880
    4  -0.0024857  -0.0144819   0.0000000  -0.0438695  -0.0037466   0.0000000
    5  -0.0146207  -0.0626344  -0.0000000  -0.0600192   0.0462053  -0.0000000
    6  -0.0000000   0.0000000   0.0048339   0.0000000  -0.0000000   0.0071134
    7  -0.0457373  -0.0630673  -0.0000000  -0.0405094   0.0337182   0.0000000
    8  -0.0057409   0.0513658  -0.0000000   0.0356785  -0.0313955  -0.0000000
    9   0.0000000  -0.0000000  -0.0007004  -0.0000000  -0.0000000   0.0044798
   10  -0.1845361  -0.0763324   0.0000000   0.0519103  -0.0477137   0.0000000
   11  -0.1191105  -0.1955256   0.0000000   0.0012446  -0.0478883  -0.0000000
   12  -0.0000000   0.0000000  -0.0441012   0.0000000  -0.0000000   0.0007717
   13   0.4088398   0.0298359   0.0000000  -0.1080134   0.0729768  -0.0000000
   14   0.0298359   0.5515490   0.0000000   0.0373178  -0.2652518  -0.0000000
   15   0.0000000   0.0000000   0.0882155  -0.0000000  -0.0000000  -0.0423462
   16  -0.1080134   0.0373178  -0.0000000   0.5278841  -0.0843928   0.0000000
   17   0.0729768  -0.2652518  -0.0000000  -0.0843928   0.4769991   0.0000000
   18  -0.0000000  -0.0000000  -0.0423462   0.0000000   0.0000000   0.0902852
   19  -0.0047189  -0.0041489   0.0000000  -0.0175733   0.0488346   0.0000000
   20  -0.0004646   0.0006765   0.0000000   0.0163799  -0.0277997  -0.0000000
   21  -0.0000000  -0.0000000   0.0054243   0.0000000   0.0000000   0.0055869
   22  -0.0009686   0.0002155  -0.0000000   0.0022900  -0.0035714   0.0000000
   23   0.0003000   0.0001797   0.0000000  -0.0009235  -0.0017867   0.0000000
   24   0.0000000  -0.0000000  -0.0009137  -0.0000000  -0.0000000   0.0027654
   25  -0.0019557   0.0057465   0.0000000   0.0007032  -0.0013286  -0.0000000
   26   0.0019177  -0.0018723   0.0000000  -0.0027873   0.0010591  -0.0000000
   27  -0.0000000  -0.0000000   0.0050742   0.0000000   0.0000000  -0.0013629
   28   0.0035674  -0.0099194  -0.0000000  -0.0016162  -0.0007456  -0.0000000
   29   0.0044179  -0.0312784  -0.0000000  -0.0022873   0.0004227   0.0000000
   30   0.0000000  -0.0000000   0.0005938  -0.0000000   0.0000000   0.0034247
   31  -0.0618165   0.0131264  -0.0000000  -0.0212571   0.0094947   0.0000000
   32   0.0139011  -0.0314261  -0.0000000   0.0190852  -0.0058732   0.0000000
   33  -0.0000000  -0.0000000  -0.0140116   0.0000000   0.0000000   0.0005812
   34  -0.0011195  -0.0048673   0.0000000  -0.0530274  -0.0242636  -0.0000000
   35  -0.0147411  -0.0229329  -0.0000000  -0.0262339  -0.0428194   0.0000000
   36   0.0000000  -0.0000000   0.0001033  -0.0000000  -0.0000000  -0.0156113
           19          20          21          22          23          24
    1  -0.0929464   0.0707869   0.0000000  -0.0354965  -0.0093750  -0.0000000
    2   0.0742488  -0.2981589  -0.0000000   0.0092192   0.0040583   0.0000000
    3   0.0000000   0.0000000  -0.0420724   0.0000000  -0.0000000   0.0038372
    4   0.0086919   0.0143228  -0.0000000  -0.1570241   0.0273103   0.0000000
    5  -0.0230257  -0.0594450   0.0000000   0.0276115  -0.0378443  -0.0000000
    6  -0.0000000   0.0000000   0.0070066  -0.0000000   0.0000000  -0.0168731
    7  -0.0067913  -0.0054907  -0.0000000  -0.0287439   0.0249980   0.0000000
    8   0.0008259   0.0034453  -0.0000000   0.0059445  -0.0031715  -0.0000000
    9  -0.0000000   0.0000000   0.0055359   0.0000000  -0.0000000   0.0039728
   10   0.0023684   0.0022124   0.0000000   0.0036268  -0.0017929  -0.0000000
   11   0.0005644   0.0002627  -0.0000000   0.0008573  -0.0026316   0.0000000
   12   0.0000000  -0.0000000  -0.0014407   0.0000000  -0.0000000   0.0028062
   13  -0.0047189  -0.0004646  -0.0000000  -0.0009686   0.0003000   0.0000000
   14  -0.0041489   0.0006765  -0.0000000   0.0002155   0.0001797  -0.0000000
   15   0.0000000   0.0000000   0.0054243  -0.0000000   0.0000000  -0.0009137
   16  -0.0175733   0.0163799   0.0000000   0.0022900  -0.0009235  -0.0000000
   17   0.0488346  -0.0277997   0.0000000  -0.0035714  -0.0017867  -0.0000000
   18   0.0000000  -0.0000000   0.0055869   0.0000000   0.0000000   0.0027654
   19   0.1147728  -0.0956861  -0.0000000   0.0011196  -0.0047575   0.0000000
   20  -0.0956861   0.3840095   0.0000000  -0.0004270   0.0010486   0.0000000
   21  -0.0000000   0.0000000   0.0234672   0.0000000  -0.0000000  -0.0023011
   22   0.0011196  -0.0004270   0.0000000   0.2143137  -0.0398983  -0.0000000
   23  -0.0047575   0.0010486  -0.0000000  -0.0398983   0.0418852   0.0000000
   24   0.0000000   0.0000000  -0.0023011  -0.0000000   0.0000000   0.0087070
   25   0.0010099  -0.0003131  -0.0000000   0.0029616   0.0036493  -0.0000000
   26  -0.0015979  -0.0031137   0.0000000  -0.0005394  -0.0010126   0.0000000
   27  -0.0000000   0.0000000   0.0001382   0.0000000  -0.0000000  -0.0022737
   28  -0.0000392   0.0006165  -0.0000000  -0.0006226   0.0008709  -0.0000000
   29   0.0008656  -0.0023308   0.0000000   0.0004979  -0.0006179   0.0000000
   30  -0.0000000   0.0000000   0.0000504  -0.0000000   0.0000000   0.0001214
   31  -0.0006295   0.0001637   0.0000000  -0.0006001   0.0001350   0.0000000
   32   0.0011588  -0.0003556   0.0000000   0.0001451  -0.0000103  -0.0000000
   33   0.0000000  -0.0000000   0.0001300  -0.0000000   0.0000000   0.0000388
   34  -0.0052634  -0.0021006  -0.0000000  -0.0008561  -0.0005163   0.0000000
   35   0.0027182   0.0017611  -0.0000000  -0.0000552  -0.0000971   0.0000000
   36  -0.0000000   0.0000000  -0.0015254  -0.0000000   0.0000000   0.0001129
           25          26          27          28          29          30
    1  -0.0030941   0.0083774  -0.0000000   0.0003768  -0.0012919   0.0000000
    2   0.0022972  -0.0002845  -0.0000000  -0.0001087   0.0001307  -0.0000000
    3   0.0000000   0.0000000   0.0056265   0.0000000  -0.0000000  -0.0011084
    4   0.0002670  -0.0420297  -0.0000000  -0.0026189   0.0009451   0.0000000
    5  -0.0048025  -0.0493806   0.0000000  -0.0023204   0.0040215   0.0000000
    6  -0.0000000  -0.0000000   0.0068083  -0.0000000   0.0000000   0.0028110
    7  -0.1886231  -0.1271688   0.0000000  -0.0063306   0.0085115   0.0000000
    8  -0.1285158  -0.2102401  -0.0000000   0.0276032  -0.0312278  -0.0000000
    9  -0.0000000   0.0000000  -0.0428873  -0.0000000  -0.0000000   0.0045410
   10  -0.0444357  -0.0083554   0.0000000  -0.0385619   0.0305024  -0.0000000
   11  -0.0421061  -0.0035584   0.0000000   0.0279897  -0.1419562   0.0000000
   12  -0.0000000  -0.0000000   0.0065900   0.0000000   0.0000000  -0.0170848
   13  -0.0019557   0.0019177  -0.0000000   0.0035674   0.0044179   0.0000000
   14   0.0057465  -0.0018723  -0.0000000  -0.0099194  -0.0312784  -0.0000000
   15   0.0000000   0.0000000   0.0050742  -0.0000000  -0.0000000   0.0005938
   16   0.0007032  -0.0027873   0.0000000  -0.0016162  -0.0022873  -0.0000000
   17  -0.0013286   0.0010591   0.0000000  -0.0007456   0.0004227   0.0000000
   18  -0.0000000  -0.0000000  -0.0013629  -0.0000000   0.0000000   0.0034247
   19   0.0010099  -0.0015979  -0.0000000  -0.0000392   0.0008656  -0.0000000
   20  -0.0003131  -0.0031137   0.0000000   0.0006165  -0.0023308   0.0000000
   21  -0.0000000   0.0000000   0.0001382  -0.0000000   0.0000000   0.0000504
   22   0.0029616  -0.0005394   0.0000000  -0.0006226   0.0004979  -0.0000000
   23   0.0036493  -0.0010126  -0.0000000   0.0008709  -0.0006179   0.0000000
   24  -0.0000000   0.0000000  -0.0022737  -0.0000000   0.0000000   0.0001214
   25   0.2383657   0.1674207   0.0000000  -0.0033132  -0.0003078   0.0000000
   26   0.1674207   0.2665612   0.0000000   0.0053749   0.0024992   0.0000000
   27   0.0000000   0.0000000   0.0241775   0.0000000  -0.0000000  -0.0020531
   28  -0.0033132   0.0053749   0.0000000   0.0540329  -0.0401092   0.0000000
   29  -0.0003078   0.0024992  -0.0000000  -0.0401092   0.2041433  -0.0000000
   30   0.0000000   0.0000000  -0.0020531   0.0000000  -0.0000000   0.0084648
   31  -0.0012671   0.0000818  -0.0000000  -0.0049801  -0.0020834  -0.0000000
   32  -0.0008341   0.0001377   0.0000000  -0.0086826  -0.0033101   0.0000000
   33  -0.0000000   0.0000000   0.0000978  -0.0000000   0.0000000  -0.0000059
   34  -0.0006189  -0.0006942  -0.0000000   0.0001056   0.0003394   0.0000000
   35  -0.0009055  -0.0007951  -0.0000000  -0.0005694  -0.0004960  -0.0000000
   36   0.0000000   0.0000000   0.0000645  -0.0000000  -0.0000000   0.0002450
           31          32          33          34          35          36
    1   0.0029349  -0.0009914   0.0000000  -0.0198268  -0.0109431   0.0000000
    2   0.0013548  -0.0021825   0.0000000  -0.0256583  -0.0103915   0.0000000
    3  -0.0000000   0.0000000   0.0032122   0.0000000   0.0000000   0.0035388
    4  -0.0007242   0.0001652  -0.0000000  -0.0009206   0.0008914  -0.0000000
    5   0.0001561  -0.0001084  -0.0000000   0.0038448   0.0025053  -0.0000000
    6   0.0000000  -0.0000000  -0.0011415  -0.0000000   0.0000000   0.0022613
    7   0.0022012  -0.0007933   0.0000000   0.0003259   0.0006628  -0.0000000
    8  -0.0035890  -0.0012821   0.0000000  -0.0001486  -0.0005162  -0.0000000
    9  -0.0000000  -0.0000000   0.0030486   0.0000000   0.0000000  -0.0009306
   10  -0.0300868  -0.0074053  -0.0000000   0.0005199   0.0023884   0.0000000
   11   0.0032566   0.0023492  -0.0000000   0.0009291  -0.0008167   0.0000000
   12   0.0000000  -0.0000000   0.0012453  -0.0000000   0.0000000   0.0027776
   13  -0.0618165   0.0139011  -0.0000000  -0.0011195  -0.0147411   0.0000000
   14   0.0131264  -0.0314261  -0.0000000  -0.0048673  -0.0229329  -0.0000000
   15  -0.0000000  -0.0000000  -0.0140116   0.0000000  -0.0000000   0.0001033
   16  -0.0212571   0.0190852   0.0000000  -0.0530274  -0.0262339  -0.0000000
   17   0.0094947  -0.0058732   0.0000000  -0.0242636  -0.0428194  -0.0000000
   18   0.0000000   0.0000000   0.0005812  -0.0000000   0.0000000  -0.0156113
   19  -0.0006295   0.0011588   0.0000000  -0.0052634   0.0027182  -0.0000000
   20   0.0001637  -0.0003556  -0.0000000  -0.0021006   0.0017611   0.0000000
   21   0.0000000   0.0000000   0.0001300  -0.0000000  -0.0000000  -0.0015254
   22  -0.0006001   0.0001451  -0.0000000  -0.0008561  -0.0000552  -0.0000000
   23   0.0001350  -0.0000103   0.0000000  -0.0005163  -0.0000971   0.0000000
   24   0.0000000  -0.0000000   0.0000388   0.0000000   0.0000000   0.0001129
   25  -0.0012671  -0.0008341  -0.0000000  -0.0006189  -0.0009055   0.0000000
   26   0.0000818   0.0001377   0.0000000  -0.0006942  -0.0007951   0.0000000
   27  -0.0000000   0.0000000   0.0000978  -0.0000000  -0.0000000   0.0000645
   28  -0.0049801  -0.0086826  -0.0000000   0.0001056  -0.0005694  -0.0000000
   29  -0.0020834  -0.0033101   0.0000000   0.0003394  -0.0004960  -0.0000000
   30  -0.0000000   0.0000000  -0.0000059   0.0000000  -0.0000000   0.0002450
   31   0.1164496  -0.0225044   0.0000000  -0.0002246   0.0004071  -0.0000000
   32  -0.0225044   0.0511725   0.0000000   0.0067557  -0.0091115   0.0000000
   33   0.0000000   0.0000000   0.0065050  -0.0000000  -0.0000000   0.0002999
   34  -0.0002246   0.0067557  -0.0000000   0.0809051   0.0463800   0.0000000
   35   0.0004071  -0.0091115  -0.0000000   0.0463800   0.0837098  -0.0000000
   36  -0.0000000   0.0000000   0.0002999   0.0000000  -0.0000000   0.0086640
 **********************************************************************
 **                                                                  **
 **                       VIBRATIONAL ANALYSIS                       **
 **                       --------------------                       **
 **                                                                  **
 **        VIBRATIONAL FREQUENCIES (CM**-1) AND NORMAL MODES         **
 **     FORCE CONSTANTS (mDYN/ANGSTROM) AND REDUCED MASSES (AMU)     **
 **                  INFRARED INTENSITIES (KM/MOL)                   **
 **                                                                  **
 **********************************************************************


 Mode:                 1                      2                      3
 Frequency:        34.88                  82.31                  89.03
 Force Cnst:      0.0669                 0.0787                 0.0950
 Red. Mass:      93.2778                19.7211                20.3403
 IR Active:          YES                    YES                    YES
 IR Intens:        0.005                  0.025                  0.222
 Raman Active:       YES                    YES                    YES
               X      Y      Z        X      Y      Z        X      Y      Z
 C          0.000 -0.000 -0.001    0.000 -0.000  0.336   -0.000  0.000  0.303
 C         -0.000  0.000  0.059   -0.000  0.000  0.053   -0.000 -0.000  0.295
 C         -0.000  0.000 -0.115   -0.000  0.000 -0.190    0.000 -0.000  0.404
 C         -0.000  0.000 -0.186   -0.000  0.000 -0.043    0.000  0.000  0.246
 C          0.000 -0.000 -0.030    0.000 -0.000  0.050    0.000  0.000  0.178
 C          0.000 -0.000 -0.074    0.000 -0.000  0.170   -0.000  0.000  0.225
 F          0.000 -0.000  0.034    0.000 -0.000  0.718   -0.000  0.000  0.332
 Br        -0.000  0.000  0.384   -0.000  0.000 -0.053   -0.000 -0.000 -0.222
 F         -0.000 -0.000 -0.188   -0.000 -0.000 -0.524    0.000 -0.000  0.573
 Br         0.000  0.000 -0.578    0.000  0.000  0.115    0.000  0.000 -0.154
 I          0.000  0.000  0.541    0.000 -0.000 -0.004   -0.000 -0.000  0.000
 I         -0.000 -0.000 -0.364   -0.000 -0.000 -0.099    0.000 -0.000 -0.058
 TransDip  -0.000  0.000  0.002   -0.000 -0.000 -0.005    0.000 -0.000 -0.015

 Mode:                 4                      5                      6
 Frequency:       105.01                 117.75                 125.34
 Force Cnst:      0.6070                 0.5510                 0.7470
 Red. Mass:      93.4191                67.4488                80.6978
 IR Active:          YES                    YES                    YES
 IR Intens:        0.174                  0.219                  0.150
 Raman Active:       YES                    YES                    YES
               X      Y      Z        X      Y      Z        X      Y      Z
 C          0.164 -0.122 -0.000   -0.026 -0.216 -0.000   -0.117  0.039 -0.000
 C          0.146 -0.073  0.000   -0.046 -0.157 -0.000   -0.091  0.000 -0.000
 C          0.110 -0.080  0.000   -0.074 -0.192  0.000   -0.069 -0.021 -0.000
 C          0.115 -0.091  0.000   -0.039 -0.219  0.000   -0.043  0.082 -0.000
 C          0.169 -0.114  0.000   -0.042 -0.209 -0.000   -0.126  0.116 -0.000
 C          0.154 -0.098  0.000   -0.069 -0.240 -0.000   -0.108  0.098 -0.000
 F          0.148 -0.125 -0.000    0.020 -0.203 -0.000   -0.160  0.027  0.000
 Br         0.245  0.260 -0.000    0.113  0.568  0.000   -0.071  0.198  0.000
 F          0.092 -0.060  0.000   -0.093 -0.179  0.000   -0.002 -0.080 -0.000
 Br         0.013 -0.140 -0.000    0.145 -0.208 -0.000    0.743  0.289  0.000
 I          0.135 -0.461 -0.000    0.133  0.258 -0.000   -0.366 -0.241  0.000
 I         -0.412  0.468  0.000   -0.254 -0.309  0.000    0.025 -0.084  0.000
 TransDip  -0.013  0.000 -0.000    0.002  0.015  0.000    0.009 -0.009  0.000

 Mode:                 7                      8                      9
 Frequency:       164.39                 186.16                 201.96
 Force Cnst:      1.1016                 0.2885                 1.1507
 Red. Mass:      69.1876                14.1299                47.8832
 IR Active:          YES                    YES                    YES
 IR Intens:        0.094                  0.013                  0.195
 Raman Active:       YES                    YES                    YES
               X      Y      Z        X      Y      Z        X      Y      Z
 C         -0.140  0.133 -0.000    0.000  0.000  0.182    0.195  0.182 -0.000
 C         -0.220  0.200 -0.000   -0.000  0.000  0.222    0.289  0.178 -0.000
 C         -0.085  0.246 -0.000   -0.000  0.000  0.176    0.197  0.201 -0.000
 C         -0.048  0.274 -0.000   -0.000 -0.000  0.407    0.114  0.157 -0.000
 C          0.060  0.128 -0.000   -0.000 -0.000  0.531    0.105  0.100 -0.000
 C         -0.101  0.071 -0.000    0.000 -0.000  0.419    0.112  0.068 -0.000
 F         -0.044  0.175 -0.000    0.000  0.000 -0.362    0.296  0.218  0.000
 Br        -0.374 -0.014  0.000   -0.000 -0.000  0.010    0.446 -0.185 -0.000
 F         -0.020  0.184  0.000   -0.000  0.000 -0.360    0.119  0.291  0.000
 Br         0.007  0.423  0.000    0.000  0.000 -0.037   -0.098  0.250  0.000
 I          0.447 -0.198  0.000    0.000 -0.000 -0.036   -0.133  0.011  0.000
 I         -0.158 -0.209  0.000   -0.000 -0.000 -0.022   -0.241 -0.211  0.000
 TransDip  -0.005 -0.009  0.000   -0.000 -0.000  0.004   -0.008 -0.012 -0.000

 Mode:                10                     11                     12
 Frequency:       242.65                 289.22                 313.47
 Force Cnst:      0.7862                 1.0412                 1.0967
 Red. Mass:      22.6636                21.1278                18.9421
 IR Active:          YES                    YES                    YES
 IR Intens:        0.177                  1.016                  0.308
 Raman Active:       YES                    YES                    YES
               X      Y      Z        X      Y      Z        X      Y      Z
 C          0.129  0.144 -0.000    0.138 -0.059  0.000    0.131 -0.346 -0.000
 C          0.026  0.244 -0.000   -0.011  0.014  0.000   -0.052 -0.195 -0.000
 C         -0.071  0.171 -0.000    0.197  0.029  0.000   -0.262 -0.231 -0.000
 C         -0.101 -0.106 -0.000    0.189  0.057 -0.000   -0.226 -0.101  0.000
 C         -0.038 -0.121  0.000    0.193 -0.010 -0.000   -0.052 -0.250  0.000
 C          0.075 -0.094  0.000    0.125 -0.075  0.000    0.108 -0.278  0.000
 F          0.542  0.281  0.000    0.574  0.074 -0.000    0.410 -0.299  0.000
 Br        -0.116 -0.075  0.000   -0.193  0.048 -0.000    0.027 -0.024  0.000
 F         -0.386  0.463  0.000    0.594 -0.321  0.000   -0.375 -0.178  0.000
 Br         0.146 -0.193 -0.000   -0.047  0.007  0.000   -0.022  0.225 -0.000
 I          0.002  0.021  0.000   -0.076  0.017  0.000    0.002  0.032 -0.000
 I         -0.045  0.012  0.000   -0.028 -0.010  0.000    0.023  0.047 -0.000
 TransDip  -0.007 -0.012 -0.000   -0.032  0.004  0.000   -0.003  0.017 -0.000

 Mode:                13                     14                     15
 Frequency:       318.12                 353.22                 445.11
 Force Cnst:      0.7452                 0.9174                 1.9203
 Red. Mass:      12.4981                12.4797                16.4504
 IR Active:          YES                    YES                    YES
 IR Intens:        1.352                  0.041                  2.194
 Raman Active:       YES                    YES                    YES
               X      Y      Z        X      Y      Z        X      Y      Z
 C          0.000 -0.000  0.240    0.000 -0.000 -0.345   -0.222  0.260 -0.000
 C         -0.000 -0.000  0.714    0.000 -0.000 -0.043   -0.122  0.035  0.000
 C         -0.000 -0.000  0.274   -0.000 -0.000  0.316   -0.278 -0.124 -0.000
 C         -0.000 -0.000 -0.171   -0.000 -0.000  0.609   -0.262 -0.021 -0.000
 C         -0.000 -0.000 -0.457   -0.000 -0.000  0.045   -0.330  0.063  0.000
 C          0.000 -0.000 -0.256    0.000  0.000 -0.589   -0.259  0.108  0.000
 F          0.000 -0.000 -0.146    0.000 -0.000  0.180    0.163  0.488  0.000
 Br         0.000 -0.000 -0.033   -0.000 -0.000  0.002    0.098 -0.021 -0.000
 F         -0.000 -0.000 -0.176   -0.000 -0.000 -0.161   -0.020 -0.484  0.000
 Br        -0.000  0.000  0.018   -0.000  0.000 -0.027    0.010 -0.022  0.000
 I          0.000  0.000  0.014    0.000  0.000 -0.001    0.043 -0.012 -0.000
 I          0.000  0.000  0.012   -0.000 -0.000  0.014    0.008  0.008 -0.000
 TransDip  -0.000  0.000  0.037   -0.000  0.000  0.007   -0.047  0.007 -0.000

 Mode:                16                     17                     18
 Frequency:       560.96                 627.57                 648.80
 Force Cnst:      2.2342                 3.0764                 3.0213
 Red. Mass:      12.0505                13.2577                12.1823
 IR Active:          YES                    YES                    YES
 IR Intens:        0.668                 23.424                  0.113
 Raman Active:       YES                    YES                    YES
               X      Y      Z        X      Y      Z        X      Y      Z
 C          0.000  0.000 -0.107    0.065 -0.042  0.000    0.000  0.000  0.610
 C          0.000  0.000  0.336    0.108 -0.178 -0.000    0.000  0.000 -0.036
 C         -0.000  0.000 -0.180    0.012 -0.241 -0.000   -0.000  0.000 -0.566
 C         -0.000 -0.000 -0.403    0.220  0.295  0.000   -0.000  0.000  0.389
 C         -0.000 -0.000  0.703    0.162  0.538  0.000   -0.000 -0.000 -0.031
 C          0.000  0.000 -0.427    0.163  0.523 -0.000    0.000 -0.000 -0.357
 F         -0.000 -0.000  0.039    0.127 -0.058 -0.000   -0.000 -0.000 -0.114
 Br        -0.000  0.000 -0.011   -0.029  0.007  0.000   -0.000 -0.000  0.001
 F          0.000 -0.000  0.054   -0.314 -0.140  0.000    0.000 -0.000  0.109
 Br        -0.000  0.000  0.007   -0.009 -0.045 -0.000    0.000 -0.000 -0.009
 I          0.000  0.000 -0.008   -0.003 -0.008 -0.000    0.000  0.000  0.000
 I         -0.000 -0.000  0.004   -0.014 -0.023  0.000   -0.000 -0.000  0.005
 TransDip   0.000  0.000 -0.026    0.097  0.121  0.000   -0.000  0.000  0.011

 Mode:                19                     20                     21
 Frequency:       658.96                 687.76                 705.39
 Force Cnst:      3.4049                 3.8002                 3.5398
 Red. Mass:      13.3085                13.6358                12.0747
 IR Active:          YES                    YES                    YES
 IR Intens:       28.406                 58.822                  2.038
 Raman Active:       YES                    YES                    YES
               X      Y      Z        X      Y      Z        X      Y      Z
 C          0.501  0.236 -0.000   -0.135  0.109  0.000   -0.000  0.000  0.513
 C          0.353  0.213 -0.000    0.223 -0.298  0.000    0.000 -0.000 -0.505
 C         -0.149 -0.015  0.000    0.360 -0.366 -0.000    0.000 -0.000  0.542
 C         -0.137 -0.073 -0.000    0.393 -0.353  0.000    0.000 -0.000 -0.294
 C          0.079 -0.223 -0.000    0.208 -0.154  0.000   -0.000 -0.000  0.142
 C          0.521  0.013  0.000   -0.135 -0.194 -0.000   -0.000 -0.000 -0.267
 F         -0.252  0.125  0.000   -0.059  0.343 -0.000    0.000  0.000 -0.067
 Br        -0.056 -0.001 -0.000   -0.042  0.023 -0.000   -0.000  0.000  0.008
 F         -0.077 -0.247 -0.000   -0.189  0.020  0.000    0.000  0.000 -0.074
 Br         0.002  0.010  0.000   -0.027  0.068 -0.000   -0.000  0.000  0.003
 I         -0.007  0.008  0.000   -0.012  0.001 -0.000    0.000 -0.000  0.000
 I         -0.020 -0.010 -0.000    0.005  0.007  0.000    0.000  0.000  0.001
 TransDip   0.164  0.046  0.000    0.136 -0.204 -0.000   -0.000 -0.000  0.046

 Mode:                22                     23                     24
 Frequency:       811.67                1054.76                1089.70
 Force Cnst:      4.9037                 8.8032                 8.6090
 Red. Mass:      12.6335                13.4302                12.3051
 IR Active:          YES                    YES                    YES
 IR Intens:        3.846                 22.357                 10.332
 Raman Active:       YES                    YES                    YES
               X      Y      Z        X      Y      Z        X      Y      Z
 C         -0.111 -0.050  0.000   -0.003 -0.366 -0.000    0.027  0.038  0.000
 C         -0.347  0.127 -0.000   -0.328 -0.428  0.000    0.534 -0.266 -0.000
 C         -0.158  0.148  0.000   -0.130 -0.212 -0.000   -0.141 -0.222 -0.000
 C          0.084  0.367 -0.000   -0.220  0.034 -0.000   -0.288  0.552  0.000
 C          0.705 -0.103  0.000    0.002 -0.102 -0.000    0.014  0.038  0.000
 C         -0.012 -0.296 -0.000    0.465  0.188  0.000   -0.232 -0.315 -0.000
 F         -0.075  0.129  0.000   -0.073  0.331  0.000   -0.006  0.040 -0.000
 Br         0.039 -0.010  0.000    0.012  0.001 -0.000   -0.027  0.006  0.000
 F         -0.143 -0.138 -0.000    0.178  0.236  0.000    0.110  0.127  0.000
 Br         0.009 -0.028 -0.000    0.002 -0.002  0.000    0.006 -0.025 -0.000
 I         -0.016  0.005 -0.000   -0.001  0.002  0.000    0.002  0.000 -0.000
 I          0.004  0.002  0.000   -0.004 -0.003 -0.000    0.003  0.003  0.000
 TransDip   0.062  0.012  0.000   -0.076 -0.131 -0.000    0.086 -0.057 -0.000

 Mode:                25                     26                     27
 Frequency:      1248.03                1268.54                1389.88
 Force Cnst:     11.3583                11.3923                13.9451
 Red. Mass:      12.3770                12.0158                12.2522
 IR Active:          YES                    YES                    YES
 IR Intens:        2.949                  0.149                225.872
 Raman Active:       YES                    YES                    YES
               X      Y      Z        X      Y      Z        X      Y      Z
 C         -0.192  0.277  0.000   -0.372 -0.059 -0.000   -0.411  0.304  0.000
 C          0.156 -0.104 -0.000    0.100  0.339 -0.000   -0.031 -0.107 -0.000
 C         -0.325 -0.068 -0.000    0.190 -0.248 -0.000    0.487  0.068 -0.000
 C         -0.215 -0.281 -0.000   -0.444 -0.258 -0.000   -0.171  0.349  0.000
 C          0.485 -0.263  0.000    0.207  0.450  0.000   -0.125 -0.412 -0.000
 C         -0.180  0.477 -0.000    0.270 -0.226 -0.000    0.313  0.124  0.000
 F          0.083 -0.152 -0.000    0.004 -0.026  0.000    0.058 -0.120 -0.000
 Br        -0.003  0.001 -0.000   -0.000  0.000  0.000    0.001  0.003  0.000
 F          0.119  0.092  0.000    0.034  0.014  0.000   -0.105 -0.081  0.000
 Br         0.001  0.010  0.000   -0.001  0.004 -0.000    0.003 -0.007  0.000
 I         -0.003  0.001  0.000   -0.000 -0.000 -0.000    0.000  0.002  0.000
 I         -0.001 -0.003 -0.000   -0.000 -0.001 -0.000   -0.002 -0.000 -0.000
 TransDip   0.044 -0.033  0.000    0.009 -0.009 -0.000    0.079  0.475  0.000

 Mode:                28                     29                     30
 Frequency:      1420.07                1568.45                1573.28
 Force Cnst:     14.7326                17.4459                17.5153
 Red. Mass:      12.3997                12.0366                12.0103
 IR Active:          YES                    YES                    YES
 IR Intens:      138.368                 20.383                 11.790
 Raman Active:       YES                    YES                    YES
               X      Y      Z        X      Y      Z        X      Y      Z
 C          0.065  0.569 -0.000   -0.227 -0.381 -0.000    0.485 -0.021  0.000
 C         -0.365  0.062  0.000    0.173  0.570 -0.000   -0.288  0.166 -0.000
 C         -0.229 -0.526  0.000   -0.119 -0.393  0.000    0.455 -0.328  0.000
 C          0.240  0.081  0.000    0.262  0.196 -0.000   -0.368  0.076 -0.000
 C         -0.106  0.064  0.000   -0.109 -0.336 -0.000    0.123 -0.095 -0.000
 C          0.161 -0.212  0.000   -0.022  0.207  0.000   -0.375  0.178 -0.000
 F          0.027 -0.158  0.000   -0.006  0.044  0.000   -0.026  0.010 -0.000
 Br         0.012 -0.003  0.000   -0.001 -0.003  0.000    0.002 -0.001 -0.000
 F          0.101  0.141 -0.000    0.036  0.043  0.000   -0.021  0.013 -0.000
 Br        -0.003  0.001 -0.000   -0.002  0.001  0.000    0.001 -0.001  0.000
 I         -0.000 -0.000 -0.000   -0.000  0.001 -0.000    0.001 -0.000  0.000
 I         -0.002 -0.000  0.000    0.001  0.001 -0.000    0.001 -0.000  0.000
 TransDip  -0.374  0.042 -0.000   -0.053 -0.134 -0.000    0.105 -0.034  0.000

 STANDARD THERMODYNAMIC QUANTITIES AT   298.15 K  AND     1.00 ATM

   This Molecule has  0 Imaginary Frequencies
   Zero point vibrational energy:       26.279 kcal/mol

   Atom    1 Element C  Has Mass   12.00000
   Atom    2 Element C  Has Mass   12.00000
   Atom    3 Element C  Has Mass   12.00000
   Atom    4 Element C  Has Mass   12.00000
   Atom    5 Element C  Has Mass   12.00000
   Atom    6 Element C  Has Mass   12.00000
   Atom    7 Element F  Has Mass   18.99840
   Atom    8 Element Br Has Mass   78.91830
   Atom    9 Element F  Has Mass   18.99840
   Atom   10 Element Br Has Mass   78.91830
   Atom   11 Element I  Has Mass  126.90440
   Atom   12 Element I  Has Mass  126.90440
   Molecular Mass:   521.642200 amu
   Principal axes and moments of inertia in amu*Bohr^2:
                             1           2           3
    Eigenvalues --     7542.48891  9745.17951 17287.66842
          X               0.99994    -0.01102     0.00000
          Y               0.01102     0.99994     0.00000
          Z              -0.00000    -0.00000     1.00000
   Rotational Symmetry Number is   1
   The Molecule is an Asymmetric Top
   Translational Enthalpy:        0.889 kcal/mol
   Rotational Enthalpy:           0.889 kcal/mol
   Vibrational Enthalpy:         32.318 kcal/mol
   gas constant (RT):             0.592 kcal/mol
   Translational Entropy:        44.642  cal/mol.K
   Rotational Entropy:           35.495  cal/mol.K
   Vibrational Entropy:          40.061  cal/mol.K

   Total Enthalpy:               34.688 kcal/mol
   Total Entropy:               120.197  cal/mol.K

 ======================================================================

 STANDARD THERMODYNAMIC QUANTITIES FOR ANHARMONIC VIBRATION -- TOSH

   Zero point vibrational energy: ************ kcal/mol

   Vibrational Enthalpy:       Infinity kcal/mol
   Vibrational Entropy:             NaN  cal/mol.K

   Total Enthalpy:             Infinity kcal/mol
   Total Entropy:                   NaN  cal/mol.K

 ======================================================================

 STANDARD THERMODYNAMIC QUANTITIES FOR ANHARMONIC VIBRATION -- VPT2

   Zero point vibrational energy: ************ kcal/mol

   Vibrational Enthalpy:       Infinity kcal/mol
   Vibrational Entropy:             NaN  cal/mol.K

   Total Enthalpy:             Infinity kcal/mol
   Total Entropy:                   NaN  cal/mol.K

 ======================================================================

Archival summary:
1\1\february\FREQ\ProcedureUnspecified\BasisUnspecified\2r226\taweetha\MonDec205:52:072019MonDec205:52:072019\0\\#,FREQ,ProcedureUnspecified,BasisUnspecified,\\0,1\I\C,1,2.12964\C,2,1.40393,1,119.895\C,3,1.39447,2,119.63,1,180,0\F,4,1.33447,3,119.599,2,180,0\C,4,1.38931,3,121.714,2,0,0\C,6,1.39046,4,118.023,3,-0,0\F,7,1.33647,6,118.208,4,180,0\C,7,1.39372,6,122.021,4,0,0\Br,6,1.88953,4,120.831,3,-180,0\Br,3,1.89873,2,123.845,1,0,0\I,9,2.12454,7,116.483,6,180,0\\\@

 Total job time:  846.33s(wall), 4845.43s(cpu) 
 Mon Dec  2 05:52:07 2019

        *************************************************************
        *                                                           *
        *  Thank you very much for using Q-Chem.  Have a nice day.  *
        *                                                           *
        *************************************************************
