# Supplementary material for: Geometric and energetic data from quantum chemical calculations of halobenzenes and xylenes
Source: Data Brief. 2020 Mar 5;30:105386. doi: 10.1016/j.dib.2020.105386 (PMC7114895; doi:10.1016/j.dib.2020.105386)
Supplement: Supplementary file 1 [file mmc1.zip › halobenzene/B3LYP/FBrFIBrI.out]

                  Welcome to Q-Chem
     A Quantum Leap Into The Future Of Chemistry


 Q-Chem 5.2 (devel), Q-Chem, Inc., Pleasanton, CA (2019)

 Yihan Shao,  Zhengting Gan,  E. Epifanovsky,  A. T. B. Gilbert,  M. Wormit,  
 J. Kussmann,  A. W. Lange,  A. Behn,  Jia Deng,  Xintian Feng,  D. Ghosh,  
 M. Goldey,  P. R. Horn,  L. D. Jacobson,  I. Kaliman,  T. Kus,  A. Landau,  
 Jie Liu,  E. I. Proynov,  R. M. Richard,  R. P. Steele,  E. J. Sundstrom,  
 H. L. Woodcock III,  P. M. Zimmerman,  D. Zuev,  B. Albrecht,  E. Alguire,  
 S. A. Baeppler,  D. Barton,  Z. Benda,  Y. A. Bernard,  E. J. Berquist,  
 K. B. Bravaya,  H. Burton,  D. Casanova,  Chun-Min Chang,  Yunqing Chen,  
 A. Chien,  K. D. Closser,  M. P. Coons,  S. Coriani,  S. Dasgupta,  
 A. L. Dempwolff,  M. Diedenhofen,  Hainam Do,  R. G. Edgar,  Po-Tung Fang,  
 S. Faraji,  S. Fatehi,  Qingguo Feng,  K. D. Fenk,  J. Fosso-Tande,  
 J. Gayvert,  Qinghui Ge,  A. Ghysels,  G. Gidofalvi,  J. Gomes,  
 J. Gonthier,  A. Gunina,  D. Hait,  M. W. D. Hanson-Heine,  
 P. H. P. Harbach,  A. W. Hauser,  M. F. Herbst,  J. E. Herr,  
 E. G. Hohenstein,  Z. C. Holden,  Kerwin Hui,  B. C. Huynh,  T.-C. Jagau,  
 Hyunjun Ji,  B. Kaduk,  K. Khistyaev,  Jaehoon Kim,  P. Klunzinger,  K. Koh,  
 D. Kosenkov,  L. Koulias,  T. Kowalczyk,  C. M. Krauter,  A. Kunitsa,  
 Ka Un Lao,  A. Laurent,  K. V. Lawler,  Joonho Lee,  D. Lefrancois,  
 S. Lehtola,  D. S. Levine,  Yi-Pei Li,  You-Sheng Lin,  Fenglai Liu,  
 E. Livshits,  A. Luenser,  P. Manohar,  E. Mansoor,  S. F. Manzer,  
 Shan-Ping Mao,  Yuezhi Mao,  N. Mardirossian,  A. V. Marenich,  
 T. Markovich,  L. A. Martinez-Martinez,  S. A. Maurer,  N. J. Mayhall,  
 S. C. McKenzie,  J.-M. Mewes,  P. Morgante,  A. F. Morrison,  
 J. W. Mullinax,  K. Nanda,  T. S. Nguyen-Beck,  R. Olivares-Amaya,  
 J. A. Parkhill,  Zheng Pei,  T. M. Perrine,  F. Plasser,  P. Pokhilko,  
 S. Prager,  A. Prociuk,  E. Ramos,  D. R. Rehn,  F. Rob,  M. Scheurer,  
 M. Schneider,  N. Sergueev,  S. M. Sharada,  S. Sharma,  D. W. Small,  
 T. Stauch,  T. Stein,  Yu-Chuan Su,  A. J. W. Thom,  A. Tkatchenko,  
 T. Tsuchimochi,  N. M. Tubman,  L. Vogt,  M. L. Vidal,  O. Vydrov,  
 M. A. Watson,  J. Wenzel,  M. de Wergifosse,  T. A. Wesolowski,  A. White,  
 J. Witte,  A. Yamada,  Jun Yang,  K. Yao,  S. Yeganeh,  S. R. Yost,  
 Zhi-Qiang You,  A. Zech,  Igor Ying Zhang,  Xing Zhang,  Yan Zhao,  
 Ying Zhu,  B. R. Brooks,  G. K. L. Chan,  C. J. Cramer,  M. S. Gordon,  
 W. J. Hehre,  A. Klamt,  M. W. Schmidt,  C. D. Sherrill,  D. G. Truhlar,  
 A. Aspuru-Guzik,  R. Baer,  A. T. Bell,  N. A. Besley,  Jeng-Da Chai,  
 A. E. DePrince, III,  R. A. DiStasio Jr.,  A. Dreuw,  B. D. Dunietz,  
 T. R. Furlani,  Chao-Ping Hsu,  Yousung Jung,  Jing Kong,  D. S. Lambrecht,  
 WanZhen Liang,  C. Ochsenfeld,  V. A. Rassolov,  L. V. Slipchenko,  
 J. E. Subotnik,  T. Van Voorhis,  J. M. Herbert,  A. I. Krylov,  
 P. M. W. Gill,  M. Head-Gordon

 Contributors to earlier versions of Q-Chem not listed above: 
 R. D. Adamson,  B. Austin,  J. Baker,  G. J. O. Beran,  K. Brandhorst,  
 S. T. Brown,  E. F. C. Byrd,  A. K. Chakraborty,  C.-L. Cheng,  
 Siu Hung Chien,  D. M. Chipman,  D. L. Crittenden,  H. Dachsel,  
 R. J. Doerksen,  A. D. Dutoi,  L. Fusti-Molnar,  W. A. Goddard III,  
 A. Golubeva-Zadorozhnaya,  S. R. Gwaltney,  G. Hawkins,  A. Heyden,  
 S. Hirata,  G. Kedziora,  F. J. Keil,  C. Kelley,  Jihan Kim,  R. A. King,  
 R. Z. Khaliullin,  P. P. Korambath,  W. Kurlancheek,  A. M. Lee,  M. S. Lee,  
 S. V. Levchenko,  Ching Yeh Lin,  D. Liotard,  R. C. Lochan,  I. Lotan,  
 P. E. Maslen,  N. Nair,  D. P. O'Neill,  D. Neuhauser,  E. Neuscamman,  
 C. M. Oana,  R. Olson,  B. Peters,  R. Peverati,  P. A. Pieniazek,  
 Y. M. Rhee,  J. Ritchie,  M. A. Rohrdanz,  E. Rosta,  N. J. Russ,  
 H. F. Schaefer III,  N. E. Schultz,  N. Shenvi,  A. C. Simmonett,  A. Sodt,  
 D. Stuck,  K. S. Thanthiriwatte,  V. Vanovschi,  Tao Wang,  A. Warshel,  
 C. F. Williams,  Q. Wu,  X. Xu,  W. Zhang

 Please cite Q-Chem as follows:
 Y. Shao et al., Mol. Phys. 113, 184-215 (2015)
 DOI: 10.1080/00268976.2014.952696

 Q-Chem 5.2.1 for Intel X86 EM64T Linux

 Parts of Q-Chem use Armadillo 8.300.2 (Tropical Shenanigans).
 http://arma.sourceforge.net/

 Q-Chem begins on Mon Dec  2 05:52:07 2019  

Host: 
0

     Scratch files written to /scratch/taweetham/qchem32188//
NAlpha2: 230
NElect   230
Mult     1

Checking the input file for inconsistencies... 	...done.

--------------------------------------------------------------
User input:
--------------------------------------------------------------
$MOLECULE
0 1
C   
C	1	CC
C	2	CC	1	120.0		
C	3	CC	2	120.0	1	0.0
C	4	CC	3	120.0	2	0.0	
C	5 	CC	4	120.0	3	0.0
F	1	CF	2	120.0	3	180.0
Br	2	CBr	3	120.0	4	180.0
F	3	CF	4	120.0	5	180.0
I	4	CI	5	120.0	6	180.0
Br	5	CBr	6	120.0	1	180.0
I	6	CI	1	120.0	2	180.0

CC=1.39483
CH=1.08673
CF=1.33960
CCl=1.72090
CBr=1.89068
CI=2.07886
$END

$REM
   JOB_TYPE	OPTIMIZATION
   BASIS	6-311++G**
   METHOD	B3LYP
   MEM_TOTAL	64000
   SYM_IGNORE	TRUE
$END

--------------------------------------------------------------
 ----------------------------------------------------------------
             Standard Nuclear Orientation (Angstroms)
    I     Atom           X                Y                Z
 ----------------------------------------------------------------
    1      C       0.0000000000     0.0000000000     0.0000000000
    2      C       0.0000000000     0.0000000000     1.3948300000
    3      C       1.2079582140     0.0000000000     2.0922450000
    4      C       2.4159164279     0.0000000000     1.3948300000
    5      C       2.4159164279     0.0000000000    -0.0000000000
    6      C       1.2079582140     0.0000000000    -0.6974150000
    7      F      -1.1601276309    -0.0000000000    -0.6698000000
    8      Br     -1.6373769104    -0.0000000000     2.3401700000
    9      F       1.2079582140    -0.0000000000     3.4318450000
   10      I       4.2162619988    -0.0000000000     2.4342600000
   11      Br      4.0532933383    -0.0000000000    -0.9453400000
   12      I       1.2079582140    -0.0000000000    -2.7762750000
 ----------------------------------------------------------------
 Nuclear Repulsion Energy =        3005.95116014 hartrees
 There are      115 alpha and      115 beta electrons
 Requested basis set is 6-311++G(d,p)
 There are 134 shells and 396 basis functions

 Total QAlloc Memory Limit  64000 MB
 Mega-Array Size       188 MB
 MEM_STATIC part       192 MB
 A cutoff of  1.0D-11 yielded   5623 shell pairs
 There are     54470 function pairs (     60576 Cartesian)
 Smallest overlap matrix eigenvalue = 1.11E-06

 Q-Chem warning in module stvman/mkSTV.C, line 318:

 Overlap eigenvalue is smaller than square root of threshold
 Use THRESH >= 12 to get rid of this warning


 Scale SEOQF with 1.000000e-01/1.000000e-01/1.000000e-01

 Standard Electronic Orientation quadrupole field applied
 Nucleus-field energy     =    -0.0000000544 hartrees
 Guess from superposition of atomic densities
 Warning:  Energy on first SCF cycle will be non-variational
 SAD guess density has 230.000000 electrons

 -----------------------------------------------------------------------
  General SCF calculation program by
  Eric Jon Sundstrom, Paul Horn, Yuezhi Mao, Dmitri Zuev, Alec White,
  David Stuck, Shaama M.S., Shane Yost, Joonho Lee, David Small,
  Daniel Levine, Susi Lehtola, Hugh Burton, Evgeny Epifanovsky,
  Bang C. Huynh
 -----------------------------------------------------------------------
 Exchange:     0.2000 Hartree-Fock + 0.0800 Slater + 0.7200 B88
 Correlation:  0.1900 VWN1RPA + 0.8100 LYP
 Using SG-1 standard quadrature grid
 using 6 threads for integral computing
 -------------------------------------------------------
 OpenMP Integral computing Module                
 Release: version 2.0, May 2017, Q-Chem Inc. Pleasanton 
 -------------------------------------------------------
 A restricted SCF calculation will be
 performed using DIIS
 SCF converges when DIIS error is below 1.0e-08
 ---------------------------------------
  Cycle       Energy         DIIS error
 ---------------------------------------
    1  -19418.1193718902      2.98e-02  
    2  -19415.6628957689      2.21e-03  
    3  -19415.6068774659      2.71e-03  
    4  -19415.7038783129      8.57e-04  
    5  -19415.7187604418      2.63e-04  
    6  -19415.7198015973      7.31e-05  
    7  -19415.7198877618      2.33e-05  
    8  -19415.7198972868      1.12e-05  
    9  -19415.7198993974      1.57e-06  
   10  -19415.7198994259      4.49e-07  
   11  -19415.7198994286      1.94e-07  
   12  -19415.7198994296      4.61e-08  
   13  -19415.7198994310      1.34e-08  
   14  -19415.7198994318      4.36e-09  Convergence criterion met
 ---------------------------------------
 SCF time:   CPU 236.19s  wall 43.00s 
 SCF   energy in the final basis set =   -19415.7198994318
 Total energy in the final basis set =   -19415.7198994318

 --------------------------------------------------------------

                    Orbital Energies (a.u.)
 --------------------------------------------------------------

 Alpha MOs
 -- Occupied --
*****************-482.8614-482.8606-176.3216-176.3215-165.7255-165.7254
********-165.7232-165.7231-165.7230 -62.5142 -62.5136 -56.3350 -56.3343
-56.3307 -56.3304 -56.3302 -56.3298 -35.8182 -35.8181 -31.3116 -31.3115
-31.3054 -31.3053 -31.3050 -31.3049 -24.7336 -24.7336 -22.9620 -22.9619
-22.9606 -22.9606 -22.9603 -22.9602 -22.9560 -22.9560 -22.9559 -22.9559
-10.3188 -10.3188 -10.2831 -10.2775 -10.2665 -10.2665  -8.7230  -8.7227
 -6.5554  -6.5548  -6.5412  -6.5412  -6.5404  -6.5402  -6.3678  -6.3678
 -4.7808  -4.7808  -4.7655  -4.7654  -4.7646  -4.7646  -2.6660  -2.6655
 -2.6623  -2.6620  -2.6616  -2.6612  -2.6503  -2.6503  -2.6502  -2.6502
 -2.0469  -2.0467  -2.0420  -2.0419  -2.0413  -2.0413  -2.0281  -2.0280
 -2.0279  -2.0278  -1.2764  -1.2759  -0.9404  -0.8746  -0.8242  -0.8217
 -0.7587  -0.7097  -0.6944  -0.6427  -0.6263  -0.5974  -0.5871  -0.5444
 -0.5252  -0.5084  -0.4839  -0.4631  -0.4525  -0.4350  -0.4312  -0.3959
 -0.3953  -0.3748  -0.3426  -0.3401  -0.3260  -0.3189  -0.2932  -0.2914
 -0.2676  -0.2633  -0.2625
 -- Virtual --
 -0.0947  -0.0676  -0.0595  -0.0421  -0.0370  -0.0176   0.0016   0.0195
  0.0262   0.0405   0.0426   0.0468   0.0525   0.0617   0.0676   0.0680
  0.0813   0.0864   0.0879   0.0916   0.0928   0.1066   0.1146   0.1156
  0.1214   0.1254   0.1374   0.1423   0.1471   0.1638   0.1675   0.1812
  0.1823   0.1852   0.1899   0.1947   0.2034   0.2079   0.2157   0.2254
  0.2259   0.2382   0.2401   0.2578   0.2606   0.2814   0.2845   0.2934
  0.2965   0.3032   0.3194   0.3315   0.3443   0.3532   0.3615   0.3733
  0.3850   0.3904   0.3907   0.3941   0.3955   0.4150   0.4183   0.4233
  0.4248   0.4330   0.4490   0.4511   0.4574   0.4662   0.4787   0.4895
  0.4979   0.5013   0.5258   0.5313   0.5367   0.5468   0.5486   0.5526
  0.5579   0.5698   0.5906   0.5921   0.6044   0.6272   0.6301   0.6365
  0.6500   0.6791   0.6906   0.6964   0.6965   0.7112   0.7248   0.7421
  0.7735   0.7867   0.8089   0.8091   0.8325   0.8461   0.8626   0.9077
  0.9105   0.9299   0.9442   0.9525   1.0031   1.0292   1.0452   1.0698
  1.0750   1.0872   1.0896   1.1360   1.1887   1.2097   1.2212   1.2837
  1.2941   1.3475   1.3490   1.3497   1.4122   1.4141   1.4166   1.4295
  1.4459   1.4527   1.4655   1.4816   1.4935   1.5231   1.5324   1.5496
  1.5936   1.6139   1.7111   1.7151   1.7427   1.7447   1.8045   1.8108
  1.8347   1.8415   1.8841   2.0004   2.0031   2.0306   2.0437   2.0443
  2.0669   2.1162   2.1730   2.1896   2.2157   2.2207   2.2481   2.2705
  2.3078   2.3410   2.3560   2.4365   2.5602   2.6694   2.7082   2.7975
  2.8119   2.8136   2.9297   2.9558   3.0340   3.0703   3.0745   3.1493
  3.1510   3.3730   3.3885   3.6292   3.7349   3.7490   3.7491   3.7568
  3.8466   3.8982   3.9445   3.9531   3.9543   3.9604   3.9798   3.9848
  3.9898   4.0115   4.0230   4.0258   4.0432   4.0469   4.0641   4.0685
  4.0924   4.1065   4.1356   4.1729   4.2469   4.2732   4.2925   4.2951
  4.4001   4.4093   4.4736   4.5671   4.8160   4.8322   4.8473   6.0070
  6.0161   6.1034   6.1222   6.1478   6.1829   6.2904   6.3049   6.4310
  6.4338   6.6442   6.7197   6.7464   6.7816   7.5424   7.5545   7.6514
  7.6987   7.7417   7.7619  23.2499  23.7772  23.7822  23.9446  23.9494
 24.0414  27.8949  27.9489  28.3451  28.3528  28.4170  28.4235  28.4331
 28.4392  28.5226  28.5270  28.5431  28.5530  28.5560  28.5602  28.6216
 28.6252  28.7341  28.7374  47.9454  48.0269  66.7647  66.7732 127.8855
127.8915 127.9438 127.9541 127.9768 127.9820 151.6861 151.7342 289.7391
289.7505 289.8476 289.8980 289.9606 289.98481020.74861020.85101901.8506
********
 --------------------------------------------------------------

          Ground-State Mulliken Net Atomic Charges

     Atom                 Charge (a.u.)
  ----------------------------------------
      1 C                    -1.995389
      2 C                     2.452807
      3 C                    -2.001013
      4 C                     1.271216
      5 C                    -0.656741
      6 C                     1.247351
      7 F                    -0.080515
      8 Br                   -0.065185
      9 F                    -0.080364
     10 I                     0.080021
     11 Br                   -0.253714
     12 I                     0.081525
  ----------------------------------------
  Sum of atomic charges =     0.000000

 -----------------------------------------------------------------
                    Cartesian Multipole Moments
 -----------------------------------------------------------------
    Charge (ESU x 10^10)
                 0.0000
    Dipole Moment (Debye)
         X       0.9770      Y      -0.0000      Z      -0.5621
       Tot       1.1272
    Quadrupole Moments (Debye-Ang)
        XX    -130.5676     XY      -0.0000     YY    -137.4158
        XZ      -2.1275     YZ       0.0000     ZZ    -136.1819
    Octopole Moments (Debye-Ang^2)
       XXX    -669.4083    XXY      -0.0000    XYY    -241.8487
       YYY      -0.0000    XXZ     -36.1236    XYZ       0.0000
       YYZ     -52.0310    XZZ    -230.9533    YZZ      -0.0000
       ZZZ    -197.2273
    Hexadecapole Moments (Debye-Ang^3)
      XXXX   -5683.7146   XXXY      -0.0000   XXYY   -1062.6549
      XYYY      -0.0000   YYYY    -170.4234   XXXZ    -260.1982
      XXYZ       0.0000   XYYZ    -108.2027   YYYZ       0.0000
      XXZZ   -1535.7503   XYZZ      -0.0000   YYZZ    -675.9232
      XZZZ    -370.9769   YZZZ       0.0000   ZZZZ   -3752.7257
 -----------------------------------------------------------------
 Calculating analytic gradient of the SCF energy
 Gradient of SCF Energy
            1           2           3           4           5           6
    1  -0.0072846   0.0069245  -0.0010226  -0.0005203   0.0025817   0.0028325
    2   0.0000000  -0.0000000   0.0000000  -0.0000000   0.0000000  -0.0000000
    3  -0.0029003  -0.0038599   0.0078999  -0.0026713  -0.0015745   0.0028100
            7           8           9          10          11          12
    1  -0.0047090   0.0015894   0.0015627  -0.0077140  -0.0043607   0.0101204
    2  -0.0000000   0.0000000   0.0000000   0.0000000  -0.0000000  -0.0000000
    3  -0.0045161  -0.0011289   0.0060673  -0.0165152   0.0024656   0.0139234
 Max gradient component =       1.652E-02
 RMS gradient           =       5.163E-03
 Gradient time:  CPU 79.85 s  wall 13.42 s
 Geometry Optimization Parameters
   NAtoms,    NIC,     NZ,  NCons,   NDum,   NFix, NCnnct, MaxDiis
       12      78      12       0       0       0       0       0


** GEOMETRY OPTIMIZATION IN DELOCALIZED INTERNAL COORDINATES **
   Searching for a Minimum

   Optimization Cycle:   1

                       Coordinates (Angstroms)
     ATOM                X               Y               Z
      1  C         0.0000000000    0.0000000000    0.0000000000
      2  C         0.0000000000    0.0000000000    1.3948300000
      3  C         1.2079582140    0.0000000000    2.0922450000
      4  C         2.4159164279    0.0000000000    1.3948300000
      5  C         2.4159164279    0.0000000000    0.0000000000
      6  C         1.2079582140    0.0000000000   -0.6974150000
      7  F        -1.1601276309    0.0000000000   -0.6698000000
      8  Br       -1.6373769104    0.0000000000    2.3401700000
      9  F         1.2079582140    0.0000000000    3.4318450000
     10  I         4.2162619988    0.0000000000    2.4342600000
     11  Br        4.0532933383    0.0000000000   -0.9453400000
     12  I         1.2079582140    0.0000000000   -2.7762750000
   Point Group: c1    Number of degrees of freedom:    30


   Energy is -19415.719899432


 Attempting to generate delocalized internal coordinates
 Initial Hessian constructed with Jon Baker's OPTIMIZE code

 21 Hessian modes will be used to form the next step
  Hessian Eigenvalues:
     0.124424    0.124424    0.201019    0.201019    0.250000    0.250000
     0.250000    0.250000    0.250000    0.250000    0.250000    0.250000
     0.250000    0.426727    0.426727    0.464882    0.464882    0.464882
     0.464882    0.572947    0.572947

 Minimum search - taking simple RFO step
 Searching for Lamda that Minimizes Along All modes
 Value Taken    Lamda =  -0.01300063
 Step Taken.  Stepsize is  0.238489

                             Maximum     Tolerance    Cnvgd?
         Gradient           0.050719      0.000300      NO
         Displacement       0.174264      0.001200      NO
         Energy change     *********      0.000001      NO


 New Cartesian Coordinates Obtained by Inverse Iteration

 Displacement from previous Coordinates is:  0.550927
 ----------------------------------------------------------------
             Standard Nuclear Orientation (Angstroms)
    I     Atom           X                Y                Z
 ----------------------------------------------------------------
    1      C       0.0303904609     0.0000000000     0.0017202673
    2      C       0.0117923560     0.0000000000     1.3874625846
    3      C       1.2214514017     0.0000000000     2.0633570379
    4      C       2.4437156753     0.0000000000     1.3952368190
    5      C       2.4486671056     0.0000000000    -0.0198512501
    6      C       1.2201328717     0.0000000000    -0.7228691649
    7      F      -1.1330296193     0.0000000000    -0.6507239080
    8      Br     -1.6282484840     0.0000000000     2.3377819754
    9      F       1.2052299601     0.0000000000     3.3973789785
   10      I       4.1886209771     0.0000000000     2.6278897614
   11      Br      4.0968918463     0.0000000000    -0.9711737568
   12      I       1.0301019561     0.0000000000    -2.8468593444
 ----------------------------------------------------------------
 Nuclear Repulsion Energy =        2951.45091010 hartrees
 There are      115 alpha and      115 beta electrons
 Applying Cartesian multipole field
    Component          Value
    ---------          -----
     (2,0,0)        1.00000E-11
     (0,2,0)        2.00000E-11
     (0,0,2)       -3.00000E-11
 Nucleus-field energy     =    -0.0000000628 hartrees
 Requested basis set is 6-311++G(d,p)
 There are 134 shells and 396 basis functions
 A cutoff of  1.0D-11 yielded   5588 shell pairs
 There are     54153 function pairs (     60209 Cartesian)
 Smallest overlap matrix eigenvalue = 1.15E-06

 Q-Chem warning in module stvman/mkSTV.C, line 318:

 Overlap eigenvalue is smaller than square root of threshold
 Use THRESH >= 12 to get rid of this warning

 Guess MOs from SCF MO coefficient file

 -----------------------------------------------------------------------
  General SCF calculation program by
  Eric Jon Sundstrom, Paul Horn, Yuezhi Mao, Dmitri Zuev, Alec White,
  David Stuck, Shaama M.S., Shane Yost, Joonho Lee, David Small,
  Daniel Levine, Susi Lehtola, Hugh Burton, Evgeny Epifanovsky,
  Bang C. Huynh
 -----------------------------------------------------------------------
 Exchange:     0.2000 Hartree-Fock + 0.0800 Slater + 0.7200 B88
 Correlation:  0.1900 VWN1RPA + 0.8100 LYP
 Using SG-1 standard quadrature grid
 using 6 threads for integral computing
 -------------------------------------------------------
 OpenMP Integral computing Module                
 Release: version 2.0, May 2017, Q-Chem Inc. Pleasanton 
 -------------------------------------------------------
 A restricted SCF calculation will be
 performed using DIIS
 SCF converges when DIIS error is below 1.0e-08
 ---------------------------------------
  Cycle       Energy         DIIS error
 ---------------------------------------
    1  -19415.7148811758      8.70e-04  
    2  -19415.7218889224      3.11e-04  
    3  -19415.7179573009      5.30e-04  
    4  -19415.7237632100      7.75e-05  
    5  -19415.7238592693      1.66e-05  
    6  -19415.7238628763      5.32e-06  
    7  -19415.7238633132      2.18e-06  
    8  -19415.7238633903      6.57e-07  
    9  -19415.7238633994      2.18e-07  
   10  -19415.7238634006      6.49e-08  
   11  -19415.7238634003      2.53e-08  
   12  -19415.7238634019      8.20e-09  Convergence criterion met
 ---------------------------------------
 SCF time:   CPU 207.42s  wall 38.00s 
 SCF   energy in the final basis set =   -19415.7238634019
 Total energy in the final basis set =   -19415.7238634019

 --------------------------------------------------------------

                    Orbital Energies (a.u.)
 --------------------------------------------------------------

 Alpha MOs
 -- Occupied --
*****************-482.8626-482.8609-176.3236-176.3235-165.7275-165.7275
********-165.7251-165.7250-165.7250 -62.5153 -62.5136 -56.3361 -56.3344
-56.3318 -56.3315 -56.3302 -56.3299 -35.8200 -35.8199 -31.3136 -31.3136
-31.3071 -31.3070 -31.3067 -31.3066 -24.7323 -24.7321 -22.9640 -22.9639
-22.9625 -22.9624 -22.9622 -22.9622 -22.9577 -22.9576 -22.9576 -22.9576
-10.3171 -10.3170 -10.2902 -10.2748 -10.2705 -10.2705  -8.7240  -8.7224
 -6.5565  -6.5546  -6.5422  -6.5413  -6.5409  -6.5399  -6.3692  -6.3692
 -4.7824  -4.7824  -4.7666  -4.7666  -4.7658  -4.7658  -2.6671  -2.6653
 -2.6634  -2.6627  -2.6618  -2.6610  -2.6512  -2.6511  -2.6500  -2.6499
 -2.0480  -2.0479  -2.0433  -2.0433  -2.0427  -2.0426  -2.0290  -2.0290
 -2.0290  -2.0288  -1.2787  -1.2781  -0.9363  -0.8708  -0.8228  -0.8169
 -0.7587  -0.7033  -0.6922  -0.6422  -0.6290  -0.5971  -0.5857  -0.5400
 -0.5267  -0.5096  -0.4824  -0.4647  -0.4496  -0.4333  -0.4257  -0.3952
 -0.3935  -0.3731  -0.3354  -0.3329  -0.3255  -0.3194  -0.2941  -0.2902
 -0.2733  -0.2678  -0.2643
 -- Virtual --
 -0.1026  -0.0698  -0.0576  -0.0539  -0.0398  -0.0233  -0.0023   0.0194
  0.0269   0.0408   0.0419   0.0484   0.0521   0.0633   0.0682   0.0684
  0.0820   0.0870   0.0898   0.0921   0.0922   0.1048   0.1149   0.1159
  0.1180   0.1256   0.1344   0.1441   0.1517   0.1602   0.1673   0.1759
  0.1794   0.1852   0.1887   0.1937   0.2035   0.2060   0.2145   0.2178
  0.2270   0.2354   0.2419   0.2534   0.2586   0.2826   0.2855   0.2918
  0.2941   0.2952   0.3285   0.3300   0.3425   0.3548   0.3556   0.3703
  0.3895   0.3897   0.3937   0.3963   0.4047   0.4077   0.4170   0.4185
  0.4257   0.4317   0.4462   0.4619   0.4684   0.4761   0.4845   0.4896
  0.4906   0.4985   0.5213   0.5256   0.5395   0.5434   0.5457   0.5464
  0.5493   0.5689   0.5922   0.5948   0.5994   0.6240   0.6256   0.6288
  0.6449   0.6605   0.6768   0.6944   0.6989   0.7006   0.7113   0.7401
  0.7629   0.7820   0.8091   0.8100   0.8331   0.8425   0.8577   0.8943
  0.9113   0.9300   0.9437   0.9609   0.9896   1.0223   1.0466   1.0650
  1.0674   1.0953   1.0960   1.1436   1.1775   1.2061   1.2152   1.2498
  1.2820   1.3426   1.3436   1.3535   1.4105   1.4159   1.4187   1.4339
  1.4485   1.4505   1.4582   1.4596   1.4963   1.5356   1.5362   1.5435
  1.5806   1.6121   1.7098   1.7139   1.7375   1.7536   1.8016   1.8064
  1.8346   1.8403   1.8826   1.9937   2.0031   2.0284   2.0285   2.0381
  2.0557   2.1223   2.1684   2.1882   2.2002   2.2214   2.2441   2.2648
  2.3072   2.3289   2.3532   2.4333   2.5595   2.6689   2.7069   2.7954
  2.8125   2.8134   2.9265   2.9578   3.0284   3.0648   3.0808   3.1445
  3.1586   3.3643   3.3917   3.6183   3.7315   3.7498   3.7503   3.7537
  3.8419   3.9101   3.9486   3.9562   3.9594   3.9598   3.9826   3.9867
  3.9933   4.0100   4.0146   4.0172   4.0340   4.0522   4.0635   4.0669
  4.1014   4.1078   4.1459   4.1610   4.2394   4.2654   4.2818   4.2874
  4.4030   4.4109   4.4438   4.5388   4.8018   4.8197   4.8544   6.0020
  6.0119   6.1022   6.1035   6.1417   6.1567   6.2910   6.3021   6.4306
  6.4379   6.6325   6.7139   6.7614   6.7769   7.5422   7.5530   7.6516
  7.6985   7.7381   7.7572  23.2574  23.7646  23.7744  23.9185  23.9447
 24.0437  27.8745  27.9286  28.3402  28.3487  28.4112  28.4134  28.4248
 28.4249  28.5215  28.5247  28.5433  28.5470  28.5515  28.5565  28.6145
 28.6206  28.7211  28.7348  47.9341  48.0230  66.7663  66.7683 127.8810
127.8876 127.9409 127.9437 127.9688 127.9703 151.6676 151.7167 289.7382
289.7483 289.8465 289.8956 289.9572 289.97961020.73471020.84621901.8312
********
 --------------------------------------------------------------

          Ground-State Mulliken Net Atomic Charges

     Atom                 Charge (a.u.)
  ----------------------------------------
      1 C                    -1.866179
      2 C                     2.390243
      3 C                    -1.888115
      4 C                     1.212380
      5 C                    -0.765447
      6 C                     1.156858
      7 F                    -0.068003
      8 Br                   -0.055980
      9 F                    -0.067356
     10 I                     0.087243
     11 Br                   -0.226213
     12 I                     0.090569
  ----------------------------------------
  Sum of atomic charges =     0.000000

 -----------------------------------------------------------------
                    Cartesian Multipole Moments
 -----------------------------------------------------------------
    Charge (ESU x 10^10)
                 0.0000
    Dipole Moment (Debye)
         X       0.7248      Y       0.0000      Z      -0.4232
       Tot       0.8393
    Quadrupole Moments (Debye-Ang)
        XX    -131.6058     XY       0.0000     YY    -137.6875
        XZ      -0.6933     YZ      -0.0000     ZZ    -134.6890
    Octopole Moments (Debye-Ang^2)
       XXX    -664.9439    XXY      -0.0000    XYY    -238.6512
       YYY       0.0000    XXZ     -33.2047    XYZ       0.0000
       YYZ     -54.4140    XZZ    -224.8238    YZZ       0.0000
       ZZZ    -200.3180
    Hexadecapole Moments (Debye-Ang^3)
      XXXX   -5672.9198   XXXY      -0.0000   XXYY   -1055.1468
      XYYY      -0.0000   YYYY    -171.1402   XXXZ    -335.2546
      XXYZ      -0.0000   XYYZ    -138.6930   YYYZ      -0.0000
      XXZZ   -1540.2552   XYZZ      -0.0000   YYZZ    -714.7677
      XZZZ    -415.0158   YZZZ      -0.0000   ZZZZ   -3936.7192
 -----------------------------------------------------------------
 Calculating analytic gradient of the SCF energy
 Gradient of SCF Energy
            1           2           3           4           5           6
    1  -0.0019691   0.0057135  -0.0034771  -0.0012668   0.0052466  -0.0064635
    2   0.0000000  -0.0000000   0.0000000  -0.0000000   0.0000000  -0.0000000
    3   0.0027538  -0.0031918   0.0002130   0.0065304  -0.0032070  -0.0023594
            7           8           9          10          11          12
    1   0.0020406  -0.0012862   0.0010090   0.0006474   0.0029494  -0.0031439
    2  -0.0000000  -0.0000000   0.0000000   0.0000000   0.0000000   0.0000000
    3   0.0000739   0.0007384  -0.0016320   0.0044288  -0.0018394  -0.0025087
 Max gradient component =       6.530E-03
 RMS gradient           =       2.657E-03
 Gradient time:  CPU 78.08 s  wall 13.12 s
 Geometry Optimization Parameters
   NAtoms,    NIC,     NZ,  NCons,   NDum,   NFix, NCnnct, MaxDiis
       12      78      12       0       0       0       0       0

 Cartesian Hessian Update
 Hessian updated using BFGS update


** GEOMETRY OPTIMIZATION IN DELOCALIZED INTERNAL COORDINATES **
   Searching for a Minimum

   Optimization Cycle:   2

                       Coordinates (Angstroms)
     ATOM                X               Y               Z
      1  C         0.0303904609    0.0000000000    0.0017202673
      2  C         0.0117923560    0.0000000000    1.3874625846
      3  C         1.2214514017    0.0000000000    2.0633570379
      4  C         2.4437156753    0.0000000000    1.3952368190
      5  C         2.4486671056    0.0000000000   -0.0198512501
      6  C         1.2201328717    0.0000000000   -0.7228691649
      7  F        -1.1330296193    0.0000000000   -0.6507239080
      8  Br       -1.6282484840    0.0000000000    2.3377819754
      9  F         1.2052299601    0.0000000000    3.3973789785
     10  I         4.1886209771    0.0000000000    2.6278897614
     11  Br        4.0968918463    0.0000000000   -0.9711737568
     12  I         1.0301019561    0.0000000000   -2.8468593444
   Point Group: c1    Number of degrees of freedom:    30


   Energy is -19415.723863402

 Hessian updated using BFGS update

 12 Hessian modes will be used to form the next step
  Hessian Eigenvalues:
     0.124423    0.128988    0.201017    0.201965    0.242255    0.284303
     0.426726    0.455670    0.464877    0.515020    0.572946    0.577540

 Minimum search - taking simple RFO step
 Searching for Lamda that Minimizes Along All modes
 Value Taken    Lamda =  -0.00109303
 Step Taken.  Stepsize is  0.051783

                             Maximum     Tolerance    Cnvgd?
         Gradient           0.019198      0.000300      NO
         Displacement       0.044701      0.001200      NO
         Energy change     -0.003964      0.000001      NO


 New Cartesian Coordinates Obtained by Inverse Iteration

 Displacement from previous Coordinates is:  0.137300
 ----------------------------------------------------------------
             Standard Nuclear Orientation (Angstroms)
    I     Atom           X                Y                Z
 ----------------------------------------------------------------
    1      C       0.0262443509     0.0000000000     0.0023352235
    2      C       0.0045007231     0.0000000000     1.3915551284
    3      C       1.2186551133     0.0000000000     2.0668592496
    4      C       2.4386073962     0.0000000000     1.3924906515
    5      C       2.4377357174     0.0000000000    -0.0131181361
    6      C       1.2203150546     0.0000000000    -0.7169416370
    7      F      -1.1383656171     0.0000000000    -0.6503802851
    8      Br     -1.6332010169     0.0000000000     2.3402081405
    9      F       1.2013956152     0.0000000000     3.4019213488
   10      I       4.2041459061     0.0000000000     2.5815667384
   11      Br      4.0810330347     0.0000000000    -0.9596503033
   12      I       1.0746502300     0.0000000000    -2.8374961192
 ----------------------------------------------------------------
 Nuclear Repulsion Energy =        2962.45352250 hartrees
 There are      115 alpha and      115 beta electrons
 Applying Cartesian multipole field
    Component          Value
    ---------          -----
     (2,0,0)        1.00000E-11
     (0,2,0)        2.00000E-11
     (0,0,2)       -3.00000E-11
 Nucleus-field energy     =    -0.0000000608 hartrees
 Requested basis set is 6-311++G(d,p)
 There are 134 shells and 396 basis functions
 A cutoff of  1.0D-11 yielded   5590 shell pairs
 There are     54171 function pairs (     60230 Cartesian)
 Smallest overlap matrix eigenvalue = 1.12E-06

 Q-Chem warning in module stvman/mkSTV.C, line 318:

 Overlap eigenvalue is smaller than square root of threshold
 Use THRESH >= 12 to get rid of this warning

 Guess MOs from SCF MO coefficient file

 -----------------------------------------------------------------------
  General SCF calculation program by
  Eric Jon Sundstrom, Paul Horn, Yuezhi Mao, Dmitri Zuev, Alec White,
  David Stuck, Shaama M.S., Shane Yost, Joonho Lee, David Small,
  Daniel Levine, Susi Lehtola, Hugh Burton, Evgeny Epifanovsky,
  Bang C. Huynh
 -----------------------------------------------------------------------
 Exchange:     0.2000 Hartree-Fock + 0.0800 Slater + 0.7200 B88
 Correlation:  0.1900 VWN1RPA + 0.8100 LYP
 Using SG-1 standard quadrature grid
 using 6 threads for integral computing
 -------------------------------------------------------
 OpenMP Integral computing Module                
 Release: version 2.0, May 2017, Q-Chem Inc. Pleasanton 
 -------------------------------------------------------
 A restricted SCF calculation will be
 performed using DIIS
 SCF converges when DIIS error is below 1.0e-08
 ---------------------------------------
  Cycle       Energy         DIIS error
 ---------------------------------------
    1  -19415.7239294338      2.35e-04  
    2  -19415.7243204396      9.04e-05  
    3  -19415.7239464705      1.60e-04  
    4  -19415.7244897267      1.24e-05  
    5  -19415.7244924222      3.95e-06  
    6  -19415.7244926680      1.18e-06  
    7  -19415.7244926898      4.73e-07  
    8  -19415.7244926934      1.54e-07  
    9  -19415.7244926943      4.31e-08  
   10  -19415.7244926940      1.81e-08  
   11  -19415.7244926910      5.23e-09  Convergence criterion met
 ---------------------------------------
 SCF time:   CPU 186.91s  wall 34.00s 
 SCF   energy in the final basis set =   -19415.7244926910
 Total energy in the final basis set =   -19415.7244926910

 --------------------------------------------------------------

                    Orbital Energies (a.u.)
 --------------------------------------------------------------

 Alpha MOs
 -- Occupied --
*****************-482.8627-482.8603-176.3234-176.3233-165.7273-165.7272
********-165.7249-165.7248-165.7247 -62.5154 -62.5132 -56.3363 -56.3339
-56.3319 -56.3316 -56.3298 -56.3294 -35.8198 -35.8197 -31.3134 -31.3133
-31.3069 -31.3068 -31.3065 -31.3064 -24.7321 -24.7320 -22.9637 -22.9637
-22.9623 -22.9622 -22.9620 -22.9619 -22.9575 -22.9575 -22.9574 -22.9574
-10.3175 -10.3174 -10.2877 -10.2752 -10.2693 -10.2693  -8.7241  -8.7221
 -6.5567  -6.5543  -6.5423  -6.5415  -6.5406  -6.5396  -6.3690  -6.3690
 -4.7823  -4.7822  -4.7665  -4.7664  -4.7657  -4.7657  -2.6673  -2.6649
 -2.6635  -2.6628  -2.6614  -2.6606  -2.6514  -2.6512  -2.6497  -2.6496
 -2.0479  -2.0477  -2.0432  -2.0431  -2.0425  -2.0425  -2.0289  -2.0289
 -2.0288  -2.0287  -1.2779  -1.2773  -0.9375  -0.8722  -0.8234  -0.8173
 -0.7587  -0.7039  -0.6924  -0.6422  -0.6291  -0.5968  -0.5860  -0.5405
 -0.5261  -0.5089  -0.4828  -0.4645  -0.4505  -0.4329  -0.4273  -0.3953
 -0.3938  -0.3735  -0.3360  -0.3349  -0.3255  -0.3195  -0.2938  -0.2906
 -0.2713  -0.2679  -0.2640
 -- Virtual --
 -0.1016  -0.0687  -0.0578  -0.0524  -0.0390  -0.0210  -0.0014   0.0195
  0.0268   0.0408   0.0423   0.0481   0.0522   0.0633   0.0684   0.0685
  0.0818   0.0869   0.0892   0.0921   0.0925   0.1056   0.1151   0.1161
  0.1188   0.1258   0.1357   0.1437   0.1511   0.1627   0.1688   0.1756
  0.1820   0.1853   0.1885   0.1925   0.2044   0.2046   0.2146   0.2192
  0.2267   0.2358   0.2412   0.2546   0.2589   0.2832   0.2869   0.2925
  0.2941   0.2963   0.3288   0.3295   0.3439   0.3544   0.3605   0.3719
  0.3881   0.3886   0.3944   0.3948   0.4008   0.4079   0.4164   0.4198
  0.4263   0.4314   0.4473   0.4611   0.4621   0.4750   0.4833   0.4902
  0.4910   0.4984   0.5226   0.5259   0.5393   0.5450   0.5453   0.5461
  0.5504   0.5688   0.5948   0.5963   0.6025   0.6253   0.6274   0.6296
  0.6467   0.6636   0.6790   0.6991   0.6995   0.6997   0.7143   0.7397
  0.7643   0.7828   0.8074   0.8101   0.8349   0.8430   0.8592   0.8967
  0.9113   0.9302   0.9458   0.9584   0.9937   1.0238   1.0469   1.0675
  1.0694   1.0938   1.0940   1.1436   1.1792   1.2065   1.2177   1.2519
  1.2870   1.3442   1.3444   1.3570   1.4113   1.4159   1.4184   1.4336
  1.4496   1.4523   1.4602   1.4628   1.4949   1.5326   1.5339   1.5453
  1.5858   1.6142   1.7095   1.7155   1.7416   1.7536   1.8038   1.8078
  1.8380   1.8396   1.8841   1.9954   2.0035   2.0290   2.0295   2.0398
  2.0605   2.1212   2.1697   2.1888   2.2008   2.2221   2.2463   2.2671
  2.3089   2.3303   2.3559   2.4369   2.5600   2.6690   2.7077   2.7966
  2.8134   2.8136   2.9294   2.9586   3.0306   3.0697   3.0793   3.1478
  3.1578   3.3678   3.3914   3.6218   3.7325   3.7499   3.7505   3.7551
  3.8456   3.9081   3.9479   3.9561   3.9587   3.9593   3.9833   3.9872
  3.9905   4.0105   4.0156   4.0184   4.0376   4.0509   4.0635   4.0676
  4.1032   4.1070   4.1441   4.1620   4.2417   4.2672   4.2839   4.2905
  4.4026   4.4110   4.4488   4.5442   4.8067   4.8184   4.8533   6.0029
  6.0131   6.1035   6.1065   6.1436   6.1606   6.2913   6.3026   6.4300
  6.4377   6.6338   6.7146   6.7599   6.7788   7.5424   7.5535   7.6517
  7.6998   7.7397   7.7587  23.2563  23.7719  23.7790  23.9352  23.9440
 24.0386  27.8775  27.9318  28.3410  28.3497  28.4124  28.4154  28.4255
 28.4278  28.5216  28.5249  28.5426  28.5479  28.5518  28.5572  28.6162
 28.6209  28.7232  28.7364  47.9362  48.0247  66.7665  66.7684 127.8817
127.8884 127.9434 127.9436 127.9706 127.9717 151.6702 151.7195 289.7385
289.7491 289.8468 289.8974 289.9588 289.98121020.73721020.84831901.8340
********
 --------------------------------------------------------------

          Ground-State Mulliken Net Atomic Charges

     Atom                 Charge (a.u.)
  ----------------------------------------
      1 C                    -1.864662
      2 C                     2.374876
      3 C                    -1.886737
      4 C                     1.202568
      5 C                    -0.722275
      6 C                     1.149946
      7 F                    -0.071326
      8 Br                   -0.055226
      9 F                    -0.070843
     10 I                     0.086872
     11 Br                   -0.233251
     12 I                     0.090059
  ----------------------------------------
  Sum of atomic charges =     0.000000

 -----------------------------------------------------------------
                    Cartesian Multipole Moments
 -----------------------------------------------------------------
    Charge (ESU x 10^10)
                 0.0000
    Dipole Moment (Debye)
         X       0.7712      Y       0.0000      Z      -0.4477
       Tot       0.8917
    Quadrupole Moments (Debye-Ang)
        XX    -131.3319     XY       0.0000     YY    -137.6257
        XZ      -0.9994     YZ      -0.0000     ZZ    -134.9648
    Octopole Moments (Debye-Ang^2)
       XXX    -666.3966    XXY       0.0000    XYY    -239.5953
       YYY       0.0000    XXZ     -33.0220    XYZ       0.0000
       YYZ     -53.7480    XZZ    -226.4400    YZZ       0.0000
       ZZZ    -199.7030
    Hexadecapole Moments (Debye-Ang^3)
      XXXX   -5681.5672   XXXY       0.0000   XXYY   -1058.3780
      XYYY       0.0000   YYYY    -170.9879   XXXZ    -314.2468
      XXYZ       0.0000   XYYZ    -131.8138   YYYZ      -0.0000
      XXZZ   -1540.2899   XYZZ       0.0000   YYZZ    -706.2370
      XZZZ    -406.2164   YZZZ      -0.0000   ZZZZ   -3895.3083
 -----------------------------------------------------------------
 Calculating analytic gradient of the SCF energy
 Gradient of SCF Energy
            1           2           3           4           5           6
    1  -0.0011125   0.0018472  -0.0011222  -0.0002291   0.0013876   0.0000968
    2  -0.0000000   0.0000000  -0.0000000   0.0000000  -0.0000000   0.0000000
    3   0.0006324  -0.0010254   0.0006138   0.0003558  -0.0007785   0.0001529
            7           8           9          10          11          12
    1   0.0004149  -0.0006937  -0.0001170   0.0008292  -0.0004800  -0.0008212
    2   0.0000000   0.0000000  -0.0000000  -0.0000000   0.0000000  -0.0000000
    3   0.0003586   0.0003850  -0.0005458   0.0006764   0.0003951  -0.0012203
 Max gradient component =       1.847E-03
 RMS gradient           =       6.544E-04
 Gradient time:  CPU 78.54 s  wall 13.20 s
 Geometry Optimization Parameters
   NAtoms,    NIC,     NZ,  NCons,   NDum,   NFix, NCnnct, MaxDiis
       12      78      12       0       0       0       0       0

 Cartesian Hessian Update
 Hessian updated using BFGS update


** GEOMETRY OPTIMIZATION IN DELOCALIZED INTERNAL COORDINATES **
   Searching for a Minimum

   Optimization Cycle:   3

                       Coordinates (Angstroms)
     ATOM                X               Y               Z
      1  C         0.0262443509    0.0000000000    0.0023352235
      2  C         0.0045007231    0.0000000000    1.3915551284
      3  C         1.2186551133    0.0000000000    2.0668592496
      4  C         2.4386073962    0.0000000000    1.3924906515
      5  C         2.4377357174    0.0000000000   -0.0131181361
      6  C         1.2203150546    0.0000000000   -0.7169416370
      7  F        -1.1383656171    0.0000000000   -0.6503802851
      8  Br       -1.6332010169    0.0000000000    2.3402081405
      9  F         1.2013956152    0.0000000000    3.4019213488
     10  I         4.2041459061    0.0000000000    2.5815667384
     11  Br        4.0810330347    0.0000000000   -0.9596503033
     12  I         1.0746502300    0.0000000000   -2.8374961192
   Point Group: c1    Number of degrees of freedom:    30


   Energy is -19415.724492691

 Hessian updated using BFGS update

 14 Hessian modes will be used to form the next step
  Hessian Eigenvalues:
     0.123056    0.124636    0.199467    0.204281    0.242097    0.245237
     0.286654    0.426542    0.435824    0.463825    0.464878    0.494968
     0.572057    0.572961

 Minimum search - taking simple RFO step
 Searching for Lamda that Minimizes Along All modes
 Value Taken    Lamda =  -0.00006499
 Step Taken.  Stepsize is  0.018571

                             Maximum     Tolerance    Cnvgd?
         Gradient           0.002476      0.000300      NO
         Displacement       0.008960      0.001200      NO
         Energy change     -0.000629      0.000001      NO


 New Cartesian Coordinates Obtained by Inverse Iteration

 Displacement from previous Coordinates is:  0.032719
 ----------------------------------------------------------------
             Standard Nuclear Orientation (Angstroms)
    I     Atom           X                Y                Z
 ----------------------------------------------------------------
    1      C       0.0248259833     0.0000000000     0.0024227252
    2      C       0.0022688641     0.0000000000     1.3928869367
    3      C       1.2185128264     0.0000000000     2.0668085698
    4      C       2.4370520182     0.0000000000     1.3913996281
    5      C       2.4351471659     0.0000000000    -0.0125279626
    6      C       1.2192048397     0.0000000000    -0.7153788756
    7      F      -1.1394314022     0.0000000000    -0.6520069034
    8      Br     -1.6324006253     0.0000000000     2.3421126143
    9      F       1.2044571302     0.0000000000     3.4024516330
   10      I       4.2005851758     0.0000000000     2.5751735616
   11      Br      4.0786662006     0.0000000000    -0.9628956753
   12      I       1.0868283309     0.0000000000    -2.8310962520
 ----------------------------------------------------------------
 Nuclear Repulsion Energy =        2966.00687756 hartrees
 There are      115 alpha and      115 beta electrons
 Applying Cartesian multipole field
    Component          Value
    ---------          -----
     (2,0,0)        1.00000E-11
     (0,2,0)        2.00000E-11
     (0,0,2)       -3.00000E-11
 Nucleus-field energy     =    -0.0000000605 hartrees
 Requested basis set is 6-311++G(d,p)
 There are 134 shells and 396 basis functions
 A cutoff of  1.0D-11 yielded   5593 shell pairs
 There are     54194 function pairs (     60254 Cartesian)
 Smallest overlap matrix eigenvalue = 1.12E-06

 Q-Chem warning in module stvman/mkSTV.C, line 318:

 Overlap eigenvalue is smaller than square root of threshold
 Use THRESH >= 12 to get rid of this warning

 Guess MOs from SCF MO coefficient file

 -----------------------------------------------------------------------
  General SCF calculation program by
  Eric Jon Sundstrom, Paul Horn, Yuezhi Mao, Dmitri Zuev, Alec White,
  David Stuck, Shaama M.S., Shane Yost, Joonho Lee, David Small,
  Daniel Levine, Susi Lehtola, Hugh Burton, Evgeny Epifanovsky,
  Bang C. Huynh
 -----------------------------------------------------------------------
 Exchange:     0.2000 Hartree-Fock + 0.0800 Slater + 0.7200 B88
 Correlation:  0.1900 VWN1RPA + 0.8100 LYP
 Using SG-1 standard quadrature grid
 using 6 threads for integral computing
 -------------------------------------------------------
 OpenMP Integral computing Module                
 Release: version 2.0, May 2017, Q-Chem Inc. Pleasanton 
 -------------------------------------------------------
 A restricted SCF calculation will be
 performed using DIIS
 SCF converges when DIIS error is below 1.0e-08
 ---------------------------------------
  Cycle       Energy         DIIS error
 ---------------------------------------
    1  -19415.7244757648      6.15e-05  
    2  -19415.7245085886      2.41e-05  
    3  -19415.7244884872      3.93e-05  
    4  -19415.7245199458      5.34e-06  
    5  -19415.7245204848      1.14e-06  
    6  -19415.7245205066      4.26e-07  
    7  -19415.7245205096      1.82e-07  
    8  -19415.7245205110      4.26e-08  
    9  -19415.7245205107      2.01e-08  
   10  -19415.7245205099      5.81e-09  Convergence criterion met
 ---------------------------------------
 SCF time:   CPU 169.54s  wall 32.00s 
 SCF   energy in the final basis set =   -19415.7245205099
 Total energy in the final basis set =   -19415.7245205099

 --------------------------------------------------------------

                    Orbital Energies (a.u.)
 --------------------------------------------------------------

 Alpha MOs
 -- Occupied --
*****************-482.8629-482.8602-176.3232-176.3231-165.7271-165.7271
********-165.7247-165.7247-165.7246 -62.5156 -62.5131 -56.3364 -56.3338
-56.3321 -56.3318 -56.3297 -56.3293 -35.8196 -35.8196 -31.3132 -31.3132
-31.3067 -31.3067 -31.3064 -31.3063 -24.7320 -24.7319 -22.9636 -22.9635
-22.9621 -22.9621 -22.9619 -22.9618 -22.9573 -22.9573 -22.9572 -22.9572
-10.3175 -10.3173 -10.2872 -10.2754 -10.2689 -10.2689  -8.7243  -8.7219
 -6.5569  -6.5541  -6.5425  -6.5417  -6.5404  -6.5395  -6.3689  -6.3689
 -4.7821  -4.7821  -4.7664  -4.7663  -4.7656  -4.7656  -2.6674  -2.6648
 -2.6637  -2.6630  -2.6613  -2.6605  -2.6515  -2.6514  -2.6495  -2.6494
 -2.0478  -2.0476  -2.0431  -2.0430  -2.0424  -2.0424  -2.0288  -2.0288
 -2.0288  -2.0286  -1.2776  -1.2770  -0.9378  -0.8723  -0.8235  -0.8178
 -0.7589  -0.7042  -0.6928  -0.6423  -0.6289  -0.5966  -0.5861  -0.5405
 -0.5260  -0.5088  -0.4829  -0.4644  -0.4506  -0.4329  -0.4275  -0.3955
 -0.3941  -0.3737  -0.3364  -0.3353  -0.3255  -0.3196  -0.2938  -0.2906
 -0.2708  -0.2679  -0.2638
 -- Virtual --
 -0.1009  -0.0686  -0.0577  -0.0513  -0.0387  -0.0208  -0.0013   0.0195
  0.0268   0.0407   0.0423   0.0480   0.0522   0.0632   0.0683   0.0684
  0.0818   0.0869   0.0892   0.0920   0.0925   0.1056   0.1150   0.1161
  0.1190   0.1258   0.1359   0.1436   0.1509   0.1631   0.1689   0.1759
  0.1823   0.1857   0.1883   0.1924   0.2043   0.2048   0.2145   0.2193
  0.2266   0.2360   0.2409   0.2550   0.2590   0.2835   0.2870   0.2928
  0.2944   0.2967   0.3286   0.3296   0.3442   0.3543   0.3614   0.3729
  0.3880   0.3886   0.3947   0.3950   0.4003   0.4081   0.4163   0.4202
  0.4260   0.4314   0.4478   0.4610   0.4611   0.4748   0.4830   0.4901
  0.4916   0.4984   0.5231   0.5259   0.5390   0.5451   0.5457   0.5464
  0.5514   0.5688   0.5952   0.5964   0.6031   0.6256   0.6276   0.6296
  0.6470   0.6642   0.6802   0.6989   0.6995   0.7007   0.7152   0.7402
  0.7651   0.7832   0.8074   0.8102   0.8345   0.8430   0.8600   0.8970
  0.9112   0.9302   0.9461   0.9580   0.9943   1.0242   1.0469   1.0676
  1.0701   1.0938   1.0939   1.1436   1.1801   1.2065   1.2177   1.2527
  1.2888   1.3447   1.3450   1.3572   1.4116   1.4160   1.4188   1.4335
  1.4507   1.4522   1.4623   1.4636   1.4952   1.5321   1.5344   1.5450
  1.5862   1.6145   1.7095   1.7157   1.7417   1.7539   1.8043   1.8082
  1.8381   1.8400   1.8844   1.9960   2.0035   2.0290   2.0299   2.0406
  2.0609   2.1209   2.1701   2.1886   2.2009   2.2219   2.2469   2.2676
  2.3098   2.3306   2.3561   2.4374   2.5601   2.6689   2.7079   2.7968
  2.8134   2.8141   2.9295   2.9587   3.0312   3.0707   3.0789   3.1483
  3.1574   3.3678   3.3921   3.6224   3.7328   3.7499   3.7505   3.7551
  3.8464   3.9080   3.9479   3.9559   3.9583   3.9592   3.9833   3.9874
  3.9901   4.0107   4.0163   4.0190   4.0382   4.0504   4.0635   4.0677
  4.1036   4.1063   4.1441   4.1629   4.2422   4.2676   4.2847   4.2911
  4.4026   4.4110   4.4510   4.5473   4.8079   4.8181   4.8531   6.0033
  6.0135   6.1038   6.1079   6.1444   6.1627   6.2914   6.3028   6.4303
  6.4376   6.6343   6.7144   6.7592   6.7788   7.5424   7.5536   7.6516
  7.6998   7.7398   7.7592  23.2559  23.7722  23.7809  23.9375  23.9458
 24.0383  27.8790  27.9337  28.3414  28.3501  28.4133  28.4163  28.4262
 28.4289  28.5217  28.5251  28.5427  28.5484  28.5521  28.5576  28.6171
 28.6213  28.7244  28.7369  47.9364  48.0246  66.7666  66.7684 127.8820
127.8887 127.9439 127.9445 127.9716 127.9724 151.6716 151.7212 289.7385
289.7492 289.8469 289.8975 289.9589 289.98181020.73751020.84821901.8353
********
 --------------------------------------------------------------

          Ground-State Mulliken Net Atomic Charges

     Atom                 Charge (a.u.)
  ----------------------------------------
      1 C                    -1.865812
      2 C                     2.366300
      3 C                    -1.880816
      4 C                     1.194367
      5 C                    -0.700552
      6 C                     1.142399
      7 F                    -0.072082
      8 Br                   -0.054922
      9 F                    -0.070774
     10 I                     0.086518
     11 Br                   -0.234200
     12 I                     0.089574
  ----------------------------------------
  Sum of atomic charges =     0.000000

 -----------------------------------------------------------------
                    Cartesian Multipole Moments
 -----------------------------------------------------------------
    Charge (ESU x 10^10)
                 0.0000
    Dipole Moment (Debye)
         X       0.7680      Y       0.0000      Z      -0.4443
       Tot       0.8873
    Quadrupole Moments (Debye-Ang)
        XX    -131.3559     XY       0.0000     YY    -137.6026
        XZ      -1.0973     YZ       0.0000     ZZ    -134.9863
    Octopole Moments (Debye-Ang^2)
       XXX    -667.1662    XXY       0.0000    XYY    -239.7384
       YYY       0.0000    XXZ     -33.2598    XYZ       0.0000
       YYZ     -53.7246    XZZ    -226.5366    YZZ       0.0000
       ZZZ    -199.6264
    Hexadecapole Moments (Debye-Ang^3)
      XXXX   -5679.8529   XXXY       0.0000   XXYY   -1057.6771
      XYYY       0.0000   YYYY    -170.9239   XXXZ    -309.4756
      XXYZ       0.0000   XYYZ    -129.7976   YYYZ       0.0000
      XXZZ   -1538.1869   XYZZ       0.0000   YYZZ    -704.4455
      XZZZ    -402.5629   YZZZ       0.0000   ZZZZ   -3886.6386
 -----------------------------------------------------------------
 Calculating analytic gradient of the SCF energy
 Gradient of SCF Energy
            1           2           3           4           5           6
    1  -0.0004598   0.0003181   0.0001095  -0.0002942  -0.0000424   0.0004987
    2   0.0000000  -0.0000000  -0.0000000   0.0000000  -0.0000000  -0.0000000
    3  -0.0003229  -0.0001393   0.0004693  -0.0000354  -0.0001627   0.0005201
            7           8           9          10          11          12
    1   0.0000630  -0.0000041   0.0001880  -0.0002168  -0.0001895   0.0000296
    2   0.0000000  -0.0000000   0.0000000  -0.0000000  -0.0000000   0.0000000
    3   0.0000540   0.0000615  -0.0001771  -0.0001145  -0.0003055   0.0001525
 Max gradient component =       5.201E-04
 RMS gradient           =       2.105E-04
 Gradient time:  CPU 78.64 s  wall 13.22 s
 Geometry Optimization Parameters
   NAtoms,    NIC,     NZ,  NCons,   NDum,   NFix, NCnnct, MaxDiis
       12      78      12       0       0       0       0       0

 Cartesian Hessian Update
 Hessian updated using BFGS update


** GEOMETRY OPTIMIZATION IN DELOCALIZED INTERNAL COORDINATES **
   Searching for a Minimum

   Optimization Cycle:   4

                       Coordinates (Angstroms)
     ATOM                X               Y               Z
      1  C         0.0248259833    0.0000000000    0.0024227252
      2  C         0.0022688641    0.0000000000    1.3928869367
      3  C         1.2185128264    0.0000000000    2.0668085698
      4  C         2.4370520182    0.0000000000    1.3913996281
      5  C         2.4351471659    0.0000000000   -0.0125279626
      6  C         1.2192048397    0.0000000000   -0.7153788756
      7  F        -1.1394314022    0.0000000000   -0.6520069034
      8  Br       -1.6324006253    0.0000000000    2.3421126143
      9  F         1.2044571302    0.0000000000    3.4024516330
     10  I         4.2005851758    0.0000000000    2.5751735616
     11  Br        4.0786662006    0.0000000000   -0.9628956753
     12  I         1.0868283309    0.0000000000   -2.8310962520
   Point Group: c1    Number of degrees of freedom:    30


   Energy is -19415.724520510

 Hessian updated using BFGS update

 16 Hessian modes will be used to form the next step
  Hessian Eigenvalues:
     0.122383    0.127444    0.191224    0.202842    0.233339    0.246213
     0.278130    0.295123    0.425734    0.442433    0.463455    0.464882
     0.478483    0.512450    0.568638    0.573252

 Minimum search - taking simple RFO step
 Searching for Lamda that Minimizes Along All modes
 Value Taken    Lamda =  -0.00000508
 Step Taken.  Stepsize is  0.004054

                             Maximum     Tolerance    Cnvgd?
         Gradient           0.000759      0.000300      NO
         Displacement       0.002356      0.001200      NO
         Energy change     -0.000028      0.000001      NO


 New Cartesian Coordinates Obtained by Inverse Iteration

 Displacement from previous Coordinates is:  0.008368
 ----------------------------------------------------------------
             Standard Nuclear Orientation (Angstroms)
    I     Atom           X                Y                Z
 ----------------------------------------------------------------
    1      C       0.0249013155     0.0000000000     0.0024966141
    2      C       0.0019942677     0.0000000000     1.3929317873
    3      C       1.2184148374     0.0000000000     2.0664526532
    4      C       2.4372372503     0.0000000000     1.3912342482
    5      C       2.4349648358     0.0000000000    -0.0126326156
    6      C       1.2187764841     0.0000000000    -0.7161555180
    7      F      -1.1396637608     0.0000000000    -0.6515690051
    8      Br     -1.6324153287     0.0000000000     2.3422169413
    9      F       1.2036602016     0.0000000000     3.4022578302
   10      I       4.2020991462     0.0000000000     2.5741967714
   11      Br      4.0803531795     0.0000000000    -0.9599924187
   12      I       1.0853940789     0.0000000000    -2.8320872884
 ----------------------------------------------------------------
 Nuclear Repulsion Energy =        2965.61257647 hartrees
 There are      115 alpha and      115 beta electrons
 Applying Cartesian multipole field
    Component          Value
    ---------          -----
     (2,0,0)        1.00000E-11
     (0,2,0)        2.00000E-11
     (0,0,2)       -3.00000E-11
 Nucleus-field energy     =    -0.0000000605 hartrees
 Requested basis set is 6-311++G(d,p)
 There are 134 shells and 396 basis functions
 A cutoff of  1.0D-11 yielded   5593 shell pairs
 There are     54194 function pairs (     60254 Cartesian)
 Smallest overlap matrix eigenvalue = 1.12E-06

 Q-Chem warning in module stvman/mkSTV.C, line 318:

 Overlap eigenvalue is smaller than square root of threshold
 Use THRESH >= 12 to get rid of this warning

 Guess MOs from SCF MO coefficient file

 -----------------------------------------------------------------------
  General SCF calculation program by
  Eric Jon Sundstrom, Paul Horn, Yuezhi Mao, Dmitri Zuev, Alec White,
  David Stuck, Shaama M.S., Shane Yost, Joonho Lee, David Small,
  Daniel Levine, Susi Lehtola, Hugh Burton, Evgeny Epifanovsky,
  Bang C. Huynh
 -----------------------------------------------------------------------
 Exchange:     0.2000 Hartree-Fock + 0.0800 Slater + 0.7200 B88
 Correlation:  0.1900 VWN1RPA + 0.8100 LYP
 Using SG-1 standard quadrature grid
 using 6 threads for integral computing
 -------------------------------------------------------
 OpenMP Integral computing Module                
 Release: version 2.0, May 2017, Q-Chem Inc. Pleasanton 
 -------------------------------------------------------
 A restricted SCF calculation will be
 performed using DIIS
 SCF converges when DIIS error is below 1.0e-08
 ---------------------------------------
  Cycle       Energy         DIIS error
 ---------------------------------------
    1  -19415.7245189756      1.98e-05  
    2  -19415.7245224917      4.50e-06  
    3  -19415.7245220048      6.83e-06  
    4  -19415.7245227889      1.47e-06  
    5  -19415.7245228316      3.89e-07  
    6  -19415.7245228346      1.03e-07  
    7  -19415.7245228341      4.37e-08  
    8  -19415.7245228344      1.58e-08  
    9  -19415.7245228348      4.00e-09  Convergence criterion met
 ---------------------------------------
 SCF time:   CPU 151.45s  wall 28.00s 
 SCF   energy in the final basis set =   -19415.7245228348
 Total energy in the final basis set =   -19415.7245228348

 --------------------------------------------------------------

                    Orbital Energies (a.u.)
 --------------------------------------------------------------

 Alpha MOs
 -- Occupied --
*****************-482.8629-482.8602-176.3233-176.3232-165.7272-165.7271
********-165.7248-165.7247-165.7246 -62.5156 -62.5130 -56.3364 -56.3337
-56.3321 -56.3318 -56.3296 -56.3293 -35.8197 -35.8196 -31.3133 -31.3132
-31.3068 -31.3067 -31.3064 -31.3063 -24.7319 -24.7318 -22.9636 -22.9635
-22.9622 -22.9621 -22.9619 -22.9618 -22.9574 -22.9574 -22.9573 -22.9573
-10.3175 -10.3173 -10.2873 -10.2754 -10.2690 -10.2689  -8.7243  -8.7219
 -6.5569  -6.5541  -6.5425  -6.5417  -6.5404  -6.5394  -6.3690  -6.3689
 -4.7822  -4.7821  -4.7664  -4.7663  -4.7657  -4.7656  -2.6675  -2.6648
 -2.6637  -2.6630  -2.6612  -2.6604  -2.6516  -2.6515  -2.6495  -2.6494
 -2.0479  -2.0476  -2.0431  -2.0430  -2.0425  -2.0424  -2.0289  -2.0289
 -2.0288  -2.0286  -1.2775  -1.2769  -0.9377  -0.8723  -0.8235  -0.8177
 -0.7588  -0.7041  -0.6927  -0.6423  -0.6289  -0.5965  -0.5860  -0.5403
 -0.5259  -0.5087  -0.4829  -0.4645  -0.4505  -0.4328  -0.4275  -0.3955
 -0.3942  -0.3737  -0.3364  -0.3352  -0.3255  -0.3196  -0.2938  -0.2906
 -0.2708  -0.2679  -0.2638
 -- Virtual --
 -0.1010  -0.0686  -0.0578  -0.0515  -0.0386  -0.0209  -0.0013   0.0195
  0.0268   0.0408   0.0423   0.0480   0.0522   0.0632   0.0683   0.0685
  0.0817   0.0869   0.0892   0.0920   0.0925   0.1056   0.1150   0.1161
  0.1190   0.1258   0.1359   0.1436   0.1509   0.1630   0.1689   0.1758
  0.1823   0.1856   0.1883   0.1924   0.2042   0.2048   0.2145   0.2193
  0.2266   0.2360   0.2409   0.2549   0.2589   0.2835   0.2870   0.2928
  0.2945   0.2966   0.3287   0.3297   0.3442   0.3543   0.3614   0.3728
  0.3880   0.3888   0.3947   0.3949   0.4002   0.4081   0.4163   0.4201
  0.4260   0.4314   0.4478   0.4610   0.4610   0.4749   0.4830   0.4901
  0.4914   0.4984   0.5228   0.5259   0.5390   0.5451   0.5457   0.5462
  0.5513   0.5687   0.5952   0.5965   0.6031   0.6256   0.6277   0.6297
  0.6470   0.6642   0.6801   0.6989   0.6994   0.7007   0.7152   0.7402
  0.7650   0.7831   0.8073   0.8102   0.8346   0.8429   0.8598   0.8969
  0.9112   0.9302   0.9461   0.9579   0.9944   1.0241   1.0469   1.0677
  1.0701   1.0937   1.0938   1.1437   1.1799   1.2064   1.2177   1.2520
  1.2886   1.3446   1.3449   1.3577   1.4116   1.4161   1.4187   1.4336
  1.4507   1.4523   1.4618   1.4636   1.4953   1.5322   1.5342   1.5451
  1.5864   1.6146   1.7094   1.7156   1.7418   1.7540   1.8043   1.8081
  1.8381   1.8400   1.8843   1.9960   2.0035   2.0290   2.0296   2.0405
  2.0608   2.1209   2.1699   2.1885   2.2005   2.2220   2.2467   2.2675
  2.3098   2.3302   2.3561   2.4373   2.5601   2.6689   2.7079   2.7968
  2.8134   2.8140   2.9294   2.9587   3.0310   3.0705   3.0789   3.1481
  3.1573   3.3676   3.3920   3.6220   3.7328   3.7500   3.7506   3.7551
  3.8463   3.9081   3.9478   3.9559   3.9582   3.9591   3.9833   3.9874
  3.9900   4.0107   4.0162   4.0189   4.0382   4.0504   4.0634   4.0677
  4.1036   4.1065   4.1441   4.1627   4.2421   4.2676   4.2846   4.2911
  4.4025   4.4110   4.4508   4.5470   4.8070   4.8180   4.8531   6.0032
  6.0134   6.1039   6.1078   6.1445   6.1625   6.2915   6.3028   6.4302
  6.4377   6.6340   6.7142   6.7592   6.7788   7.5424   7.5536   7.6516
  7.6998   7.7396   7.7592  23.2559  23.7719  23.7807  23.9370  23.9456
 24.0381  27.8788  27.9335  28.3414  28.3501  28.4132  28.4163  28.4261
 28.4288  28.5216  28.5251  28.5427  28.5483  28.5520  28.5575  28.6170
 28.6212  28.7242  28.7369  47.9364  48.0246  66.7665  66.7684 127.8820
127.8887 127.9438 127.9444 127.9715 127.9724 151.6714 151.7210 289.7385
289.7492 289.8469 289.8975 289.9587 289.98171020.73741020.84821901.8352
********
 --------------------------------------------------------------

          Ground-State Mulliken Net Atomic Charges

     Atom                 Charge (a.u.)
  ----------------------------------------
      1 C                    -1.860114
      2 C                     2.362647
      3 C                    -1.878667
      4 C                     1.190883
      5 C                    -0.694528
      6 C                     1.135038
      7 F                    -0.072140
      8 Br                   -0.054615
      9 F                    -0.071007
     10 I                     0.086730
     11 Br                   -0.234060
     12 I                     0.089834
  ----------------------------------------
  Sum of atomic charges =     0.000000

 -----------------------------------------------------------------
                    Cartesian Multipole Moments
 -----------------------------------------------------------------
    Charge (ESU x 10^10)
                 0.0000
    Dipole Moment (Debye)
         X       0.7681      Y       0.0000      Z      -0.4456
       Tot       0.8879
    Quadrupole Moments (Debye-Ang)
        XX    -131.3332     XY       0.0000     YY    -137.6049
        XZ      -1.0858     YZ      -0.0000     ZZ    -134.9937
    Octopole Moments (Debye-Ang^2)
       XXX    -667.0218    XXY       0.0000    XYY    -239.7704
       YYY       0.0000    XXZ     -33.1510    XYZ      -0.0000
       YYZ     -53.7183    XZZ    -226.6656    YZZ       0.0000
       ZZZ    -199.6909
    Hexadecapole Moments (Debye-Ang^3)
      XXXX   -5681.1379   XXXY       0.0000   XXYY   -1058.2028
      XYYY       0.0000   YYYY    -170.9276   XXXZ    -309.6603
      XXYZ      -0.0000   XYYZ    -130.0367   YYYZ       0.0000
      XXZZ   -1538.9254   XYZZ       0.0000   YYZZ    -704.3608
      XZZZ    -403.2827   YZZZ      -0.0000   ZZZZ   -3886.1437
 -----------------------------------------------------------------
 Calculating analytic gradient of the SCF energy
 Gradient of SCF Energy
            1           2           3           4           5           6
    1  -0.0002580   0.0000725   0.0000636  -0.0001025   0.0000019   0.0001090
    2  -0.0000000   0.0000000  -0.0000000   0.0000000  -0.0000000   0.0000000
    3  -0.0001238  -0.0000328   0.0001913  -0.0001221  -0.0000082   0.0001745
            7           8           9          10          11          12
    1   0.0000669   0.0000320   0.0000429   0.0000430   0.0000304  -0.0001017
    2  -0.0000000   0.0000000  -0.0000000  -0.0000000   0.0000000  -0.0000000
    3   0.0000941   0.0000540  -0.0000973  -0.0001549   0.0000327  -0.0000074
 Max gradient component =       2.580E-04
 RMS gradient           =       8.556E-05
 Gradient time:  CPU 78.57 s  wall 13.21 s
 Geometry Optimization Parameters
   NAtoms,    NIC,     NZ,  NCons,   NDum,   NFix, NCnnct, MaxDiis
       12      78      12       0       0       0       0       0

 Cartesian Hessian Update
 Hessian updated using BFGS update


** GEOMETRY OPTIMIZATION IN DELOCALIZED INTERNAL COORDINATES **
   Searching for a Minimum

   Optimization Cycle:   5

                       Coordinates (Angstroms)
     ATOM                X               Y               Z
      1  C         0.0249013155    0.0000000000    0.0024966141
      2  C         0.0019942677    0.0000000000    1.3929317873
      3  C         1.2184148374    0.0000000000    2.0664526532
      4  C         2.4372372503    0.0000000000    1.3912342482
      5  C         2.4349648358    0.0000000000   -0.0126326156
      6  C         1.2187764841    0.0000000000   -0.7161555180
      7  F        -1.1396637608    0.0000000000   -0.6515690051
      8  Br       -1.6324153287    0.0000000000    2.3422169413
      9  F         1.2036602016    0.0000000000    3.4022578302
     10  I         4.2020991462    0.0000000000    2.5741967714
     11  Br        4.0803531795    0.0000000000   -0.9599924187
     12  I         1.0853940789    0.0000000000   -2.8320872884
   Point Group: c1    Number of degrees of freedom:    30


   Energy is -19415.724522835

 Hessian updated using BFGS update

 17 Hessian modes will be used to form the next step
  Hessian Eigenvalues:
     0.122069    0.124445    0.184292    0.203471    0.208940    0.245974
     0.248759    0.278433    0.376464    0.426277    0.436513    0.463071
     0.464405    0.481955    0.516570    0.569928    0.578822

 Minimum search - taking simple RFO step
 Searching for Lamda that Minimizes Along All modes
 Value Taken    Lamda =   0.00000000
 Step Taken.  Stepsize is  0.001581

                             Maximum     Tolerance    Cnvgd?
         Gradient           0.000303      0.000300      NO
         Displacement       0.000711      0.001200     YES
         Energy change     -0.000002      0.000001      NO


 New Cartesian Coordinates Obtained by Inverse Iteration

 Displacement from previous Coordinates is:  0.003039
 ----------------------------------------------------------------
             Standard Nuclear Orientation (Angstroms)
    I     Atom           X                Y                Z
 ----------------------------------------------------------------
    1      C       0.0250603912     0.0000000000     0.0025969927
    2      C       0.0020189185     0.0000000000     1.3929961233
    3      C       1.2184941722     0.0000000000     2.0663234342
    4      C       2.4374945580     0.0000000000     1.3913004514
    5      C       2.4349422349     0.0000000000    -0.0127388769
    6      C       1.2186986119     0.0000000000    -0.7163767745
    7      F      -1.1396735845     0.0000000000    -0.6513706234
    8      Br     -1.6323912265     0.0000000000     2.3422661123
    9      F       1.2035997090     0.0000000000     3.4022315345
   10      I       4.2020107044     0.0000000000     2.5752992375
   11      Br      4.0798236011     0.0000000000    -0.9608347195
   12      I       1.0856384174     0.0000000000    -2.8323428915
 ----------------------------------------------------------------
 Nuclear Repulsion Energy =        2965.42729430 hartrees
 There are      115 alpha and      115 beta electrons
 Applying Cartesian multipole field
    Component          Value
    ---------          -----
     (2,0,0)        1.00000E-11
     (0,2,0)        2.00000E-11
     (0,0,2)       -3.00000E-11
 Nucleus-field energy     =    -0.0000000605 hartrees
 Requested basis set is 6-311++G(d,p)
 There are 134 shells and 396 basis functions
 A cutoff of  1.0D-11 yielded   5593 shell pairs
 There are     54194 function pairs (     60254 Cartesian)
 Smallest overlap matrix eigenvalue = 1.12E-06

 Q-Chem warning in module stvman/mkSTV.C, line 318:

 Overlap eigenvalue is smaller than square root of threshold
 Use THRESH >= 12 to get rid of this warning

 Guess MOs from SCF MO coefficient file

 -----------------------------------------------------------------------
  General SCF calculation program by
  Eric Jon Sundstrom, Paul Horn, Yuezhi Mao, Dmitri Zuev, Alec White,
  David Stuck, Shaama M.S., Shane Yost, Joonho Lee, David Small,
  Daniel Levine, Susi Lehtola, Hugh Burton, Evgeny Epifanovsky,
  Bang C. Huynh
 -----------------------------------------------------------------------
 Exchange:     0.2000 Hartree-Fock + 0.0800 Slater + 0.7200 B88
 Correlation:  0.1900 VWN1RPA + 0.8100 LYP
 Using SG-1 standard quadrature grid
 using 6 threads for integral computing
 -------------------------------------------------------
 OpenMP Integral computing Module                
 Release: version 2.0, May 2017, Q-Chem Inc. Pleasanton 
 -------------------------------------------------------
 A restricted SCF calculation will be
 performed using DIIS
 SCF converges when DIIS error is below 1.0e-08
 ---------------------------------------
  Cycle       Energy         DIIS error
 ---------------------------------------
    1  -19415.7245225544      8.70e-06  
    2  -19415.7245231009      2.06e-06  
    3  -19415.7245229791      3.29e-06  
    4  -19415.7245231631      6.14e-07  
    5  -19415.7245231700      1.36e-07  
    6  -19415.7245231712      4.37e-08  
    7  -19415.7245231699      2.19e-08  
    8  -19415.7245231685      4.97e-09  Convergence criterion met
 ---------------------------------------
 SCF time:   CPU 135.89s  wall 25.00s 
 SCF   energy in the final basis set =   -19415.7245231685
 Total energy in the final basis set =   -19415.7245231685

 --------------------------------------------------------------

                    Orbital Energies (a.u.)
 --------------------------------------------------------------

 Alpha MOs
 -- Occupied --
*****************-482.8629-482.8602-176.3233-176.3232-165.7272-165.7271
********-165.7248-165.7247-165.7246 -62.5156 -62.5130 -56.3364 -56.3337
-56.3321 -56.3318 -56.3296 -56.3293 -35.8197 -35.8196 -31.3133 -31.3132
-31.3068 -31.3067 -31.3064 -31.3063 -24.7319 -24.7317 -22.9637 -22.9636
-22.9622 -22.9621 -22.9619 -22.9619 -22.9574 -22.9574 -22.9573 -22.9573
-10.3174 -10.3173 -10.2873 -10.2754 -10.2690 -10.2690  -8.7243  -8.7219
 -6.5569  -6.5541  -6.5425  -6.5417  -6.5404  -6.5394  -6.3690  -6.3689
 -4.7822  -4.7821  -4.7665  -4.7664  -4.7657  -4.7656  -2.6675  -2.6648
 -2.6637  -2.6630  -2.6612  -2.6604  -2.6516  -2.6515  -2.6495  -2.6494
 -2.0479  -2.0477  -2.0431  -2.0431  -2.0425  -2.0425  -2.0289  -2.0289
 -2.0288  -2.0286  -1.2774  -1.2768  -0.9377  -0.8723  -0.8235  -0.8177
 -0.7588  -0.7041  -0.6927  -0.6423  -0.6289  -0.5965  -0.5860  -0.5403
 -0.5259  -0.5086  -0.4829  -0.4645  -0.4505  -0.4328  -0.4274  -0.3955
 -0.3942  -0.3737  -0.3364  -0.3352  -0.3255  -0.3196  -0.2938  -0.2906
 -0.2708  -0.2679  -0.2638
 -- Virtual --
 -0.1010  -0.0686  -0.0578  -0.0515  -0.0387  -0.0209  -0.0013   0.0195
  0.0268   0.0408   0.0423   0.0480   0.0522   0.0632   0.0683   0.0685
  0.0817   0.0869   0.0892   0.0920   0.0925   0.1056   0.1150   0.1161
  0.1190   0.1258   0.1359   0.1436   0.1509   0.1630   0.1689   0.1758
  0.1823   0.1855   0.1884   0.1924   0.2042   0.2048   0.2145   0.2193
  0.2266   0.2360   0.2409   0.2549   0.2589   0.2835   0.2870   0.2928
  0.2945   0.2966   0.3288   0.3297   0.3442   0.3543   0.3613   0.3727
  0.3880   0.3888   0.3947   0.3949   0.4002   0.4080   0.4163   0.4201
  0.4260   0.4314   0.4478   0.4610   0.4611   0.4749   0.4829   0.4901
  0.4914   0.4984   0.5227   0.5259   0.5390   0.5451   0.5457   0.5461
  0.5512   0.5687   0.5953   0.5965   0.6031   0.6256   0.6277   0.6297
  0.6470   0.6641   0.6800   0.6989   0.6994   0.7006   0.7152   0.7402
  0.7649   0.7831   0.8073   0.8101   0.8346   0.8429   0.8598   0.8968
  0.9112   0.9302   0.9461   0.9579   0.9943   1.0241   1.0469   1.0677
  1.0701   1.0937   1.0938   1.1437   1.1798   1.2064   1.2177   1.2516
  1.2885   1.3446   1.3448   1.3579   1.4117   1.4161   1.4187   1.4336
  1.4507   1.4523   1.4616   1.4637   1.4954   1.5322   1.5343   1.5451
  1.5865   1.6146   1.7093   1.7155   1.7418   1.7540   1.8043   1.8081
  1.8381   1.8400   1.8842   1.9960   2.0035   2.0290   2.0296   2.0404
  2.0608   2.1209   2.1698   2.1884   2.2003   2.2220   2.2467   2.2675
  2.3098   2.3300   2.3560   2.4373   2.5601   2.6689   2.7079   2.7968
  2.8134   2.8140   2.9294   2.9587   3.0310   3.0704   3.0789   3.1481
  3.1572   3.3675   3.3920   3.6218   3.7328   3.7500   3.7507   3.7551
  3.8463   3.9081   3.9478   3.9558   3.9582   3.9591   3.9833   3.9874
  3.9901   4.0107   4.0161   4.0188   4.0381   4.0503   4.0634   4.0677
  4.1036   4.1065   4.1441   4.1626   4.2420   4.2676   4.2845   4.2912
  4.4025   4.4110   4.4507   4.5469   4.8066   4.8179   4.8530   6.0032
  6.0134   6.1039   6.1077   6.1446   6.1624   6.2915   6.3028   6.4302
  6.4377   6.6339   6.7142   6.7591   6.7788   7.5424   7.5536   7.6516
  7.6998   7.7396   7.7592  23.2559  23.7718  23.7806  23.9368  23.9455
 24.0380  27.8787  27.9334  28.3413  28.3501  28.4132  28.4162  28.4261
 28.4288  28.5216  28.5250  28.5426  28.5482  28.5520  28.5575  28.6169
 28.6212  28.7242  28.7370  47.9363  48.0246  66.7664  66.7685 127.8819
127.8887 127.9438 127.9444 127.9715 127.9724 151.6713 151.7209 289.7385
289.7492 289.8469 289.8975 289.9587 289.98171020.73741020.84821901.8351
********
 --------------------------------------------------------------

          Ground-State Mulliken Net Atomic Charges

     Atom                 Charge (a.u.)
  ----------------------------------------
      1 C                    -1.858905
      2 C                     2.361166
      3 C                    -1.876202
      4 C                     1.188296
      5 C                    -0.691911
      6 C                     1.132506
      7 F                    -0.072229
      8 Br                   -0.054493
      9 F                    -0.071026
     10 I                     0.086835
     11 Br                   -0.233971
     12 I                     0.089933
  ----------------------------------------
  Sum of atomic charges =     0.000000

 -----------------------------------------------------------------
                    Cartesian Multipole Moments
 -----------------------------------------------------------------
    Charge (ESU x 10^10)
                 0.0000
    Dipole Moment (Debye)
         X       0.7684      Y      -0.0000      Z      -0.4458
       Tot       0.8883
    Quadrupole Moments (Debye-Ang)
        XX    -131.3382     XY      -0.0000     YY    -137.6056
        XZ      -1.0854     YZ      -0.0000     ZZ    -134.9811
    Octopole Moments (Debye-Ang^2)
       XXX    -667.0777    XXY      -0.0000    XYY    -239.7699
       YYY      -0.0000    XXZ     -33.1370    XYZ      -0.0000
       YYZ     -53.7294    XZZ    -226.6029    YZZ      -0.0000
       ZZZ    -199.7116
    Hexadecapole Moments (Debye-Ang^3)
      XXXX   -5681.1706   XXXY      -0.0000   XXYY   -1058.1298
      XYYY      -0.0000   YYYY    -170.9281   XXXZ    -309.6932
      XXYZ      -0.0000   XYYZ    -130.0842   YYYZ      -0.0000
      XXZZ   -1538.7753   XYZZ      -0.0000   YYZZ    -704.5939
      XZZZ    -403.2925   YZZZ      -0.0000   ZZZZ   -3887.2764
 -----------------------------------------------------------------
 Calculating analytic gradient of the SCF energy
 Gradient of SCF Energy
            1           2           3           4           5           6
    1  -0.0000985   0.0000264   0.0000159  -0.0000092  -0.0000065   0.0000242
    2   0.0000000  -0.0000000   0.0000000  -0.0000000   0.0000000  -0.0000000
    3  -0.0000102   0.0000007   0.0000595  -0.0000287  -0.0000632   0.0000431
            7           8           9          10          11          12
    1   0.0000292   0.0000194   0.0000277   0.0000824  -0.0000510  -0.0000600
    2  -0.0000000   0.0000000  -0.0000000   0.0000000  -0.0000000   0.0000000
    3   0.0000887   0.0000595  -0.0000435  -0.0000223  -0.0000469  -0.0000366
 Max gradient component =       9.853E-05
 RMS gradient           =       3.873E-05
 Gradient time:  CPU 78.77 s  wall 13.24 s
 Geometry Optimization Parameters
   NAtoms,    NIC,     NZ,  NCons,   NDum,   NFix, NCnnct, MaxDiis
       12      78      12       0       0       0       0       0

 Cartesian Hessian Update
 Hessian updated using BFGS update


** GEOMETRY OPTIMIZATION IN DELOCALIZED INTERNAL COORDINATES **
   Searching for a Minimum

   Optimization Cycle:   6

                       Coordinates (Angstroms)
     ATOM                X               Y               Z
      1  C         0.0250603912    0.0000000000    0.0025969927
      2  C         0.0020189185    0.0000000000    1.3929961233
      3  C         1.2184941722    0.0000000000    2.0663234342
      4  C         2.4374945580    0.0000000000    1.3913004514
      5  C         2.4349422349    0.0000000000   -0.0127388769
      6  C         1.2186986119    0.0000000000   -0.7163767745
      7  F        -1.1396735845    0.0000000000   -0.6513706234
      8  Br       -1.6323912265    0.0000000000    2.3422661123
      9  F         1.2035997090    0.0000000000    3.4022315345
     10  I         4.2020107044    0.0000000000    2.5752992375
     11  Br        4.0798236011    0.0000000000   -0.9608347195
     12  I         1.0856384174    0.0000000000   -2.8323428915
   Point Group: c1    Number of degrees of freedom:    30


   Energy is -19415.724523168

 Hessian updated using BFGS update

 18 Hessian modes will be used to form the next step
  Hessian Eigenvalues:
     0.119585    0.133971    0.177558    0.203558    0.209212    0.246552
     0.248610    0.255357    0.279755    0.368809    0.430979    0.437263
     0.462593    0.469637    0.475617    0.536348    0.560244    0.574594

 Minimum search - taking simple RFO step
 Searching for Lamda that Minimizes Along All modes
 Value Taken    Lamda =   0.00000000
 Step Taken.  Stepsize is  0.000614

                             Maximum     Tolerance    Cnvgd?
         Gradient           0.000073      0.000300     YES
         Displacement       0.000401      0.001200     YES
         Energy change     -0.000000      0.000001     YES


                       Distance Matrix (Angstroms)
             C (  1)   C (  2)   C (  3)   C (  4)   C (  5)   C (  6)
   C (  2)  1.390590
   C (  3)  2.383957  1.390389
   C (  4)  2.783583  2.435476  1.393420
   C (  5)  2.409931  2.809841  2.408785  1.404042
   C (  6)  1.393447  2.435111  2.782700  2.434701  1.405117
   F (  7)  1.335769  2.341559  3.598168  4.119301  3.631216  2.359268
   Br(  8)  2.867263  1.890082  2.864209  4.179510  4.699920  4.181388
   F (  9)  3.598120  2.341116  1.335991  2.359309  3.630183  4.118636
   I ( 10)  4.905681  4.363229  3.026620  2.124940  3.133763  4.442441
   Br( 11)  4.167650  4.708398  4.165440  2.868760  1.898557  2.871549
   I ( 12)  3.026832  4.362078  4.900468  4.434713  3.125826  2.120146
             F (  7)   Br(  8)   F (  9)   I ( 10)   Br( 11)
   Br(  8)  3.033914
   F (  9)  4.682160  3.027602
   I ( 10)  6.240592  5.839054  3.110351
   Br( 11)  5.228663  6.598475  5.225802  3.538244
   I ( 12)  3.115871  5.845020  6.235690  6.241344  3.530961

 Final energy is   -19415.724523168461     


 ******************************
 **  OPTIMIZATION CONVERGED  **
 ******************************

                       Coordinates (Angstroms)
     ATOM                X               Y               Z
      1  C         0.0250603912    0.0000000000    0.0025969927
      2  C         0.0020189185    0.0000000000    1.3929961233
      3  C         1.2184941722    0.0000000000    2.0663234342
      4  C         2.4374945580    0.0000000000    1.3913004514
      5  C         2.4349422349    0.0000000000   -0.0127388769
      6  C         1.2186986119    0.0000000000   -0.7163767745
      7  F        -1.1396735845    0.0000000000   -0.6513706234
      8  Br       -1.6323912265    0.0000000000    2.3422661123
      9  F         1.2035997090    0.0000000000    3.4022315345
     10  I         4.2020107044    0.0000000000    2.5752992375
     11  Br        4.0798236011    0.0000000000   -0.9608347195
     12  I         1.0856384174    0.0000000000   -2.8323428915

Z-matrix Print:
$molecule
0 1
I 
C  1 2.120146
C  2 1.393447 1 117.463913
F  3 1.335769 2 119.624774 1 -0.000000 0
C  3 1.390590 2 122.011567 1 -180.000000 0
C  5 1.390389 3 118.015416 2 -0.000000 0
F  6 1.335991 5 118.326043 3 -180.000000 0
C  6 1.393420 5 122.059628 3 -0.000000 0
C  8 1.404042 6 118.871392 5 -0.000000 0
Br 5 1.890082 3 121.097549 2 -180.000000 0
Br 9 1.898557 8 119.854634 6 -180.000000 0
I  8 2.124940 6 117.162653 5 -180.000000 0
$end


 --------------------------------------------------------------

                    Orbital Energies (a.u.)
 --------------------------------------------------------------

 Alpha MOs
 -- Occupied --
*****************-482.8629-482.8602-176.3233-176.3232-165.7272-165.7271
********-165.7248-165.7247-165.7246 -62.5156 -62.5130 -56.3364 -56.3337
-56.3321 -56.3318 -56.3296 -56.3293 -35.8197 -35.8196 -31.3133 -31.3132
-31.3068 -31.3067 -31.3064 -31.3063 -24.7319 -24.7317 -22.9637 -22.9636
-22.9622 -22.9621 -22.9619 -22.9619 -22.9574 -22.9574 -22.9573 -22.9573
-10.3174 -10.3173 -10.2873 -10.2754 -10.2690 -10.2690  -8.7243  -8.7219
 -6.5569  -6.5541  -6.5425  -6.5417  -6.5404  -6.5394  -6.3690  -6.3689
 -4.7822  -4.7821  -4.7665  -4.7664  -4.7657  -4.7656  -2.6675  -2.6648
 -2.6637  -2.6630  -2.6612  -2.6604  -2.6516  -2.6515  -2.6495  -2.6494
 -2.0479  -2.0477  -2.0431  -2.0431  -2.0425  -2.0425  -2.0289  -2.0289
 -2.0288  -2.0286  -1.2774  -1.2768  -0.9377  -0.8723  -0.8235  -0.8177
 -0.7588  -0.7041  -0.6927  -0.6423  -0.6289  -0.5965  -0.5860  -0.5403
 -0.5259  -0.5086  -0.4829  -0.4645  -0.4505  -0.4328  -0.4274  -0.3955
 -0.3942  -0.3737  -0.3364  -0.3352  -0.3255  -0.3196  -0.2938  -0.2906
 -0.2708  -0.2679  -0.2638
 -- Virtual --
 -0.1010  -0.0686  -0.0578  -0.0515  -0.0387  -0.0209  -0.0013   0.0195
  0.0268   0.0408   0.0423   0.0480   0.0522   0.0632   0.0683   0.0685
  0.0817   0.0869   0.0892   0.0920   0.0925   0.1056   0.1150   0.1161
  0.1190   0.1258   0.1359   0.1436   0.1509   0.1630   0.1689   0.1758
  0.1823   0.1855   0.1884   0.1924   0.2042   0.2048   0.2145   0.2193
  0.2266   0.2360   0.2409   0.2549   0.2589   0.2835   0.2870   0.2928
  0.2945   0.2966   0.3288   0.3297   0.3442   0.3543   0.3613   0.3727
  0.3880   0.3888   0.3947   0.3949   0.4002   0.4080   0.4163   0.4201
  0.4260   0.4314   0.4478   0.4610   0.4611   0.4749   0.4829   0.4901
  0.4914   0.4984   0.5227   0.5259   0.5390   0.5451   0.5457   0.5461
  0.5512   0.5687   0.5953   0.5965   0.6031   0.6256   0.6277   0.6297
  0.6470   0.6641   0.6800   0.6989   0.6994   0.7006   0.7152   0.7402
  0.7649   0.7831   0.8073   0.8101   0.8346   0.8429   0.8598   0.8968
  0.9112   0.9302   0.9461   0.9579   0.9943   1.0241   1.0469   1.0677
  1.0701   1.0937   1.0938   1.1437   1.1798   1.2064   1.2177   1.2516
  1.2885   1.3446   1.3448   1.3579   1.4117   1.4161   1.4187   1.4336
  1.4507   1.4523   1.4616   1.4637   1.4954   1.5322   1.5343   1.5451
  1.5865   1.6146   1.7093   1.7155   1.7418   1.7540   1.8043   1.8081
  1.8381   1.8400   1.8842   1.9960   2.0035   2.0290   2.0296   2.0404
  2.0608   2.1209   2.1698   2.1884   2.2003   2.2220   2.2467   2.2675
  2.3098   2.3300   2.3560   2.4373   2.5601   2.6689   2.7079   2.7968
  2.8134   2.8140   2.9294   2.9587   3.0310   3.0704   3.0789   3.1481
  3.1572   3.3675   3.3920   3.6218   3.7328   3.7500   3.7507   3.7551
  3.8463   3.9081   3.9478   3.9558   3.9582   3.9591   3.9833   3.9874
  3.9901   4.0107   4.0161   4.0188   4.0381   4.0503   4.0634   4.0677
  4.1036   4.1065   4.1441   4.1626   4.2420   4.2676   4.2845   4.2912
  4.4025   4.4110   4.4507   4.5469   4.8066   4.8179   4.8530   6.0032
  6.0134   6.1039   6.1077   6.1446   6.1624   6.2915   6.3028   6.4302
  6.4377   6.6339   6.7142   6.7591   6.7788   7.5424   7.5536   7.6516
  7.6998   7.7396   7.7592  23.2559  23.7718  23.7806  23.9368  23.9455
 24.0380  27.8787  27.9334  28.3413  28.3501  28.4132  28.4162  28.4261
 28.4288  28.5216  28.5250  28.5426  28.5482  28.5520  28.5575  28.6169
 28.6212  28.7242  28.7370  47.9363  48.0246  66.7664  66.7685 127.8819
127.8887 127.9438 127.9444 127.9715 127.9724 151.6713 151.7209 289.7385
289.7492 289.8469 289.8975 289.9587 289.98171020.73741020.84821901.8351
********
 --------------------------------------------------------------

          Ground-State Mulliken Net Atomic Charges

     Atom                 Charge (a.u.)
  ----------------------------------------
      1 C                    -1.858905
      2 C                     2.361166
      3 C                    -1.876202
      4 C                     1.188296
      5 C                    -0.691911
      6 C                     1.132506
      7 F                    -0.072229
      8 Br                   -0.054493
      9 F                    -0.071026
     10 I                     0.086835
     11 Br                   -0.233971
     12 I                     0.089933
  ----------------------------------------
  Sum of atomic charges =     0.000000

 -----------------------------------------------------------------
                    Cartesian Multipole Moments
 -----------------------------------------------------------------
    Charge (ESU x 10^10)
                 0.0000
    Dipole Moment (Debye)
         X       0.7684      Y      -0.0000      Z      -0.4458
       Tot       0.8883
    Quadrupole Moments (Debye-Ang)
        XX    -131.3382     XY      -0.0000     YY    -137.6056
        XZ      -1.0854     YZ      -0.0000     ZZ    -134.9811
    Octopole Moments (Debye-Ang^2)
       XXX    -667.0777    XXY      -0.0000    XYY    -239.7699
       YYY      -0.0000    XXZ     -33.1370    XYZ      -0.0000
       YYZ     -53.7294    XZZ    -226.6029    YZZ      -0.0000
       ZZZ    -199.7116
    Hexadecapole Moments (Debye-Ang^3)
      XXXX   -5681.1706   XXXY      -0.0000   XXYY   -1058.1298
      XYYY      -0.0000   YYYY    -170.9281   XXXZ    -309.6932
      XXYZ      -0.0000   XYYZ    -130.0842   YYYZ      -0.0000
      XXZZ   -1538.7753   XYZZ      -0.0000   YYZZ    -704.5939
      XZZZ    -403.2925   YZZZ      -0.0000   ZZZZ   -3887.2764
 -----------------------------------------------------------------
Archival summary:
1\1\february\OPT\ProcedureUnspecified\BasisUnspecified\2r226\taweetha\MonDec205:56:482019MonDec205:56:482019\0\\#,OPT,ProcedureUnspecified,BasisUnspecified,\\0,1\I\C,1,2.12015\C,2,1.39345,1,117.464\F,3,1.33577,2,119.625,1,-0,0\C,3,1.39059,2,122.012,1,-180,0\C,5,1.39039,3,118.015,2,-0,0\F,6,1.33599,5,118.326,3,-180,0\C,6,1.39342,5,122.06,3,-0,0\C,8,1.40404,6,118.871,5,-0,0\Br,5,1.89008,3,121.098,2,-180,0\Br,9,1.89856,8,119.855,6,-180,0\I,8,2.12494,6,117.163,5,-180,0\\\@

 Total job time:  281.41s(wall), 1563.59s(cpu) 
 Mon Dec  2 05:56:48 2019

        *************************************************************
        *                                                           *
        *  Thank you very much for using Q-Chem.  Have a nice day.  *
        *                                                           *
        *************************************************************


 
User input: 2 of 2 
 
                  Welcome to Q-Chem
     A Quantum Leap Into The Future Of Chemistry


 Q-Chem 5.2 (devel), Q-Chem, Inc., Pleasanton, CA (2019)

 Yihan Shao,  Zhengting Gan,  E. Epifanovsky,  A. T. B. Gilbert,  M. Wormit,  
 J. Kussmann,  A. W. Lange,  A. Behn,  Jia Deng,  Xintian Feng,  D. Ghosh,  
 M. Goldey,  P. R. Horn,  L. D. Jacobson,  I. Kaliman,  T. Kus,  A. Landau,  
 Jie Liu,  E. I. Proynov,  R. M. Richard,  R. P. Steele,  E. J. Sundstrom,  
 H. L. Woodcock III,  P. M. Zimmerman,  D. Zuev,  B. Albrecht,  E. Alguire,  
 S. A. Baeppler,  D. Barton,  Z. Benda,  Y. A. Bernard,  E. J. Berquist,  
 K. B. Bravaya,  H. Burton,  D. Casanova,  Chun-Min Chang,  Yunqing Chen,  
 A. Chien,  K. D. Closser,  M. P. Coons,  S. Coriani,  S. Dasgupta,  
 A. L. Dempwolff,  M. Diedenhofen,  Hainam Do,  R. G. Edgar,  Po-Tung Fang,  
 S. Faraji,  S. Fatehi,  Qingguo Feng,  K. D. Fenk,  J. Fosso-Tande,  
 J. Gayvert,  Qinghui Ge,  A. Ghysels,  G. Gidofalvi,  J. Gomes,  
 J. Gonthier,  A. Gunina,  D. Hait,  M. W. D. Hanson-Heine,  
 P. H. P. Harbach,  A. W. Hauser,  M. F. Herbst,  J. E. Herr,  
 E. G. Hohenstein,  Z. C. Holden,  Kerwin Hui,  B. C. Huynh,  T.-C. Jagau,  
 Hyunjun Ji,  B. Kaduk,  K. Khistyaev,  Jaehoon Kim,  P. Klunzinger,  K. Koh,  
 D. Kosenkov,  L. Koulias,  T. Kowalczyk,  C. M. Krauter,  A. Kunitsa,  
 Ka Un Lao,  A. Laurent,  K. V. Lawler,  Joonho Lee,  D. Lefrancois,  
 S. Lehtola,  D. S. Levine,  Yi-Pei Li,  You-Sheng Lin,  Fenglai Liu,  
 E. Livshits,  A. Luenser,  P. Manohar,  E. Mansoor,  S. F. Manzer,  
 Shan-Ping Mao,  Yuezhi Mao,  N. Mardirossian,  A. V. Marenich,  
 T. Markovich,  L. A. Martinez-Martinez,  S. A. Maurer,  N. J. Mayhall,  
 S. C. McKenzie,  J.-M. Mewes,  P. Morgante,  A. F. Morrison,  
 J. W. Mullinax,  K. Nanda,  T. S. Nguyen-Beck,  R. Olivares-Amaya,  
 J. A. Parkhill,  Zheng Pei,  T. M. Perrine,  F. Plasser,  P. Pokhilko,  
 S. Prager,  A. Prociuk,  E. Ramos,  D. R. Rehn,  F. Rob,  M. Scheurer,  
 M. Schneider,  N. Sergueev,  S. M. Sharada,  S. Sharma,  D. W. Small,  
 T. Stauch,  T. Stein,  Yu-Chuan Su,  A. J. W. Thom,  A. Tkatchenko,  
 T. Tsuchimochi,  N. M. Tubman,  L. Vogt,  M. L. Vidal,  O. Vydrov,  
 M. A. Watson,  J. Wenzel,  M. de Wergifosse,  T. A. Wesolowski,  A. White,  
 J. Witte,  A. Yamada,  Jun Yang,  K. Yao,  S. Yeganeh,  S. R. Yost,  
 Zhi-Qiang You,  A. Zech,  Igor Ying Zhang,  Xing Zhang,  Yan Zhao,  
 Ying Zhu,  B. R. Brooks,  G. K. L. Chan,  C. J. Cramer,  M. S. Gordon,  
 W. J. Hehre,  A. Klamt,  M. W. Schmidt,  C. D. Sherrill,  D. G. Truhlar,  
 A. Aspuru-Guzik,  R. Baer,  A. T. Bell,  N. A. Besley,  Jeng-Da Chai,  
 A. E. DePrince, III,  R. A. DiStasio Jr.,  A. Dreuw,  B. D. Dunietz,  
 T. R. Furlani,  Chao-Ping Hsu,  Yousung Jung,  Jing Kong,  D. S. Lambrecht,  
 WanZhen Liang,  C. Ochsenfeld,  V. A. Rassolov,  L. V. Slipchenko,  
 J. E. Subotnik,  T. Van Voorhis,  J. M. Herbert,  A. I. Krylov,  
 P. M. W. Gill,  M. Head-Gordon

 Contributors to earlier versions of Q-Chem not listed above: 
 R. D. Adamson,  B. Austin,  J. Baker,  G. J. O. Beran,  K. Brandhorst,  
 S. T. Brown,  E. F. C. Byrd,  A. K. Chakraborty,  C.-L. Cheng,  
 Siu Hung Chien,  D. M. Chipman,  D. L. Crittenden,  H. Dachsel,  
 R. J. Doerksen,  A. D. Dutoi,  L. Fusti-Molnar,  W. A. Goddard III,  
 A. Golubeva-Zadorozhnaya,  S. R. Gwaltney,  G. Hawkins,  A. Heyden,  
 S. Hirata,  G. Kedziora,  F. J. Keil,  C. Kelley,  Jihan Kim,  R. A. King,  
 R. Z. Khaliullin,  P. P. Korambath,  W. Kurlancheek,  A. M. Lee,  M. S. Lee,  
 S. V. Levchenko,  Ching Yeh Lin,  D. Liotard,  R. C. Lochan,  I. Lotan,  
 P. E. Maslen,  N. Nair,  D. P. O'Neill,  D. Neuhauser,  E. Neuscamman,  
 C. M. Oana,  R. Olson,  B. Peters,  R. Peverati,  P. A. Pieniazek,  
 Y. M. Rhee,  J. Ritchie,  M. A. Rohrdanz,  E. Rosta,  N. J. Russ,  
 H. F. Schaefer III,  N. E. Schultz,  N. Shenvi,  A. C. Simmonett,  A. Sodt,  
 D. Stuck,  K. S. Thanthiriwatte,  V. Vanovschi,  Tao Wang,  A. Warshel,  
 C. F. Williams,  Q. Wu,  X. Xu,  W. Zhang

 Please cite Q-Chem as follows:
 Y. Shao et al., Mol. Phys. 113, 184-215 (2015)
 DOI: 10.1080/00268976.2014.952696

 Q-Chem 5.2.1 for Intel X86 EM64T Linux

 Parts of Q-Chem use Armadillo 8.300.2 (Tropical Shenanigans).
 http://arma.sourceforge.net/

 Q-Chem begins on Mon Dec  2 05:56:48 2019  

Host: 
0

     Scratch files written to /scratch/taweetham/qchem32188//
NAlpha2: 230
NElect   230
Mult     1
The previous job contains 0 fragments, simply inherited here

Checking the input file for inconsistencies... 	...done.

--------------------------------------------------------------
User input:
--------------------------------------------------------------

$MOLECULE
READ
$END

$REM
   JOB_TYPE 	FREQUENCY
   BASIS 	6-311++G**
   METHOD	B3LYP	
$END


--------------------------------------------------------------
 ----------------------------------------------------------------
             Standard Nuclear Orientation (Angstroms)
    I     Atom           X                Y                Z
 ----------------------------------------------------------------
    1      C       1.1853184723    -1.3505097912     0.0000000000
    2      C      -0.0122701115    -2.0572786613     0.0000000000
    3      C      -1.1985674710    -1.3321026240     0.0000000000
    4      C      -1.2137049690     0.0612346733     0.0000000000
    5      C       0.0083850017     0.7524864749    -0.0000000000
    6      C       1.2209233817     0.0424825886    -0.0000000000
    7      F       2.3292267320    -2.0402581298    -0.0000000000
    8      Br     -0.0304181062    -3.9472735513     0.0000000000
    9      F      -2.3527993395    -2.0048738268     0.0000000000
   10      I      -3.1147210783     1.0107124818     0.0000000000
   11      Br      0.0203402058     2.6510062953    -0.0000000000
   12      I       3.1265017228     0.9718849825    -0.0000000000
 ----------------------------------------------------------------
 Molecular Point Group                 Cs    NOp =  2
 Largest Abelian Subgroup              Cs    NOp =  2
 Nuclear Repulsion Energy =        2965.42729430 hartrees
 There are      115 alpha and      115 beta electrons
 Requested basis set is 6-311++G(d,p)
 There are 134 shells and 396 basis functions

 Total QAlloc Memory Limit   2000 MB
 Mega-Array Size       188 MB
 MEM_STATIC part       192 MB

                       Distance Matrix (Angstroms)
             C (  1)   C (  2)   C (  3)   C (  4)   C (  5)   C (  6)
   C (  2)  1.390590
   C (  3)  2.383957  1.390389
   C (  4)  2.783583  2.435476  1.393420
   C (  5)  2.409931  2.809841  2.408785  1.404042
   C (  6)  1.393447  2.435111  2.782700  2.434701  1.405117
   F (  7)  1.335769  2.341559  3.598168  4.119301  3.631216  2.359268
   Br(  8)  2.867263  1.890082  2.864209  4.179510  4.699920  4.181388
   F (  9)  3.598120  2.341116  1.335991  2.359309  3.630183  4.118636
   I ( 10)  4.905681  4.363229  3.026620  2.124940  3.133763  4.442441
   Br( 11)  4.167650  4.708398  4.165440  2.868760  1.898557  2.871549
   I ( 12)  3.026832  4.362078  4.900468  4.434713  3.125826  2.120146
             F (  7)   Br(  8)   F (  9)   I ( 10)   Br( 11)
   Br(  8)  3.033914
   F (  9)  4.682160  3.027602
   I ( 10)  6.240592  5.839054  3.110351
   Br( 11)  5.228663  6.598475  5.225802  3.538244
   I ( 12)  3.115871  5.845020  6.235690  6.241344  3.530961

 A cutoff of  1.0D-11 yielded   5593 shell pairs
 There are     54194 function pairs (     60254 Cartesian)
 Smallest overlap matrix eigenvalue = 1.12E-06

 Q-Chem warning in module stvman/mkSTV.C, line 318:

 Overlap eigenvalue is smaller than square root of threshold
 Use THRESH >= 12 to get rid of this warning

 Guess from superposition of atomic densities
 Warning:  Energy on first SCF cycle will be non-variational
 SAD guess density has 230.000000 electrons

 -----------------------------------------------------------------------
  General SCF calculation program by
  Eric Jon Sundstrom, Paul Horn, Yuezhi Mao, Dmitri Zuev, Alec White,
  David Stuck, Shaama M.S., Shane Yost, Joonho Lee, David Small,
  Daniel Levine, Susi Lehtola, Hugh Burton, Evgeny Epifanovsky,
  Bang C. Huynh
 -----------------------------------------------------------------------
 Exchange:     0.2000 Hartree-Fock + 0.0800 Slater + 0.7200 B88
 Correlation:  0.1900 VWN1RPA + 0.8100 LYP
 Using SG-1 standard quadrature grid
 using 6 threads for integral computing
 -------------------------------------------------------
 OpenMP Integral computing Module                
 Release: version 2.0, May 2017, Q-Chem Inc. Pleasanton 
 -------------------------------------------------------
 A restricted SCF calculation will be
 performed using DIIS
 SCF converges when DIIS error is below 1.0e-08
 ---------------------------------------
  Cycle       Energy         DIIS error
 ---------------------------------------
    1  -19418.0233355048      2.93e-02  
    2  -19415.6700332655      2.18e-03  
    3  -19415.6228267022      2.60e-03  
    4  -19415.7090516220      8.25e-04  
    5  -19415.7229116341      2.70e-04  
    6  -19415.7240355480      7.44e-05  
    7  -19415.7241252417      2.49e-05  
    8  -19415.7241364675      1.10e-05  
    9  -19415.7241384208      1.56e-06  
   10  -19415.7241384496      4.45e-07  
   11  -19415.7241384531      1.94e-07  
   12  -19415.7241384543      4.52e-08  
   13  -19415.7241384559      1.88e-08  
   14  -19415.7241384579      8.14e-09  Convergence criterion met
 ---------------------------------------
 SCF time:   CPU 245.41s  wall 44.00s 
 SCF   energy in the final basis set =   -19415.7241384579
 Total energy in the final basis set =   -19415.7241384579

 --------------------------------------------------------------
             Orbital Energies (a.u.) and Symmetries
 --------------------------------------------------------------

 Alpha MOs, Restricted
 -- Occupied --                  
*******-1165.89 -482.86 -482.86 -176.32 -176.32 -165.73 -165.73
  1 A'    2 A'    3 A'    4 A'    5 A'    6 A'    7 A'    8 A'                 
-165.72 -165.72 -165.72 -165.72  -62.52  -62.51  -56.34  -56.33
  1 A"    2 A"    9 A'   10 A'   11 A'   12 A'   13 A'   14 A'                 
-56.332 -56.332 -56.330 -56.329 -35.820 -35.820 -31.313 -31.313
  3 A"   15 A'    4 A"   16 A'   17 A'   18 A'   19 A'   20 A'                 
-31.307 -31.307 -31.307 -31.306 -24.732 -24.732 -22.964 -22.964
  5 A"    6 A"   21 A'   22 A'   23 A'   24 A'   25 A'   26 A'                 
-22.962 -22.962 -22.962 -22.962 -22.957 -22.957 -22.957 -22.957
  7 A"    8 A"   27 A'   28 A'   29 A'    9 A"   30 A'   10 A"                 
-10.318 -10.317 -10.287 -10.275 -10.269 -10.269  -8.724  -8.722
 31 A'   32 A'   33 A'   34 A'   35 A'   36 A'   37 A'   38 A'                 
 -6.557  -6.554  -6.543  -6.542  -6.540  -6.539  -6.369  -6.369
 39 A'   40 A'   11 A"   41 A'   12 A"   42 A'   43 A'   44 A'                 
 -4.782  -4.782  -4.767  -4.766  -4.766  -4.766  -2.668  -2.665
 45 A'   46 A'   13 A"   14 A"   47 A'   48 A'   49 A'   50 A'                 
 -2.664  -2.663  -2.661  -2.660  -2.652  -2.652  -2.650  -2.649
 15 A"   51 A'   16 A"   52 A'   17 A"   53 A'   18 A"   54 A'                 
 -2.048  -2.048  -2.043  -2.043  -2.043  -2.043  -2.029  -2.029
 55 A'   56 A'   19 A"   20 A"   57 A'   58 A'   21 A"   59 A'                 
 -2.029  -2.029  -1.277  -1.277  -0.938  -0.872  -0.824  -0.818
 60 A'   22 A"   61 A'   62 A'   63 A'   64 A'   65 A'   66 A'                 
 -0.759  -0.704  -0.693  -0.642  -0.629  -0.597  -0.586  -0.540
 67 A'   68 A'   69 A'   70 A'   71 A'   72 A'   73 A'   74 A'                 
 -0.526  -0.509  -0.483  -0.465  -0.451  -0.433  -0.427  -0.396
 23 A"   24 A"   75 A'   76 A'   77 A'   78 A'   25 A"   79 A'                 
 -0.394  -0.374  -0.336  -0.335  -0.326  -0.320  -0.294  -0.291
 80 A'   26 A"   27 A"   81 A'   28 A"   82 A'   29 A"   83 A'                 
 -0.271  -0.268  -0.264
 84 A'   30 A"   31 A"                                                         
 -- Virtual --                   
 -0.101  -0.069  -0.058  -0.052  -0.039  -0.021  -0.001   0.019
 85 A'   32 A"   33 A"   86 A'   87 A'   88 A'   89 A'   90 A'                 
  0.027   0.041   0.042   0.048   0.052   0.063   0.068   0.068
 91 A'   34 A"   92 A'   93 A'   35 A"   94 A'   95 A'   96 A'                 
  0.082   0.087   0.089   0.092   0.092   0.106   0.115   0.116
 36 A"   37 A"   97 A'   38 A"   98 A'   99 A'  100 A'  101 A'                 
  0.119   0.126   0.136   0.143   0.151   0.163   0.169   0.176
 39 A"   40 A"  102 A'   41 A"  103 A'  104 A'  105 A'  106 A'                 
  0.182   0.185   0.188   0.192   0.204   0.205   0.214   0.219
107 A'  108 A'   42 A"  109 A'  110 A'  111 A'  112 A'  113 A'                 
  0.226   0.236   0.241   0.255   0.259   0.283   0.287   0.293
114 A'   43 A"  115 A'   44 A"  116 A'  117 A'  118 A'  119 A'                 
  0.294   0.297   0.329   0.330   0.344   0.354   0.361   0.373
120 A'   45 A"  121 A'   46 A"  122 A'  123 A'  124 A'  125 A'                 
  0.388   0.389   0.395   0.395   0.401   0.408   0.416   0.420
 47 A"  126 A'   48 A"  127 A'  128 A'  129 A'  130 A'   49 A"                 
  0.426   0.431   0.448   0.461   0.461   0.475   0.483   0.490
131 A'   50 A"   51 A"   52 A"  132 A'  133 A'  134 A'  135 A'                 
  0.492   0.498   0.523   0.526   0.539   0.545   0.546   0.546
136 A'   53 A"  137 A'   54 A"   55 A"   56 A"   57 A"  138 A'                 
  0.551   0.569   0.595   0.596   0.603   0.626   0.628   0.630
139 A'   58 A"  140 A'  141 A'  142 A'  143 A'  144 A'   59 A"                 
  0.647   0.664   0.680   0.699   0.699   0.700   0.715   0.740
 60 A"  145 A'  146 A'  147 A'   61 A"  148 A'  149 A'  150 A'                 
  0.765   0.783   0.807   0.810   0.834   0.843   0.860   0.897
151 A'  152 A'  153 A'  154 A'  155 A'  156 A'   62 A"  157 A'                 
  0.911   0.930   0.946   0.958   0.994   1.024   1.047   1.068
158 A'   63 A"  159 A'  160 A'  161 A'  162 A'  163 A'   64 A"                 
  1.070   1.094   1.094   1.144   1.180   1.206   1.218   1.252
164 A'  165 A'  166 A'   65 A"   66 A"   67 A"   68 A"  167 A'                 
  1.289   1.345   1.345   1.358   1.412   1.416   1.419   1.434
168 A'   69 A"   70 A"  169 A'   71 A"   72 A"  170 A'  171 A'                 
  1.450   1.452   1.462   1.464   1.495   1.532   1.534   1.545
172 A'  173 A'  174 A'  175 A'  176 A'  177 A'  178 A'  179 A'                 
  1.586   1.615   1.709   1.716   1.742   1.754   1.804   1.808
180 A'  181 A'   73 A"   74 A"  182 A'  183 A'  184 A'  185 A'                 
  1.838   1.840   1.884   1.996   2.004   2.030   2.030   2.041
 75 A"   76 A"   77 A"  186 A'   78 A"  187 A'   79 A"  188 A'                 
  2.061   2.121   2.170   2.189   2.200   2.222   2.247   2.267
189 A'  190 A'  191 A'  192 A'  193 A'  194 A'   80 A"  195 A'                 
  2.310   2.330   2.356   2.437   2.560   2.669   2.708   2.797
196 A'  197 A'  198 A'  199 A'   81 A"   82 A"   83 A"   84 A"                 
  2.813   2.814   2.929   2.959   3.031   3.070   3.079   3.148
 85 A"  200 A'  201 A'  202 A'   86 A"  203 A'  204 A'  205 A'                 
  3.157   3.367   3.392   3.622   3.733   3.750   3.751   3.755
206 A'  207 A'  208 A'  209 A'  210 A'   87 A"   88 A"  211 A'                 
  3.846   3.908   3.948   3.956   3.958   3.959   3.984   3.988
212 A'  213 A'   89 A"   90 A"   91 A"   92 A"   93 A"   94 A"                 
  3.990   4.011   4.016   4.018   4.038   4.050   4.063   4.067
214 A'   95 A"   96 A"  215 A'  216 A'  217 A'  218 A'   97 A"                 
  4.103   4.106   4.144   4.162   4.242   4.267   4.285   4.291
 98 A"  219 A'  220 A'  221 A'  222 A'  223 A'  224 A'  225 A'                 
  4.402   4.411   4.451   4.547   4.807   4.818   4.853   6.003
226 A'  227 A'  228 A'  229 A'  230 A'  231 A'  232 A'   99 A"                 
  6.013   6.104   6.108   6.144   6.162   6.291   6.303   6.430
100 A"  233 A'  234 A'  235 A'  236 A'  101 A"  102 A"  237 A'                 
  6.438   6.634   6.714   6.759   6.779   7.543   7.554   7.652
238 A'  239 A'  240 A'  241 A'  242 A'  103 A"  104 A"  243 A'                 
  7.700   7.740   7.759  23.256  23.772  23.781  23.937  23.945
244 A'  245 A'  246 A'  247 A'  248 A'  249 A'  250 A'  251 A'                 
 24.038  27.879  27.933  28.341  28.350  28.413  28.416  28.426
252 A'  253 A'  254 A'  105 A"  106 A"  255 A'  256 A'  257 A'                 
 28.428  28.522  28.525  28.543  28.548  28.552  28.557  28.617
258 A'  107 A"  108 A"  259 A'  109 A"  260 A'  110 A"  261 A'                 
 28.621  28.724  28.737  47.936  48.025  66.766  66.768 127.882
262 A'  263 A'  264 A'  265 A'  266 A'  267 A'  268 A'  111 A"                 
127.889 127.944 127.944 127.971 127.972 151.671 151.721 289.738
112 A"  269 A'  270 A'  271 A'  272 A'  273 A'  274 A'  113 A"                 
289.749 289.847 289.898 289.959 289.9821020.7371020.8481901.835
114 A"  275 A'  276 A'  277 A'  278 A'  279 A'  280 A'  281 A'                 
*******
282 A'                                                                         

 Beta MOs, Restricted
 -- Occupied --                  
*******-1165.89 -482.86 -482.86 -176.32 -176.32 -165.73 -165.73
  1 A'    2 A'    3 A'    4 A'    5 A'    6 A'    7 A'    8 A'                 
-165.72 -165.72 -165.72 -165.72  -62.52  -62.51  -56.34  -56.33
  1 A"    2 A"    9 A'   10 A'   11 A'   12 A'   13 A'   14 A'                 
-56.332 -56.332 -56.330 -56.329 -35.820 -35.820 -31.313 -31.313
  3 A"   15 A'    4 A"   16 A'   17 A'   18 A'   19 A'   20 A'                 
-31.307 -31.307 -31.307 -31.306 -24.732 -24.732 -22.964 -22.964
  5 A"    6 A"   21 A'   22 A'   23 A'   24 A'   25 A'   26 A'                 
-22.962 -22.962 -22.962 -22.962 -22.957 -22.957 -22.957 -22.957
  7 A"    8 A"   27 A'   28 A'   29 A'    9 A"   30 A'   10 A"                 
-10.318 -10.317 -10.287 -10.275 -10.269 -10.269  -8.724  -8.722
 31 A'   32 A'   33 A'   34 A'   35 A'   36 A'   37 A'   38 A'                 
 -6.557  -6.554  -6.543  -6.542  -6.540  -6.539  -6.369  -6.369
 39 A'   40 A'   11 A"   41 A'   12 A"   42 A'   43 A'   44 A'                 
 -4.782  -4.782  -4.767  -4.766  -4.766  -4.766  -2.668  -2.665
 45 A'   46 A'   13 A"   14 A"   47 A'   48 A'   49 A'   50 A'                 
 -2.664  -2.663  -2.661  -2.660  -2.652  -2.652  -2.650  -2.649
 15 A"   51 A'   16 A"   52 A'   17 A"   53 A'   18 A"   54 A'                 
 -2.048  -2.048  -2.043  -2.043  -2.043  -2.043  -2.029  -2.029
 55 A'   56 A'   19 A"   20 A"   57 A'   58 A'   21 A"   59 A'                 
 -2.029  -2.029  -1.277  -1.277  -0.938  -0.872  -0.824  -0.818
 60 A'   22 A"   61 A'   62 A'   63 A'   64 A'   65 A'   66 A'                 
 -0.759  -0.704  -0.693  -0.642  -0.629  -0.597  -0.586  -0.540
 67 A'   68 A'   69 A'   70 A'   71 A'   72 A'   73 A'   74 A'                 
 -0.526  -0.509  -0.483  -0.465  -0.451  -0.433  -0.427  -0.396
 23 A"   24 A"   75 A'   76 A'   77 A'   78 A'   25 A"   79 A'                 
 -0.394  -0.374  -0.336  -0.335  -0.326  -0.320  -0.294  -0.291
 80 A'   26 A"   27 A"   81 A'   28 A"   82 A'   29 A"   83 A'                 
 -0.271  -0.268  -0.264
 84 A'   30 A"   31 A"                                                         
 -- Virtual --                   
 -0.101  -0.069  -0.058  -0.052  -0.039  -0.021  -0.001   0.019
 85 A'   32 A"   33 A"   86 A'   87 A'   88 A'   89 A'   90 A'                 
  0.027   0.041   0.042   0.048   0.052   0.063   0.068   0.068
 91 A'   34 A"   92 A'   93 A'   35 A"   94 A'   95 A'   96 A'                 
  0.082   0.087   0.089   0.092   0.092   0.106   0.115   0.116
 36 A"   37 A"   97 A'   38 A"   98 A'   99 A'  100 A'  101 A'                 
  0.119   0.126   0.136   0.143   0.151   0.163   0.169   0.176
 39 A"   40 A"  102 A'   41 A"  103 A'  104 A'  105 A'  106 A'                 
  0.182   0.185   0.188   0.192   0.204   0.205   0.214   0.219
107 A'  108 A'   42 A"  109 A'  110 A'  111 A'  112 A'  113 A'                 
  0.226   0.236   0.241   0.255   0.259   0.283   0.287   0.293
114 A'   43 A"  115 A'   44 A"  116 A'  117 A'  118 A'  119 A'                 
  0.294   0.297   0.329   0.330   0.344   0.354   0.361   0.373
120 A'   45 A"  121 A'   46 A"  122 A'  123 A'  124 A'  125 A'                 
  0.388   0.389   0.395   0.395   0.401   0.408   0.416   0.420
 47 A"  126 A'   48 A"  127 A'  128 A'  129 A'  130 A'   49 A"                 
  0.426   0.431   0.448   0.461   0.461   0.475   0.483   0.490
131 A'   50 A"   51 A"   52 A"  132 A'  133 A'  134 A'  135 A'                 
  0.492   0.498   0.523   0.526   0.539   0.545   0.546   0.546
136 A'   53 A"  137 A'   54 A"   55 A"   56 A"   57 A"  138 A'                 
  0.551   0.569   0.595   0.596   0.603   0.626   0.628   0.630
139 A'   58 A"  140 A'  141 A'  142 A'  143 A'  144 A'   59 A"                 
  0.647   0.664   0.680   0.699   0.699   0.700   0.715   0.740
 60 A"  145 A'  146 A'  147 A'   61 A"  148 A'  149 A'  150 A'                 
  0.765   0.783   0.807   0.810   0.834   0.843   0.860   0.897
151 A'  152 A'  153 A'  154 A'  155 A'  156 A'   62 A"  157 A'                 
  0.911   0.930   0.946   0.958   0.994   1.024   1.047   1.068
158 A'   63 A"  159 A'  160 A'  161 A'  162 A'  163 A'   64 A"                 
  1.070   1.094   1.094   1.144   1.180   1.206   1.218   1.252
164 A'  165 A'  166 A'   65 A"   66 A"   67 A"   68 A"  167 A'                 
  1.289   1.345   1.345   1.358   1.412   1.416   1.419   1.434
168 A'   69 A"   70 A"  169 A'   71 A"   72 A"  170 A'  171 A'                 
  1.450   1.452   1.462   1.464   1.495   1.532   1.534   1.545
172 A'  173 A'  174 A'  175 A'  176 A'  177 A'  178 A'  179 A'                 
  1.586   1.615   1.709   1.716   1.742   1.754   1.804   1.808
180 A'  181 A'   73 A"   74 A"  182 A'  183 A'  184 A'  185 A'                 
  1.838   1.840   1.884   1.996   2.004   2.030   2.030   2.041
 75 A"   76 A"   77 A"  186 A'   78 A"  187 A'   79 A"  188 A'                 
  2.061   2.121   2.170   2.189   2.200   2.222   2.247   2.267
189 A'  190 A'  191 A'  192 A'  193 A'  194 A'   80 A"  195 A'                 
  2.310   2.330   2.356   2.437   2.560   2.669   2.708   2.797
196 A'  197 A'  198 A'  199 A'   81 A"   82 A"   83 A"   84 A"                 
  2.813   2.814   2.929   2.959   3.031   3.070   3.079   3.148
 85 A"  200 A'  201 A'  202 A'   86 A"  203 A'  204 A'  205 A'                 
  3.157   3.367   3.392   3.622   3.733   3.750   3.751   3.755
206 A'  207 A'  208 A'  209 A'  210 A'   87 A"   88 A"  211 A'                 
  3.846   3.908   3.948   3.956   3.958   3.959   3.984   3.988
212 A'  213 A'   89 A"   90 A"   91 A"   92 A"   93 A"   94 A"                 
  3.990   4.011   4.016   4.018   4.038   4.050   4.063   4.067
214 A'   95 A"   96 A"  215 A'  216 A'  217 A'  218 A'   97 A"                 
  4.103   4.106   4.144   4.162   4.242   4.267   4.285   4.291
 98 A"  219 A'  220 A'  221 A'  222 A'  223 A'  224 A'  225 A'                 
  4.402   4.411   4.451   4.547   4.807   4.818   4.853   6.003
226 A'  227 A'  228 A'  229 A'  230 A'  231 A'  232 A'   99 A"                 
  6.013   6.104   6.108   6.144   6.162   6.291   6.303   6.430
100 A"  233 A'  234 A'  235 A'  236 A'  101 A"  102 A"  237 A'                 
  6.438   6.634   6.714   6.759   6.779   7.543   7.554   7.652
238 A'  239 A'  240 A'  241 A'  242 A'  103 A"  104 A"  243 A'                 
  7.700   7.740   7.759  23.256  23.772  23.781  23.937  23.945
244 A'  245 A'  246 A'  247 A'  248 A'  249 A'  250 A'  251 A'                 
 24.038  27.879  27.933  28.341  28.350  28.413  28.416  28.426
252 A'  253 A'  254 A'  105 A"  106 A"  255 A'  256 A'  257 A'                 
 28.428  28.522  28.525  28.543  28.548  28.552  28.557  28.617
258 A'  107 A"  108 A"  259 A'  109 A"  260 A'  110 A"  261 A'                 
 28.621  28.724  28.737  47.936  48.025  66.766  66.768 127.882
262 A'  263 A'  264 A'  265 A'  266 A'  267 A'  268 A'  111 A"                 
127.889 127.944 127.944 127.971 127.972 151.671 151.721 289.738
112 A"  269 A'  270 A'  271 A'  272 A'  273 A'  274 A'  113 A"                 
289.749 289.847 289.898 289.959 289.9821020.7371020.8481901.835
114 A"  275 A'  276 A'  277 A'  278 A'  279 A'  280 A'  281 A'                 
*******
282 A'                                                                         
 --------------------------------------------------------------

          Ground-State Mulliken Net Atomic Charges

     Atom                 Charge (a.u.)
  ----------------------------------------
      1 C                    -1.883174
      2 C                     2.376410
      3 C                    -1.881778
      4 C                     1.174261
      5 C                    -0.688255
      6 C                     1.160078
      7 F                    -0.071704
      8 Br                   -0.055880
      9 F                    -0.070870
     10 I                     0.087083
     11 Br                   -0.233318
     12 I                     0.087148
  ----------------------------------------
  Sum of atomic charges =     0.000000

 -----------------------------------------------------------------
                    Cartesian Multipole Moments
 -----------------------------------------------------------------
    Charge (ESU x 10^10)
                 0.0000
    Dipole Moment (Debye)
         X       0.0079      Y       0.8911      Z       0.0000
       Tot       0.8912
    Quadrupole Moments (Debye-Ang)
        XX    -135.0249     XY       0.0446     YY    -133.7540
        XZ       0.0000     YZ       0.0000     ZZ    -137.6075
    Octopole Moments (Debye-Ang^2)
       XXX       0.5458    XXY      43.4323    XYY      -0.4647
       YYY      23.6071    XXZ       0.0000    XYZ       0.0000
       YYZ       0.0000    XZZ       0.0289    YZZ       6.7236
       ZZZ       0.0000
    Hexadecapole Moments (Debye-Ang^3)
      XXXX   -3747.9444   XXXY      -0.8971   XXYY   -1236.6060
      XYYY       2.6147   YYYY   -3240.7581   XXXZ       0.0000
      XXYZ       0.0000   XYYZ       0.0000   YYYZ       0.0000
      XXZZ    -704.3800   XYZZ       0.0926   YYZZ    -619.9609
      XZZZ       0.0000   YZZZ       0.0000   ZZZZ    -170.9273
 -----------------------------------------------------------------
 Calculating MO derivatives via CPSCF
    1     0    39    0.0303985  
    2     0    39    0.0071113  
    3     0    39    0.0013392  
    4     0    39    0.0002035  
    5    22    17    0.0000278  
    6    37     2    0.0000017  
    7    39     0    0.0000001  Converged
 Time for AOints: 292.1 s (CPU) 49.0 s (wall)
 ------------------------------------------------------------------------------
                     AOints        : Timing summary (seconds)
 ------------------------------------------------------------------------------
     job step          cpu (% of tot)      sys (% of tot)     wall (% of tot)
 ------------------------------------------------------------------------------
  AOints            0.2921E+03 ( 8.1)   0.1500E-04 ( 5.6)   0.4904E+02 ( 7.9)
 ------------------------------------------------------------------------------
   Grand Totals     0.3591E+04          0.2670E-03          0.6183E+03
 ------------------------------------------------------------------------------
 Polarizability Matrix (a.u.)
            1           2           3
    1-214.6364786  -0.0786527  -0.0000000
    2  -0.0786527-215.3561511   0.0000000
    3  -0.0000000   0.0000000 -98.3802131
 Calculating analytic Hessian of the SCF energy

 Direct stationary perturbation theory relativistic correction:

 rels  =     227.644416732680
 relv  =    -764.051189340153
 rel2e =     108.585579532007
 E_rel =    -427.821193075466

 Hessian of the SCF Energy
            1           2           3           4           5           6
    1   0.6674533   0.0010380  -0.0000000  -0.2543562  -0.1356815  -0.0000000
    2   0.0010380   0.6533847  -0.0000000  -0.0631771  -0.1612502  -0.0000000
    3  -0.0000000  -0.0000000   0.1388556   0.0000000  -0.0000000  -0.0582731
    4  -0.2543562  -0.0631771   0.0000000   0.6565418  -0.0007699   0.0000000
    5  -0.1356815  -0.1612502  -0.0000000  -0.0007699   0.5303885  -0.0000000
    6  -0.0000000  -0.0000000  -0.0582731   0.0000000  -0.0000000   0.0961680
    7  -0.0588748  -0.0293647   0.0000000  -0.2514527   0.1373415  -0.0000000
    8   0.0313726   0.0746113  -0.0000000   0.0647320  -0.1643270  -0.0000000
    9  -0.0000000  -0.0000000  -0.0018477   0.0000000   0.0000000  -0.0583834
   10  -0.0179017  -0.0290532   0.0000000   0.0293492   0.0199798   0.0000000
   11  -0.0309681  -0.0539359  -0.0000000   0.0752044  -0.0262712  -0.0000000
   12   0.0000000   0.0000000   0.0037470   0.0000000   0.0000000   0.0077611
   13   0.0343574   0.0801540  -0.0000000  -0.0673014   0.0005430  -0.0000000
   14   0.0235934  -0.0271080  -0.0000000   0.0004802   0.0004611   0.0000000
   15  -0.0000000   0.0000000  -0.0019585  -0.0000000  -0.0000000   0.0045629
   16  -0.0980509  -0.0462193  -0.0000000   0.0278628  -0.0209037  -0.0000000
   17   0.0192780  -0.3044017   0.0000000  -0.0760505  -0.0248585   0.0000000
   18  -0.0000000  -0.0000000  -0.0563212  -0.0000000   0.0000000   0.0077414
   19  -0.2553890   0.1092435  -0.0000000  -0.0577358   0.0299361   0.0000000
   20   0.1124670  -0.1346204   0.0000000  -0.0066738   0.0066100   0.0000000
   21   0.0000000   0.0000000  -0.0397318  -0.0000000   0.0000000   0.0070604
   22   0.0018412  -0.0179804   0.0000000  -0.0318892  -0.0014214  -0.0000000
   23   0.0005267  -0.0333708  -0.0000000  -0.0013083  -0.1636074   0.0000000
   24  -0.0000000   0.0000000   0.0037345   0.0000000   0.0000000  -0.0168602
   25   0.0019417   0.0075415  -0.0000000  -0.0581576  -0.0289609   0.0000000
   26   0.0010554  -0.0052253  -0.0000000   0.0075970   0.0069310   0.0000000
   27   0.0000000   0.0000000   0.0055155  -0.0000000   0.0000000   0.0070842
   28  -0.0003532  -0.0008907   0.0000000   0.0033418  -0.0001110  -0.0000000
   29   0.0000293   0.0001789  -0.0000000  -0.0028862  -0.0016950   0.0000000
   30   0.0000000   0.0000000  -0.0008538  -0.0000000   0.0000000   0.0022130
   31  -0.0027260  -0.0004200   0.0000000   0.0004215  -0.0000092   0.0000000
   32   0.0026142   0.0028798   0.0000000   0.0000190  -0.0006437   0.0000000
   33   0.0000000   0.0000000   0.0037532  -0.0000000   0.0000000  -0.0012887
   34  -0.0179404  -0.0108711  -0.0000000   0.0033737   0.0000555  -0.0000000
   35  -0.0253239  -0.0111404  -0.0000000   0.0028295  -0.0017398  -0.0000000
   36   0.0000000   0.0000000   0.0033803   0.0000000   0.0000000   0.0022143
            7           8           9          10          11          12
    1  -0.0588748   0.0313726  -0.0000000  -0.0179017  -0.0309681   0.0000000
    2  -0.0293647   0.0746113  -0.0000000  -0.0290532  -0.0539359   0.0000000
    3   0.0000000  -0.0000000  -0.0018477   0.0000000  -0.0000000   0.0037470
    4  -0.2514527   0.0647320   0.0000000   0.0293492   0.0752044   0.0000000
    5   0.1373415  -0.1643270   0.0000000   0.0199798  -0.0262712   0.0000000
    6  -0.0000000  -0.0000000  -0.0583834   0.0000000  -0.0000000   0.0077611
    7   0.6672263  -0.0019908   0.0000000  -0.0977117  -0.0221997  -0.0000000
    8  -0.0019908   0.6538825  -0.0000000   0.0433376  -0.3048265   0.0000000
    9   0.0000000  -0.0000000   0.1390329  -0.0000000   0.0000000  -0.0564210
   10  -0.0977117   0.0433376  -0.0000000   0.4654870   0.0781253   0.0000000
   11  -0.0221997  -0.3048265   0.0000000   0.0781253   0.5543434  -0.0000000
   12  -0.0000000   0.0000000  -0.0564210   0.0000000  -0.0000000   0.0920023
   13   0.0328304  -0.0811235   0.0000000  -0.2425276  -0.0615122  -0.0000000
   14  -0.0244537  -0.0257237   0.0000000  -0.1046394  -0.1366299   0.0000000
   15  -0.0000000   0.0000000  -0.0018365  -0.0000000   0.0000000  -0.0457396
   16  -0.0170954   0.0285618  -0.0000000  -0.0527134  -0.0242851  -0.0000000
   17   0.0304560  -0.0548109   0.0000000   0.0258147   0.0555410  -0.0000000
   18   0.0000000  -0.0000000   0.0037658   0.0000000   0.0000000   0.0039811
   19   0.0018052  -0.0076483   0.0000000   0.0003892   0.0026931  -0.0000000
   20  -0.0011594  -0.0050917  -0.0000000   0.0013455   0.0016243  -0.0000000
   21   0.0000000   0.0000000   0.0055235  -0.0000000  -0.0000000  -0.0013475
   22   0.0021049   0.0174575   0.0000000  -0.0025292  -0.0001464  -0.0000000
   23  -0.0010573  -0.0339473   0.0000000   0.0024058   0.0030676  -0.0000000
   24  -0.0000000  -0.0000000   0.0038021  -0.0000000  -0.0000000   0.0027946
   25  -0.2581735  -0.1070575  -0.0000000  -0.0143461  -0.0155319   0.0000000
   26  -0.1103432  -0.1313241  -0.0000000  -0.0485958  -0.0318145   0.0000000
   27   0.0000000   0.0000000  -0.0399066  -0.0000000  -0.0000000   0.0059138
   28  -0.0175725   0.0109888   0.0000000  -0.0667395   0.0158103  -0.0000000
   29   0.0253743  -0.0115573  -0.0000000   0.0150695  -0.0280503   0.0000000
   30   0.0000000   0.0000000   0.0033769  -0.0000000  -0.0000000  -0.0170558
   31  -0.0027450   0.0004806  -0.0000000  -0.0005293  -0.0199324   0.0000000
   32  -0.0025678   0.0029432   0.0000000  -0.0049726  -0.0328099  -0.0000000
   33   0.0000000  -0.0000000   0.0037593   0.0000000  -0.0000000   0.0018392
   34  -0.0003435   0.0008912   0.0000000  -0.0002242   0.0027420  -0.0000000
   35  -0.0000268   0.0001708   0.0000000   0.0011752  -0.0002384   0.0000000
   36  -0.0000000  -0.0000000  -0.0008653  -0.0000000  -0.0000000   0.0025248
           13          14          15          16          17          18
    1   0.0343574   0.0235934  -0.0000000  -0.0980509   0.0192780  -0.0000000
    2   0.0801540  -0.0271080   0.0000000  -0.0462193  -0.3044017  -0.0000000
    3  -0.0000000  -0.0000000  -0.0019585  -0.0000000   0.0000000  -0.0563212
    4  -0.0673014   0.0004802  -0.0000000   0.0278628  -0.0760505  -0.0000000
    5   0.0005430   0.0004611  -0.0000000  -0.0209037  -0.0248585   0.0000000
    6  -0.0000000   0.0000000   0.0045629  -0.0000000   0.0000000   0.0077414
    7   0.0328304  -0.0244537  -0.0000000  -0.0170954   0.0304560   0.0000000
    8  -0.0811235  -0.0257237   0.0000000   0.0285618  -0.0548109  -0.0000000
    9   0.0000000   0.0000000  -0.0018365  -0.0000000   0.0000000   0.0037658
   10  -0.2425276  -0.1046394  -0.0000000  -0.0527134   0.0258147   0.0000000
   11  -0.0615122  -0.1366299   0.0000000  -0.0242851   0.0555410   0.0000000
   12  -0.0000000   0.0000000  -0.0457396  -0.0000000  -0.0000000   0.0039811
   13   0.5631445   0.0006323   0.0000000  -0.2382580   0.0619158   0.0000000
   14   0.0006323   0.4773257  -0.0000000   0.1051768  -0.1385860   0.0000000
   15   0.0000000  -0.0000000   0.0983516   0.0000000  -0.0000000  -0.0458616
   16  -0.2382580   0.1051768   0.0000000   0.4629325  -0.0768349  -0.0000000
   17   0.0619158  -0.1385860  -0.0000000  -0.0768349   0.5528102  -0.0000000
   18   0.0000000   0.0000000  -0.0458616  -0.0000000  -0.0000000   0.0909727
   19  -0.0004759  -0.0015537  -0.0000000  -0.0135686   0.0153640   0.0000000
   20  -0.0056563  -0.0033341   0.0000000   0.0483323  -0.0326847  -0.0000000
   21   0.0000000   0.0000000   0.0053761  -0.0000000  -0.0000000   0.0059096
   22   0.0002130  -0.0000080  -0.0000000  -0.0025667   0.0002399   0.0000000
   23  -0.0000139  -0.0007171   0.0000000  -0.0023050   0.0030833  -0.0000000
   24   0.0000000   0.0000000  -0.0009500  -0.0000000  -0.0000000   0.0027860
   25  -0.0003803   0.0014840  -0.0000000   0.0003413  -0.0026596  -0.0000000
   26   0.0056000  -0.0034474  -0.0000000  -0.0013207   0.0016891  -0.0000000
   27   0.0000000   0.0000000   0.0053524  -0.0000000  -0.0000000  -0.0013536
   28  -0.0251458   0.0104775   0.0000000  -0.0002429  -0.0027289   0.0000000
   29  -0.0000584   0.0017948   0.0000000  -0.0011687  -0.0001833  -0.0000000
   30   0.0000000   0.0000000   0.0008268  -0.0000000  -0.0000000   0.0025222
   31  -0.0307479  -0.0009090   0.0000000  -0.0002549   0.0193848  -0.0000000
   32  -0.0008410  -0.1459674  -0.0000000   0.0044791  -0.0329065   0.0000000
   33  -0.0000000   0.0000000  -0.0190308  -0.0000000   0.0000000   0.0018016
   34  -0.0257065  -0.0102799   0.0000000  -0.0683873  -0.0141793  -0.0000000
   35   0.0003641   0.0019278   0.0000000  -0.0135152  -0.0246866  -0.0000000
   36   0.0000000  -0.0000000   0.0009071  -0.0000000  -0.0000000  -0.0159440
           19          20          21          22          23          24
    1  -0.2553890   0.1124670   0.0000000   0.0018412   0.0005267  -0.0000000
    2   0.1092435  -0.1346204   0.0000000  -0.0179804  -0.0333708   0.0000000
    3  -0.0000000   0.0000000  -0.0397318   0.0000000  -0.0000000   0.0037345
    4  -0.0577358  -0.0066738  -0.0000000  -0.0318892  -0.0013083   0.0000000
    5   0.0299361   0.0066100   0.0000000  -0.0014214  -0.1636074   0.0000000
    6   0.0000000   0.0000000   0.0070604  -0.0000000   0.0000000  -0.0168602
    7   0.0018052  -0.0011594   0.0000000   0.0021049  -0.0010573  -0.0000000
    8  -0.0076483  -0.0050917   0.0000000   0.0174575  -0.0339473  -0.0000000
    9   0.0000000  -0.0000000   0.0055235   0.0000000   0.0000000   0.0038021
   10   0.0003892   0.0013455  -0.0000000  -0.0025292   0.0024058  -0.0000000
   11   0.0026931   0.0016243  -0.0000000  -0.0001464   0.0030676  -0.0000000
   12  -0.0000000  -0.0000000  -0.0013475  -0.0000000  -0.0000000   0.0027946
   13  -0.0004759  -0.0056563   0.0000000   0.0002130  -0.0000139   0.0000000
   14  -0.0015537  -0.0033341   0.0000000  -0.0000080  -0.0007171   0.0000000
   15  -0.0000000   0.0000000   0.0053761  -0.0000000   0.0000000  -0.0009500
   16  -0.0135686   0.0483323  -0.0000000  -0.0025667  -0.0023050  -0.0000000
   17   0.0153640  -0.0326847  -0.0000000   0.0002399   0.0030833  -0.0000000
   18   0.0000000  -0.0000000   0.0059096   0.0000000  -0.0000000   0.0027860
   19   0.3271869  -0.1458665   0.0000000   0.0006873  -0.0002202   0.0000000
   20  -0.1458665   0.1697483  -0.0000000  -0.0050739   0.0020494  -0.0000000
   21   0.0000000  -0.0000000   0.0208112   0.0000000  -0.0000000  -0.0021121
   22   0.0006873  -0.0050739   0.0000000   0.0319738   0.0017409   0.0000000
   23  -0.0002202   0.0020494  -0.0000000   0.0017409   0.2240528  -0.0000000
   24   0.0000000  -0.0000000  -0.0021121   0.0000000  -0.0000000   0.0086430
   25  -0.0033263  -0.0006177   0.0000000   0.0006000   0.0002336   0.0000000
   26   0.0006752   0.0012143  -0.0000000   0.0052071   0.0018285  -0.0000000
   27   0.0000000  -0.0000000   0.0000870   0.0000000  -0.0000000  -0.0021218
   28  -0.0010988   0.0007627  -0.0000000  -0.0002434   0.0001809   0.0000000
   29   0.0005782  -0.0003000  -0.0000000   0.0006339  -0.0007058  -0.0000000
   30  -0.0000000  -0.0000000   0.0000602   0.0000000  -0.0000000   0.0001214
   31   0.0000849   0.0012616  -0.0000000   0.0000604  -0.0000080  -0.0000000
   32   0.0004587  -0.0013268  -0.0000000  -0.0000105  -0.0010470  -0.0000000
   33   0.0000000  -0.0000000   0.0001316   0.0000000  -0.0000000   0.0000365
   34   0.0014409   0.0008784  -0.0000000  -0.0002519  -0.0001753  -0.0000000
   35  -0.0036600  -0.0038890  -0.0000000  -0.0006390  -0.0006863  -0.0000000
   36   0.0000000   0.0000000  -0.0017683   0.0000000   0.0000000   0.0001260
           25          26          27          28          29          30
    1   0.0019417   0.0010554   0.0000000  -0.0003532   0.0000293   0.0000000
    2   0.0075415  -0.0052253   0.0000000  -0.0008907   0.0001789   0.0000000
    3  -0.0000000  -0.0000000   0.0055155   0.0000000  -0.0000000  -0.0008538
    4  -0.0581576   0.0075970  -0.0000000   0.0033418  -0.0028862  -0.0000000
    5  -0.0289609   0.0069310   0.0000000  -0.0001110  -0.0016950   0.0000000
    6   0.0000000   0.0000000   0.0070842  -0.0000000   0.0000000   0.0022130
    7  -0.2581735  -0.1103432   0.0000000  -0.0175725   0.0253743   0.0000000
    8  -0.1070575  -0.1313241   0.0000000   0.0109888  -0.0115573   0.0000000
    9  -0.0000000  -0.0000000  -0.0399066   0.0000000  -0.0000000   0.0033769
   10  -0.0143461  -0.0485958  -0.0000000  -0.0667395   0.0150695  -0.0000000
   11  -0.0155319  -0.0318145  -0.0000000   0.0158103  -0.0280503  -0.0000000
   12   0.0000000   0.0000000   0.0059138  -0.0000000   0.0000000  -0.0170558
   13  -0.0003803   0.0056000   0.0000000  -0.0251458  -0.0000584   0.0000000
   14   0.0014840  -0.0034474   0.0000000   0.0104775   0.0017948   0.0000000
   15  -0.0000000  -0.0000000   0.0053524   0.0000000   0.0000000   0.0008268
   16   0.0003413  -0.0013207  -0.0000000  -0.0002429  -0.0011687  -0.0000000
   17  -0.0026596   0.0016891  -0.0000000  -0.0027289  -0.0001833  -0.0000000
   18  -0.0000000  -0.0000000  -0.0013536   0.0000000  -0.0000000   0.0025222
   19  -0.0033263   0.0006752   0.0000000  -0.0010988   0.0005782  -0.0000000
   20  -0.0006177   0.0012143  -0.0000000   0.0007627  -0.0003000  -0.0000000
   21   0.0000000  -0.0000000   0.0000870  -0.0000000  -0.0000000   0.0000602
   22   0.0006000   0.0052071   0.0000000  -0.0002434   0.0006339   0.0000000
   23   0.0002336   0.0018285  -0.0000000   0.0001809  -0.0007058  -0.0000000
   24   0.0000000  -0.0000000  -0.0021218   0.0000000  -0.0000000   0.0001214
   25   0.3310212   0.1430352   0.0000000   0.0015535   0.0035919  -0.0000000
   26   0.1430352   0.1658375  -0.0000000  -0.0008785  -0.0041014  -0.0000000
   27   0.0000000  -0.0000000   0.0209874  -0.0000000  -0.0000000  -0.0017581
   28   0.0015535  -0.0008785  -0.0000000   0.1142513  -0.0330300   0.0000000
   29   0.0035919  -0.0041014  -0.0000000  -0.0330300   0.0456223  -0.0000000
   30  -0.0000000  -0.0000000  -0.0017581   0.0000000  -0.0000000   0.0104419
   31   0.0000549  -0.0012766  -0.0000000  -0.0073603  -0.0077201  -0.0000000
   32  -0.0004806  -0.0013009  -0.0000000  -0.0009990  -0.0010832   0.0000000
   33   0.0000000  -0.0000000   0.0001332   0.0000000  -0.0000000  -0.0001043
   34  -0.0011288  -0.0007550  -0.0000000  -0.0003899  -0.0004140   0.0000000
   35  -0.0005782  -0.0002867   0.0000000   0.0004183   0.0000801   0.0000000
   36   0.0000000   0.0000000   0.0000666  -0.0000000  -0.0000000   0.0002096
           31          32          33          34          35          36
    1  -0.0027260   0.0026142   0.0000000  -0.0179404  -0.0253239   0.0000000
    2  -0.0004200   0.0028798   0.0000000  -0.0108711  -0.0111404   0.0000000
    3   0.0000000   0.0000000   0.0037532  -0.0000000  -0.0000000   0.0033803
    4   0.0004215   0.0000190  -0.0000000   0.0033737   0.0028295   0.0000000
    5  -0.0000092  -0.0006437   0.0000000   0.0000555  -0.0017398   0.0000000
    6   0.0000000   0.0000000  -0.0012887  -0.0000000  -0.0000000   0.0022143
    7  -0.0027450  -0.0025678   0.0000000  -0.0003435  -0.0000268  -0.0000000
    8   0.0004806   0.0029432  -0.0000000   0.0008912   0.0001708  -0.0000000
    9  -0.0000000   0.0000000   0.0037593   0.0000000   0.0000000  -0.0008653
   10  -0.0005293  -0.0049726   0.0000000  -0.0002242   0.0011752  -0.0000000
   11  -0.0199324  -0.0328099  -0.0000000   0.0027420  -0.0002384  -0.0000000
   12   0.0000000  -0.0000000   0.0018392  -0.0000000   0.0000000   0.0025248
   13  -0.0307479  -0.0008410  -0.0000000  -0.0257065   0.0003641   0.0000000
   14  -0.0009090  -0.1459674   0.0000000  -0.0102799   0.0019278  -0.0000000
   15   0.0000000  -0.0000000  -0.0190308   0.0000000   0.0000000   0.0009071
   16  -0.0002549   0.0044791  -0.0000000  -0.0683873  -0.0135152  -0.0000000
   17   0.0193848  -0.0329065   0.0000000  -0.0141793  -0.0246866  -0.0000000
   18  -0.0000000   0.0000000   0.0018016  -0.0000000  -0.0000000  -0.0159440
   19   0.0000849   0.0004587   0.0000000   0.0014409  -0.0036600   0.0000000
   20   0.0012616  -0.0013268  -0.0000000   0.0008784  -0.0038890   0.0000000
   21  -0.0000000  -0.0000000   0.0001316  -0.0000000  -0.0000000  -0.0017683
   22   0.0000604  -0.0000105   0.0000000  -0.0002519  -0.0006390   0.0000000
   23  -0.0000080  -0.0010470  -0.0000000  -0.0001753  -0.0006863   0.0000000
   24  -0.0000000  -0.0000000   0.0000365  -0.0000000  -0.0000000   0.0001260
   25   0.0000549  -0.0004806   0.0000000  -0.0011288  -0.0005782   0.0000000
   26  -0.0012766  -0.0013009  -0.0000000  -0.0007550  -0.0002867   0.0000000
   27  -0.0000000  -0.0000000   0.0001332  -0.0000000   0.0000000   0.0000666
   28  -0.0073603  -0.0009990   0.0000000  -0.0003899   0.0004183  -0.0000000
   29  -0.0077201  -0.0010832  -0.0000000  -0.0004140   0.0000801  -0.0000000
   30  -0.0000000   0.0000000  -0.0001043   0.0000000   0.0000000   0.0002096
   31   0.0511938   0.0011714  -0.0000000  -0.0074530   0.0079770   0.0000000
   32   0.0011714   0.2124955  -0.0000000   0.0011294  -0.0012334  -0.0000000
   33  -0.0000000  -0.0000000   0.0090429   0.0000000   0.0000000  -0.0000737
   34  -0.0074530   0.0011294   0.0000000   0.1170113   0.0309787   0.0000000
   35   0.0079770  -0.0012334   0.0000000   0.0309787   0.0417221   0.0000000
   36   0.0000000  -0.0000000  -0.0000737   0.0000000   0.0000000   0.0092225
 **********************************************************************
 **                                                                  **
 **                       VIBRATIONAL ANALYSIS                       **
 **                       --------------------                       **
 **                                                                  **
 **        VIBRATIONAL FREQUENCIES (CM**-1) AND NORMAL MODES         **
 **     FORCE CONSTANTS (mDYN/ANGSTROM) AND REDUCED MASSES (AMU)     **
 **                  INFRARED INTENSITIES (KM/MOL)                   **
 **                                                                  **
 **********************************************************************


 Mode:                 1                      2                      3
 Frequency:        40.93                  74.57                  88.93
 Force Cnst:      0.0841                 0.0637                 0.0951
 Red. Mass:      85.2234                19.4589                20.4025
 IR Active:          YES                    YES                    YES
 IR Intens:        0.001                  0.001                  0.276
 Raman Active:       YES                    YES                    YES
               X      Y      Z        X      Y      Z        X      Y      Z
 C          0.000  0.000 -0.032    0.000  0.000  0.274    0.000 -0.000  0.340
 C          0.000 -0.000  0.044    0.000  0.000  0.009   -0.000 -0.000  0.282
 C          0.000 -0.000 -0.049    0.000  0.000 -0.248   -0.000  0.000  0.359
 C          0.000 -0.000 -0.022   -0.000  0.000 -0.099    0.000  0.000  0.234
 C         -0.000  0.000  0.159   -0.000  0.000  0.008    0.000 -0.000  0.172
 C         -0.000  0.000 -0.010   -0.000 -0.000  0.121    0.000 -0.000  0.230
 F          0.000  0.000 -0.107    0.000  0.000  0.659   -0.000 -0.000  0.461
 Br         0.000 -0.000  0.305    0.000  0.000 -0.010   -0.000 -0.000 -0.229
 F          0.000 -0.000 -0.142    0.000 -0.000 -0.624   -0.000  0.000  0.511
 I          0.000  0.000 -0.325   -0.000 -0.000  0.085    0.000 -0.000 -0.086
 Br        -0.000  0.000  0.794    0.000  0.000 -0.005    0.000 -0.000  0.015
 I         -0.000 -0.000 -0.330   -0.000 -0.000 -0.087    0.000  0.000 -0.079
 TransDip   0.000 -0.000  0.001   -0.000  0.000 -0.001   -0.000  0.000 -0.017

 Mode:                 4                      5                      6
 Frequency:       100.36                 102.42                 137.19
 Force Cnst:      0.4423                 0.4006                 0.9038
 Red. Mass:      74.5394                64.8234                81.4973
 IR Active:          YES                    YES                    YES
 IR Intens:        0.176                  0.353                  0.000
 Raman Active:       YES                    YES                    YES
               X      Y      Z        X      Y      Z        X      Y      Z
 C         -0.127  0.191  0.000   -0.044 -0.200  0.000   -0.089 -0.048 -0.000
 C         -0.055  0.135  0.000   -0.033 -0.233  0.000   -0.098 -0.003 -0.000
 C         -0.106  0.074  0.000   -0.080 -0.254  0.000   -0.091  0.041 -0.000
 C         -0.144  0.096  0.000   -0.064 -0.236  0.000   -0.103  0.072 -0.000
 C         -0.152  0.148  0.000   -0.079 -0.253  0.000   -0.041 -0.005 -0.000
 C         -0.135  0.165  0.000   -0.082 -0.207  0.000   -0.101 -0.078 -0.000
 F         -0.107  0.225  0.000   -0.021 -0.160  0.000   -0.100 -0.056 -0.000
 Br         0.599  0.148 -0.000    0.291 -0.270 -0.000    0.213 -0.007  0.000
 F         -0.073  0.018  0.000   -0.080 -0.255 -0.000   -0.099  0.046 -0.000
 I         -0.217  0.157 -0.000    0.212  0.415  0.000   -0.292 -0.063  0.000
 Br        -0.169  0.161 -0.000   -0.091 -0.277 -0.000    0.832 -0.013  0.000
 I          0.045 -0.462 -0.000   -0.285  0.117 -0.000   -0.279  0.079  0.000
 TransDip   0.009 -0.010 -0.000    0.004  0.019 -0.000    0.000  0.000  0.000

 Mode:                 7                      8                      9
 Frequency:       159.29                 184.44                 219.43
 Force Cnst:      1.3273                 0.2833                 1.8433
 Red. Mass:      88.7863                14.1335                64.9783
 IR Active:          YES                    YES                    YES
 IR Intens:        0.117                  0.055                  0.225
 Raman Active:       YES                    YES                    YES
               X      Y      Z        X      Y      Z        X      Y      Z
 C          0.070 -0.139 -0.000    0.000  0.000  0.223    0.078  0.058  0.000
 C         -0.003 -0.095 -0.000    0.000 -0.000  0.275   -0.001  0.309  0.000
 C         -0.075 -0.135 -0.000    0.000 -0.000  0.219   -0.084  0.061  0.000
 C         -0.123 -0.127 -0.000   -0.000 -0.000  0.407   -0.083 -0.032  0.000
 C         -0.000 -0.245 -0.000   -0.000  0.000  0.482   -0.002 -0.242 -0.000
 C          0.124 -0.133 -0.000   -0.000  0.000  0.418    0.081 -0.035  0.000
 F          0.018 -0.224  0.000    0.000  0.000 -0.356   -0.034 -0.115 -0.000
 Br         0.006 -0.153  0.000   -0.000 -0.000 -0.003    0.007  0.681  0.000
 F         -0.027 -0.215  0.000    0.000 -0.000 -0.350    0.020 -0.105 -0.000
 I         -0.483  0.236  0.000   -0.000  0.000 -0.022    0.055 -0.029 -0.000
 Br        -0.021 -0.340  0.000    0.000  0.000 -0.065   -0.004 -0.559  0.000
 I          0.494  0.219  0.000    0.000  0.000 -0.022   -0.054 -0.026 -0.000
 TransDip   0.000  0.011  0.000   -0.000 -0.000  0.007    0.000  0.015  0.000

 Mode:                10                     11                     12
 Frequency:       223.33                 300.00                 305.73
 Force Cnst:      0.6116                 0.9095                 1.2088
 Red. Mass:      20.8134                17.1521                21.9504
 IR Active:          YES                    YES                    YES
 IR Intens:        0.558                  0.279                  1.026
 Raman Active:       YES                    YES                    YES
               X      Y      Z        X      Y      Z        X      Y      Z
 C          0.275  0.062 -0.000   -0.267  0.199 -0.000    0.004  0.123  0.000
 C          0.332 -0.003 -0.000   -0.171  0.002 -0.000    0.008  0.003  0.000
 C          0.274 -0.067 -0.000   -0.269 -0.181 -0.000    0.028  0.147  0.000
 C          0.033 -0.066 -0.000   -0.255 -0.148  0.000    0.054  0.111  0.000
 C          0.006 -0.002  0.000   -0.296  0.004  0.000    0.020  0.042 -0.000
 C          0.035  0.065 -0.000   -0.255  0.163  0.000   -0.019  0.092 -0.000
 F          0.463  0.356  0.000   -0.133  0.491  0.000    0.269  0.576 -0.000
 Br        -0.132  0.002 -0.000   -0.023 -0.006  0.000    0.001 -0.117 -0.000
 F          0.455 -0.358  0.000   -0.165 -0.429  0.000   -0.248  0.643 -0.000
 I         -0.079  0.080  0.000    0.076 -0.017 -0.000   -0.004 -0.015  0.000
 Br         0.023 -0.006  0.000    0.076 -0.011 -0.000   -0.006 -0.205  0.000
 I         -0.080 -0.076  0.000    0.078  0.015 -0.000   -0.006 -0.016  0.000
 TransDip  -0.024  0.001 -0.000    0.017 -0.001 -0.000   -0.001 -0.032  0.000

 Mode:                13                     14                     15
 Frequency:       317.36                 342.42                 464.35
 Force Cnst:      0.7365                 0.8590                 2.1804
 Red. Mass:      12.4110                12.4337                17.1633
 IR Active:          YES                    YES                    YES
 IR Intens:        0.901                  0.001                  2.202
 Raman Active:       YES                    YES                    YES
               X      Y      Z        X      Y      Z        X      Y      Z
 C         -0.000  0.000  0.234   -0.000  0.000 -0.334    0.192 -0.295 -0.000
 C         -0.000  0.000  0.707   -0.000 -0.000 -0.018   -0.002 -0.155 -0.000
 C         -0.000 -0.000  0.252   -0.000 -0.000  0.325   -0.198 -0.289  0.000
 C         -0.000 -0.000 -0.241   -0.000  0.000  0.613   -0.031 -0.274  0.000
 C         -0.000 -0.000 -0.458   -0.000 -0.000  0.019   -0.003 -0.230  0.000
 C         -0.000  0.000 -0.276   -0.000  0.000 -0.593    0.023 -0.279 -0.000
 F         -0.000  0.000 -0.127   -0.000  0.000  0.166    0.499 -0.010  0.000
 Br        -0.000 -0.000 -0.034   -0.000  0.000  0.001    0.001  0.103  0.000
 F         -0.000 -0.000 -0.139    0.000 -0.000 -0.162   -0.498 -0.004 -0.000
 I          0.000 -0.000  0.011    0.000  0.000 -0.017   -0.005  0.004 -0.000
 Br         0.000  0.000  0.028    0.000  0.000 -0.001    0.001  0.120 -0.000
 I          0.000 -0.000  0.012    0.000 -0.000  0.015    0.006  0.003  0.000
 TransDip   0.000  0.000  0.030   -0.000 -0.000 -0.001   -0.001 -0.048  0.000

 Mode:                16                     17                     18
 Frequency:       576.88                 609.69                 640.82
 Force Cnst:      2.3652                 2.8618                 2.9442
 Red. Mass:      12.0625                13.0668                12.1684
 IR Active:          YES                    YES                    YES
 IR Intens:        0.076                 39.886                  0.000
 Raman Active:       YES                    YES                    YES
               X      Y      Z        X      Y      Z        X      Y      Z
 C          0.000  0.000 -0.170   -0.066  0.174 -0.000   -0.000 -0.000  0.597
 C          0.000 -0.000  0.336   -0.012  0.002  0.000   -0.000 -0.000 -0.005
 C          0.000 -0.000 -0.176   -0.074 -0.172  0.000   -0.000  0.000 -0.589
 C          0.000 -0.000 -0.384    0.503 -0.148 -0.000    0.000  0.000  0.369
 C         -0.000  0.000  0.725    0.507 -0.004  0.000    0.000 -0.000 -0.001
 C         -0.000  0.000 -0.385    0.506  0.145  0.000    0.000 -0.000 -0.370
 F         -0.000 -0.000  0.048   -0.188  0.150  0.000    0.000  0.000 -0.109
 Br        -0.000  0.000 -0.010   -0.011 -0.000 -0.000    0.000  0.000  0.000
 F         -0.000  0.000  0.049   -0.196 -0.152 -0.000    0.000 -0.000  0.108
 I         -0.000  0.000  0.004   -0.030  0.008  0.000   -0.000 -0.000 -0.004
 Br         0.000 -0.000 -0.017   -0.008 -0.000 -0.000   -0.000  0.000  0.000
 I          0.000  0.000  0.004   -0.030 -0.007 -0.000   -0.000  0.000  0.004
 TransDip   0.000 -0.000  0.009    0.202  0.000  0.000   -0.000 -0.000  0.000

 Mode:                19                     20                     21
 Frequency:       652.04                 655.00                 707.38
 Force Cnst:      3.2056                 3.5080                 3.5560
 Red. Mass:      12.7970                13.8779                12.0619
 IR Active:          YES                    YES                    YES
 IR Intens:       11.499                 45.960                  6.055
 Raman Active:       YES                    YES                    YES
               X      Y      Z        X      Y      Z        X      Y      Z
 C          0.276  0.415  0.000    0.222  0.114 -0.000    0.000  0.000  0.514
 C          0.360  0.125 -0.000   -0.110  0.448  0.000    0.000  0.000 -0.498
 C          0.107 -0.288 -0.000   -0.337  0.343 -0.000   -0.000 -0.000  0.521
 C         -0.098 -0.300  0.000   -0.191  0.414 -0.000    0.000 -0.000 -0.302
 C         -0.303  0.033 -0.000    0.092  0.109  0.000   -0.000  0.000  0.174
 C          0.027  0.468 -0.000    0.211  0.168 -0.000   -0.000  0.000 -0.296
 F         -0.042 -0.233 -0.000    0.252 -0.151  0.000    0.000 -0.000 -0.063
 Br        -0.018 -0.024 -0.000    0.005 -0.083  0.000   -0.000 -0.000  0.007
 F         -0.169  0.117  0.000   -0.185 -0.253  0.000    0.000  0.000 -0.065
 I          0.002  0.006 -0.000    0.014 -0.013  0.000    0.000  0.000  0.002
 Br         0.019 -0.008  0.000   -0.006 -0.028 -0.000    0.000 -0.000  0.000
 I         -0.006 -0.011  0.000   -0.012 -0.008 -0.000    0.000 -0.000  0.002
 TransDip   0.088  0.064 -0.000   -0.026  0.216  0.000   -0.000  0.000  0.079

 Mode:                22                     23                     24
 Frequency:       863.42                1049.67                1064.00
 Force Cnst:      5.6272                 8.8521                 8.1018
 Red. Mass:      12.8114                13.6361                12.1464
 IR Active:          YES                    YES                    YES
 IR Intens:       11.222                 25.007                  8.048
 Raman Active:       YES                    YES                    YES
               X      Y      Z        X      Y      Z        X      Y      Z
 C         -0.067 -0.047 -0.000    0.323 -0.074 -0.000    0.162  0.000 -0.000
 C         -0.002 -0.247 -0.000    0.524  0.007 -0.000   -0.002  0.651  0.000
 C          0.067 -0.047  0.000    0.319  0.072  0.000   -0.170 -0.003  0.000
 C          0.380  0.104  0.000   -0.121  0.337 -0.000    0.415 -0.294  0.000
 C          0.004  0.729 -0.000    0.100 -0.001  0.000   -0.002 -0.034 -0.000
 C         -0.380  0.109  0.000   -0.139 -0.343  0.000   -0.417 -0.278  0.000
 F          0.148 -0.131 -0.000   -0.309  0.147  0.000   -0.053  0.030  0.000
 Br         0.000  0.022 -0.000   -0.004 -0.001  0.000   -0.000 -0.034 -0.000
 F         -0.149 -0.129 -0.000   -0.310 -0.142 -0.000    0.062  0.034 -0.000
 I         -0.005  0.002  0.000    0.002 -0.001 -0.000   -0.005  0.002 -0.000
 Br        -0.000 -0.058  0.000   -0.006  0.000 -0.000    0.000  0.006  0.000
 I          0.005  0.002  0.000    0.002  0.001 -0.000    0.005  0.002  0.000
 TransDip   0.002  0.107 -0.000    0.160  0.001 -0.000   -0.001  0.091 -0.000

 Mode:                25                     26                     27
 Frequency:      1267.64                1270.43                1384.12
 Force Cnst:     11.6607                11.4724                13.8385
 Red. Mass:      12.3163                12.0642                12.2600
 IR Active:          YES                    YES                    YES
 IR Intens:        3.910                  0.779                181.128
 Raman Active:       YES                    YES                    YES
               X      Y      Z        X      Y      Z        X      Y      Z
 C          0.255 -0.149 -0.000   -0.084 -0.394  0.000   -0.190  0.469 -0.000
 C         -0.151  0.145  0.000    0.342  0.061  0.000    0.123 -0.006 -0.000
 C         -0.112 -0.390  0.000   -0.245  0.155  0.000   -0.212 -0.469  0.000
 C         -0.207 -0.025  0.000   -0.379 -0.390 -0.000   -0.229  0.256 -0.000
 C         -0.200  0.547 -0.000    0.450  0.237 -0.000    0.439 -0.002  0.000
 C          0.423 -0.316 -0.000   -0.097  0.246  0.000   -0.233 -0.248  0.000
 F         -0.111  0.100  0.000   -0.051  0.032 -0.000    0.103 -0.085  0.000
 Br        -0.000 -0.002  0.000   -0.000 -0.001 -0.000   -0.003  0.000  0.000
 F          0.112  0.088 -0.000    0.049  0.052 -0.000    0.108  0.086 -0.000
 I          0.003 -0.000 -0.000    0.002 -0.001  0.000    0.001 -0.001  0.000
 Br        -0.000 -0.015 -0.000   -0.000 -0.006  0.000   -0.004 -0.000 -0.000
 I         -0.004 -0.000  0.000   -0.001  0.000  0.000    0.001  0.001 -0.000
 TransDip  -0.002  0.063 -0.000    0.011  0.026 -0.000   -0.431 -0.001 -0.000

 Mode:                28                     29                     30
 Frequency:      1415.80                1566.09                1570.55
 Force Cnst:     14.6140                17.3867                17.4525
 Red. Mass:      12.3742                12.0319                12.0090
 IR Active:          YES                    YES                    YES
 IR Intens:      148.316                 21.808                 13.831
 Raman Active:       YES                    YES                    YES
               X      Y      Z        X      Y      Z        X      Y      Z
 C          0.563 -0.080  0.000   -0.408 -0.038 -0.000    0.168  0.501 -0.000
 C         -0.007 -0.377  0.000    0.595 -0.016  0.000   -0.022 -0.318  0.000
 C         -0.556 -0.062 -0.000   -0.418  0.080 -0.000   -0.133  0.501 -0.000
 C          0.177  0.206  0.000    0.235  0.125  0.000   -0.082 -0.401  0.000
 C         -0.008 -0.147 -0.000   -0.377  0.006  0.000    0.015  0.163  0.000
 C         -0.168  0.212  0.000    0.236 -0.154 -0.000    0.060 -0.390 -0.000
 F         -0.150  0.063 -0.000    0.043 -0.020  0.000   -0.004 -0.024  0.000
 Br         0.000  0.012 -0.000   -0.003  0.000 -0.000    0.000  0.002  0.000
 F          0.148  0.059  0.000    0.043  0.017 -0.000    0.000 -0.025  0.000
 I         -0.000 -0.002  0.000    0.001 -0.001 -0.000    0.001  0.000 -0.000
 Br         0.000  0.001  0.000    0.001  0.000 -0.000   -0.000  0.001 -0.000
 I          0.000 -0.002 -0.000    0.001  0.001  0.000   -0.001  0.000  0.000
 TransDip   0.004 -0.390 -0.000   -0.149  0.005 -0.000    0.006  0.119 -0.000

 STANDARD THERMODYNAMIC QUANTITIES AT   298.15 K  AND     1.00 ATM

   This Molecule has  0 Imaginary Frequencies
   Zero point vibrational energy:       26.239 kcal/mol

   Atom    1 Element C  Has Mass   12.00000
   Atom    2 Element C  Has Mass   12.00000
   Atom    3 Element C  Has Mass   12.00000
   Atom    4 Element C  Has Mass   12.00000
   Atom    5 Element C  Has Mass   12.00000
   Atom    6 Element C  Has Mass   12.00000
   Atom    7 Element F  Has Mass   18.99840
   Atom    8 Element Br Has Mass   78.91830
   Atom    9 Element F  Has Mass   18.99840
   Atom   10 Element I  Has Mass  126.90440
   Atom   11 Element Br Has Mass   78.91830
   Atom   12 Element I  Has Mass  126.90440
   Molecular Mass:   521.642200 amu
   Principal axes and moments of inertia in amu*Bohr^2:
                             1           2           3
    Eigenvalues --     8173.28193  9819.24008 17992.52201
          X               1.00000     0.00169     0.00000
          Y              -0.00169     1.00000     0.00000
          Z              -0.00000    -0.00000     1.00000
   Rotational Symmetry Number is   1
   The Molecule is an Asymmetric Top
   Translational Enthalpy:        0.889 kcal/mol
   Rotational Enthalpy:           0.889 kcal/mol
   Vibrational Enthalpy:         32.299 kcal/mol
   gas constant (RT):             0.592 kcal/mol
   Translational Entropy:        44.642  cal/mol.K
   Rotational Entropy:           35.622  cal/mol.K
   Vibrational Entropy:          40.205  cal/mol.K

   Total Enthalpy:               34.669 kcal/mol
   Total Entropy:               120.469  cal/mol.K

 ======================================================================

 STANDARD THERMODYNAMIC QUANTITIES FOR ANHARMONIC VIBRATION -- TOSH

   Zero point vibrational energy: ************ kcal/mol

   Vibrational Enthalpy:       Infinity kcal/mol
   Vibrational Entropy:             NaN  cal/mol.K

   Total Enthalpy:             Infinity kcal/mol
   Total Entropy:                   NaN  cal/mol.K

 ======================================================================

 STANDARD THERMODYNAMIC QUANTITIES FOR ANHARMONIC VIBRATION -- VPT2

   Zero point vibrational energy: ************ kcal/mol

   Vibrational Enthalpy:       Infinity kcal/mol
   Vibrational Entropy:             NaN  cal/mol.K

   Total Enthalpy:             Infinity kcal/mol
   Total Entropy:                   NaN  cal/mol.K

 ======================================================================

Archival summary:
1\1\february\FREQ\ProcedureUnspecified\BasisUnspecified\2r226\taweetha\MonDec206:10:522019MonDec206:10:522019\0\\#,FREQ,ProcedureUnspecified,BasisUnspecified,\\0,1\I\C,1,2.12015\C,2,1.39345,1,117.464\F,3,1.33577,2,119.625,1,0,0\C,3,1.39059,2,122.012,1,-180,0\C,5,1.39039,3,118.015,2,0,0\F,6,1.33599,5,118.326,3,180,0\C,6,1.39342,5,122.06,3,-0,0\C,8,1.40404,6,118.871,5,-0,0\Br,5,1.89008,3,121.098,2,-180,0\Br,9,1.89856,8,119.855,6,-180,0\I,8,2.12494,6,117.163,5,180,0\\\@

 Total job time:  843.15s(wall), 4828.86s(cpu) 
 Mon Dec  2 06:10:52 2019

        *************************************************************
        *                                                           *
        *  Thank you very much for using Q-Chem.  Have a nice day.  *
        *                                                           *
        *************************************************************
