# Supplementary material for: Geometric and energetic data from quantum chemical calculations of halobenzenes and xylenes
Source: Data Brief. 2020 Mar 5;30:105386. doi: 10.1016/j.dib.2020.105386 (PMC7114895; doi:10.1016/j.dib.2020.105386)
Supplement: Supplementary file 1 [file mmc1.zip › halobenzene/B3LYP/FBrFIClI.out]

                  Welcome to Q-Chem
     A Quantum Leap Into The Future Of Chemistry


 Q-Chem 5.2 (devel), Q-Chem, Inc., Pleasanton, CA (2019)

 Yihan Shao,  Zhengting Gan,  E. Epifanovsky,  A. T. B. Gilbert,  M. Wormit,  
 J. Kussmann,  A. W. Lange,  A. Behn,  Jia Deng,  Xintian Feng,  D. Ghosh,  
 M. Goldey,  P. R. Horn,  L. D. Jacobson,  I. Kaliman,  T. Kus,  A. Landau,  
 Jie Liu,  E. I. Proynov,  R. M. Richard,  R. P. Steele,  E. J. Sundstrom,  
 H. L. Woodcock III,  P. M. Zimmerman,  D. Zuev,  B. Albrecht,  E. Alguire,  
 S. A. Baeppler,  D. Barton,  Z. Benda,  Y. A. Bernard,  E. J. Berquist,  
 K. B. Bravaya,  H. Burton,  D. Casanova,  Chun-Min Chang,  Yunqing Chen,  
 A. Chien,  K. D. Closser,  M. P. Coons,  S. Coriani,  S. Dasgupta,  
 A. L. Dempwolff,  M. Diedenhofen,  Hainam Do,  R. G. Edgar,  Po-Tung Fang,  
 S. Faraji,  S. Fatehi,  Qingguo Feng,  K. D. Fenk,  J. Fosso-Tande,  
 J. Gayvert,  Qinghui Ge,  A. Ghysels,  G. Gidofalvi,  J. Gomes,  
 J. Gonthier,  A. Gunina,  D. Hait,  M. W. D. Hanson-Heine,  
 P. H. P. Harbach,  A. W. Hauser,  M. F. Herbst,  J. E. Herr,  
 E. G. Hohenstein,  Z. C. Holden,  Kerwin Hui,  B. C. Huynh,  T.-C. Jagau,  
 Hyunjun Ji,  B. Kaduk,  K. Khistyaev,  Jaehoon Kim,  P. Klunzinger,  K. Koh,  
 D. Kosenkov,  L. Koulias,  T. Kowalczyk,  C. M. Krauter,  A. Kunitsa,  
 Ka Un Lao,  A. Laurent,  K. V. Lawler,  Joonho Lee,  D. Lefrancois,  
 S. Lehtola,  D. S. Levine,  Yi-Pei Li,  You-Sheng Lin,  Fenglai Liu,  
 E. Livshits,  A. Luenser,  P. Manohar,  E. Mansoor,  S. F. Manzer,  
 Shan-Ping Mao,  Yuezhi Mao,  N. Mardirossian,  A. V. Marenich,  
 T. Markovich,  L. A. Martinez-Martinez,  S. A. Maurer,  N. J. Mayhall,  
 S. C. McKenzie,  J.-M. Mewes,  P. Morgante,  A. F. Morrison,  
 J. W. Mullinax,  K. Nanda,  T. S. Nguyen-Beck,  R. Olivares-Amaya,  
 J. A. Parkhill,  Zheng Pei,  T. M. Perrine,  F. Plasser,  P. Pokhilko,  
 S. Prager,  A. Prociuk,  E. Ramos,  D. R. Rehn,  F. Rob,  M. Scheurer,  
 M. Schneider,  N. Sergueev,  S. M. Sharada,  S. Sharma,  D. W. Small,  
 T. Stauch,  T. Stein,  Yu-Chuan Su,  A. J. W. Thom,  A. Tkatchenko,  
 T. Tsuchimochi,  N. M. Tubman,  L. Vogt,  M. L. Vidal,  O. Vydrov,  
 M. A. Watson,  J. Wenzel,  M. de Wergifosse,  T. A. Wesolowski,  A. White,  
 J. Witte,  A. Yamada,  Jun Yang,  K. Yao,  S. Yeganeh,  S. R. Yost,  
 Zhi-Qiang You,  A. Zech,  Igor Ying Zhang,  Xing Zhang,  Yan Zhao,  
 Ying Zhu,  B. R. Brooks,  G. K. L. Chan,  C. J. Cramer,  M. S. Gordon,  
 W. J. Hehre,  A. Klamt,  M. W. Schmidt,  C. D. Sherrill,  D. G. Truhlar,  
 A. Aspuru-Guzik,  R. Baer,  A. T. Bell,  N. A. Besley,  Jeng-Da Chai,  
 A. E. DePrince, III,  R. A. DiStasio Jr.,  A. Dreuw,  B. D. Dunietz,  
 T. R. Furlani,  Chao-Ping Hsu,  Yousung Jung,  Jing Kong,  D. S. Lambrecht,  
 WanZhen Liang,  C. Ochsenfeld,  V. A. Rassolov,  L. V. Slipchenko,  
 J. E. Subotnik,  T. Van Voorhis,  J. M. Herbert,  A. I. Krylov,  
 P. M. W. Gill,  M. Head-Gordon

 Contributors to earlier versions of Q-Chem not listed above: 
 R. D. Adamson,  B. Austin,  J. Baker,  G. J. O. Beran,  K. Brandhorst,  
 S. T. Brown,  E. F. C. Byrd,  A. K. Chakraborty,  C.-L. Cheng,  
 Siu Hung Chien,  D. M. Chipman,  D. L. Crittenden,  H. Dachsel,  
 R. J. Doerksen,  A. D. Dutoi,  L. Fusti-Molnar,  W. A. Goddard III,  
 A. Golubeva-Zadorozhnaya,  S. R. Gwaltney,  G. Hawkins,  A. Heyden,  
 S. Hirata,  G. Kedziora,  F. J. Keil,  C. Kelley,  Jihan Kim,  R. A. King,  
 R. Z. Khaliullin,  P. P. Korambath,  W. Kurlancheek,  A. M. Lee,  M. S. Lee,  
 S. V. Levchenko,  Ching Yeh Lin,  D. Liotard,  R. C. Lochan,  I. Lotan,  
 P. E. Maslen,  N. Nair,  D. P. O'Neill,  D. Neuhauser,  E. Neuscamman,  
 C. M. Oana,  R. Olson,  B. Peters,  R. Peverati,  P. A. Pieniazek,  
 Y. M. Rhee,  J. Ritchie,  M. A. Rohrdanz,  E. Rosta,  N. J. Russ,  
 H. F. Schaefer III,  N. E. Schultz,  N. Shenvi,  A. C. Simmonett,  A. Sodt,  
 D. Stuck,  K. S. Thanthiriwatte,  V. Vanovschi,  Tao Wang,  A. Warshel,  
 C. F. Williams,  Q. Wu,  X. Xu,  W. Zhang

 Please cite Q-Chem as follows:
 Y. Shao et al., Mol. Phys. 113, 184-215 (2015)
 DOI: 10.1080/00268976.2014.952696

 Q-Chem 5.2.1 for Intel X86 EM64T Linux

 Parts of Q-Chem use Armadillo 8.300.2 (Tropical Shenanigans).
 http://arma.sourceforge.net/

 Q-Chem begins on Mon Dec  2 06:10:52 2019  

Host: 
0

     Scratch files written to /scratch/taweetham/qchem32369//
NAlpha2: 212
NElect   212
Mult     1

Checking the input file for inconsistencies... 	...done.

--------------------------------------------------------------
User input:
--------------------------------------------------------------
$MOLECULE
0 1
C   
C	1	CC
C	2	CC	1	120.0		
C	3	CC	2	120.0	1	0.0
C	4	CC	3	120.0	2	0.0	
C	5 	CC	4	120.0	3	0.0
F	1	CF	2	120.0	3	180.0
Br	2	CBr	3	120.0	4	180.0
F	3	CF	4	120.0	5	180.0
I	4	CI	5	120.0	6	180.0
Cl	5	CCl	6	120.0	1	180.0
I	6	CI	1	120.0	2	180.0

CC=1.39483
CH=1.08673
CF=1.33960
CCl=1.72090
CBr=1.89068
CI=2.07886
$END

$REM
   JOB_TYPE	OPTIMIZATION
   BASIS	6-311++G**
   METHOD	B3LYP
   MEM_TOTAL	64000
   SYM_IGNORE	TRUE
$END

--------------------------------------------------------------
 ----------------------------------------------------------------
             Standard Nuclear Orientation (Angstroms)
    I     Atom           X                Y                Z
 ----------------------------------------------------------------
    1      C       0.0000000000     0.0000000000     0.0000000000
    2      C       0.0000000000     0.0000000000     1.3948300000
    3      C       1.2079582140     0.0000000000     2.0922450000
    4      C       2.4159164279     0.0000000000     1.3948300000
    5      C       2.4159164279     0.0000000000    -0.0000000000
    6      C       1.2079582140     0.0000000000    -0.6974150000
    7      F      -1.1601276309    -0.0000000000    -0.6698000000
    8      Br     -1.6373769104    -0.0000000000     2.3401700000
    9      F       1.2079582140    -0.0000000000     3.4318450000
   10      I       4.2162619988    -0.0000000000     2.4342600000
   11      Cl      3.9062595453    -0.0000000000    -0.8604500000
   12      I       1.2079582140    -0.0000000000    -2.7762750000
 ----------------------------------------------------------------
 Nuclear Repulsion Energy =        2529.00325148 hartrees
 There are      106 alpha and      106 beta electrons
 Requested basis set is 6-311++G(d,p)
 There are 128 shells and 378 basis functions

 Total QAlloc Memory Limit  64000 MB
 Mega-Array Size       188 MB
 MEM_STATIC part       192 MB
 A cutoff of  1.0D-11 yielded   5270 shell pairs
 There are     51102 function pairs (     56651 Cartesian)
 Smallest overlap matrix eigenvalue = 1.11E-06

 Q-Chem warning in module stvman/mkSTV.C, line 318:

 Overlap eigenvalue is smaller than square root of threshold
 Use THRESH >= 12 to get rid of this warning


 Scale SEOQF with 1.000000e-01/1.000000e-01/1.000000e-01

 Standard Electronic Orientation quadrupole field applied
 Nucleus-field energy     =    -0.0000000637 hartrees
 Guess from superposition of atomic densities
 Warning:  Energy on first SCF cycle will be non-variational
 SAD guess density has 212.000000 electrons

 -----------------------------------------------------------------------
  General SCF calculation program by
  Eric Jon Sundstrom, Paul Horn, Yuezhi Mao, Dmitri Zuev, Alec White,
  David Stuck, Shaama M.S., Shane Yost, Joonho Lee, David Small,
  Daniel Levine, Susi Lehtola, Hugh Burton, Evgeny Epifanovsky,
  Bang C. Huynh
 -----------------------------------------------------------------------
 Exchange:     0.2000 Hartree-Fock + 0.0800 Slater + 0.7200 B88
 Correlation:  0.1900 VWN1RPA + 0.8100 LYP
 Using SG-1 standard quadrature grid
 using 6 threads for integral computing
 -------------------------------------------------------
 OpenMP Integral computing Module                
 Release: version 2.0, May 2017, Q-Chem Inc. Pleasanton 
 -------------------------------------------------------
 A restricted SCF calculation will be
 performed using DIIS
 SCF converges when DIIS error is below 1.0e-08
 ---------------------------------------
  Cycle       Energy         DIIS error
 ---------------------------------------
    1  -17304.2682752632      3.05e-02  
    2  -17301.7513139700      2.15e-03  
    3  -17301.7109644087      2.55e-03  
    4  -17301.7929098906      7.67e-04  
    5  -17301.8034415144      2.65e-04  
    6  -17301.8044170682      7.06e-05  
    7  -17301.8044897370      2.06e-05  
    8  -17301.8044962156      1.08e-05  
    9  -17301.8044980943      1.74e-06  
   10  -17301.8044981233      4.09e-07  
   11  -17301.8044981256      1.92e-07  
   12  -17301.8044981270      4.63e-08  
   13  -17301.8044981285      1.33e-08  
   14  -17301.8044981295      4.17e-09  Convergence criterion met
 ---------------------------------------
 SCF time:   CPU 204.69s  wall 37.00s 
 SCF   energy in the final basis set =   -17301.8044981295
 Total energy in the final basis set =   -17301.8044981295

 --------------------------------------------------------------

                    Orbital Energies (a.u.)
 --------------------------------------------------------------

 Alpha MOs
 -- Occupied --
*****************-482.8615-176.3226-176.3225-165.7264-165.7263-165.7243
********-165.7241-165.7239-101.5877 -62.5142 -56.3350 -56.3308 -56.3305
-35.8192 -35.8190 -31.3126 -31.3124 -31.3064 -31.3062 -31.3059 -31.3058
-24.7342 -24.7342 -22.9630 -22.9628 -22.9616 -22.9615 -22.9613 -22.9612
-22.9570 -22.9570 -22.9568 -22.9568 -10.3193 -10.3193 -10.2901 -10.2774
-10.2666 -10.2665  -9.5031  -8.7230  -7.2679  -7.2580  -7.2570  -6.5555
 -6.5412  -6.5404  -6.3687  -6.3686  -4.7818  -4.7817  -4.7664  -4.7663
 -4.7655  -4.7654  -2.6661  -2.6624  -2.6617  -2.6503  -2.6502  -2.0478
 -2.0476  -2.0429  -2.0429  -2.0423  -2.0421  -2.0290  -2.0288  -2.0288
 -2.0286  -1.2770  -1.2764  -0.9532  -0.9012  -0.8420  -0.8227  -0.7647
 -0.7107  -0.6958  -0.6437  -0.6272  -0.6001  -0.5896  -0.5468  -0.5259
 -0.5089  -0.4957  -0.4711  -0.4578  -0.4409  -0.4368  -0.4029  -0.3964
 -0.3838  -0.3626  -0.3416  -0.3407  -0.3192  -0.2949  -0.2915  -0.2734
 -0.2685  -0.2631
 -- Virtual --
 -0.0893  -0.0666  -0.0600  -0.0425  -0.0336  -0.0115   0.0144   0.0265
  0.0273   0.0418   0.0467   0.0536   0.0584   0.0594   0.0759   0.0772
  0.0850   0.0860   0.0907   0.0929   0.0940   0.1143   0.1157   0.1231
  0.1231   0.1338   0.1348   0.1421   0.1600   0.1643   0.1685   0.1737
  0.1814   0.1877   0.1892   0.2006   0.2037   0.2081   0.2124   0.2251
  0.2299   0.2379   0.2475   0.2621   0.2623   0.2845   0.2896   0.2989
  0.3031   0.3092   0.3187   0.3319   0.3467   0.3548   0.3578   0.3869
  0.3889   0.3909   0.3912   0.3916   0.4042   0.4163   0.4176   0.4300
  0.4382   0.4387   0.4511   0.4766   0.4780   0.4837   0.4874   0.4960
  0.4973   0.5012   0.5316   0.5365   0.5397   0.5577   0.5626   0.5695
  0.5794   0.5903   0.5909   0.6098   0.6266   0.6367   0.6563   0.6635
  0.6926   0.7111   0.7147   0.7327   0.7496   0.7750   0.7981   0.8034
  0.8081   0.8095   0.8347   0.8467   0.8697   0.9015   0.9114   0.9157
  0.9310   0.9458   0.9534   0.9747   1.0214   1.0462   1.0729   1.0766
  1.1071   1.1229   1.1355   1.1850   1.1876   1.2180   1.2579   1.2888
  1.3349   1.3484   1.3526   1.3584   1.4118   1.4134   1.4215   1.4376
  1.4588   1.4604   1.4713   1.4838   1.4981   1.5274   1.5380   1.5660
  1.6140   1.6147   1.7103   1.7224   1.7447   1.7542   1.8096   1.8101
  1.8343   1.8397   1.8932   1.9986   2.0229   2.0452   2.0455   2.1026
  2.1599   2.1813   2.2138   2.2401   2.2441   2.2466   2.2820   2.3063
  2.3432   2.3994   2.4691   2.5536   2.5588   2.6690   2.7122   2.7970
  2.8115   2.8131   2.9556   2.9993   3.0327   3.0734   3.0784   3.1508
  3.1879   3.3709   3.4137   3.6374   3.7344   3.7485   3.7486   3.7594
  3.8740   3.8972   3.9484   3.9530   3.9538   3.9596   3.9852   3.9943
  4.0221   4.0277   4.0321   4.0455   4.0531   4.0839   4.0891   4.1625
  4.1734   4.2557   4.2914   4.2957   4.4089   4.4663   4.5392   4.8156
  4.8238   4.8466   6.0060   6.0184   6.1162   6.1247   6.1566   6.1835
  6.2898   6.3040   6.4309   6.4335   6.6572   6.7449   6.7458   7.5495
  7.6661   7.7513   9.7671  23.2650  23.7779  23.7779  23.9413  23.9443
 24.0340  25.8072  26.2044  26.6280  27.8936  27.9464  28.3441  28.3544
 28.4214  28.4301  28.4351  28.4383  28.5216  28.5260  28.5433  28.5520
 28.5571  28.5594  28.6198  28.6237  28.7340  28.7383  47.9819  66.7637
 66.7731 127.8844 127.8924 127.9506 127.9547 127.9781 127.9820 151.6847
151.7265 215.7604 289.7450 289.8625 289.97261020.79461901.84921901.8926
 --------------------------------------------------------------

          Ground-State Mulliken Net Atomic Charges

     Atom                 Charge (a.u.)
  ----------------------------------------
      1 C                    -1.860190
      2 C                     2.255834
      3 C                    -1.871851
      4 C                     0.525265
      5 C                    -0.062690
      6 C                     0.529120
      7 F                    -0.078200
      8 Br                   -0.074598
      9 F                    -0.077918
     10 I                     0.090669
     11 Cl                    0.534284
     12 I                     0.090275
  ----------------------------------------
  Sum of atomic charges =     0.000000

 -----------------------------------------------------------------
                    Cartesian Multipole Moments
 -----------------------------------------------------------------
    Charge (ESU x 10^10)
                 0.0000
    Dipole Moment (Debye)
         X       0.7992      Y      -0.0000      Z      -0.4554
       Tot       0.9198
    Quadrupole Moments (Debye-Ang)
        XX    -126.5213     XY      -0.0000     YY    -131.5389
        XZ      -1.1207     YZ      -0.0000     ZZ    -130.4240
    Octopole Moments (Debye-Ang^2)
       XXX    -606.7388    XXY      -0.0000    XYY    -216.1810
       YYY      -0.0000    XXZ     -36.5963    XYZ       0.0000
       YYZ     -58.6456    XZZ    -206.9552    YZZ      -0.0000
       ZZZ    -215.6751
    Hexadecapole Moments (Debye-Ang^3)
      XXXX   -5109.0512   XXXY      -0.0000   XXYY    -948.9884
      XYYY      -0.0000   YYYY    -162.2575   XXXZ    -307.1471
      XXYZ      -0.0000   XYYZ    -136.2659   YYYZ      -0.0000
      XXZZ   -1425.4708   XYZZ       0.0000   YYZZ    -665.9466
      XZZZ    -445.9995   YZZZ      -0.0000   ZZZZ   -3699.0442
 -----------------------------------------------------------------
 Calculating analytic gradient of the SCF energy
 Gradient of SCF Energy
            1           2           3           4           5           6
    1  -0.0075571   0.0070021  -0.0009662   0.0007038   0.0059567   0.0044691
    2   0.0000000  -0.0000000   0.0000000  -0.0000000   0.0000000  -0.0000000
    3  -0.0031133  -0.0039062   0.0082655  -0.0039562  -0.0035976   0.0024106
            7           8           9          10          11          12
    1  -0.0049558   0.0016887   0.0014474  -0.0082086  -0.0072530   0.0076729
    2   0.0000000  -0.0000000   0.0000000   0.0000000  -0.0000000  -0.0000000
    3  -0.0045189  -0.0011851   0.0062812  -0.0140500   0.0041541   0.0132158
 Max gradient component =       1.405E-02
 RMS gradient           =       5.136E-03
 Gradient time:  CPU 68.48 s  wall 11.52 s
 Geometry Optimization Parameters
   NAtoms,    NIC,     NZ,  NCons,   NDum,   NFix, NCnnct, MaxDiis
       12      78      12       0       0       0       0       0


** GEOMETRY OPTIMIZATION IN DELOCALIZED INTERNAL COORDINATES **
   Searching for a Minimum

   Optimization Cycle:   1

                       Coordinates (Angstroms)
     ATOM                X               Y               Z
      1  C         0.0000000000    0.0000000000    0.0000000000
      2  C         0.0000000000    0.0000000000    1.3948300000
      3  C         1.2079582140    0.0000000000    2.0922450000
      4  C         2.4159164279    0.0000000000    1.3948300000
      5  C         2.4159164279    0.0000000000    0.0000000000
      6  C         1.2079582140    0.0000000000   -0.6974150000
      7  F        -1.1601276309    0.0000000000   -0.6698000000
      8  Br       -1.6373769104    0.0000000000    2.3401700000
      9  F         1.2079582140    0.0000000000    3.4318450000
     10  I         4.2162619988    0.0000000000    2.4342600000
     11  Cl        3.9062595453    0.0000000000   -0.8604500000
     12  I         1.2079582140    0.0000000000   -2.7762750000
   Point Group: c1    Number of degrees of freedom:    30


   Energy is -17301.804498130


 Attempting to generate delocalized internal coordinates
 Initial Hessian constructed with Jon Baker's OPTIMIZE code

 21 Hessian modes will be used to form the next step
  Hessian Eigenvalues:
     0.124424    0.124424    0.201019    0.250000    0.250000    0.250000
     0.250000    0.250000    0.250000    0.250000    0.250000    0.250000
     0.334879    0.426727    0.426727    0.464882    0.464882    0.464882
     0.464882    0.572947    0.572947

 Minimum search - taking simple RFO step
 Searching for Lamda that Minimizes Along All modes
 Value Taken    Lamda =  -0.00975814
 Step Taken.  Stepsize is  0.211906

                             Maximum     Tolerance    Cnvgd?
         Gradient           0.040767      0.000300      NO
         Displacement       0.139856      0.001200      NO
         Energy change     *********      0.000001      NO


 New Cartesian Coordinates Obtained by Inverse Iteration

 Displacement from previous Coordinates is:  0.454406
 ----------------------------------------------------------------
             Standard Nuclear Orientation (Angstroms)
    I     Atom           X                Y                Z
 ----------------------------------------------------------------
    1      C       0.0251809253     0.0000000000     0.0035531833
    2      C       0.0067556134     0.0000000000     1.3903867211
    3      C       1.2172229042     0.0000000000     2.0669389572
    4      C       2.4381662654     0.0000000000     1.3971060099
    5      C       2.4405281438     0.0000000000    -0.0151299742
    6      C       1.2158365216     0.0000000000    -0.7191062960
    7      F      -1.1373139429     0.0000000000    -0.6500742889
    8      Br     -1.6334602352     0.0000000000     2.3411226687
    9      F       1.2026684087     0.0000000000     3.4007555507
   10      I       4.2045473806     0.0000000000     2.5956131700
   11      Cl      3.9419422057     0.0000000000    -0.8820723042
   12      I       1.0666085238     0.0000000000    -2.8448533977
 ----------------------------------------------------------------
 Nuclear Repulsion Energy =        2494.90068807 hartrees
 There are      106 alpha and      106 beta electrons
 Applying Cartesian multipole field
    Component          Value
    ---------          -----
     (2,0,0)        1.00000E-11
     (0,2,0)        2.00000E-11
     (0,0,2)       -3.00000E-11
 Nucleus-field energy     =    -0.0000000709 hartrees
 Requested basis set is 6-311++G(d,p)
 There are 128 shells and 378 basis functions
 A cutoff of  1.0D-11 yielded   5220 shell pairs
 There are     50643 function pairs (     56109 Cartesian)
 Smallest overlap matrix eigenvalue = 1.11E-06

 Q-Chem warning in module stvman/mkSTV.C, line 318:

 Overlap eigenvalue is smaller than square root of threshold
 Use THRESH >= 12 to get rid of this warning

 Guess MOs from SCF MO coefficient file

 -----------------------------------------------------------------------
  General SCF calculation program by
  Eric Jon Sundstrom, Paul Horn, Yuezhi Mao, Dmitri Zuev, Alec White,
  David Stuck, Shaama M.S., Shane Yost, Joonho Lee, David Small,
  Daniel Levine, Susi Lehtola, Hugh Burton, Evgeny Epifanovsky,
  Bang C. Huynh
 -----------------------------------------------------------------------
 Exchange:     0.2000 Hartree-Fock + 0.0800 Slater + 0.7200 B88
 Correlation:  0.1900 VWN1RPA + 0.8100 LYP
 Using SG-1 standard quadrature grid
 using 6 threads for integral computing
 -------------------------------------------------------
 OpenMP Integral computing Module                
 Release: version 2.0, May 2017, Q-Chem Inc. Pleasanton 
 -------------------------------------------------------
 A restricted SCF calculation will be
 performed using DIIS
 SCF converges when DIIS error is below 1.0e-08
 ---------------------------------------
  Cycle       Energy         DIIS error
 ---------------------------------------
    1  -17301.8006860139      7.94e-04  
    2  -17301.8061033416      2.98e-04  
    3  -17301.8033715027      4.79e-04  
    4  -17301.8076517833      7.00e-05  
    5  -17301.8077215971      1.36e-05  
    6  -17301.8077239790      3.82e-06  
    7  -17301.8077242212      1.16e-06  
    8  -17301.8077242346      3.96e-07  
    9  -17301.8077242369      1.89e-07  
   10  -17301.8077242374      4.66e-08  
   11  -17301.8077242367      2.09e-08  
   12  -17301.8077242371      3.41e-09  Convergence criterion met
 ---------------------------------------
 SCF time:   CPU 178.62s  wall 33.00s 
 SCF   energy in the final basis set =   -17301.8077242371
 Total energy in the final basis set =   -17301.8077242371

 --------------------------------------------------------------

                    Orbital Energies (a.u.)
 --------------------------------------------------------------

 Alpha MOs
 -- Occupied --
*****************-482.8627-176.3244-176.3243-165.7283-165.7282-165.7260
********-165.7259-165.7258-101.5877 -62.5154 -56.3362 -56.3319 -56.3316
-35.8208 -35.8207 -31.3144 -31.3143 -31.3079 -31.3077 -31.3075 -31.3074
-24.7328 -24.7327 -22.9648 -22.9647 -22.9633 -22.9632 -22.9630 -22.9630
-22.9584 -22.9584 -22.9583 -22.9583 -10.3179 -10.3178 -10.2962 -10.2750
-10.2700 -10.2700  -9.5024  -8.7241  -7.2674  -7.2573  -7.2564  -6.5567
 -6.5423  -6.5415  -6.3700  -6.3699  -4.7833  -4.7832  -4.7674  -4.7673
 -4.7666  -4.7666  -2.6672  -2.6635  -2.6628  -2.6513  -2.6512  -2.0488
 -2.0486  -2.0441  -2.0440  -2.0435  -2.0434  -2.0298  -2.0298  -2.0297
 -2.0295  -1.2791  -1.2785  -0.9473  -0.8987  -0.8408  -0.8178  -0.7644
 -0.7046  -0.6931  -0.6438  -0.6301  -0.5997  -0.5882  -0.5429  -0.5273
 -0.5100  -0.4932  -0.4717  -0.4559  -0.4354  -0.4347  -0.4023  -0.3945
 -0.3824  -0.3561  -0.3405  -0.3361  -0.3199  -0.2953  -0.2907  -0.2795
 -0.2691  -0.2649
 -- Virtual --
 -0.0990  -0.0684  -0.0581  -0.0544  -0.0378  -0.0115   0.0106   0.0260
  0.0271   0.0420   0.0463   0.0544   0.0585   0.0590   0.0767   0.0777
  0.0863   0.0865   0.0913   0.0934   0.0935   0.1152   0.1170   0.1207
  0.1238   0.1309   0.1355   0.1435   0.1628   0.1630   0.1679   0.1724
  0.1775   0.1905   0.1917   0.1935   0.2063   0.2086   0.2115   0.2255
  0.2292   0.2352   0.2471   0.2575   0.2607   0.2819   0.2891   0.2970
  0.2972   0.3122   0.3278   0.3296   0.3457   0.3499   0.3558   0.3706
  0.3832   0.3920   0.3935   0.3951   0.4019   0.4175   0.4183   0.4302
  0.4322   0.4406   0.4466   0.4801   0.4844   0.4874   0.4929   0.4945
  0.4971   0.4983   0.5292   0.5330   0.5393   0.5478   0.5532   0.5683
  0.5763   0.5924   0.5960   0.6166   0.6250   0.6304   0.6574   0.6578
  0.6804   0.6992   0.7005   0.7340   0.7549   0.7661   0.7744   0.8068
  0.8073   0.8095   0.8381   0.8529   0.8707   0.8947   0.9127   0.9192
  0.9308   0.9401   0.9584   0.9742   1.0106   1.0459   1.0682   1.0759
  1.0874   1.1224   1.1430   1.1768   1.1832   1.2106   1.2555   1.2665
  1.3428   1.3431   1.3461   1.3609   1.4102   1.4152   1.4246   1.4342
  1.4542   1.4566   1.4624   1.4841   1.4956   1.5360   1.5376   1.5571
  1.6069   1.6129   1.7094   1.7209   1.7535   1.7549   1.8048   1.8081
  1.8341   1.8404   1.8902   1.9929   2.0222   2.0282   2.0397   2.0917
  2.1589   2.1823   2.2189   2.2191   2.2437   2.2437   2.2817   2.2958
  2.3323   2.4052   2.4631   2.5456   2.5584   2.6686   2.7112   2.7957
  2.8131   2.8137   2.9584   2.9956   3.0280   3.0651   3.0899   3.1589
  3.1774   3.3638   3.4170   3.6272   3.7320   3.7494   3.7499   3.7571
  3.8695   3.9087   3.9484   3.9556   3.9592   3.9594   3.9847   3.9954
  4.0130   4.0179   4.0281   4.0529   4.0561   4.0838   4.1075   4.1536
  4.1620   4.2577   4.2821   4.2983   4.4111   4.4404   4.5196   4.7975
  4.8193   4.8532   6.0015   6.0144   6.1049   6.1143   6.1511   6.1579
  6.2904   6.3015   6.4299   6.4374   6.6530   6.7395   6.7606   7.5486
  7.6661   7.7535   9.7632  23.2746  23.7670  23.7679  23.9159  23.9454
 24.0407  25.8045  26.1867  26.5995  27.8753  27.9322  28.3397  28.3505
 28.4126  28.4173  28.4241  28.4325  28.5206  28.5239  28.5434  28.5464
 28.5515  28.5560  28.6124  28.6185  28.7220  28.7367  47.9738  66.7661
 66.7673 127.8804 127.8887 127.9415 127.9492 127.9689 127.9737 151.6674
151.7129 215.7552 289.7438 289.8620 289.97461020.78481901.83101901.8783
 --------------------------------------------------------------

          Ground-State Mulliken Net Atomic Charges

     Atom                 Charge (a.u.)
  ----------------------------------------
      1 C                    -1.926365
      2 C                     2.237321
      3 C                    -1.958132
      4 C                     0.570199
      5 C                    -0.002713
      6 C                     0.551563
      7 F                    -0.067793
      8 Br                   -0.064479
      9 F                    -0.067048
     10 I                     0.096270
     11 Cl                    0.533640
     12 I                     0.097537
  ----------------------------------------
  Sum of atomic charges =     0.000000

 -----------------------------------------------------------------
                    Cartesian Multipole Moments
 -----------------------------------------------------------------
    Charge (ESU x 10^10)
                 0.0000
    Dipole Moment (Debye)
         X       0.5904      Y       0.0000      Z      -0.3406
       Tot       0.6816
    Quadrupole Moments (Debye-Ang)
        XX    -127.3106     XY       0.0000     YY    -131.7745
        XZ       0.0602     YZ      -0.0000     ZZ    -129.1038
    Octopole Moments (Debye-Ang^2)
       XXX    -602.9229    XXY       0.0000    XYY    -213.6692
       YYY       0.0000    XXZ     -33.4352    XYZ      -0.0000
       YYZ     -60.5850    XZZ    -201.7944    YZZ       0.0000
       ZZZ    -218.7694
    Hexadecapole Moments (Debye-Ang^3)
      XXXX   -5101.1715   XXXY       0.0000   XXYY    -943.6780
      XYYY       0.0000   YYYY    -162.8669   XXXZ    -365.9526
      XXYZ       0.0000   XYYZ    -162.2134   YYYZ      -0.0000
      XXZZ   -1430.5903   XYZZ       0.0000   YYZZ    -699.6463
      XZZZ    -486.6205   YZZZ       0.0000   ZZZZ   -3858.2813
 -----------------------------------------------------------------
 Calculating analytic gradient of the SCF energy
 Gradient of SCF Energy
            1           2           3           4           5           6
    1  -0.0021038   0.0053064  -0.0032681  -0.0016036   0.0063548  -0.0045278
    2   0.0000000  -0.0000000   0.0000000  -0.0000000   0.0000000  -0.0000000
    3   0.0024710  -0.0029361   0.0004733   0.0049048  -0.0039283  -0.0011962
            7           8           9          10          11          12
    1   0.0016928  -0.0013865   0.0006837   0.0016668  -0.0002706  -0.0025441
    2  -0.0000000   0.0000000   0.0000000  -0.0000000  -0.0000000   0.0000000
    3   0.0003331   0.0008170  -0.0015261   0.0036956   0.0000442  -0.0031524
 Max gradient component =       6.355E-03
 RMS gradient           =       2.380E-03
 Gradient time:  CPU 67.34 s  wall 11.33 s
 Geometry Optimization Parameters
   NAtoms,    NIC,     NZ,  NCons,   NDum,   NFix, NCnnct, MaxDiis
       12      78      12       0       0       0       0       0

 Cartesian Hessian Update
 Hessian updated using BFGS update


** GEOMETRY OPTIMIZATION IN DELOCALIZED INTERNAL COORDINATES **
   Searching for a Minimum

   Optimization Cycle:   2

                       Coordinates (Angstroms)
     ATOM                X               Y               Z
      1  C         0.0251809253    0.0000000000    0.0035531833
      2  C         0.0067556134    0.0000000000    1.3903867211
      3  C         1.2172229042    0.0000000000    2.0669389572
      4  C         2.4381662654    0.0000000000    1.3971060099
      5  C         2.4405281438    0.0000000000   -0.0151299742
      6  C         1.2158365216    0.0000000000   -0.7191062960
      7  F        -1.1373139429    0.0000000000   -0.6500742889
      8  Br       -1.6334602352    0.0000000000    2.3411226687
      9  F         1.2026684087    0.0000000000    3.4007555507
     10  I         4.2045473806    0.0000000000    2.5956131700
     11  Cl        3.9419422057    0.0000000000   -0.8820723042
     12  I         1.0666085238    0.0000000000   -2.8448533977
   Point Group: c1    Number of degrees of freedom:    30


   Energy is -17301.807724237

 Hessian updated using BFGS update

 12 Hessian modes will be used to form the next step
  Hessian Eigenvalues:
     0.124423    0.132747    0.201259    0.241155    0.276194    0.333217
     0.426723    0.455756    0.464812    0.503827    0.572947    0.577604

 Minimum search - taking simple RFO step
 Searching for Lamda that Minimizes Along All modes
 Value Taken    Lamda =  -0.00069670
 Step Taken.  Stepsize is  0.044084

                             Maximum     Tolerance    Cnvgd?
         Gradient           0.014111      0.000300      NO
         Displacement       0.033520      0.001200      NO
         Energy change     -0.003226      0.000001      NO


 New Cartesian Coordinates Obtained by Inverse Iteration

 Displacement from previous Coordinates is:  0.105404
 ----------------------------------------------------------------
             Standard Nuclear Orientation (Angstroms)
    I     Atom           X                Y                Z
 ----------------------------------------------------------------
    1      C       0.0216893801     0.0000000000     0.0041095915
    2      C       0.0004498727     0.0000000000     1.3939395173
    3      C       1.2152070462     0.0000000000     2.0692068175
    4      C       2.4338450523     0.0000000000     1.3943237776
    5      C       2.4319438828     0.0000000000    -0.0101939354
    6      C       1.2155855557     0.0000000000    -0.7139254750
    7      F      -1.1413862127     0.0000000000    -0.6506871228
    8      Br     -1.6366247324     0.0000000000     2.3436929489
    9      F       1.2012582552     0.0000000000     3.4040375841
   10      I       4.2108298413     0.0000000000     2.5593259309
   11      Cl      3.9340366908     0.0000000000    -0.8771782319
   12      I       1.1018480825     0.0000000000    -2.8324114026
 ----------------------------------------------------------------
 Nuclear Repulsion Energy =        2501.26653392 hartrees
 There are      106 alpha and      106 beta electrons
 Applying Cartesian multipole field
    Component          Value
    ---------          -----
     (2,0,0)        1.00000E-11
     (0,2,0)        2.00000E-11
     (0,0,2)       -3.00000E-11
 Nucleus-field energy     =    -0.0000000692 hartrees
 Requested basis set is 6-311++G(d,p)
 There are 128 shells and 378 basis functions
 A cutoff of  1.0D-11 yielded   5228 shell pairs
 There are     50726 function pairs (     56218 Cartesian)
 Smallest overlap matrix eigenvalue = 1.09E-06

 Q-Chem warning in module stvman/mkSTV.C, line 318:

 Overlap eigenvalue is smaller than square root of threshold
 Use THRESH >= 12 to get rid of this warning

 Guess MOs from SCF MO coefficient file

 -----------------------------------------------------------------------
  General SCF calculation program by
  Eric Jon Sundstrom, Paul Horn, Yuezhi Mao, Dmitri Zuev, Alec White,
  David Stuck, Shaama M.S., Shane Yost, Joonho Lee, David Small,
  Daniel Levine, Susi Lehtola, Hugh Burton, Evgeny Epifanovsky,
  Bang C. Huynh
 -----------------------------------------------------------------------
 Exchange:     0.2000 Hartree-Fock + 0.0800 Slater + 0.7200 B88
 Correlation:  0.1900 VWN1RPA + 0.8100 LYP
 Using SG-1 standard quadrature grid
 using 6 threads for integral computing
 -------------------------------------------------------
 OpenMP Integral computing Module                
 Release: version 2.0, May 2017, Q-Chem Inc. Pleasanton 
 -------------------------------------------------------
 A restricted SCF calculation will be
 performed using DIIS
 SCF converges when DIIS error is below 1.0e-08
 ---------------------------------------
  Cycle       Energy         DIIS error
 ---------------------------------------
    1  -17301.8077224808      1.92e-04  
    2  -17301.8080153158      7.95e-05  
    3  -17301.8078018285      1.31e-04  
    4  -17301.8081353569      1.02e-05  
    5  -17301.8081369726      3.14e-06  
    6  -17301.8081371180      8.64e-07  
    7  -17301.8081371296      3.99e-07  
    8  -17301.8081371317      1.26e-07  
    9  -17301.8081371318      3.06e-08  
   10  -17301.8081371311      7.67e-09  Convergence criterion met
 ---------------------------------------
 SCF time:   CPU 150.50s  wall 27.00s 
 SCF   energy in the final basis set =   -17301.8081371311
 Total energy in the final basis set =   -17301.8081371311

 --------------------------------------------------------------

                    Orbital Energies (a.u.)
 --------------------------------------------------------------

 Alpha MOs
 -- Occupied --
*****************-482.8629-176.3241-176.3240-165.7280-165.7280-165.7257
********-165.7256-165.7255-101.5871 -62.5156 -56.3365 -56.3321 -56.3319
-35.8205 -35.8204 -31.3142 -31.3141 -31.3076 -31.3075 -31.3073 -31.3071
-24.7327 -24.7326 -22.9645 -22.9644 -22.9630 -22.9629 -22.9628 -22.9627
-22.9582 -22.9582 -22.9581 -22.9581 -10.3181 -10.3180 -10.2944 -10.2754
-10.2690 -10.2690  -9.5020  -8.7244  -7.2669  -7.2568  -7.2559  -6.5569
 -6.5425  -6.5417  -6.3698  -6.3697  -4.7831  -4.7830  -4.7672  -4.7672
 -4.7665  -4.7664  -2.6675  -2.6637  -2.6631  -2.6516  -2.6515  -2.0487
 -2.0485  -2.0439  -2.0439  -2.0433  -2.0433  -2.0297  -2.0297  -2.0296
 -2.0294  -1.2785  -1.2779  -0.9485  -0.8986  -0.8415  -0.8186  -0.7648
 -0.7054  -0.6937  -0.6439  -0.6300  -0.5995  -0.5885  -0.5431  -0.5269
 -0.5095  -0.4931  -0.4719  -0.4561  -0.4365  -0.4345  -0.4028  -0.3950
 -0.3823  -0.3571  -0.3408  -0.3369  -0.3201  -0.2952  -0.2910  -0.2784
 -0.2693  -0.2645
 -- Virtual --
 -0.0975  -0.0677  -0.0583  -0.0524  -0.0369  -0.0116   0.0114   0.0261
  0.0271   0.0419   0.0465   0.0542   0.0587   0.0589   0.0768   0.0774
  0.0860   0.0864   0.0911   0.0933   0.0940   0.1151   0.1168   0.1213
  0.1238   0.1321   0.1355   0.1431   0.1625   0.1650   0.1678   0.1728
  0.1777   0.1902   0.1908   0.1955   0.2060   0.2076   0.2110   0.2261
  0.2284   0.2356   0.2469   0.2588   0.2607   0.2829   0.2905   0.2978
  0.2978   0.3122   0.3268   0.3303   0.3464   0.3530   0.3556   0.3737
  0.3858   0.3922   0.3925   0.3942   0.4010   0.4171   0.4179   0.4298
  0.4333   0.4404   0.4475   0.4789   0.4828   0.4876   0.4927   0.4954
  0.4971   0.4976   0.5308   0.5330   0.5389   0.5496   0.5545   0.5683
  0.5766   0.5936   0.5967   0.6156   0.6258   0.6319   0.6569   0.6590
  0.6825   0.7019   0.7036   0.7339   0.7555   0.7672   0.7806   0.8057
  0.8062   0.8092   0.8381   0.8512   0.8711   0.8963   0.9131   0.9184
  0.9310   0.9407   0.9568   0.9750   1.0137   1.0460   1.0686   1.0761
  1.0923   1.1230   1.1430   1.1787   1.1831   1.2101   1.2565   1.2686
  1.3441   1.3444   1.3477   1.3628   1.4110   1.4153   1.4246   1.4355
  1.4569   1.4574   1.4651   1.4861   1.4945   1.5341   1.5369   1.5573
  1.6095   1.6147   1.7091   1.7218   1.7546   1.7562   1.8064   1.8098
  1.8365   1.8402   1.8915   1.9944   2.0222   2.0291   2.0415   2.0941
  2.1582   2.1836   2.2198   2.2205   2.2442   2.2456   2.2828   2.2967
  2.3336   2.4053   2.4670   2.5465   2.5587   2.6685   2.7118   2.7965
  2.8139   2.8140   2.9590   2.9977   3.0298   3.0692   3.0884   3.1580
  3.1804   3.3662   3.4162   3.6300   3.7327   3.7494   3.7500   3.7577
  3.8723   3.9072   3.9484   3.9557   3.9585   3.9589   3.9844   3.9949
  4.0147   4.0195   4.0289   4.0523   4.0546   4.0843   4.1063   4.1575
  4.1623   4.2575   4.2841   4.2987   4.4112   4.4450   4.5245   4.8018
  4.8182   4.8524   6.0024   6.0155   6.1091   6.1153   6.1531   6.1625
  6.2906   6.3019   6.4298   6.4373   6.6527   6.7402   6.7592   7.5485
  7.6662   7.7542   9.7632  23.2738  23.7725  23.7734  23.9280  23.9460
 24.0363  25.8054  26.1911  26.6023  27.8784  27.9349  28.3405  28.3515
 28.4146  28.4203  28.4262  28.4335  28.5207  28.5242  28.5431  28.5474
 28.5523  28.5567  28.6146  28.6190  28.7244  28.7380  47.9748  66.7662
 66.7673 127.8811 127.8895 127.9442 127.9498 127.9711 127.9749 151.6703
151.7157 215.7555 289.7438 289.8621 289.97531020.78601901.83411901.8812
 --------------------------------------------------------------

          Ground-State Mulliken Net Atomic Charges

     Atom                 Charge (a.u.)
  ----------------------------------------
      1 C                    -1.913548
      2 C                     2.229000
      3 C                    -1.947051
      4 C                     0.555972
      5 C                     0.005501
      6 C                     0.547899
      7 F                    -0.070088
      8 Br                   -0.064104
      9 F                    -0.069079
     10 I                     0.096008
     11 Cl                    0.532547
     12 I                     0.096943
  ----------------------------------------
  Sum of atomic charges =     0.000000

 -----------------------------------------------------------------
                    Cartesian Multipole Moments
 -----------------------------------------------------------------
    Charge (ESU x 10^10)
                -0.0000
    Dipole Moment (Debye)
         X       0.6104      Y      -0.0000      Z      -0.3490
       Tot       0.7032
    Quadrupole Moments (Debye-Ang)
        XX    -127.1629     XY      -0.0000     YY    -131.7225
        XZ      -0.1908     YZ       0.0000     ZZ    -129.3116
    Octopole Moments (Debye-Ang^2)
       XXX    -604.4451    XXY      -0.0000    XYY    -214.4202
       YYY      -0.0000    XXZ     -33.5168    XYZ       0.0000
       YYZ     -60.0893    XZZ    -203.0351    YZZ      -0.0000
       ZZZ    -218.1026
    Hexadecapole Moments (Debye-Ang^3)
      XXXX   -5108.9274   XXXY      -0.0000   XXYY    -946.0523
      XYYY      -0.0000   YYYY    -162.7303   XXXZ    -348.7062
      XXYZ      -0.0000   XYYZ    -155.8983   YYYZ       0.0000
      XXZZ   -1429.6737   XYZZ      -0.0000   YYZZ    -692.3755
      XZZZ    -476.8525   YZZZ      -0.0000   ZZZZ   -3822.9724
 -----------------------------------------------------------------
 Calculating analytic gradient of the SCF energy
 Gradient of SCF Energy
            1           2           3           4           5           6
    1  -0.0011768   0.0017874  -0.0008252  -0.0006294   0.0020614  -0.0000129
    2   0.0000000  -0.0000000   0.0000000   0.0000000   0.0000000  -0.0000000
    3   0.0003466  -0.0009865   0.0007796   0.0003078  -0.0012777   0.0006726
            7           8           9          10          11          12
    1   0.0004034  -0.0006355   0.0000102   0.0005768  -0.0009755  -0.0005839
    2   0.0000000  -0.0000000  -0.0000000  -0.0000000  -0.0000000  -0.0000000
    3   0.0003364   0.0004075  -0.0005665   0.0004985   0.0004751  -0.0009934
 Max gradient component =       2.061E-03
 RMS gradient           =       7.079E-04
 Gradient time:  CPU 67.49 s  wall 11.35 s
 Geometry Optimization Parameters
   NAtoms,    NIC,     NZ,  NCons,   NDum,   NFix, NCnnct, MaxDiis
       12      78      12       0       0       0       0       0

 Cartesian Hessian Update
 Hessian updated using BFGS update


** GEOMETRY OPTIMIZATION IN DELOCALIZED INTERNAL COORDINATES **
   Searching for a Minimum

   Optimization Cycle:   3

                       Coordinates (Angstroms)
     ATOM                X               Y               Z
      1  C         0.0216893801    0.0000000000    0.0041095915
      2  C         0.0004498727    0.0000000000    1.3939395173
      3  C         1.2152070462    0.0000000000    2.0692068175
      4  C         2.4338450523    0.0000000000    1.3943237776
      5  C         2.4319438828    0.0000000000   -0.0101939354
      6  C         1.2155855557    0.0000000000   -0.7139254750
      7  F        -1.1413862127    0.0000000000   -0.6506871228
      8  Br       -1.6366247324    0.0000000000    2.3436929489
      9  F         1.2012582552    0.0000000000    3.4040375841
     10  I         4.2108298413    0.0000000000    2.5593259309
     11  Cl        3.9340366908    0.0000000000   -0.8771782319
     12  I         1.1018480825    0.0000000000   -2.8324114026
   Point Group: c1    Number of degrees of freedom:    30


   Energy is -17301.808137131

 Hessian updated using BFGS update

 14 Hessian modes will be used to form the next step
  Hessian Eigenvalues:
     0.123529    0.126043    0.198431    0.237594    0.248021    0.272011
     0.331101    0.426628    0.439901    0.464077    0.464880    0.492037
     0.571460    0.572987

 Minimum search - taking simple RFO step
 Searching for Lamda that Minimizes Along All modes
 Value Taken    Lamda =  -0.00004181
 Step Taken.  Stepsize is  0.014436

                             Maximum     Tolerance    Cnvgd?
         Gradient           0.001940      0.000300      NO
         Displacement       0.009153      0.001200      NO
         Energy change     -0.000413      0.000001      NO


 New Cartesian Coordinates Obtained by Inverse Iteration

 Displacement from previous Coordinates is:  0.022128
 ----------------------------------------------------------------
             Standard Nuclear Orientation (Angstroms)
    I     Atom           X                Y                Z
 ----------------------------------------------------------------
    1      C       0.0208603089     0.0000000000     0.0040952428
    2      C      -0.0014201697     0.0000000000     1.3949493011
    3      C       1.2151025485     0.0000000000     2.0690177409
    4      C       2.4330349915     0.0000000000     1.3936847112
    5      C       2.4293191227     0.0000000000    -0.0093804105
    6      C       1.2145700958     0.0000000000    -0.7135169057
    7      F      -1.1422098518     0.0000000000    -0.6517473369
    8      Br     -1.6358887957     0.0000000000     2.3446616206
    9      F       1.2028981145     0.0000000000     3.4044347261
   10      I       4.2095843460     0.0000000000     2.5537193598
   11      Cl      3.9331114045     0.0000000000    -0.8777181592
   12      I       1.1097205992     0.0000000000    -2.8279598902
 ----------------------------------------------------------------
 Nuclear Repulsion Energy =        2503.20993113 hartrees
 There are      106 alpha and      106 beta electrons
 Applying Cartesian multipole field
    Component          Value
    ---------          -----
     (2,0,0)        1.00000E-11
     (0,2,0)        2.00000E-11
     (0,0,2)       -3.00000E-11
 Nucleus-field energy     =    -0.0000000690 hartrees
 Requested basis set is 6-311++G(d,p)
 There are 128 shells and 378 basis functions
 A cutoff of  1.0D-11 yielded   5230 shell pairs
 There are     50745 function pairs (     56240 Cartesian)
 Smallest overlap matrix eigenvalue = 1.08E-06

 Q-Chem warning in module stvman/mkSTV.C, line 318:

 Overlap eigenvalue is smaller than square root of threshold
 Use THRESH >= 12 to get rid of this warning

 Guess MOs from SCF MO coefficient file

 -----------------------------------------------------------------------
  General SCF calculation program by
  Eric Jon Sundstrom, Paul Horn, Yuezhi Mao, Dmitri Zuev, Alec White,
  David Stuck, Shaama M.S., Shane Yost, Joonho Lee, David Small,
  Daniel Levine, Susi Lehtola, Hugh Burton, Evgeny Epifanovsky,
  Bang C. Huynh
 -----------------------------------------------------------------------
 Exchange:     0.2000 Hartree-Fock + 0.0800 Slater + 0.7200 B88
 Correlation:  0.1900 VWN1RPA + 0.8100 LYP
 Using SG-1 standard quadrature grid
 using 6 threads for integral computing
 -------------------------------------------------------
 OpenMP Integral computing Module                
 Release: version 2.0, May 2017, Q-Chem Inc. Pleasanton 
 -------------------------------------------------------
 A restricted SCF calculation will be
 performed using DIIS
 SCF converges when DIIS error is below 1.0e-08
 ---------------------------------------
  Cycle       Energy         DIIS error
 ---------------------------------------
    1  -17301.8081272658      5.50e-05  
    2  -17301.8081509557      2.03e-05  
    3  -17301.8081374481      3.37e-05  
    4  -17301.8081583016      3.88e-06  
    5  -17301.8081585569      7.76e-07  
    6  -17301.8081585648      3.67e-07  
    7  -17301.8081585670      1.29e-07  
    8  -17301.8081585677      3.14e-08  
    9  -17301.8081585683      1.26e-08  
   10  -17301.8081585668      4.01e-09  Convergence criterion met
 ---------------------------------------
 SCF time:   CPU 146.10s  wall 27.00s 
 SCF   energy in the final basis set =   -17301.8081585668
 Total energy in the final basis set =   -17301.8081585668

 --------------------------------------------------------------

                    Orbital Energies (a.u.)
 --------------------------------------------------------------

 Alpha MOs
 -- Occupied --
*****************-482.8631-176.3241-176.3240-165.7280-165.7279-165.7257
********-165.7255-165.7254-101.5869 -62.5158 -56.3366 -56.3323 -56.3320
-35.8205 -35.8204 -31.3141 -31.3140 -31.3076 -31.3075 -31.3072 -31.3071
-24.7326 -24.7324 -22.9645 -22.9644 -22.9630 -22.9629 -22.9628 -22.9626
-22.9582 -22.9582 -22.9581 -22.9581 -10.3181 -10.3180 -10.2940 -10.2756
-10.2687 -10.2687  -9.5017  -8.7245  -7.2666  -7.2566  -7.2556  -6.5571
 -6.5427  -6.5419  -6.3698  -6.3697  -4.7830  -4.7830  -4.7672  -4.7671
 -4.7665  -4.7664  -2.6676  -2.6639  -2.6632  -2.6517  -2.6516  -2.0487
 -2.0485  -2.0439  -2.0439  -2.0433  -2.0432  -2.0297  -2.0296  -2.0296
 -2.0294  -1.2781  -1.2776  -0.9485  -0.8983  -0.8418  -0.8190  -0.7649
 -0.7055  -0.6939  -0.6439  -0.6299  -0.5993  -0.5885  -0.5429  -0.5267
 -0.5093  -0.4929  -0.4721  -0.4561  -0.4366  -0.4344  -0.4030  -0.3953
 -0.3823  -0.3572  -0.3409  -0.3372  -0.3202  -0.2952  -0.2910  -0.2781
 -0.2692  -0.2644
 -- Virtual --
 -0.0969  -0.0677  -0.0583  -0.0517  -0.0365  -0.0117   0.0114   0.0261
  0.0271   0.0419   0.0466   0.0541   0.0588   0.0589   0.0767   0.0774
  0.0859   0.0864   0.0910   0.0933   0.0942   0.1151   0.1166   0.1214
  0.1237   0.1323   0.1355   0.1431   0.1623   0.1654   0.1678   0.1729
  0.1779   0.1901   0.1907   0.1959   0.2059   0.2072   0.2110   0.2261
  0.2282   0.2358   0.2468   0.2592   0.2606   0.2832   0.2909   0.2979
  0.2980   0.3124   0.3268   0.3304   0.3467   0.3534   0.3555   0.3745
  0.3864   0.3923   0.3925   0.3941   0.4010   0.4172   0.4179   0.4296
  0.4336   0.4403   0.4478   0.4786   0.4827   0.4878   0.4927   0.4955
  0.4971   0.4974   0.5310   0.5332   0.5386   0.5503   0.5545   0.5683
  0.5766   0.5939   0.5971   0.6151   0.6260   0.6322   0.6568   0.6596
  0.6834   0.7025   0.7043   0.7341   0.7559   0.7676   0.7823   0.8057
  0.8060   0.8092   0.8383   0.8507   0.8711   0.8970   0.9133   0.9180
  0.9310   0.9404   0.9567   0.9749   1.0143   1.0460   1.0683   1.0763
  1.0933   1.1235   1.1430   1.1791   1.1828   1.2100   1.2564   1.2685
  1.3443   1.3452   1.3481   1.3635   1.4112   1.4154   1.4248   1.4357
  1.4572   1.4584   1.4660   1.4869   1.4949   1.5338   1.5371   1.5573
  1.6097   1.6149   1.7090   1.7216   1.7546   1.7566   1.8068   1.8102
  1.8368   1.8405   1.8915   1.9949   2.0222   2.0291   2.0421   2.0942
  2.1579   2.1838   2.2192   2.2208   2.2443   2.2459   2.2834   2.2966
  2.3334   2.4050   2.4676   2.5461   2.5588   2.6684   2.7118   2.7967
  2.8138   2.8144   2.9591   2.9980   3.0301   3.0699   3.0879   3.1575
  3.1805   3.3663   3.4162   3.6301   3.7330   3.7495   3.7501   3.7576
  3.8725   3.9073   3.9484   3.9555   3.9581   3.9587   3.9842   3.9949
  4.0153   4.0200   4.0293   4.0522   4.0542   4.0846   4.1058   4.1585
  4.1628   4.2578   4.2846   4.2989   4.4112   4.4465   4.5265   4.8017
  4.8179   4.8522   6.0026   6.0159   6.1101   6.1159   6.1542   6.1640
  6.2908   6.3020   6.4300   6.4373   6.6525   6.7406   6.7586   7.5485
  7.6664   7.7547   9.7626  23.2736  23.7729  23.7745  23.9297  23.9472
 24.0357  25.8055  26.1916  26.6012  27.8794  27.9360  28.3407  28.3518
 28.4154  28.4211  28.4269  28.4339  28.5207  28.5242  28.5431  28.5477
 28.5526  28.5570  28.6152  28.6193  28.7252  28.7386  47.9752  66.7662
 66.7674 127.8813 127.8898 127.9448 127.9501 127.9718 127.9756 151.6713
151.7168 215.7549 289.7437 289.8624 289.97581020.78661901.83511901.8823
 --------------------------------------------------------------

          Ground-State Mulliken Net Atomic Charges

     Atom                 Charge (a.u.)
  ----------------------------------------
      1 C                    -1.905432
      2 C                     2.220332
      3 C                    -1.945102
      4 C                     0.540873
      5 C                     0.023915
      6 C                     0.543913
      7 F                    -0.070607
      8 Br                   -0.063583
      9 F                    -0.069222
     10 I                     0.096120
     11 Cl                    0.531853
     12 I                     0.096940
  ----------------------------------------
  Sum of atomic charges =     0.000000

 -----------------------------------------------------------------
                    Cartesian Multipole Moments
 -----------------------------------------------------------------
    Charge (ESU x 10^10)
                -0.0000
    Dipole Moment (Debye)
         X       0.6050      Y       0.0000      Z      -0.3456
       Tot       0.6967
    Quadrupole Moments (Debye-Ang)
        XX    -127.1740     XY      -0.0000     YY    -131.7056
        XZ      -0.2430     YZ       0.0000     ZZ    -129.3277
    Octopole Moments (Debye-Ang^2)
       XXX    -604.9723    XXY      -0.0000    XYY    -214.5584
       YYY       0.0000    XXZ     -33.5577    XYZ      -0.0000
       YYZ     -60.0651    XZZ    -203.1973    YZZ      -0.0000
       ZZZ    -218.0895
    Hexadecapole Moments (Debye-Ang^3)
      XXXX   -5108.9383   XXXY      -0.0000   XXYY    -945.9676
      XYYY      -0.0000   YYYY    -162.6778   XXXZ    -345.2156
      XXYZ      -0.0000   XYYZ    -154.6268   YYYZ       0.0000
      XXZZ   -1428.5091   XYZZ      -0.0000   YYZZ    -690.8574
      XZZZ    -474.7526   YZZZ      -0.0000   ZZZZ   -3815.5586
 -----------------------------------------------------------------
 Calculating analytic gradient of the SCF energy
 Gradient of SCF Energy
            1           2           3           4           5           6
    1  -0.0004503   0.0002603   0.0001021  -0.0003511   0.0004591   0.0001664
    2   0.0000000   0.0000000  -0.0000000   0.0000000   0.0000000  -0.0000000
    3  -0.0002967  -0.0001168   0.0004304  -0.0000691  -0.0004141   0.0004829
            7           8           9          10          11          12
    1   0.0001291   0.0000257   0.0001371  -0.0000164  -0.0004228  -0.0000391
    2   0.0000000  -0.0000000  -0.0000000   0.0000000   0.0000000   0.0000000
    3   0.0001115   0.0000732  -0.0002047  -0.0001130   0.0000483   0.0000682
 Max gradient component =       4.829E-04
 RMS gradient           =       2.131E-04
 Gradient time:  CPU 67.48 s  wall 11.35 s
 Geometry Optimization Parameters
   NAtoms,    NIC,     NZ,  NCons,   NDum,   NFix, NCnnct, MaxDiis
       12      78      12       0       0       0       0       0

 Cartesian Hessian Update
 Hessian updated using BFGS update


** GEOMETRY OPTIMIZATION IN DELOCALIZED INTERNAL COORDINATES **
   Searching for a Minimum

   Optimization Cycle:   4

                       Coordinates (Angstroms)
     ATOM                X               Y               Z
      1  C         0.0208603089    0.0000000000    0.0040952428
      2  C        -0.0014201697    0.0000000000    1.3949493011
      3  C         1.2151025485    0.0000000000    2.0690177409
      4  C         2.4330349915    0.0000000000    1.3936847112
      5  C         2.4293191227    0.0000000000   -0.0093804105
      6  C         1.2145700958    0.0000000000   -0.7135169057
      7  F        -1.1422098518    0.0000000000   -0.6517473369
      8  Br       -1.6358887957    0.0000000000    2.3446616206
      9  F         1.2028981145    0.0000000000    3.4044347261
     10  I         4.2095843460    0.0000000000    2.5537193598
     11  Cl        3.9331114045    0.0000000000   -0.8777181592
     12  I         1.1097205992    0.0000000000   -2.8279598902
   Point Group: c1    Number of degrees of freedom:    30


   Energy is -17301.808158567

 Hessian updated using BFGS update

 16 Hessian modes will be used to form the next step
  Hessian Eigenvalues:
     0.123168    0.126639    0.188534    0.219624    0.247759    0.258636
     0.276983    0.319890    0.426586    0.452336    0.463908    0.464881
     0.470979    0.521550    0.566292    0.573064

 Minimum search - taking simple RFO step
 Searching for Lamda that Minimizes Along All modes
 Value Taken    Lamda =  -0.00000245
 Step Taken.  Stepsize is  0.003126

                             Maximum     Tolerance    Cnvgd?
         Gradient           0.000564      0.000300      NO
         Displacement       0.002442      0.001200      NO
         Energy change     -0.000021      0.000001      NO


 New Cartesian Coordinates Obtained by Inverse Iteration

 Displacement from previous Coordinates is:  0.003514
 ----------------------------------------------------------------
             Standard Nuclear Orientation (Angstroms)
    I     Atom           X                Y                Z
 ----------------------------------------------------------------
    1      C       0.0210488937     0.0000000000     0.0042400074
    2      C      -0.0016752691     0.0000000000     1.3951149290
    3      C       1.2150690537     0.0000000000     2.0687914692
    4      C       2.4332882630     0.0000000000     1.3936811687
    5      C       2.4289939021     0.0000000000    -0.0092903264
    6      C       1.2143747549     0.0000000000    -0.7140933119
    7      F      -1.1423839008     0.0000000000    -0.6513472583
    8      Br     -1.6359732155     0.0000000000     2.3447575870
    9      F       1.2023838595     0.0000000000     3.4044341047
   10      I       4.2101222688     0.0000000000     2.5534040722
   11      Cl      3.9340381253     0.0000000000    -0.8769503946
   12      I       1.1093959790     0.0000000000    -2.8285020470
 ----------------------------------------------------------------
 Nuclear Repulsion Energy =        2502.99460387 hartrees
 There are      106 alpha and      106 beta electrons
 Applying Cartesian multipole field
    Component          Value
    ---------          -----
     (2,0,0)        1.00000E-11
     (0,2,0)        2.00000E-11
     (0,0,2)       -3.00000E-11
 Nucleus-field energy     =    -0.0000000690 hartrees
 Requested basis set is 6-311++G(d,p)
 There are 128 shells and 378 basis functions
 A cutoff of  1.0D-11 yielded   5230 shell pairs
 There are     50745 function pairs (     56240 Cartesian)
 Smallest overlap matrix eigenvalue = 1.08E-06

 Q-Chem warning in module stvman/mkSTV.C, line 318:

 Overlap eigenvalue is smaller than square root of threshold
 Use THRESH >= 12 to get rid of this warning

 Guess MOs from SCF MO coefficient file

 -----------------------------------------------------------------------
  General SCF calculation program by
  Eric Jon Sundstrom, Paul Horn, Yuezhi Mao, Dmitri Zuev, Alec White,
  David Stuck, Shaama M.S., Shane Yost, Joonho Lee, David Small,
  Daniel Levine, Susi Lehtola, Hugh Burton, Evgeny Epifanovsky,
  Bang C. Huynh
 -----------------------------------------------------------------------
 Exchange:     0.2000 Hartree-Fock + 0.0800 Slater + 0.7200 B88
 Correlation:  0.1900 VWN1RPA + 0.8100 LYP
 Using SG-1 standard quadrature grid
 using 6 threads for integral computing
 -------------------------------------------------------
 OpenMP Integral computing Module                
 Release: version 2.0, May 2017, Q-Chem Inc. Pleasanton 
 -------------------------------------------------------
 A restricted SCF calculation will be
 performed using DIIS
 SCF converges when DIIS error is below 1.0e-08
 ---------------------------------------
  Cycle       Energy         DIIS error
 ---------------------------------------
    1  -17301.8081572844      1.83e-05  
    2  -17301.8081597894      4.04e-06  
    3  -17301.8081596046      5.61e-06  
    4  -17301.8081599889      6.80e-07  
    5  -17301.8081599967      2.65e-07  
    6  -17301.8081599983      8.02e-08  
    7  -17301.8081599977      2.55e-08  
    8  -17301.8081599969      1.07e-08  
    9  -17301.8081599992      2.54e-09  Convergence criterion met
 ---------------------------------------
 SCF time:   CPU 129.82s  wall 24.00s 
 SCF   energy in the final basis set =   -17301.8081599992
 Total energy in the final basis set =   -17301.8081599992

 --------------------------------------------------------------

                    Orbital Energies (a.u.)
 --------------------------------------------------------------

 Alpha MOs
 -- Occupied --
*****************-482.8631-176.3241-176.3240-165.7280-165.7279-165.7257
********-165.7256-165.7255-101.5868 -62.5158 -56.3366 -56.3323 -56.3320
-35.8206 -35.8204 -31.3142 -31.3140 -31.3077 -31.3075 -31.3073 -31.3071
-24.7325 -24.7324 -22.9645 -22.9644 -22.9631 -22.9629 -22.9628 -22.9627
-22.9583 -22.9582 -22.9581 -22.9581 -10.3181 -10.3180 -10.2941 -10.2756
-10.2688 -10.2687  -9.5016  -8.7245  -7.2666  -7.2565  -7.2556  -6.5571
 -6.5427  -6.5419  -6.3698  -6.3697  -4.7831  -4.7830  -4.7673  -4.7672
 -4.7665  -4.7664  -2.6677  -2.6639  -2.6633  -2.6518  -2.6517  -2.0488
 -2.0485  -2.0439  -2.0439  -2.0433  -2.0433  -2.0297  -2.0297  -2.0296
 -2.0294  -1.2780  -1.2774  -0.9484  -0.8982  -0.8418  -0.8189  -0.7649
 -0.7055  -0.6939  -0.6439  -0.6299  -0.5991  -0.5885  -0.5428  -0.5266
 -0.5092  -0.4927  -0.4721  -0.4561  -0.4365  -0.4343  -0.4030  -0.3954
 -0.3823  -0.3572  -0.3409  -0.3372  -0.3202  -0.2952  -0.2910  -0.2781
 -0.2692  -0.2644
 -- Virtual --
 -0.0969  -0.0677  -0.0583  -0.0518  -0.0365  -0.0117   0.0113   0.0261
  0.0271   0.0419   0.0466   0.0541   0.0588   0.0589   0.0766   0.0774
  0.0859   0.0864   0.0910   0.0933   0.0942   0.1151   0.1166   0.1214
  0.1237   0.1322   0.1355   0.1431   0.1623   0.1654   0.1678   0.1729
  0.1778   0.1901   0.1907   0.1958   0.2059   0.2071   0.2110   0.2261
  0.2282   0.2358   0.2467   0.2592   0.2606   0.2832   0.2910   0.2978
  0.2980   0.3125   0.3269   0.3304   0.3467   0.3534   0.3555   0.3745
  0.3864   0.3923   0.3926   0.3940   0.4009   0.4172   0.4179   0.4296
  0.4336   0.4403   0.4478   0.4785   0.4827   0.4878   0.4928   0.4954
  0.4972   0.4974   0.5309   0.5333   0.5387   0.5502   0.5543   0.5682
  0.5766   0.5939   0.5972   0.6152   0.6260   0.6322   0.6568   0.6596
  0.6834   0.7025   0.7043   0.7341   0.7560   0.7676   0.7823   0.8056
  0.8061   0.8092   0.8384   0.8506   0.8711   0.8970   0.9134   0.9180
  0.9310   0.9403   0.9566   0.9749   1.0143   1.0460   1.0682   1.0763
  1.0933   1.1235   1.1431   1.1790   1.1824   1.2098   1.2563   1.2680
  1.3443   1.3453   1.3481   1.3638   1.4113   1.4155   1.4248   1.4357
  1.4572   1.4583   1.4659   1.4870   1.4954   1.5338   1.5370   1.5572
  1.6098   1.6149   1.7089   1.7214   1.7547   1.7567   1.8068   1.8102
  1.8369   1.8406   1.8914   1.9949   2.0221   2.0289   2.0420   2.0940
  2.1577   2.1837   2.2186   2.2210   2.2443   2.2458   2.2834   2.2963
  2.3331   2.4049   2.4676   2.5458   2.5588   2.6684   2.7118   2.7967
  2.8138   2.8144   2.9591   2.9980   3.0300   3.0698   3.0878   3.1573
  3.1803   3.3662   3.4159   3.6296   3.7330   3.7496   3.7502   3.7576
  3.8724   3.9073   3.9483   3.9554   3.9580   3.9586   3.9842   3.9948
  4.0152   4.0199   4.0293   4.0522   4.0541   4.0846   4.1058   4.1584
  4.1628   4.2578   4.2846   4.2990   4.4112   4.4465   4.5266   4.8009
  4.8177   4.8521   6.0026   6.0159   6.1100   6.1159   6.1545   6.1639
  6.2909   6.3020   6.4300   6.4374   6.6522   6.7405   6.7585   7.5484
  7.6664   7.7548   9.7624  23.2737  23.7726  23.7744  23.9296  23.9469
 24.0355  25.8055  26.1915  26.6002  27.8793  27.9360  28.3407  28.3518
 28.4153  28.4211  28.4269  28.4339  28.5207  28.5242  28.5431  28.5477
 28.5525  28.5570  28.6151  28.6193  28.7251  28.7387  47.9752  66.7661
 66.7674 127.8813 127.8898 127.9448 127.9502 127.9718 127.9756 151.6712
151.7168 215.7547 289.7437 289.8624 289.97591020.78651901.83501901.8823
 --------------------------------------------------------------

          Ground-State Mulliken Net Atomic Charges

     Atom                 Charge (a.u.)
  ----------------------------------------
      1 C                    -1.903448
      2 C                     2.217998
      3 C                    -1.945824
      4 C                     0.538874
      5 C                     0.026884
      6 C                     0.543489
      7 F                    -0.070702
      8 Br                   -0.063280
      9 F                    -0.069361
     10 I                     0.096333
     11 Cl                    0.531863
     12 I                     0.097174
  ----------------------------------------
  Sum of atomic charges =     0.000000

 -----------------------------------------------------------------
                    Cartesian Multipole Moments
 -----------------------------------------------------------------
    Charge (ESU x 10^10)
                -0.0000
    Dipole Moment (Debye)
         X       0.6035      Y      -0.0000      Z      -0.3460
       Tot       0.6957
    Quadrupole Moments (Debye-Ang)
        XX    -127.1732     XY      -0.0000     YY    -131.7068
        XZ      -0.2367     YZ       0.0000     ZZ    -129.3196
    Octopole Moments (Debye-Ang^2)
       XXX    -604.9779    XXY      -0.0000    XYY    -214.5758
       YYY      -0.0000    XXZ     -33.4631    XYZ      -0.0000
       YYZ     -60.0511    XZZ    -203.2196    YZZ      -0.0000
       ZZZ    -218.1133
    Hexadecapole Moments (Debye-Ang^3)
      XXXX   -5109.6991   XXXY      -0.0000   XXYY    -946.1791
      XYYY      -0.0000   YYYY    -162.6769   XXXZ    -344.9047
      XXYZ      -0.0000   XYYZ    -154.6403   YYYZ      -0.0000
      XXZZ   -1428.6893   XYZZ      -0.0000   YYZZ    -690.8786
      XZZZ    -474.8516   YZZZ      -0.0000   ZZZZ   -3815.5976
 -----------------------------------------------------------------
 Calculating analytic gradient of the SCF energy
 Gradient of SCF Energy
            1           2           3           4           5           6
    1  -0.0001777  -0.0000008   0.0001047  -0.0000986   0.0001406   0.0000094
    2  -0.0000000   0.0000000   0.0000000  -0.0000000   0.0000000  -0.0000000
    3  -0.0001161   0.0000199   0.0001505  -0.0001100  -0.0001333   0.0001686
            7           8           9          10          11          12
    1   0.0000519   0.0000484   0.0000411   0.0000566  -0.0001068  -0.0000688
    2  -0.0000000  -0.0000000  -0.0000000   0.0000000   0.0000000   0.0000000
    3   0.0001170   0.0000651  -0.0000743  -0.0001271   0.0000440  -0.0000043
 Max gradient component =       1.777E-04
 RMS gradient           =       8.072E-05
 Gradient time:  CPU 67.54 s  wall 11.36 s
 Geometry Optimization Parameters
   NAtoms,    NIC,     NZ,  NCons,   NDum,   NFix, NCnnct, MaxDiis
       12      78      12       0       0       0       0       0

 Cartesian Hessian Update
 Hessian updated using BFGS update


** GEOMETRY OPTIMIZATION IN DELOCALIZED INTERNAL COORDINATES **
   Searching for a Minimum

   Optimization Cycle:   5

                       Coordinates (Angstroms)
     ATOM                X               Y               Z
      1  C         0.0210488937    0.0000000000    0.0042400074
      2  C        -0.0016752691    0.0000000000    1.3951149290
      3  C         1.2150690537    0.0000000000    2.0687914692
      4  C         2.4332882630    0.0000000000    1.3936811687
      5  C         2.4289939021    0.0000000000   -0.0092903264
      6  C         1.2143747549    0.0000000000   -0.7140933119
      7  F        -1.1423839008    0.0000000000   -0.6513472583
      8  Br       -1.6359732155    0.0000000000    2.3447575870
      9  F         1.2023838595    0.0000000000    3.4044341047
     10  I         4.2101222688    0.0000000000    2.5534040722
     11  Cl        3.9340381253    0.0000000000   -0.8769503946
     12  I         1.1093959790    0.0000000000   -2.8285020470
   Point Group: c1    Number of degrees of freedom:    30


   Energy is -17301.808159999

 Hessian updated using BFGS update

 17 Hessian modes will be used to form the next step
  Hessian Eigenvalues:
     0.117864    0.126110    0.159922    0.203149    0.247533    0.249901
     0.269027    0.312733    0.321837    0.427742    0.444726    0.464459
     0.464524    0.485670    0.490919    0.557002    0.574444

 Minimum search - taking simple RFO step
 Searching for Lamda that Minimizes Along All modes
 Value Taken    Lamda =   0.00000000
 Step Taken.  Stepsize is  0.001628

                             Maximum     Tolerance    Cnvgd?
         Gradient           0.000183      0.000300     YES
         Displacement       0.001234      0.001200      NO
         Energy change     -0.000001      0.000001      NO


 New Cartesian Coordinates Obtained by Inverse Iteration

 Displacement from previous Coordinates is:  0.002325
 ----------------------------------------------------------------
             Standard Nuclear Orientation (Angstroms)
    I     Atom           X                Y                Z
 ----------------------------------------------------------------
    1      C       0.0212292219     0.0000000000     0.0043141340
    2      C      -0.0016348328     0.0000000000     1.3951584785
    3      C       1.2151404546     0.0000000000     2.0686810306
    4      C       2.4335214138     0.0000000000     1.3937883300
    5      C       2.4288727129     0.0000000000    -0.0092727100
    6      C       1.2143324509     0.0000000000    -0.7143379013
    7      F      -1.1423675075     0.0000000000    -0.6512966472
    8      Br     -1.6359466654     0.0000000000     2.3447241526
    9      F       1.2024523851     0.0000000000     3.4044544073
   10      I       4.2098992668     0.0000000000     2.5542710166
   11      Cl      3.9339225122     0.0000000000    -0.8776257509
   12      I       1.1092613021     0.0000000000    -2.8286185402
 ----------------------------------------------------------------
 Nuclear Repulsion Energy =        2502.89337411 hartrees
 There are      106 alpha and      106 beta electrons
 Applying Cartesian multipole field
    Component          Value
    ---------          -----
     (2,0,0)        1.00000E-11
     (0,2,0)        2.00000E-11
     (0,0,2)       -3.00000E-11
 Nucleus-field energy     =    -0.0000000690 hartrees
 Requested basis set is 6-311++G(d,p)
 There are 128 shells and 378 basis functions
 A cutoff of  1.0D-11 yielded   5229 shell pairs
 There are     50741 function pairs (     56236 Cartesian)
 Smallest overlap matrix eigenvalue = 1.08E-06

 Q-Chem warning in module stvman/mkSTV.C, line 318:

 Overlap eigenvalue is smaller than square root of threshold
 Use THRESH >= 12 to get rid of this warning

 Guess MOs from SCF MO coefficient file

 -----------------------------------------------------------------------
  General SCF calculation program by
  Eric Jon Sundstrom, Paul Horn, Yuezhi Mao, Dmitri Zuev, Alec White,
  David Stuck, Shaama M.S., Shane Yost, Joonho Lee, David Small,
  Daniel Levine, Susi Lehtola, Hugh Burton, Evgeny Epifanovsky,
  Bang C. Huynh
 -----------------------------------------------------------------------
 Exchange:     0.2000 Hartree-Fock + 0.0800 Slater + 0.7200 B88
 Correlation:  0.1900 VWN1RPA + 0.8100 LYP
 Using SG-1 standard quadrature grid
 using 6 threads for integral computing
 -------------------------------------------------------
 OpenMP Integral computing Module                
 Release: version 2.0, May 2017, Q-Chem Inc. Pleasanton 
 -------------------------------------------------------
 A restricted SCF calculation will be
 performed using DIIS
 SCF converges when DIIS error is below 1.0e-08
 ---------------------------------------
  Cycle       Energy         DIIS error
 ---------------------------------------
    1  -17301.8081594978      9.41e-06  
    2  -17301.8081601500      2.15e-06  
    3  -17301.8081600758      3.12e-06  
    4  -17301.8081602072      5.55e-07  
    5  -17301.8081602129      1.43e-07  
    6  -17301.8081602135      4.28e-08  
    7  -17301.8081602125      1.77e-08  
    8  -17301.8081602115      5.27e-09  Convergence criterion met
 ---------------------------------------
 SCF time:   CPU 117.85s  wall 22.00s 
 SCF   energy in the final basis set =   -17301.8081602115
 Total energy in the final basis set =   -17301.8081602115

 --------------------------------------------------------------

                    Orbital Energies (a.u.)
 --------------------------------------------------------------

 Alpha MOs
 -- Occupied --
*****************-482.8631-176.3242-176.3240-165.7281-165.7279-165.7258
********-165.7256-165.7255-101.5868 -62.5158 -56.3367 -56.3323 -56.3320
-35.8206 -35.8204 -31.3142 -31.3141 -31.3077 -31.3075 -31.3073 -31.3072
-24.7325 -24.7323 -22.9646 -22.9644 -22.9631 -22.9629 -22.9628 -22.9627
-22.9583 -22.9583 -22.9581 -22.9581 -10.3181 -10.3180 -10.2941 -10.2756
-10.2688 -10.2687  -9.5016  -8.7246  -7.2665  -7.2565  -7.2555  -6.5571
 -6.5427  -6.5419  -6.3699  -6.3697  -4.7831  -4.7830  -4.7673  -4.7672
 -4.7666  -4.7664  -2.6677  -2.6640  -2.6633  -2.6518  -2.6517  -2.0488
 -2.0485  -2.0440  -2.0439  -2.0434  -2.0433  -2.0298  -2.0297  -2.0297
 -2.0294  -1.2779  -1.2773  -0.9484  -0.8981  -0.8418  -0.8189  -0.7649
 -0.7055  -0.6939  -0.6439  -0.6299  -0.5991  -0.5884  -0.5427  -0.5266
 -0.5091  -0.4927  -0.4721  -0.4560  -0.4364  -0.4343  -0.4031  -0.3955
 -0.3823  -0.3571  -0.3409  -0.3372  -0.3202  -0.2952  -0.2910  -0.2781
 -0.2693  -0.2644
 -- Virtual --
 -0.0969  -0.0677  -0.0583  -0.0518  -0.0365  -0.0117   0.0113   0.0261
  0.0271   0.0419   0.0465   0.0541   0.0588   0.0589   0.0766   0.0774
  0.0859   0.0864   0.0910   0.0933   0.0942   0.1151   0.1166   0.1214
  0.1237   0.1322   0.1355   0.1431   0.1623   0.1654   0.1678   0.1729
  0.1778   0.1901   0.1907   0.1958   0.2059   0.2071   0.2111   0.2260
  0.2282   0.2358   0.2467   0.2593   0.2606   0.2832   0.2910   0.2978
  0.2981   0.3126   0.3269   0.3304   0.3467   0.3533   0.3555   0.3744
  0.3864   0.3923   0.3927   0.3940   0.4010   0.4172   0.4180   0.4296
  0.4336   0.4403   0.4478   0.4785   0.4827   0.4878   0.4929   0.4953
  0.4972   0.4973   0.5308   0.5333   0.5387   0.5502   0.5541   0.5682
  0.5765   0.5939   0.5973   0.6152   0.6260   0.6322   0.6568   0.6596
  0.6834   0.7024   0.7042   0.7341   0.7561   0.7675   0.7823   0.8056
  0.8061   0.8092   0.8384   0.8506   0.8711   0.8969   0.9134   0.9180
  0.9310   0.9402   0.9566   0.9749   1.0143   1.0460   1.0681   1.0763
  1.0932   1.1235   1.1431   1.1789   1.1823   1.2097   1.2563   1.2678
  1.3442   1.3453   1.3481   1.3640   1.4113   1.4156   1.4249   1.4357
  1.4571   1.4583   1.4658   1.4871   1.4956   1.5339   1.5370   1.5571
  1.6098   1.6149   1.7089   1.7213   1.7547   1.7567   1.8068   1.8102
  1.8370   1.8406   1.8913   1.9949   2.0221   2.0288   2.0420   2.0939
  2.1577   2.1836   2.2183   2.2210   2.2443   2.2458   2.2834   2.2961
  2.3329   2.4049   2.4676   2.5456   2.5587   2.6684   2.7118   2.7967
  2.8138   2.8145   2.9591   2.9979   3.0300   3.0697   3.0877   3.1572
  3.1802   3.3661   3.4158   3.6295   3.7330   3.7496   3.7502   3.7576
  3.8723   3.9073   3.9483   3.9553   3.9579   3.9585   3.9842   3.9948
  4.0152   4.0198   4.0293   4.0522   4.0540   4.0847   4.1058   4.1583
  4.1629   4.2578   4.2845   4.2991   4.4112   4.4464   4.5267   4.8005
  4.8176   4.8520   6.0026   6.0159   6.1100   6.1160   6.1546   6.1639
  6.2909   6.3021   6.4300   6.4374   6.6520   6.7405   6.7584   7.5484
  7.6664   7.7548   9.7623  23.2737  23.7725  23.7743  23.9295  23.9469
 24.0355  25.8055  26.1914  26.5997  27.8793  27.9360  28.3407  28.3518
 28.4153  28.4211  28.4269  28.4339  28.5207  28.5242  28.5431  28.5477
 28.5525  28.5570  28.6151  28.6193  28.7251  28.7388  47.9751  66.7660
 66.7675 127.8812 127.8898 127.9447 127.9502 127.9717 127.9757 151.6711
151.7168 215.7545 289.7437 289.8624 289.97601020.78641901.83491901.8823
 --------------------------------------------------------------

          Ground-State Mulliken Net Atomic Charges

     Atom                 Charge (a.u.)
  ----------------------------------------
      1 C                    -1.903811
      2 C                     2.217071
      3 C                    -1.945486
      4 C                     0.537601
      5 C                     0.029011
      6 C                     0.543348
      7 F                    -0.070763
      8 Br                   -0.063167
      9 F                    -0.069369
     10 I                     0.096435
     11 Cl                    0.531836
     12 I                     0.097294
  ----------------------------------------
  Sum of atomic charges =     0.000000

 -----------------------------------------------------------------
                    Cartesian Multipole Moments
 -----------------------------------------------------------------
    Charge (ESU x 10^10)
                -0.0000
    Dipole Moment (Debye)
         X       0.6030      Y      -0.0000      Z      -0.3454
       Tot       0.6949
    Quadrupole Moments (Debye-Ang)
        XX    -127.1798     XY       0.0000     YY    -131.7071
        XZ      -0.2306     YZ      -0.0000     ZZ    -129.3080
    Octopole Moments (Debye-Ang^2)
       XXX    -605.0069    XXY      -0.0000    XYY    -214.5691
       YYY      -0.0000    XXZ     -33.4294    XYZ      -0.0000
       YYZ     -60.0633    XZZ    -203.1693    YZZ      -0.0000
       ZZZ    -218.1457
    Hexadecapole Moments (Debye-Ang^3)
      XXXX   -5109.6395   XXXY      -0.0000   XXYY    -946.1155
      XYYY      -0.0000   YYYY    -162.6753   XXXZ    -344.9322
      XXYZ      -0.0000   XYYZ    -154.7053   YYYZ      -0.0000
      XXZZ   -1428.5479   XYZZ      -0.0000   YYZZ    -691.0296
      XZZZ    -474.9024   YZZZ      -0.0000   ZZZZ   -3816.3188
 -----------------------------------------------------------------
 Calculating analytic gradient of the SCF energy
 Gradient of SCF Energy
            1           2           3           4           5           6
    1  -0.0000021  -0.0000326   0.0000625   0.0000090  -0.0000322  -0.0000403
    2  -0.0000000  -0.0000000   0.0000000  -0.0000000   0.0000000  -0.0000000
    3   0.0000092   0.0000497  -0.0000047  -0.0000097  -0.0000445   0.0000037
            7           8           9          10          11          12
    1  -0.0000150   0.0000439   0.0000524   0.0000509  -0.0000330  -0.0000635
    2   0.0000000   0.0000000  -0.0000000   0.0000000  -0.0000000  -0.0000000
    3   0.0000688   0.0000631   0.0000014  -0.0000455  -0.0000903  -0.0000012
 Max gradient component =       9.028E-05
 RMS gradient           =       3.493E-05
 Gradient time:  CPU 67.49 s  wall 11.35 s
 Geometry Optimization Parameters
   NAtoms,    NIC,     NZ,  NCons,   NDum,   NFix, NCnnct, MaxDiis
       12      78      12       0       0       0       0       0

 Cartesian Hessian Update
 Hessian updated using BFGS update


** GEOMETRY OPTIMIZATION IN DELOCALIZED INTERNAL COORDINATES **
   Searching for a Minimum

   Optimization Cycle:   6

                       Coordinates (Angstroms)
     ATOM                X               Y               Z
      1  C         0.0212292219    0.0000000000    0.0043141340
      2  C        -0.0016348328    0.0000000000    1.3951584785
      3  C         1.2151404546    0.0000000000    2.0686810306
      4  C         2.4335214138    0.0000000000    1.3937883300
      5  C         2.4288727129    0.0000000000   -0.0092727100
      6  C         1.2143324509    0.0000000000   -0.7143379013
      7  F        -1.1423675075    0.0000000000   -0.6512966472
      8  Br       -1.6359466654    0.0000000000    2.3447241526
      9  F         1.2024523851    0.0000000000    3.4044544073
     10  I         4.2098992668    0.0000000000    2.5542710166
     11  Cl        3.9339225122    0.0000000000   -0.8776257509
     12  I         1.1092613021    0.0000000000   -2.8286185402
   Point Group: c1    Number of degrees of freedom:    30


   Energy is -17301.808160212

 Hessian updated using BFGS update

 18 Hessian modes will be used to form the next step
  Hessian Eigenvalues:
     0.115953    0.125601    0.173068    0.202125    0.244280    0.249296
     0.253716    0.264816    0.312778    0.344767    0.431392    0.435328
     0.464288    0.467479    0.481942    0.518401    0.553374    0.573859

 Minimum search - taking simple RFO step
 Searching for Lamda that Minimizes Along All modes
 Value Taken    Lamda =   0.00000000
 Step Taken.  Stepsize is  0.000328

                             Maximum     Tolerance    Cnvgd?
         Gradient           0.000080      0.000300     YES
         Displacement       0.000205      0.001200     YES
         Energy change     -0.000000      0.000001     YES


                       Distance Matrix (Angstroms)
             C (  1)   C (  2)   C (  3)   C (  4)   C (  5)   C (  6)
   C (  2)  1.391032
   C (  3)  2.384750  1.390746
   C (  4)  2.783845  2.435157  1.392815
   C (  5)  2.407682  2.807097  2.406458  1.403069
   C (  6)  1.392823  2.434862  2.783019  2.435286  1.404359
   F (  7)  1.335583  2.342915  3.599461  4.119388  3.628492  2.357543
   Br(  8)  2.867708  1.890146  2.864419  4.179097  4.697239  4.181142
   F (  9)  3.599478  2.342455  1.335834  2.357607  3.627346  4.118809
   I ( 10)  4.903798  4.368130  3.033872  2.121848  3.121508  4.433647
   Cl( 11)  4.010859  4.544685  4.009052  2.722228  1.737588  2.724488
   I ( 12)  3.034686  4.367423  4.898444  4.425199  3.112890  2.116890
             F (  7)   Br(  8)   F (  9)   I ( 10)   Cl( 11)
   Br(  8)  3.036406
   F (  9)  4.684794  3.029775
   I ( 10)  6.238784  5.849600  3.125308
   Cl( 11)  5.081333  6.434826  5.079088  3.442975
   I ( 12)  3.132182  5.856590  6.233770  6.212041  3.432941

 Final energy is   -17301.808160211513     


 ******************************
 **  OPTIMIZATION CONVERGED  **
 ******************************

                       Coordinates (Angstroms)
     ATOM                X               Y               Z
      1  C         0.0212292219    0.0000000000    0.0043141340
      2  C        -0.0016348328    0.0000000000    1.3951584785
      3  C         1.2151404546    0.0000000000    2.0686810306
      4  C         2.4335214138    0.0000000000    1.3937883300
      5  C         2.4288727129    0.0000000000   -0.0092727100
      6  C         1.2143324509    0.0000000000   -0.7143379013
      7  F        -1.1423675075    0.0000000000   -0.6512966472
      8  Br       -1.6359466654    0.0000000000    2.3447241526
      9  F         1.2024523851    0.0000000000    3.4044544073
     10  I         4.2098992668    0.0000000000    2.5542710166
     11  Cl        3.9339225122    0.0000000000   -0.8776257509
     12  I         1.1092613021    0.0000000000   -2.8286185402

Z-matrix Print:
$molecule
0 1
I 
C  1 2.116890
C  2 1.392823 1 118.217148
F  3 1.335583 2 119.539405 1 -0.000000 0
C  3 1.391032 2 122.003974 1 -180.000000 0
C  5 1.390746 3 118.024078 2 -0.000000 0
F  6 1.335834 5 118.421660 3 -180.000000 0
C  6 1.392815 5 122.050921 3 -0.000000 0
C  8 1.403069 6 118.793367 5 -0.000000 0
Cl 9 1.737588 8 119.793378 6 -180.000000 0
Br 5 1.890146 3 121.099186 2 -180.000000 0
I  8 2.121848 6 117.860777 5 -180.000000 0
$end


 --------------------------------------------------------------

                    Orbital Energies (a.u.)
 --------------------------------------------------------------

 Alpha MOs
 -- Occupied --
*****************-482.8631-176.3242-176.3240-165.7281-165.7279-165.7258
********-165.7256-165.7255-101.5868 -62.5158 -56.3367 -56.3323 -56.3320
-35.8206 -35.8204 -31.3142 -31.3141 -31.3077 -31.3075 -31.3073 -31.3072
-24.7325 -24.7323 -22.9646 -22.9644 -22.9631 -22.9629 -22.9628 -22.9627
-22.9583 -22.9583 -22.9581 -22.9581 -10.3181 -10.3180 -10.2941 -10.2756
-10.2688 -10.2687  -9.5016  -8.7246  -7.2665  -7.2565  -7.2555  -6.5571
 -6.5427  -6.5419  -6.3699  -6.3697  -4.7831  -4.7830  -4.7673  -4.7672
 -4.7666  -4.7664  -2.6677  -2.6640  -2.6633  -2.6518  -2.6517  -2.0488
 -2.0485  -2.0440  -2.0439  -2.0434  -2.0433  -2.0298  -2.0297  -2.0297
 -2.0294  -1.2779  -1.2773  -0.9484  -0.8981  -0.8418  -0.8189  -0.7649
 -0.7055  -0.6939  -0.6439  -0.6299  -0.5991  -0.5884  -0.5427  -0.5266
 -0.5091  -0.4927  -0.4721  -0.4560  -0.4364  -0.4343  -0.4031  -0.3955
 -0.3823  -0.3571  -0.3409  -0.3372  -0.3202  -0.2952  -0.2910  -0.2781
 -0.2693  -0.2644
 -- Virtual --
 -0.0969  -0.0677  -0.0583  -0.0518  -0.0365  -0.0117   0.0113   0.0261
  0.0271   0.0419   0.0465   0.0541   0.0588   0.0589   0.0766   0.0774
  0.0859   0.0864   0.0910   0.0933   0.0942   0.1151   0.1166   0.1214
  0.1237   0.1322   0.1355   0.1431   0.1623   0.1654   0.1678   0.1729
  0.1778   0.1901   0.1907   0.1958   0.2059   0.2071   0.2111   0.2260
  0.2282   0.2358   0.2467   0.2593   0.2606   0.2832   0.2910   0.2978
  0.2981   0.3126   0.3269   0.3304   0.3467   0.3533   0.3555   0.3744
  0.3864   0.3923   0.3927   0.3940   0.4010   0.4172   0.4180   0.4296
  0.4336   0.4403   0.4478   0.4785   0.4827   0.4878   0.4929   0.4953
  0.4972   0.4973   0.5308   0.5333   0.5387   0.5502   0.5541   0.5682
  0.5765   0.5939   0.5973   0.6152   0.6260   0.6322   0.6568   0.6596
  0.6834   0.7024   0.7042   0.7341   0.7561   0.7675   0.7823   0.8056
  0.8061   0.8092   0.8384   0.8506   0.8711   0.8969   0.9134   0.9180
  0.9310   0.9402   0.9566   0.9749   1.0143   1.0460   1.0681   1.0763
  1.0932   1.1235   1.1431   1.1789   1.1823   1.2097   1.2563   1.2678
  1.3442   1.3453   1.3481   1.3640   1.4113   1.4156   1.4249   1.4357
  1.4571   1.4583   1.4658   1.4871   1.4956   1.5339   1.5370   1.5571
  1.6098   1.6149   1.7089   1.7213   1.7547   1.7567   1.8068   1.8102
  1.8370   1.8406   1.8913   1.9949   2.0221   2.0288   2.0420   2.0939
  2.1577   2.1836   2.2183   2.2210   2.2443   2.2458   2.2834   2.2961
  2.3329   2.4049   2.4676   2.5456   2.5587   2.6684   2.7118   2.7967
  2.8138   2.8145   2.9591   2.9979   3.0300   3.0697   3.0877   3.1572
  3.1802   3.3661   3.4158   3.6295   3.7330   3.7496   3.7502   3.7576
  3.8723   3.9073   3.9483   3.9553   3.9579   3.9585   3.9842   3.9948
  4.0152   4.0198   4.0293   4.0522   4.0540   4.0847   4.1058   4.1583
  4.1629   4.2578   4.2845   4.2991   4.4112   4.4464   4.5267   4.8005
  4.8176   4.8520   6.0026   6.0159   6.1100   6.1160   6.1546   6.1639
  6.2909   6.3021   6.4300   6.4374   6.6520   6.7405   6.7584   7.5484
  7.6664   7.7548   9.7623  23.2737  23.7725  23.7743  23.9295  23.9469
 24.0355  25.8055  26.1914  26.5997  27.8793  27.9360  28.3407  28.3518
 28.4153  28.4211  28.4269  28.4339  28.5207  28.5242  28.5431  28.5477
 28.5525  28.5570  28.6151  28.6193  28.7251  28.7388  47.9751  66.7660
 66.7675 127.8812 127.8898 127.9447 127.9502 127.9717 127.9757 151.6711
151.7168 215.7545 289.7437 289.8624 289.97601020.78641901.83491901.8823
 --------------------------------------------------------------

          Ground-State Mulliken Net Atomic Charges

     Atom                 Charge (a.u.)
  ----------------------------------------
      1 C                    -1.903811
      2 C                     2.217071
      3 C                    -1.945486
      4 C                     0.537601
      5 C                     0.029011
      6 C                     0.543348
      7 F                    -0.070763
      8 Br                   -0.063167
      9 F                    -0.069369
     10 I                     0.096435
     11 Cl                    0.531836
     12 I                     0.097294
  ----------------------------------------
  Sum of atomic charges =     0.000000

 -----------------------------------------------------------------
                    Cartesian Multipole Moments
 -----------------------------------------------------------------
    Charge (ESU x 10^10)
                -0.0000
    Dipole Moment (Debye)
         X       0.6030      Y      -0.0000      Z      -0.3454
       Tot       0.6949
    Quadrupole Moments (Debye-Ang)
        XX    -127.1798     XY       0.0000     YY    -131.7071
        XZ      -0.2306     YZ      -0.0000     ZZ    -129.3080
    Octopole Moments (Debye-Ang^2)
       XXX    -605.0069    XXY      -0.0000    XYY    -214.5691
       YYY      -0.0000    XXZ     -33.4294    XYZ      -0.0000
       YYZ     -60.0633    XZZ    -203.1693    YZZ      -0.0000
       ZZZ    -218.1457
    Hexadecapole Moments (Debye-Ang^3)
      XXXX   -5109.6395   XXXY      -0.0000   XXYY    -946.1155
      XYYY      -0.0000   YYYY    -162.6753   XXXZ    -344.9322
      XXYZ      -0.0000   XYYZ    -154.7053   YYYZ      -0.0000
      XXZZ   -1428.5479   XYZZ      -0.0000   YYZZ    -691.0296
      XZZZ    -474.9024   YZZZ      -0.0000   ZZZZ   -3816.3188
 -----------------------------------------------------------------
Archival summary:
1\1\february\OPT\ProcedureUnspecified\BasisUnspecified\2r1l126\taweetha\MonDec206:14:522019MonDec206:14:522019\0\\#,OPT,ProcedureUnspecified,BasisUnspecified,\\0,1\I\C,1,2.11689\C,2,1.39282,1,118.217\F,3,1.33558,2,119.539,1,-0,0\C,3,1.39103,2,122.004,1,-180,0\C,5,1.39075,3,118.024,2,-0,0\F,6,1.33583,5,118.422,3,-180,0\C,6,1.39281,5,122.051,3,-0,0\C,8,1.40307,6,118.793,5,-0,0\Cl,9,1.73759,8,119.793,6,-180,0\Br,5,1.89015,3,121.099,2,-180,0\I,8,2.12185,6,117.861,5,-180,0\\\@

 Total job time:  240.57s(wall), 1336.85s(cpu) 
 Mon Dec  2 06:14:52 2019

        *************************************************************
        *                                                           *
        *  Thank you very much for using Q-Chem.  Have a nice day.  *
        *                                                           *
        *************************************************************


 
User input: 2 of 2 
 
                  Welcome to Q-Chem
     A Quantum Leap Into The Future Of Chemistry


 Q-Chem 5.2 (devel), Q-Chem, Inc., Pleasanton, CA (2019)

 Yihan Shao,  Zhengting Gan,  E. Epifanovsky,  A. T. B. Gilbert,  M. Wormit,  
 J. Kussmann,  A. W. Lange,  A. Behn,  Jia Deng,  Xintian Feng,  D. Ghosh,  
 M. Goldey,  P. R. Horn,  L. D. Jacobson,  I. Kaliman,  T. Kus,  A. Landau,  
 Jie Liu,  E. I. Proynov,  R. M. Richard,  R. P. Steele,  E. J. Sundstrom,  
 H. L. Woodcock III,  P. M. Zimmerman,  D. Zuev,  B. Albrecht,  E. Alguire,  
 S. A. Baeppler,  D. Barton,  Z. Benda,  Y. A. Bernard,  E. J. Berquist,  
 K. B. Bravaya,  H. Burton,  D. Casanova,  Chun-Min Chang,  Yunqing Chen,  
 A. Chien,  K. D. Closser,  M. P. Coons,  S. Coriani,  S. Dasgupta,  
 A. L. Dempwolff,  M. Diedenhofen,  Hainam Do,  R. G. Edgar,  Po-Tung Fang,  
 S. Faraji,  S. Fatehi,  Qingguo Feng,  K. D. Fenk,  J. Fosso-Tande,  
 J. Gayvert,  Qinghui Ge,  A. Ghysels,  G. Gidofalvi,  J. Gomes,  
 J. Gonthier,  A. Gunina,  D. Hait,  M. W. D. Hanson-Heine,  
 P. H. P. Harbach,  A. W. Hauser,  M. F. Herbst,  J. E. Herr,  
 E. G. Hohenstein,  Z. C. Holden,  Kerwin Hui,  B. C. Huynh,  T.-C. Jagau,  
 Hyunjun Ji,  B. Kaduk,  K. Khistyaev,  Jaehoon Kim,  P. Klunzinger,  K. Koh,  
 D. Kosenkov,  L. Koulias,  T. Kowalczyk,  C. M. Krauter,  A. Kunitsa,  
 Ka Un Lao,  A. Laurent,  K. V. Lawler,  Joonho Lee,  D. Lefrancois,  
 S. Lehtola,  D. S. Levine,  Yi-Pei Li,  You-Sheng Lin,  Fenglai Liu,  
 E. Livshits,  A. Luenser,  P. Manohar,  E. Mansoor,  S. F. Manzer,  
 Shan-Ping Mao,  Yuezhi Mao,  N. Mardirossian,  A. V. Marenich,  
 T. Markovich,  L. A. Martinez-Martinez,  S. A. Maurer,  N. J. Mayhall,  
 S. C. McKenzie,  J.-M. Mewes,  P. Morgante,  A. F. Morrison,  
 J. W. Mullinax,  K. Nanda,  T. S. Nguyen-Beck,  R. Olivares-Amaya,  
 J. A. Parkhill,  Zheng Pei,  T. M. Perrine,  F. Plasser,  P. Pokhilko,  
 S. Prager,  A. Prociuk,  E. Ramos,  D. R. Rehn,  F. Rob,  M. Scheurer,  
 M. Schneider,  N. Sergueev,  S. M. Sharada,  S. Sharma,  D. W. Small,  
 T. Stauch,  T. Stein,  Yu-Chuan Su,  A. J. W. Thom,  A. Tkatchenko,  
 T. Tsuchimochi,  N. M. Tubman,  L. Vogt,  M. L. Vidal,  O. Vydrov,  
 M. A. Watson,  J. Wenzel,  M. de Wergifosse,  T. A. Wesolowski,  A. White,  
 J. Witte,  A. Yamada,  Jun Yang,  K. Yao,  S. Yeganeh,  S. R. Yost,  
 Zhi-Qiang You,  A. Zech,  Igor Ying Zhang,  Xing Zhang,  Yan Zhao,  
 Ying Zhu,  B. R. Brooks,  G. K. L. Chan,  C. J. Cramer,  M. S. Gordon,  
 W. J. Hehre,  A. Klamt,  M. W. Schmidt,  C. D. Sherrill,  D. G. Truhlar,  
 A. Aspuru-Guzik,  R. Baer,  A. T. Bell,  N. A. Besley,  Jeng-Da Chai,  
 A. E. DePrince, III,  R. A. DiStasio Jr.,  A. Dreuw,  B. D. Dunietz,  
 T. R. Furlani,  Chao-Ping Hsu,  Yousung Jung,  Jing Kong,  D. S. Lambrecht,  
 WanZhen Liang,  C. Ochsenfeld,  V. A. Rassolov,  L. V. Slipchenko,  
 J. E. Subotnik,  T. Van Voorhis,  J. M. Herbert,  A. I. Krylov,  
 P. M. W. Gill,  M. Head-Gordon

 Contributors to earlier versions of Q-Chem not listed above: 
 R. D. Adamson,  B. Austin,  J. Baker,  G. J. O. Beran,  K. Brandhorst,  
 S. T. Brown,  E. F. C. Byrd,  A. K. Chakraborty,  C.-L. Cheng,  
 Siu Hung Chien,  D. M. Chipman,  D. L. Crittenden,  H. Dachsel,  
 R. J. Doerksen,  A. D. Dutoi,  L. Fusti-Molnar,  W. A. Goddard III,  
 A. Golubeva-Zadorozhnaya,  S. R. Gwaltney,  G. Hawkins,  A. Heyden,  
 S. Hirata,  G. Kedziora,  F. J. Keil,  C. Kelley,  Jihan Kim,  R. A. King,  
 R. Z. Khaliullin,  P. P. Korambath,  W. Kurlancheek,  A. M. Lee,  M. S. Lee,  
 S. V. Levchenko,  Ching Yeh Lin,  D. Liotard,  R. C. Lochan,  I. Lotan,  
 P. E. Maslen,  N. Nair,  D. P. O'Neill,  D. Neuhauser,  E. Neuscamman,  
 C. M. Oana,  R. Olson,  B. Peters,  R. Peverati,  P. A. Pieniazek,  
 Y. M. Rhee,  J. Ritchie,  M. A. Rohrdanz,  E. Rosta,  N. J. Russ,  
 H. F. Schaefer III,  N. E. Schultz,  N. Shenvi,  A. C. Simmonett,  A. Sodt,  
 D. Stuck,  K. S. Thanthiriwatte,  V. Vanovschi,  Tao Wang,  A. Warshel,  
 C. F. Williams,  Q. Wu,  X. Xu,  W. Zhang

 Please cite Q-Chem as follows:
 Y. Shao et al., Mol. Phys. 113, 184-215 (2015)
 DOI: 10.1080/00268976.2014.952696

 Q-Chem 5.2.1 for Intel X86 EM64T Linux

 Parts of Q-Chem use Armadillo 8.300.2 (Tropical Shenanigans).
 http://arma.sourceforge.net/

 Q-Chem begins on Mon Dec  2 06:14:52 2019  

Host: 
0

     Scratch files written to /scratch/taweetham/qchem32369//
NAlpha2: 212
NElect   212
Mult     1
The previous job contains 0 fragments, simply inherited here

Checking the input file for inconsistencies... 	...done.

--------------------------------------------------------------
User input:
--------------------------------------------------------------

$MOLECULE
READ
$END

$REM
   JOB_TYPE 	FREQUENCY
   BASIS 	6-311++G**
   METHOD	B3LYP	
$END


--------------------------------------------------------------
 ----------------------------------------------------------------
             Standard Nuclear Orientation (Angstroms)
    I     Atom           X                Y                Z
 ----------------------------------------------------------------
    1      C       1.1909432974     1.1199212739    -0.0000000000
    2      C      -0.0050469870     1.8302578106    -0.0000000000
    3      C      -1.1937792842     1.1083919964     0.0000000000
    4      C      -1.2127986517    -0.2842926710     0.0000000000
    5      C       0.0074552950    -0.9768114059     0.0000000000
    6      C       1.2224590207    -0.2725451788    -0.0000000000
    7      F       2.3377263763     1.8045170781    -0.0000000000
    8      Br     -0.0179710026     3.7203591585    -0.0000000000
    9      F      -2.3470163714     1.7825549751     0.0000000000
   10      I      -3.1020597384    -1.2501761469     0.0000000000
   11      Cl      0.0140541339    -2.7143868308     0.0000000000
   12      I       3.1099517880    -1.2309780768    -0.0000000000
 ----------------------------------------------------------------
 Molecular Point Group                 Cs    NOp =  2
 Largest Abelian Subgroup              Cs    NOp =  2
 Nuclear Repulsion Energy =        2502.89337411 hartrees
 There are      106 alpha and      106 beta electrons
 Requested basis set is 6-311++G(d,p)
 There are 128 shells and 378 basis functions

 Total QAlloc Memory Limit   2000 MB
 Mega-Array Size       188 MB
 MEM_STATIC part       192 MB

                       Distance Matrix (Angstroms)
             C (  1)   C (  2)   C (  3)   C (  4)   C (  5)   C (  6)
   C (  2)  1.391032
   C (  3)  2.384750  1.390746
   C (  4)  2.783845  2.435157  1.392815
   C (  5)  2.407682  2.807097  2.406458  1.403069
   C (  6)  1.392823  2.434862  2.783019  2.435286  1.404359
   F (  7)  1.335583  2.342915  3.599461  4.119388  3.628492  2.357543
   Br(  8)  2.867708  1.890146  2.864419  4.179097  4.697239  4.181142
   F (  9)  3.599478  2.342455  1.335834  2.357607  3.627346  4.118809
   I ( 10)  4.903798  4.368130  3.033872  2.121848  3.121508  4.433647
   Cl( 11)  4.010859  4.544685  4.009052  2.722228  1.737588  2.724488
   I ( 12)  3.034686  4.367423  4.898444  4.425199  3.112890  2.116890
             F (  7)   Br(  8)   F (  9)   I ( 10)   Cl( 11)
   Br(  8)  3.036406
   F (  9)  4.684794  3.029775
   I ( 10)  6.238784  5.849600  3.125308
   Cl( 11)  5.081333  6.434826  5.079088  3.442975
   I ( 12)  3.132182  5.856590  6.233770  6.212041  3.432941

 A cutoff of  1.0D-11 yielded   5229 shell pairs
 There are     50741 function pairs (     56236 Cartesian)
 Smallest overlap matrix eigenvalue = 1.08E-06

 Q-Chem warning in module stvman/mkSTV.C, line 318:

 Overlap eigenvalue is smaller than square root of threshold
 Use THRESH >= 12 to get rid of this warning

 Guess from superposition of atomic densities
 Warning:  Energy on first SCF cycle will be non-variational
 SAD guess density has 212.000000 electrons

 -----------------------------------------------------------------------
  General SCF calculation program by
  Eric Jon Sundstrom, Paul Horn, Yuezhi Mao, Dmitri Zuev, Alec White,
  David Stuck, Shaama M.S., Shane Yost, Joonho Lee, David Small,
  Daniel Levine, Susi Lehtola, Hugh Burton, Evgeny Epifanovsky,
  Bang C. Huynh
 -----------------------------------------------------------------------
 Exchange:     0.2000 Hartree-Fock + 0.0800 Slater + 0.7200 B88
 Correlation:  0.1900 VWN1RPA + 0.8100 LYP
 Using SG-1 standard quadrature grid
 using 6 threads for integral computing
 -------------------------------------------------------
 OpenMP Integral computing Module                
 Release: version 2.0, May 2017, Q-Chem Inc. Pleasanton 
 -------------------------------------------------------
 A restricted SCF calculation will be
 performed using DIIS
 SCF converges when DIIS error is below 1.0e-08
 ---------------------------------------
  Cycle       Energy         DIIS error
 ---------------------------------------
    1  -17304.1731296565      2.99e-02  
    2  -17301.7569132510      2.12e-03  
    3  -17301.7236141334      2.46e-03  
    4  -17301.7971495646      7.32e-04  
    5  -17301.8067061289      2.71e-04  
    6  -17301.8077544994      7.20e-05  
    7  -17301.8078300394      2.17e-05  
    8  -17301.8078374079      1.07e-05  
    9  -17301.8078392402      1.79e-06  
   10  -17301.8078392711      4.14e-07  
   11  -17301.8078392735      1.98e-07  
   12  -17301.8078392745      4.58e-08  
   13  -17301.8078392758      1.83e-08  
   14  -17301.8078392775      7.34e-09  Convergence criterion met
 ---------------------------------------
 SCF time:   CPU 212.68s  wall 39.00s 
 SCF   energy in the final basis set =   -17301.8078392775
 Total energy in the final basis set =   -17301.8078392775

 --------------------------------------------------------------
             Orbital Energies (a.u.) and Symmetries
 --------------------------------------------------------------

 Alpha MOs, Restricted
 -- Occupied --                  
*******-1165.89 -482.86 -176.32 -176.32 -165.73 -165.73 -165.73
  1 A'    2 A'    3 A'    4 A'    5 A'    6 A'    7 A'    1 A"                 
-165.73 -165.73 -165.73 -101.59  -62.52  -56.34  -56.33  -56.33
  2 A"    8 A'    9 A'   10 A'   11 A'   12 A'    3 A"   13 A'                 
-35.821 -35.821 -31.314 -31.314 -31.308 -31.308 -31.307 -31.307
 14 A'   15 A'   16 A'   17 A'    4 A"    5 A"   18 A'   19 A'                 
-24.733 -24.732 -22.965 -22.965 -22.963 -22.963 -22.963 -22.963
 20 A'   21 A'   22 A'   23 A'    6 A"    7 A"   24 A'   25 A'                 
-22.958 -22.958 -22.958 -22.958 -10.318 -10.318 -10.294 -10.276
 26 A'    8 A"   27 A'    9 A"   28 A'   29 A'   30 A'   31 A'                 
-10.269 -10.269  -9.502  -8.725  -7.266  -7.256  -7.256  -6.557
 32 A'   33 A'   34 A'   35 A'   36 A'   10 A"   37 A'   38 A'                 
 -6.543  -6.542  -6.370  -6.370  -4.783  -4.783  -4.767  -4.767
 11 A"   39 A'   40 A'   41 A'   42 A'   43 A'   12 A"   13 A"                 
 -4.767  -4.767  -2.668  -2.664  -2.663  -2.652  -2.652  -2.049
 44 A'   45 A'   46 A'   14 A"   47 A'   15 A"   48 A'   49 A'                 
 -2.049  -2.044  -2.044  -2.044  -2.043  -2.030  -2.030  -2.030
 50 A'   16 A"   17 A"   51 A'   52 A'   53 A'   18 A"   54 A'                 
 -2.030  -1.278  -1.277  -0.948  -0.898  -0.842  -0.819  -0.765
 19 A"   55 A'   56 A'   57 A'   58 A'   59 A'   60 A'   61 A'                 
 -0.706  -0.694  -0.644  -0.630  -0.599  -0.589  -0.543  -0.527
 62 A'   63 A'   64 A'   65 A'   66 A'   67 A'   68 A'   20 A"                 
 -0.509  -0.493  -0.472  -0.456  -0.437  -0.434  -0.403  -0.396
 21 A"   69 A'   70 A'   71 A'   22 A"   72 A'   73 A'   74 A'                 
 -0.382  -0.357  -0.341  -0.337  -0.320  -0.295  -0.291  -0.278
 23 A"   75 A'   24 A"   25 A"   76 A'   26 A"   77 A'   78 A'                 
 -0.269  -0.264
 27 A"   28 A"                                                                 
 -- Virtual --                   
 -0.097  -0.068  -0.058  -0.052  -0.037  -0.012   0.011   0.026
 79 A'   29 A"   30 A"   80 A'   81 A'   82 A'   83 A'   84 A'                 
  0.027   0.042   0.047   0.054   0.059   0.059   0.077   0.077
 85 A'   31 A"   86 A'   87 A'   32 A"   88 A'   89 A'   90 A'                 
  0.086   0.087   0.091   0.093   0.094   0.115   0.117   0.122
 33 A"   34 A"   91 A'   35 A"   92 A'   93 A'   94 A'   36 A"                 
  0.124   0.132   0.135   0.143   0.162   0.165   0.168   0.173
 95 A'   96 A'   37 A"   38 A"   97 A'   98 A'   99 A'  100 A'                 
  0.178   0.190   0.190   0.196   0.206   0.207   0.211   0.226
101 A'   39 A"  102 A'  103 A'  104 A'  105 A'  106 A'  107 A'                 
  0.228   0.236   0.247   0.259   0.260   0.283   0.291   0.298
108 A'   40 A"  109 A'   41 A"  110 A'  111 A'  112 A'   42 A"                 
  0.298   0.312   0.327   0.331   0.347   0.353   0.355   0.375
113 A'  114 A'  115 A'   43 A"  116 A'  117 A'  118 A'  119 A'                 
  0.386   0.392   0.393   0.394   0.401   0.417   0.418   0.430
120 A'   44 A"  121 A'   45 A"  122 A'  123 A'  124 A'   46 A"                 
  0.434   0.440   0.448   0.479   0.483   0.488   0.493   0.495
 47 A"  125 A'   48 A"  126 A'  127 A'   49 A"  128 A'  129 A'                 
  0.497   0.498   0.531   0.533   0.539   0.550   0.554   0.568
 50 A"  130 A'  131 A'   51 A"   52 A"  132 A'  133 A'   53 A"                 
  0.577   0.594   0.597   0.615   0.626   0.632   0.657   0.660
 54 A"  134 A'  135 A'  136 A'  137 A'   55 A"   56 A"  138 A'                 
  0.684   0.702   0.704   0.734   0.756   0.767   0.782   0.806
139 A'  140 A'  141 A'  142 A'   57 A"  143 A'  144 A'  145 A'                 
  0.806   0.809   0.838   0.851   0.871   0.897   0.913   0.918
146 A'  147 A'   58 A"  148 A'  149 A'   59 A"  150 A'  151 A'                 
  0.931   0.940   0.956   0.975   1.014   1.046   1.068   1.076
 60 A"  152 A'  153 A'  154 A'  155 A'  156 A'  157 A'   61 A"                 
  1.093   1.124   1.143   1.179   1.182   1.210   1.256   1.268
158 A'  159 A'   62 A"   63 A"  160 A'   64 A"   65 A"  161 A'                 
  1.344   1.345   1.348   1.364   1.411   1.416   1.425   1.436
 66 A"  162 A'   67 A"  163 A'   68 A"   69 A"  164 A'  165 A'                 
  1.456   1.457   1.465   1.487   1.495   1.534   1.537   1.557
166 A'  167 A'  168 A'  169 A'  170 A'  171 A'  172 A'  173 A'                 
  1.610   1.615   1.709   1.721   1.755   1.757   1.807   1.810
174 A'  175 A'   70 A"   71 A"  176 A'  177 A'  178 A'  179 A'                 
  1.837   1.841   1.891   1.995   2.023   2.029   2.042   2.094
 72 A"   73 A"   74 A"  180 A'   75 A"  181 A'  182 A'  183 A'                 
  2.158   2.183   2.218   2.221   2.244   2.246   2.283   2.296
184 A'  185 A'  186 A'  187 A'   76 A"   77 A"  188 A'  189 A'                 
  2.333   2.405   2.468   2.546   2.559   2.668   2.712   2.797
190 A'  191 A'  192 A'  193 A'   78 A"   79 A"   80 A"   81 A"                 
  2.814   2.814   2.959   2.998   3.030   3.070   3.088   3.157
 82 A"  194 A'  195 A'  196 A'   83 A"  197 A'  198 A'  199 A'                 
  3.180   3.366   3.416   3.629   3.733   3.750   3.750   3.758
200 A'  201 A'  202 A'  203 A'  204 A'   84 A"   85 A"  205 A'                 
  3.872   3.907   3.948   3.955   3.958   3.959   3.984   3.994
206 A'  207 A'   86 A"   87 A"   88 A"   89 A"   90 A"  208 A'                 
  4.015   4.019   4.029   4.052   4.054   4.084   4.106   4.158
 91 A"  209 A'   92 A"  210 A'  211 A'   93 A"  212 A'  213 A'                 
  4.162   4.258   4.285   4.299   4.411   4.446   4.527   4.800
214 A'  215 A'  216 A'  217 A'  218 A'  219 A'  220 A'  221 A'                 
  4.818   4.852   6.002   6.016   6.109   6.115   6.155   6.164
222 A'  223 A'   94 A"   95 A"  224 A'  225 A'  226 A'  227 A'                 
  6.291   6.302   6.430   6.437   6.652   6.740   6.758   7.549
 96 A"   97 A"  228 A'  229 A'  230 A'  231 A'  232 A'   98 A"                 
  7.667   7.755   9.762  23.274  23.772  23.774  23.929  23.947
233 A'  234 A'  235 A'  236 A'  237 A'  238 A'  239 A'  240 A'                 
 24.035  25.806  26.191  26.600  27.879  27.936  28.341  28.352
241 A'   99 A"  242 A'  243 A'  244 A'  245 A'  100 A"  101 A"                 
 28.415  28.421  28.427  28.434  28.521  28.524  28.543  28.548
246 A'  247 A'  248 A'  249 A'  102 A"  103 A"  250 A'  104 A"                 
 28.552  28.557  28.615  28.619  28.725  28.739  47.975  66.766
251 A'  105 A"  252 A'  253 A'  254 A'  255 A'  256 A'  257 A'                 
 66.767 127.881 127.890 127.945 127.950 127.972 127.976 151.671
258 A'  106 A"  107 A"  259 A'  260 A'  261 A'  262 A'  263 A'                 
151.717 215.754 289.744 289.862 289.9761020.7861901.8351901.882
264 A'  265 A'  108 A"  266 A'  267 A'  268 A'  269 A'  270 A'                 

 Beta MOs, Restricted
 -- Occupied --                  
*******-1165.89 -482.86 -176.32 -176.32 -165.73 -165.73 -165.73
  1 A'    2 A'    3 A'    4 A'    5 A'    6 A'    7 A'    1 A"                 
-165.73 -165.73 -165.73 -101.59  -62.52  -56.34  -56.33  -56.33
  2 A"    8 A'    9 A'   10 A'   11 A'   12 A'    3 A"   13 A'                 
-35.821 -35.821 -31.314 -31.314 -31.308 -31.308 -31.307 -31.307
 14 A'   15 A'   16 A'   17 A'    4 A"    5 A"   18 A'   19 A'                 
-24.733 -24.732 -22.965 -22.965 -22.963 -22.963 -22.963 -22.963
 20 A'   21 A'   22 A'   23 A'    6 A"    7 A"   24 A'   25 A'                 
-22.958 -22.958 -22.958 -22.958 -10.318 -10.318 -10.294 -10.276
 26 A'    8 A"   27 A'    9 A"   28 A'   29 A'   30 A'   31 A'                 
-10.269 -10.269  -9.502  -8.725  -7.266  -7.256  -7.256  -6.557
 32 A'   33 A'   34 A'   35 A'   36 A'   10 A"   37 A'   38 A'                 
 -6.543  -6.542  -6.370  -6.370  -4.783  -4.783  -4.767  -4.767
 11 A"   39 A'   40 A'   41 A'   42 A'   43 A'   12 A"   13 A"                 
 -4.767  -4.767  -2.668  -2.664  -2.663  -2.652  -2.652  -2.049
 44 A'   45 A'   46 A'   14 A"   47 A'   15 A"   48 A'   49 A'                 
 -2.049  -2.044  -2.044  -2.044  -2.043  -2.030  -2.030  -2.030
 50 A'   16 A"   17 A"   51 A'   52 A'   53 A'   18 A"   54 A'                 
 -2.030  -1.278  -1.277  -0.948  -0.898  -0.842  -0.819  -0.765
 19 A"   55 A'   56 A'   57 A'   58 A'   59 A'   60 A'   61 A'                 
 -0.706  -0.694  -0.644  -0.630  -0.599  -0.589  -0.543  -0.527
 62 A'   63 A'   64 A'   65 A'   66 A'   67 A'   68 A'   20 A"                 
 -0.509  -0.493  -0.472  -0.456  -0.437  -0.434  -0.403  -0.396
 21 A"   69 A'   70 A'   71 A'   22 A"   72 A'   73 A'   74 A'                 
 -0.382  -0.357  -0.341  -0.337  -0.320  -0.295  -0.291  -0.278
 23 A"   75 A'   24 A"   25 A"   76 A'   26 A"   77 A'   78 A'                 
 -0.269  -0.264
 27 A"   28 A"                                                                 
 -- Virtual --                   
 -0.097  -0.068  -0.058  -0.052  -0.037  -0.012   0.011   0.026
 79 A'   29 A"   30 A"   80 A'   81 A'   82 A'   83 A'   84 A'                 
  0.027   0.042   0.047   0.054   0.059   0.059   0.077   0.077
 85 A'   31 A"   86 A'   87 A'   32 A"   88 A'   89 A'   90 A'                 
  0.086   0.087   0.091   0.093   0.094   0.115   0.117   0.122
 33 A"   34 A"   91 A'   35 A"   92 A'   93 A'   94 A'   36 A"                 
  0.124   0.132   0.135   0.143   0.162   0.165   0.168   0.173
 95 A'   96 A'   37 A"   38 A"   97 A'   98 A'   99 A'  100 A'                 
  0.178   0.190   0.190   0.196   0.206   0.207   0.211   0.226
101 A'   39 A"  102 A'  103 A'  104 A'  105 A'  106 A'  107 A'                 
  0.228   0.236   0.247   0.259   0.260   0.283   0.291   0.298
108 A'   40 A"  109 A'   41 A"  110 A'  111 A'  112 A'   42 A"                 
  0.298   0.312   0.327   0.331   0.347   0.353   0.355   0.375
113 A'  114 A'  115 A'   43 A"  116 A'  117 A'  118 A'  119 A'                 
  0.386   0.392   0.393   0.394   0.401   0.417   0.418   0.430
120 A'   44 A"  121 A'   45 A"  122 A'  123 A'  124 A'   46 A"                 
  0.434   0.440   0.448   0.479   0.483   0.488   0.493   0.495
 47 A"  125 A'   48 A"  126 A'  127 A'   49 A"  128 A'  129 A'                 
  0.497   0.498   0.531   0.533   0.539   0.550   0.554   0.568
 50 A"  130 A'  131 A'   51 A"   52 A"  132 A'  133 A'   53 A"                 
  0.577   0.594   0.597   0.615   0.626   0.632   0.657   0.660
 54 A"  134 A'  135 A'  136 A'  137 A'   55 A"   56 A"  138 A'                 
  0.684   0.702   0.704   0.734   0.756   0.767   0.782   0.806
139 A'  140 A'  141 A'  142 A'   57 A"  143 A'  144 A'  145 A'                 
  0.806   0.809   0.838   0.851   0.871   0.897   0.913   0.918
146 A'  147 A'   58 A"  148 A'  149 A'   59 A"  150 A'  151 A'                 
  0.931   0.940   0.956   0.975   1.014   1.046   1.068   1.076
 60 A"  152 A'  153 A'  154 A'  155 A'  156 A'  157 A'   61 A"                 
  1.093   1.124   1.143   1.179   1.182   1.210   1.256   1.268
158 A'  159 A'   62 A"   63 A"  160 A'   64 A"   65 A"  161 A'                 
  1.344   1.345   1.348   1.364   1.411   1.416   1.425   1.436
 66 A"  162 A'   67 A"  163 A'   68 A"   69 A"  164 A'  165 A'                 
  1.456   1.457   1.465   1.487   1.495   1.534   1.537   1.557
166 A'  167 A'  168 A'  169 A'  170 A'  171 A'  172 A'  173 A'                 
  1.610   1.615   1.709   1.721   1.755   1.757   1.807   1.810
174 A'  175 A'   70 A"   71 A"  176 A'  177 A'  178 A'  179 A'                 
  1.837   1.841   1.891   1.995   2.023   2.029   2.042   2.094
 72 A"   73 A"   74 A"  180 A'   75 A"  181 A'  182 A'  183 A'                 
  2.158   2.183   2.218   2.221   2.244   2.246   2.283   2.296
184 A'  185 A'  186 A'  187 A'   76 A"   77 A"  188 A'  189 A'                 
  2.333   2.405   2.468   2.546   2.559   2.668   2.712   2.797
190 A'  191 A'  192 A'  193 A'   78 A"   79 A"   80 A"   81 A"                 
  2.814   2.814   2.959   2.998   3.030   3.070   3.088   3.157
 82 A"  194 A'  195 A'  196 A'   83 A"  197 A'  198 A'  199 A'                 
  3.180   3.366   3.416   3.629   3.733   3.750   3.750   3.758
200 A'  201 A'  202 A'  203 A'  204 A'   84 A"   85 A"  205 A'                 
  3.872   3.907   3.948   3.955   3.958   3.959   3.984   3.994
206 A'  207 A'   86 A"   87 A"   88 A"   89 A"   90 A"  208 A'                 
  4.015   4.019   4.029   4.052   4.054   4.084   4.106   4.158
 91 A"  209 A'   92 A"  210 A'  211 A'   93 A"  212 A'  213 A'                 
  4.162   4.258   4.285   4.299   4.411   4.446   4.527   4.800
214 A'  215 A'  216 A'  217 A'  218 A'  219 A'  220 A'  221 A'                 
  4.818   4.852   6.002   6.016   6.109   6.115   6.155   6.164
222 A'  223 A'   94 A"   95 A"  224 A'  225 A'  226 A'  227 A'                 
  6.291   6.302   6.430   6.437   6.652   6.740   6.758   7.549
 96 A"   97 A"  228 A'  229 A'  230 A'  231 A'  232 A'   98 A"                 
  7.667   7.755   9.762  23.274  23.772  23.774  23.929  23.947
233 A'  234 A'  235 A'  236 A'  237 A'  238 A'  239 A'  240 A'                 
 24.035  25.806  26.191  26.600  27.879  27.936  28.341  28.352
241 A'   99 A"  242 A'  243 A'  244 A'  245 A'  100 A"  101 A"                 
 28.415  28.421  28.427  28.434  28.521  28.524  28.543  28.548
246 A'  247 A'  248 A'  249 A'  102 A"  103 A"  250 A'  104 A"                 
 28.552  28.557  28.615  28.619  28.725  28.739  47.975  66.766
251 A'  105 A"  252 A'  253 A'  254 A'  255 A'  256 A'  257 A'                 
 66.767 127.881 127.890 127.945 127.950 127.972 127.976 151.671
258 A'  106 A"  107 A"  259 A'  260 A'  261 A'  262 A'  263 A'                 
151.717 215.754 289.744 289.862 289.9761020.7861901.8351901.882
264 A'  265 A'  108 A"  266 A'  267 A'  268 A'  269 A'  270 A'                 
 --------------------------------------------------------------

          Ground-State Mulliken Net Atomic Charges

     Atom                 Charge (a.u.)
  ----------------------------------------
      1 C                    -1.924600
      2 C                     2.231584
      3 C                    -1.946728
      4 C                     0.530493
      5 C                     0.041724
      6 C                     0.548883
      7 F                    -0.070385
      8 Br                   -0.064517
      9 F                    -0.069365
     10 I                     0.096319
     11 Cl                    0.530426
     12 I                     0.096167
  ----------------------------------------
  Sum of atomic charges =     0.000000

 -----------------------------------------------------------------
                    Cartesian Multipole Moments
 -----------------------------------------------------------------
    Charge (ESU x 10^10)
                -0.0000
    Dipole Moment (Debye)
         X       0.0039      Y      -0.6941      Z       0.0000
       Tot       0.6941
    Quadrupole Moments (Debye-Ang)
        XX    -129.0040     XY      -0.0421     YY    -129.1139
        XZ      -0.0000     YZ      -0.0000     ZZ    -131.7077
    Octopole Moments (Debye-Ang^2)
       XXX      -0.0957    XXY     -30.8650    XYY      -0.3509
       YYY      24.5475    XXZ       0.0000    XYZ       0.0000
       YYZ      -0.0000    XZZ      -0.0625    YZZ       6.7814
       ZZZ       0.0000
    Hexadecapole Moments (Debye-Ang^3)
      XXXX   -3709.8155   XXXY       0.5407   XXYY   -1156.9256
      XYYY      -1.2256   YYYY   -2968.0164   XXXZ      -0.0000
      XXYZ      -0.0000   XYYZ      -0.0000   YYYZ      -0.0000
      XXZZ    -696.1037   XYZZ       0.0660   YYZZ    -564.4677
      XZZZ      -0.0000   YZZZ      -0.0000   ZZZZ    -162.6655
 -----------------------------------------------------------------
 Calculating MO derivatives via CPSCF
    1     0    39    0.0296702  
    2     0    39    0.0063823  
    3     0    39    0.0012722  
    4     0    39    0.0001765  
    5    22    17    0.0000215  
    6    37     2    0.0000013  
    7    39     0    0.0000001  Converged
 Time for AOints: 252.1 s (CPU) 42.4 s (wall)
 ------------------------------------------------------------------------------
                     AOints        : Timing summary (seconds)
 ------------------------------------------------------------------------------
     job step          cpu (% of tot)      sys (% of tot)     wall (% of tot)
 ------------------------------------------------------------------------------
  AOints            0.2521E+03 ( 8.0)   0.1500E-04 ( 5.9)   0.4236E+02 ( 7.8)
 ------------------------------------------------------------------------------
   Grand Totals     0.3142E+04          0.2560E-03          0.5406E+03
 ------------------------------------------------------------------------------
 Polarizability Matrix (a.u.)
            1           2           3
    1-209.6515537   0.0715069  -0.0000000
    2   0.0715069-203.2661070   0.0000000
    3  -0.0000000   0.0000000 -93.9236791
 Calculating analytic Hessian of the SCF energy

 Direct stationary perturbation theory relativistic correction:

 rels  =     211.627152447485
 relv  =    -707.940143699372
 rel2e =      98.179506798853
 E_rel =    -398.133484453033

 Hessian of the SCF Energy
            1           2           3           4           5           6
    1   0.6671897  -0.0000720  -0.0000000  -0.2529392   0.1354078  -0.0000000
    2  -0.0000720   0.6561323   0.0000000   0.0629703  -0.1618662   0.0000000
    3  -0.0000000   0.0000000   0.1424707  -0.0000000   0.0000000  -0.0607548
    4  -0.2529392   0.0629703  -0.0000000   0.6545557   0.0005430  -0.0000000
    5   0.1354078  -0.1618662   0.0000000   0.0005430   0.5302248   0.0000000
    6  -0.0000000   0.0000000  -0.0607548  -0.0000000   0.0000000   0.0980686
    7  -0.0587820   0.0299201   0.0000000  -0.2513444  -0.1366275   0.0000000
    8  -0.0311628   0.0745929  -0.0000000  -0.0640962  -0.1638279   0.0000000
    9  -0.0000000   0.0000000   0.0007462  -0.0000000   0.0000000  -0.0608628
   10  -0.0181021   0.0291673   0.0000000   0.0294090  -0.0202819   0.0000000
   11   0.0308699  -0.0540537  -0.0000000  -0.0752066  -0.0258714  -0.0000000
   12  -0.0000000   0.0000000   0.0002123   0.0000000  -0.0000000   0.0109682
   13   0.0356478  -0.0810792  -0.0000000  -0.0682814  -0.0003603   0.0000000
   14  -0.0241771  -0.0265627   0.0000000  -0.0002917   0.0002027  -0.0000000
   15   0.0000000  -0.0000000   0.0018328   0.0000000  -0.0000000   0.0010104
   16  -0.0990896   0.0454989   0.0000000   0.0284700   0.0208977  -0.0000000
   17  -0.0194665  -0.3074480   0.0000000   0.0757253  -0.0249834   0.0000000
   18   0.0000000  -0.0000000  -0.0603275  -0.0000000  -0.0000000   0.0109418
   19  -0.2567954  -0.1092198   0.0000000  -0.0576045  -0.0295959  -0.0000000
   20  -0.1121373  -0.1342972   0.0000000   0.0068723   0.0068522   0.0000000
   21   0.0000000   0.0000000  -0.0399860  -0.0000000  -0.0000000   0.0071375
   22   0.0018880   0.0179114  -0.0000000  -0.0318125   0.0010175  -0.0000000
   23  -0.0006512  -0.0332999  -0.0000000   0.0009097  -0.1638120  -0.0000000
   24   0.0000000  -0.0000000   0.0037390  -0.0000000   0.0000000  -0.0167368
   25   0.0018819  -0.0075254  -0.0000000  -0.0579026   0.0289700   0.0000000
   26  -0.0010643  -0.0052542   0.0000000  -0.0074365   0.0070196  -0.0000000
   27  -0.0000000   0.0000000   0.0054406  -0.0000000  -0.0000000   0.0071636
   28  -0.0003321   0.0007943  -0.0000000   0.0032698   0.0001837  -0.0000000
   29  -0.0000156   0.0001516   0.0000000   0.0028860  -0.0016828  -0.0000000
   30   0.0000000  -0.0000000  -0.0007852  -0.0000000   0.0000000   0.0021382
   31  -0.0035258   0.0009739   0.0000000   0.0008932   0.0000100   0.0000000
   32  -0.0025327   0.0030966  -0.0000000  -0.0000214  -0.0005443   0.0000000
   33  -0.0000000   0.0000000   0.0040320  -0.0000000   0.0000000  -0.0012150
   34  -0.0170405   0.0106650  -0.0000000   0.0032842  -0.0001635   0.0000000
   35   0.0250220  -0.0112021   0.0000000  -0.0028601  -0.0017098  -0.0000000
   36  -0.0000000   0.0000000   0.0033799   0.0000000  -0.0000000   0.0021411
            7           8           9          10          11          12
    1  -0.0587820  -0.0311628  -0.0000000  -0.0181021   0.0308699  -0.0000000
    2   0.0299201   0.0745929   0.0000000   0.0291673  -0.0540537   0.0000000
    3   0.0000000  -0.0000000   0.0007462   0.0000000  -0.0000000   0.0002123
    4  -0.2513444  -0.0640962  -0.0000000   0.0294090  -0.0752066   0.0000000
    5  -0.1366275  -0.1638279   0.0000000  -0.0202819  -0.0258714  -0.0000000
    6   0.0000000   0.0000000  -0.0608628   0.0000000  -0.0000000   0.0109682
    7   0.6670544   0.0009784  -0.0000000  -0.0988171   0.0213156   0.0000000
    8   0.0009784   0.6565388  -0.0000000  -0.0437038  -0.3076369   0.0000000
    9  -0.0000000  -0.0000000   0.1426261   0.0000000  -0.0000000  -0.0604614
   10  -0.0988171  -0.0437038   0.0000000   0.4717403  -0.0778474   0.0000000
   11   0.0213156  -0.3076369  -0.0000000  -0.0778474   0.5654657   0.0000000
   12   0.0000000   0.0000000  -0.0604614   0.0000000   0.0000000   0.0988765
   13   0.0347045   0.0817161  -0.0000000  -0.2459144   0.0585182  -0.0000000
   14   0.0247079  -0.0257663   0.0000000   0.1071557  -0.1380731   0.0000000
   15  -0.0000000  -0.0000000   0.0019649  -0.0000000   0.0000000  -0.0540792
   16  -0.0176019  -0.0288764  -0.0000000  -0.0527547   0.0251873   0.0000000
   17  -0.0305478  -0.0546140   0.0000000  -0.0261318   0.0559507  -0.0000000
   18  -0.0000000   0.0000000   0.0002210  -0.0000000   0.0000000   0.0099733
   19   0.0017931   0.0075895   0.0000000   0.0003699  -0.0025569   0.0000000
   20   0.0011266  -0.0051761   0.0000000  -0.0014341   0.0017453  -0.0000000
   21  -0.0000000   0.0000000   0.0054471   0.0000000   0.0000000  -0.0012997
   22   0.0020531  -0.0175835   0.0000000  -0.0025522   0.0001906   0.0000000
   23   0.0009740  -0.0337977   0.0000000  -0.0023245   0.0030339   0.0000000
   24   0.0000000   0.0000000   0.0038094  -0.0000000  -0.0000000   0.0027328
   25  -0.2582673   0.1077130   0.0000000  -0.0143699   0.0155907  -0.0000000
   26   0.1106903  -0.1321626   0.0000000   0.0489052  -0.0319050   0.0000000
   27   0.0000000   0.0000000  -0.0401247   0.0000000  -0.0000000   0.0060717
   28  -0.0169343  -0.0107685  -0.0000000  -0.0686599  -0.0179017   0.0000000
   29  -0.0250546  -0.0114279   0.0000000  -0.0176705  -0.0305629   0.0000000
   30  -0.0000000  -0.0000000   0.0033910  -0.0000000   0.0000000  -0.0183588
   31  -0.0035251  -0.0010168   0.0000000  -0.0002810   0.0248327   0.0000000
   32   0.0025075   0.0031398  -0.0000000   0.0053225  -0.0378955  -0.0000000
   33   0.0000000   0.0000000   0.0040417   0.0000000  -0.0000000   0.0030372
   34  -0.0003314  -0.0007919  -0.0000000  -0.0000665  -0.0029932  -0.0000000
   35   0.0000144   0.0001480   0.0000000  -0.0011650  -0.0001907   0.0000000
   36   0.0000000   0.0000000  -0.0007985  -0.0000000  -0.0000000   0.0023272
           13          14          15          16          17          18
    1   0.0356478  -0.0241771   0.0000000  -0.0990896  -0.0194665   0.0000000
    2  -0.0810792  -0.0265627  -0.0000000   0.0454989  -0.3074480  -0.0000000
    3  -0.0000000   0.0000000   0.0018328   0.0000000   0.0000000  -0.0603275
    4  -0.0682814  -0.0002917   0.0000000   0.0284700   0.0757253  -0.0000000
    5  -0.0003603   0.0002027  -0.0000000   0.0208977  -0.0249834  -0.0000000
    6   0.0000000  -0.0000000   0.0010104  -0.0000000   0.0000000   0.0109418
    7   0.0347045   0.0247079  -0.0000000  -0.0176019  -0.0305478  -0.0000000
    8   0.0817161  -0.0257663  -0.0000000  -0.0288764  -0.0546140   0.0000000
    9  -0.0000000   0.0000000   0.0019649  -0.0000000   0.0000000   0.0002210
   10  -0.2459144   0.1071557  -0.0000000  -0.0527547  -0.0261318  -0.0000000
   11   0.0585182  -0.1380731   0.0000000   0.0251873   0.0559507   0.0000000
   12  -0.0000000   0.0000000  -0.0540792   0.0000000  -0.0000000   0.0099733
   13   0.5755953  -0.0011241   0.0000000  -0.2422779  -0.0581022   0.0000000
   14  -0.0011241   0.4945790   0.0000000  -0.1068882  -0.1390163  -0.0000000
   15   0.0000000   0.0000000   0.1140400   0.0000000  -0.0000000  -0.0542297
   16  -0.2422779  -0.1068882   0.0000000   0.4697748   0.0755390  -0.0000000
   17  -0.0581022  -0.1390163  -0.0000000   0.0755390   0.5647010   0.0000000
   18   0.0000000  -0.0000000  -0.0542297  -0.0000000   0.0000000   0.0985376
   19  -0.0004390   0.0017981  -0.0000000  -0.0138996  -0.0154943   0.0000000
   20   0.0061063  -0.0032569   0.0000000  -0.0487774  -0.0324379  -0.0000000
   21   0.0000000  -0.0000000   0.0053468  -0.0000000   0.0000000   0.0060770
   22   0.0002102   0.0000046   0.0000000  -0.0025762  -0.0002515  -0.0000000
   23   0.0000097  -0.0004946  -0.0000000   0.0022544   0.0030339   0.0000000
   24  -0.0000000   0.0000000  -0.0009068  -0.0000000   0.0000000   0.0027202
   25  -0.0003776  -0.0017371   0.0000000   0.0003453   0.0025276   0.0000000
   26  -0.0060611  -0.0033358  -0.0000000   0.0014135   0.0017853  -0.0000000
   27  -0.0000000  -0.0000000   0.0053146  -0.0000000   0.0000000  -0.0013054
   28  -0.0251608  -0.0113482   0.0000000  -0.0000707   0.0029753   0.0000000
   29  -0.0002750   0.0014976  -0.0000000   0.0011629  -0.0001578   0.0000000
   30   0.0000000  -0.0000000   0.0013081   0.0000000  -0.0000000   0.0023219
   31  -0.0379806   0.0005867  -0.0000000  -0.0001130  -0.0244157   0.0000000
   32   0.0005118  -0.1613327   0.0000000  -0.0049862  -0.0378742  -0.0000000
   33   0.0000000  -0.0000000  -0.0229897  -0.0000000   0.0000000   0.0029992
   34  -0.0257258   0.0113104   0.0000000  -0.0702071   0.0176434   0.0000000
   35   0.0001591   0.0015709  -0.0000000   0.0175439  -0.0289586  -0.0000000
   36   0.0000000   0.0000000   0.0013878   0.0000000  -0.0000000  -0.0179295
           19          20          21          22          23          24
    1  -0.2567954  -0.1121373   0.0000000   0.0018880  -0.0006512   0.0000000
    2  -0.1092198  -0.1342972   0.0000000   0.0179114  -0.0332999  -0.0000000
    3   0.0000000   0.0000000  -0.0399860  -0.0000000  -0.0000000   0.0037390
    4  -0.0576045   0.0068723  -0.0000000  -0.0318125   0.0009097  -0.0000000
    5  -0.0295959   0.0068522  -0.0000000   0.0010175  -0.1638120   0.0000000
    6  -0.0000000   0.0000000   0.0071375  -0.0000000  -0.0000000  -0.0167368
    7   0.0017931   0.0011266  -0.0000000   0.0020531   0.0009740   0.0000000
    8   0.0075895  -0.0051761   0.0000000  -0.0175835  -0.0337977   0.0000000
    9   0.0000000   0.0000000   0.0054471   0.0000000   0.0000000   0.0038094
   10   0.0003699  -0.0014341   0.0000000  -0.0025522  -0.0023245  -0.0000000
   11  -0.0025569   0.0017453   0.0000000   0.0001906   0.0030339  -0.0000000
   12   0.0000000  -0.0000000  -0.0012997   0.0000000   0.0000000   0.0027328
   13  -0.0004390   0.0061063   0.0000000   0.0002102   0.0000097  -0.0000000
   14   0.0017981  -0.0032569  -0.0000000   0.0000046  -0.0004946   0.0000000
   15  -0.0000000   0.0000000   0.0053468   0.0000000  -0.0000000  -0.0009068
   16  -0.0138996  -0.0487774  -0.0000000  -0.0025762   0.0022544  -0.0000000
   17  -0.0154943  -0.0324379   0.0000000  -0.0002515   0.0030339   0.0000000
   18   0.0000000  -0.0000000   0.0060770  -0.0000000   0.0000000   0.0027202
   19   0.3285708   0.1458506   0.0000000   0.0007275   0.0002224  -0.0000000
   20   0.1458506   0.1688338  -0.0000000   0.0050184   0.0020427  -0.0000000
   21   0.0000000  -0.0000000   0.0209710   0.0000000   0.0000000  -0.0021404
   22   0.0007275   0.0050184   0.0000000   0.0318354  -0.0011565   0.0000000
   23   0.0002224   0.0020427   0.0000000  -0.0011565   0.2241759  -0.0000000
   24  -0.0000000  -0.0000000  -0.0021404   0.0000000  -0.0000000   0.0086114
   25  -0.0033203   0.0006169  -0.0000000   0.0006386  -0.0002345   0.0000000
   26  -0.0006487   0.0012202  -0.0000000  -0.0051623   0.0018757   0.0000000
   27   0.0000000  -0.0000000   0.0000773  -0.0000000   0.0000000  -0.0021443
   28  -0.0010818  -0.0007309  -0.0000000  -0.0002434  -0.0001576   0.0000000
   29  -0.0005938  -0.0003024  -0.0000000  -0.0006304  -0.0006909   0.0000000
   30  -0.0000000   0.0000000   0.0000823  -0.0000000  -0.0000000   0.0001333
   31   0.0001293  -0.0015053  -0.0000000   0.0000783   0.0000071   0.0000000
   32  -0.0007923  -0.0016483   0.0000000   0.0000093  -0.0013918  -0.0000000
   33   0.0000000  -0.0000000   0.0001349   0.0000000   0.0000000   0.0000435
   34   0.0015502  -0.0010063   0.0000000  -0.0002465   0.0001474  -0.0000000
   35   0.0034414  -0.0035751  -0.0000000   0.0006325  -0.0006755   0.0000000
   36   0.0000000  -0.0000000  -0.0018477  -0.0000000   0.0000000   0.0001386
           25          26          27          28          29          30
    1   0.0018819  -0.0010643  -0.0000000  -0.0003321  -0.0000156   0.0000000
    2  -0.0075254  -0.0052542   0.0000000   0.0007943   0.0001516  -0.0000000
    3  -0.0000000   0.0000000   0.0054406  -0.0000000   0.0000000  -0.0007852
    4  -0.0579026  -0.0074365  -0.0000000   0.0032698   0.0028860  -0.0000000
    5   0.0289700   0.0070196  -0.0000000   0.0001837  -0.0016828   0.0000000
    6   0.0000000  -0.0000000   0.0071636  -0.0000000  -0.0000000   0.0021382
    7  -0.2582673   0.1106903   0.0000000  -0.0169343  -0.0250546  -0.0000000
    8   0.1077130  -0.1321626   0.0000000  -0.0107685  -0.0114279  -0.0000000
    9   0.0000000   0.0000000  -0.0401247  -0.0000000   0.0000000   0.0033910
   10  -0.0143699   0.0489052   0.0000000  -0.0686599  -0.0176705  -0.0000000
   11   0.0155907  -0.0319050  -0.0000000  -0.0179017  -0.0305629   0.0000000
   12  -0.0000000   0.0000000   0.0060717   0.0000000   0.0000000  -0.0183588
   13  -0.0003776  -0.0060611  -0.0000000  -0.0251608  -0.0002750   0.0000000
   14  -0.0017371  -0.0033358  -0.0000000  -0.0113482   0.0014976  -0.0000000
   15   0.0000000  -0.0000000   0.0053146   0.0000000  -0.0000000   0.0013081
   16   0.0003453   0.0014135  -0.0000000  -0.0000707   0.0011629   0.0000000
   17   0.0025276   0.0017853   0.0000000   0.0029753  -0.0001578  -0.0000000
   18   0.0000000  -0.0000000  -0.0013054   0.0000000   0.0000000   0.0023219
   19  -0.0033203  -0.0006487   0.0000000  -0.0010818  -0.0005938  -0.0000000
   20   0.0006169   0.0012202  -0.0000000  -0.0007309  -0.0003024   0.0000000
   21  -0.0000000  -0.0000000   0.0000773  -0.0000000  -0.0000000   0.0000823
   22   0.0006386  -0.0051623  -0.0000000  -0.0002434  -0.0006304  -0.0000000
   23  -0.0002345   0.0018757   0.0000000  -0.0001576  -0.0006909  -0.0000000
   24   0.0000000   0.0000000  -0.0021443   0.0000000   0.0000000   0.0001333
   25   0.3307821  -0.1438705  -0.0000000   0.0015919  -0.0034567   0.0000000
   26  -0.1438705   0.1664378  -0.0000000   0.0009927  -0.0037595  -0.0000000
   27  -0.0000000  -0.0000000   0.0211024  -0.0000000  -0.0000000  -0.0018229
   28   0.0015919   0.0009927  -0.0000000   0.1148469   0.0364053  -0.0000000
   29  -0.0034567  -0.0037595  -0.0000000   0.0364053   0.0470105  -0.0000000
   30   0.0000000  -0.0000000  -0.0018229  -0.0000000  -0.0000000   0.0117346
   31   0.0001018   0.0015140   0.0000000  -0.0068038   0.0068394  -0.0000000
   32   0.0008057  -0.0016244   0.0000000  -0.0000400  -0.0001457   0.0000000
   33  -0.0000000   0.0000000   0.0001377   0.0000000   0.0000000  -0.0003521
   34  -0.0011040   0.0007277   0.0000000  -0.0004220   0.0004034   0.0000000
   35   0.0006003  -0.0002973  -0.0000000  -0.0004043   0.0000704   0.0000000
   36  -0.0000000   0.0000000   0.0000893   0.0000000   0.0000000   0.0002096
           31          32          33          34          35          36
    1  -0.0035258  -0.0025327  -0.0000000  -0.0170405   0.0250220  -0.0000000
    2   0.0009739   0.0030966   0.0000000   0.0106650  -0.0112021   0.0000000
    3   0.0000000  -0.0000000   0.0040320  -0.0000000   0.0000000   0.0033799
    4   0.0008932  -0.0000214  -0.0000000   0.0032842  -0.0028601   0.0000000
    5   0.0000100  -0.0005443   0.0000000  -0.0001635  -0.0017098  -0.0000000
    6   0.0000000   0.0000000  -0.0012150   0.0000000  -0.0000000   0.0021411
    7  -0.0035251   0.0025075   0.0000000  -0.0003314   0.0000144   0.0000000
    8  -0.0010168   0.0031398   0.0000000  -0.0007919   0.0001480   0.0000000
    9   0.0000000  -0.0000000   0.0040417  -0.0000000   0.0000000  -0.0007985
   10  -0.0002810   0.0053225   0.0000000  -0.0000665  -0.0011650  -0.0000000
   11   0.0248327  -0.0378955  -0.0000000  -0.0029932  -0.0001907  -0.0000000
   12   0.0000000  -0.0000000   0.0030372  -0.0000000   0.0000000   0.0023272
   13  -0.0379806   0.0005118   0.0000000  -0.0257258   0.0001591   0.0000000
   14   0.0005867  -0.1613327  -0.0000000   0.0113104   0.0015709   0.0000000
   15  -0.0000000   0.0000000  -0.0229897   0.0000000  -0.0000000   0.0013878
   16  -0.0001130  -0.0049862  -0.0000000  -0.0702071   0.0175439   0.0000000
   17  -0.0244157  -0.0378742   0.0000000   0.0176434  -0.0289586  -0.0000000
   18   0.0000000  -0.0000000   0.0029992   0.0000000  -0.0000000  -0.0179295
   19   0.0001293  -0.0007923   0.0000000   0.0015502   0.0034414   0.0000000
   20  -0.0015053  -0.0016483  -0.0000000  -0.0010063  -0.0035751  -0.0000000
   21  -0.0000000   0.0000000   0.0001349   0.0000000  -0.0000000  -0.0018477
   22   0.0000783   0.0000093   0.0000000  -0.0002465   0.0006325  -0.0000000
   23   0.0000071  -0.0013918   0.0000000   0.0001474  -0.0006755   0.0000000
   24   0.0000000  -0.0000000   0.0000435  -0.0000000   0.0000000   0.0001386
   25   0.0001018   0.0008057  -0.0000000  -0.0011040   0.0006003  -0.0000000
   26   0.0015140  -0.0016244   0.0000000   0.0007277  -0.0002973   0.0000000
   27   0.0000000   0.0000000   0.0001377   0.0000000  -0.0000000   0.0000893
   28  -0.0068038  -0.0000400   0.0000000  -0.0004220  -0.0004043   0.0000000
   29   0.0068394  -0.0001457   0.0000000   0.0004034   0.0000704   0.0000000
   30  -0.0000000   0.0000000  -0.0003521   0.0000000   0.0000000   0.0002096
   31   0.0580287  -0.0007243   0.0000000  -0.0070021  -0.0071022   0.0000000
   32  -0.0007243   0.2364066   0.0000000  -0.0000602  -0.0001867  -0.0000000
   33   0.0000000   0.0000000   0.0104477   0.0000000  -0.0000000  -0.0003171
   34  -0.0070021  -0.0000602   0.0000000   0.1173118  -0.0358820  -0.0000000
   35  -0.0071022  -0.0001867  -0.0000000  -0.0358820   0.0450068   0.0000000
   36   0.0000000  -0.0000000  -0.0003171  -0.0000000   0.0000000   0.0112191
 **********************************************************************
 **                                                                  **
 **                       VIBRATIONAL ANALYSIS                       **
 **                       --------------------                       **
 **                                                                  **
 **        VIBRATIONAL FREQUENCIES (CM**-1) AND NORMAL MODES         **
 **     FORCE CONSTANTS (mDYN/ANGSTROM) AND REDUCED MASSES (AMU)     **
 **                  INFRARED INTENSITIES (KM/MOL)                   **
 **                                                                  **
 **********************************************************************


 Mode:                 1                      2                      3
 Frequency:        54.28                  76.94                  91.32
 Force Cnst:      0.0663                 0.0680                 0.1013
 Red. Mass:      38.1736                19.4959                20.6079
 IR Active:          YES                    YES                    YES
 IR Intens:        0.000                  0.000                  0.263
 Raman Active:       YES                    YES                    YES
               X      Y      Z        X      Y      Z        X      Y      Z
 C         -0.000  0.000 -0.048    0.000 -0.000  0.262   -0.000 -0.000  0.344
 C         -0.000  0.000 -0.006    0.000 -0.000  0.001    0.000 -0.000  0.284
 C          0.000 -0.000 -0.056    0.000  0.000 -0.257   -0.000  0.000  0.349
 C          0.000 -0.000  0.054   -0.000  0.000 -0.105   -0.000  0.000  0.231
 C          0.000 -0.000  0.258   -0.000  0.000  0.000   -0.000  0.000  0.181
 C          0.000  0.000  0.060   -0.000 -0.000  0.108   -0.000 -0.000  0.230
 F         -0.000  0.000 -0.169    0.000 -0.000  0.649    0.000 -0.000  0.479
 Br        -0.000  0.000  0.171    0.000 -0.000 -0.003    0.000 -0.000 -0.225
 F         -0.000 -0.000 -0.186    0.000  0.000 -0.638   -0.000  0.000  0.489
 I          0.000  0.000 -0.159   -0.000 -0.000  0.087   -0.000 -0.000 -0.090
 Cl         0.000 -0.000  0.882   -0.000  0.000 -0.006   -0.000  0.000  0.073
 I         -0.000 -0.000 -0.162   -0.000  0.000 -0.085   -0.000  0.000 -0.089
 TransDip  -0.000  0.000  0.001    0.000 -0.000 -0.000    0.000 -0.000 -0.016

 Mode:                 4                      5                      6
 Frequency:       101.97                 103.10                 166.94
 Force Cnst:      0.4208                 0.3625                 1.1578
 Red. Mass:      68.6874                57.8881                70.5096
 IR Active:          YES                    YES                    YES
 IR Intens:        0.155                  0.310                  0.184
 Raman Active:       YES                    YES                    YES
               X      Y      Z        X      Y      Z        X      Y      Z
 C         -0.138 -0.194 -0.000    0.053 -0.210  0.000   -0.057 -0.200  0.000
 C         -0.070 -0.144 -0.000    0.037 -0.247  0.000    0.003 -0.188 -0.000
 C         -0.123 -0.082 -0.000    0.079 -0.263  0.000    0.059 -0.190  0.000
 C         -0.167 -0.104 -0.000    0.066 -0.243  0.000    0.102 -0.165  0.000
 C         -0.169 -0.148 -0.000    0.084 -0.253  0.000   -0.005 -0.249  0.000
 C         -0.153 -0.165 -0.000    0.093 -0.216  0.000   -0.106 -0.177  0.000
 F         -0.118 -0.231 -0.000    0.028 -0.168  0.000   -0.014 -0.276 -0.000
 Br         0.589 -0.160  0.000   -0.283 -0.285 -0.000   -0.006 -0.294 -0.000
 F         -0.089 -0.022 -0.000    0.079 -0.266  0.000    0.022 -0.257 -0.000
 I         -0.257 -0.155  0.000   -0.216  0.360 -0.000    0.413  0.226 -0.000
 Cl        -0.148 -0.152  0.000    0.077 -0.260 -0.000   -0.023 -0.274 -0.000
 I          0.040  0.413  0.000    0.316  0.090 -0.000   -0.404  0.223 -0.000
 TransDip   0.009  0.009  0.000   -0.004  0.017 -0.000    0.000  0.014 -0.000

 Mode:                 7                      8                      9
 Frequency:       186.78                 193.23                 223.59
 Force Cnst:      0.7394                 0.3159                 0.6270
 Red. Mass:      35.9689                14.3585                21.2857
 IR Active:          YES                    YES                    YES
 IR Intens:        0.111                  0.157                  0.765
 Raman Active:       YES                    YES                    YES
               X      Y      Z        X      Y      Z        X      Y      Z
 C         -0.005  0.116  0.000    0.000  0.000 -0.245    0.285 -0.047  0.000
 C         -0.062 -0.003  0.000    0.000 -0.000 -0.312    0.335  0.004  0.000
 C         -0.002 -0.120  0.000    0.000 -0.000 -0.242    0.286  0.050  0.000
 C          0.056 -0.142  0.000    0.000 -0.000 -0.399    0.046  0.045  0.000
 C          0.143 -0.002  0.000    0.000  0.000 -0.437    0.028 -0.001 -0.000
 C          0.052  0.139  0.000    0.000  0.000 -0.403    0.045 -0.046  0.000
 F         -0.073  0.227 -0.000    0.000  0.000  0.352    0.469 -0.335 -0.000
 Br         0.111 -0.004 -0.000    0.000 -0.000  0.008   -0.124  0.004  0.000
 F         -0.069 -0.232 -0.000    0.000 -0.000  0.351    0.462  0.330 -0.000
 I         -0.143  0.050 -0.000   -0.000  0.000  0.020   -0.093 -0.079 -0.000
 Cl         0.852 -0.000 -0.000    0.000  0.000  0.151    0.104 -0.001  0.000
 I         -0.157 -0.045 -0.000   -0.000 -0.000  0.020   -0.094  0.077 -0.000
 TransDip  -0.011  0.000  0.000   -0.000 -0.000 -0.013   -0.028 -0.000  0.000

 Mode:                10                     11                     12
 Frequency:       250.55                 314.81                 323.10
 Force Cnst:      1.2280                 1.0355                 0.7647
 Red. Mass:      33.2024                17.7342                12.4323
 IR Active:          YES                    YES                    YES
 IR Intens:        1.122                  0.070                  0.750
 Raman Active:       YES                    YES                    YES
               X      Y      Z        X      Y      Z        X      Y      Z
 C         -0.092 -0.115 -0.000    0.267  0.176 -0.000    0.000  0.000  0.221
 C         -0.006  0.137 -0.000    0.178  0.001 -0.000    0.000 -0.000  0.702
 C          0.082 -0.113 -0.000    0.270 -0.174 -0.000    0.000 -0.000  0.233
 C          0.094 -0.168  0.000    0.244 -0.130  0.000    0.000 -0.000 -0.277
 C         -0.000 -0.320  0.000    0.259 -0.001  0.000    0.000  0.000 -0.449
 C         -0.095 -0.169  0.000    0.241  0.131  0.000    0.000  0.000 -0.300
 F          0.085 -0.415  0.000    0.141  0.465  0.000    0.000  0.000 -0.117
 Br        -0.001  0.464  0.000    0.018  0.001  0.000    0.000  0.000 -0.033
 F         -0.095 -0.420  0.000    0.148 -0.463  0.000    0.000 -0.000 -0.124
 I         -0.002  0.014  0.000   -0.061 -0.019 -0.000   -0.000 -0.000  0.012
 Cl         0.004 -0.427 -0.000   -0.251 -0.005 -0.000   -0.000  0.000  0.073
 I          0.005  0.011 -0.000   -0.062  0.019 -0.000   -0.000  0.000  0.012
 TransDip   0.000  0.034 -0.000   -0.008  0.001 -0.000   -0.000  0.000  0.028

 Mode:                13                     14                     15
 Frequency:       343.43                 344.82                 497.97
 Force Cnst:      1.5278                 0.8706                 2.7236
 Red. Mass:      21.9860                12.4269                18.6418
 IR Active:          YES                    YES                    YES
 IR Intens:        0.326                  0.000                  2.651
 Raman Active:       YES                    YES                    YES
               X      Y      Z        X      Y      Z        X      Y      Z
 C          0.060 -0.006  0.000    0.000 -0.000 -0.335   -0.207 -0.285 -0.000
 C         -0.000  0.014 -0.000   -0.000  0.000 -0.012    0.002 -0.144  0.000
 C         -0.059 -0.009 -0.000   -0.000  0.000  0.329    0.210 -0.282  0.000
 C         -0.009  0.057 -0.000   -0.000  0.000  0.609    0.018 -0.222 -0.000
 C          0.001  0.203  0.000   -0.000  0.000  0.010    0.001 -0.088 -0.000
 C          0.011  0.059  0.000   -0.000  0.000 -0.596   -0.015 -0.225 -0.000
 F          0.354 -0.489 -0.000    0.000 -0.000  0.163   -0.486 -0.109  0.000
 Br         0.001 -0.031  0.000   -0.000 -0.000  0.001   -0.001  0.078 -0.000
 F         -0.351 -0.499  0.000   -0.000 -0.000 -0.161    0.487 -0.106 -0.000
 I         -0.005  0.006  0.000    0.000  0.000 -0.017    0.003  0.003  0.000
 Cl        -0.003  0.455 -0.000    0.000  0.000 -0.001   -0.001  0.346  0.000
 I          0.005  0.006 -0.000    0.000  0.000  0.016   -0.004  0.003  0.000
 TransDip   0.000  0.018 -0.000   -0.000  0.000 -0.001    0.000 -0.052  0.000

 Mode:                16                     17                     18
 Frequency:       602.65                 615.03                 643.43
 Force Cnst:      2.5898                 2.9091                 2.9680
 Red. Mass:      12.1028                13.0535                12.1675
 IR Active:          YES                    YES                    YES
 IR Intens:        0.031                 43.273                  0.000
 Raman Active:       YES                    YES                    YES
               X      Y      Z        X      Y      Z        X      Y      Z
 C         -0.000  0.000 -0.260   -0.061 -0.180 -0.000    0.000 -0.000  0.594
 C         -0.000  0.000  0.395    0.001  0.001  0.000    0.000 -0.000 -0.002
 C         -0.000 -0.000 -0.260   -0.061  0.181 -0.000   -0.000  0.000 -0.591
 C         -0.000 -0.000 -0.320    0.506  0.159 -0.000    0.000  0.000  0.370
 C         -0.000 -0.000  0.703    0.501  0.002  0.000    0.000 -0.000  0.001
 C         -0.000  0.000 -0.321    0.504 -0.153 -0.000    0.000 -0.000 -0.372
 F          0.000 -0.000  0.059   -0.192 -0.143  0.000   -0.000  0.000 -0.108
 Br         0.000 -0.000 -0.010   -0.011 -0.000 -0.000   -0.000  0.000 -0.000
 F          0.000  0.000  0.059   -0.193  0.142  0.000   -0.000  0.000  0.108
 I          0.000  0.000  0.003   -0.030 -0.009  0.000   -0.000 -0.000 -0.004
 Cl        -0.000 -0.000 -0.044   -0.024 -0.000 -0.000    0.000  0.000 -0.000
 I          0.000 -0.000  0.003   -0.031  0.009  0.000   -0.000  0.000  0.004
 TransDip  -0.000  0.000  0.006    0.211  0.002 -0.000    0.000 -0.000  0.000

 Mode:                19                     20                     21
 Frequency:       660.98                 661.70                 740.36
 Force Cnst:      3.3845                 3.4476                 3.8898
 Red. Mass:      13.1486                13.3642                12.0443
 IR Active:          YES                    YES                    YES
 IR Intens:       26.353                 35.808                  6.262
 Raman Active:       YES                    YES                    YES
               X      Y      Z        X      Y      Z        X      Y      Z
 C         -0.336  0.449  0.000   -0.087 -0.043 -0.000    0.000 -0.000  0.478
 C         -0.298  0.302 -0.000    0.244  0.376  0.000    0.000 -0.000 -0.442
 C          0.021 -0.130  0.000    0.345  0.439 -0.000    0.000  0.000  0.482
 C          0.181 -0.117  0.000    0.127  0.488 -0.000    0.000  0.000 -0.357
 C          0.253  0.048 -0.000   -0.212  0.057  0.000    0.000 -0.000  0.292
 C         -0.095  0.497  0.000   -0.206 -0.022 -0.000   -0.000 -0.000 -0.354
 F         -0.035 -0.256 -0.000   -0.221 -0.033  0.000   -0.000  0.000 -0.053
 Br         0.014 -0.056 -0.000   -0.011 -0.068  0.000   -0.000  0.000  0.006
 F          0.210  0.019 -0.000    0.079 -0.259  0.000   -0.000  0.000 -0.054
 I         -0.007 -0.001  0.000   -0.012 -0.015 -0.000   -0.000 -0.000  0.002
 Cl        -0.044 -0.053  0.000    0.037 -0.065 -0.000    0.000  0.000 -0.006
 I          0.010 -0.014  0.000    0.010 -0.003  0.000   -0.000  0.000  0.002
 TransDip  -0.063  0.152  0.000    0.050  0.185 -0.000    0.000 -0.000  0.080

 Mode:                22                     23                     24
 Frequency:       890.43                1053.76                1069.37
 Force Cnst:      6.1317                 8.9247                 8.1914
 Red. Mass:      13.1262                13.6415                12.1576
 IR Active:          YES                    YES                    YES
 IR Intens:       17.595                 28.181                  3.377
 Raman Active:       YES                    YES                    YES
               X      Y      Z        X      Y      Z        X      Y      Z
 C          0.067 -0.019  0.000    0.316  0.088  0.000   -0.169 -0.013  0.000
 C          0.002 -0.221 -0.000    0.522  0.010  0.000   -0.009  0.652 -0.000
 C         -0.067 -0.017 -0.000    0.322 -0.086  0.000    0.162 -0.010  0.000
 C         -0.390  0.126 -0.000   -0.129 -0.346  0.000   -0.406 -0.291 -0.000
 C         -0.002  0.710  0.000    0.098 -0.000 -0.000   -0.001 -0.036  0.000
 C          0.390  0.129 -0.000   -0.123  0.338  0.000    0.414 -0.294 -0.000
 F         -0.145 -0.130  0.000   -0.307 -0.147 -0.000    0.063  0.037 -0.000
 Br        -0.000  0.018  0.000   -0.004 -0.000 -0.000    0.000 -0.033 -0.000
 F          0.145 -0.129  0.000   -0.310  0.145 -0.000   -0.057  0.034 -0.000
 I          0.005  0.002 -0.000    0.002  0.002  0.000    0.006  0.002  0.000
 Cl         0.001 -0.157 -0.000   -0.016  0.000  0.000    0.000  0.019  0.000
 I         -0.005  0.002 -0.000    0.002 -0.001  0.000   -0.006  0.002  0.000
 TransDip  -0.001  0.134  0.000    0.170  0.001 -0.000   -0.003  0.059  0.000

 Mode:                25                     26                     27
 Frequency:      1273.76                1279.44                1392.65
 Force Cnst:     11.4940                11.9392                14.0013
 Red. Mass:      12.0239                12.3791                12.2527
 IR Active:          YES                    YES                    YES
 IR Intens:        0.537                  6.601                170.271
 Raman Active:       YES                    YES                    YES
               X      Y      Z        X      Y      Z        X      Y      Z
 C         -0.228  0.221 -0.000   -0.154 -0.366  0.000   -0.191 -0.462 -0.000
 C          0.370  0.036 -0.000   -0.094  0.139 -0.000    0.138  0.008  0.000
 C         -0.133 -0.358 -0.000    0.247 -0.216  0.000   -0.220  0.466  0.000
 C         -0.172  0.295 -0.000    0.390 -0.246  0.000   -0.223 -0.268 -0.000
 C          0.471  0.146  0.000   -0.116  0.594 -0.000    0.435  0.002 -0.000
 C         -0.328 -0.380 -0.000   -0.270 -0.081 -0.000   -0.229  0.258  0.000
 F          0.029  0.036  0.000    0.119  0.097 -0.000    0.099  0.083 -0.000
 Br        -0.000 -0.000  0.000    0.000 -0.001 -0.000   -0.003 -0.000 -0.000
 F         -0.027  0.011  0.000   -0.119  0.101 -0.000    0.107 -0.085 -0.000
 I         -0.000  0.000 -0.000   -0.004 -0.000  0.000    0.001  0.001  0.000
 Cl         0.000 -0.010 -0.000    0.000 -0.042  0.000   -0.012  0.000  0.000
 I          0.002 -0.001 -0.000    0.003 -0.000  0.000    0.001 -0.001 -0.000
 TransDip   0.007  0.023  0.000   -0.005  0.082  0.000   -0.418  0.006 -0.000

 Mode:                28                     29                     30
 Frequency:      1417.21                1568.87                1576.42
 Force Cnst:     14.6310                17.4462                17.5835
 Red. Mass:      12.3639                12.0303                12.0091
 IR Active:          YES                    YES                    YES
 IR Intens:      148.192                 24.705                 13.918
 Raman Active:       YES                    YES                    YES
               X      Y      Z        X      Y      Z        X      Y      Z
 C          0.565  0.066  0.000   -0.403  0.043  0.000   -0.155  0.499  0.000
 C         -0.008  0.385 -0.000    0.585  0.014 -0.000    0.018 -0.307  0.000
 C         -0.553  0.044  0.000   -0.413 -0.080  0.000    0.127  0.497  0.000
 C          0.183 -0.198 -0.000    0.244 -0.125  0.000    0.086 -0.408  0.000
 C         -0.011  0.155  0.000   -0.394 -0.004 -0.000   -0.015  0.171 -0.000
 C         -0.172 -0.208 -0.000    0.244  0.150 -0.000   -0.065 -0.399 -0.000
 F         -0.150 -0.062 -0.000    0.042  0.019 -0.000    0.002 -0.024 -0.000
 Br         0.000 -0.012 -0.000   -0.003 -0.000 -0.000   -0.000  0.002 -0.000
 F          0.145 -0.056 -0.000    0.042 -0.016 -0.000    0.001 -0.025 -0.000
 I         -0.000  0.002 -0.000    0.001  0.001  0.000   -0.001  0.000  0.000
 Cl         0.000 -0.004  0.000    0.004 -0.000  0.000    0.000  0.003  0.000
 I          0.000  0.002  0.000    0.000 -0.001  0.000    0.001  0.000  0.000
 TransDip   0.008  0.390  0.000   -0.159 -0.004  0.000   -0.004  0.119  0.000

 STANDARD THERMODYNAMIC QUANTITIES AT   298.15 K  AND     1.00 ATM

   This Molecule has  0 Imaginary Frequencies
   Zero point vibrational energy:       26.760 kcal/mol

   Atom    1 Element C  Has Mass   12.00000
   Atom    2 Element C  Has Mass   12.00000
   Atom    3 Element C  Has Mass   12.00000
   Atom    4 Element C  Has Mass   12.00000
   Atom    5 Element C  Has Mass   12.00000
   Atom    6 Element C  Has Mass   12.00000
   Atom    7 Element F  Has Mass   18.99840
   Atom    8 Element Br Has Mass   78.91830
   Atom    9 Element F  Has Mass   18.99840
   Atom   10 Element I  Has Mass  126.90440
   Atom   11 Element Cl Has Mass   34.96885
   Atom   12 Element I  Has Mass  126.90440
   Molecular Mass:   477.692750 amu
   Principal axes and moments of inertia in amu*Bohr^2:
                             1           2           3
    Eigenvalues --     6947.43188  9737.51868 16684.95056
          X               1.00000    -0.00057     0.00000
          Y               0.00057     1.00000     0.00000
          Z              -0.00000    -0.00000     1.00000
   Rotational Symmetry Number is   1
   The Molecule is an Asymmetric Top
   Translational Enthalpy:        0.889 kcal/mol
   Rotational Enthalpy:           0.889 kcal/mol
   Vibrational Enthalpy:         32.605 kcal/mol
   gas constant (RT):             0.592 kcal/mol
   Translational Entropy:        44.379  cal/mol.K
   Rotational Entropy:           35.377  cal/mol.K
   Vibrational Entropy:          37.954  cal/mol.K

   Total Enthalpy:               34.975 kcal/mol
   Total Entropy:               117.710  cal/mol.K

 ======================================================================

 STANDARD THERMODYNAMIC QUANTITIES FOR ANHARMONIC VIBRATION -- TOSH

   Zero point vibrational energy: ************ kcal/mol

   Vibrational Enthalpy:       Infinity kcal/mol
   Vibrational Entropy:             NaN  cal/mol.K

   Total Enthalpy:             Infinity kcal/mol
   Total Entropy:                   NaN  cal/mol.K

 ======================================================================

 STANDARD THERMODYNAMIC QUANTITIES FOR ANHARMONIC VIBRATION -- VPT2

   Zero point vibrational energy: ************ kcal/mol

   Vibrational Enthalpy:       Infinity kcal/mol
   Vibrational Entropy:             NaN  cal/mol.K

   Total Enthalpy:             Infinity kcal/mol
   Total Entropy:                   NaN  cal/mol.K

 ======================================================================

Archival summary:
1\1\february\FREQ\ProcedureUnspecified\BasisUnspecified\2r1l126\taweetha\MonDec206:27:102019MonDec206:27:102019\0\\#,FREQ,ProcedureUnspecified,BasisUnspecified,\\0,1\I\C,1,2.11689\C,2,1.39282,1,118.217\F,3,1.33558,2,119.539,1,-0,0\C,3,1.39103,2,122.004,1,180,0\C,5,1.39075,3,118.024,2,0,0\F,6,1.33583,5,118.422,3,-180,0\C,6,1.39281,5,122.051,3,-0,0\C,8,1.40307,6,118.793,5,-0,0\Cl,9,1.73759,8,119.793,6,-180,0\Br,5,1.89015,3,121.099,2,-180,0\I,8,2.12185,6,117.861,5,-180,0\\\@

 Total job time:  737.39s(wall), 4225.10s(cpu) 
 Mon Dec  2 06:27:10 2019

        *************************************************************
        *                                                           *
        *  Thank you very much for using Q-Chem.  Have a nice day.  *
        *                                                           *
        *************************************************************
