# Supplementary material for: Geometric and energetic data from quantum chemical calculations of halobenzenes and xylenes
Source: Data Brief. 2020 Mar 5;30:105386. doi: 10.1016/j.dib.2020.105386 (PMC7114895; doi:10.1016/j.dib.2020.105386)
Supplement: Supplementary file 1 [file mmc1.zip › halobenzene/B3LYP/FBrFIFI.out]

                  Welcome to Q-Chem
     A Quantum Leap Into The Future Of Chemistry


 Q-Chem 5.2 (devel), Q-Chem, Inc., Pleasanton, CA (2019)

 Yihan Shao,  Zhengting Gan,  E. Epifanovsky,  A. T. B. Gilbert,  M. Wormit,  
 J. Kussmann,  A. W. Lange,  A. Behn,  Jia Deng,  Xintian Feng,  D. Ghosh,  
 M. Goldey,  P. R. Horn,  L. D. Jacobson,  I. Kaliman,  T. Kus,  A. Landau,  
 Jie Liu,  E. I. Proynov,  R. M. Richard,  R. P. Steele,  E. J. Sundstrom,  
 H. L. Woodcock III,  P. M. Zimmerman,  D. Zuev,  B. Albrecht,  E. Alguire,  
 S. A. Baeppler,  D. Barton,  Z. Benda,  Y. A. Bernard,  E. J. Berquist,  
 K. B. Bravaya,  H. Burton,  D. Casanova,  Chun-Min Chang,  Yunqing Chen,  
 A. Chien,  K. D. Closser,  M. P. Coons,  S. Coriani,  S. Dasgupta,  
 A. L. Dempwolff,  M. Diedenhofen,  Hainam Do,  R. G. Edgar,  Po-Tung Fang,  
 S. Faraji,  S. Fatehi,  Qingguo Feng,  K. D. Fenk,  J. Fosso-Tande,  
 J. Gayvert,  Qinghui Ge,  A. Ghysels,  G. Gidofalvi,  J. Gomes,  
 J. Gonthier,  A. Gunina,  D. Hait,  M. W. D. Hanson-Heine,  
 P. H. P. Harbach,  A. W. Hauser,  M. F. Herbst,  J. E. Herr,  
 E. G. Hohenstein,  Z. C. Holden,  Kerwin Hui,  B. C. Huynh,  T.-C. Jagau,  
 Hyunjun Ji,  B. Kaduk,  K. Khistyaev,  Jaehoon Kim,  P. Klunzinger,  K. Koh,  
 D. Kosenkov,  L. Koulias,  T. Kowalczyk,  C. M. Krauter,  A. Kunitsa,  
 Ka Un Lao,  A. Laurent,  K. V. Lawler,  Joonho Lee,  D. Lefrancois,  
 S. Lehtola,  D. S. Levine,  Yi-Pei Li,  You-Sheng Lin,  Fenglai Liu,  
 E. Livshits,  A. Luenser,  P. Manohar,  E. Mansoor,  S. F. Manzer,  
 Shan-Ping Mao,  Yuezhi Mao,  N. Mardirossian,  A. V. Marenich,  
 T. Markovich,  L. A. Martinez-Martinez,  S. A. Maurer,  N. J. Mayhall,  
 S. C. McKenzie,  J.-M. Mewes,  P. Morgante,  A. F. Morrison,  
 J. W. Mullinax,  K. Nanda,  T. S. Nguyen-Beck,  R. Olivares-Amaya,  
 J. A. Parkhill,  Zheng Pei,  T. M. Perrine,  F. Plasser,  P. Pokhilko,  
 S. Prager,  A. Prociuk,  E. Ramos,  D. R. Rehn,  F. Rob,  M. Scheurer,  
 M. Schneider,  N. Sergueev,  S. M. Sharada,  S. Sharma,  D. W. Small,  
 T. Stauch,  T. Stein,  Yu-Chuan Su,  A. J. W. Thom,  A. Tkatchenko,  
 T. Tsuchimochi,  N. M. Tubman,  L. Vogt,  M. L. Vidal,  O. Vydrov,  
 M. A. Watson,  J. Wenzel,  M. de Wergifosse,  T. A. Wesolowski,  A. White,  
 J. Witte,  A. Yamada,  Jun Yang,  K. Yao,  S. Yeganeh,  S. R. Yost,  
 Zhi-Qiang You,  A. Zech,  Igor Ying Zhang,  Xing Zhang,  Yan Zhao,  
 Ying Zhu,  B. R. Brooks,  G. K. L. Chan,  C. J. Cramer,  M. S. Gordon,  
 W. J. Hehre,  A. Klamt,  M. W. Schmidt,  C. D. Sherrill,  D. G. Truhlar,  
 A. Aspuru-Guzik,  R. Baer,  A. T. Bell,  N. A. Besley,  Jeng-Da Chai,  
 A. E. DePrince, III,  R. A. DiStasio Jr.,  A. Dreuw,  B. D. Dunietz,  
 T. R. Furlani,  Chao-Ping Hsu,  Yousung Jung,  Jing Kong,  D. S. Lambrecht,  
 WanZhen Liang,  C. Ochsenfeld,  V. A. Rassolov,  L. V. Slipchenko,  
 J. E. Subotnik,  T. Van Voorhis,  J. M. Herbert,  A. I. Krylov,  
 P. M. W. Gill,  M. Head-Gordon

 Contributors to earlier versions of Q-Chem not listed above: 
 R. D. Adamson,  B. Austin,  J. Baker,  G. J. O. Beran,  K. Brandhorst,  
 S. T. Brown,  E. F. C. Byrd,  A. K. Chakraborty,  C.-L. Cheng,  
 Siu Hung Chien,  D. M. Chipman,  D. L. Crittenden,  H. Dachsel,  
 R. J. Doerksen,  A. D. Dutoi,  L. Fusti-Molnar,  W. A. Goddard III,  
 A. Golubeva-Zadorozhnaya,  S. R. Gwaltney,  G. Hawkins,  A. Heyden,  
 S. Hirata,  G. Kedziora,  F. J. Keil,  C. Kelley,  Jihan Kim,  R. A. King,  
 R. Z. Khaliullin,  P. P. Korambath,  W. Kurlancheek,  A. M. Lee,  M. S. Lee,  
 S. V. Levchenko,  Ching Yeh Lin,  D. Liotard,  R. C. Lochan,  I. Lotan,  
 P. E. Maslen,  N. Nair,  D. P. O'Neill,  D. Neuhauser,  E. Neuscamman,  
 C. M. Oana,  R. Olson,  B. Peters,  R. Peverati,  P. A. Pieniazek,  
 Y. M. Rhee,  J. Ritchie,  M. A. Rohrdanz,  E. Rosta,  N. J. Russ,  
 H. F. Schaefer III,  N. E. Schultz,  N. Shenvi,  A. C. Simmonett,  A. Sodt,  
 D. Stuck,  K. S. Thanthiriwatte,  V. Vanovschi,  Tao Wang,  A. Warshel,  
 C. F. Williams,  Q. Wu,  X. Xu,  W. Zhang

 Please cite Q-Chem as follows:
 Y. Shao et al., Mol. Phys. 113, 184-215 (2015)
 DOI: 10.1080/00268976.2014.952696

 Q-Chem 5.2.1 for Intel X86 EM64T Linux

 Parts of Q-Chem use Armadillo 8.300.2 (Tropical Shenanigans).
 http://arma.sourceforge.net/

 Q-Chem begins on Mon Dec  2 06:27:10 2019  

Host: 
0

     Scratch files written to /scratch/taweetham/qchem32673//
NAlpha2: 204
NElect   204
Mult     1

Checking the input file for inconsistencies... 	...done.

--------------------------------------------------------------
User input:
--------------------------------------------------------------
$MOLECULE
0 1
C   
C	1	CC
C	2	CC	1	120.0		
C	3	CC	2	120.0	1	0.0
C	4	CC	3	120.0	2	0.0	
C	5 	CC	4	120.0	3	0.0
F	1	CF	2	120.0	3	180.0
Br	2	CBr	3	120.0	4	180.0
F	3	CF	4	120.0	5	180.0
I	4	CI	5	120.0	6	180.0
F	5	CF	6	120.0	1	180.0
I	6	CI	1	120.0	2	180.0

CC=1.39483
CH=1.08673
CF=1.33960
CCl=1.72090
CBr=1.89068
CI=2.07886
$END

$REM
   JOB_TYPE	OPTIMIZATION
   BASIS	6-311++G**
   METHOD	B3LYP
   MEM_TOTAL	64000
   SYM_IGNORE	TRUE
$END

--------------------------------------------------------------
 ----------------------------------------------------------------
             Standard Nuclear Orientation (Angstroms)
    I     Atom           X                Y                Z
 ----------------------------------------------------------------
    1      C       0.0000000000     0.0000000000     0.0000000000
    2      C       0.0000000000     0.0000000000     1.3948300000
    3      C       1.2079582140     0.0000000000     2.0922450000
    4      C       2.4159164279     0.0000000000     1.3948300000
    5      C       2.4159164279     0.0000000000    -0.0000000000
    6      C       1.2079582140     0.0000000000    -0.6974150000
    7      F      -1.1601276309    -0.0000000000    -0.6698000000
    8      Br     -1.6373769104    -0.0000000000     2.3401700000
    9      F       1.2079582140    -0.0000000000     3.4318450000
   10      I       4.2162619988    -0.0000000000     2.4342600000
   11      F       3.5760440588    -0.0000000000    -0.6698000000
   12      I       1.2079582140    -0.0000000000    -2.7762750000
 ----------------------------------------------------------------
 Nuclear Repulsion Energy =        2322.63514276 hartrees
 There are      102 alpha and      102 beta electrons
 Requested basis set is 6-311++G(d,p)
 There are 121 shells and 370 basis functions

 Total QAlloc Memory Limit  64000 MB
 Mega-Array Size       188 MB
 MEM_STATIC part       192 MB
 A cutoff of  1.0D-11 yielded   4731 shell pairs
 There are     48934 function pairs (     54282 Cartesian)
 Smallest overlap matrix eigenvalue = 1.68E-06

 Q-Chem warning in module stvman/mkSTV.C, line 318:

 Overlap eigenvalue is smaller than square root of threshold
 Use THRESH >= 12 to get rid of this warning


 Scale SEOQF with 1.000000e-01/1.000000e-01/1.000000e-01

 Standard Electronic Orientation quadrupole field applied
 Nucleus-field energy     =    -0.0000000679 hartrees
 Guess from superposition of atomic densities
 Warning:  Energy on first SCF cycle will be non-variational
 SAD guess density has 204.000000 electrons

 -----------------------------------------------------------------------
  General SCF calculation program by
  Eric Jon Sundstrom, Paul Horn, Yuezhi Mao, Dmitri Zuev, Alec White,
  David Stuck, Shaama M.S., Shane Yost, Joonho Lee, David Small,
  Daniel Levine, Susi Lehtola, Hugh Burton, Evgeny Epifanovsky,
  Bang C. Huynh
 -----------------------------------------------------------------------
 Exchange:     0.2000 Hartree-Fock + 0.0800 Slater + 0.7200 B88
 Correlation:  0.1900 VWN1RPA + 0.8100 LYP
 Using SG-1 standard quadrature grid
 using 6 threads for integral computing
 -------------------------------------------------------
 OpenMP Integral computing Module                
 Release: version 2.0, May 2017, Q-Chem Inc. Pleasanton 
 -------------------------------------------------------
 A restricted SCF calculation will be
 performed using DIIS
 SCF converges when DIIS error is below 1.0e-08
 ---------------------------------------
  Cycle       Energy         DIIS error
 ---------------------------------------
    1  -16943.8395985057      3.10e-02  
    2  -16941.3997129507      2.32e-03  
    3  -16941.3770760587      2.54e-03  
    4  -16941.4514201011      5.41e-04  
    5  -16941.4558726198      2.45e-04  
    6  -16941.4567522691      7.00e-05  
    7  -16941.4568155539      1.39e-05  
    8  -16941.4568174777      9.01e-06  
    9  -16941.4568188545      1.52e-06  
   10  -16941.4568188811      3.41e-07  
   11  -16941.4568188827      1.25e-07  
   12  -16941.4568188836      5.18e-08  
   13  -16941.4568188820      1.12e-08  
   14  -16941.4568188828      4.19e-09  Convergence criterion met
 ---------------------------------------
 SCF time:   CPU 184.86s  wall 34.00s 
 SCF   energy in the final basis set =   -16941.4568188828
 Total energy in the final basis set =   -16941.4568188828

 --------------------------------------------------------------

                    Orbital Energies (a.u.)
 --------------------------------------------------------------

 Alpha MOs
 -- Occupied --
*****************-482.8619-176.3253-176.3252-165.7291-165.7290-165.7269
********-165.7268-165.7267 -62.5146 -56.3355 -56.3312 -56.3309 -35.8218
-35.8217 -31.3153 -31.3152 -31.3089 -31.3088 -31.3086 -31.3085 -24.7365
-24.7364 -24.7364 -22.9657 -22.9656 -22.9642 -22.9641 -22.9640 -22.9639
-22.9596 -22.9596 -22.9595 -22.9595 -10.3217 -10.3217 -10.3213 -10.2775
-10.2669 -10.2668  -8.7234  -6.5559  -6.5416  -6.5409  -6.3713  -6.3712
 -4.7844  -4.7844  -4.7688  -4.7687  -4.7681  -4.7680  -2.6665  -2.6628
 -2.6622  -2.6507  -2.6506  -2.0504  -2.0503  -2.0454  -2.0453  -2.0449
 -2.0448  -2.0314  -2.0313  -2.0312  -2.0311  -1.2795  -1.2788  -1.2785
 -0.9355  -0.8580  -0.8258  -0.7780  -0.7136  -0.7034  -0.6517  -0.6314
 -0.6201  -0.6010  -0.5569  -0.5563  -0.5327  -0.5113  -0.5109  -0.4776
 -0.4631  -0.4612  -0.4252  -0.4113  -0.4097  -0.3969  -0.3589  -0.3424
 -0.3200  -0.2973  -0.2920  -0.2868  -0.2698  -0.2649
 -- Virtual --
 -0.0864  -0.0619  -0.0604  -0.0448  -0.0329  -0.0104   0.0230   0.0243
  0.0410   0.0478   0.0548   0.0610   0.0668   0.0669   0.0793   0.0849
  0.0877   0.0895   0.0989   0.1094   0.1148   0.1216   0.1231   0.1259
  0.1315   0.1413   0.1656   0.1685   0.1705   0.1741   0.1841   0.1845
  0.1874   0.1971   0.2059   0.2155   0.2209   0.2288   0.2323   0.2368
  0.2415   0.2699   0.2730   0.2852   0.2916   0.3219   0.3248   0.3293
  0.3310   0.3323   0.3432   0.3479   0.3650   0.3748   0.3838   0.3891
  0.3904   0.3917   0.4089   0.4124   0.4142   0.4197   0.4296   0.4500
  0.4712   0.4716   0.4766   0.4841   0.4875   0.4906   0.5317   0.5327
  0.5355   0.5458   0.5572   0.5662   0.5684   0.5899   0.5911   0.5922
  0.6168   0.6266   0.6398   0.6727   0.6768   0.6964   0.7086   0.7149
  0.7270   0.7529   0.7833   0.8049   0.8285   0.8334   0.8361   0.8975
  0.9237   0.9248   0.9438   0.9457   0.9893   1.0335   1.0384   1.0551
  1.0614   1.0706   1.1334   1.1363   1.1824   1.2168   1.2499   1.2506
  1.3124   1.3260   1.3463   1.3879   1.4048   1.4106   1.4112   1.4210
  1.4256   1.4436   1.4475   1.4588   1.4697   1.4900   1.5039   1.5267
  1.5384   1.5510   1.5993   1.6350   1.7078   1.7079   1.7356   1.7379
  1.7970   1.8023   1.8316   1.8316   1.8794   1.9967   2.0095   2.0222
  2.0477   2.0617   2.1033   2.1596   2.1786   2.1946   2.2319   2.2386
  2.2834   2.3331   2.3445   2.3981   2.5490   2.6655   2.6788   2.7927
  2.7971   2.8106   2.9438   2.9936   3.0279   3.0706   3.0748   3.1442
  3.1495   3.3654   3.3749   3.6199   3.7292   3.7367   3.7459   3.7464
  3.7466   3.7735   3.8945   3.9002   3.9463   3.9494   3.9510   3.9522
  3.9580   3.9847   3.9900   4.0191   4.0199   4.0269   4.0351   4.0530
  4.0840   4.0849   4.0867   4.1693   4.1772   4.2555   4.2892   4.2971
  4.4075   4.4628   4.5154   4.8018   4.8315   4.8422   4.8441   5.9939
  6.0038   6.0803   6.1180   6.1318   6.1799   6.2866   6.2877   6.3099
  6.4202   6.4280   6.4282   6.6227   6.7375   6.7446   6.7468   7.5486
  7.6609   7.7503  23.2912  23.7739  23.7740  23.9428  23.9431  24.0382
 27.8894  27.9203  28.3353  28.3416  28.4010  28.4065  28.4263  28.4304
 28.5191  28.5231  28.5389  28.5494  28.5509  28.5588  28.6213  28.6216
 28.7317  28.7422  47.9783  66.7618  66.7630  66.7707 127.8771 127.8818
127.9288 127.9497 127.9636 127.9786 151.6807 151.7080 289.7440 289.8565
289.97131020.79011901.84501901.8735
 --------------------------------------------------------------

          Ground-State Mulliken Net Atomic Charges

     Atom                 Charge (a.u.)
  ----------------------------------------
      1 C                    -2.264022
      2 C                     2.340073
      3 C                    -2.274240
      4 C                     2.272047
      5 C                    -2.123874
      6 C                     2.223366
      7 F                    -0.083723
      8 Br                   -0.055950
      9 F                    -0.083516
     10 I                     0.064696
     11 F                    -0.083930
     12 I                     0.069073
  ----------------------------------------
  Sum of atomic charges =     0.000000

 -----------------------------------------------------------------
                    Cartesian Multipole Moments
 -----------------------------------------------------------------
    Charge (ESU x 10^10)
                 0.0000
    Dipole Moment (Debye)
         X       0.3102      Y       0.0000      Z      -0.1785
       Tot       0.3579
    Quadrupole Moments (Debye-Ang)
        XX    -122.4730     XY      -0.0000     YY    -123.4516
        XZ       1.1630     YZ       0.0000     ZZ    -122.1416
    Octopole Moments (Debye-Ang^2)
       XXX    -534.4107    XXY       0.0000    XYY    -183.0095
       YYY       0.0000    XXZ     -32.3166    XYZ       0.0000
       YYZ     -66.5254    XZZ    -175.4915    YZZ       0.0000
       ZZZ    -237.2086
    Hexadecapole Moments (Debye-Ang^3)
      XXXX   -4452.1378   XXXY       0.0000   XXYY    -810.1240
      XYYY       0.0000   YYYY    -150.0919   XXXZ    -335.4941
      XXYZ       0.0000   XYYZ    -167.4849   YYYZ       0.0000
      XXZZ   -1289.9872   XYZZ      -0.0000   YYZZ    -654.1919
      XZZZ    -524.2920   YZZZ       0.0000   ZZZZ   -3628.6238
 -----------------------------------------------------------------
 Calculating analytic gradient of the SCF energy
 Gradient of SCF Energy
            1           2           3           4           5           6
    1  -0.0079585   0.0072308   0.0004011  -0.0027109   0.0107966  -0.0005624
    2  -0.0000000  -0.0000000   0.0000000  -0.0000000  -0.0000000   0.0000000
    3  -0.0049384  -0.0040320   0.0095117   0.0001844  -0.0062090   0.0031242
            7           8           9          10          11          12
    1  -0.0058829   0.0019477   0.0008252  -0.0101131   0.0058809   0.0001455
    2  -0.0000000  -0.0000000  -0.0000000   0.0000000  -0.0000000   0.0000000
    3  -0.0043301  -0.0013351   0.0069953  -0.0066161  -0.0032739   0.0109189
 Max gradient component =       1.092E-02
 RMS gradient           =       4.827E-03
 Gradient time:  CPU 61.00 s  wall 10.27 s
 Geometry Optimization Parameters
   NAtoms,    NIC,     NZ,  NCons,   NDum,   NFix, NCnnct, MaxDiis
       12      78      12       0       0       0       0       0


** GEOMETRY OPTIMIZATION IN DELOCALIZED INTERNAL COORDINATES **
   Searching for a Minimum

   Optimization Cycle:   1

                       Coordinates (Angstroms)
     ATOM                X               Y               Z
      1  C         0.0000000000    0.0000000000    0.0000000000
      2  C         0.0000000000    0.0000000000    1.3948300000
      3  C         1.2079582140    0.0000000000    2.0922450000
      4  C         2.4159164279    0.0000000000    1.3948300000
      5  C         2.4159164279    0.0000000000    0.0000000000
      6  C         1.2079582140    0.0000000000   -0.6974150000
      7  F        -1.1601276309    0.0000000000   -0.6698000000
      8  Br       -1.6373769104    0.0000000000    2.3401700000
      9  F         1.2079582140    0.0000000000    3.4318450000
     10  I         4.2162619988    0.0000000000    2.4342600000
     11  F         3.5760440588    0.0000000000   -0.6698000000
     12  I         1.2079582140    0.0000000000   -2.7762750000
   Point Group: c1    Number of degrees of freedom:    30


   Energy is -16941.456818883


 Attempting to generate delocalized internal coordinates
 Initial Hessian constructed with Jon Baker's OPTIMIZE code

 21 Hessian modes will be used to form the next step
  Hessian Eigenvalues:
     0.124424    0.124424    0.201019    0.250000    0.250000    0.250000
     0.250000    0.250000    0.250000    0.250000    0.250000    0.250000
     0.426727    0.426727    0.464882    0.464882    0.464882    0.464882
     0.572947    0.572947    0.572947

 Minimum search - taking simple RFO step
 Searching for Lamda that Minimizes Along All modes
 Value Taken    Lamda =  -0.00457598
 Step Taken.  Stepsize is  0.158639

                             Maximum     Tolerance    Cnvgd?
         Gradient           0.029354      0.000300      NO
         Displacement       0.129107      0.001200      NO
         Energy change     *********      0.000001      NO


 New Cartesian Coordinates Obtained by Inverse Iteration

 Displacement from previous Coordinates is:  0.184563
 ----------------------------------------------------------------
             Standard Nuclear Orientation (Angstroms)
    I     Atom           X                Y                Z
 ----------------------------------------------------------------
    1      C       0.0095358799     0.0000000000     0.0068458296
    2      C      -0.0066561777     0.0000000000     1.3980584301
    3      C       1.2068483522     0.0000000000     2.0783630888
    4      C       2.4238738608     0.0000000000     1.4013562140
    5      C       2.3989058038     0.0000000000     0.0085339433
    6      C       1.2043869528     0.0000000000    -0.7084524763
    7      F      -1.1488781948     0.0000000000    -0.6525682992
    8      Br     -1.6476034329     0.0000000000     2.3493278591
    9      F       1.1991645676     0.0000000000     3.4115312690
   10      I       4.2625736287     0.0000000000     2.4733119141
   11      F       3.5530388685     0.0000000000    -0.6593145068
   12      I       1.2032771190     0.0000000000    -2.8321032657
 ----------------------------------------------------------------
 Nuclear Repulsion Energy =        2301.83113205 hartrees
 There are      102 alpha and      102 beta electrons
 Applying Cartesian multipole field
    Component          Value
    ---------          -----
     (2,0,0)        1.00000E-11
     (0,2,0)        2.00000E-11
     (0,0,2)       -3.00000E-11
 Nucleus-field energy     =    -0.0000000701 hartrees
 Requested basis set is 6-311++G(d,p)
 There are 121 shells and 370 basis functions
 A cutoff of  1.0D-11 yielded   4697 shell pairs
 There are     48670 function pairs (     53999 Cartesian)
 Smallest overlap matrix eigenvalue = 1.53E-06

 Q-Chem warning in module stvman/mkSTV.C, line 318:

 Overlap eigenvalue is smaller than square root of threshold
 Use THRESH >= 12 to get rid of this warning

 Guess MOs from SCF MO coefficient file

 -----------------------------------------------------------------------
  General SCF calculation program by
  Eric Jon Sundstrom, Paul Horn, Yuezhi Mao, Dmitri Zuev, Alec White,
  David Stuck, Shaama M.S., Shane Yost, Joonho Lee, David Small,
  Daniel Levine, Susi Lehtola, Hugh Burton, Evgeny Epifanovsky,
  Bang C. Huynh
 -----------------------------------------------------------------------
 Exchange:     0.2000 Hartree-Fock + 0.0800 Slater + 0.7200 B88
 Correlation:  0.1900 VWN1RPA + 0.8100 LYP
 Using SG-1 standard quadrature grid
 using 6 threads for integral computing
 -------------------------------------------------------
 OpenMP Integral computing Module                
 Release: version 2.0, May 2017, Q-Chem Inc. Pleasanton 
 -------------------------------------------------------
 A restricted SCF calculation will be
 performed using DIIS
 SCF converges when DIIS error is below 1.0e-08
 ---------------------------------------
  Cycle       Energy         DIIS error
 ---------------------------------------
    1  -16941.4557237769      6.45e-04  
    2  -16941.4582560550      1.80e-04  
    3  -16941.4578201207      2.51e-04  
    4  -16941.4586643211      3.71e-05  
    5  -16941.4586881347      5.61e-06  
    6  -16941.4586886424      1.64e-06  
    7  -16941.4586886799      7.58e-07  
    8  -16941.4586886877      3.14e-07  
    9  -16941.4586886890      1.02e-07  
   10  -16941.4586886910      2.59e-08  
   11  -16941.4586886921      1.36e-08  
   12  -16941.4586886911      4.34e-09  Convergence criterion met
 ---------------------------------------
 SCF time:   CPU 159.94s  wall 30.00s 
 SCF   energy in the final basis set =   -16941.4586886911
 Total energy in the final basis set =   -16941.4586886911

 --------------------------------------------------------------

                    Orbital Energies (a.u.)
 --------------------------------------------------------------

 Alpha MOs
 -- Occupied --
*****************-482.8627-176.3268-176.3268-165.7308-165.7308-165.7284
********-165.7283-165.7283 -62.5153 -56.3362 -56.3318 -56.3316 -35.8232
-35.8232 -31.3169 -31.3169 -31.3102 -31.3102 -31.3099 -31.3099 -24.7346
-24.7344 -24.7337 -22.9673 -22.9672 -22.9657 -22.9657 -22.9655 -22.9655
-22.9609 -22.9608 -22.9608 -22.9608 -10.3205 -10.3204 -10.3204 -10.2752
-10.2666 -10.2665  -8.7240  -6.5566  -6.5421  -6.5415  -6.3724  -6.3724
 -4.7858  -4.7858  -4.7696  -4.7696  -4.7691  -4.7690  -2.6672  -2.6634
 -2.6628  -2.6512  -2.6511  -2.0513  -2.0512  -2.0465  -2.0464  -2.0460
 -2.0460  -2.0321  -2.0321  -2.0319  -2.0319  -1.2806  -1.2799  -1.2795
 -0.9346  -0.8562  -0.8221  -0.7771  -0.7096  -0.6991  -0.6529  -0.6353
 -0.6197  -0.6012  -0.5541  -0.5535  -0.5332  -0.5112  -0.5111  -0.4771
 -0.4596  -0.4588  -0.4220  -0.4115  -0.4073  -0.3968  -0.3568  -0.3382
 -0.3203  -0.2973  -0.2923  -0.2879  -0.2704  -0.2666
 -- Virtual --
 -0.0964  -0.0599  -0.0581  -0.0563  -0.0366  -0.0093   0.0235   0.0250
  0.0415   0.0485   0.0550   0.0645   0.0664   0.0680   0.0800   0.0852
  0.0893   0.0916   0.1000   0.1101   0.1165   0.1250   0.1263   0.1263
  0.1320   0.1413   0.1663   0.1701   0.1713   0.1720   0.1859   0.1882
  0.1919   0.1995   0.2067   0.2131   0.2173   0.2298   0.2311   0.2347
  0.2424   0.2709   0.2729   0.2824   0.2860   0.3245   0.3283   0.3313
  0.3335   0.3351   0.3433   0.3454   0.3677   0.3777   0.3850   0.3862
  0.3904   0.3904   0.4077   0.4082   0.4171   0.4187   0.4287   0.4462
  0.4687   0.4690   0.4709   0.4849   0.4860   0.4879   0.5248   0.5329
  0.5350   0.5378   0.5609   0.5673   0.5676   0.5886   0.6032   0.6051
  0.6173   0.6271   0.6389   0.6715   0.6756   0.6852   0.7021   0.7133
  0.7250   0.7425   0.7796   0.8006   0.8305   0.8387   0.8392   0.8968
  0.9208   0.9253   0.9409   0.9520   0.9902   1.0319   1.0371   1.0505
  1.0611   1.0715   1.1405   1.1471   1.1727   1.2094   1.2155   1.2535
  1.3224   1.3281   1.3414   1.3805   1.4052   1.4141   1.4142   1.4190
  1.4235   1.4456   1.4472   1.4515   1.4672   1.4843   1.5015   1.5339
  1.5397   1.5510   1.6077   1.6447   1.7076   1.7104   1.7481   1.7494
  1.7993   1.8058   1.8372   1.8389   1.8808   1.9950   2.0086   2.0224
  2.0329   2.0483   2.1037   2.1598   2.1871   2.2093   2.2110   2.2437
  2.2875   2.3289   2.3443   2.4021   2.5500   2.6671   2.6784   2.7965
  2.8001   2.8168   2.9527   3.0025   3.0283   3.0766   3.0889   3.1541
  3.1587   3.3723   3.3794   3.6199   3.7314   3.7390   3.7480   3.7485
  3.7487   3.7776   3.9049   3.9098   3.9456   3.9532   3.9571   3.9585
  3.9606   3.9842   3.9868   4.0133   4.0140   4.0313   4.0391   4.0515
  4.0857   4.1041   4.1051   4.1664   4.1675   4.2569   4.2842   4.3021
  4.4083   4.4436   4.5047   4.8003   4.8068   4.8492   4.8499   5.9930
  6.0007   6.0769   6.1086   6.1294   6.1589   6.2881   6.2888   6.3079
  6.4212   6.4309   6.4320   6.6149   6.7335   6.7592   6.7599   7.5487
  7.6619   7.7523  23.2972  23.7809  23.7823  23.9523  23.9545  24.0468
 27.8755  27.9077  28.3340  28.3383  28.3966  28.4005  28.4161  28.4231
 28.5177  28.5214  28.5363  28.5450  28.5473  28.5559  28.6136  28.6204
 28.7225  28.7426  47.9708  66.7589  66.7661  66.7687 127.8755 127.8787
127.9254 127.9428 127.9600 127.9687 151.6680 151.6968 289.7437 289.8572
289.97311020.78081901.83171901.8615
 --------------------------------------------------------------

          Ground-State Mulliken Net Atomic Charges

     Atom                 Charge (a.u.)
  ----------------------------------------
      1 C                    -2.233604
      2 C                     2.327882
      3 C                    -2.240415
      4 C                     2.218933
      5 C                    -2.084527
      6 C                     2.164587
      7 F                    -0.084250
      8 Br                   -0.045767
      9 F                    -0.083706
     10 I                     0.073453
     11 F                    -0.090892
     12 I                     0.078306
  ----------------------------------------
  Sum of atomic charges =     0.000000

 -----------------------------------------------------------------
                    Cartesian Multipole Moments
 -----------------------------------------------------------------
    Charge (ESU x 10^10)
                -0.0000
    Dipole Moment (Debye)
         X       0.3237      Y      -0.0000      Z      -0.1859
       Tot       0.3733
    Quadrupole Moments (Debye-Ang)
        XX    -122.0435     XY      -0.0000     YY    -123.5744
        XZ       1.3650     YZ      -0.0000     ZZ    -121.4880
    Octopole Moments (Debye-Ang^2)
       XXX    -534.2104    XXY       0.0000    XYY    -184.1673
       YYY       0.0000    XXZ     -29.4449    XYZ      -0.0000
       YYZ     -66.2661    XZZ    -174.7193    YZZ       0.0000
       ZZZ    -237.5963
    Hexadecapole Moments (Debye-Ang^3)
      XXXX   -4490.7136   XXXY       0.0000   XXYY    -821.2530
      XYYY      -0.0000   YYYY    -150.4667   XXXZ    -337.2937
      XXYZ      -0.0000   XYYZ    -173.4100   YYYZ      -0.0000
      XXZZ   -1303.0103   XYZZ      -0.0000   YYZZ    -668.9265
      XZZZ    -538.4587   YZZZ      -0.0000   ZZZZ   -3695.9071
 -----------------------------------------------------------------
 Calculating analytic gradient of the SCF energy
 Gradient of SCF Energy
            1           2           3           4           5           6
    1  -0.0018661   0.0036639  -0.0017924  -0.0024736   0.0015737   0.0000203
    2  -0.0000000   0.0000000  -0.0000000   0.0000000  -0.0000000   0.0000000
    3   0.0008490  -0.0020318   0.0010697  -0.0009821  -0.0011788   0.0032656
            7           8           9          10          11          12
    1   0.0007746  -0.0015019   0.0000771   0.0030807  -0.0015592   0.0000031
    2  -0.0000000   0.0000000   0.0000000  -0.0000000   0.0000000   0.0000000
    3   0.0005176   0.0008631  -0.0009577   0.0018649   0.0008464  -0.0041259
 Max gradient component =       4.126E-03
 RMS gradient           =       1.543E-03
 Gradient time:  CPU 60.31 s  wall 10.15 s
 Geometry Optimization Parameters
   NAtoms,    NIC,     NZ,  NCons,   NDum,   NFix, NCnnct, MaxDiis
       12      78      12       0       0       0       0       0

 Cartesian Hessian Update
 Hessian updated using BFGS update


** GEOMETRY OPTIMIZATION IN DELOCALIZED INTERNAL COORDINATES **
   Searching for a Minimum

   Optimization Cycle:   2

                       Coordinates (Angstroms)
     ATOM                X               Y               Z
      1  C         0.0095358799    0.0000000000    0.0068458296
      2  C        -0.0066561777    0.0000000000    1.3980584301
      3  C         1.2068483522    0.0000000000    2.0783630888
      4  C         2.4238738608    0.0000000000    1.4013562140
      5  C         2.3989058038    0.0000000000    0.0085339433
      6  C         1.2043869528    0.0000000000   -0.7084524763
      7  F        -1.1488781948    0.0000000000   -0.6525682992
      8  Br       -1.6476034329    0.0000000000    2.3493278591
      9  F         1.1991645676    0.0000000000    3.4115312690
     10  I         4.2625736287    0.0000000000    2.4733119141
     11  F         3.5530388685    0.0000000000   -0.6593145068
     12  I         1.2032771190    0.0000000000   -2.8321032657
   Point Group: c1    Number of degrees of freedom:    30


   Energy is -16941.458688691

 Hessian updated using BFGS update

 11 Hessian modes will be used to form the next step
  Hessian Eigenvalues:
     0.124264    0.153258    0.202307    0.234032    0.253265    0.426727
     0.429094    0.463843    0.465481    0.572466    0.580114

 Minimum search - taking simple RFO step
 Searching for Lamda that Minimizes Along All modes
 Value Taken    Lamda =  -0.00021988
 Step Taken.  Stepsize is  0.035384

                             Maximum     Tolerance    Cnvgd?
         Gradient           0.003921      0.000300      NO
         Displacement       0.018304      0.001200      NO
         Energy change     -0.001870      0.000001      NO


 New Cartesian Coordinates Obtained by Inverse Iteration

 Displacement from previous Coordinates is:  0.035946
 ----------------------------------------------------------------
             Standard Nuclear Orientation (Angstroms)
    I     Atom           X                Y                Z
 ----------------------------------------------------------------
    1      C       0.0107465400     0.0000000000     0.0065476953
    2      C      -0.0082317630     0.0000000000     1.3987692421
    3      C       1.2076092977     0.0000000000     2.0772616266
    4      C       2.4242244252     0.0000000000     1.4001655850
    5      C       2.3991877809     0.0000000000     0.0083627551
    6      C       1.2052796765     0.0000000000    -0.7082922858
    7      F      -1.1473145578     0.0000000000    -0.6546063696
    8      Br     -1.6459117496     0.0000000000     2.3482215340
    9      F       1.2007700290     0.0000000000     3.4110190342
   10      I       4.2533003691     0.0000000000     2.4656203726
   11      F       3.5545181867     0.0000000000    -0.6598893895
   12      I       1.2042889932     0.0000000000    -2.8182898001
 ----------------------------------------------------------------
 Nuclear Repulsion Energy =        2307.11738035 hartrees
 There are      102 alpha and      102 beta electrons
 Applying Cartesian multipole field
    Component          Value
    ---------          -----
     (2,0,0)        1.00000E-11
     (0,2,0)        2.00000E-11
     (0,0,2)       -3.00000E-11
 Nucleus-field energy     =    -0.0000000695 hartrees
 Requested basis set is 6-311++G(d,p)
 There are 121 shells and 370 basis functions
 A cutoff of  1.0D-11 yielded   4705 shell pairs
 There are     48729 function pairs (     54062 Cartesian)
 Smallest overlap matrix eigenvalue = 1.52E-06

 Q-Chem warning in module stvman/mkSTV.C, line 318:

 Overlap eigenvalue is smaller than square root of threshold
 Use THRESH >= 12 to get rid of this warning

 Guess MOs from SCF MO coefficient file

 -----------------------------------------------------------------------
  General SCF calculation program by
  Eric Jon Sundstrom, Paul Horn, Yuezhi Mao, Dmitri Zuev, Alec White,
  David Stuck, Shaama M.S., Shane Yost, Joonho Lee, David Small,
  Daniel Levine, Susi Lehtola, Hugh Burton, Evgeny Epifanovsky,
  Bang C. Huynh
 -----------------------------------------------------------------------
 Exchange:     0.2000 Hartree-Fock + 0.0800 Slater + 0.7200 B88
 Correlation:  0.1900 VWN1RPA + 0.8100 LYP
 Using SG-1 standard quadrature grid
 using 6 threads for integral computing
 -------------------------------------------------------
 OpenMP Integral computing Module                
 Release: version 2.0, May 2017, Q-Chem Inc. Pleasanton 
 -------------------------------------------------------
 A restricted SCF calculation will be
 performed using DIIS
 SCF converges when DIIS error is below 1.0e-08
 ---------------------------------------
  Cycle       Energy         DIIS error
 ---------------------------------------
    1  -16941.4587461123      7.27e-05  
    2  -16941.4587889001      3.99e-05  
    3  -16941.4587779906      4.71e-05  
    4  -16941.4588158138      6.50e-06  
    5  -16941.4588164462      1.34e-06  
    6  -16941.4588164691      6.09e-07  
    7  -16941.4588164740      2.26e-07  
    8  -16941.4588164745      3.39e-08  
    9  -16941.4588164736      1.50e-08  
   10  -16941.4588164709      4.64e-09  Convergence criterion met
 ---------------------------------------
 SCF time:   CPU 134.32s  wall 25.00s 
 SCF   energy in the final basis set =   -16941.4588164709
 Total energy in the final basis set =   -16941.4588164709

 --------------------------------------------------------------

                    Orbital Energies (a.u.)
 --------------------------------------------------------------

 Alpha MOs
 -- Occupied --
*****************-482.8628-176.3266-176.3266-165.7305-165.7305-165.7282
********-165.7281-165.7281 -62.5155 -56.3363 -56.3320 -56.3317 -35.8230
-35.8230 -31.3167 -31.3167 -31.3100 -31.3100 -31.3098 -31.3097 -24.7343
-24.7342 -24.7335 -22.9670 -22.9670 -22.9655 -22.9655 -22.9653 -22.9653
-22.9607 -22.9607 -22.9606 -22.9606 -10.3202 -10.3201 -10.3199 -10.2751
-10.2660 -10.2658  -8.7242  -6.5568  -6.5423  -6.5416  -6.3723  -6.3722
 -4.7856  -4.7856  -4.7696  -4.7695  -4.7690  -4.7689  -2.6674  -2.6636
 -2.6630  -2.6514  -2.6513  -2.0513  -2.0511  -2.0464  -2.0463  -2.0459
 -2.0458  -2.0321  -2.0320  -2.0319  -2.0318  -1.2802  -1.2795  -1.2789
 -0.9347  -0.8569  -0.8229  -0.7773  -0.7102  -0.7002  -0.6529  -0.6348
 -0.6193  -0.6012  -0.5535  -0.5532  -0.5330  -0.5109  -0.5108  -0.4776
 -0.4596  -0.4590  -0.4220  -0.4123  -0.4074  -0.3976  -0.3574  -0.3391
 -0.3205  -0.2973  -0.2923  -0.2877  -0.2701  -0.2660
 -- Virtual --
 -0.0938  -0.0598  -0.0582  -0.0536  -0.0355  -0.0094   0.0235   0.0250
  0.0415   0.0486   0.0550   0.0645   0.0665   0.0679   0.0800   0.0852
  0.0890   0.0914   0.0998   0.1101   0.1163   0.1249   0.1259   0.1262
  0.1320   0.1414   0.1666   0.1700   0.1712   0.1724   0.1862   0.1881
  0.1919   0.1995   0.2065   0.2136   0.2167   0.2303   0.2308   0.2352
  0.2426   0.2715   0.2733   0.2832   0.2867   0.3245   0.3284   0.3314
  0.3334   0.3355   0.3437   0.3455   0.3682   0.3782   0.3858   0.3872
  0.3904   0.3912   0.4080   0.4094   0.4171   0.4189   0.4286   0.4472
  0.4689   0.4701   0.4718   0.4847   0.4859   0.4881   0.5269   0.5333
  0.5347   0.5376   0.5613   0.5674   0.5677   0.5894   0.6036   0.6052
  0.6171   0.6275   0.6392   0.6716   0.6762   0.6883   0.7045   0.7138
  0.7260   0.7443   0.7806   0.8011   0.8313   0.8376   0.8398   0.8974
  0.9214   0.9255   0.9414   0.9515   0.9905   1.0323   1.0374   1.0510
  1.0609   1.0714   1.1411   1.1474   1.1742   1.2095   1.2158   1.2556
  1.3231   1.3277   1.3424   1.3824   1.4057   1.4143   1.4145   1.4198
  1.4242   1.4485   1.4493   1.4535   1.4696   1.4861   1.5028   1.5338
  1.5395   1.5513   1.6071   1.6436   1.7077   1.7098   1.7477   1.7497
  1.7999   1.8063   1.8379   1.8385   1.8804   1.9957   2.0092   2.0224
  2.0335   2.0494   2.1047   2.1591   2.1865   2.2097   2.2110   2.2437
  2.2884   2.3288   2.3439   2.4010   2.5501   2.6669   2.6787   2.7965
  2.8003   2.8175   2.9528   3.0028   3.0288   3.0768   3.0889   3.1537
  3.1585   3.3719   3.3800   3.6194   3.7318   3.7396   3.7481   3.7486
  3.7488   3.7775   3.9053   3.9101   3.9457   3.9531   3.9565   3.9582
  3.9602   3.9841   3.9874   4.0149   4.0150   4.0326   4.0383   4.0517
  4.0865   4.1033   4.1051   4.1687   4.1699   4.2576   4.2854   4.3020
  4.4086   4.4483   4.5107   4.8009   4.8067   4.8489   4.8501   5.9936
  6.0014   6.0784   6.1109   6.1318   6.1639   6.2883   6.2891   6.3083
  6.4215   6.4309   6.4321   6.6154   6.7345   6.7589   6.7592   7.5486
  7.6623   7.7532  23.2969  23.7818  23.7822  23.9540  23.9544  24.0476
 27.8786  27.9118  28.3346  28.3390  28.3982  28.4026  28.4185  28.4248
 28.5179  28.5217  28.5368  28.5460  28.5480  28.5569  28.6153  28.6215
 28.7248  28.7442  47.9717  66.7592  66.7663  66.7687 127.8761 127.8793
127.9267 127.9444 127.9616 127.9710 151.6708 151.7005 289.7437 289.8576
289.97401020.78201901.83461901.8655
 --------------------------------------------------------------

          Ground-State Mulliken Net Atomic Charges

     Atom                 Charge (a.u.)
  ----------------------------------------
      1 C                    -2.221630
      2 C                     2.320807
      3 C                    -2.228490
      4 C                     2.206675
      5 C                    -2.075480
      6 C                     2.149678
      7 F                    -0.083448
      8 Br                   -0.044639
      9 F                    -0.083098
     10 I                     0.072358
     11 F                    -0.089763
     12 I                     0.077027
  ----------------------------------------
  Sum of atomic charges =     0.000000

 -----------------------------------------------------------------
                    Cartesian Multipole Moments
 -----------------------------------------------------------------
    Charge (ESU x 10^10)
                -0.0000
    Dipole Moment (Debye)
         X       0.3131      Y       0.0000      Z      -0.1808
       Tot       0.3615
    Quadrupole Moments (Debye-Ang)
        XX    -122.0744     XY       0.0000     YY    -123.5241
        XZ       1.3206     YZ       0.0000     ZZ    -121.5467
    Octopole Moments (Debye-Ang^2)
       XXX    -534.0860    XXY      -0.0000    XYY    -183.9065
       YYY       0.0000    XXZ     -29.8262    XYZ      -0.0000
       YYZ     -66.3872    XZZ    -174.8111    YZZ       0.0000
       ZZZ    -237.6747
    Hexadecapole Moments (Debye-Ang^3)
      XXXX   -4480.6210   XXXY      -0.0000   XXYY    -818.7380
      XYYY      -0.0000   YYYY    -150.3172   XXXZ    -336.1007
      XXYZ      -0.0000   XYYZ    -172.2474   YYYZ      -0.0000
      XXZZ   -1298.7190   XYZZ      -0.0000   YYZZ    -665.2580
      XZZZ    -535.6645   YZZZ      -0.0000   ZZZZ   -3678.2588
 -----------------------------------------------------------------
 Calculating analytic gradient of the SCF energy
 Gradient of SCF Energy
            1           2           3           4           5           6
    1  -0.0009304   0.0013317  -0.0002437  -0.0010461   0.0009464   0.0000276
    2  -0.0000000  -0.0000000   0.0000000   0.0000000   0.0000000  -0.0000000
    3  -0.0004046  -0.0007373   0.0009118  -0.0005143  -0.0007474   0.0014184
            7           8           9          10          11          12
    1   0.0006062  -0.0004466   0.0000378   0.0004699  -0.0007659   0.0000132
    2   0.0000000   0.0000000  -0.0000000   0.0000000  -0.0000000  -0.0000000
    3   0.0002996   0.0002550  -0.0006829   0.0002267   0.0004576  -0.0004827
 Max gradient component =       1.418E-03
 RMS gradient           =       5.665E-04
 Gradient time:  CPU 60.47 s  wall 10.18 s
 Geometry Optimization Parameters
   NAtoms,    NIC,     NZ,  NCons,   NDum,   NFix, NCnnct, MaxDiis
       12      78      12       0       0       0       0       0

 Cartesian Hessian Update
 Hessian updated using BFGS update


** GEOMETRY OPTIMIZATION IN DELOCALIZED INTERNAL COORDINATES **
   Searching for a Minimum

   Optimization Cycle:   3

                       Coordinates (Angstroms)
     ATOM                X               Y               Z
      1  C         0.0107465400    0.0000000000    0.0065476953
      2  C        -0.0082317630    0.0000000000    1.3987692421
      3  C         1.2076092977    0.0000000000    2.0772616266
      4  C         2.4242244252    0.0000000000    1.4001655850
      5  C         2.3991877809    0.0000000000    0.0083627551
      6  C         1.2052796765    0.0000000000   -0.7082922858
      7  F        -1.1473145578    0.0000000000   -0.6546063696
      8  Br       -1.6459117496    0.0000000000    2.3482215340
      9  F         1.2007700290    0.0000000000    3.4110190342
     10  I         4.2533003691    0.0000000000    2.4656203726
     11  F         3.5545181867    0.0000000000   -0.6598893895
     12  I         1.2042889932    0.0000000000   -2.8182898001
   Point Group: c1    Number of degrees of freedom:    30


   Energy is -16941.458816471

 Hessian updated using BFGS update

 14 Hessian modes will be used to form the next step
  Hessian Eigenvalues:
     0.124357    0.129854    0.195629    0.238308    0.249910    0.259930
     0.426485    0.431304    0.463993    0.464870    0.469854    0.562456
     0.572873    0.572954

 Minimum search - taking simple RFO step
 Searching for Lamda that Minimizes Along All modes
 Value Taken    Lamda =  -0.00001557
 Step Taken.  Stepsize is  0.009472

                             Maximum     Tolerance    Cnvgd?
         Gradient           0.001646      0.000300      NO
         Displacement       0.008237      0.001200      NO
         Energy change     -0.000128      0.000001      NO


 New Cartesian Coordinates Obtained by Inverse Iteration

 Displacement from previous Coordinates is:  0.005944
 ----------------------------------------------------------------
             Standard Nuclear Orientation (Angstroms)
    I     Atom           X                Y                Z
 ----------------------------------------------------------------
    1      C       0.0112307972     0.0000000000     0.0066295471
    2      C      -0.0090534404     0.0000000000     1.3993138459
    3      C       1.2078396616     0.0000000000     2.0769146306
    4      C       2.4250567302     0.0000000000     1.4004139589
    5      C       2.3990825131     0.0000000000     0.0084042709
    6      C       1.2054194009     0.0000000000    -0.7095166845
    7      F      -1.1476163344     0.0000000000    -0.6545673120
    8      Br     -1.6452653076     0.0000000000     2.3479843686
    9      F       1.2008876581     0.0000000000     3.4113869059
   10      I       4.2515289630     0.0000000000     2.4652922902
   11      F       3.5552675343     0.0000000000    -0.6602972932
   12      I       1.2040890520     0.0000000000    -2.8170685283
 ----------------------------------------------------------------
 Nuclear Repulsion Energy =        2307.72143538 hartrees
 There are      102 alpha and      102 beta electrons
 Applying Cartesian multipole field
    Component          Value
    ---------          -----
     (2,0,0)        1.00000E-11
     (0,2,0)        2.00000E-11
     (0,0,2)       -3.00000E-11
 Nucleus-field energy     =    -0.0000000695 hartrees
 Requested basis set is 6-311++G(d,p)
 There are 121 shells and 370 basis functions
 A cutoff of  1.0D-11 yielded   4706 shell pairs
 There are     48730 function pairs (     54063 Cartesian)
 Smallest overlap matrix eigenvalue = 1.51E-06

 Q-Chem warning in module stvman/mkSTV.C, line 318:

 Overlap eigenvalue is smaller than square root of threshold
 Use THRESH >= 12 to get rid of this warning

 Guess MOs from SCF MO coefficient file

 -----------------------------------------------------------------------
  General SCF calculation program by
  Eric Jon Sundstrom, Paul Horn, Yuezhi Mao, Dmitri Zuev, Alec White,
  David Stuck, Shaama M.S., Shane Yost, Joonho Lee, David Small,
  Daniel Levine, Susi Lehtola, Hugh Burton, Evgeny Epifanovsky,
  Bang C. Huynh
 -----------------------------------------------------------------------
 Exchange:     0.2000 Hartree-Fock + 0.0800 Slater + 0.7200 B88
 Correlation:  0.1900 VWN1RPA + 0.8100 LYP
 Using SG-1 standard quadrature grid
 using 6 threads for integral computing
 -------------------------------------------------------
 OpenMP Integral computing Module                
 Release: version 2.0, May 2017, Q-Chem Inc. Pleasanton 
 -------------------------------------------------------
 A restricted SCF calculation will be
 performed using DIIS
 SCF converges when DIIS error is below 1.0e-08
 ---------------------------------------
  Cycle       Energy         DIIS error
 ---------------------------------------
    1  -16941.4588137985      3.51e-05  
    2  -16941.4588236911      1.15e-05  
    3  -16941.4588219391      1.61e-05  
    4  -16941.4588252765      2.11e-06  
    5  -16941.4588253531      4.69e-07  
    6  -16941.4588253572      1.77e-07  
    7  -16941.4588253575      9.07e-08  
    8  -16941.4588253572      1.23e-08  
    9  -16941.4588253539      3.34e-09  Convergence criterion met
 ---------------------------------------
 SCF time:   CPU 121.33s  wall 23.00s 
 SCF   energy in the final basis set =   -16941.4588253539
 Total energy in the final basis set =   -16941.4588253539

 --------------------------------------------------------------

                    Orbital Energies (a.u.)
 --------------------------------------------------------------

 Alpha MOs
 -- Occupied --
*****************-482.8629-176.3267-176.3266-165.7306-165.7305-165.7282
********-165.7281-165.7281 -62.5155 -56.3364 -56.3320 -56.3318 -35.8231
-35.8230 -31.3167 -31.3167 -31.3101 -31.3100 -31.3098 -31.3098 -24.7341
-24.7340 -24.7333 -22.9671 -22.9670 -22.9655 -22.9655 -22.9653 -22.9653
-22.9607 -22.9607 -22.9607 -22.9607 -10.3202 -10.3201 -10.3198 -10.2752
-10.2660 -10.2658  -8.7243  -6.5569  -6.5424  -6.5417  -6.3723  -6.3723
 -4.7857  -4.7856  -4.7696  -4.7696  -4.7690  -4.7690  -2.6675  -2.6637
 -2.6631  -2.6515  -2.6514  -2.0513  -2.0512  -2.0464  -2.0463  -2.0459
 -2.0459  -2.0321  -2.0321  -2.0319  -2.0318  -1.2797  -1.2790  -1.2784
 -0.9345  -0.8571  -0.8230  -0.7773  -0.7102  -0.7003  -0.6529  -0.6348
 -0.6190  -0.6010  -0.5531  -0.5528  -0.5327  -0.5106  -0.5104  -0.4777
 -0.4594  -0.4590  -0.4218  -0.4125  -0.4073  -0.3980  -0.3576  -0.3393
 -0.3205  -0.2973  -0.2923  -0.2878  -0.2700  -0.2659
 -- Virtual --
 -0.0933  -0.0598  -0.0583  -0.0532  -0.0353  -0.0094   0.0234   0.0250
  0.0415   0.0486   0.0550   0.0646   0.0664   0.0678   0.0800   0.0853
  0.0888   0.0913   0.0997   0.1101   0.1162   0.1248   0.1258   0.1262
  0.1320   0.1414   0.1665   0.1702   0.1710   0.1725   0.1862   0.1879
  0.1917   0.1994   0.2063   0.2136   0.2163   0.2303   0.2308   0.2353
  0.2427   0.2718   0.2734   0.2833   0.2867   0.3245   0.3284   0.3314
  0.3334   0.3355   0.3438   0.3454   0.3682   0.3782   0.3859   0.3872
  0.3903   0.3915   0.4080   0.4096   0.4171   0.4189   0.4285   0.4473
  0.4688   0.4702   0.4721   0.4847   0.4858   0.4880   0.5272   0.5335
  0.5338   0.5375   0.5614   0.5674   0.5676   0.5894   0.6037   0.6052
  0.6172   0.6274   0.6392   0.6715   0.6763   0.6889   0.7050   0.7137
  0.7263   0.7445   0.7806   0.8012   0.8316   0.8371   0.8400   0.8975
  0.9211   0.9254   0.9413   0.9514   0.9906   1.0323   1.0375   1.0512
  1.0608   1.0712   1.1412   1.1476   1.1741   1.2092   1.2146   1.2559
  1.3232   1.3282   1.3425   1.3826   1.4059   1.4145   1.4148   1.4202
  1.4245   1.4487   1.4495   1.4538   1.4704   1.4868   1.5027   1.5341
  1.5395   1.5515   1.6071   1.6435   1.7073   1.7094   1.7476   1.7496
  1.7999   1.8063   1.8380   1.8384   1.8799   1.9957   2.0093   2.0224
  2.0329   2.0493   2.1045   2.1585   2.1859   2.2097   2.2102   2.2431
  2.2886   2.3279   2.3428   2.4003   2.5499   2.6667   2.6785   2.7964
  2.8003   2.8172   2.9526   3.0025   3.0285   3.0760   3.0882   3.1527
  3.1577   3.3713   3.3795   3.6178   3.7318   3.7396   3.7482   3.7488
  3.7490   3.7774   3.9052   3.9098   3.9457   3.9528   3.9559   3.9578
  3.9598   3.9841   3.9875   4.0150   4.0151   4.0329   4.0375   4.0517
  4.0867   4.1026   4.1047   4.1690   4.1702   4.2579   4.2854   4.3021
  4.4086   4.4491   4.5121   4.8003   4.8042   4.8485   4.8497   5.9937
  6.0014   6.0788   6.1112   6.1325   6.1647   6.2886   6.2893   6.3084
  6.4217   6.4310   6.4323   6.6145   6.7347   6.7583   6.7584   7.5486
  7.6625   7.7536  23.2965  23.7807  23.7814  23.9526  23.9533  24.0462
 27.8791  27.9126  28.3347  28.3391  28.3985  28.4030  28.4189  28.4250
 28.5179  28.5217  28.5368  28.5461  28.5480  28.5570  28.6155  28.6218
 28.7251  28.7446  47.9718  66.7589  66.7664  66.7687 127.8762 127.8794
127.9269 127.9445 127.9619 127.9713 151.6712 151.7012 289.7437 289.8579
289.97441020.78211901.83501901.8662
 --------------------------------------------------------------

          Ground-State Mulliken Net Atomic Charges

     Atom                 Charge (a.u.)
  ----------------------------------------
      1 C                    -2.211972
      2 C                     2.314626
      3 C                    -2.219352
      4 C                     2.196227
      5 C                    -2.066747
      6 C                     2.137729
      7 F                    -0.083569
      8 Br                   -0.043617
      9 F                    -0.083164
     10 I                     0.072571
     11 F                    -0.090079
     12 I                     0.077347
  ----------------------------------------
  Sum of atomic charges =     0.000000

 -----------------------------------------------------------------
                    Cartesian Multipole Moments
 -----------------------------------------------------------------
    Charge (ESU x 10^10)
                -0.0000
    Dipole Moment (Debye)
         X       0.3101      Y       0.0000      Z      -0.1799
       Tot       0.3585
    Quadrupole Moments (Debye-Ang)
        XX    -122.0775     XY      -0.0000     YY    -123.5170
        XZ       1.3172     YZ       0.0000     ZZ    -121.5324
    Octopole Moments (Debye-Ang^2)
       XXX    -534.0438    XXY      -0.0000    XYY    -183.8581
       YYY      -0.0000    XXZ     -29.7694    XYZ      -0.0000
       YYZ     -66.4014    XZZ    -174.7759    YZZ       0.0000
       ZZZ    -237.7560
    Hexadecapole Moments (Debye-Ang^3)
      XXXX   -4478.5144   XXXY      -0.0000   XXYY    -818.2371
      XYYY      -0.0000   YYYY    -150.2848   XXXZ    -335.7609
      XXYZ      -0.0000   XYYZ    -172.1570   YYYZ       0.0000
      XXZZ   -1297.9122   XYZZ      -0.0000   YYZZ    -664.9550
      XZZZ    -535.4553   YZZZ       0.0000   ZZZZ   -3676.8898
 -----------------------------------------------------------------
 Calculating analytic gradient of the SCF energy
 Gradient of SCF Energy
            1           2           3           4           5           6
    1  -0.0004159   0.0001202   0.0000537  -0.0001819   0.0004565   0.0000028
    2  -0.0000000   0.0000000  -0.0000000   0.0000000   0.0000000   0.0000000
    3  -0.0002906  -0.0000659   0.0004491  -0.0000492  -0.0002858   0.0001964
            7           8           9          10          11          12
    1   0.0002239   0.0000093  -0.0000022  -0.0000481  -0.0002160  -0.0000023
    2   0.0000000   0.0000000  -0.0000000  -0.0000000  -0.0000000   0.0000000
    3   0.0001338  -0.0000061  -0.0002310  -0.0000371   0.0001289   0.0000576
 Max gradient component =       4.565E-04
 RMS gradient           =       1.697E-04
 Gradient time:  CPU 60.43 s  wall 10.17 s
 Geometry Optimization Parameters
   NAtoms,    NIC,     NZ,  NCons,   NDum,   NFix, NCnnct, MaxDiis
       12      78      12       0       0       0       0       0

 Cartesian Hessian Update
 Hessian updated using BFGS update


** GEOMETRY OPTIMIZATION IN DELOCALIZED INTERNAL COORDINATES **
   Searching for a Minimum

   Optimization Cycle:   4

                       Coordinates (Angstroms)
     ATOM                X               Y               Z
      1  C         0.0112307972    0.0000000000    0.0066295471
      2  C        -0.0090534404    0.0000000000    1.3993138459
      3  C         1.2078396616    0.0000000000    2.0769146306
      4  C         2.4250567302    0.0000000000    1.4004139589
      5  C         2.3990825131    0.0000000000    0.0084042709
      6  C         1.2054194009    0.0000000000   -0.7095166845
      7  F        -1.1476163344    0.0000000000   -0.6545673120
      8  Br       -1.6452653076    0.0000000000    2.3479843686
      9  F         1.2008876581    0.0000000000    3.4113869059
     10  I         4.2515289630    0.0000000000    2.4652922902
     11  F         3.5552675343    0.0000000000   -0.6602972932
     12  I         1.2040890520    0.0000000000   -2.8170685283
   Point Group: c1    Number of degrees of freedom:    30


   Energy is -16941.458825354

 Hessian updated using BFGS update

 16 Hessian modes will be used to form the next step
  Hessian Eigenvalues:
     0.123844    0.125799    0.189964    0.232093    0.249882    0.250801
     0.259742    0.426866    0.432946    0.464398    0.464878    0.465598
     0.473107    0.521301    0.572926    0.573233

 Minimum search - taking simple RFO step
 Searching for Lamda that Minimizes Along All modes
 Value Taken    Lamda =  -0.00000115
 Step Taken.  Stepsize is  0.002297

                             Maximum     Tolerance    Cnvgd?
         Gradient           0.000432      0.000300      NO
         Displacement       0.002147      0.001200      NO
         Energy change     -0.000009      0.000001      NO


 New Cartesian Coordinates Obtained by Inverse Iteration

 Displacement from previous Coordinates is:  0.001404
 ----------------------------------------------------------------
             Standard Nuclear Orientation (Angstroms)
    I     Atom           X                Y                Z
 ----------------------------------------------------------------
    1      C       0.0114622585     0.0000000000     0.0067565003
    2      C      -0.0092360477     0.0000000000     1.3994281456
    3      C       1.2078559685     0.0000000000     2.0766632722
    4      C       2.4252916069     0.0000000000     1.4005239224
    5      C       2.3987869117     0.0000000000     0.0085610257
    6      C       1.2053895031     0.0000000000    -0.7098111111
    7      F      -1.1476694046     0.0000000000    -0.6545874013
    8      Br     -1.6453337085     0.0000000000     2.3480553564
    9      F       1.2008946561     0.0000000000     3.4114249365
   10      I       4.2516695043     0.0000000000     2.4654721817
   11      F       3.5552487687     0.0000000000    -0.6603355557
   12      I       1.2041072110     0.0000000000    -2.8172612728
 ----------------------------------------------------------------
 Nuclear Repulsion Energy =        2307.63316737 hartrees
 There are      102 alpha and      102 beta electrons
 Applying Cartesian multipole field
    Component          Value
    ---------          -----
     (2,0,0)        1.00000E-11
     (0,2,0)        2.00000E-11
     (0,0,2)       -3.00000E-11
 Nucleus-field energy     =    -0.0000000695 hartrees
 Requested basis set is 6-311++G(d,p)
 There are 121 shells and 370 basis functions
 A cutoff of  1.0D-11 yielded   4706 shell pairs
 There are     48730 function pairs (     54063 Cartesian)
 Smallest overlap matrix eigenvalue = 1.51E-06

 Q-Chem warning in module stvman/mkSTV.C, line 318:

 Overlap eigenvalue is smaller than square root of threshold
 Use THRESH >= 12 to get rid of this warning

 Guess MOs from SCF MO coefficient file

 -----------------------------------------------------------------------
  General SCF calculation program by
  Eric Jon Sundstrom, Paul Horn, Yuezhi Mao, Dmitri Zuev, Alec White,
  David Stuck, Shaama M.S., Shane Yost, Joonho Lee, David Small,
  Daniel Levine, Susi Lehtola, Hugh Burton, Evgeny Epifanovsky,
  Bang C. Huynh
 -----------------------------------------------------------------------
 Exchange:     0.2000 Hartree-Fock + 0.0800 Slater + 0.7200 B88
 Correlation:  0.1900 VWN1RPA + 0.8100 LYP
 Using SG-1 standard quadrature grid
 using 6 threads for integral computing
 -------------------------------------------------------
 OpenMP Integral computing Module                
 Release: version 2.0, May 2017, Q-Chem Inc. Pleasanton 
 -------------------------------------------------------
 A restricted SCF calculation will be
 performed using DIIS
 SCF converges when DIIS error is below 1.0e-08
 ---------------------------------------
  Cycle       Energy         DIIS error
 ---------------------------------------
    1  -16941.4588246139      1.40e-05  
    2  -16941.4588258680      3.99e-06  
    3  -16941.4588257004      5.58e-06  
    4  -16941.4588260190      5.96e-07  
    5  -16941.4588260256      1.33e-07  
    6  -16941.4588260261      3.35e-08  
    7  -16941.4588260282      1.58e-08  
    8  -16941.4588260280      7.54e-09  Convergence criterion met
 ---------------------------------------
 SCF time:   CPU 107.75s  wall 20.00s 
 SCF   energy in the final basis set =   -16941.4588260280
 Total energy in the final basis set =   -16941.4588260280

 --------------------------------------------------------------

                    Orbital Energies (a.u.)
 --------------------------------------------------------------

 Alpha MOs
 -- Occupied --
*****************-482.8629-176.3267-176.3267-165.7306-165.7306-165.7283
********-165.7282-165.7281 -62.5156 -56.3364 -56.3321 -56.3318 -35.8231
-35.8230 -31.3167 -31.3167 -31.3101 -31.3101 -31.3098 -31.3098 -24.7340
-24.7339 -24.7332 -22.9671 -22.9670 -22.9656 -22.9655 -22.9654 -22.9654
-22.9608 -22.9607 -22.9607 -22.9607 -10.3201 -10.3201 -10.3198 -10.2752
-10.2660 -10.2659  -8.7243  -6.5569  -6.5425  -6.5417  -6.3723  -6.3723
 -4.7857  -4.7857  -4.7697  -4.7696  -4.7691  -4.7690  -2.6675  -2.6637
 -2.6631  -2.6515  -2.6514  -2.0514  -2.0512  -2.0464  -2.0464  -2.0460
 -2.0459  -2.0322  -2.0321  -2.0320  -2.0319  -1.2795  -1.2788  -1.2782
 -0.9346  -0.8571  -0.8230  -0.7773  -0.7101  -0.7003  -0.6529  -0.6348
 -0.6188  -0.6009  -0.5529  -0.5526  -0.5326  -0.5105  -0.5103  -0.4778
 -0.4593  -0.4589  -0.4218  -0.4126  -0.4073  -0.3981  -0.3576  -0.3393
 -0.3205  -0.2973  -0.2924  -0.2878  -0.2700  -0.2659
 -- Virtual --
 -0.0933  -0.0598  -0.0583  -0.0532  -0.0353  -0.0094   0.0234   0.0250
  0.0415   0.0486   0.0550   0.0647   0.0664   0.0678   0.0800   0.0853
  0.0888   0.0913   0.0997   0.1101   0.1162   0.1248   0.1258   0.1262
  0.1320   0.1414   0.1665   0.1703   0.1710   0.1725   0.1862   0.1879
  0.1916   0.1993   0.2063   0.2135   0.2161   0.2303   0.2308   0.2353
  0.2427   0.2718   0.2735   0.2833   0.2867   0.3245   0.3284   0.3314
  0.3335   0.3355   0.3439   0.3454   0.3681   0.3782   0.3858   0.3872
  0.3903   0.3916   0.4079   0.4096   0.4171   0.4189   0.4285   0.4473
  0.4688   0.4702   0.4721   0.4847   0.4858   0.4879   0.5272   0.5335
  0.5336   0.5375   0.5615   0.5674   0.5676   0.5893   0.6039   0.6053
  0.6171   0.6274   0.6392   0.6714   0.6763   0.6889   0.7051   0.7136
  0.7263   0.7445   0.7806   0.8011   0.8316   0.8370   0.8400   0.8975
  0.9211   0.9255   0.9413   0.9514   0.9907   1.0323   1.0375   1.0511
  1.0608   1.0712   1.1413   1.1477   1.1740   1.2091   1.2140   1.2560
  1.3232   1.3285   1.3424   1.3826   1.4059   1.4146   1.4149   1.4203
  1.4246   1.4488   1.4495   1.4536   1.4706   1.4869   1.5027   1.5342
  1.5395   1.5516   1.6072   1.6436   1.7073   1.7093   1.7478   1.7498
  1.8000   1.8064   1.8381   1.8386   1.8798   1.9957   2.0094   2.0224
  2.0325   2.0493   2.1044   2.1584   2.1859   2.2093   2.2103   2.2432
  2.2887   2.3278   2.3426   2.4003   2.5499   2.6667   2.6785   2.7964
  2.8003   2.8172   2.9526   3.0024   3.0284   3.0760   3.0880   3.1525
  3.1575   3.3712   3.3793   3.6174   3.7318   3.7397   3.7483   3.7489
  3.7491   3.7774   3.9052   3.9098   3.9457   3.9527   3.9556   3.9576
  3.9596   3.9840   3.9874   4.0150   4.0151   4.0329   4.0372   4.0516
  4.0868   4.1025   4.1045   4.1690   4.1703   4.2580   4.2854   4.3021
  4.4086   4.4490   4.5123   4.8001   4.8034   4.8484   4.8496   5.9937
  6.0014   6.0788   6.1112   6.1327   6.1647   6.2887   6.2894   6.3084
  6.4218   6.4310   6.4324   6.6141   6.7346   6.7581   6.7582   7.5486
  7.6626   7.7536  23.2963  23.7806  23.7814  23.9526  23.9534  24.0462
 27.8790  27.9127  28.3347  28.3391  28.3985  28.4031  28.4189  28.4250
 28.5178  28.5216  28.5368  28.5460  28.5480  28.5570  28.6154  28.6218
 28.7250  28.7446  47.9717  66.7588  66.7664  66.7688 127.8762 127.8793
127.9269 127.9445 127.9620 127.9713 151.6711 151.7013 289.7437 289.8579
289.97451020.78201901.83501901.8663
 --------------------------------------------------------------

          Ground-State Mulliken Net Atomic Charges

     Atom                 Charge (a.u.)
  ----------------------------------------
      1 C                    -2.210028
      2 C                     2.313830
      3 C                    -2.217213
      4 C                     2.193515
      5 C                    -2.064585
      6 C                     2.134841
      7 F                    -0.083754
      8 Br                   -0.043294
      9 F                    -0.083321
     10 I                     0.072774
     11 F                    -0.090323
     12 I                     0.077559
  ----------------------------------------
  Sum of atomic charges =     0.000000

 -----------------------------------------------------------------
                    Cartesian Multipole Moments
 -----------------------------------------------------------------
    Charge (ESU x 10^10)
                -0.0000
    Dipole Moment (Debye)
         X       0.3105      Y      -0.0000      Z      -0.1799
       Tot       0.3588
    Quadrupole Moments (Debye-Ang)
        XX    -122.0727     XY       0.0000     YY    -123.5162
        XZ       1.3192     YZ      -0.0000     ZZ    -121.5243
    Octopole Moments (Debye-Ang^2)
       XXX    -534.0266    XXY       0.0000    XYY    -183.8594
       YYY       0.0000    XXZ     -29.7104    XYZ       0.0000
       YYZ     -66.4020    XZZ    -174.7600    YZZ      -0.0000
       ZZZ    -237.7989
    Hexadecapole Moments (Debye-Ang^3)
      XXXX   -4478.5000   XXXY       0.0000   XXYY    -818.2641
      XYYY       0.0000   YYYY    -150.2787   XXXZ    -335.5678
      XXYZ       0.0000   XYYZ    -172.1743   YYYZ      -0.0000
      XXZZ   -1297.8365   XYZZ       0.0000   YYZZ    -665.0073
      XZZZ    -535.5284   YZZZ      -0.0000   ZZZZ   -3677.1525
 -----------------------------------------------------------------
 Calculating analytic gradient of the SCF energy
 Gradient of SCF Energy
            1           2           3           4           5           6
    1  -0.0000791  -0.0000459   0.0000462  -0.0000062   0.0000917   0.0000012
    2   0.0000000  -0.0000000  -0.0000000  -0.0000000   0.0000000  -0.0000000
    3  -0.0000833   0.0000236   0.0000941   0.0000038  -0.0000518  -0.0000110
            7           8           9          10          11          12
    1   0.0000631   0.0000152  -0.0000034  -0.0000266  -0.0000557  -0.0000005
    2  -0.0000000  -0.0000000   0.0000000  -0.0000000  -0.0000000   0.0000000
    3   0.0000369  -0.0000083  -0.0000602  -0.0000155   0.0000316   0.0000401
 Max gradient component =       9.405E-05
 RMS gradient           =       3.875E-05
 Gradient time:  CPU 60.48 s  wall 10.18 s
 Geometry Optimization Parameters
   NAtoms,    NIC,     NZ,  NCons,   NDum,   NFix, NCnnct, MaxDiis
       12      78      12       0       0       0       0       0

 Cartesian Hessian Update
 Hessian updated using BFGS update


** GEOMETRY OPTIMIZATION IN DELOCALIZED INTERNAL COORDINATES **
   Searching for a Minimum

   Optimization Cycle:   5

                       Coordinates (Angstroms)
     ATOM                X               Y               Z
      1  C         0.0114622585    0.0000000000    0.0067565003
      2  C        -0.0092360477    0.0000000000    1.3994281456
      3  C         1.2078559685    0.0000000000    2.0766632722
      4  C         2.4252916069    0.0000000000    1.4005239224
      5  C         2.3987869117    0.0000000000    0.0085610257
      6  C         1.2053895031    0.0000000000   -0.7098111111
      7  F        -1.1476694046    0.0000000000   -0.6545874013
      8  Br       -1.6453337085    0.0000000000    2.3480553564
      9  F         1.2008946561    0.0000000000    3.4114249365
     10  I         4.2516695043    0.0000000000    2.4654721817
     11  F         3.5552487687    0.0000000000   -0.6603355557
     12  I         1.2041072110    0.0000000000   -2.8172612728
   Point Group: c1    Number of degrees of freedom:    30


   Energy is -16941.458826028

 Hessian updated using BFGS update

 17 Hessian modes will be used to form the next step
  Hessian Eigenvalues:
     0.124554    0.133511    0.184036    0.216076    0.249435    0.250046
     0.250333    0.252261    0.426642    0.429069    0.460977    0.464875
     0.464939    0.473316    0.480091    0.572784    0.572981

 Minimum search - taking simple RFO step
 Searching for Lamda that Minimizes Along All modes
 Value Taken    Lamda =   0.00000000
 Step Taken.  Stepsize is  0.000495

                             Maximum     Tolerance    Cnvgd?
         Gradient           0.000117      0.000300     YES
         Displacement       0.000362      0.001200     YES
         Energy change     -0.000001      0.000001     YES


                       Distance Matrix (Angstroms)
             C (  1)   C (  2)   C (  3)   C (  4)   C (  5)   C (  6)
   C (  2)  1.392825
   C (  3)  2.390789  1.392825
   C (  4)  2.787321  2.434528  1.392593
   C (  5)  2.387325  2.780843  2.386496  1.392215
   C (  6)  1.392455  2.433969  2.786475  2.437555  1.392931
   F (  7)  1.334527  2.348406  3.606692  4.121836  3.607924  2.353707
   Br(  8)  2.868214  1.891219  2.866068  4.179450  4.672060  4.180571
   F (  9)  3.606455  2.347881  1.334780  2.354330  3.607552  4.121238
   I ( 10)  4.901494  4.392239  3.068546  2.114183  3.077269  4.400255
   F ( 11)  3.606028  4.116817  3.605748  2.350307  1.335974  2.350380
   I ( 12)  3.065531  4.387787  4.893926  4.391014  3.067985  2.107451
             F (  7)   Br(  8)   F (  9)   I ( 10)   F ( 11)
   Br(  8)  3.043605
   F (  9)  4.695552  3.038383
   I ( 10)  6.235995  5.898172  3.194065
   F ( 11)  4.702922  6.008034  4.703426  3.202448
   I ( 12)  3.194998  5.899136  6.228687  6.098763  3.190642

 Final energy is   -16941.458826027971     


 ******************************
 **  OPTIMIZATION CONVERGED  **
 ******************************

                       Coordinates (Angstroms)
     ATOM                X               Y               Z
      1  C         0.0114622585    0.0000000000    0.0067565003
      2  C        -0.0092360477    0.0000000000    1.3994281456
      3  C         1.2078559685    0.0000000000    2.0766632722
      4  C         2.4252916069    0.0000000000    1.4005239224
      5  C         2.3987869117    0.0000000000    0.0085610257
      6  C         1.2053895031    0.0000000000   -0.7098111111
      7  F        -1.1476694046    0.0000000000   -0.6545874013
      8  Br       -1.6453337085    0.0000000000    2.3480553564
      9  F         1.2008946561    0.0000000000    3.4114249365
     10  I         4.2516695043    0.0000000000    2.4654721817
     11  F         3.5552487687    0.0000000000   -0.6603355557
     12  I         1.2041072110    0.0000000000   -2.8172612728

Z-matrix Print:
$molecule
0 1
I 
C  1 2.107451
C  2 1.392455 1 120.936349
F  3 1.334527 2 119.321820 1 -0.000000 0
C  3 1.392825 2 121.822695 1 -180.000000 0
C  5 1.392825 3 118.241701 2 -0.000000 0
F  6 1.334780 5 118.794368 3 -180.000000 0
C  6 1.392593 5 121.859900 3 -0.000000 0
C  8 1.392215 6 117.956065 5 -0.000000 0
F  9 1.335974 8 118.954202 6 -180.000000 0
Br 5 1.891219 3 120.957108 2 -180.000000 0
I  8 2.114183 6 120.706921 5 -180.000000 0
$end


 --------------------------------------------------------------

                    Orbital Energies (a.u.)
 --------------------------------------------------------------

 Alpha MOs
 -- Occupied --
*****************-482.8629-176.3267-176.3267-165.7306-165.7306-165.7283
********-165.7282-165.7281 -62.5156 -56.3364 -56.3321 -56.3318 -35.8231
-35.8230 -31.3167 -31.3167 -31.3101 -31.3101 -31.3098 -31.3098 -24.7340
-24.7339 -24.7332 -22.9671 -22.9670 -22.9656 -22.9655 -22.9654 -22.9654
-22.9608 -22.9607 -22.9607 -22.9607 -10.3201 -10.3201 -10.3198 -10.2752
-10.2660 -10.2659  -8.7243  -6.5569  -6.5425  -6.5417  -6.3723  -6.3723
 -4.7857  -4.7857  -4.7697  -4.7696  -4.7691  -4.7690  -2.6675  -2.6637
 -2.6631  -2.6515  -2.6514  -2.0514  -2.0512  -2.0464  -2.0464  -2.0460
 -2.0459  -2.0322  -2.0321  -2.0320  -2.0319  -1.2795  -1.2788  -1.2782
 -0.9346  -0.8571  -0.8230  -0.7773  -0.7101  -0.7003  -0.6529  -0.6348
 -0.6188  -0.6009  -0.5529  -0.5526  -0.5326  -0.5105  -0.5103  -0.4778
 -0.4593  -0.4589  -0.4218  -0.4126  -0.4073  -0.3981  -0.3576  -0.3393
 -0.3205  -0.2973  -0.2924  -0.2878  -0.2700  -0.2659
 -- Virtual --
 -0.0933  -0.0598  -0.0583  -0.0532  -0.0353  -0.0094   0.0234   0.0250
  0.0415   0.0486   0.0550   0.0647   0.0664   0.0678   0.0800   0.0853
  0.0888   0.0913   0.0997   0.1101   0.1162   0.1248   0.1258   0.1262
  0.1320   0.1414   0.1665   0.1703   0.1710   0.1725   0.1862   0.1879
  0.1916   0.1993   0.2063   0.2135   0.2161   0.2303   0.2308   0.2353
  0.2427   0.2718   0.2735   0.2833   0.2867   0.3245   0.3284   0.3314
  0.3335   0.3355   0.3439   0.3454   0.3681   0.3782   0.3858   0.3872
  0.3903   0.3916   0.4079   0.4096   0.4171   0.4189   0.4285   0.4473
  0.4688   0.4702   0.4721   0.4847   0.4858   0.4879   0.5272   0.5335
  0.5336   0.5375   0.5615   0.5674   0.5676   0.5893   0.6039   0.6053
  0.6171   0.6274   0.6392   0.6714   0.6763   0.6889   0.7051   0.7136
  0.7263   0.7445   0.7806   0.8011   0.8316   0.8370   0.8400   0.8975
  0.9211   0.9255   0.9413   0.9514   0.9907   1.0323   1.0375   1.0511
  1.0608   1.0712   1.1413   1.1477   1.1740   1.2091   1.2140   1.2560
  1.3232   1.3285   1.3424   1.3826   1.4059   1.4146   1.4149   1.4203
  1.4246   1.4488   1.4495   1.4536   1.4706   1.4869   1.5027   1.5342
  1.5395   1.5516   1.6072   1.6436   1.7073   1.7093   1.7478   1.7498
  1.8000   1.8064   1.8381   1.8386   1.8798   1.9957   2.0094   2.0224
  2.0325   2.0493   2.1044   2.1584   2.1859   2.2093   2.2103   2.2432
  2.2887   2.3278   2.3426   2.4003   2.5499   2.6667   2.6785   2.7964
  2.8003   2.8172   2.9526   3.0024   3.0284   3.0760   3.0880   3.1525
  3.1575   3.3712   3.3793   3.6174   3.7318   3.7397   3.7483   3.7489
  3.7491   3.7774   3.9052   3.9098   3.9457   3.9527   3.9556   3.9576
  3.9596   3.9840   3.9874   4.0150   4.0151   4.0329   4.0372   4.0516
  4.0868   4.1025   4.1045   4.1690   4.1703   4.2580   4.2854   4.3021
  4.4086   4.4490   4.5123   4.8001   4.8034   4.8484   4.8496   5.9937
  6.0014   6.0788   6.1112   6.1327   6.1647   6.2887   6.2894   6.3084
  6.4218   6.4310   6.4324   6.6141   6.7346   6.7581   6.7582   7.5486
  7.6626   7.7536  23.2963  23.7806  23.7814  23.9526  23.9534  24.0462
 27.8790  27.9127  28.3347  28.3391  28.3985  28.4031  28.4189  28.4250
 28.5178  28.5216  28.5368  28.5460  28.5480  28.5570  28.6154  28.6218
 28.7250  28.7446  47.9717  66.7588  66.7664  66.7688 127.8762 127.8793
127.9269 127.9445 127.9620 127.9713 151.6711 151.7013 289.7437 289.8579
289.97451020.78201901.83501901.8663
 --------------------------------------------------------------

          Ground-State Mulliken Net Atomic Charges

     Atom                 Charge (a.u.)
  ----------------------------------------
      1 C                    -2.210028
      2 C                     2.313830
      3 C                    -2.217213
      4 C                     2.193515
      5 C                    -2.064585
      6 C                     2.134841
      7 F                    -0.083754
      8 Br                   -0.043294
      9 F                    -0.083321
     10 I                     0.072774
     11 F                    -0.090323
     12 I                     0.077559
  ----------------------------------------
  Sum of atomic charges =     0.000000

 -----------------------------------------------------------------
                    Cartesian Multipole Moments
 -----------------------------------------------------------------
    Charge (ESU x 10^10)
                -0.0000
    Dipole Moment (Debye)
         X       0.3105      Y      -0.0000      Z      -0.1799
       Tot       0.3588
    Quadrupole Moments (Debye-Ang)
        XX    -122.0727     XY       0.0000     YY    -123.5162
        XZ       1.3192     YZ      -0.0000     ZZ    -121.5243
    Octopole Moments (Debye-Ang^2)
       XXX    -534.0266    XXY       0.0000    XYY    -183.8594
       YYY       0.0000    XXZ     -29.7104    XYZ       0.0000
       YYZ     -66.4020    XZZ    -174.7600    YZZ      -0.0000
       ZZZ    -237.7989
    Hexadecapole Moments (Debye-Ang^3)
      XXXX   -4478.5000   XXXY       0.0000   XXYY    -818.2641
      XYYY       0.0000   YYYY    -150.2787   XXXZ    -335.5678
      XXYZ       0.0000   XYYZ    -172.1743   YYYZ      -0.0000
      XXZZ   -1297.8365   XYZZ       0.0000   YYZZ    -665.0073
      XZZZ    -535.5284   YZZZ      -0.0000   ZZZZ   -3677.1525
 -----------------------------------------------------------------
Archival summary:
1\1\february\OPT\ProcedureUnspecified\BasisUnspecified\2r136\taweetha\MonDec206:30:132019MonDec206:30:132019\0\\#,OPT,ProcedureUnspecified,BasisUnspecified,\\0,1\I\C,1,2.10745\C,2,1.39246,1,120.936\F,3,1.33453,2,119.322,1,-0,0\C,3,1.39283,2,121.823,1,-180,0\C,5,1.39282,3,118.242,2,-0,0\F,6,1.33478,5,118.794,3,-180,0\C,6,1.39259,5,121.86,3,-0,0\C,8,1.39222,6,117.956,5,-0,0\F,9,1.33597,8,118.954,6,-180,0\Br,5,1.89122,3,120.957,2,-180,0\I,8,2.11418,6,120.707,5,-180,0\\\@

 Total job time:  182.86s(wall), 1013.64s(cpu) 
 Mon Dec  2 06:30:13 2019

        *************************************************************
        *                                                           *
        *  Thank you very much for using Q-Chem.  Have a nice day.  *
        *                                                           *
        *************************************************************


 
User input: 2 of 2 
 
                  Welcome to Q-Chem
     A Quantum Leap Into The Future Of Chemistry


 Q-Chem 5.2 (devel), Q-Chem, Inc., Pleasanton, CA (2019)

 Yihan Shao,  Zhengting Gan,  E. Epifanovsky,  A. T. B. Gilbert,  M. Wormit,  
 J. Kussmann,  A. W. Lange,  A. Behn,  Jia Deng,  Xintian Feng,  D. Ghosh,  
 M. Goldey,  P. R. Horn,  L. D. Jacobson,  I. Kaliman,  T. Kus,  A. Landau,  
 Jie Liu,  E. I. Proynov,  R. M. Richard,  R. P. Steele,  E. J. Sundstrom,  
 H. L. Woodcock III,  P. M. Zimmerman,  D. Zuev,  B. Albrecht,  E. Alguire,  
 S. A. Baeppler,  D. Barton,  Z. Benda,  Y. A. Bernard,  E. J. Berquist,  
 K. B. Bravaya,  H. Burton,  D. Casanova,  Chun-Min Chang,  Yunqing Chen,  
 A. Chien,  K. D. Closser,  M. P. Coons,  S. Coriani,  S. Dasgupta,  
 A. L. Dempwolff,  M. Diedenhofen,  Hainam Do,  R. G. Edgar,  Po-Tung Fang,  
 S. Faraji,  S. Fatehi,  Qingguo Feng,  K. D. Fenk,  J. Fosso-Tande,  
 J. Gayvert,  Qinghui Ge,  A. Ghysels,  G. Gidofalvi,  J. Gomes,  
 J. Gonthier,  A. Gunina,  D. Hait,  M. W. D. Hanson-Heine,  
 P. H. P. Harbach,  A. W. Hauser,  M. F. Herbst,  J. E. Herr,  
 E. G. Hohenstein,  Z. C. Holden,  Kerwin Hui,  B. C. Huynh,  T.-C. Jagau,  
 Hyunjun Ji,  B. Kaduk,  K. Khistyaev,  Jaehoon Kim,  P. Klunzinger,  K. Koh,  
 D. Kosenkov,  L. Koulias,  T. Kowalczyk,  C. M. Krauter,  A. Kunitsa,  
 Ka Un Lao,  A. Laurent,  K. V. Lawler,  Joonho Lee,  D. Lefrancois,  
 S. Lehtola,  D. S. Levine,  Yi-Pei Li,  You-Sheng Lin,  Fenglai Liu,  
 E. Livshits,  A. Luenser,  P. Manohar,  E. Mansoor,  S. F. Manzer,  
 Shan-Ping Mao,  Yuezhi Mao,  N. Mardirossian,  A. V. Marenich,  
 T. Markovich,  L. A. Martinez-Martinez,  S. A. Maurer,  N. J. Mayhall,  
 S. C. McKenzie,  J.-M. Mewes,  P. Morgante,  A. F. Morrison,  
 J. W. Mullinax,  K. Nanda,  T. S. Nguyen-Beck,  R. Olivares-Amaya,  
 J. A. Parkhill,  Zheng Pei,  T. M. Perrine,  F. Plasser,  P. Pokhilko,  
 S. Prager,  A. Prociuk,  E. Ramos,  D. R. Rehn,  F. Rob,  M. Scheurer,  
 M. Schneider,  N. Sergueev,  S. M. Sharada,  S. Sharma,  D. W. Small,  
 T. Stauch,  T. Stein,  Yu-Chuan Su,  A. J. W. Thom,  A. Tkatchenko,  
 T. Tsuchimochi,  N. M. Tubman,  L. Vogt,  M. L. Vidal,  O. Vydrov,  
 M. A. Watson,  J. Wenzel,  M. de Wergifosse,  T. A. Wesolowski,  A. White,  
 J. Witte,  A. Yamada,  Jun Yang,  K. Yao,  S. Yeganeh,  S. R. Yost,  
 Zhi-Qiang You,  A. Zech,  Igor Ying Zhang,  Xing Zhang,  Yan Zhao,  
 Ying Zhu,  B. R. Brooks,  G. K. L. Chan,  C. J. Cramer,  M. S. Gordon,  
 W. J. Hehre,  A. Klamt,  M. W. Schmidt,  C. D. Sherrill,  D. G. Truhlar,  
 A. Aspuru-Guzik,  R. Baer,  A. T. Bell,  N. A. Besley,  Jeng-Da Chai,  
 A. E. DePrince, III,  R. A. DiStasio Jr.,  A. Dreuw,  B. D. Dunietz,  
 T. R. Furlani,  Chao-Ping Hsu,  Yousung Jung,  Jing Kong,  D. S. Lambrecht,  
 WanZhen Liang,  C. Ochsenfeld,  V. A. Rassolov,  L. V. Slipchenko,  
 J. E. Subotnik,  T. Van Voorhis,  J. M. Herbert,  A. I. Krylov,  
 P. M. W. Gill,  M. Head-Gordon

 Contributors to earlier versions of Q-Chem not listed above: 
 R. D. Adamson,  B. Austin,  J. Baker,  G. J. O. Beran,  K. Brandhorst,  
 S. T. Brown,  E. F. C. Byrd,  A. K. Chakraborty,  C.-L. Cheng,  
 Siu Hung Chien,  D. M. Chipman,  D. L. Crittenden,  H. Dachsel,  
 R. J. Doerksen,  A. D. Dutoi,  L. Fusti-Molnar,  W. A. Goddard III,  
 A. Golubeva-Zadorozhnaya,  S. R. Gwaltney,  G. Hawkins,  A. Heyden,  
 S. Hirata,  G. Kedziora,  F. J. Keil,  C. Kelley,  Jihan Kim,  R. A. King,  
 R. Z. Khaliullin,  P. P. Korambath,  W. Kurlancheek,  A. M. Lee,  M. S. Lee,  
 S. V. Levchenko,  Ching Yeh Lin,  D. Liotard,  R. C. Lochan,  I. Lotan,  
 P. E. Maslen,  N. Nair,  D. P. O'Neill,  D. Neuhauser,  E. Neuscamman,  
 C. M. Oana,  R. Olson,  B. Peters,  R. Peverati,  P. A. Pieniazek,  
 Y. M. Rhee,  J. Ritchie,  M. A. Rohrdanz,  E. Rosta,  N. J. Russ,  
 H. F. Schaefer III,  N. E. Schultz,  N. Shenvi,  A. C. Simmonett,  A. Sodt,  
 D. Stuck,  K. S. Thanthiriwatte,  V. Vanovschi,  Tao Wang,  A. Warshel,  
 C. F. Williams,  Q. Wu,  X. Xu,  W. Zhang

 Please cite Q-Chem as follows:
 Y. Shao et al., Mol. Phys. 113, 184-215 (2015)
 DOI: 10.1080/00268976.2014.952696

 Q-Chem 5.2.1 for Intel X86 EM64T Linux

 Parts of Q-Chem use Armadillo 8.300.2 (Tropical Shenanigans).
 http://arma.sourceforge.net/

 Q-Chem begins on Mon Dec  2 06:30:13 2019  

Host: 
0

     Scratch files written to /scratch/taweetham/qchem32673//
NAlpha2: 204
NElect   204
Mult     1
The previous job contains 0 fragments, simply inherited here

Checking the input file for inconsistencies... 	...done.

--------------------------------------------------------------
User input:
--------------------------------------------------------------

$MOLECULE
READ
$END

$REM
   JOB_TYPE 	FREQUENCY
   BASIS 	6-311++G**
   METHOD	B3LYP	
$END


--------------------------------------------------------------
 ----------------------------------------------------------------
             Standard Nuclear Orientation (Angstroms)
    I     Atom           X                Y                Z
 ----------------------------------------------------------------
    1      C       1.1979561080     1.0358309360    -0.0000000000
    2      C       0.0019053676     1.7495713356    -0.0000000000
    3      C      -1.1928318660     1.0336360487    -0.0000000000
    4      C      -1.2153895914    -0.3587737699     0.0000000000
    5      C       0.0036309005    -1.0312707923     0.0000000000
    6      C       1.2221644135    -0.3564137857     0.0000000000
    7      F       2.3499693595     1.7094980917    -0.0000000000
    8      Br     -0.0024044829     3.6407853812    -0.0000000000
    9      F      -2.3455818062     1.7065437212    -0.0000000000
   10      I      -3.0503937935    -1.4087883399     0.0000000000
   11      F       0.0052630746    -2.3672438456     0.0000000000
   12      I       3.0483690626    -1.4082333559     0.0000000000
 ----------------------------------------------------------------
 Molecular Point Group                 Cs    NOp =  2
 Largest Abelian Subgroup              Cs    NOp =  2
 Nuclear Repulsion Energy =        2307.63316737 hartrees
 There are      102 alpha and      102 beta electrons
 Requested basis set is 6-311++G(d,p)
 There are 121 shells and 370 basis functions

 Total QAlloc Memory Limit   2000 MB
 Mega-Array Size       188 MB
 MEM_STATIC part       192 MB

                       Distance Matrix (Angstroms)
             C (  1)   C (  2)   C (  3)   C (  4)   C (  5)   C (  6)
   C (  2)  1.392825
   C (  3)  2.390789  1.392825
   C (  4)  2.787321  2.434528  1.392593
   C (  5)  2.387325  2.780843  2.386496  1.392215
   C (  6)  1.392455  2.433969  2.786475  2.437555  1.392931
   F (  7)  1.334527  2.348406  3.606692  4.121836  3.607924  2.353707
   Br(  8)  2.868214  1.891219  2.866068  4.179450  4.672060  4.180571
   F (  9)  3.606455  2.347881  1.334780  2.354330  3.607552  4.121238
   I ( 10)  4.901494  4.392239  3.068546  2.114183  3.077269  4.400255
   F ( 11)  3.606028  4.116817  3.605748  2.350307  1.335974  2.350380
   I ( 12)  3.065531  4.387787  4.893926  4.391014  3.067985  2.107451
             F (  7)   Br(  8)   F (  9)   I ( 10)   F ( 11)
   Br(  8)  3.043605
   F (  9)  4.695552  3.038383
   I ( 10)  6.235995  5.898172  3.194065
   F ( 11)  4.702922  6.008034  4.703426  3.202448
   I ( 12)  3.194998  5.899136  6.228687  6.098763  3.190642

 A cutoff of  1.0D-11 yielded   4706 shell pairs
 There are     48730 function pairs (     54063 Cartesian)
 Smallest overlap matrix eigenvalue = 1.51E-06

 Q-Chem warning in module stvman/mkSTV.C, line 318:

 Overlap eigenvalue is smaller than square root of threshold
 Use THRESH >= 12 to get rid of this warning

 Guess from superposition of atomic densities
 Warning:  Energy on first SCF cycle will be non-variational
 SAD guess density has 204.000000 electrons

 -----------------------------------------------------------------------
  General SCF calculation program by
  Eric Jon Sundstrom, Paul Horn, Yuezhi Mao, Dmitri Zuev, Alec White,
  David Stuck, Shaama M.S., Shane Yost, Joonho Lee, David Small,
  Daniel Levine, Susi Lehtola, Hugh Burton, Evgeny Epifanovsky,
  Bang C. Huynh
 -----------------------------------------------------------------------
 Exchange:     0.2000 Hartree-Fock + 0.0800 Slater + 0.7200 B88
 Correlation:  0.1900 VWN1RPA + 0.8100 LYP
 Using SG-1 standard quadrature grid
 using 6 threads for integral computing
 -------------------------------------------------------
 OpenMP Integral computing Module                
 Release: version 2.0, May 2017, Q-Chem Inc. Pleasanton 
 -------------------------------------------------------
 A restricted SCF calculation will be
 performed using DIIS
 SCF converges when DIIS error is below 1.0e-08
 ---------------------------------------
  Cycle       Energy         DIIS error
 ---------------------------------------
    1  -16943.8163138167      3.08e-02  
    2  -16941.4010729204      2.33e-03  
    3  -16941.3779523444      2.56e-03  
    4  -16941.4529930187      5.48e-04  
    5  -16941.4576246236      2.49e-04  
    6  -16941.4585455789      6.99e-05  
    7  -16941.4586091543      1.44e-05  
    8  -16941.4586113247      9.29e-06  
    9  -16941.4586127768      1.49e-06  
   10  -16941.4586128018      3.32e-07  
   11  -16941.4586128023      1.16e-07  
   12  -16941.4586128026      4.98e-08  
   13  -16941.4586128015      1.48e-08  
   14  -16941.4586128023      6.92e-09  Convergence criterion met
 ---------------------------------------
 SCF time:   CPU 194.01s  wall 35.00s 
 SCF   energy in the final basis set =   -16941.4586128023
 Total energy in the final basis set =   -16941.4586128023

 --------------------------------------------------------------
             Orbital Energies (a.u.) and Symmetries
 --------------------------------------------------------------

 Alpha MOs, Restricted
 -- Occupied --                  
*******-1165.89 -482.86 -176.33 -176.33 -165.73 -165.73 -165.73
  1 A'    2 A'    3 A'    4 A'    5 A'    6 A'    7 A'    1 A"                 
-165.73 -165.73 -165.73  -62.52  -56.34  -56.33  -56.33  -35.82
  2 A"    8 A'    9 A'   10 A'   11 A'    3 A"   12 A'   13 A'                 
-35.823 -31.317 -31.317 -31.310 -31.310 -31.310 -31.310 -24.734
 14 A'   15 A'   16 A'    4 A"    5 A"   17 A'   18 A'   19 A'                 
-24.734 -24.733 -22.967 -22.967 -22.966 -22.966 -22.965 -22.965
 20 A'   21 A'   22 A'   23 A'    6 A"    7 A"   24 A'   25 A'                 
-22.961 -22.961 -22.961 -22.961 -10.320 -10.320 -10.320 -10.275
 26 A'    8 A"   27 A'    9 A"   28 A'   29 A'   30 A'   31 A'                 
-10.266 -10.266  -8.724  -6.557  -6.543  -6.542  -6.372  -6.372
 32 A'   33 A'   34 A'   35 A'   10 A"   36 A'   37 A'   38 A'                 
 -4.786  -4.786  -4.770  -4.770  -4.769  -4.769  -2.668  -2.664
 39 A'   40 A'   11 A"   12 A"   41 A'   42 A'   43 A'   13 A"                 
 -2.663  -2.652  -2.652  -2.051  -2.051  -2.046  -2.046  -2.046
 44 A'   14 A"   45 A'   46 A'   47 A'   15 A"   16 A"   48 A'                 
 -2.046  -2.032  -2.032  -2.032  -2.032  -1.280  -1.279  -1.278
 49 A'   50 A'   51 A'   17 A"   18 A"   52 A'   53 A'   54 A'                 
 -0.935  -0.857  -0.823  -0.777  -0.710  -0.700  -0.653  -0.635
 55 A'   56 A'   57 A'   58 A'   59 A'   60 A'   61 A'   62 A'                 
 -0.619  -0.601  -0.553  -0.553  -0.533  -0.511  -0.510  -0.478
 63 A'   64 A'   65 A'   66 A'   19 A"   20 A"   21 A"   67 A'                 
 -0.459  -0.459  -0.422  -0.413  -0.407  -0.398  -0.358  -0.339
 68 A'   69 A'   70 A'   71 A'   22 A"   72 A'   23 A"   24 A"                 
 -0.321  -0.297  -0.292  -0.288  -0.270  -0.266
 73 A'   25 A"   74 A'   75 A'   26 A"   27 A"                                 
 -- Virtual --                   
 -0.093  -0.060  -0.058  -0.053  -0.035  -0.009   0.023   0.025
 76 A'   28 A"   29 A"   77 A'   78 A'   79 A'   80 A'   81 A'                 
  0.041   0.049   0.055   0.065   0.066   0.068   0.080   0.085
 30 A"   82 A'   83 A'   84 A'   31 A"   85 A'   86 A'   32 A"                 
  0.089   0.091   0.100   0.110   0.116   0.125   0.126   0.126
 33 A"   87 A'   34 A"   88 A'   89 A'   90 A'   91 A'   35 A"                 
  0.132   0.141   0.167   0.170   0.171   0.173   0.186   0.188
 92 A'   36 A"   93 A'   37 A"   94 A'   95 A'   96 A'   97 A'                 
  0.192   0.199   0.206   0.214   0.216   0.230   0.231   0.235
 98 A'   99 A'  100 A'  101 A'  102 A'   38 A"  103 A'   39 A"                 
  0.243   0.272   0.273   0.283   0.287   0.325   0.328   0.332
104 A'  105 A'  106 A'  107 A'   40 A"  108 A'  109 A'   41 A"                 
  0.333   0.336   0.344   0.345   0.368   0.378   0.386   0.387
 42 A"  110 A'  111 A'  112 A'  113 A'  114 A'  115 A'  116 A'                 
  0.390   0.392   0.408   0.410   0.417   0.419   0.429   0.447
 43 A"  117 A'   44 A"  118 A'  119 A'  120 A'   45 A"   46 A"                 
  0.469   0.470   0.472   0.485   0.486   0.488   0.527   0.533
121 A'  122 A'   47 A"  123 A'   48 A"  124 A'  125 A'  126 A'                 
  0.534   0.538   0.562   0.567   0.568   0.590   0.604   0.605
 49 A"   50 A"  127 A'   51 A"   52 A"  128 A'  129 A'  130 A'                 
  0.617   0.628   0.639   0.671   0.676   0.689   0.705   0.713
131 A'  132 A'   53 A"   54 A"  133 A'  134 A'  135 A'  136 A'                 
  0.726   0.744   0.780   0.801   0.831   0.837   0.840   0.898
137 A'  138 A'  139 A'  140 A'  141 A'  142 A'   55 A"  143 A'                 
  0.921   0.925   0.941   0.952   0.990   1.032   1.038   1.051
144 A'   56 A"  145 A'  146 A'  147 A'  148 A'  149 A'   57 A"                 
  1.061   1.071   1.141   1.148   1.174   1.209   1.214   1.256
150 A'  151 A'   58 A"   59 A"   60 A"   61 A"  152 A'  153 A'                 
  1.323   1.329   1.342   1.383   1.406   1.415   1.415   1.420
 62 A"  154 A'   63 A"  155 A'   64 A"   65 A"   66 A"  156 A'                 
  1.425   1.449   1.450   1.454   1.471   1.487   1.503   1.534
157 A'  158 A'  159 A'  160 A'  161 A'  162 A'  163 A'  164 A'                 
  1.539   1.552   1.607   1.644   1.707   1.709   1.748   1.750
165 A'  166 A'  167 A'  168 A'   67 A"   68 A"  169 A'  170 A'                 
  1.800   1.806   1.838   1.839   1.880   1.996   2.009   2.023
171 A'  172 A'   69 A"   70 A"   71 A"  173 A'  174 A'   72 A"                 
  2.032   2.050   2.104   2.159   2.186   2.209   2.211   2.243
175 A'  176 A'  177 A'  178 A'  179 A'  180 A'  181 A'   73 A"                 
  2.289   2.328   2.343   2.400   2.550   2.667   2.678   2.796
182 A'  183 A'  184 A'  185 A'   74 A"   75 A"   76 A"   77 A"                 
  2.800   2.817   2.953   3.002   3.028   3.076   3.088   3.153
 78 A"  186 A'  187 A'  188 A'   79 A"  189 A'  190 A'  191 A'                 
  3.157   3.371   3.379   3.617   3.732   3.740   3.748   3.749
192 A'  193 A'  194 A'  195 A'  196 A'  197 A'   80 A"   81 A"                 
  3.749   3.777   3.905   3.910   3.945   3.953   3.956   3.958
 82 A"  198 A'  199 A'  200 A'   83 A"   84 A"   85 A"   86 A"                 
  3.960   3.984   3.988   4.015   4.015   4.033   4.037   4.051
 87 A"   88 A"  201 A'   89 A"  202 A'   90 A"  203 A'  204 A'                 
  4.087   4.102   4.105   4.169   4.170   4.258   4.285   4.302
 91 A"  205 A'  206 A'  207 A'  208 A'  209 A'  210 A'  211 A'                 
  4.409   4.449   4.512   4.800   4.803   4.848   4.850   5.994
212 A'  213 A'  214 A'  215 A'  216 A'  217 A'  218 A'   92 A"                 
  6.002   6.079   6.111   6.132   6.165   6.289   6.289   6.308
 93 A"  219 A'  220 A'  221 A'  222 A'   94 A"   95 A"   96 A"                 
  6.422   6.431   6.432   6.614   6.734   6.758   6.758   7.549
223 A'  224 A'  225 A'  226 A'  227 A'  228 A'  229 A'   97 A"                 
  7.663   7.754  23.296  23.781  23.781  23.953  23.953  24.046
230 A'  231 A'  232 A'  233 A'  234 A'  235 A'  236 A'  237 A'                 
 27.879  27.913  28.335  28.339  28.399  28.403  28.419  28.425
238 A'  239 A'   98 A"   99 A"  240 A'  241 A'  242 A'  243 A'                 
 28.518  28.522  28.537  28.546  28.548  28.557  28.615  28.622
100 A"  101 A"  244 A'  102 A"  245 A'  103 A"  246 A'  247 A'                 
 28.725  28.745  47.972  66.759  66.766  66.769 127.876 127.879
248 A'  249 A'  250 A'  251 A'  252 A'  253 A'  104 A"  105 A"                 
127.927 127.945 127.962 127.971 151.671 151.701 289.744 289.858
254 A'  255 A'  256 A'  257 A'  258 A'  259 A'  106 A"  260 A'                 
289.9741020.7821901.8351901.866
261 A'  262 A'  263 A'  264 A'                                                 

 Beta MOs, Restricted
 -- Occupied --                  
*******-1165.89 -482.86 -176.33 -176.33 -165.73 -165.73 -165.73
  1 A'    2 A'    3 A'    4 A'    5 A'    6 A'    7 A'    1 A"                 
-165.73 -165.73 -165.73  -62.52  -56.34  -56.33  -56.33  -35.82
  2 A"    8 A'    9 A'   10 A'   11 A'    3 A"   12 A'   13 A'                 
-35.823 -31.317 -31.317 -31.310 -31.310 -31.310 -31.310 -24.734
 14 A'   15 A'   16 A'    4 A"    5 A"   17 A'   18 A'   19 A'                 
-24.734 -24.733 -22.967 -22.967 -22.966 -22.966 -22.965 -22.965
 20 A'   21 A'   22 A'   23 A'    6 A"    7 A"   24 A'   25 A'                 
-22.961 -22.961 -22.961 -22.961 -10.320 -10.320 -10.320 -10.275
 26 A'    8 A"   27 A'    9 A"   28 A'   29 A'   30 A'   31 A'                 
-10.266 -10.266  -8.724  -6.557  -6.543  -6.542  -6.372  -6.372
 32 A'   33 A'   34 A'   35 A'   10 A"   36 A'   37 A'   38 A'                 
 -4.786  -4.786  -4.770  -4.770  -4.769  -4.769  -2.668  -2.664
 39 A'   40 A'   11 A"   12 A"   41 A'   42 A'   43 A'   13 A"                 
 -2.663  -2.652  -2.652  -2.051  -2.051  -2.046  -2.046  -2.046
 44 A'   14 A"   45 A'   46 A'   47 A'   15 A"   16 A"   48 A'                 
 -2.046  -2.032  -2.032  -2.032  -2.032  -1.280  -1.279  -1.278
 49 A'   50 A'   51 A'   17 A"   18 A"   52 A'   53 A'   54 A'                 
 -0.935  -0.857  -0.823  -0.777  -0.710  -0.700  -0.653  -0.635
 55 A'   56 A'   57 A'   58 A'   59 A'   60 A'   61 A'   62 A'                 
 -0.619  -0.601  -0.553  -0.553  -0.533  -0.511  -0.510  -0.478
 63 A'   64 A'   65 A'   66 A'   19 A"   20 A"   21 A"   67 A'                 
 -0.459  -0.459  -0.422  -0.413  -0.407  -0.398  -0.358  -0.339
 68 A'   69 A'   70 A'   71 A'   22 A"   72 A'   23 A"   24 A"                 
 -0.321  -0.297  -0.292  -0.288  -0.270  -0.266
 73 A'   25 A"   74 A'   75 A'   26 A"   27 A"                                 
 -- Virtual --                   
 -0.093  -0.060  -0.058  -0.053  -0.035  -0.009   0.023   0.025
 76 A'   28 A"   29 A"   77 A'   78 A'   79 A'   80 A'   81 A'                 
  0.041   0.049   0.055   0.065   0.066   0.068   0.080   0.085
 30 A"   82 A'   83 A'   84 A'   31 A"   85 A'   86 A'   32 A"                 
  0.089   0.091   0.100   0.110   0.116   0.125   0.126   0.126
 33 A"   87 A'   34 A"   88 A'   89 A'   90 A'   91 A'   35 A"                 
  0.132   0.141   0.167   0.170   0.171   0.173   0.186   0.188
 92 A'   36 A"   93 A'   37 A"   94 A'   95 A'   96 A'   97 A'                 
  0.192   0.199   0.206   0.214   0.216   0.230   0.231   0.235
 98 A'   99 A'  100 A'  101 A'  102 A'   38 A"  103 A'   39 A"                 
  0.243   0.272   0.273   0.283   0.287   0.325   0.328   0.332
104 A'  105 A'  106 A'  107 A'   40 A"  108 A'  109 A'   41 A"                 
  0.333   0.336   0.344   0.345   0.368   0.378   0.386   0.387
 42 A"  110 A'  111 A'  112 A'  113 A'  114 A'  115 A'  116 A'                 
  0.390   0.392   0.408   0.410   0.417   0.419   0.429   0.447
 43 A"  117 A'   44 A"  118 A'  119 A'  120 A'   45 A"   46 A"                 
  0.469   0.470   0.472   0.485   0.486   0.488   0.527   0.533
121 A'  122 A'   47 A"  123 A'   48 A"  124 A'  125 A'  126 A'                 
  0.534   0.538   0.562   0.567   0.568   0.590   0.604   0.605
 49 A"   50 A"  127 A'   51 A"   52 A"  128 A'  129 A'  130 A'                 
  0.617   0.628   0.639   0.671   0.676   0.689   0.705   0.713
131 A'  132 A'   53 A"   54 A"  133 A'  134 A'  135 A'  136 A'                 
  0.726   0.744   0.780   0.801   0.831   0.837   0.840   0.898
137 A'  138 A'  139 A'  140 A'  141 A'  142 A'   55 A"  143 A'                 
  0.921   0.925   0.941   0.952   0.990   1.032   1.038   1.051
144 A'   56 A"  145 A'  146 A'  147 A'  148 A'  149 A'   57 A"                 
  1.061   1.071   1.141   1.148   1.174   1.209   1.214   1.256
150 A'  151 A'   58 A"   59 A"   60 A"   61 A"  152 A'  153 A'                 
  1.323   1.329   1.342   1.383   1.406   1.415   1.415   1.420
 62 A"  154 A'   63 A"  155 A'   64 A"   65 A"   66 A"  156 A'                 
  1.425   1.449   1.450   1.454   1.471   1.487   1.503   1.534
157 A'  158 A'  159 A'  160 A'  161 A'  162 A'  163 A'  164 A'                 
  1.539   1.552   1.607   1.644   1.707   1.709   1.748   1.750
165 A'  166 A'  167 A'  168 A'   67 A"   68 A"  169 A'  170 A'                 
  1.800   1.806   1.838   1.839   1.880   1.996   2.009   2.023
171 A'  172 A'   69 A"   70 A"   71 A"  173 A'  174 A'   72 A"                 
  2.032   2.050   2.104   2.159   2.186   2.209   2.211   2.243
175 A'  176 A'  177 A'  178 A'  179 A'  180 A'  181 A'   73 A"                 
  2.289   2.328   2.343   2.400   2.550   2.667   2.678   2.796
182 A'  183 A'  184 A'  185 A'   74 A"   75 A"   76 A"   77 A"                 
  2.800   2.817   2.953   3.002   3.028   3.076   3.088   3.153
 78 A"  186 A'  187 A'  188 A'   79 A"  189 A'  190 A'  191 A'                 
  3.157   3.371   3.379   3.617   3.732   3.740   3.748   3.749
192 A'  193 A'  194 A'  195 A'  196 A'  197 A'   80 A"   81 A"                 
  3.749   3.777   3.905   3.910   3.945   3.953   3.956   3.958
 82 A"  198 A'  199 A'  200 A'   83 A"   84 A"   85 A"   86 A"                 
  3.960   3.984   3.988   4.015   4.015   4.033   4.037   4.051
 87 A"   88 A"  201 A'   89 A"  202 A'   90 A"  203 A'  204 A'                 
  4.087   4.102   4.105   4.169   4.170   4.258   4.285   4.302
 91 A"  205 A'  206 A'  207 A'  208 A'  209 A'  210 A'  211 A'                 
  4.409   4.449   4.512   4.800   4.803   4.848   4.850   5.994
212 A'  213 A'  214 A'  215 A'  216 A'  217 A'  218 A'   92 A"                 
  6.002   6.079   6.111   6.132   6.165   6.289   6.289   6.308
 93 A"  219 A'  220 A'  221 A'  222 A'   94 A"   95 A"   96 A"                 
  6.422   6.431   6.432   6.614   6.734   6.758   6.758   7.549
223 A'  224 A'  225 A'  226 A'  227 A'  228 A'  229 A'   97 A"                 
  7.663   7.754  23.296  23.781  23.781  23.953  23.953  24.046
230 A'  231 A'  232 A'  233 A'  234 A'  235 A'  236 A'  237 A'                 
 27.879  27.913  28.335  28.339  28.399  28.403  28.419  28.425
238 A'  239 A'   98 A"   99 A"  240 A'  241 A'  242 A'  243 A'                 
 28.518  28.522  28.537  28.546  28.548  28.557  28.615  28.622
100 A"  101 A"  244 A'  102 A"  245 A'  103 A"  246 A'  247 A'                 
 28.725  28.745  47.972  66.759  66.766  66.769 127.876 127.879
248 A'  249 A'  250 A'  251 A'  252 A'  253 A'  104 A"  105 A"                 
127.927 127.945 127.962 127.971 151.671 151.701 289.744 289.858
254 A'  255 A'  256 A'  257 A'  258 A'  259 A'  106 A"  260 A'                 
289.9741020.7821901.8351901.866
261 A'  262 A'  263 A'  264 A'                                                 
 --------------------------------------------------------------

          Ground-State Mulliken Net Atomic Charges

     Atom                 Charge (a.u.)
  ----------------------------------------
      1 C                    -2.239661
      2 C                     2.325095
      3 C                    -2.235939
      4 C                     2.186598
      5 C                    -2.062632
      6 C                     2.182133
      7 F                    -0.083090
      8 Br                   -0.044561
      9 F                    -0.082902
     10 I                     0.072899
     11 F                    -0.090328
     12 I                     0.072389
  ----------------------------------------
  Sum of atomic charges =     0.000000

 -----------------------------------------------------------------
                    Cartesian Multipole Moments
 -----------------------------------------------------------------
    Charge (ESU x 10^10)
                -0.0000
    Dipole Moment (Debye)
         X       0.0006      Y      -0.3647      Z      -0.0000
       Tot       0.3647
    Quadrupole Moments (Debye-Ang)
        XX    -120.5247     XY      -0.0127     YY    -123.8473
        XZ       0.0000     YZ       0.0000     ZZ    -123.5162
    Octopole Moments (Debye-Ang^2)
       XXX      -0.3423    XXY     -42.2329    XYY      -0.0718
       YYY      11.2473    XXZ      -0.0000    XYZ      -0.0000
       YYZ      -0.0000    XZZ      -0.0108    YZZ      -2.6757
       ZZZ      -0.0000
    Hexadecapole Moments (Debye-Ang^3)
      XXXX   -3592.9194   XXXY       0.0847   XXYY   -1057.2813
      XYYY      -0.6420   YYYY   -2689.6766   XXXZ       0.0000
      XXYZ       0.0000   XYYZ       0.0000   YYYZ      -0.0000
      XXZZ    -671.6311   XYZZ      -0.0507   YYZZ    -502.3534
      XZZZ       0.0000   YZZZ       0.0000   ZZZZ    -150.2632
 -----------------------------------------------------------------
 Calculating MO derivatives via CPSCF
    1     0    39    0.0226363  
    2     0    39    0.0071981  
    3     0    39    0.0013275  
    4     0    39    0.0001849  
    5    26    13    0.0000205  
    6    37     2    0.0000012  
    7    39     0    0.0000001  Converged
 Time for AOints: 229.2 s (CPU) 38.8 s (wall)
 ------------------------------------------------------------------------------
                     AOints        : Timing summary (seconds)
 ------------------------------------------------------------------------------
     job step          cpu (% of tot)      sys (% of tot)     wall (% of tot)
 ------------------------------------------------------------------------------
  AOints            0.2292E+03 ( 7.9)   0.1600E-04 ( 6.6)   0.3879E+02 ( 7.8)
 ------------------------------------------------------------------------------
   Grand Totals     0.2901E+04          0.2440E-03          0.4996E+03
 ------------------------------------------------------------------------------
 Polarizability Matrix (a.u.)
            1           2           3
    1-198.9243000   0.0076042   0.0000000
    2   0.0076042-182.8991394  -0.0000000
    3   0.0000000  -0.0000000 -88.5422574
 Calculating analytic Hessian of the SCF energy

 Direct stationary perturbation theory relativistic correction:

 rels  =     210.901388332206
 relv  =    -704.702540676840
 rel2e =      96.977853048550
 E_rel =    -396.823299296084

 Hessian of the SCF Energy
            1           2           3           4           5           6
    1   0.6667287   0.0044280  -0.0000000  -0.2493778   0.1329699   0.0000000
    2   0.0044280   0.6619187  -0.0000000   0.0616492  -0.1625875   0.0000000
    3  -0.0000000  -0.0000000   0.1402127   0.0000000   0.0000000  -0.0583536
    4  -0.2493778   0.0616492   0.0000000   0.6467380  -0.0001438  -0.0000000
    5   0.1329699  -0.1625875   0.0000000  -0.0001438   0.5290995  -0.0000000
    6   0.0000000   0.0000000  -0.0583536  -0.0000000  -0.0000000   0.0951278
    7  -0.0588813   0.0306301  -0.0000000  -0.2488951  -0.1331626   0.0000000
    8  -0.0308124   0.0739646   0.0000000  -0.0617845  -0.1628129  -0.0000000
    9   0.0000000   0.0000000  -0.0023757   0.0000000  -0.0000000  -0.0584601
   10  -0.0189604   0.0309618   0.0000000   0.0306757  -0.0206640  -0.0000000
   11   0.0311308  -0.0535405  -0.0000000  -0.0739102  -0.0252478   0.0000000
   12  -0.0000000  -0.0000000   0.0038373  -0.0000000   0.0000000   0.0085376
   13   0.0411150  -0.0864187  -0.0000000  -0.0729844  -0.0000921   0.0000000
   14  -0.0273855  -0.0253209   0.0000000  -0.0000558  -0.0010383  -0.0000000
   15  -0.0000000  -0.0000000  -0.0031711   0.0000000   0.0000000   0.0044275
   16  -0.1022069   0.0443943  -0.0000000   0.0305120   0.0208663  -0.0000000
   17  -0.0187387  -0.3129536   0.0000000   0.0740163  -0.0251371   0.0000000
   18   0.0000000   0.0000000  -0.0572727  -0.0000000  -0.0000000   0.0085438
   19  -0.2606680  -0.1099516  -0.0000000  -0.0567623  -0.0287845   0.0000000
   20  -0.1119170  -0.1347417   0.0000000   0.0071984   0.0074910  -0.0000000
   21  -0.0000000   0.0000000  -0.0397605  -0.0000000  -0.0000000   0.0068790
   22   0.0018813   0.0179107   0.0000000  -0.0315939   0.0003507  -0.0000000
   23  -0.0010098  -0.0328695   0.0000000   0.0002879  -0.1639504  -0.0000000
   24   0.0000000  -0.0000000   0.0035585  -0.0000000   0.0000000  -0.0160344
   25   0.0017462  -0.0073017   0.0000000  -0.0569143   0.0286679  -0.0000000
   26  -0.0010130  -0.0053790  -0.0000000  -0.0072461   0.0074625  -0.0000000
   27  -0.0000000  -0.0000000   0.0055368   0.0000000   0.0000000   0.0069127
   28   0.0000094   0.0001221  -0.0000000   0.0025567   0.0003025  -0.0000000
   29   0.0000534  -0.0000417   0.0000000   0.0027430  -0.0016086   0.0000000
   30   0.0000000   0.0000000  -0.0009660  -0.0000000  -0.0000000   0.0020817
   31  -0.0071382   0.0039869   0.0000000   0.0034881   0.0000084   0.0000000
   32  -0.0018531   0.0029138  -0.0000000   0.0000042  -0.0000561   0.0000000
   33   0.0000000   0.0000000   0.0057405  -0.0000000  -0.0000000  -0.0017457
   34  -0.0142511   0.0095894   0.0000000   0.0025579  -0.0003174  -0.0000000
   35   0.0241460  -0.0113640   0.0000000  -0.0027589  -0.0016129  -0.0000000
   36   0.0000000  -0.0000000   0.0030138   0.0000000   0.0000000   0.0020836
            7           8           9          10          11          12
    1  -0.0588813  -0.0308124   0.0000000  -0.0189604   0.0311308  -0.0000000
    2   0.0306301   0.0739646   0.0000000   0.0309618  -0.0535405  -0.0000000
    3  -0.0000000   0.0000000  -0.0023757   0.0000000  -0.0000000   0.0038373
    4  -0.2488951  -0.0617845   0.0000000   0.0306757  -0.0739102  -0.0000000
    5  -0.1331626  -0.1628129  -0.0000000  -0.0206640  -0.0252478   0.0000000
    6   0.0000000  -0.0000000  -0.0584601  -0.0000000   0.0000000   0.0085376
    7   0.6658724  -0.0042248  -0.0000000  -0.1020877   0.0189718   0.0000000
    8  -0.0042248   0.6615993   0.0000000  -0.0440924  -0.3126829  -0.0000000
    9  -0.0000000   0.0000000   0.1402625   0.0000000  -0.0000000  -0.0572521
   10  -0.1020877  -0.0440924   0.0000000   0.5000364  -0.0805194  -0.0000000
   11   0.0189718  -0.3126829  -0.0000000  -0.0805194   0.5938493   0.0000000
   12   0.0000000  -0.0000000  -0.0572521  -0.0000000   0.0000000   0.0998064
   13   0.0409815   0.0865661  -0.0000000  -0.2705573   0.0527013   0.0000000
   14   0.0274743  -0.0251718   0.0000000   0.1164808  -0.1418253  -0.0000000
   15  -0.0000000  -0.0000000  -0.0031109  -0.0000000  -0.0000000  -0.0578213
   16  -0.0188967  -0.0309423  -0.0000000  -0.0520429   0.0266313   0.0000000
   17  -0.0310920  -0.0536535  -0.0000000  -0.0267647   0.0558128   0.0000000
   18   0.0000000  -0.0000000   0.0038500  -0.0000000   0.0000000   0.0096776
   19   0.0017320   0.0072975  -0.0000000   0.0001907  -0.0020312   0.0000000
   20   0.0010206  -0.0053725   0.0000000  -0.0019156   0.0021728  -0.0000000
   21   0.0000000   0.0000000   0.0055447  -0.0000000   0.0000000  -0.0016379
   22   0.0018975  -0.0178454  -0.0000000  -0.0025502   0.0002595   0.0000000
   23   0.0010402  -0.0331053   0.0000000  -0.0021775   0.0025738   0.0000000
   24   0.0000000   0.0000000   0.0036076   0.0000000  -0.0000000   0.0027431
   25  -0.2603259   0.1094956   0.0000000  -0.0144311   0.0157750   0.0000000
   26   0.1115409  -0.1343475   0.0000000   0.0498641  -0.0315756  -0.0000000
   27  -0.0000000  -0.0000000  -0.0397919   0.0000000   0.0000000   0.0059049
   28  -0.0142685  -0.0095574   0.0000000  -0.0716144  -0.0276598  -0.0000000
   29  -0.0239878  -0.0112473   0.0000000  -0.0271835  -0.0426825  -0.0000000
   30   0.0000000   0.0000000   0.0029659  -0.0000000  -0.0000000  -0.0221220
   31  -0.0071283  -0.0039955  -0.0000000   0.0010207   0.0423664   0.0000000
   32   0.0018372   0.0028697  -0.0000000   0.0073224  -0.0470953   0.0000000
   33   0.0000000   0.0000000   0.0057401   0.0000000   0.0000000   0.0062157
   34   0.0000005  -0.0001072  -0.0000000   0.0003209  -0.0037164   0.0000000
   35  -0.0000481  -0.0000424   0.0000000  -0.0013111   0.0002414  -0.0000000
   36  -0.0000000  -0.0000000  -0.0009803   0.0000000  -0.0000000   0.0021105
           13          14          15          16          17          18
    1   0.0411150  -0.0273855  -0.0000000  -0.1022069  -0.0187387   0.0000000
    2  -0.0864187  -0.0253209  -0.0000000   0.0443943  -0.3129536   0.0000000
    3  -0.0000000   0.0000000  -0.0031711  -0.0000000   0.0000000  -0.0572727
    4  -0.0729844  -0.0000558   0.0000000   0.0305120   0.0740163  -0.0000000
    5  -0.0000921  -0.0010383   0.0000000   0.0208663  -0.0251371  -0.0000000
    6   0.0000000  -0.0000000   0.0044275  -0.0000000   0.0000000   0.0085438
    7   0.0409815   0.0274743  -0.0000000  -0.0188967  -0.0310920   0.0000000
    8   0.0865661  -0.0251718  -0.0000000  -0.0309423  -0.0536535  -0.0000000
    9  -0.0000000   0.0000000  -0.0031109  -0.0000000  -0.0000000   0.0038500
   10  -0.2705573   0.1164808  -0.0000000  -0.0520429  -0.0267647  -0.0000000
   11   0.0527013  -0.1418253  -0.0000000   0.0266313   0.0558128   0.0000000
   12   0.0000000  -0.0000000  -0.0578213   0.0000000   0.0000000   0.0096776
   13   0.6541709  -0.0011442   0.0000000  -0.2689222  -0.0520558   0.0000000
   14  -0.0011442   0.6606392   0.0000000  -0.1159892  -0.1417522  -0.0000000
   15   0.0000000   0.0000000   0.1431603   0.0000000  -0.0000000  -0.0580926
   16  -0.2689222  -0.1159892   0.0000000   0.4997231   0.0787045  -0.0000000
   17  -0.0520558  -0.1417522  -0.0000000   0.0787045   0.5944752  -0.0000000
   18   0.0000000  -0.0000000  -0.0580926  -0.0000000  -0.0000000   0.0993636
   19  -0.0004770   0.0019074   0.0000000  -0.0144404  -0.0158072   0.0000000
   20   0.0075974  -0.0037135   0.0000000  -0.0499457  -0.0316891   0.0000000
   21   0.0000000  -0.0000000   0.0057689  -0.0000000   0.0000000   0.0059431
   22   0.0001674  -0.0000015  -0.0000000  -0.0025598  -0.0002695   0.0000000
   23   0.0000007   0.0004969  -0.0000000   0.0021631   0.0025710   0.0000000
   24   0.0000000   0.0000000  -0.0012257  -0.0000000  -0.0000000   0.0027403
   25  -0.0005091  -0.0018634   0.0000000   0.0002170   0.0020196  -0.0000000
   26  -0.0075595  -0.0037405   0.0000000   0.0018996   0.0021823   0.0000000
   27  -0.0000000  -0.0000000   0.0057262   0.0000000   0.0000000  -0.0016475
   28  -0.0261095  -0.0167371  -0.0000000   0.0003083   0.0036946   0.0000000
   29  -0.0023076   0.0011447  -0.0000000   0.0013051   0.0002442   0.0000000
   30   0.0000000  -0.0000000   0.0028892   0.0000000  -0.0000000   0.0021153
   31  -0.0702135   0.0003936  -0.0000000   0.0010364  -0.0422379  -0.0000000
   32   0.0003220  -0.3208780  -0.0000000  -0.0072403  -0.0471835   0.0000000
   33  -0.0000000  -0.0000000  -0.0415656  -0.0000000   0.0000000   0.0062466
   34  -0.0266620   0.0169203  -0.0000000  -0.0727262   0.0285328   0.0000000
   35   0.0023899   0.0011594  -0.0000000   0.0281550  -0.0429140  -0.0000000
   36  -0.0000000   0.0000000   0.0030152   0.0000000  -0.0000000  -0.0214674
           19          20          21          22          23          24
    1  -0.2606680  -0.1119170  -0.0000000   0.0018813  -0.0010098   0.0000000
    2  -0.1099516  -0.1347417   0.0000000   0.0179107  -0.0328695  -0.0000000
    3  -0.0000000   0.0000000  -0.0397605   0.0000000   0.0000000   0.0035585
    4  -0.0567623   0.0071984  -0.0000000  -0.0315939   0.0002879  -0.0000000
    5  -0.0287845   0.0074910  -0.0000000   0.0003507  -0.1639504   0.0000000
    6   0.0000000  -0.0000000   0.0068790  -0.0000000  -0.0000000  -0.0160344
    7   0.0017320   0.0010206   0.0000000   0.0018975   0.0010402   0.0000000
    8   0.0072975  -0.0053725   0.0000000  -0.0178454  -0.0331053   0.0000000
    9  -0.0000000   0.0000000   0.0055447  -0.0000000   0.0000000   0.0036076
   10   0.0001907  -0.0019156  -0.0000000  -0.0025502  -0.0021775   0.0000000
   11  -0.0020312   0.0021728   0.0000000   0.0002595   0.0025738  -0.0000000
   12   0.0000000  -0.0000000  -0.0016379   0.0000000   0.0000000   0.0027431
   13  -0.0004770   0.0075974   0.0000000   0.0001674   0.0000007   0.0000000
   14   0.0019074  -0.0037135  -0.0000000  -0.0000015   0.0004969   0.0000000
   15   0.0000000   0.0000000   0.0057689  -0.0000000  -0.0000000  -0.0012257
   16  -0.0144404  -0.0499457  -0.0000000  -0.0025598   0.0021631  -0.0000000
   17  -0.0158072  -0.0316891   0.0000000  -0.0002695   0.0025710  -0.0000000
   18   0.0000000   0.0000000   0.0059431   0.0000000   0.0000000   0.0027403
   19   0.3317557   0.1468210   0.0000000   0.0008046   0.0002447   0.0000000
   20   0.1468210   0.1668761  -0.0000000   0.0048445   0.0020464  -0.0000000
   21   0.0000000  -0.0000000   0.0211086  -0.0000000   0.0000000  -0.0022173
   22   0.0008046   0.0048445  -0.0000000   0.0315016  -0.0002948  -0.0000000
   23   0.0002447   0.0020464   0.0000000  -0.0002948   0.2240257  -0.0000000
   24   0.0000000  -0.0000000  -0.0022173  -0.0000000  -0.0000000   0.0084882
   25  -0.0032864   0.0005945  -0.0000000   0.0007389  -0.0002500  -0.0000000
   26  -0.0005926   0.0012454   0.0000000  -0.0049611   0.0019740   0.0000000
   27   0.0000000  -0.0000000   0.0000627  -0.0000000  -0.0000000  -0.0022144
   28  -0.0010019  -0.0006223   0.0000000  -0.0002062  -0.0000741   0.0000000
   29  -0.0006240  -0.0002971  -0.0000000  -0.0006019  -0.0006336  -0.0000000
   30   0.0000000  -0.0000000   0.0001673   0.0000000   0.0000000   0.0001882
   31   0.0001753  -0.0024561   0.0000000   0.0001236   0.0000050  -0.0000000
   32  -0.0013941  -0.0020934   0.0000000   0.0000058  -0.0024992   0.0000000
   33   0.0000000  -0.0000000   0.0001474   0.0000000   0.0000000   0.0001745
   34   0.0019776  -0.0012196   0.0000000  -0.0002048   0.0000644   0.0000000
   35   0.0029145  -0.0019245  -0.0000000   0.0006032  -0.0006296   0.0000000
   36  -0.0000000   0.0000000  -0.0020060  -0.0000000  -0.0000000   0.0001915
           25          26          27          28          29          30
    1   0.0017462  -0.0010130  -0.0000000   0.0000094   0.0000534   0.0000000
    2  -0.0073017  -0.0053790  -0.0000000   0.0001221  -0.0000417   0.0000000
    3   0.0000000  -0.0000000   0.0055368  -0.0000000   0.0000000  -0.0009660
    4  -0.0569143  -0.0072461   0.0000000   0.0025567   0.0027430  -0.0000000
    5   0.0286679   0.0074625   0.0000000   0.0003025  -0.0016086  -0.0000000
    6  -0.0000000  -0.0000000   0.0069127  -0.0000000   0.0000000   0.0020817
    7  -0.2603259   0.1115409  -0.0000000  -0.0142685  -0.0239878   0.0000000
    8   0.1094956  -0.1343475  -0.0000000  -0.0095574  -0.0112473   0.0000000
    9   0.0000000   0.0000000  -0.0397919   0.0000000   0.0000000   0.0029659
   10  -0.0144311   0.0498641   0.0000000  -0.0716144  -0.0271835  -0.0000000
   11   0.0157750  -0.0315756   0.0000000  -0.0276598  -0.0426825  -0.0000000
   12   0.0000000  -0.0000000   0.0059049  -0.0000000  -0.0000000  -0.0221220
   13  -0.0005091  -0.0075595  -0.0000000  -0.0261095  -0.0023076   0.0000000
   14  -0.0018634  -0.0037405  -0.0000000  -0.0167371   0.0011447  -0.0000000
   15   0.0000000   0.0000000   0.0057262  -0.0000000  -0.0000000   0.0028892
   16   0.0002170   0.0018996   0.0000000   0.0003083   0.0013051   0.0000000
   17   0.0020196   0.0021823   0.0000000   0.0036946   0.0002442  -0.0000000
   18  -0.0000000   0.0000000  -0.0016475   0.0000000   0.0000000   0.0021153
   19  -0.0032864  -0.0005926   0.0000000  -0.0010019  -0.0006240   0.0000000
   20   0.0005945   0.0012454  -0.0000000  -0.0006223  -0.0002971  -0.0000000
   21  -0.0000000   0.0000000   0.0000627   0.0000000  -0.0000000   0.0001673
   22   0.0007389  -0.0049611  -0.0000000  -0.0002062  -0.0006019   0.0000000
   23  -0.0002500   0.0019740  -0.0000000  -0.0000741  -0.0006336   0.0000000
   24  -0.0000000   0.0000000  -0.0022144   0.0000000  -0.0000000   0.0001882
   25   0.3316741  -0.1462187  -0.0000000   0.0019414  -0.0029367  -0.0000000
   26  -0.1462187   0.1665517  -0.0000000   0.0012033  -0.0019988   0.0000000
   27  -0.0000000  -0.0000000   0.0211616  -0.0000000  -0.0000000  -0.0019878
   28   0.0019414   0.0012033  -0.0000000   0.1101017   0.0498145   0.0000000
   29  -0.0029367  -0.0019988  -0.0000000   0.0498145   0.0561357   0.0000000
   30  -0.0000000   0.0000000  -0.0019878   0.0000000   0.0000000   0.0164091
   31   0.0001667   0.0024541   0.0000000  -0.0011260   0.0034540  -0.0000000
   32   0.0013808  -0.0020706   0.0000000  -0.0002113   0.0010411   0.0000000
   33  -0.0000000  -0.0000000   0.0001604   0.0000000  -0.0000000  -0.0019083
   34  -0.0010174   0.0006291   0.0000000  -0.0005909   0.0002716   0.0000000
   35   0.0006370  -0.0003038  -0.0000000  -0.0002748  -0.0000561   0.0000000
   36   0.0000000  -0.0000000   0.0001763  -0.0000000  -0.0000000   0.0001675
           31          32          33          34          35          36
    1  -0.0071382  -0.0018531   0.0000000  -0.0142511   0.0241460   0.0000000
    2   0.0039869   0.0029138   0.0000000   0.0095894  -0.0113640  -0.0000000
    3   0.0000000  -0.0000000   0.0057405   0.0000000   0.0000000   0.0030138
    4   0.0034881   0.0000042  -0.0000000   0.0025579  -0.0027589   0.0000000
    5   0.0000084  -0.0000561  -0.0000000  -0.0003174  -0.0016129   0.0000000
    6   0.0000000   0.0000000  -0.0017457  -0.0000000  -0.0000000   0.0020836
    7  -0.0071283   0.0018372   0.0000000   0.0000005  -0.0000481  -0.0000000
    8  -0.0039955   0.0028697   0.0000000  -0.0001072  -0.0000424  -0.0000000
    9  -0.0000000  -0.0000000   0.0057401  -0.0000000   0.0000000  -0.0009803
   10   0.0010207   0.0073224   0.0000000   0.0003209  -0.0013111   0.0000000
   11   0.0423664  -0.0470953   0.0000000  -0.0037164   0.0002414  -0.0000000
   12   0.0000000   0.0000000   0.0062157   0.0000000  -0.0000000   0.0021105
   13  -0.0702135   0.0003220  -0.0000000  -0.0266620   0.0023899  -0.0000000
   14   0.0003936  -0.3208780  -0.0000000   0.0169203   0.0011594   0.0000000
   15  -0.0000000  -0.0000000  -0.0415656  -0.0000000  -0.0000000   0.0030152
   16   0.0010364  -0.0072403  -0.0000000  -0.0727262   0.0281550   0.0000000
   17  -0.0422379  -0.0471835   0.0000000   0.0285328  -0.0429140  -0.0000000
   18  -0.0000000   0.0000000   0.0062466   0.0000000  -0.0000000  -0.0214674
   19   0.0001753  -0.0013941   0.0000000   0.0019776   0.0029145  -0.0000000
   20  -0.0024561  -0.0020934  -0.0000000  -0.0012196  -0.0019245   0.0000000
   21   0.0000000   0.0000000   0.0001474   0.0000000  -0.0000000  -0.0020060
   22   0.0001236   0.0000058   0.0000000  -0.0002048   0.0006032  -0.0000000
   23   0.0000050  -0.0024992   0.0000000   0.0000644  -0.0006296  -0.0000000
   24  -0.0000000   0.0000000   0.0001745   0.0000000   0.0000000   0.0001915
   25   0.0001667   0.0013808  -0.0000000  -0.0010174   0.0006370   0.0000000
   26   0.0024541  -0.0020706  -0.0000000   0.0006291  -0.0003038  -0.0000000
   27   0.0000000   0.0000000   0.0001604   0.0000000  -0.0000000   0.0001763
   28  -0.0011260  -0.0002113   0.0000000  -0.0005909  -0.0002748  -0.0000000
   29   0.0034540   0.0010411  -0.0000000   0.0002716  -0.0000561  -0.0000000
   30  -0.0000000   0.0000000  -0.0019083   0.0000000   0.0000000   0.0001675
   31   0.0808865  -0.0003846   0.0000000  -0.0012915  -0.0035941   0.0000000
   32  -0.0003846   0.4140255   0.0000000   0.0002113   0.0010259  -0.0000000
   33   0.0000000   0.0000000   0.0227027   0.0000000  -0.0000000  -0.0019083
   34  -0.0012915   0.0002113   0.0000000   0.1118870  -0.0508588  -0.0000000
   35  -0.0035941   0.0010259  -0.0000000  -0.0508588   0.0564209  -0.0000000
   36   0.0000000  -0.0000000  -0.0019083  -0.0000000  -0.0000000   0.0156035
 **********************************************************************
 **                                                                  **
 **                       VIBRATIONAL ANALYSIS                       **
 **                       --------------------                       **
 **                                                                  **
 **        VIBRATIONAL FREQUENCIES (CM**-1) AND NORMAL MODES         **
 **     FORCE CONSTANTS (mDYN/ANGSTROM) AND REDUCED MASSES (AMU)     **
 **                  INFRARED INTENSITIES (KM/MOL)                   **
 **                                                                  **
 **********************************************************************


 Mode:                 1                      2                      3
 Frequency:        82.18                  83.92                  91.57
 Force Cnst:      0.0780                 0.0847                 0.2822
 Red. Mass:      19.6105                20.4039                57.1311
 IR Active:          YES                    YES                    YES
 IR Intens:        0.000                  0.001                  0.208
 Raman Active:       YES                    YES                    YES
               X      Y      Z        X      Y      Z        X      Y      Z
 C         -0.000  0.000 -0.250   -0.000 -0.000 -0.199    0.015  0.252 -0.000
 C         -0.000  0.000  0.003    0.000 -0.000 -0.142    0.001  0.258 -0.000
 C          0.000 -0.000  0.259    0.000 -0.000 -0.172   -0.013  0.252 -0.000
 C          0.000 -0.000  0.092   -0.000 -0.000  0.025    0.013  0.245 -0.000
 C          0.000  0.000 -0.021   -0.000 -0.000  0.253    0.001  0.279  0.000
 C          0.000  0.000 -0.105   -0.000 -0.000  0.016   -0.011  0.245 -0.000
 F         -0.000  0.000 -0.628    0.000 -0.000 -0.448    0.024  0.239 -0.000
 Br        -0.000 -0.000 -0.007    0.000 -0.000  0.190   -0.005  0.287  0.000
 F          0.000 -0.000  0.662    0.000 -0.000 -0.374   -0.022  0.237 -0.000
 I         -0.000  0.000 -0.083   -0.000  0.000 -0.043    0.346 -0.215 -0.000
 F          0.000  0.000 -0.046   -0.000 -0.000  0.683   -0.001  0.278  0.000
 I          0.000 -0.000  0.092    0.000  0.000 -0.033   -0.344 -0.221  0.000
 TransDip  -0.000  0.000  0.000   -0.000  0.000  0.001   -0.000 -0.015  0.000

 Mode:                 4                      5                      6
 Frequency:       101.04                 103.39                 178.72
 Force Cnst:      0.1208                 0.4110                 1.1954
 Red. Mass:      20.0816                65.2710                63.5224
 IR Active:          YES                    YES                    YES
 IR Intens:        0.308                  0.074                  0.374
 Raman Active:       YES                    YES                    YES
               X      Y      Z        X      Y      Z        X      Y      Z
 C          0.000  0.000  0.280   -0.172 -0.068  0.000   -0.051 -0.214 -0.000
 C          0.000  0.000  0.240   -0.102  0.002  0.000   -0.004 -0.234 -0.000
 C          0.000  0.000  0.288   -0.173  0.072  0.000    0.041 -0.208 -0.000
 C          0.000  0.000  0.259   -0.215  0.041  0.000    0.091 -0.164 -0.000
 C          0.000  0.000  0.353   -0.230  0.002 -0.000   -0.007 -0.234  0.000
 C          0.000  0.000  0.259   -0.216 -0.037  0.000   -0.103 -0.170  0.000
 F          0.000  0.000  0.307   -0.136 -0.134  0.000   -0.010 -0.294  0.000
 Br        -0.000  0.000 -0.157    0.642  0.004 -0.000   -0.000 -0.390 -0.000
 F          0.000  0.000  0.333   -0.136  0.139  0.000    0.002 -0.283  0.000
 I          0.000  0.000 -0.119   -0.104 -0.312 -0.000    0.343  0.240  0.000
 F          0.000  0.000  0.514   -0.264  0.002 -0.000   -0.014 -0.240 -0.000
 I         -0.000 -0.000 -0.116   -0.110  0.307 -0.000   -0.336  0.240  0.000
 TransDip  -0.000 -0.000 -0.018    0.009 -0.000 -0.000    0.000  0.020 -0.000

 Mode:                 7                      8                      9
 Frequency:       206.51                 217.90                 223.98
 Force Cnst:      0.5042                 0.4019                 0.6494
 Red. Mass:      20.0653                14.3684                21.9720
 IR Active:          YES                    YES                    YES
 IR Intens:        0.279                  0.986                  2.064
 Raman Active:       YES                    YES                    YES
               X      Y      Z        X      Y      Z        X      Y      Z
 C         -0.011  0.165 -0.000   -0.000 -0.000  0.300    0.318  0.025  0.000
 C         -0.103 -0.002 -0.000   -0.000 -0.000  0.433    0.328 -0.000  0.000
 C         -0.011 -0.166  0.000   -0.000  0.000  0.298    0.319 -0.025  0.000
 C          0.126 -0.181  0.000   -0.000  0.000  0.342    0.105 -0.041  0.000
 C          0.224  0.000 -0.000   -0.000  0.000  0.256    0.130 -0.001  0.000
 C          0.125  0.181 -0.000   -0.000 -0.000  0.348    0.104  0.041  0.000
 F         -0.150  0.404  0.000   -0.000  0.000 -0.343    0.457 -0.188 -0.000
 Br         0.126 -0.004  0.000    0.000 -0.000 -0.023   -0.083 -0.002 -0.000
 F         -0.148 -0.403 -0.000   -0.000 -0.000 -0.341    0.455  0.184 -0.000
 I         -0.078  0.034 -0.000    0.000  0.000 -0.012   -0.127 -0.081 -0.000
 F          0.622  0.001  0.000   -0.000  0.000 -0.308    0.328 -0.000 -0.000
 I         -0.082 -0.032 -0.000    0.000 -0.000 -0.012   -0.130  0.083 -0.000
 TransDip  -0.017 -0.000 -0.000    0.000  0.000  0.032   -0.046  0.000  0.000

 Mode:                10                     11                     12
 Frequency:       260.04                 342.19                 346.99
 Force Cnst:      1.0385                 0.8591                 0.8806
 Red. Mass:      26.0661                12.4530                12.4136
 IR Active:          YES                    YES                    YES
 IR Intens:        1.809                  0.034                  0.001
 Raman Active:       YES                    YES                    YES
               X      Y      Z        X      Y      Z        X      Y      Z
 C         -0.078 -0.141 -0.000   -0.000 -0.000  0.111    0.000  0.000 -0.354
 C         -0.001  0.092 -0.000    0.000  0.000  0.658    0.000 -0.000 -0.094
 C          0.076 -0.142 -0.000   -0.000 -0.000  0.208    0.000 -0.000  0.311
 C          0.094 -0.173 -0.000   -0.000  0.000 -0.287   -0.000 -0.000  0.652
 C          0.001 -0.292  0.000    0.000  0.000 -0.402   -0.000  0.000  0.061
 C         -0.094 -0.171  0.000    0.000 -0.000 -0.462   -0.000  0.000 -0.538
 F          0.128 -0.502  0.000    0.000 -0.000 -0.050    0.000  0.000  0.165
 Br         0.000  0.377 -0.000   -0.000 -0.000 -0.027    0.000  0.000  0.004
 F         -0.130 -0.505  0.000    0.000  0.000 -0.096    0.000 -0.000 -0.146
 I          0.014  0.021  0.000   -0.000 -0.000  0.010    0.000  0.000 -0.019
 F          0.005 -0.306 -0.000    0.000  0.000  0.202   -0.000  0.000 -0.029
 I         -0.014  0.020 -0.000   -0.000  0.000  0.015    0.000  0.000  0.015
 TransDip  -0.000  0.043  0.000    0.000 -0.000  0.006   -0.000 -0.000 -0.001

 Mode:                13                     14                     15
 Frequency:       373.38                 381.17                 580.72
 Force Cnst:      1.4389                 1.5166                 3.4530
 Red. Mass:      17.5187                17.7167                17.3783
 IR Active:          YES                    YES                    YES
 IR Intens:        0.378                  0.102                  0.019
 Raman Active:       YES                    YES                    YES
               X      Y      Z        X      Y      Z        X      Y      Z
 C         -0.254 -0.103 -0.000   -0.123 -0.126  0.000   -0.241 -0.140 -0.000
 C         -0.201 -0.001 -0.000    0.003 -0.063  0.000    0.000 -0.002 -0.000
 C         -0.253  0.101  0.000    0.129 -0.128  0.000    0.241 -0.140  0.000
 C         -0.153  0.024  0.000    0.051 -0.187 -0.000    0.001 -0.001 -0.000
 C         -0.079 -0.002  0.000    0.001 -0.350 -0.000    0.000  0.278 -0.000
 C         -0.153 -0.028 -0.000   -0.048 -0.186 -0.000   -0.001 -0.001  0.000
 F         -0.131 -0.420  0.000   -0.419  0.314 -0.000   -0.437 -0.254  0.000
 Br        -0.005  0.001  0.000   -0.000  0.094 -0.000   -0.000  0.010  0.000
 F         -0.124  0.428 -0.000    0.423  0.308 -0.000    0.437 -0.254 -0.000
 I          0.027  0.017 -0.000    0.013  0.005  0.000   -0.004 -0.003  0.000
 F          0.602 -0.002 -0.000   -0.004 -0.420 -0.000   -0.000  0.506  0.000
 I          0.027 -0.017  0.000   -0.014  0.005  0.000    0.004 -0.003 -0.000
 TransDip  -0.020 -0.001 -0.000   -0.000 -0.010  0.000   -0.001 -0.004 -0.000

 Mode:                16                     17                     18
 Frequency:       632.17                 645.69                 651.77
 Force Cnst:      3.0630                 2.9884                 3.0472
 Red. Mass:      13.0084                12.1658                12.1748
 IR Active:          YES                    YES                    YES
 IR Intens:       52.045                  0.000                  0.027
 Raman Active:       YES                    YES                    YES
               X      Y      Z        X      Y      Z        X      Y      Z
 C         -0.018 -0.230 -0.000    0.000 -0.000  0.597   -0.000 -0.000 -0.347
 C          0.071  0.004  0.000    0.000 -0.000 -0.007    0.000  0.000  0.434
 C         -0.014  0.235  0.000   -0.000  0.000 -0.585    0.000  0.000 -0.364
 C          0.501  0.218 -0.000    0.000  0.000  0.376    0.000  0.000 -0.196
 C          0.439 -0.001 -0.000    0.000  0.000 -0.009   -0.000 -0.000  0.673
 C          0.494 -0.212  0.000    0.000 -0.000 -0.371   -0.000 -0.000 -0.207
 F         -0.201 -0.102  0.000   -0.000 -0.000 -0.108   -0.000  0.000  0.063
 Br        -0.012 -0.001  0.000   -0.000  0.000  0.000   -0.000 -0.000 -0.009
 F         -0.199  0.099 -0.000   -0.000  0.000  0.106    0.000 -0.000  0.066
 I         -0.031 -0.014  0.000   -0.000 -0.000 -0.005   -0.000 -0.000  0.003
 F         -0.061 -0.003 -0.000   -0.000  0.000  0.002    0.000 -0.000 -0.125
 I         -0.032  0.014 -0.000   -0.000  0.000  0.004    0.000 -0.000  0.003
 TransDip   0.231  0.003 -0.000    0.000 -0.000  0.000   -0.000  0.000  0.005

 Mode:                19                     20                     21
 Frequency:       685.93                 694.14                 727.41
 Force Cnst:      3.6809                 3.6183                 3.7565
 Red. Mass:      13.2786                12.7457                12.0495
 IR Active:          YES                    YES                    YES
 IR Intens:       67.851                  0.181                  5.752
 Raman Active:       YES                    YES                    YES
               X      Y      Z        X      Y      Z        X      Y      Z
 C         -0.240  0.304  0.000    0.204 -0.357  0.000    0.000 -0.000  0.416
 C          0.004  0.542 -0.000    0.378 -0.007 -0.000    0.000 -0.000 -0.372
 C          0.245  0.310  0.000    0.197  0.349  0.000   -0.000 -0.000  0.418
 C          0.245  0.286  0.000   -0.167  0.336  0.000   -0.000  0.000 -0.395
 C         -0.010 -0.116 -0.000   -0.375  0.001 -0.000    0.000  0.000  0.443
 C         -0.260  0.279 -0.000   -0.160 -0.343  0.000    0.000 -0.000 -0.394
 F         -0.077 -0.104 -0.000   -0.098  0.157 -0.000   -0.000  0.000 -0.044
 Br         0.000 -0.092  0.000   -0.015  0.001  0.000   -0.000  0.000  0.005
 F          0.078 -0.110 -0.000   -0.100 -0.154 -0.000   -0.000  0.000 -0.044
 I         -0.014 -0.014 -0.000    0.002 -0.007 -0.000    0.000  0.000  0.003
 F          0.004 -0.234  0.000    0.186  0.004  0.000    0.000  0.000 -0.051
 I          0.014 -0.014  0.000    0.002  0.007 -0.000   -0.000  0.000  0.003
 TransDip  -0.002  0.264  0.000    0.013 -0.004 -0.000    0.000 -0.000  0.077

 Mode:                22                     23                     24
 Frequency:      1058.83                1064.88                1088.67
 Force Cnst:      8.7075                 9.1241                 8.7135
 Red. Mass:      13.1824                13.6565                12.4780
 IR Active:          YES                    YES                    YES
 IR Intens:       28.723                 42.908                  3.341
 Raman Active:       YES                    YES                    YES
               X      Y      Z        X      Y      Z        X      Y      Z
 C         -0.058 -0.117  0.000    0.304  0.119  0.000   -0.195 -0.088 -0.000
 C         -0.015 -0.058 -0.000    0.514  0.012  0.000   -0.010  0.676 -0.000
 C          0.039 -0.112  0.000    0.316 -0.129  0.000    0.184 -0.082 -0.000
 C          0.566 -0.092  0.000   -0.091 -0.361 -0.000   -0.232 -0.364 -0.000
 C         -0.002 -0.374 -0.000    0.092 -0.014 -0.000   -0.001 -0.116  0.000
 C         -0.562 -0.115 -0.000   -0.117  0.340  0.000    0.237 -0.376  0.000
 F          0.116  0.110 -0.000   -0.301 -0.145 -0.000    0.108  0.080 -0.000
 Br         0.000  0.004 -0.000   -0.004 -0.001 -0.000    0.000 -0.032  0.000
 F         -0.098  0.101 -0.000   -0.312  0.154 -0.000   -0.097  0.075  0.000
 I         -0.006 -0.002  0.000    0.003  0.002  0.000    0.005  0.003 -0.000
 F          0.001  0.349  0.000   -0.051  0.014  0.000    0.001  0.156 -0.000
 I          0.006 -0.002  0.000    0.003 -0.002  0.000   -0.005  0.003 -0.000
 TransDip  -0.005 -0.172  0.000    0.210 -0.006  0.000   -0.005 -0.058  0.000

 Mode:                25                     26                     27
 Frequency:      1296.24                1380.25                1425.54
 Force Cnst:     11.8808                14.2774                14.6644
 Red. Mass:      12.0011                12.7198                12.2478
 IR Active:          YES                    YES                    YES
 IR Intens:        0.026                  0.006                127.260
 Raman Active:       YES                    YES                    YES
               X      Y      Z        X      Y      Z        X      Y      Z
 C         -0.204  0.340 -0.000   -0.390 -0.297  0.000   -0.237 -0.420  0.000
 C          0.416  0.002 -0.000   -0.004 -0.075 -0.000    0.259  0.031 -0.000
 C         -0.204 -0.343 -0.000    0.395 -0.293 -0.000   -0.307  0.403  0.000
 C         -0.209  0.357  0.000    0.141  0.040 -0.000   -0.180 -0.284 -0.000
 C          0.408  0.006  0.000   -0.002  0.606  0.000    0.422  0.036  0.000
 C         -0.211 -0.360  0.000   -0.141  0.042  0.000   -0.221  0.258 -0.000
 F         -0.002  0.007  0.000    0.146  0.092 -0.000    0.093  0.079 -0.000
 Br         0.000 -0.000  0.000    0.000  0.006  0.000   -0.004 -0.001 -0.000
 F         -0.003 -0.007  0.000   -0.146  0.091  0.000    0.109 -0.082 -0.000
 I         -0.000 -0.000 -0.000   -0.003 -0.001  0.000    0.001  0.002  0.000
 F          0.007 -0.002 -0.000    0.000 -0.206 -0.000   -0.038 -0.010 -0.000
 I         -0.000  0.000 -0.000    0.003 -0.001 -0.000    0.001 -0.002  0.000
 TransDip  -0.004  0.003 -0.000   -0.002  0.002  0.000   -0.360  0.034  0.000

 Mode:                28                     29                     30
 Frequency:      1431.99                1594.20                1595.81
 Force Cnst:     14.8049                17.9970                18.0283
 Red. Mass:      12.2540                12.0189                12.0156
 IR Active:          YES                    YES                    YES
 IR Intens:      175.993                 38.141                 30.070
 Raman Active:       YES                    YES                    YES
               X      Y      Z        X      Y      Z        X      Y      Z
 C          0.472 -0.088  0.000   -0.307 -0.065  0.000   -0.216  0.472  0.000
 C         -0.024  0.403 -0.000    0.486  0.083 -0.000    0.158 -0.250 -0.000
 C         -0.425 -0.150  0.000   -0.376 -0.229 -0.000   -0.006  0.417  0.000
 C          0.266 -0.131 -0.000    0.247  0.018  0.000    0.198 -0.442 -0.000
 C         -0.035  0.443  0.000   -0.484 -0.086  0.000   -0.160  0.268  0.000
 C         -0.233 -0.170 -0.000    0.313  0.247 -0.000   -0.012 -0.368 -0.000
 F         -0.107 -0.030 -0.000    0.033  0.015 -0.000    0.007 -0.020 -0.000
 Br         0.000 -0.010  0.000   -0.002 -0.000  0.000   -0.001  0.001 -0.000
 F          0.091 -0.017 -0.000    0.030 -0.001  0.000    0.013 -0.024 -0.000
 I         -0.002  0.001 -0.000    0.000  0.001 -0.000   -0.001  0.001  0.000
 F          0.003 -0.119 -0.000    0.018  0.009 -0.000    0.006 -0.031  0.000
 I          0.001  0.001  0.000    0.000 -0.001  0.000    0.001  0.000  0.000
 TransDip   0.028  0.424  0.000   -0.190 -0.053  0.000   -0.061  0.165  0.000

 STANDARD THERMODYNAMIC QUANTITIES AT   298.15 K  AND     1.00 ATM

   This Molecule has  0 Imaginary Frequencies
   Zero point vibrational energy:       27.944 kcal/mol

   Atom    1 Element C  Has Mass   12.00000
   Atom    2 Element C  Has Mass   12.00000
   Atom    3 Element C  Has Mass   12.00000
   Atom    4 Element C  Has Mass   12.00000
   Atom    5 Element C  Has Mass   12.00000
   Atom    6 Element C  Has Mass   12.00000
   Atom    7 Element F  Has Mass   18.99840
   Atom    8 Element Br Has Mass   78.91830
   Atom    9 Element F  Has Mass   18.99840
   Atom   10 Element I  Has Mass  126.90440
   Atom   11 Element F  Has Mass   18.99840
   Atom   12 Element I  Has Mass  126.90440
   Molecular Mass:   461.722300 amu
   Principal axes and moments of inertia in amu*Bohr^2:
                             1           2           3
    Eigenvalues --     6584.32222  9425.77672 16010.09893
          X               1.00000    -0.00002     0.00000
          Y               0.00002     1.00000     0.00000
          Z               0.00000    -0.00000     1.00000
   Rotational Symmetry Number is   1
   The Molecule is an Asymmetric Top
   Translational Enthalpy:        0.889 kcal/mol
   Rotational Enthalpy:           0.889 kcal/mol
   Vibrational Enthalpy:         33.506 kcal/mol
   gas constant (RT):             0.592 kcal/mol
   Translational Entropy:        44.278  cal/mol.K
   Rotational Entropy:           35.251  cal/mol.K
   Vibrational Entropy:          35.392  cal/mol.K

   Total Enthalpy:               35.876 kcal/mol
   Total Entropy:               114.921  cal/mol.K

 ======================================================================

 STANDARD THERMODYNAMIC QUANTITIES FOR ANHARMONIC VIBRATION -- TOSH

   Zero point vibrational energy: ************ kcal/mol

   Vibrational Enthalpy:       Infinity kcal/mol
   Vibrational Entropy:             NaN  cal/mol.K

   Total Enthalpy:             Infinity kcal/mol
   Total Entropy:                   NaN  cal/mol.K

 ======================================================================

 STANDARD THERMODYNAMIC QUANTITIES FOR ANHARMONIC VIBRATION -- VPT2

   Zero point vibrational energy: ************ kcal/mol

   Vibrational Enthalpy:       Infinity kcal/mol
   Vibrational Entropy:             NaN  cal/mol.K

   Total Enthalpy:             Infinity kcal/mol
   Total Entropy:                   NaN  cal/mol.K

 ======================================================================

Archival summary:
1\1\february\FREQ\ProcedureUnspecified\BasisUnspecified\2r136\taweetha\MonDec206:41:352019MonDec206:41:352019\0\\#,FREQ,ProcedureUnspecified,BasisUnspecified,\\0,1\I\C,1,2.10745\C,2,1.39246,1,120.936\F,3,1.33453,2,119.322,1,-0,0\C,3,1.39283,2,121.823,1,180,0\C,5,1.39282,3,118.242,2,0,0\F,6,1.33478,5,118.794,3,180,0\C,6,1.39259,5,121.86,3,-0,0\C,8,1.39222,6,117.956,5,0,0\F,9,1.33597,8,118.954,6,-180,0\Br,5,1.89122,3,120.957,2,180,0\I,8,2.11418,6,120.707,5,-180,0\\\@

 Total job time:  682.80s(wall), 3908.88s(cpu) 
 Mon Dec  2 06:41:35 2019

        *************************************************************
        *                                                           *
        *  Thank you very much for using Q-Chem.  Have a nice day.  *
        *                                                           *
        *************************************************************
