# Supplementary material for: Geometric and energetic data from quantum chemical calculations of halobenzenes and xylenes
Source: Data Brief. 2020 Mar 5;30:105386. doi: 10.1016/j.dib.2020.105386 (PMC7114895; doi:10.1016/j.dib.2020.105386)
Supplement: Supplementary file 1 [file mmc1.zip › halobenzene/B3LYP/FBrFIII.out]

                  Welcome to Q-Chem
     A Quantum Leap Into The Future Of Chemistry


 Q-Chem 5.2 (devel), Q-Chem, Inc., Pleasanton, CA (2019)

 Yihan Shao,  Zhengting Gan,  E. Epifanovsky,  A. T. B. Gilbert,  M. Wormit,  
 J. Kussmann,  A. W. Lange,  A. Behn,  Jia Deng,  Xintian Feng,  D. Ghosh,  
 M. Goldey,  P. R. Horn,  L. D. Jacobson,  I. Kaliman,  T. Kus,  A. Landau,  
 Jie Liu,  E. I. Proynov,  R. M. Richard,  R. P. Steele,  E. J. Sundstrom,  
 H. L. Woodcock III,  P. M. Zimmerman,  D. Zuev,  B. Albrecht,  E. Alguire,  
 S. A. Baeppler,  D. Barton,  Z. Benda,  Y. A. Bernard,  E. J. Berquist,  
 K. B. Bravaya,  H. Burton,  D. Casanova,  Chun-Min Chang,  Yunqing Chen,  
 A. Chien,  K. D. Closser,  M. P. Coons,  S. Coriani,  S. Dasgupta,  
 A. L. Dempwolff,  M. Diedenhofen,  Hainam Do,  R. G. Edgar,  Po-Tung Fang,  
 S. Faraji,  S. Fatehi,  Qingguo Feng,  K. D. Fenk,  J. Fosso-Tande,  
 J. Gayvert,  Qinghui Ge,  A. Ghysels,  G. Gidofalvi,  J. Gomes,  
 J. Gonthier,  A. Gunina,  D. Hait,  M. W. D. Hanson-Heine,  
 P. H. P. Harbach,  A. W. Hauser,  M. F. Herbst,  J. E. Herr,  
 E. G. Hohenstein,  Z. C. Holden,  Kerwin Hui,  B. C. Huynh,  T.-C. Jagau,  
 Hyunjun Ji,  B. Kaduk,  K. Khistyaev,  Jaehoon Kim,  P. Klunzinger,  K. Koh,  
 D. Kosenkov,  L. Koulias,  T. Kowalczyk,  C. M. Krauter,  A. Kunitsa,  
 Ka Un Lao,  A. Laurent,  K. V. Lawler,  Joonho Lee,  D. Lefrancois,  
 S. Lehtola,  D. S. Levine,  Yi-Pei Li,  You-Sheng Lin,  Fenglai Liu,  
 E. Livshits,  A. Luenser,  P. Manohar,  E. Mansoor,  S. F. Manzer,  
 Shan-Ping Mao,  Yuezhi Mao,  N. Mardirossian,  A. V. Marenich,  
 T. Markovich,  L. A. Martinez-Martinez,  S. A. Maurer,  N. J. Mayhall,  
 S. C. McKenzie,  J.-M. Mewes,  P. Morgante,  A. F. Morrison,  
 J. W. Mullinax,  K. Nanda,  T. S. Nguyen-Beck,  R. Olivares-Amaya,  
 J. A. Parkhill,  Zheng Pei,  T. M. Perrine,  F. Plasser,  P. Pokhilko,  
 S. Prager,  A. Prociuk,  E. Ramos,  D. R. Rehn,  F. Rob,  M. Scheurer,  
 M. Schneider,  N. Sergueev,  S. M. Sharada,  S. Sharma,  D. W. Small,  
 T. Stauch,  T. Stein,  Yu-Chuan Su,  A. J. W. Thom,  A. Tkatchenko,  
 T. Tsuchimochi,  N. M. Tubman,  L. Vogt,  M. L. Vidal,  O. Vydrov,  
 M. A. Watson,  J. Wenzel,  M. de Wergifosse,  T. A. Wesolowski,  A. White,  
 J. Witte,  A. Yamada,  Jun Yang,  K. Yao,  S. Yeganeh,  S. R. Yost,  
 Zhi-Qiang You,  A. Zech,  Igor Ying Zhang,  Xing Zhang,  Yan Zhao,  
 Ying Zhu,  B. R. Brooks,  G. K. L. Chan,  C. J. Cramer,  M. S. Gordon,  
 W. J. Hehre,  A. Klamt,  M. W. Schmidt,  C. D. Sherrill,  D. G. Truhlar,  
 A. Aspuru-Guzik,  R. Baer,  A. T. Bell,  N. A. Besley,  Jeng-Da Chai,  
 A. E. DePrince, III,  R. A. DiStasio Jr.,  A. Dreuw,  B. D. Dunietz,  
 T. R. Furlani,  Chao-Ping Hsu,  Yousung Jung,  Jing Kong,  D. S. Lambrecht,  
 WanZhen Liang,  C. Ochsenfeld,  V. A. Rassolov,  L. V. Slipchenko,  
 J. E. Subotnik,  T. Van Voorhis,  J. M. Herbert,  A. I. Krylov,  
 P. M. W. Gill,  M. Head-Gordon

 Contributors to earlier versions of Q-Chem not listed above: 
 R. D. Adamson,  B. Austin,  J. Baker,  G. J. O. Beran,  K. Brandhorst,  
 S. T. Brown,  E. F. C. Byrd,  A. K. Chakraborty,  C.-L. Cheng,  
 Siu Hung Chien,  D. M. Chipman,  D. L. Crittenden,  H. Dachsel,  
 R. J. Doerksen,  A. D. Dutoi,  L. Fusti-Molnar,  W. A. Goddard III,  
 A. Golubeva-Zadorozhnaya,  S. R. Gwaltney,  G. Hawkins,  A. Heyden,  
 S. Hirata,  G. Kedziora,  F. J. Keil,  C. Kelley,  Jihan Kim,  R. A. King,  
 R. Z. Khaliullin,  P. P. Korambath,  W. Kurlancheek,  A. M. Lee,  M. S. Lee,  
 S. V. Levchenko,  Ching Yeh Lin,  D. Liotard,  R. C. Lochan,  I. Lotan,  
 P. E. Maslen,  N. Nair,  D. P. O'Neill,  D. Neuhauser,  E. Neuscamman,  
 C. M. Oana,  R. Olson,  B. Peters,  R. Peverati,  P. A. Pieniazek,  
 Y. M. Rhee,  J. Ritchie,  M. A. Rohrdanz,  E. Rosta,  N. J. Russ,  
 H. F. Schaefer III,  N. E. Schultz,  N. Shenvi,  A. C. Simmonett,  A. Sodt,  
 D. Stuck,  K. S. Thanthiriwatte,  V. Vanovschi,  Tao Wang,  A. Warshel,  
 C. F. Williams,  Q. Wu,  X. Xu,  W. Zhang

 Please cite Q-Chem as follows:
 Y. Shao et al., Mol. Phys. 113, 184-215 (2015)
 DOI: 10.1080/00268976.2014.952696

 Q-Chem 5.2.1 for Intel X86 EM64T Linux

 Parts of Q-Chem use Armadillo 8.300.2 (Tropical Shenanigans).
 http://arma.sourceforge.net/

 Q-Chem begins on Mon Dec  2 06:41:35 2019  

Host: 
0

     Scratch files written to /scratch/taweetham/qchem391//
NAlpha2: 248
NElect   248
Mult     1

Checking the input file for inconsistencies... 	...done.

--------------------------------------------------------------
User input:
--------------------------------------------------------------
$MOLECULE
0 1
C   
C	1	CC
C	2	CC	1	120.0		
C	3	CC	2	120.0	1	0.0
C	4	CC	3	120.0	2	0.0	
C	5 	CC	4	120.0	3	0.0
F	1	CF	2	120.0	3	180.0
Br	2	CBr	3	120.0	4	180.0
F	3	CF	4	120.0	5	180.0
I	4	CI	5	120.0	6	180.0
I	5	CI	6	120.0	1	180.0
I	6	CI	1	120.0	2	180.0

CC=1.39483
CH=1.08673
CF=1.33960
CCl=1.72090
CBr=1.89068
CI=2.07886
$END

$REM
   JOB_TYPE	OPTIMIZATION
   BASIS	6-311++G**
   METHOD	B3LYP
   MEM_TOTAL	64000
   SYM_IGNORE	TRUE
$END

--------------------------------------------------------------
 ----------------------------------------------------------------
             Standard Nuclear Orientation (Angstroms)
    I     Atom           X                Y                Z
 ----------------------------------------------------------------
    1      C       0.0000000000     0.0000000000     0.0000000000
    2      C       0.0000000000     0.0000000000     1.3948300000
    3      C       1.2079582140     0.0000000000     2.0922450000
    4      C       2.4159164279     0.0000000000     1.3948300000
    5      C       2.4159164279     0.0000000000    -0.0000000000
    6      C       1.2079582140     0.0000000000    -0.6974150000
    7      F      -1.1601276309    -0.0000000000    -0.6698000000
    8      Br     -1.6373769104    -0.0000000000     2.3401700000
    9      F       1.2079582140    -0.0000000000     3.4318450000
   10      I       4.2162619988    -0.0000000000     2.4342600000
   11      I       4.2162619988    -0.0000000000    -1.0394300000
   12      I       1.2079582140    -0.0000000000    -2.7762750000
 ----------------------------------------------------------------
 Nuclear Repulsion Energy =        3448.38668890 hartrees
 There are      124 alpha and      124 beta electrons
 Requested basis set is 6-311++G(d,p)
 There are 139 shells and 410 basis functions

 Total QAlloc Memory Limit  64000 MB
 Mega-Array Size       188 MB
 MEM_STATIC part       192 MB
 A cutoff of  1.0D-11 yielded   5884 shell pairs
 There are     56530 function pairs (     63129 Cartesian)
 Smallest overlap matrix eigenvalue = 1.22E-06

 Q-Chem warning in module stvman/mkSTV.C, line 318:

 Overlap eigenvalue is smaller than square root of threshold
 Use THRESH >= 12 to get rid of this warning


 Scale SEOQF with 1.000000e-01/1.000000e-01/1.000000e-01

 Standard Electronic Orientation quadrupole field applied
 Nucleus-field energy     =    -0.0000000441 hartrees
 Guess from superposition of atomic densities
 Warning:  Energy on first SCF cycle will be non-variational
 SAD guess density has 248.000000 electrons

 -----------------------------------------------------------------------
  General SCF calculation program by
  Eric Jon Sundstrom, Paul Horn, Yuezhi Mao, Dmitri Zuev, Alec White,
  David Stuck, Shaama M.S., Shane Yost, Joonho Lee, David Small,
  Daniel Levine, Susi Lehtola, Hugh Burton, Evgeny Epifanovsky,
  Bang C. Huynh
 -----------------------------------------------------------------------
 Exchange:     0.2000 Hartree-Fock + 0.0800 Slater + 0.7200 B88
 Correlation:  0.1900 VWN1RPA + 0.8100 LYP
 Using SG-1 standard quadrature grid
 using 6 threads for integral computing
 -------------------------------------------------------
 OpenMP Integral computing Module                
 Release: version 2.0, May 2017, Q-Chem Inc. Pleasanton 
 -------------------------------------------------------
 A restricted SCF calculation will be
 performed using DIIS
 SCF converges when DIIS error is below 1.0e-08
 ---------------------------------------
  Cycle       Energy         DIIS error
 ---------------------------------------
    1  -23763.4926303120      2.93e-02  
    2  -23761.0270195224      2.11e-03  
    3  -23760.9411158638      2.82e-03  
    4  -23761.0682704872      9.36e-04  
    5  -23761.0878142260      2.51e-04  
    6  -23761.0887532323      7.36e-05  
    7  -23761.0888485395      2.43e-05  
    8  -23761.0888597220      1.17e-05  
    9  -23761.0888621750      1.52e-06  
   10  -23761.0888622050      4.28e-07  
   11  -23761.0888622075      1.86e-07  
   12  -23761.0888622077      4.59e-08  
   13  -23761.0888622074      8.82e-09  Convergence criterion met
 ---------------------------------------
 SCF time:   CPU 224.86s  wall 41.00s 
 SCF   energy in the final basis set =   -23761.0888622074
 Total energy in the final basis set =   -23761.0888622074

 --------------------------------------------------------------

                    Orbital Energies (a.u.)
 --------------------------------------------------------------

 Alpha MOs
 -- Occupied --
**************************-482.8606-176.3215-176.3211-176.3210-165.7253
********-165.7248-165.7232-165.7230-165.7227-165.7226-165.7225-165.7224
-62.5134 -56.3342 -56.3299 -56.3296 -35.8182 -35.8176 -35.8176 -31.3115
-31.3110 -31.3109 -31.3056 -31.3050 -31.3049 -31.3048 -31.3045 -31.3044
-24.7322 -24.7322 -22.9619 -22.9614 -22.9613 -22.9606 -22.9602 -22.9600
-22.9600 -22.9598 -22.9597 -22.9561 -22.9561 -22.9555 -22.9555 -22.9554
-22.9554 -10.3172 -10.3172 -10.2765 -10.2700 -10.2650 -10.2650  -8.7222
 -6.5546  -6.5404  -6.5396  -6.3681  -6.3673  -6.3673  -4.7808  -4.7802
 -4.7802  -4.7661  -4.7651  -4.7650  -4.7650  -4.7643  -4.7642  -2.6652
 -2.6615  -2.6608  -2.6495  -2.6494  -2.0469  -2.0463  -2.0462  -2.0423
 -2.0416  -2.0414  -2.0414  -2.0409  -2.0408  -2.0289  -2.0286  -2.0278
 -2.0277  -2.0276  -2.0275  -1.2751  -1.2746  -0.9348  -0.8610  -0.8200
 -0.7868  -0.7087  -0.7057  -0.6803  -0.6329  -0.6253  -0.5867  -0.5845
 -0.5418  -0.5238  -0.5071  -0.4792  -0.4589  -0.4364  -0.4331  -0.4257
 -0.3941  -0.3817  -0.3696  -0.3394  -0.3282  -0.3175  -0.3074  -0.2923
 -0.2884  -0.2632  -0.2619  -0.2460
 -- Virtual --
 -0.0997  -0.0678  -0.0582  -0.0416  -0.0413  -0.0178  -0.0014   0.0260
  0.0286   0.0431   0.0502   0.0571   0.0647   0.0719   0.0786   0.0794
  0.0870   0.0874   0.0956   0.1074   0.1154   0.1169   0.1173   0.1257
  0.1336   0.1429   0.1468   0.1569   0.1712   0.1763   0.1779   0.1829
  0.1855   0.1903   0.2039   0.2145   0.2147   0.2216   0.2326   0.2339
  0.2381   0.2452   0.2631   0.2656   0.2822   0.2900   0.3023   0.3032
  0.3084   0.3284   0.3412   0.3522   0.3532   0.3726   0.3728   0.3788
  0.3862   0.3879   0.3880   0.3957   0.4134   0.4215   0.4224   0.4261
  0.4314   0.4333   0.4528   0.4750   0.4767   0.4935   0.4940   0.4967
  0.5052   0.5105   0.5347   0.5377   0.5491   0.5504   0.5654   0.5708
  0.5844   0.5932   0.5974   0.6137   0.6265   0.6440   0.6472   0.6720
  0.6846   0.6927   0.6974   0.7302   0.7528   0.7591   0.7705   0.7825
  0.8098   0.8231   0.8489   0.8493   0.9059   0.9313   0.9352   0.9479
  0.9753   0.9848   1.0443   1.0564   1.0625   1.0722   1.0864   1.1375
  1.1715   1.1905   1.2204   1.2643   1.2714   1.3114   1.3165   1.3437
  1.3494   1.3735   1.4135   1.4154   1.4163   1.4217   1.4425   1.4573
  1.4822   1.4900   1.5109   1.5187   1.5264   1.5314   1.5662   1.6137
  1.6181   1.7127   1.7149   1.7515   1.7592   1.8082   1.8093   1.8370
  1.8435   1.8895   1.9957   2.0242   2.0259   2.0530   2.0573   2.1674
  2.1878   2.2136   2.2196   2.2497   2.2764   2.3412   2.3418   2.4438
  2.5568   2.6707   2.6935   2.7987   2.8061   2.8112   2.8574   2.9563
  3.0372   3.0632   3.0755   3.1386   3.1516   3.3757   3.3768   3.6275
  3.7367   3.7503   3.7504   3.7564   3.8436   3.9002   3.9320   3.9543
  3.9552   3.9597   3.9600   3.9726   3.9863   3.9916   4.0154   4.0238
  4.0408   4.0436   4.0546   4.0575   4.0902   4.0948   4.1024   4.1706
  4.2226   4.2550   4.2570   4.2917   4.3309   4.4037   4.4139   4.4769
  4.6183   4.8178   4.8299   4.8467   5.9800   6.0074   6.0205   6.0394
  6.0735   6.1243   6.1761   6.2050   6.2512   6.2917   6.3069   6.4317
  6.4358   6.6589   6.7465   6.7475   7.5503   7.6642   7.7520  23.2503
 23.7766  23.7825  23.9458  23.9515  24.0434  27.8431  27.8960  27.9962
 28.3252  28.3456  28.3609  28.3705  28.3773  28.4309  28.4310  28.4661
 28.4778  28.5162  28.5270  28.5297  28.5316  28.5399  28.5537  28.5551
 28.5677  28.5755  28.5913  28.6291  28.6581  28.6930  28.7353  28.7838
 47.9819  66.7657  66.7748 127.8708 127.8860 127.9005 127.9048 127.9293
127.9559 127.9812 127.9936 128.0233 151.6404 151.6879 151.7792 289.7458
289.8597 289.97321020.79431901.80261901.85251901.9480
 --------------------------------------------------------------

          Ground-State Mulliken Net Atomic Charges

     Atom                 Charge (a.u.)
  ----------------------------------------
      1 C                    -2.117915
      2 C                     2.352268
      3 C                    -2.124794
      4 C                     1.311748
      5 C                    -0.745518
      6 C                     1.285870
      7 F                    -0.082121
      8 Br                   -0.060546
      9 F                    -0.081980
     10 I                     0.079151
     11 I                     0.103253
     12 I                     0.080584
  ----------------------------------------
  Sum of atomic charges =     0.000000

 -----------------------------------------------------------------
                    Cartesian Multipole Moments
 -----------------------------------------------------------------
    Charge (ESU x 10^10)
                -0.0000
    Dipole Moment (Debye)
         X       1.2597      Y      -0.0000      Z      -0.7256
       Tot       1.4537
    Quadrupole Moments (Debye-Ang)
        XX    -138.4302     XY      -0.0000     YY    -147.6556
        XZ      -3.1732     YZ       0.0000     ZZ    -146.1609
    Octopole Moments (Debye-Ang^2)
       XXX    -788.9119    XXY      -0.0000    XYY    -287.9290
       YYY      -0.0000    XXZ     -30.7171    XYZ       0.0000
       YYZ     -39.7103    XZZ    -274.2517    YZZ      -0.0000
       ZZZ    -162.4200
    Hexadecapole Moments (Debye-Ang^3)
      XXXX   -6802.7408   XXXY      -0.0000   XXYY   -1274.6124
      XYYY      -0.0000   YYYY    -188.2506   XXXZ    -142.1966
      XXYZ       0.0000   XYYZ     -53.5371   YYYZ       0.0000
      XXZZ   -1744.7338   XYZZ      -0.0000   YYZZ    -696.2421
      XZZZ    -218.9381   YZZZ      -0.0000   ZZZZ   -3857.2202
 -----------------------------------------------------------------
 Calculating analytic gradient of the SCF energy
 Gradient of SCF Energy
            1           2           3           4           5           6
    1  -0.0070727   0.0067662  -0.0016957   0.0018031   0.0049037   0.0045862
    2  -0.0000000   0.0000000  -0.0000000   0.0000000  -0.0000000   0.0000000
    3  -0.0019960  -0.0037693   0.0072613  -0.0032564  -0.0037570   0.0011067
            7           8           9          10          11          12
    1  -0.0040966   0.0015807   0.0018892  -0.0066013  -0.0162491   0.0141863
    2  -0.0000000  -0.0000000   0.0000000   0.0000000  -0.0000000  -0.0000000
    3  -0.0045402  -0.0011238   0.0055504  -0.0205732   0.0101782   0.0149194
 Max gradient component =       2.057E-02
 RMS gradient           =       6.620E-03
 Gradient time:  CPU 81.17 s  wall 13.64 s
 Geometry Optimization Parameters
   NAtoms,    NIC,     NZ,  NCons,   NDum,   NFix, NCnnct, MaxDiis
       12      78      12       0       0       0       0       0


** GEOMETRY OPTIMIZATION IN DELOCALIZED INTERNAL COORDINATES **
   Searching for a Minimum

   Optimization Cycle:   1

                       Coordinates (Angstroms)
     ATOM                X               Y               Z
      1  C         0.0000000000    0.0000000000    0.0000000000
      2  C         0.0000000000    0.0000000000    1.3948300000
      3  C         1.2079582140    0.0000000000    2.0922450000
      4  C         2.4159164279    0.0000000000    1.3948300000
      5  C         2.4159164279    0.0000000000    0.0000000000
      6  C         1.2079582140    0.0000000000   -0.6974150000
      7  F        -1.1601276309    0.0000000000   -0.6698000000
      8  Br       -1.6373769104    0.0000000000    2.3401700000
      9  F         1.2079582140    0.0000000000    3.4318450000
     10  I         4.2162619988    0.0000000000    2.4342600000
     11  I         4.2162619988    0.0000000000   -1.0394300000
     12  I         1.2079582140    0.0000000000   -2.7762750000
   Point Group: c1    Number of degrees of freedom:    30


   Energy is -23761.088862207


 Attempting to generate delocalized internal coordinates
 Initial Hessian constructed with Jon Baker's OPTIMIZE code

 21 Hessian modes will be used to form the next step
  Hessian Eigenvalues:
     0.124424    0.124424    0.124424    0.201019    0.250000    0.250000
     0.250000    0.250000    0.250000    0.250000    0.250000    0.250000
     0.250000    0.426727    0.426727    0.464882    0.464882    0.464882
     0.464882    0.572947    0.572947

 Minimum search - taking simple RFO step
 Searching for Lamda that Minimizes Along All modes
 Value Taken    Lamda =  -0.02305590
 Calculated Step too Large.  Step scaled by  0.964739
 Step Taken.  Stepsize is  0.300000

                             Maximum     Tolerance    Cnvgd?
         Gradient           0.071735      0.000300      NO
         Displacement       0.232710      0.001200      NO
         Energy change     *********      0.000001      NO


 New Cartesian Coordinates Obtained by Inverse Iteration

 Displacement from previous Coordinates is:  0.722268
 ----------------------------------------------------------------
             Standard Nuclear Orientation (Angstroms)
    I     Atom           X                Y                Z
 ----------------------------------------------------------------
    1      C       0.0338071711     0.0000000000     0.0028379907
    2      C       0.0141113531     0.0000000000     1.3863910661
    3      C       1.2223191724     0.0000000000     2.0610766219
    4      C       2.4460430831     0.0000000000     1.3944059491
    5      C       2.4655955670     0.0000000000    -0.0280683823
    6      C       1.2235031874     0.0000000000    -0.7218118796
    7      F      -1.1304398409     0.0000000000    -0.6496447130
    8      Br     -1.6263808795     0.0000000000     2.3351323452
    9      F       1.2037072883     0.0000000000     3.3957913151
   10      I       4.1526597699     0.0000000000     2.6760044280
   11      I       4.3185176222     0.0000000000    -1.1090466553
   12      I       0.9752416741     0.0000000000    -2.8378080859
 ----------------------------------------------------------------
 Nuclear Repulsion Energy =        3354.21740690 hartrees
 There are      124 alpha and      124 beta electrons
 Applying Cartesian multipole field
    Component          Value
    ---------          -----
     (2,0,0)        1.00000E-11
     (0,2,0)        2.00000E-11
     (0,0,2)       -3.00000E-11
 Nucleus-field energy     =    -0.0000000537 hartrees
 Requested basis set is 6-311++G(d,p)
 There are 139 shells and 410 basis functions
 A cutoff of  1.0D-11 yielded   5840 shell pairs
 There are     56109 function pairs (     62643 Cartesian)
 Smallest overlap matrix eigenvalue = 1.23E-06

 Q-Chem warning in module stvman/mkSTV.C, line 318:

 Overlap eigenvalue is smaller than square root of threshold
 Use THRESH >= 12 to get rid of this warning

 Guess MOs from SCF MO coefficient file

 -----------------------------------------------------------------------
  General SCF calculation program by
  Eric Jon Sundstrom, Paul Horn, Yuezhi Mao, Dmitri Zuev, Alec White,
  David Stuck, Shaama M.S., Shane Yost, Joonho Lee, David Small,
  Daniel Levine, Susi Lehtola, Hugh Burton, Evgeny Epifanovsky,
  Bang C. Huynh
 -----------------------------------------------------------------------
 Exchange:     0.2000 Hartree-Fock + 0.0800 Slater + 0.7200 B88
 Correlation:  0.1900 VWN1RPA + 0.8100 LYP
 Using SG-1 standard quadrature grid
 using 6 threads for integral computing
 -------------------------------------------------------
 OpenMP Integral computing Module                
 Release: version 2.0, May 2017, Q-Chem Inc. Pleasanton 
 -------------------------------------------------------
 A restricted SCF calculation will be
 performed using DIIS
 SCF converges when DIIS error is below 1.0e-08
 ---------------------------------------
  Cycle       Energy         DIIS error
 ---------------------------------------
    1  -23761.0803502349      1.08e-03  
    2  -23761.0908481806      4.30e-04  
    3  -23761.0812239685      7.74e-04  
    4  -23761.0949653264      8.66e-05  
    5  -23761.0950886100      2.33e-05  
    6  -23761.0950957165      7.76e-06  
    7  -23761.0950966615      3.56e-06  
    8  -23761.0950969153      7.03e-07  
    9  -23761.0950969256      2.81e-07  
   10  -23761.0950969265      9.27e-08  
   11  -23761.0950969265      4.61e-08  
   12  -23761.0950969253      1.48e-08  
   13  -23761.0950969250      4.84e-09  Convergence criterion met
 ---------------------------------------
 SCF time:   CPU 220.34s  wall 41.00s 
 SCF   energy in the final basis set =   -23761.0950969250
 Total energy in the final basis set =   -23761.0950969250

 --------------------------------------------------------------

                    Orbital Energies (a.u.)
 --------------------------------------------------------------

 Alpha MOs
 -- Occupied --
**************************-482.8621-176.3238-176.3225-176.3224-165.7277
********-165.7263-165.7254-165.7252-165.7241-165.7240-165.7240-165.7239
-62.5148 -56.3357 -56.3313 -56.3310 -35.8202 -35.8189 -35.8188 -31.3137
-31.3125 -31.3124 -31.3073 -31.3069 -31.3060 -31.3059 -31.3056 -31.3056
-24.7313 -24.7312 -22.9641 -22.9628 -22.9628 -22.9626 -22.9624 -22.9614
-22.9613 -22.9612 -22.9611 -22.9579 -22.9579 -22.9566 -22.9566 -22.9565
-22.9565 -10.3156 -10.3156 -10.2821 -10.2741 -10.2709 -10.2706  -8.7235
 -6.5561  -6.5417  -6.5409  -6.3694  -6.3682  -6.3681  -4.7824  -4.7814
 -4.7813  -4.7670  -4.7662  -4.7656  -4.7655  -4.7649  -4.7649  -2.6667
 -2.6629  -2.6622  -2.6508  -2.6506  -2.0478  -2.0469  -2.0469  -2.0435
 -2.0428  -2.0422  -2.0421  -2.0418  -2.0416  -2.0295  -2.0293  -2.0281
 -2.0280  -2.0280  -2.0280  -1.2778  -1.2772  -0.9309  -0.8568  -0.8153
 -0.7826  -0.7063  -0.7020  -0.6728  -0.6339  -0.6268  -0.5883  -0.5827
 -0.5366  -0.5258  -0.5088  -0.4783  -0.4607  -0.4329  -0.4321  -0.4191
 -0.3916  -0.3801  -0.3668  -0.3345  -0.3202  -0.3113  -0.3062  -0.2905
 -0.2895  -0.2637  -0.2632  -0.2619
 -- Virtual --
 -0.1084  -0.0714  -0.0564  -0.0519  -0.0510  -0.0324  -0.0028   0.0272
  0.0290   0.0431   0.0505   0.0580   0.0664   0.0707   0.0776   0.0831
  0.0876   0.0878   0.0942   0.1066   0.1128   0.1160   0.1161   0.1285
  0.1302   0.1446   0.1452   0.1558   0.1633   0.1689   0.1752   0.1807
  0.1814   0.1970   0.1997   0.2074   0.2142   0.2206   0.2343   0.2357
  0.2374   0.2441   0.2594   0.2627   0.2781   0.2872   0.2945   0.3046
  0.3252   0.3317   0.3399   0.3459   0.3524   0.3600   0.3640   0.3889
  0.3925   0.3931   0.3963   0.4019   0.4081   0.4112   0.4169   0.4280
  0.4326   0.4328   0.4502   0.4792   0.4796   0.4881   0.4920   0.4935
  0.4955   0.5048   0.5341   0.5344   0.5406   0.5425   0.5562   0.5695
  0.5699   0.5836   0.5924   0.6193   0.6208   0.6348   0.6360   0.6507
  0.6802   0.6856   0.6898   0.7393   0.7481   0.7492   0.7585   0.7650
  0.8106   0.8206   0.8430   0.8432   0.9050   0.9227   0.9313   0.9599
  0.9635   0.9856   1.0371   1.0465   1.0569   1.0817   1.0875   1.1451
  1.1604   1.1803   1.2134   1.2196   1.2449   1.3099   1.3177   1.3447
  1.3617   1.3975   1.4022   1.4113   1.4165   1.4329   1.4399   1.4469
  1.4543   1.4712   1.4994   1.5143   1.5367   1.5393   1.5564   1.5865
  1.6140   1.7097   1.7148   1.7452   1.7627   1.8037   1.8060   1.8310
  1.8438   1.8871   1.9905   2.0138   2.0230   2.0326   2.0445   2.1638
  2.1880   2.1945   2.2267   2.2431   2.2745   2.3279   2.3318   2.4413
  2.5546   2.6692   2.6926   2.7939   2.8022   2.8139   2.8544   2.9555
  3.0285   3.0600   3.0731   3.1346   3.1586   3.3607   3.3802   3.6132
  3.7309   3.7504   3.7505   3.7509   3.8345   3.9105   3.9459   3.9564
  3.9574   3.9599   3.9606   3.9858   3.9873   3.9917   4.0108   4.0142
  4.0176   4.0481   4.0503   4.0575   4.0898   4.1061   4.1110   4.1510
  4.1907   4.2378   4.2572   4.2818   4.3342   4.3774   4.4128   4.4444
  4.5827   4.7926   4.8203   4.8538   5.9826   6.0025   6.0286   6.0663
  6.0735   6.1018   6.1369   6.1591   6.2031   6.2920   6.3037   6.4328
  6.4393   6.6552   6.7400   6.7617   7.5490   7.6640   7.7540  23.2571
 23.7551  23.7662  23.9062  23.9437  24.0477  27.8207  27.8744  27.9732
 28.3254  28.3409  28.3616  28.3806  28.3958  28.4128  28.4177  28.4385
 28.4492  28.5210  28.5244  28.5260  28.5363  28.5420  28.5483  28.5503
 28.5527  28.5689  28.5910  28.6133  28.6345  28.6786  28.7211  28.7722
 47.9729  66.7677  66.7687 127.8700 127.8819 127.8974 127.9258 127.9301
127.9424 127.9565 127.9735 127.9963 151.6210 151.6684 151.7559 289.7442
289.8591 289.97511020.78341901.78261901.83211901.9230
 --------------------------------------------------------------

          Ground-State Mulliken Net Atomic Charges

     Atom                 Charge (a.u.)
  ----------------------------------------
      1 C                    -1.997007
      2 C                     2.324670
      3 C                    -2.017900
      4 C                     1.227832
      5 C                    -0.808733
      6 C                     1.175037
      7 F                    -0.064884
      8 Br                   -0.048610
      9 F                    -0.064230
     10 I                     0.082844
     11 I                     0.104691
     12 I                     0.086290
  ----------------------------------------
  Sum of atomic charges =     0.000000

 -----------------------------------------------------------------
                    Cartesian Multipole Moments
 -----------------------------------------------------------------
    Charge (ESU x 10^10)
                -0.0000
    Dipole Moment (Debye)
         X       0.9314      Y      -0.0000      Z      -0.5479
       Tot       1.0806
    Quadrupole Moments (Debye-Ang)
        XX    -139.6595     XY      -0.0000     YY    -148.0713
        XZ      -1.7531     YZ       0.0000     ZZ    -144.5094
    Octopole Moments (Debye-Ang^2)
       XXX    -784.8108    XXY      -0.0000    XYY    -285.0272
       YYY      -0.0000    XXZ     -30.0752    XYZ       0.0000
       YYZ     -41.9825    XZZ    -267.5608    YZZ      -0.0000
       ZZZ    -162.9481
    Hexadecapole Moments (Debye-Ang^3)
      XXXX   -6840.5474   XXXY      -0.0000   XXYY   -1276.3093
      XYYY      -0.0000   YYYY    -189.3939   XXXZ    -235.1496
      XXYZ       0.0000   XYYZ     -82.6492   YYYZ       0.0000
      XXZZ   -1758.3463   XYZZ      -0.0000   YYZZ    -744.1620
      XZZZ    -246.4775   YZZZ       0.0000   ZZZZ   -4088.4832
 -----------------------------------------------------------------
 Calculating analytic gradient of the SCF energy
 Gradient of SCF Energy
            1           2           3           4           5           6
    1  -0.0022901   0.0066822  -0.0038630  -0.0009948   0.0093184  -0.0105139
    2   0.0000000  -0.0000000   0.0000000   0.0000000  -0.0000000   0.0000000
    3   0.0030236  -0.0038772   0.0005372   0.0100172  -0.0058669  -0.0040275
            7           8           9          10          11          12
    1   0.0023601  -0.0011372   0.0015075  -0.0024914   0.0052488  -0.0038266
    2   0.0000000  -0.0000000  -0.0000000   0.0000000  -0.0000000   0.0000000
    3  -0.0005753   0.0005730  -0.0015231   0.0052641  -0.0033893  -0.0001558
 Max gradient component =       1.051E-02
 RMS gradient           =       3.867E-03
 Gradient time:  CPU 78.68 s  wall 13.22 s
 Geometry Optimization Parameters
   NAtoms,    NIC,     NZ,  NCons,   NDum,   NFix, NCnnct, MaxDiis
       12      78      12       0       0       0       0       0

 Cartesian Hessian Update
 Hessian updated using BFGS update


** GEOMETRY OPTIMIZATION IN DELOCALIZED INTERNAL COORDINATES **
   Searching for a Minimum

   Optimization Cycle:   2

                       Coordinates (Angstroms)
     ATOM                X               Y               Z
      1  C         0.0338071711    0.0000000000    0.0028379907
      2  C         0.0141113531    0.0000000000    1.3863910661
      3  C         1.2223191724    0.0000000000    2.0610766219
      4  C         2.4460430831    0.0000000000    1.3944059491
      5  C         2.4655955670    0.0000000000   -0.0280683823
      6  C         1.2235031874    0.0000000000   -0.7218118796
      7  F        -1.1304398409    0.0000000000   -0.6496447130
      8  Br       -1.6263808795    0.0000000000    2.3351323452
      9  F         1.2037072883    0.0000000000    3.3957913151
     10  I         4.1526597699    0.0000000000    2.6760044280
     11  I         4.3185176222    0.0000000000   -1.1090466553
     12  I         0.9752416741    0.0000000000   -2.8378080859
   Point Group: c1    Number of degrees of freedom:    30


   Energy is -23761.095096925

 Hessian updated using BFGS update

 11 Hessian modes will be used to form the next step
  Hessian Eigenvalues:
     0.123152    0.130992    0.201081    0.243640    0.298841    0.426726
     0.455662    0.464824    0.538369    0.572946    0.577419

 Minimum search - taking simple RFO step
 Searching for Lamda that Minimizes Along All modes
 Value Taken    Lamda =  -0.00224851
 Step Taken.  Stepsize is  0.071988

                             Maximum     Tolerance    Cnvgd?
         Gradient           0.029021      0.000300      NO
         Displacement       0.062571      0.001200      NO
         Energy change     -0.006235      0.000001      NO


 New Cartesian Coordinates Obtained by Inverse Iteration

 Displacement from previous Coordinates is:  0.193750
 ----------------------------------------------------------------
             Standard Nuclear Orientation (Angstroms)
    I     Atom           X                Y                Z
 ----------------------------------------------------------------
    1      C       0.0288196906     0.0000000000     0.0034964208
    2      C       0.0048914361     0.0000000000     1.3913198206
    3      C       1.2180095217     0.0000000000     2.0664377330
    4      C       2.4398048082     0.0000000000     1.3928699322
    5      C       2.4483017872     0.0000000000    -0.0166011559
    6      C       1.2235776133     0.0000000000    -0.7157522317
    7      F      -1.1376605224     0.0000000000    -0.6471404544
    8      Br     -1.6349334974     0.0000000000     2.3366925261
    9      F       1.1947710135     0.0000000000     3.4019714531
   10      I       4.1900240811     0.0000000000     2.6149791266
   11      I       4.2921438595     0.0000000000    -1.0835670563
   12      I       1.0309353766     0.0000000000    -2.8394461141
 ----------------------------------------------------------------
 Nuclear Repulsion Energy =        3370.29550804 hartrees
 There are      124 alpha and      124 beta electrons
 Applying Cartesian multipole field
    Component          Value
    ---------          -----
     (2,0,0)        1.00000E-11
     (0,2,0)        2.00000E-11
     (0,0,2)       -3.00000E-11
 Nucleus-field energy     =    -0.0000000514 hartrees
 Requested basis set is 6-311++G(d,p)
 There are 139 shells and 410 basis functions
 A cutoff of  1.0D-11 yielded   5843 shell pairs
 There are     56151 function pairs (     62690 Cartesian)
 Smallest overlap matrix eigenvalue = 1.19E-06

 Q-Chem warning in module stvman/mkSTV.C, line 318:

 Overlap eigenvalue is smaller than square root of threshold
 Use THRESH >= 12 to get rid of this warning

 Guess MOs from SCF MO coefficient file

 -----------------------------------------------------------------------
  General SCF calculation program by
  Eric Jon Sundstrom, Paul Horn, Yuezhi Mao, Dmitri Zuev, Alec White,
  David Stuck, Shaama M.S., Shane Yost, Joonho Lee, David Small,
  Daniel Levine, Susi Lehtola, Hugh Burton, Evgeny Epifanovsky,
  Bang C. Huynh
 -----------------------------------------------------------------------
 Exchange:     0.2000 Hartree-Fock + 0.0800 Slater + 0.7200 B88
 Correlation:  0.1900 VWN1RPA + 0.8100 LYP
 Using SG-1 standard quadrature grid
 using 6 threads for integral computing
 -------------------------------------------------------
 OpenMP Integral computing Module                
 Release: version 2.0, May 2017, Q-Chem Inc. Pleasanton 
 -------------------------------------------------------
 A restricted SCF calculation will be
 performed using DIIS
 SCF converges when DIIS error is below 1.0e-08
 ---------------------------------------
  Cycle       Energy         DIIS error
 ---------------------------------------
    1  -23761.0952027910      3.30e-04  
    2  -23761.0960261891      1.22e-04  
    3  -23761.0951928242      2.25e-04  
    4  -23761.0963545437      2.11e-05  
    5  -23761.0963635853      6.75e-06  
    6  -23761.0963644449      1.96e-06  
    7  -23761.0963645107      9.53e-07  
    8  -23761.0963645275      1.95e-07  
    9  -23761.0963645294      8.67e-08  
   10  -23761.0963645288      2.37e-08  
   11  -23761.0963645297      1.45e-08  
   12  -23761.0963645281      4.64e-09  Convergence criterion met
 ---------------------------------------
 SCF time:   CPU 200.79s  wall 38.00s 
 SCF   energy in the final basis set =   -23761.0963645281
 Total energy in the final basis set =   -23761.0963645281

 --------------------------------------------------------------

                    Orbital Energies (a.u.)
 --------------------------------------------------------------

 Alpha MOs
 -- Occupied --
**************************-482.8623-176.3227-176.3226-176.3225-165.7266
********-165.7264-165.7243-165.7242-165.7242-165.7241-165.7241-165.7240
-62.5150 -56.3358 -56.3315 -56.3312 -35.8192 -35.8190 -35.8190 -31.3126
-31.3126 -31.3125 -31.3064 -31.3061 -31.3061 -31.3059 -31.3057 -31.3057
-24.7310 -24.7310 -22.9630 -22.9629 -22.9629 -22.9616 -22.9615 -22.9614
-22.9613 -22.9612 -22.9612 -22.9569 -22.9569 -22.9567 -22.9567 -22.9567
-22.9567 -10.3164 -10.3162 -10.2786 -10.2746 -10.2698 -10.2696  -8.7237
 -6.5563  -6.5419  -6.5411  -6.3686  -6.3683  -6.3682  -4.7815  -4.7814
 -4.7814  -4.7662  -4.7657  -4.7657  -4.7654  -4.7651  -4.7650  -2.6669
 -2.6631  -2.6624  -2.6510  -2.6508  -2.0471  -2.0470  -2.0469  -2.0427
 -2.0424  -2.0422  -2.0420  -2.0419  -2.0417  -2.0288  -2.0286  -2.0283
 -2.0281  -2.0281  -2.0281  -1.2768  -1.2763  -0.9319  -0.8583  -0.8152
 -0.7839  -0.7049  -0.7021  -0.6746  -0.6334  -0.6277  -0.5875  -0.5830
 -0.5375  -0.5251  -0.5080  -0.4786  -0.4600  -0.4343  -0.4314  -0.4208
 -0.3918  -0.3796  -0.3676  -0.3347  -0.3208  -0.3141  -0.3063  -0.2905
 -0.2899  -0.2640  -0.2633  -0.2585
 -- Virtual --
 -0.1087  -0.0698  -0.0569  -0.0525  -0.0481  -0.0300  -0.0026   0.0270
  0.0290   0.0432   0.0507   0.0578   0.0663   0.0708   0.0787   0.0822
  0.0875   0.0878   0.0946   0.1070   0.1140   0.1162   0.1166   0.1295
  0.1305   0.1446   0.1496   0.1547   0.1673   0.1704   0.1765   0.1806
  0.1812   0.1945   0.1995   0.2084   0.2137   0.2205   0.2345   0.2357
  0.2358   0.2437   0.2610   0.2634   0.2800   0.2866   0.2950   0.3061
  0.3264   0.3283   0.3430   0.3478   0.3525   0.3629   0.3640   0.3872
  0.3890   0.3898   0.3943   0.3989   0.4114   0.4131   0.4183   0.4271
  0.4317   0.4320   0.4487   0.4777   0.4804   0.4894   0.4904   0.4933
  0.4952   0.5056   0.5346   0.5390   0.5405   0.5428   0.5584   0.5694
  0.5695   0.5879   0.5938   0.6191   0.6233   0.6372   0.6379   0.6569
  0.6815   0.6869   0.6878   0.7372   0.7488   0.7508   0.7618   0.7663
  0.8074   0.8214   0.8447   0.8453   0.9050   0.9259   0.9312   0.9576
  0.9640   0.9874   1.0432   1.0481   1.0563   1.0778   1.0874   1.1448
  1.1654   1.1807   1.2122   1.2310   1.2409   1.3175   1.3197   1.3447
  1.3645   1.3867   1.4073   1.4120   1.4166   1.4353   1.4397   1.4463
  1.4595   1.4746   1.4966   1.5131   1.5342   1.5351   1.5559   1.5977
  1.6146   1.7097   1.7162   1.7521   1.7637   1.8048   1.8065   1.8369
  1.8427   1.8889   1.9911   2.0176   2.0230   2.0344   2.0464   2.1638
  2.1910   2.1961   2.2289   2.2462   2.2756   2.3292   2.3343   2.4465
  2.5554   2.6695   2.6929   2.7958   2.8030   2.8136   2.8566   2.9575
  3.0314   3.0664   3.0711   3.1380   3.1576   3.3663   3.3789   3.6179
  3.7324   3.7506   3.7513   3.7533   3.8393   3.9083   3.9435   3.9562
  3.9585   3.9598   3.9612   3.9846   3.9854   3.9881   4.0144   4.0164
  4.0177   4.0472   4.0511   4.0558   4.0910   4.1057   4.1085   4.1513
  4.1952   4.2432   4.2571   4.2827   4.3341   4.3813   4.4132   4.4476
  4.5881   4.8001   4.8184   4.8522   5.9824   6.0029   6.0308   6.0532
  6.0726   6.1042   6.1513   6.1585   6.2126   6.2924   6.3040   6.4307
  6.4389   6.6533   6.7402   6.7603   7.5490   7.6640   7.7545  23.2558
 23.7662  23.7740  23.9282  23.9408  24.0385  27.8234  27.8756  27.9773
 28.3256  28.3412  28.3634  28.3795  28.3870  28.4153  28.4195  28.4439
 28.4557  28.5202  28.5258  28.5259  28.5372  28.5390  28.5482  28.5515
 28.5540  28.5699  28.5907  28.6135  28.6375  28.6825  28.7215  28.7739
 47.9731  66.7674  66.7689 127.8704 127.8821 127.8989 127.9193 127.9303
127.9430 127.9635 127.9732 128.0013 151.6235 151.6695 151.7599 289.7442
289.8591 289.97561020.78371901.78501901.83321901.9273
 --------------------------------------------------------------

          Ground-State Mulliken Net Atomic Charges

     Atom                 Charge (a.u.)
  ----------------------------------------
      1 C                    -1.998549
      2 C                     2.317326
      3 C                    -2.032954
      4 C                     1.253779
      5 C                    -0.810366
      6 C                     1.184916
      7 F                    -0.070020
      8 Br                   -0.047460
      9 F                    -0.070757
     10 I                     0.083977
     11 I                     0.102594
     12 I                     0.087513
  ----------------------------------------
  Sum of atomic charges =     0.000000

 -----------------------------------------------------------------
                    Cartesian Multipole Moments
 -----------------------------------------------------------------
    Charge (ESU x 10^10)
                 0.0000
    Dipole Moment (Debye)
         X       0.9882      Y      -0.0000      Z      -0.5743
       Tot       1.1429
    Quadrupole Moments (Debye-Ang)
        XX    -139.3064     XY       0.0000     YY    -148.0165
        XZ      -1.9676     YZ       0.0000     ZZ    -144.8422
    Octopole Moments (Debye-Ang^2)
       XXX    -786.4086    XXY       0.0000    XYY    -286.2746
       YYY       0.0000    XXZ     -28.4475    XYZ       0.0000
       YYZ     -41.1564    XZZ    -269.7870    YZZ      -0.0000
       ZZZ    -163.0215
    Hexadecapole Moments (Debye-Ang^3)
      XXXX   -6851.0832   XXXY       0.0000   XXYY   -1281.0219
      XYYY      -0.0000   YYYY    -189.2701   XXXZ    -208.6036
      XXYZ       0.0000   XYYZ     -77.1691   YYYZ      -0.0000
      XXZZ   -1760.2965   XYZZ      -0.0000   YYZZ    -734.0281
      XZZZ    -245.2157   YZZZ      -0.0000   ZZZZ   -4038.3623
 -----------------------------------------------------------------
 Calculating analytic gradient of the SCF energy
 Gradient of SCF Energy
            1           2           3           4           5           6
    1  -0.0010806   0.0019653  -0.0016780  -0.0002053   0.0027090  -0.0013025
    2  -0.0000000   0.0000000  -0.0000000  -0.0000000  -0.0000000   0.0000000
    3   0.0011658  -0.0012029   0.0004392   0.0015941  -0.0015313  -0.0007720
            7           8           9          10          11          12
    1   0.0004402  -0.0008917  -0.0005385   0.0012327   0.0003305  -0.0009811
    2   0.0000000  -0.0000000  -0.0000000   0.0000000  -0.0000000   0.0000000
    3   0.0004132   0.0003269  -0.0005247   0.0010678   0.0004504  -0.0014264
 Max gradient component =       2.709E-03
 RMS gradient           =       9.604E-04
 Gradient time:  CPU 78.79 s  wall 13.24 s
 Geometry Optimization Parameters
   NAtoms,    NIC,     NZ,  NCons,   NDum,   NFix, NCnnct, MaxDiis
       12      78      12       0       0       0       0       0

 Cartesian Hessian Update
 Hessian updated using BFGS update


** GEOMETRY OPTIMIZATION IN DELOCALIZED INTERNAL COORDINATES **
   Searching for a Minimum

   Optimization Cycle:   3

                       Coordinates (Angstroms)
     ATOM                X               Y               Z
      1  C         0.0288196906    0.0000000000    0.0034964208
      2  C         0.0048914361    0.0000000000    1.3913198206
      3  C         1.2180095217    0.0000000000    2.0664377330
      4  C         2.4398048082    0.0000000000    1.3928699322
      5  C         2.4483017872    0.0000000000   -0.0166011559
      6  C         1.2235776133    0.0000000000   -0.7157522317
      7  F        -1.1376605224    0.0000000000   -0.6471404544
      8  Br       -1.6349334974    0.0000000000    2.3366925261
      9  F         1.1947710135    0.0000000000    3.4019714531
     10  I         4.1900240811    0.0000000000    2.6149791266
     11  I         4.2921438595    0.0000000000   -1.0835670563
     12  I         1.0309353766    0.0000000000   -2.8394461141
   Point Group: c1    Number of degrees of freedom:    30


   Energy is -23761.096364528

 Hessian updated using BFGS update

 14 Hessian modes will be used to form the next step
  Hessian Eigenvalues:
     0.124416    0.125783    0.130785    0.200220    0.244840    0.246254
     0.315567    0.423252    0.427247    0.461641    0.464880    0.489622
     0.572622    0.572946

 Minimum search - taking simple RFO step
 Searching for Lamda that Minimizes Along All modes
 Value Taken    Lamda =  -0.00016619
 Step Taken.  Stepsize is  0.027121

                             Maximum     Tolerance    Cnvgd?
         Gradient           0.004028      0.000300      NO
         Displacement       0.012155      0.001200      NO
         Energy change     -0.001268      0.000001      NO


 New Cartesian Coordinates Obtained by Inverse Iteration

 Displacement from previous Coordinates is:  0.055400
 ----------------------------------------------------------------
             Standard Nuclear Orientation (Angstroms)
    I     Atom           X                Y                Z
 ----------------------------------------------------------------
    1      C       0.0272695695     0.0000000000     0.0034008800
    2      C       0.0023362920     0.0000000000     1.3931141351
    3      C       1.2181673877     0.0000000000     2.0668846197
    4      C       2.4371620084     0.0000000000     1.3913963098
    5      C       2.4433639021     0.0000000000    -0.0141109083
    6      C       1.2232536593     0.0000000000    -0.7120323844
    7      F      -1.1378105008     0.0000000000    -0.6509390622
    8      Br     -1.6339436287     0.0000000000     2.3391444470
    9      F       1.2012429567     0.0000000000     3.4030263740
   10      I       4.1836767815     0.0000000000     2.6064882343
   11      I       4.2827613963     0.0000000000    -1.0902277111
   12      I       1.0512053442     0.0000000000    -2.8308849338
 ----------------------------------------------------------------
 Nuclear Repulsion Energy =        3377.50923359 hartrees
 There are      124 alpha and      124 beta electrons
 Applying Cartesian multipole field
    Component          Value
    ---------          -----
     (2,0,0)        1.00000E-11
     (0,2,0)        2.00000E-11
     (0,0,2)       -3.00000E-11
 Nucleus-field energy     =    -0.0000000511 hartrees
 Requested basis set is 6-311++G(d,p)
 There are 139 shells and 410 basis functions
 A cutoff of  1.0D-11 yielded   5844 shell pairs
 There are     56156 function pairs (     62696 Cartesian)
 Smallest overlap matrix eigenvalue = 1.18E-06

 Q-Chem warning in module stvman/mkSTV.C, line 318:

 Overlap eigenvalue is smaller than square root of threshold
 Use THRESH >= 12 to get rid of this warning

 Guess MOs from SCF MO coefficient file

 -----------------------------------------------------------------------
  General SCF calculation program by
  Eric Jon Sundstrom, Paul Horn, Yuezhi Mao, Dmitri Zuev, Alec White,
  David Stuck, Shaama M.S., Shane Yost, Joonho Lee, David Small,
  Daniel Levine, Susi Lehtola, Hugh Burton, Evgeny Epifanovsky,
  Bang C. Huynh
 -----------------------------------------------------------------------
 Exchange:     0.2000 Hartree-Fock + 0.0800 Slater + 0.7200 B88
 Correlation:  0.1900 VWN1RPA + 0.8100 LYP
 Using SG-1 standard quadrature grid
 using 6 threads for integral computing
 -------------------------------------------------------
 OpenMP Integral computing Module                
 Release: version 2.0, May 2017, Q-Chem Inc. Pleasanton 
 -------------------------------------------------------
 A restricted SCF calculation will be
 performed using DIIS
 SCF converges when DIIS error is below 1.0e-08
 ---------------------------------------
  Cycle       Energy         DIIS error
 ---------------------------------------
    1  -23761.0962954240      1.12e-04  
    2  -23761.0963841580      4.21e-05  
    3  -23761.0962886793      7.66e-05  
    4  -23761.0964230567      8.07e-06  
    5  -23761.0964243609      1.91e-06  
    6  -23761.0964244236      6.92e-07  
    7  -23761.0964244325      2.59e-07  
    8  -23761.0964244345      8.11e-08  
    9  -23761.0964244344      3.14e-08  
   10  -23761.0964244342      1.04e-08  
   11  -23761.0964244330      4.12e-09  Convergence criterion met
 ---------------------------------------
 SCF time:   CPU 183.11s  wall 35.00s 
 SCF   energy in the final basis set =   -23761.0964244330
 Total energy in the final basis set =   -23761.0964244330

 --------------------------------------------------------------

                    Orbital Energies (a.u.)
 --------------------------------------------------------------

 Alpha MOs
 -- Occupied --
**************************-482.8625-176.3224-176.3224-176.3223-165.7263
********-165.7262-165.7241-165.7240-165.7239-165.7239-165.7238-165.7238
-62.5152 -56.3360 -56.3317 -56.3314 -35.8189 -35.8188 -35.8188 -31.3124
-31.3123 -31.3123 -31.3061 -31.3059 -31.3059 -31.3056 -31.3055 -31.3055
-24.7310 -24.7310 -22.9627 -22.9627 -22.9627 -22.9614 -22.9613 -22.9612
-22.9611 -22.9610 -22.9610 -22.9567 -22.9567 -22.9565 -22.9565 -22.9565
-22.9565 -10.3163 -10.3162 -10.2775 -10.2750 -10.2689 -10.2687  -8.7239
 -6.5565  -6.5421  -6.5413  -6.3683  -6.3681  -6.3681  -4.7813  -4.7812
 -4.7812  -4.7660  -4.7656  -4.7655  -4.7651  -4.7649  -4.7649  -2.6671
 -2.6633  -2.6626  -2.6512  -2.6511  -2.0469  -2.0468  -2.0468  -2.0424
 -2.0422  -2.0421  -2.0417  -2.0417  -2.0416  -2.0286  -2.0284  -2.0282
 -2.0280  -2.0280  -2.0279  -1.2766  -1.2760  -0.9326  -0.8591  -0.8160
 -0.7842  -0.7050  -0.7025  -0.6751  -0.6333  -0.6275  -0.5875  -0.5833
 -0.5379  -0.5249  -0.5079  -0.4791  -0.4598  -0.4348  -0.4315  -0.4215
 -0.3923  -0.3793  -0.3680  -0.3352  -0.3211  -0.3147  -0.3062  -0.2905
 -0.2897  -0.2641  -0.2632  -0.2575
 -- Virtual --
 -0.1080  -0.0695  -0.0567  -0.0511  -0.0474  -0.0287  -0.0026   0.0269
  0.0290   0.0431   0.0508   0.0577   0.0663   0.0709   0.0788   0.0820
  0.0875   0.0878   0.0946   0.1071   0.1142   0.1162   0.1164   0.1293
  0.1309   0.1445   0.1507   0.1543   0.1682   0.1708   0.1771   0.1807
  0.1812   0.1944   0.1999   0.2086   0.2135   0.2206   0.2342   0.2353
  0.2360   0.2435   0.2615   0.2633   0.2810   0.2868   0.2956   0.3065
  0.3265   0.3271   0.3433   0.3492   0.3527   0.3635   0.3655   0.3870
  0.3882   0.3899   0.3939   0.3989   0.4125   0.4132   0.4190   0.4272
  0.4317   0.4323   0.4489   0.4777   0.4807   0.4902   0.4917   0.4934
  0.4951   0.5059   0.5347   0.5399   0.5401   0.5442   0.5599   0.5696
  0.5700   0.5894   0.5941   0.6176   0.6238   0.6379   0.6385   0.6588
  0.6831   0.6872   0.6876   0.7372   0.7497   0.7516   0.7636   0.7670
  0.8075   0.8217   0.8449   0.8463   0.9054   0.9271   0.9314   0.9572
  0.9645   0.9879   1.0443   1.0482   1.0563   1.0782   1.0873   1.1447
  1.1664   1.1823   1.2124   1.2354   1.2422   1.3175   1.3199   1.3454
  1.3652   1.3844   1.4088   1.4124   1.4167   1.4343   1.4401   1.4484
  1.4630   1.4774   1.4971   1.5123   1.5336   1.5354   1.5564   1.5992
  1.6143   1.7101   1.7169   1.7535   1.7645   1.8055   1.8073   1.8380
  1.8435   1.8900   1.9920   2.0189   2.0230   2.0360   2.0477   2.1637
  2.1921   2.1972   2.2291   2.2480   2.2772   2.3308   2.3356   2.4485
  2.5559   2.6696   2.6934   2.7964   2.8042   2.8138   2.8574   2.9580
  3.0329   3.0694   3.0710   3.1397   3.1578   3.3676   3.3804   3.6207
  3.7331   3.7506   3.7513   3.7537   3.8412   3.9086   3.9430   3.9560
  3.9581   3.9598   3.9620   3.9831   3.9852   3.9884   4.0155   4.0165
  4.0197   4.0466   4.0518   4.0555   4.0916   4.1044   4.1082   4.1531
  4.1974   4.2443   4.2571   4.2838   4.3344   4.3827   4.4134   4.4507
  4.5914   4.8039   4.8183   4.8519   5.9824   6.0035   6.0316   6.0503
  6.0723   6.1061   6.1553   6.1608   6.2153   6.2924   6.3044   6.4311
  6.4386   6.6539   6.7410   6.7594   7.5489   7.6642   7.7550  23.2551
 23.7691  23.7785  23.9357  23.9448  24.0387  27.8245  27.8777  27.9796
 28.3258  28.3417  28.3641  28.3794  28.3854  28.4172  28.4209  28.4457
 28.4578  28.5201  28.5259  28.5265  28.5375  28.5386  28.5489  28.5517
 28.5552  28.5705  28.5908  28.6147  28.6388  28.6833  28.7231  28.7749
 47.9741  66.7677  66.7688 127.8706 127.8826 127.8995 127.9180 127.9304
127.9442 127.9659 127.9741 128.0029 151.6244 151.6714 151.7621 289.7441
289.8593 289.97611020.78491901.78601901.83521901.9296
 --------------------------------------------------------------

          Ground-State Mulliken Net Atomic Charges

     Atom                 Charge (a.u.)
  ----------------------------------------
      1 C                    -2.004016
      2 C                     2.312277
      3 C                    -2.029543
      4 C                     1.241598
      5 C                    -0.793028
      6 C                     1.190291
      7 F                    -0.071226
      8 Br                   -0.047571
      9 F                    -0.070392
     10 I                     0.083222
     11 I                     0.101489
     12 I                     0.086897
  ----------------------------------------
  Sum of atomic charges =     0.000000

 -----------------------------------------------------------------
                    Cartesian Multipole Moments
 -----------------------------------------------------------------
    Charge (ESU x 10^10)
                 0.0000
    Dipole Moment (Debye)
         X       0.9785      Y      -0.0000      Z      -0.5734
       Tot       1.1341
    Quadrupole Moments (Debye-Ang)
        XX    -139.4319     XY      -0.0000     YY    -147.9746
        XZ      -2.1222     YZ       0.0000     ZZ    -144.8308
    Octopole Moments (Debye-Ang^2)
       XXX    -787.8402    XXY      -0.0000    XYY    -286.3102
       YYY      -0.0000    XXZ     -28.7403    XYZ       0.0000
       YYZ     -41.0288    XZZ    -269.5659    YZZ      -0.0000
       ZZZ    -162.7161
    Hexadecapole Moments (Debye-Ang^3)
      XXXX   -6842.7071   XXXY      -0.0000   XXYY   -1278.0280
      XYYY      -0.0000   YYYY    -189.1685   XXXZ    -200.3382
      XXYZ       0.0000   XYYZ     -73.8452   YYYZ       0.0000
      XXZZ   -1755.2263   XYZZ      -0.0000   YYZZ    -731.8685
      XZZZ    -239.1505   YZZZ       0.0000   ZZZZ   -4027.6835
 -----------------------------------------------------------------
 Calculating analytic gradient of the SCF energy
 Gradient of SCF Energy
            1           2           3           4           5           6
    1  -0.0002304   0.0002351   0.0002740  -0.0004317  -0.0001153   0.0008208
    2   0.0000000  -0.0000000   0.0000000  -0.0000000   0.0000000  -0.0000000
    3  -0.0004206  -0.0001472   0.0004203   0.0000619  -0.0001433   0.0007897
            7           8           9          10          11          12
    1   0.0000178  -0.0000696   0.0002421  -0.0004976  -0.0006026   0.0003574
    2  -0.0000000   0.0000000  -0.0000000   0.0000000  -0.0000000  -0.0000000
    3  -0.0001460  -0.0000546  -0.0001187  -0.0000144  -0.0003716   0.0001444
 Max gradient component =       8.208E-04
 RMS gradient           =       2.925E-04
 Gradient time:  CPU 79.25 s  wall 13.32 s
 Geometry Optimization Parameters
   NAtoms,    NIC,     NZ,  NCons,   NDum,   NFix, NCnnct, MaxDiis
       12      78      12       0       0       0       0       0

 Cartesian Hessian Update
 Hessian updated using BFGS update


** GEOMETRY OPTIMIZATION IN DELOCALIZED INTERNAL COORDINATES **
   Searching for a Minimum

   Optimization Cycle:   4

                       Coordinates (Angstroms)
     ATOM                X               Y               Z
      1  C         0.0272695695    0.0000000000    0.0034008800
      2  C         0.0023362920    0.0000000000    1.3931141351
      3  C         1.2181673877    0.0000000000    2.0668846197
      4  C         2.4371620084    0.0000000000    1.3913963098
      5  C         2.4433639021    0.0000000000   -0.0141109083
      6  C         1.2232536593    0.0000000000   -0.7120323844
      7  F        -1.1378105008    0.0000000000   -0.6509390622
      8  Br       -1.6339436287    0.0000000000    2.3391444470
      9  F         1.2012429567    0.0000000000    3.4030263740
     10  I         4.1836767815    0.0000000000    2.6064882343
     11  I         4.2827613963    0.0000000000   -1.0902277111
     12  I         1.0512053442    0.0000000000   -2.8308849338
   Point Group: c1    Number of degrees of freedom:    30


   Energy is -23761.096424433

 Hessian updated using BFGS update

 16 Hessian modes will be used to form the next step
  Hessian Eigenvalues:
     0.121017    0.124889    0.132466    0.197681    0.242394    0.245868
     0.288625    0.334410    0.421968    0.440251    0.461264    0.464881
     0.485659    0.504776    0.571638    0.573388

 Minimum search - taking simple RFO step
 Searching for Lamda that Minimizes Along All modes
 Value Taken    Lamda =  -0.00002079
 Step Taken.  Stepsize is  0.007662

                             Maximum     Tolerance    Cnvgd?
         Gradient           0.002323      0.000300      NO
         Displacement       0.006310      0.001200      NO
         Energy change     -0.000060      0.000001      NO


 New Cartesian Coordinates Obtained by Inverse Iteration

 Displacement from previous Coordinates is:  0.019842
 ----------------------------------------------------------------
             Standard Nuclear Orientation (Angstroms)
    I     Atom           X                Y                Z
 ----------------------------------------------------------------
    1      C       0.0271304010     0.0000000000     0.0033310385
    2      C       0.0020787876     0.0000000000     1.3929124941
    3      C       1.2179435078     0.0000000000     2.0662099760
    4      C       2.4372902185     0.0000000000     1.3907659830
    5      C       2.4434109822     0.0000000000    -0.0146916748
    6      C       1.2225217399     0.0000000000    -0.7133615584
    7      F      -1.1384033213     0.0000000000    -0.6501655715
    8      Br     -1.6337336221     0.0000000000     2.3393567463
    9      F       1.1998866782     0.0000000000     3.4024434910
   10      I       4.1859783835     0.0000000000     2.6043974285
   11      I       4.2881717579     0.0000000000    -1.0838977505
   12      I       1.0464096550     0.0000000000    -2.8320406022
 ----------------------------------------------------------------
 Nuclear Repulsion Energy =        3376.51337992 hartrees
 There are      124 alpha and      124 beta electrons
 Applying Cartesian multipole field
    Component          Value
    ---------          -----
     (2,0,0)        1.00000E-11
     (0,2,0)        2.00000E-11
     (0,0,2)       -3.00000E-11
 Nucleus-field energy     =    -0.0000000509 hartrees
 Requested basis set is 6-311++G(d,p)
 There are 139 shells and 410 basis functions
 A cutoff of  1.0D-11 yielded   5844 shell pairs
 There are     56156 function pairs (     62696 Cartesian)
 Smallest overlap matrix eigenvalue = 1.18E-06

 Q-Chem warning in module stvman/mkSTV.C, line 318:

 Overlap eigenvalue is smaller than square root of threshold
 Use THRESH >= 12 to get rid of this warning

 Guess MOs from SCF MO coefficient file

 -----------------------------------------------------------------------
  General SCF calculation program by
  Eric Jon Sundstrom, Paul Horn, Yuezhi Mao, Dmitri Zuev, Alec White,
  David Stuck, Shaama M.S., Shane Yost, Joonho Lee, David Small,
  Daniel Levine, Susi Lehtola, Hugh Burton, Evgeny Epifanovsky,
  Bang C. Huynh
 -----------------------------------------------------------------------
 Exchange:     0.2000 Hartree-Fock + 0.0800 Slater + 0.7200 B88
 Correlation:  0.1900 VWN1RPA + 0.8100 LYP
 Using SG-1 standard quadrature grid
 using 6 threads for integral computing
 -------------------------------------------------------
 OpenMP Integral computing Module                
 Release: version 2.0, May 2017, Q-Chem Inc. Pleasanton 
 -------------------------------------------------------
 A restricted SCF calculation will be
 performed using DIIS
 SCF converges when DIIS error is below 1.0e-08
 ---------------------------------------
  Cycle       Energy         DIIS error
 ---------------------------------------
    1  -23761.0964213404      2.78e-05  
    2  -23761.0964311385      8.81e-06  
    3  -23761.0964287648      1.34e-05  
    4  -23761.0964326324      3.39e-06  
    5  -23761.0964328915      7.24e-07  
    6  -23761.0964328990      2.52e-07  
    7  -23761.0964328994      1.21e-07  
    8  -23761.0964329008      2.92e-08  
    9  -23761.0964328994      1.00e-08  
   10  -23761.0964328988      2.89e-09  Convergence criterion met
 ---------------------------------------
 SCF time:   CPU 165.96s  wall 31.00s 
 SCF   energy in the final basis set =   -23761.0964328988
 Total energy in the final basis set =   -23761.0964328988

 --------------------------------------------------------------

                    Orbital Energies (a.u.)
 --------------------------------------------------------------

 Alpha MOs
 -- Occupied --
**************************-482.8625-176.3224-176.3224-176.3224-165.7263
********-165.7263-165.7241-165.7240-165.7240-165.7239-165.7239-165.7239
-62.5152 -56.3360 -56.3317 -56.3314 -35.8189 -35.8188 -35.8188 -31.3124
-31.3124 -31.3123 -31.3061 -31.3059 -31.3059 -31.3056 -31.3056 -31.3056
-24.7310 -24.7309 -22.9628 -22.9628 -22.9627 -22.9614 -22.9613 -22.9613
-22.9611 -22.9611 -22.9610 -22.9567 -22.9567 -22.9565 -22.9565 -22.9565
-22.9565 -10.3162 -10.3162 -10.2777 -10.2749 -10.2689 -10.2689  -8.7239
 -6.5565  -6.5422  -6.5413  -6.3683  -6.3682  -6.3681  -4.7813  -4.7813
 -4.7812  -4.7660  -4.7656  -4.7656  -4.7651  -4.7649  -4.7649  -2.6671
 -2.6634  -2.6626  -2.6512  -2.6511  -2.0469  -2.0468  -2.0468  -2.0424
 -2.0423  -2.0421  -2.0417  -2.0417  -2.0416  -2.0286  -2.0284  -2.0282
 -2.0281  -2.0281  -2.0280  -1.2765  -1.2759  -0.9325  -0.8591  -0.8159
 -0.7842  -0.7049  -0.7025  -0.6750  -0.6333  -0.6275  -0.5874  -0.5832
 -0.5377  -0.5249  -0.5078  -0.4790  -0.4599  -0.4348  -0.4314  -0.4214
 -0.3923  -0.3793  -0.3680  -0.3352  -0.3211  -0.3146  -0.3062  -0.2905
 -0.2897  -0.2641  -0.2632  -0.2576
 -- Virtual --
 -0.1082  -0.0695  -0.0568  -0.0512  -0.0475  -0.0289  -0.0026   0.0269
  0.0290   0.0431   0.0508   0.0578   0.0663   0.0709   0.0788   0.0820
  0.0875   0.0877   0.0946   0.1071   0.1142   0.1162   0.1164   0.1294
  0.1309   0.1445   0.1506   0.1544   0.1681   0.1707   0.1770   0.1807
  0.1812   0.1944   0.1998   0.2085   0.2135   0.2205   0.2342   0.2353
  0.2360   0.2434   0.2614   0.2632   0.2810   0.2868   0.2955   0.3065
  0.3266   0.3273   0.3433   0.3491   0.3526   0.3637   0.3650   0.3871
  0.3883   0.3898   0.3939   0.3989   0.4124   0.4132   0.4188   0.4271
  0.4317   0.4322   0.4489   0.4777   0.4807   0.4901   0.4915   0.4934
  0.4951   0.5059   0.5347   0.5399   0.5400   0.5439   0.5595   0.5695
  0.5699   0.5894   0.5941   0.6178   0.6238   0.6379   0.6384   0.6585
  0.6829   0.6871   0.6876   0.7372   0.7497   0.7514   0.7634   0.7668
  0.8075   0.8216   0.8449   0.8462   0.9053   0.9270   0.9314   0.9572
  0.9645   0.9880   1.0443   1.0481   1.0563   1.0781   1.0873   1.1448
  1.1663   1.1820   1.2123   1.2349   1.2415   1.3175   1.3202   1.3453
  1.3651   1.3846   1.4085   1.4124   1.4168   1.4344   1.4402   1.4481
  1.4625   1.4769   1.4972   1.5124   1.5340   1.5352   1.5563   1.5993
  1.6144   1.7100   1.7169   1.7534   1.7646   1.8054   1.8073   1.8379
  1.8434   1.8898   1.9919   2.0186   2.0230   2.0356   2.0476   2.1636
  2.1919   2.1970   2.2293   2.2477   2.2771   2.3303   2.3354   2.4483
  2.5558   2.6696   2.6933   2.7963   2.8040   2.8138   2.8574   2.9580
  3.0327   3.0689   3.0711   3.1395   3.1577   3.3674   3.3802   3.6201
  3.7330   3.7507   3.7514   3.7537   3.8410   3.9086   3.9430   3.9560
  3.9582   3.9597   3.9619   3.9832   3.9852   3.9883   4.0154   4.0168
  4.0191   4.0466   4.0517   4.0555   4.0916   4.1047   4.1081   4.1529
  4.1970   4.2442   4.2573   4.2837   4.3344   4.3824   4.4134   4.4504
  4.5908   4.8030   4.8182   4.8520   5.9824   6.0034   6.0315   6.0506
  6.0722   6.1059   6.1548   6.1605   6.2148   6.2925   6.3043   6.4310
  6.4387   6.6536   6.7410   6.7595   7.5489   7.6642   7.7551  23.2552
 23.7686  23.7779  23.9348  23.9442  24.0384  27.8242  27.8774  27.9792
 28.3258  28.3417  28.3640  28.3794  28.3855  28.4170  28.4207  28.4454
 28.4574  28.5202  28.5259  28.5264  28.5374  28.5386  28.5488  28.5517
 28.5549  28.5704  28.5907  28.6146  28.6386  28.6832  28.7229  28.7748
 47.9740  66.7676  66.7689 127.8706 127.8825 127.8994 127.9182 127.9303
127.9440 127.9657 127.9739 128.0026 151.6242 151.6712 151.7617 289.7442
289.8594 289.97621020.78481901.78581901.83491901.9292
 --------------------------------------------------------------

          Ground-State Mulliken Net Atomic Charges

     Atom                 Charge (a.u.)
  ----------------------------------------
      1 C                    -1.999434
      2 C                     2.310485
      3 C                    -2.025913
      4 C                     1.240872
      5 C                    -0.789914
      6 C                     1.180705
      7 F                    -0.070970
      8 Br                   -0.047193
      9 F                    -0.070697
     10 I                     0.083561
     11 I                     0.101491
     12 I                     0.087007
  ----------------------------------------
  Sum of atomic charges =     0.000000

 -----------------------------------------------------------------
                    Cartesian Multipole Moments
 -----------------------------------------------------------------
    Charge (ESU x 10^10)
                 0.0000
    Dipole Moment (Debye)
         X       0.9795      Y       0.0000      Z      -0.5700
       Tot       1.1333
    Quadrupole Moments (Debye-Ang)
        XX    -139.3637     XY      -0.0000     YY    -147.9803
        XZ      -2.0723     YZ      -0.0000     ZZ    -144.8714
    Octopole Moments (Debye-Ang^2)
       XXX    -787.3740    XXY      -0.0000    XYY    -286.4005
       YYY       0.0000    XXZ     -28.5835    XYZ      -0.0000
       YYZ     -41.0975    XZZ    -269.9690    YZZ       0.0000
       ZZZ    -162.9638
    Hexadecapole Moments (Debye-Ang^3)
      XXXX   -6846.5159   XXXY      -0.0000   XXYY   -1279.6142
      XYYY      -0.0000   YYYY    -189.1820   XXXZ    -201.7876
      XXYZ      -0.0000   XYYZ     -74.6507   YYYZ      -0.0000
      XXZZ   -1757.3966   XYZZ       0.0000   YYZZ    -731.3565
      XZZZ    -241.0848   YZZZ      -0.0000   ZZZZ   -4024.9951
 -----------------------------------------------------------------
 Calculating analytic gradient of the SCF energy
 Gradient of SCF Energy
            1           2           3           4           5           6
    1  -0.0002082   0.0000577   0.0000978  -0.0002631   0.0001067   0.0001676
    2   0.0000000  -0.0000000   0.0000000   0.0000000   0.0000000  -0.0000000
    3  -0.0001975  -0.0000810   0.0001661  -0.0000723   0.0000499   0.0002490
            7           8           9          10          11          12
    1   0.0000881  -0.0000114  -0.0000108  -0.0000769   0.0001101  -0.0000576
    2  -0.0000000  -0.0000000   0.0000000  -0.0000000  -0.0000000   0.0000000
    3  -0.0000472  -0.0000560  -0.0000900  -0.0001756   0.0002463   0.0000083
 Max gradient component =       2.631E-04
 RMS gradient           =       1.108E-04
 Gradient time:  CPU 79.19 s  wall 13.31 s
 Geometry Optimization Parameters
   NAtoms,    NIC,     NZ,  NCons,   NDum,   NFix, NCnnct, MaxDiis
       12      78      12       0       0       0       0       0

 Cartesian Hessian Update
 Hessian updated using BFGS update


** GEOMETRY OPTIMIZATION IN DELOCALIZED INTERNAL COORDINATES **
   Searching for a Minimum

   Optimization Cycle:   5

                       Coordinates (Angstroms)
     ATOM                X               Y               Z
      1  C         0.0271304010    0.0000000000    0.0033310385
      2  C         0.0020787876    0.0000000000    1.3929124941
      3  C         1.2179435078    0.0000000000    2.0662099760
      4  C         2.4372902185    0.0000000000    1.3907659830
      5  C         2.4434109822    0.0000000000   -0.0146916748
      6  C         1.2225217399    0.0000000000   -0.7133615584
      7  F        -1.1384033213    0.0000000000   -0.6501655715
      8  Br       -1.6337336221    0.0000000000    2.3393567463
      9  F         1.1998866782    0.0000000000    3.4024434910
     10  I         4.1859783835    0.0000000000    2.6043974285
     11  I         4.2881717579    0.0000000000   -1.0838977505
     12  I         1.0464096550    0.0000000000   -2.8320406022
   Point Group: c1    Number of degrees of freedom:    30


   Energy is -23761.096432899

 Hessian updated using BFGS update

 17 Hessian modes will be used to form the next step
  Hessian Eigenvalues:
     0.121698    0.122600    0.129721    0.197822    0.230377    0.246011
     0.249183    0.302832    0.396711    0.406902    0.439774    0.460491
     0.464585    0.484321    0.540640    0.572482    0.578539

 Minimum search - taking simple RFO step
 Searching for Lamda that Minimizes Along All modes
 Value Taken    Lamda =  -0.00000264
 Step Taken.  Stepsize is  0.003004

                             Maximum     Tolerance    Cnvgd?
         Gradient           0.000858      0.000300      NO
         Displacement       0.001868      0.001200      NO
         Energy change     -0.000008      0.000001      NO


 New Cartesian Coordinates Obtained by Inverse Iteration

 Displacement from previous Coordinates is:  0.006536
 ----------------------------------------------------------------
             Standard Nuclear Orientation (Angstroms)
    I     Atom           X                Y                Z
 ----------------------------------------------------------------
    1      C       0.0272489621     0.0000000000     0.0034700596
    2      C       0.0021472313     0.0000000000     1.3929551694
    3      C       1.2179919307     0.0000000000     2.0661059958
    4      C       2.4377986436     0.0000000000     1.3909927603
    5      C       2.4434600074     0.0000000000    -0.0148437733
    6      C       1.2224346798     0.0000000000    -0.7136443218
    7      F      -1.1385663049     0.0000000000    -0.6495896078
    8      Br     -1.6337318192     0.0000000000     2.3394370848
    9      F       1.1992836596     0.0000000000     3.4024035789
   10      I       4.1861848081     0.0000000000     2.6065153013
   11      I       4.2871977632     0.0000000000    -1.0859773339
   12      I       1.0472356063     0.0000000000    -2.8325649134
 ----------------------------------------------------------------
 Nuclear Repulsion Energy =        3375.98513661 hartrees
 There are      124 alpha and      124 beta electrons
 Applying Cartesian multipole field
    Component          Value
    ---------          -----
     (2,0,0)        1.00000E-11
     (0,2,0)        2.00000E-11
     (0,0,2)       -3.00000E-11
 Nucleus-field energy     =    -0.0000000510 hartrees
 Requested basis set is 6-311++G(d,p)
 There are 139 shells and 410 basis functions
 A cutoff of  1.0D-11 yielded   5843 shell pairs
 There are     56153 function pairs (     62693 Cartesian)
 Smallest overlap matrix eigenvalue = 1.18E-06

 Q-Chem warning in module stvman/mkSTV.C, line 318:

 Overlap eigenvalue is smaller than square root of threshold
 Use THRESH >= 12 to get rid of this warning

 Guess MOs from SCF MO coefficient file

 -----------------------------------------------------------------------
  General SCF calculation program by
  Eric Jon Sundstrom, Paul Horn, Yuezhi Mao, Dmitri Zuev, Alec White,
  David Stuck, Shaama M.S., Shane Yost, Joonho Lee, David Small,
  Daniel Levine, Susi Lehtola, Hugh Burton, Evgeny Epifanovsky,
  Bang C. Huynh
 -----------------------------------------------------------------------
 Exchange:     0.2000 Hartree-Fock + 0.0800 Slater + 0.7200 B88
 Correlation:  0.1900 VWN1RPA + 0.8100 LYP
 Using SG-1 standard quadrature grid
 using 6 threads for integral computing
 -------------------------------------------------------
 OpenMP Integral computing Module                
 Release: version 2.0, May 2017, Q-Chem Inc. Pleasanton 
 -------------------------------------------------------
 A restricted SCF calculation will be
 performed using DIIS
 SCF converges when DIIS error is below 1.0e-08
 ---------------------------------------
  Cycle       Energy         DIIS error
 ---------------------------------------
    1  -23761.0964322135      1.33e-05  
    2  -23761.0964336331      4.00e-06  
    3  -23761.0964329012      6.91e-06  
    4  -23761.0964339512      1.19e-06  
    5  -23761.0964339813      2.69e-07  
    6  -23761.0964339833      1.11e-07  
    7  -23761.0964339829      5.39e-08  
    8  -23761.0964339847      7.59e-09  Convergence criterion met
 ---------------------------------------
 SCF time:   CPU 138.54s  wall 26.00s 
 SCF   energy in the final basis set =   -23761.0964339847
 Total energy in the final basis set =   -23761.0964339847

 --------------------------------------------------------------

                    Orbital Energies (a.u.)
 --------------------------------------------------------------

 Alpha MOs
 -- Occupied --
**************************-482.8625-176.3224-176.3224-176.3224-165.7263
********-165.7263-165.7241-165.7240-165.7240-165.7239-165.7239-165.7239
-62.5152 -56.3360 -56.3317 -56.3314 -35.8189 -35.8189 -35.8189 -31.3124
-31.3124 -31.3123 -31.3061 -31.3060 -31.3059 -31.3056 -31.3056 -31.3056
-24.7310 -24.7309 -22.9628 -22.9628 -22.9627 -22.9613 -22.9613 -22.9613
-22.9611 -22.9611 -22.9610 -22.9567 -22.9566 -22.9566 -22.9566 -22.9566
-22.9566 -10.3163 -10.3162 -10.2778 -10.2749 -10.2691 -10.2689  -8.7239
 -6.5565  -6.5422  -6.5413  -6.3683  -6.3682  -6.3682  -4.7813  -4.7813
 -4.7812  -4.7660  -4.7656  -4.7656  -4.7651  -4.7650  -4.7649  -2.6671
 -2.6634  -2.6626  -2.6512  -2.6511  -2.0470  -2.0468  -2.0468  -2.0424
 -2.0423  -2.0422  -2.0418  -2.0417  -2.0416  -2.0286  -2.0284  -2.0282
 -2.0281  -2.0281  -2.0280  -1.2765  -1.2759  -0.9324  -0.8590  -0.8158
 -0.7841  -0.7049  -0.7024  -0.6750  -0.6333  -0.6276  -0.5874  -0.5832
 -0.5376  -0.5249  -0.5078  -0.4790  -0.4599  -0.4347  -0.4314  -0.4213
 -0.3923  -0.3793  -0.3680  -0.3351  -0.3211  -0.3146  -0.3061  -0.2905
 -0.2898  -0.2641  -0.2632  -0.2577
 -- Virtual --
 -0.1082  -0.0695  -0.0568  -0.0514  -0.0475  -0.0289  -0.0026   0.0269
  0.0290   0.0431   0.0508   0.0578   0.0663   0.0709   0.0788   0.0820
  0.0875   0.0877   0.0946   0.1071   0.1142   0.1162   0.1164   0.1294
  0.1309   0.1445   0.1505   0.1544   0.1681   0.1707   0.1770   0.1808
  0.1813   0.1944   0.1998   0.2084   0.2135   0.2205   0.2342   0.2353
  0.2360   0.2434   0.2613   0.2632   0.2809   0.2869   0.2954   0.3065
  0.3266   0.3273   0.3433   0.3490   0.3526   0.3635   0.3650   0.3871
  0.3883   0.3898   0.3940   0.3988   0.4123   0.4132   0.4187   0.4271
  0.4317   0.4321   0.4489   0.4776   0.4806   0.4900   0.4913   0.4934
  0.4951   0.5059   0.5348   0.5397   0.5400   0.5438   0.5593   0.5695
  0.5699   0.5893   0.5941   0.6180   0.6238   0.6378   0.6384   0.6584
  0.6828   0.6871   0.6876   0.7372   0.7497   0.7513   0.7632   0.7669
  0.8074   0.8216   0.8448   0.8462   0.9053   0.9269   0.9314   0.9571
  0.9645   0.9881   1.0442   1.0482   1.0563   1.0780   1.0873   1.1448
  1.1664   1.1819   1.2122   1.2346   1.2410   1.3175   1.3205   1.3452
  1.3651   1.3846   1.4084   1.4124   1.4168   1.4345   1.4402   1.4479
  1.4621   1.4767   1.4972   1.5124   1.5342   1.5351   1.5561   1.5994
  1.6145   1.7099   1.7168   1.7533   1.7645   1.8053   1.8072   1.8379
  1.8434   1.8897   1.9918   2.0185   2.0230   2.0354   2.0474   2.1635
  2.1917   2.1969   2.2294   2.2476   2.2770   2.3300   2.3352   2.4481
  2.5558   2.6695   2.6933   2.7963   2.8039   2.8138   2.8574   2.9580
  3.0325   3.0687   3.0711   3.1393   3.1576   3.3673   3.3800   3.6197
  3.7330   3.7507   3.7514   3.7537   3.8409   3.9085   3.9431   3.9559
  3.9582   3.9597   3.9618   3.9833   3.9852   3.9883   4.0153   4.0167
  4.0191   4.0467   4.0517   4.0555   4.0916   4.1048   4.1081   4.1527
  4.1969   4.2441   4.2573   4.2836   4.3343   4.3823   4.4134   4.4501
  4.5905   4.8024   4.8182   4.8519   5.9824   6.0034   6.0314   6.0506
  6.0722   6.1058   6.1546   6.1603   6.2147   6.2925   6.3043   6.4310
  6.4388   6.6534   6.7409   6.7595   7.5489   7.6642   7.7551  23.2552
 23.7684  23.7775  23.9343  23.9438  24.0382  27.8242  27.8772  27.9790
 28.3257  28.3416  28.3639  28.3794  28.3855  28.4169  28.4206  28.4453
 28.4573  28.5202  28.5259  28.5264  28.5374  28.5386  28.5487  28.5516
 28.5549  28.5704  28.5907  28.6144  28.6385  28.6832  28.7228  28.7747
 47.9738  66.7675  66.7689 127.8706 127.8824 127.8994 127.9182 127.9303
127.9439 127.9655 127.9738 128.0026 151.6242 151.6710 151.7615 289.7442
289.8594 289.97621020.78461901.78581901.83481901.9290
 --------------------------------------------------------------

          Ground-State Mulliken Net Atomic Charges

     Atom                 Charge (a.u.)
  ----------------------------------------
      1 C                    -1.998126
      2 C                     2.309479
      3 C                    -2.022697
      4 C                     1.237358
      5 C                    -0.789266
      6 C                     1.179676
      7 F                    -0.071083
      8 Br                   -0.046997
      9 F                    -0.070697
     10 I                     0.083718
     11 I                     0.101475
     12 I                     0.087158
  ----------------------------------------
  Sum of atomic charges =     0.000000

 -----------------------------------------------------------------
                    Cartesian Multipole Moments
 -----------------------------------------------------------------
    Charge (ESU x 10^10)
                 0.0000
    Dipole Moment (Debye)
         X       0.9794      Y       0.0000      Z      -0.5717
       Tot       1.1341
    Quadrupole Moments (Debye-Ang)
        XX    -139.3808     XY       0.0000     YY    -147.9836
        XZ      -2.0766     YZ      -0.0000     ZZ    -144.8451
    Octopole Moments (Debye-Ang^2)
       XXX    -787.5543    XXY       0.0000    XYY    -286.4124
       YYY       0.0000    XXZ     -28.5642    XYZ      -0.0000
       YYZ     -41.0920    XZZ    -269.8313    YZZ      -0.0000
       ZZZ    -162.9304
    Hexadecapole Moments (Debye-Ang^3)
      XXXX   -6847.1094   XXXY       0.0000   XXYY   -1279.5233
      XYYY       0.0000   YYYY    -189.1888   XXXZ    -201.5870
      XXYZ      -0.0000   XYYZ     -74.6165   YYYZ       0.0000
      XXZZ   -1757.1302   XYZZ      -0.0000   YYZZ    -731.8905
      XZZZ    -240.8222   YZZZ       0.0000   ZZZZ   -4027.6181
 -----------------------------------------------------------------
 Calculating analytic gradient of the SCF energy
 Gradient of SCF Energy
            1           2           3           4           5           6
    1  -0.0001096   0.0000338  -0.0000733  -0.0000776   0.0000857   0.0000837
    2   0.0000000  -0.0000000   0.0000000  -0.0000000   0.0000000  -0.0000000
    3  -0.0000362  -0.0000660   0.0000712   0.0000544  -0.0000856   0.0000702
            7           8           9          10          11          12
    1   0.0000643  -0.0000478  -0.0000914   0.0000627   0.0000221   0.0000475
    2   0.0000000   0.0000000  -0.0000000  -0.0000000   0.0000000   0.0000000
    3   0.0000287  -0.0000352  -0.0000614   0.0001107   0.0000225  -0.0000733
 Max gradient component =       1.107E-04
 RMS gradient           =       5.535E-05
 Gradient time:  CPU 79.33 s  wall 13.33 s
 Geometry Optimization Parameters
   NAtoms,    NIC,     NZ,  NCons,   NDum,   NFix, NCnnct, MaxDiis
       12      78      12       0       0       0       0       0

 Cartesian Hessian Update
 Hessian updated using BFGS update


** GEOMETRY OPTIMIZATION IN DELOCALIZED INTERNAL COORDINATES **
   Searching for a Minimum

   Optimization Cycle:   6

                       Coordinates (Angstroms)
     ATOM                X               Y               Z
      1  C         0.0272489621    0.0000000000    0.0034700596
      2  C         0.0021472313    0.0000000000    1.3929551694
      3  C         1.2179919307    0.0000000000    2.0661059958
      4  C         2.4377986436    0.0000000000    1.3909927603
      5  C         2.4434600074    0.0000000000   -0.0148437733
      6  C         1.2224346798    0.0000000000   -0.7136443218
      7  F        -1.1385663049    0.0000000000   -0.6495896078
      8  Br       -1.6337318192    0.0000000000    2.3394370848
      9  F         1.1992836596    0.0000000000    3.4024035789
     10  I         4.1861848081    0.0000000000    2.6065153013
     11  I         4.2871977632    0.0000000000   -1.0859773339
     12  I         1.0472356063    0.0000000000   -2.8325649134
   Point Group: c1    Number of degrees of freedom:    30


   Energy is -23761.096433985

 Hessian updated using BFGS update

 18 Hessian modes will be used to form the next step
  Hessian Eigenvalues:
     0.121232    0.129027    0.137625    0.197189    0.215660    0.247849
     0.248927    0.257077    0.308370    0.384535    0.435877    0.440713
     0.463795    0.466672    0.485436    0.552634    0.572229    0.578700

 Minimum search - taking simple RFO step
 Searching for Lamda that Minimizes Along All modes
 Value Taken    Lamda =   0.00000000
 Step Taken.  Stepsize is  0.001080

                             Maximum     Tolerance    Cnvgd?
         Gradient           0.000180      0.000300     YES
         Displacement       0.000580      0.001200     YES
         Energy change     -0.000001      0.000001      NO


                       Distance Matrix (Angstroms)
             C (  1)   C (  2)   C (  3)   C (  4)   C (  5)   C (  6)
   C (  2)  1.389712
   C (  3)  2.381667  1.389752
   C (  4)  2.781361  2.435652  1.394169
   C (  5)  2.416280  2.818139  2.414979  1.405848
   C (  6)  1.393816  2.434515  2.779754  2.430351  1.406849
   F (  7)  1.336268  2.339491  3.595604  4.117568  3.637831  2.361870
   Br(  8)  2.866287  1.889955  2.864793  4.180539  4.708092  4.180789
   F (  9)  3.595332  2.339021  1.336429  2.362137  3.636696  4.116113
   I ( 10)  4.906383  4.356478  3.016987  2.129401  3.147795  4.450536
   I ( 11)  4.397051  4.950431  4.399506  3.091223  2.132298  3.087297
   I ( 12)  3.013879  4.352842  4.901646  4.446584  3.144677  2.126151
             F (  7)   Br(  8)   F (  9)   I ( 10)   I ( 11)
   Br(  8)  3.029764
   F (  9)  4.678054  3.025868
   I ( 10)  6.241410  5.826042  3.091119
   I ( 11)  5.443285  6.840385  5.448007  3.693874
   I ( 12)  3.089193  5.825564  6.236822  6.279856  3.680750

 Final energy is   -23761.096433984661     


 ******************************
 **  OPTIMIZATION CONVERGED  **
 ******************************

                       Coordinates (Angstroms)
     ATOM                X               Y               Z
      1  C         0.0272489621    0.0000000000    0.0034700596
      2  C         0.0021472313    0.0000000000    1.3929551694
      3  C         1.2179919307    0.0000000000    2.0661059958
      4  C         2.4377986436    0.0000000000    1.3909927603
      5  C         2.4434600074    0.0000000000   -0.0148437733
      6  C         1.2224346798    0.0000000000   -0.7136443218
      7  F        -1.1385663049    0.0000000000   -0.6495896078
      8  Br       -1.6337318192    0.0000000000    2.3394370848
      9  F         1.1992836596    0.0000000000    3.4024035789
     10  I         4.1861848081    0.0000000000    2.6065153013
     11  I         4.2871977632    0.0000000000   -1.0859773339
     12  I         1.0472356063    0.0000000000   -2.8325649134

Z-matrix Print:
$molecule
0 1
I 
C  1 2.132298
C  2 1.405848 1 120.385505
C  3 1.394169 2 119.193469 1 -180.000000 0
F  4 1.336429 3 119.764831 2 -180.000000 0
C  4 1.389752 3 122.066213 2 -0.000000 0
C  6 1.389712 4 117.936085 3 -0.000000 0
F  7 1.336268 6 118.221461 4 -180.000000 0
C  7 1.393816 6 121.998824 4 -0.000000 0
Br 6 1.889955 4 120.976266 3 -180.000000 0
I  9 2.126151 7 116.237215 6 -180.000000 0
I  3 2.129401 2 124.577278 1 -0.000000 0
$end


 --------------------------------------------------------------

                    Orbital Energies (a.u.)
 --------------------------------------------------------------

 Alpha MOs
 -- Occupied --
**************************-482.8625-176.3224-176.3224-176.3224-165.7263
********-165.7263-165.7241-165.7240-165.7240-165.7239-165.7239-165.7239
-62.5152 -56.3360 -56.3317 -56.3314 -35.8189 -35.8189 -35.8189 -31.3124
-31.3124 -31.3123 -31.3061 -31.3060 -31.3059 -31.3056 -31.3056 -31.3056
-24.7310 -24.7309 -22.9628 -22.9628 -22.9627 -22.9613 -22.9613 -22.9613
-22.9611 -22.9611 -22.9610 -22.9567 -22.9566 -22.9566 -22.9566 -22.9566
-22.9566 -10.3163 -10.3162 -10.2778 -10.2749 -10.2691 -10.2689  -8.7239
 -6.5565  -6.5422  -6.5413  -6.3683  -6.3682  -6.3682  -4.7813  -4.7813
 -4.7812  -4.7660  -4.7656  -4.7656  -4.7651  -4.7650  -4.7649  -2.6671
 -2.6634  -2.6626  -2.6512  -2.6511  -2.0470  -2.0468  -2.0468  -2.0424
 -2.0423  -2.0422  -2.0418  -2.0417  -2.0416  -2.0286  -2.0284  -2.0282
 -2.0281  -2.0281  -2.0280  -1.2765  -1.2759  -0.9324  -0.8590  -0.8158
 -0.7841  -0.7049  -0.7024  -0.6750  -0.6333  -0.6276  -0.5874  -0.5832
 -0.5376  -0.5249  -0.5078  -0.4790  -0.4599  -0.4347  -0.4314  -0.4213
 -0.3923  -0.3793  -0.3680  -0.3351  -0.3211  -0.3146  -0.3061  -0.2905
 -0.2898  -0.2641  -0.2632  -0.2577
 -- Virtual --
 -0.1082  -0.0695  -0.0568  -0.0514  -0.0475  -0.0289  -0.0026   0.0269
  0.0290   0.0431   0.0508   0.0578   0.0663   0.0709   0.0788   0.0820
  0.0875   0.0877   0.0946   0.1071   0.1142   0.1162   0.1164   0.1294
  0.1309   0.1445   0.1505   0.1544   0.1681   0.1707   0.1770   0.1808
  0.1813   0.1944   0.1998   0.2084   0.2135   0.2205   0.2342   0.2353
  0.2360   0.2434   0.2613   0.2632   0.2809   0.2869   0.2954   0.3065
  0.3266   0.3273   0.3433   0.3490   0.3526   0.3635   0.3650   0.3871
  0.3883   0.3898   0.3940   0.3988   0.4123   0.4132   0.4187   0.4271
  0.4317   0.4321   0.4489   0.4776   0.4806   0.4900   0.4913   0.4934
  0.4951   0.5059   0.5348   0.5397   0.5400   0.5438   0.5593   0.5695
  0.5699   0.5893   0.5941   0.6180   0.6238   0.6378   0.6384   0.6584
  0.6828   0.6871   0.6876   0.7372   0.7497   0.7513   0.7632   0.7669
  0.8074   0.8216   0.8448   0.8462   0.9053   0.9269   0.9314   0.9571
  0.9645   0.9881   1.0442   1.0482   1.0563   1.0780   1.0873   1.1448
  1.1664   1.1819   1.2122   1.2346   1.2410   1.3175   1.3205   1.3452
  1.3651   1.3846   1.4084   1.4124   1.4168   1.4345   1.4402   1.4479
  1.4621   1.4767   1.4972   1.5124   1.5342   1.5351   1.5561   1.5994
  1.6145   1.7099   1.7168   1.7533   1.7645   1.8053   1.8072   1.8379
  1.8434   1.8897   1.9918   2.0185   2.0230   2.0354   2.0474   2.1635
  2.1917   2.1969   2.2294   2.2476   2.2770   2.3300   2.3352   2.4481
  2.5558   2.6695   2.6933   2.7963   2.8039   2.8138   2.8574   2.9580
  3.0325   3.0687   3.0711   3.1393   3.1576   3.3673   3.3800   3.6197
  3.7330   3.7507   3.7514   3.7537   3.8409   3.9085   3.9431   3.9559
  3.9582   3.9597   3.9618   3.9833   3.9852   3.9883   4.0153   4.0167
  4.0191   4.0467   4.0517   4.0555   4.0916   4.1048   4.1081   4.1527
  4.1969   4.2441   4.2573   4.2836   4.3343   4.3823   4.4134   4.4501
  4.5905   4.8024   4.8182   4.8519   5.9824   6.0034   6.0314   6.0506
  6.0722   6.1058   6.1546   6.1603   6.2147   6.2925   6.3043   6.4310
  6.4388   6.6534   6.7409   6.7595   7.5489   7.6642   7.7551  23.2552
 23.7684  23.7775  23.9343  23.9438  24.0382  27.8242  27.8772  27.9790
 28.3257  28.3416  28.3639  28.3794  28.3855  28.4169  28.4206  28.4453
 28.4573  28.5202  28.5259  28.5264  28.5374  28.5386  28.5487  28.5516
 28.5549  28.5704  28.5907  28.6144  28.6385  28.6832  28.7228  28.7747
 47.9738  66.7675  66.7689 127.8706 127.8824 127.8994 127.9182 127.9303
127.9439 127.9655 127.9738 128.0026 151.6242 151.6710 151.7615 289.7442
289.8594 289.97621020.78461901.78581901.83481901.9290
 --------------------------------------------------------------

          Ground-State Mulliken Net Atomic Charges

     Atom                 Charge (a.u.)
  ----------------------------------------
      1 C                    -1.998126
      2 C                     2.309479
      3 C                    -2.022697
      4 C                     1.237358
      5 C                    -0.789266
      6 C                     1.179676
      7 F                    -0.071083
      8 Br                   -0.046997
      9 F                    -0.070697
     10 I                     0.083718
     11 I                     0.101475
     12 I                     0.087158
  ----------------------------------------
  Sum of atomic charges =     0.000000

 -----------------------------------------------------------------
                    Cartesian Multipole Moments
 -----------------------------------------------------------------
    Charge (ESU x 10^10)
                 0.0000
    Dipole Moment (Debye)
         X       0.9794      Y       0.0000      Z      -0.5717
       Tot       1.1341
    Quadrupole Moments (Debye-Ang)
        XX    -139.3808     XY       0.0000     YY    -147.9836
        XZ      -2.0766     YZ      -0.0000     ZZ    -144.8451
    Octopole Moments (Debye-Ang^2)
       XXX    -787.5543    XXY       0.0000    XYY    -286.4124
       YYY       0.0000    XXZ     -28.5642    XYZ      -0.0000
       YYZ     -41.0920    XZZ    -269.8313    YZZ      -0.0000
       ZZZ    -162.9304
    Hexadecapole Moments (Debye-Ang^3)
      XXXX   -6847.1094   XXXY       0.0000   XXYY   -1279.5233
      XYYY       0.0000   YYYY    -189.1888   XXXZ    -201.5870
      XXYZ      -0.0000   XYYZ     -74.6165   YYYZ       0.0000
      XXZZ   -1757.1302   XYZZ      -0.0000   YYZZ    -731.8905
      XZZZ    -240.8222   YZZZ       0.0000   ZZZZ   -4027.6181
 -----------------------------------------------------------------
Archival summary:
1\1\february\OPT\ProcedureUnspecified\BasisUnspecified\3r126\taweetha\MonDec206:46:282019MonDec206:46:282019\0\\#,OPT,ProcedureUnspecified,BasisUnspecified,\\0,1\I\C,1,2.1323\C,2,1.40585,1,120.386\C,3,1.39417,2,119.193,1,-180,0\F,4,1.33643,3,119.765,2,-180,0\C,4,1.38975,3,122.066,2,-0,0\C,6,1.38971,4,117.936,3,-0,0\F,7,1.33627,6,118.221,4,-180,0\C,7,1.39382,6,121.999,4,-0,0\Br,6,1.88995,4,120.976,3,-180,0\I,9,2.12615,7,116.237,6,-180,0\I,3,2.1294,2,124.577,1,-0,0\\\@

 Total job time:  292.99s(wall), 1613.91s(cpu) 
 Mon Dec  2 06:46:28 2019

        *************************************************************
        *                                                           *
        *  Thank you very much for using Q-Chem.  Have a nice day.  *
        *                                                           *
        *************************************************************


 
User input: 2 of 2 
 
                  Welcome to Q-Chem
     A Quantum Leap Into The Future Of Chemistry


 Q-Chem 5.2 (devel), Q-Chem, Inc., Pleasanton, CA (2019)

 Yihan Shao,  Zhengting Gan,  E. Epifanovsky,  A. T. B. Gilbert,  M. Wormit,  
 J. Kussmann,  A. W. Lange,  A. Behn,  Jia Deng,  Xintian Feng,  D. Ghosh,  
 M. Goldey,  P. R. Horn,  L. D. Jacobson,  I. Kaliman,  T. Kus,  A. Landau,  
 Jie Liu,  E. I. Proynov,  R. M. Richard,  R. P. Steele,  E. J. Sundstrom,  
 H. L. Woodcock III,  P. M. Zimmerman,  D. Zuev,  B. Albrecht,  E. Alguire,  
 S. A. Baeppler,  D. Barton,  Z. Benda,  Y. A. Bernard,  E. J. Berquist,  
 K. B. Bravaya,  H. Burton,  D. Casanova,  Chun-Min Chang,  Yunqing Chen,  
 A. Chien,  K. D. Closser,  M. P. Coons,  S. Coriani,  S. Dasgupta,  
 A. L. Dempwolff,  M. Diedenhofen,  Hainam Do,  R. G. Edgar,  Po-Tung Fang,  
 S. Faraji,  S. Fatehi,  Qingguo Feng,  K. D. Fenk,  J. Fosso-Tande,  
 J. Gayvert,  Qinghui Ge,  A. Ghysels,  G. Gidofalvi,  J. Gomes,  
 J. Gonthier,  A. Gunina,  D. Hait,  M. W. D. Hanson-Heine,  
 P. H. P. Harbach,  A. W. Hauser,  M. F. Herbst,  J. E. Herr,  
 E. G. Hohenstein,  Z. C. Holden,  Kerwin Hui,  B. C. Huynh,  T.-C. Jagau,  
 Hyunjun Ji,  B. Kaduk,  K. Khistyaev,  Jaehoon Kim,  P. Klunzinger,  K. Koh,  
 D. Kosenkov,  L. Koulias,  T. Kowalczyk,  C. M. Krauter,  A. Kunitsa,  
 Ka Un Lao,  A. Laurent,  K. V. Lawler,  Joonho Lee,  D. Lefrancois,  
 S. Lehtola,  D. S. Levine,  Yi-Pei Li,  You-Sheng Lin,  Fenglai Liu,  
 E. Livshits,  A. Luenser,  P. Manohar,  E. Mansoor,  S. F. Manzer,  
 Shan-Ping Mao,  Yuezhi Mao,  N. Mardirossian,  A. V. Marenich,  
 T. Markovich,  L. A. Martinez-Martinez,  S. A. Maurer,  N. J. Mayhall,  
 S. C. McKenzie,  J.-M. Mewes,  P. Morgante,  A. F. Morrison,  
 J. W. Mullinax,  K. Nanda,  T. S. Nguyen-Beck,  R. Olivares-Amaya,  
 J. A. Parkhill,  Zheng Pei,  T. M. Perrine,  F. Plasser,  P. Pokhilko,  
 S. Prager,  A. Prociuk,  E. Ramos,  D. R. Rehn,  F. Rob,  M. Scheurer,  
 M. Schneider,  N. Sergueev,  S. M. Sharada,  S. Sharma,  D. W. Small,  
 T. Stauch,  T. Stein,  Yu-Chuan Su,  A. J. W. Thom,  A. Tkatchenko,  
 T. Tsuchimochi,  N. M. Tubman,  L. Vogt,  M. L. Vidal,  O. Vydrov,  
 M. A. Watson,  J. Wenzel,  M. de Wergifosse,  T. A. Wesolowski,  A. White,  
 J. Witte,  A. Yamada,  Jun Yang,  K. Yao,  S. Yeganeh,  S. R. Yost,  
 Zhi-Qiang You,  A. Zech,  Igor Ying Zhang,  Xing Zhang,  Yan Zhao,  
 Ying Zhu,  B. R. Brooks,  G. K. L. Chan,  C. J. Cramer,  M. S. Gordon,  
 W. J. Hehre,  A. Klamt,  M. W. Schmidt,  C. D. Sherrill,  D. G. Truhlar,  
 A. Aspuru-Guzik,  R. Baer,  A. T. Bell,  N. A. Besley,  Jeng-Da Chai,  
 A. E. DePrince, III,  R. A. DiStasio Jr.,  A. Dreuw,  B. D. Dunietz,  
 T. R. Furlani,  Chao-Ping Hsu,  Yousung Jung,  Jing Kong,  D. S. Lambrecht,  
 WanZhen Liang,  C. Ochsenfeld,  V. A. Rassolov,  L. V. Slipchenko,  
 J. E. Subotnik,  T. Van Voorhis,  J. M. Herbert,  A. I. Krylov,  
 P. M. W. Gill,  M. Head-Gordon

 Contributors to earlier versions of Q-Chem not listed above: 
 R. D. Adamson,  B. Austin,  J. Baker,  G. J. O. Beran,  K. Brandhorst,  
 S. T. Brown,  E. F. C. Byrd,  A. K. Chakraborty,  C.-L. Cheng,  
 Siu Hung Chien,  D. M. Chipman,  D. L. Crittenden,  H. Dachsel,  
 R. J. Doerksen,  A. D. Dutoi,  L. Fusti-Molnar,  W. A. Goddard III,  
 A. Golubeva-Zadorozhnaya,  S. R. Gwaltney,  G. Hawkins,  A. Heyden,  
 S. Hirata,  G. Kedziora,  F. J. Keil,  C. Kelley,  Jihan Kim,  R. A. King,  
 R. Z. Khaliullin,  P. P. Korambath,  W. Kurlancheek,  A. M. Lee,  M. S. Lee,  
 S. V. Levchenko,  Ching Yeh Lin,  D. Liotard,  R. C. Lochan,  I. Lotan,  
 P. E. Maslen,  N. Nair,  D. P. O'Neill,  D. Neuhauser,  E. Neuscamman,  
 C. M. Oana,  R. Olson,  B. Peters,  R. Peverati,  P. A. Pieniazek,  
 Y. M. Rhee,  J. Ritchie,  M. A. Rohrdanz,  E. Rosta,  N. J. Russ,  
 H. F. Schaefer III,  N. E. Schultz,  N. Shenvi,  A. C. Simmonett,  A. Sodt,  
 D. Stuck,  K. S. Thanthiriwatte,  V. Vanovschi,  Tao Wang,  A. Warshel,  
 C. F. Williams,  Q. Wu,  X. Xu,  W. Zhang

 Please cite Q-Chem as follows:
 Y. Shao et al., Mol. Phys. 113, 184-215 (2015)
 DOI: 10.1080/00268976.2014.952696

 Q-Chem 5.2.1 for Intel X86 EM64T Linux

 Parts of Q-Chem use Armadillo 8.300.2 (Tropical Shenanigans).
 http://arma.sourceforge.net/

 Q-Chem begins on Mon Dec  2 06:46:28 2019  

Host: 
0

     Scratch files written to /scratch/taweetham/qchem391//
NAlpha2: 248
NElect   248
Mult     1
The previous job contains 0 fragments, simply inherited here

Checking the input file for inconsistencies... 	...done.

--------------------------------------------------------------
User input:
--------------------------------------------------------------

$MOLECULE
READ
$END

$REM
   JOB_TYPE 	FREQUENCY
   BASIS 	6-311++G**
   METHOD	B3LYP	
$END


--------------------------------------------------------------
 ----------------------------------------------------------------
             Standard Nuclear Orientation (Angstroms)
    I     Atom           X                Y                Z
 ----------------------------------------------------------------
    1      C       1.5195098974    -1.2573791118     0.0000000000
    2      C       2.2860846304    -0.0982146946    -0.0000000000
    3      C       1.6211073724     1.1221195278    -0.0000000000
    4      C       0.2295089246     1.2067366530    -0.0000000000
    5      C      -0.5294312068     0.0233439510     0.0000000000
    6      C       0.1261583291    -1.2214160330     0.0000000000
    7      F       2.1530436623    -2.4339194362     0.0000000000
    8      Br      4.1743956166    -0.1770176366    -0.0000000000
    9      F       2.3537539646     2.2398270928    -0.0000000000
   10      I      -0.5939410399     3.1704778233    -0.0000000000
   11      I      -2.6600301956     0.1084554396     0.0000000000
   12      I      -0.8626825929    -3.1036255908     0.0000000000
 ----------------------------------------------------------------
 Molecular Point Group                 Cs    NOp =  2
 Largest Abelian Subgroup              Cs    NOp =  2
 Nuclear Repulsion Energy =        3375.98513661 hartrees
 There are      124 alpha and      124 beta electrons
 Requested basis set is 6-311++G(d,p)
 There are 139 shells and 410 basis functions

 Total QAlloc Memory Limit   2000 MB
 Mega-Array Size       188 MB
 MEM_STATIC part       192 MB

                       Distance Matrix (Angstroms)
             C (  1)   C (  2)   C (  3)   C (  4)   C (  5)   C (  6)
   C (  2)  1.389712
   C (  3)  2.381667  1.389752
   C (  4)  2.781361  2.435652  1.394169
   C (  5)  2.416280  2.818139  2.414979  1.405848
   C (  6)  1.393816  2.434515  2.779754  2.430351  1.406849
   F (  7)  1.336268  2.339491  3.595604  4.117568  3.637831  2.361870
   Br(  8)  2.866287  1.889955  2.864793  4.180539  4.708092  4.180789
   F (  9)  3.595332  2.339021  1.336429  2.362137  3.636696  4.116113
   I ( 10)  4.906383  4.356478  3.016987  2.129401  3.147795  4.450536
   I ( 11)  4.397051  4.950431  4.399506  3.091223  2.132298  3.087297
   I ( 12)  3.013879  4.352842  4.901646  4.446584  3.144677  2.126151
             F (  7)   Br(  8)   F (  9)   I ( 10)   I ( 11)
   Br(  8)  3.029764
   F (  9)  4.678054  3.025868
   I ( 10)  6.241410  5.826042  3.091119
   I ( 11)  5.443285  6.840385  5.448007  3.693874
   I ( 12)  3.089193  5.825564  6.236822  6.279856  3.680750

 A cutoff of  1.0D-11 yielded   5843 shell pairs
 There are     56153 function pairs (     62693 Cartesian)
 Smallest overlap matrix eigenvalue = 1.18E-06

 Q-Chem warning in module stvman/mkSTV.C, line 318:

 Overlap eigenvalue is smaller than square root of threshold
 Use THRESH >= 12 to get rid of this warning

 Guess from superposition of atomic densities
 Warning:  Energy on first SCF cycle will be non-variational
 SAD guess density has 248.000000 electrons

 -----------------------------------------------------------------------
  General SCF calculation program by
  Eric Jon Sundstrom, Paul Horn, Yuezhi Mao, Dmitri Zuev, Alec White,
  David Stuck, Shaama M.S., Shane Yost, Joonho Lee, David Small,
  Daniel Levine, Susi Lehtola, Hugh Burton, Evgeny Epifanovsky,
  Bang C. Huynh
 -----------------------------------------------------------------------
 Exchange:     0.2000 Hartree-Fock + 0.0800 Slater + 0.7200 B88
 Correlation:  0.1900 VWN1RPA + 0.8100 LYP
 Using SG-1 standard quadrature grid
 using 6 threads for integral computing
 -------------------------------------------------------
 OpenMP Integral computing Module                
 Release: version 2.0, May 2017, Q-Chem Inc. Pleasanton 
 -------------------------------------------------------
 A restricted SCF calculation will be
 performed using DIIS
 SCF converges when DIIS error is below 1.0e-08
 ---------------------------------------
  Cycle       Energy         DIIS error
 ---------------------------------------
    1  -23763.3325279147      2.84e-02  
    2  -23761.0393888397      2.05e-03  
    3  -23760.9710801504      2.63e-03  
    4  -23761.0754039666      9.20e-04  
    5  -23761.0945215288      2.61e-04  
    6  -23761.0955842700      7.44e-05  
    7  -23761.0956836501      2.65e-05  
    8  -23761.0956972478      1.13e-05  
    9  -23761.0956994499      1.48e-06  
   10  -23761.0956994787      4.43e-07  
   11  -23761.0956994825      1.84e-07  
   12  -23761.0956994823      5.01e-08  
   13  -23761.0956994834      2.84e-08  
   14  -23761.0956994849      6.50e-09  Convergence criterion met
 ---------------------------------------
 SCF time:   CPU 245.34s  wall 45.00s 
 SCF   energy in the final basis set =   -23761.0956994849
 Total energy in the final basis set =   -23761.0956994849

 --------------------------------------------------------------
             Orbital Energies (a.u.) and Symmetries
 --------------------------------------------------------------

 Alpha MOs, Restricted
 -- Occupied --                  
*******-1165.89-1165.89 -482.86 -176.32 -176.32 -176.32 -165.73
  1 A'    2 A'    3 A'    4 A'    5 A'    6 A'    7 A'    8 A'                 
-165.73 -165.73 -165.72 -165.72 -165.72 -165.72 -165.72 -165.72
  9 A'   10 A'    1 A"    2 A"    3 A"   11 A'   12 A'   13 A'                 
-62.515 -56.336 -56.332 -56.332 -35.819 -35.819 -35.819 -31.313
 14 A'   15 A'    4 A"   16 A'   17 A'   18 A'   19 A'   20 A'                 
-31.312 -31.312 -31.306 -31.306 -31.306 -31.306 -31.306 -31.306
 21 A'   22 A'    5 A"    6 A"    7 A"   23 A'   24 A'   25 A'                 
-24.731 -24.731 -22.963 -22.963 -22.963 -22.962 -22.961 -22.961
 26 A'   27 A'   28 A'   29 A'   30 A'    8 A"    9 A"   10 A"                 
-22.961 -22.961 -22.961 -22.957 -22.957 -22.957 -22.957 -22.957
 31 A'   32 A'   33 A'   34 A'   11 A"   35 A'   12 A"   36 A'                 
-22.957 -10.316 -10.316 -10.278 -10.275 -10.269 -10.269  -8.724
 13 A"   37 A'   38 A'   39 A'   40 A'   41 A'   42 A'   43 A'                 
 -6.557  -6.542  -6.541  -6.368  -6.368  -6.368  -4.781  -4.781
 44 A'   14 A"   45 A'   46 A'   47 A'   48 A'   49 A'   50 A'                 
 -4.781  -4.766  -4.766  -4.766  -4.765  -4.765  -4.765  -2.667
 51 A'   15 A"   16 A"   17 A"   52 A'   53 A'   54 A'   55 A'                 
 -2.663  -2.663  -2.651  -2.651  -2.047  -2.047  -2.047  -2.042
 18 A"   56 A'   19 A"   57 A'   58 A'   59 A'   60 A'   20 A"                 
 -2.042  -2.042  -2.042  -2.042  -2.042  -2.029  -2.028  -2.028
 21 A"   22 A"   61 A'   62 A'   63 A'   23 A"   64 A'   65 A'                 
 -2.028  -2.028  -2.028  -1.277  -1.276  -0.932  -0.859  -0.816
 24 A"   66 A'   25 A"   67 A'   68 A'   69 A'   70 A'   71 A'                 
 -0.784  -0.705  -0.702  -0.675  -0.633  -0.628  -0.587  -0.583
 72 A'   73 A'   74 A'   75 A'   76 A'   77 A'   78 A'   79 A'                 
 -0.538  -0.525  -0.508  -0.479  -0.460  -0.435  -0.431  -0.421
 80 A'   26 A"   27 A"   81 A'   82 A'   83 A'   84 A'   28 A"                 
 -0.392  -0.379  -0.368  -0.335  -0.321  -0.315  -0.306  -0.291
 85 A'   86 A'   29 A"   30 A"   87 A'   88 A'   31 A"   89 A'                 
 -0.290  -0.264  -0.263  -0.258
 32 A"   33 A"   34 A"   90 A'                                                 
 -- Virtual --                   
 -0.108  -0.070  -0.057  -0.051  -0.048  -0.029  -0.003   0.027
 91 A'   35 A"   36 A"   92 A'   93 A'   94 A'   95 A'   96 A'                 
  0.029   0.043   0.051   0.058   0.066   0.071   0.079   0.082
 97 A'   37 A"   98 A'   99 A'  100 A'   38 A"  101 A'  102 A'                 
  0.088   0.088   0.094   0.107   0.114   0.116   0.116   0.129
 39 A"   40 A"  103 A'   41 A"   42 A"  104 A'  105 A'  106 A'                 
  0.131   0.144   0.151   0.154   0.168   0.171   0.177   0.181
107 A'   43 A"  108 A'  109 A'  110 A'  111 A'  112 A'  113 A'                 
  0.181   0.194   0.200   0.208   0.213   0.220   0.234   0.235
 44 A"  114 A'  115 A'  116 A'  117 A'   45 A"  118 A'  119 A'                 
  0.236   0.243   0.261   0.263   0.281   0.287   0.295   0.307
 46 A"  120 A'   47 A"  121 A'  122 A'  123 A'   48 A"  124 A'                 
  0.327   0.327   0.343   0.349   0.352   0.363   0.365   0.387
 49 A"  125 A'  126 A'  127 A'  128 A'  129 A'  130 A'  131 A'                 
  0.388   0.390   0.394   0.399   0.412   0.413   0.419   0.427
 50 A"  132 A'   51 A"  133 A'   52 A"  134 A'   53 A"  135 A'                 
  0.432   0.432   0.449   0.478   0.481   0.490   0.492   0.494
 54 A"  136 A'   55 A"  137 A'  138 A'   56 A"  139 A'  140 A'                 
  0.495   0.506   0.535   0.540   0.540   0.544   0.559   0.570
 57 A"  141 A'   58 A"  142 A'   59 A"  143 A'  144 A'   60 A"                 
  0.570   0.589   0.594   0.618   0.624   0.638   0.639   0.659
145 A'  146 A'   61 A"  147 A'  148 A'   62 A"  149 A'  150 A'                 
  0.683   0.687   0.688   0.737   0.749   0.751   0.763   0.767
151 A'  152 A'   63 A"  153 A'  154 A'  155 A'  156 A'  157 A'                 
  0.807   0.821   0.845   0.846   0.905   0.927   0.931   0.957
158 A'  159 A'  160 A'   64 A"  161 A'  162 A'   65 A"  163 A'                 
  0.964   0.988   1.044   1.048   1.056   1.078   1.087   1.145
164 A'  165 A'  166 A'  167 A'   66 A"  168 A'  169 A'   67 A"                 
  1.166   1.182   1.212   1.235   1.241   1.318   1.320   1.346
 68 A"   69 A"   70 A"  170 A'  171 A'   71 A"  172 A'   72 A"                 
  1.365   1.384   1.408   1.412   1.417   1.434   1.440   1.447
 73 A"  173 A'  174 A'   74 A"   75 A"  175 A'  176 A'  177 A'                 
  1.462   1.477   1.497   1.512   1.534   1.535   1.556   1.599
178 A'  179 A'  180 A'  181 A'  182 A'  183 A'  184 A'  185 A'                 
  1.614   1.710   1.717   1.753   1.764   1.805   1.807   1.838
186 A'   76 A"   77 A"  187 A'  188 A'  189 A'  190 A'   78 A"                 
  1.843   1.890   1.992   2.019   2.024   2.035   2.048   2.164
 79 A"   80 A"  191 A'  192 A'   81 A"  193 A'  194 A'  195 A'                 
  2.192   2.197   2.230   2.247   2.277   2.330   2.335   2.448
196 A'  197 A'  198 A'   82 A"  199 A'  200 A'  201 A'  202 A'                 
  2.556   2.670   2.693   2.796   2.804   2.814   2.857   2.958
 83 A"   84 A"   85 A"   86 A"  203 A'   87 A"  204 A'  205 A'                 
  3.033   3.069   3.071   3.139   3.158   3.367   3.380   3.620
 88 A"  206 A'  207 A'  208 A'  209 A'  210 A'  211 A'  212 A'                 
  3.733   3.751   3.751   3.754   3.841   3.908   3.943   3.956
213 A'   89 A"   90 A"  214 A'  215 A'  216 A'   91 A"   92 A"                 
  3.958   3.960   3.962   3.983   3.985   3.988   4.015   4.016
 93 A"   94 A"   95 A"  217 A'   96 A"   97 A"   98 A"  218 A'                 
  4.019   4.047   4.051   4.055   4.091   4.105   4.108   4.152
219 A'  220 A'   99 A"  221 A'  100 A"  222 A'  223 A'  224 A'                 
  4.197   4.244   4.257   4.284   4.334   4.382   4.414   4.450
225 A'  226 A'  227 A'  228 A'  229 A'  230 A'  231 A'  232 A'                 
  4.590   4.802   4.818   4.852   5.982   6.003   6.031   6.050
233 A'  234 A'  235 A'  236 A'  101 A"  102 A"  103 A"  237 A'                 
  6.072   6.105   6.154   6.160   6.215   6.292   6.304   6.431
238 A'  239 A'  240 A'  241 A'  242 A'  104 A"  105 A"  243 A'                 
  6.439   6.653   6.741   6.759   7.549   7.665   7.755  23.255
244 A'  245 A'  246 A'  247 A'  106 A"  248 A'  249 A'  250 A'                 
 23.768  23.777  23.934  23.944  24.038  27.824  27.877  27.979
251 A'  252 A'  253 A'  254 A'  255 A'  256 A'  257 A'  258 A'                 
 28.326  28.342  28.364  28.379  28.385  28.417  28.420  28.445
107 A"  108 A"  109 A"  259 A'  260 A'  261 A'  262 A'  263 A'                 
 28.457  28.520  28.526  28.526  28.537  28.539  28.549  28.552
264 A'  110 A"  111 A"  112 A"  113 A"  265 A'  114 A"  266 A'                 
 28.555  28.570  28.591  28.614  28.638  28.683  28.723  28.775
267 A'  115 A"  268 A'  269 A'  270 A'  271 A'  272 A'  273 A'                 
 47.974  66.767  66.769 127.870 127.882 127.899 127.918 127.930
274 A'  275 A'  276 A'  116 A"  117 A"  118 A"  277 A'  278 A'                 
127.944 127.965 127.974 128.002 151.624 151.671 151.761 289.744
279 A'  280 A'  281 A'  282 A'  283 A'  284 A'  285 A'  119 A"                 
289.859 289.9761020.7851901.7861901.8351901.929
286 A'  287 A'  288 A'  289 A'  290 A'  291 A'                                 

 Beta MOs, Restricted
 -- Occupied --                  
*******-1165.89-1165.89 -482.86 -176.32 -176.32 -176.32 -165.73
  1 A'    2 A'    3 A'    4 A'    5 A'    6 A'    7 A'    8 A'                 
-165.73 -165.73 -165.72 -165.72 -165.72 -165.72 -165.72 -165.72
  9 A'   10 A'    1 A"    2 A"    3 A"   11 A'   12 A'   13 A'                 
-62.515 -56.336 -56.332 -56.332 -35.819 -35.819 -35.819 -31.313
 14 A'   15 A'    4 A"   16 A'   17 A'   18 A'   19 A'   20 A'                 
-31.312 -31.312 -31.306 -31.306 -31.306 -31.306 -31.306 -31.306
 21 A'   22 A'    5 A"    6 A"    7 A"   23 A'   24 A'   25 A'                 
-24.731 -24.731 -22.963 -22.963 -22.963 -22.962 -22.961 -22.961
 26 A'   27 A'   28 A'   29 A'   30 A'    8 A"    9 A"   10 A"                 
-22.961 -22.961 -22.961 -22.957 -22.957 -22.957 -22.957 -22.957
 31 A'   32 A'   33 A'   34 A'   11 A"   35 A'   12 A"   36 A'                 
-22.957 -10.316 -10.316 -10.278 -10.275 -10.269 -10.269  -8.724
 13 A"   37 A'   38 A'   39 A'   40 A'   41 A'   42 A'   43 A'                 
 -6.557  -6.542  -6.541  -6.368  -6.368  -6.368  -4.781  -4.781
 44 A'   14 A"   45 A'   46 A'   47 A'   48 A'   49 A'   50 A'                 
 -4.781  -4.766  -4.766  -4.766  -4.765  -4.765  -4.765  -2.667
 51 A'   15 A"   16 A"   17 A"   52 A'   53 A'   54 A'   55 A'                 
 -2.663  -2.663  -2.651  -2.651  -2.047  -2.047  -2.047  -2.042
 18 A"   56 A'   19 A"   57 A'   58 A'   59 A'   60 A'   20 A"                 
 -2.042  -2.042  -2.042  -2.042  -2.042  -2.029  -2.028  -2.028
 21 A"   22 A"   61 A'   62 A'   63 A'   23 A"   64 A'   65 A'                 
 -2.028  -2.028  -2.028  -1.277  -1.276  -0.932  -0.859  -0.816
 24 A"   66 A'   25 A"   67 A'   68 A'   69 A'   70 A'   71 A'                 
 -0.784  -0.705  -0.702  -0.675  -0.633  -0.628  -0.587  -0.583
 72 A'   73 A'   74 A'   75 A'   76 A'   77 A'   78 A'   79 A'                 
 -0.538  -0.525  -0.508  -0.479  -0.460  -0.435  -0.431  -0.421
 80 A'   26 A"   27 A"   81 A'   82 A'   83 A'   84 A'   28 A"                 
 -0.392  -0.379  -0.368  -0.335  -0.321  -0.315  -0.306  -0.291
 85 A'   86 A'   29 A"   30 A"   87 A'   88 A'   31 A"   89 A'                 
 -0.290  -0.264  -0.263  -0.258
 32 A"   33 A"   34 A"   90 A'                                                 
 -- Virtual --                   
 -0.108  -0.070  -0.057  -0.051  -0.048  -0.029  -0.003   0.027
 91 A'   35 A"   36 A"   92 A'   93 A'   94 A'   95 A'   96 A'                 
  0.029   0.043   0.051   0.058   0.066   0.071   0.079   0.082
 97 A'   37 A"   98 A'   99 A'  100 A'   38 A"  101 A'  102 A'                 
  0.088   0.088   0.094   0.107   0.114   0.116   0.116   0.129
 39 A"   40 A"  103 A'   41 A"   42 A"  104 A'  105 A'  106 A'                 
  0.131   0.144   0.151   0.154   0.168   0.171   0.177   0.181
107 A'   43 A"  108 A'  109 A'  110 A'  111 A'  112 A'  113 A'                 
  0.181   0.194   0.200   0.208   0.213   0.220   0.234   0.235
 44 A"  114 A'  115 A'  116 A'  117 A'   45 A"  118 A'  119 A'                 
  0.236   0.243   0.261   0.263   0.281   0.287   0.295   0.307
 46 A"  120 A'   47 A"  121 A'  122 A'  123 A'   48 A"  124 A'                 
  0.327   0.327   0.343   0.349   0.352   0.363   0.365   0.387
 49 A"  125 A'  126 A'  127 A'  128 A'  129 A'  130 A'  131 A'                 
  0.388   0.390   0.394   0.399   0.412   0.413   0.419   0.427
 50 A"  132 A'   51 A"  133 A'   52 A"  134 A'   53 A"  135 A'                 
  0.432   0.432   0.449   0.478   0.481   0.490   0.492   0.494
 54 A"  136 A'   55 A"  137 A'  138 A'   56 A"  139 A'  140 A'                 
  0.495   0.506   0.535   0.540   0.540   0.544   0.559   0.570
 57 A"  141 A'   58 A"  142 A'   59 A"  143 A'  144 A'   60 A"                 
  0.570   0.589   0.594   0.618   0.624   0.638   0.639   0.659
145 A'  146 A'   61 A"  147 A'  148 A'   62 A"  149 A'  150 A'                 
  0.683   0.687   0.688   0.737   0.749   0.751   0.763   0.767
151 A'  152 A'   63 A"  153 A'  154 A'  155 A'  156 A'  157 A'                 
  0.807   0.821   0.845   0.846   0.905   0.927   0.931   0.957
158 A'  159 A'  160 A'   64 A"  161 A'  162 A'   65 A"  163 A'                 
  0.964   0.988   1.044   1.048   1.056   1.078   1.087   1.145
164 A'  165 A'  166 A'  167 A'   66 A"  168 A'  169 A'   67 A"                 
  1.166   1.182   1.212   1.235   1.241   1.318   1.320   1.346
 68 A"   69 A"   70 A"  170 A'  171 A'   71 A"  172 A'   72 A"                 
  1.365   1.384   1.408   1.412   1.417   1.434   1.440   1.447
 73 A"  173 A'  174 A'   74 A"   75 A"  175 A'  176 A'  177 A'                 
  1.462   1.477   1.497   1.512   1.534   1.535   1.556   1.599
178 A'  179 A'  180 A'  181 A'  182 A'  183 A'  184 A'  185 A'                 
  1.614   1.710   1.717   1.753   1.764   1.805   1.807   1.838
186 A'   76 A"   77 A"  187 A'  188 A'  189 A'  190 A'   78 A"                 
  1.843   1.890   1.992   2.019   2.024   2.035   2.048   2.164
 79 A"   80 A"  191 A'  192 A'   81 A"  193 A'  194 A'  195 A'                 
  2.192   2.197   2.230   2.247   2.277   2.330   2.335   2.448
196 A'  197 A'  198 A'   82 A"  199 A'  200 A'  201 A'  202 A'                 
  2.556   2.670   2.693   2.796   2.804   2.814   2.857   2.958
 83 A"   84 A"   85 A"   86 A"  203 A'   87 A"  204 A'  205 A'                 
  3.033   3.069   3.071   3.139   3.158   3.367   3.380   3.620
 88 A"  206 A'  207 A'  208 A'  209 A'  210 A'  211 A'  212 A'                 
  3.733   3.751   3.751   3.754   3.841   3.908   3.943   3.956
213 A'   89 A"   90 A"  214 A'  215 A'  216 A'   91 A"   92 A"                 
  3.958   3.960   3.962   3.983   3.985   3.988   4.015   4.016
 93 A"   94 A"   95 A"  217 A'   96 A"   97 A"   98 A"  218 A'                 
  4.019   4.047   4.051   4.055   4.091   4.105   4.108   4.152
219 A'  220 A'   99 A"  221 A'  100 A"  222 A'  223 A'  224 A'                 
  4.197   4.244   4.257   4.284   4.334   4.382   4.414   4.450
225 A'  226 A'  227 A'  228 A'  229 A'  230 A'  231 A'  232 A'                 
  4.590   4.802   4.818   4.852   5.982   6.003   6.031   6.050
233 A'  234 A'  235 A'  236 A'  101 A"  102 A"  103 A"  237 A'                 
  6.072   6.105   6.154   6.160   6.215   6.292   6.304   6.431
238 A'  239 A'  240 A'  241 A'  242 A'  104 A"  105 A"  243 A'                 
  6.439   6.653   6.741   6.759   7.549   7.665   7.755  23.255
244 A'  245 A'  246 A'  247 A'  106 A"  248 A'  249 A'  250 A'                 
 23.768  23.777  23.934  23.944  24.038  27.824  27.877  27.979
251 A'  252 A'  253 A'  254 A'  255 A'  256 A'  257 A'  258 A'                 
 28.326  28.342  28.364  28.379  28.385  28.417  28.420  28.445
107 A"  108 A"  109 A"  259 A'  260 A'  261 A'  262 A'  263 A'                 
 28.457  28.520  28.526  28.526  28.537  28.539  28.549  28.552
264 A'  110 A"  111 A"  112 A"  113 A"  265 A'  114 A"  266 A'                 
 28.555  28.570  28.591  28.614  28.638  28.683  28.723  28.775
267 A'  115 A"  268 A'  269 A'  270 A'  271 A'  272 A'  273 A'                 
 47.974  66.767  66.769 127.870 127.882 127.899 127.918 127.930
274 A'  275 A'  276 A'  116 A"  117 A"  118 A"  277 A'  278 A'                 
127.944 127.965 127.974 128.002 151.624 151.671 151.761 289.744
279 A'  280 A'  281 A'  282 A'  283 A'  284 A'  285 A'  119 A"                 
289.859 289.9761020.7851901.7861901.8351901.929
286 A'  287 A'  288 A'  289 A'  290 A'  291 A'                                 
 --------------------------------------------------------------

          Ground-State Mulliken Net Atomic Charges

     Atom                 Charge (a.u.)
  ----------------------------------------
      1 C                    -2.029013
      2 C                     2.324121
      3 C                    -2.011861
      4 C                     1.196540
      5 C                    -0.793218
      6 C                     1.231062
      7 F                    -0.070383
      8 Br                   -0.048033
      9 F                    -0.070830
     10 I                     0.085740
     11 I                     0.102267
     12 I                     0.083606
  ----------------------------------------
  Sum of atomic charges =     0.000000

 -----------------------------------------------------------------
                    Cartesian Multipole Moments
 -----------------------------------------------------------------
    Charge (ESU x 10^10)
                 0.0000
    Dipole Moment (Debye)
         X      -1.1366      Y       0.0454      Z       0.0000
       Tot       1.1375
    Quadrupole Moments (Debye-Ang)
        XX    -142.5810     XY      -0.0841     YY    -145.2835
        XZ      -0.0000     YZ      -0.0000     ZZ    -147.9866
    Octopole Moments (Debye-Ang^2)
       XXX     -38.9133    XXY      -2.2020    XYY     -44.0227
       YYY       5.8467    XXZ       0.0000    XYZ       0.0000
       YYZ       0.0000    XZZ      -8.3283    YZZ       0.3427
       ZZZ       0.0000
    Hexadecapole Moments (Debye-Ang^3)
      XXXX   -3807.9474   XXXY     -13.4747   XXYY   -1370.0410
      XYYY      11.9419   YYYY   -3800.3254   XXXZ       0.0000
      XXYZ       0.0000   XYYZ      -0.0000   YYYZ      -0.0000
      XXZZ    -728.8084   XYZZ       0.0702   YYZZ    -717.3945
      XZZZ       0.0000   YZZZ      -0.0000   ZZZZ    -189.2024
 -----------------------------------------------------------------
 Calculating MO derivatives via CPSCF
    1     0    39    0.0284745  
    2     0    39    0.0060176  
    3     0    39    0.0014374  
    4     1    38    0.0002056  
    5    22    17    0.0000273  
    6    37     2    0.0000020  
    7    39     0    0.0000001  Converged
 Time for AOints: 314.3 s (CPU) 52.8 s (wall)
 ------------------------------------------------------------------------------
                     AOints        : Timing summary (seconds)
 ------------------------------------------------------------------------------
     job step          cpu (% of tot)      sys (% of tot)     wall (% of tot)
 ------------------------------------------------------------------------------
  AOints            0.3143E+03 ( 8.3)   0.1700E-04 ( 6.0)   0.5277E+02 ( 8.1)
 ------------------------------------------------------------------------------
   Grand Totals     0.3764E+04          0.2820E-03          0.6492E+03
 ------------------------------------------------------------------------------
 Polarizability Matrix (a.u.)
            1           2           3
    1-233.1912367   0.3907552   0.0000000
    2   0.3907552-223.0043116   0.0000000
    3   0.0000000   0.0000000-105.3837626
 Calculating analytic Hessian of the SCF energy

 Direct stationary perturbation theory relativistic correction:

 rels  =     307.802536552863
 relv  =   -1031.434812944369
 rel2e =     144.194578017532
 E_rel =    -579.437698373974

 Hessian of the SCF Energy
            1           2           3           4           5           6
    1   0.6514159   0.0047230   0.0000000  -0.1717550  -0.0684668  -0.0000000
    2   0.0047230   0.6677474  -0.0000000  -0.1412864  -0.2453528   0.0000000
    3   0.0000000  -0.0000000   0.1382034  -0.0000000   0.0000000  -0.0576289
    4  -0.1717550  -0.1412864  -0.0000000   0.5309205   0.0049139   0.0000000
    5  -0.0684668  -0.2453528   0.0000000   0.0049139   0.6589724  -0.0000000
    6  -0.0000000   0.0000000  -0.0576289   0.0000000  -0.0000000   0.0959378
    7   0.0745957   0.0243779  -0.0000000  -0.1544305   0.0607560   0.0000000
    8  -0.0358970  -0.0587081  -0.0000000   0.1333422  -0.2626105  -0.0000000
    9  -0.0000000   0.0000000  -0.0024952   0.0000000   0.0000000  -0.0576798
   10  -0.0570522  -0.0289648   0.0000000  -0.0215237   0.0781263  -0.0000000
   11  -0.0268949  -0.0147936   0.0000000   0.0223817   0.0239839   0.0000000
   12  -0.0000000   0.0000000   0.0047538   0.0000000  -0.0000000   0.0068300
   13  -0.0218109   0.0257042  -0.0000000   0.0006628  -0.0028721   0.0000000
   14   0.0817201   0.0272587   0.0000000  -0.0028206  -0.0658163   0.0000000
   15   0.0000000  -0.0000000  -0.0025724  -0.0000000   0.0000000   0.0053682
   16  -0.3025403   0.0301479   0.0000000  -0.0296503  -0.0735629  -0.0000000
   17  -0.0363920  -0.0957471   0.0000000  -0.0178021   0.0321708  -0.0000000
   18   0.0000000   0.0000000  -0.0551681  -0.0000000  -0.0000000   0.0068300
   19  -0.1236646   0.1053800  -0.0000000   0.0076681  -0.0098941   0.0000000
   20   0.1018045  -0.2650123   0.0000000   0.0269965  -0.0590158  -0.0000000
   21   0.0000000   0.0000000  -0.0403092  -0.0000000  -0.0000000   0.0070745
   22  -0.0343741   0.0024031  -0.0000000  -0.1631112   0.0059938   0.0000000
   23  -0.0161854   0.0027077   0.0000000   0.0060779  -0.0317696  -0.0000000
   24  -0.0000000   0.0000000   0.0037775  -0.0000000   0.0000000  -0.0171842
   25  -0.0046802   0.0013970   0.0000000   0.0054426   0.0045096  -0.0000000
   26   0.0079716   0.0015257   0.0000000  -0.0322635  -0.0572295  -0.0000000
   27   0.0000000  -0.0000000   0.0055717  -0.0000000   0.0000000   0.0071094
   28   0.0001233  -0.0000129  -0.0000000  -0.0018700  -0.0026186  -0.0000000
   29  -0.0009312  -0.0003766  -0.0000000   0.0002676   0.0034586   0.0000000
   30  -0.0000000   0.0000000  -0.0008731  -0.0000000   0.0000000   0.0022732
   31   0.0026507   0.0023139  -0.0000000  -0.0007232   0.0000318   0.0000000
   32  -0.0001138  -0.0019878  -0.0000000   0.0000228  -0.0000413   0.0000000
   33   0.0000000  -0.0000000   0.0033122  -0.0000000  -0.0000000  -0.0012096
   34  -0.0129108  -0.0261877   0.0000000  -0.0016311   0.0030827  -0.0000000
   35  -0.0113394  -0.0172608   0.0000000   0.0001714   0.0032495  -0.0000000
   36  -0.0000000   0.0000000   0.0034284   0.0000000   0.0000000   0.0022794
            7           8           9          10          11          12
    1   0.0745957  -0.0358970  -0.0000000  -0.0570522  -0.0268949  -0.0000000
    2   0.0243779  -0.0587081   0.0000000  -0.0289648  -0.0147936   0.0000000
    3  -0.0000000  -0.0000000  -0.0024952   0.0000000   0.0000000   0.0047538
    4  -0.1544305   0.1333422   0.0000000  -0.0215237   0.0223817   0.0000000
    5   0.0607560  -0.2626105   0.0000000   0.0781263   0.0239839  -0.0000000
    6   0.0000000  -0.0000000  -0.0576798  -0.0000000   0.0000000   0.0068300
    7   0.6491496  -0.0022865   0.0000000  -0.2994759   0.0533454   0.0000000
    8  -0.0022865   0.6668306  -0.0000000  -0.0129365  -0.0970795   0.0000000
    9   0.0000000  -0.0000000   0.1377575   0.0000000   0.0000000  -0.0552276
   10  -0.2994759  -0.0129365   0.0000000   0.5454763   0.0779863  -0.0000000
   11   0.0533454  -0.0970795   0.0000000   0.0779863   0.4359506   0.0000000
   12   0.0000000   0.0000000  -0.0552276  -0.0000000   0.0000000   0.0831799
   13  -0.0303897  -0.0209567  -0.0000000  -0.1448701  -0.1064654   0.0000000
   14  -0.0768429   0.0360055  -0.0000000  -0.0692833  -0.2265559  -0.0000000
   15  -0.0000000   0.0000000  -0.0025625  -0.0000000  -0.0000000  -0.0406418
   16  -0.0522967   0.0320970  -0.0000000   0.0550143   0.0199191  -0.0000000
   17   0.0298880  -0.0195908   0.0000000  -0.0290715  -0.0528782  -0.0000000
   18  -0.0000000   0.0000000   0.0046786  -0.0000000  -0.0000000   0.0008191
   19  -0.0054775  -0.0007970  -0.0000000   0.0016904   0.0011507   0.0000000
   20  -0.0073199   0.0022744   0.0000000   0.0027707   0.0001550   0.0000000
   21   0.0000000   0.0000000   0.0055765  -0.0000000  -0.0000000  -0.0013015
   22  -0.0330102   0.0007095  -0.0000000   0.0032175   0.0021845   0.0000000
   23   0.0190667   0.0012205  -0.0000000  -0.0004134  -0.0026097   0.0000000
   24   0.0000000   0.0000000   0.0037918   0.0000000  -0.0000000   0.0028182
   25  -0.1414633  -0.1160520   0.0000000  -0.0347360  -0.0472583  -0.0000000
   26  -0.1123636  -0.2456682  -0.0000000  -0.0147533  -0.0113511  -0.0000000
   27   0.0000000  -0.0000000  -0.0396803   0.0000000  -0.0000000   0.0057173
   28  -0.0098516   0.0254994   0.0000000  -0.0196913   0.0059188   0.0000000
   29   0.0107301  -0.0204526  -0.0000000   0.0077660  -0.0547649  -0.0000000
   30   0.0000000  -0.0000000   0.0034229   0.0000000  -0.0000000  -0.0103603
   31   0.0024427  -0.0026786  -0.0000000  -0.0279724  -0.0033284   0.0000000
   32  -0.0002516  -0.0017611   0.0000000  -0.0136501   0.0003422   0.0000000
   33  -0.0000000   0.0000000   0.0033040   0.0000000   0.0000000   0.0005814
   34   0.0002009  -0.0000384   0.0000000  -0.0000701   0.0010586  -0.0000000
   35   0.0008995  -0.0004620   0.0000000   0.0024257  -0.0003992  -0.0000000
   36   0.0000000  -0.0000000  -0.0008860   0.0000000   0.0000000   0.0028315
           13          14          15          16          17          18
    1  -0.0218109   0.0817201   0.0000000  -0.3025403  -0.0363920   0.0000000
    2   0.0257042   0.0272587  -0.0000000   0.0301479  -0.0957471   0.0000000
    3  -0.0000000   0.0000000  -0.0025724   0.0000000   0.0000000  -0.0551681
    4   0.0006628  -0.0028206  -0.0000000  -0.0296503  -0.0178021  -0.0000000
    5  -0.0028721  -0.0658163   0.0000000  -0.0735629   0.0321708  -0.0000000
    6   0.0000000   0.0000000   0.0053682  -0.0000000  -0.0000000   0.0068300
    7  -0.0303897  -0.0768429  -0.0000000  -0.0522967   0.0298880  -0.0000000
    8  -0.0209567   0.0360055   0.0000000   0.0320970  -0.0195908   0.0000000
    9  -0.0000000  -0.0000000  -0.0025625  -0.0000000   0.0000000   0.0046786
   10  -0.1448701  -0.0692833  -0.0000000   0.0550143  -0.0290715  -0.0000000
   11  -0.1064654  -0.2265559  -0.0000000   0.0199191  -0.0528782  -0.0000000
   12   0.0000000  -0.0000000  -0.0406418  -0.0000000  -0.0000000   0.0008191
   13   0.3973493   0.0106810  -0.0000000  -0.1306489   0.0972773   0.0000000
   14   0.0106810   0.5452866  -0.0000000   0.0601353  -0.2397801   0.0000000
   15  -0.0000000  -0.0000000   0.0919646   0.0000000   0.0000000  -0.0409373
   16  -0.1306489   0.0601353   0.0000000   0.5478827  -0.0737942   0.0000000
   17   0.0972773  -0.2397801   0.0000000  -0.0737942   0.4603596  -0.0000000
   18   0.0000000   0.0000000  -0.0409373   0.0000000  -0.0000000   0.0926298
   19  -0.0037946  -0.0049797  -0.0000000  -0.0296353   0.0488809   0.0000000
   20  -0.0011153  -0.0002168   0.0000000   0.0158143  -0.0159203  -0.0000000
   21  -0.0000000   0.0000000   0.0053518   0.0000000   0.0000000   0.0058415
   22  -0.0010037   0.0000554  -0.0000000   0.0030121  -0.0026729  -0.0000000
   23   0.0000506   0.0002096  -0.0000000  -0.0000728  -0.0024253   0.0000000
   24  -0.0000000  -0.0000000  -0.0009021   0.0000000  -0.0000000   0.0028152
   25  -0.0032579   0.0051965   0.0000000   0.0013462  -0.0012510  -0.0000000
   26   0.0013244  -0.0007612  -0.0000000  -0.0028721   0.0005218  -0.0000000
   27  -0.0000000   0.0000000   0.0053240   0.0000000   0.0000000  -0.0013100
   28   0.0025732  -0.0019454   0.0000000  -0.0003569  -0.0010542  -0.0000000
   29   0.0081701  -0.0258289  -0.0000000  -0.0024220  -0.0000740   0.0000000
   30  -0.0000000   0.0000000  -0.0000002  -0.0000000  -0.0000000   0.0028249
   31  -0.0666115  -0.0014291  -0.0000000  -0.0266035   0.0057262   0.0000000
   32  -0.0014801  -0.0246013   0.0000000   0.0157989  -0.0016065  -0.0000000
   33  -0.0000000  -0.0000000  -0.0203920   0.0000000   0.0000000   0.0006152
   34   0.0017915  -0.0004853  -0.0000000  -0.0355098  -0.0197355  -0.0000000
   35  -0.0103202  -0.0251980   0.0000000  -0.0211870  -0.0650290  -0.0000000
   36   0.0000000   0.0000000  -0.0000003  -0.0000000  -0.0000000  -0.0196389
           19          20          21          22          23          24
    1  -0.1236646   0.1018045   0.0000000  -0.0343741  -0.0161854  -0.0000000
    2   0.1053800  -0.2650123   0.0000000   0.0024031   0.0027077   0.0000000
    3  -0.0000000   0.0000000  -0.0403092  -0.0000000   0.0000000   0.0037775
    4   0.0076681   0.0269965  -0.0000000  -0.1631112   0.0060779  -0.0000000
    5  -0.0098941  -0.0590158  -0.0000000   0.0059938  -0.0317696   0.0000000
    6   0.0000000  -0.0000000   0.0070745   0.0000000  -0.0000000  -0.0171842
    7  -0.0054775  -0.0073199   0.0000000  -0.0330102   0.0190667   0.0000000
    8  -0.0007970   0.0022744   0.0000000   0.0007095   0.0012205   0.0000000
    9  -0.0000000   0.0000000   0.0055765  -0.0000000  -0.0000000   0.0037918
   10   0.0016904   0.0027707  -0.0000000   0.0032175  -0.0004134   0.0000000
   11   0.0011507   0.0001550  -0.0000000   0.0021845  -0.0026097  -0.0000000
   12   0.0000000   0.0000000  -0.0013015   0.0000000   0.0000000   0.0028182
   13  -0.0037946  -0.0011153  -0.0000000  -0.0010037   0.0000506  -0.0000000
   14  -0.0049797  -0.0002168   0.0000000   0.0000554   0.0002096  -0.0000000
   15  -0.0000000   0.0000000   0.0053518  -0.0000000  -0.0000000  -0.0009021
   16  -0.0296353   0.0158143   0.0000000   0.0030121  -0.0000728   0.0000000
   17   0.0488809  -0.0159203   0.0000000  -0.0026729  -0.0024253  -0.0000000
   18   0.0000000  -0.0000000   0.0058415  -0.0000000   0.0000000   0.0028152
   19   0.1563763  -0.1363789   0.0000000   0.0015436  -0.0050865  -0.0000000
   20  -0.1363789   0.3397027  -0.0000000  -0.0002210   0.0005257  -0.0000000
   21   0.0000000  -0.0000000   0.0213926   0.0000000   0.0000000  -0.0021390
   22   0.0015436  -0.0002210   0.0000000   0.2234600  -0.0087311   0.0000000
   23  -0.0050865   0.0005257   0.0000000  -0.0087311   0.0321820  -0.0000000
   24  -0.0000000  -0.0000000  -0.0021390   0.0000000  -0.0000000   0.0088370
   25   0.0012025   0.0004728  -0.0000000   0.0023063   0.0052329   0.0000000
   26  -0.0008557  -0.0033424  -0.0000000   0.0002100   0.0004503  -0.0000000
   27   0.0000000   0.0000000   0.0000879   0.0000000  -0.0000000  -0.0020469
   28  -0.0002194   0.0005284   0.0000000  -0.0006676   0.0006658   0.0000000
   29   0.0007580  -0.0011519  -0.0000000   0.0002311  -0.0002952  -0.0000000
   30   0.0000000  -0.0000000   0.0000187   0.0000000  -0.0000000   0.0001081
   31  -0.0008855   0.0001299  -0.0000000  -0.0006316   0.0000280  -0.0000000
   32   0.0010765  -0.0000855   0.0000000   0.0000266   0.0000272   0.0000000
   33  -0.0000000   0.0000000   0.0001099   0.0000000  -0.0000000   0.0000144
   34  -0.0048046  -0.0034816  -0.0000000  -0.0007410  -0.0006325   0.0000000
   35   0.0007458   0.0020872  -0.0000000  -0.0001892  -0.0002232   0.0000000
   36   0.0000000  -0.0000000  -0.0017035  -0.0000000   0.0000000   0.0001100
           25          26          27          28          29          30
    1  -0.0046802   0.0079716   0.0000000   0.0001233  -0.0009312  -0.0000000
    2   0.0013970   0.0015257  -0.0000000  -0.0000129  -0.0003766   0.0000000
    3   0.0000000   0.0000000   0.0055717  -0.0000000  -0.0000000  -0.0008731
    4   0.0054426  -0.0322635  -0.0000000  -0.0018700   0.0002676  -0.0000000
    5   0.0045096  -0.0572295   0.0000000  -0.0026186   0.0034586   0.0000000
    6  -0.0000000  -0.0000000   0.0071094  -0.0000000   0.0000000   0.0022732
    7  -0.1414633  -0.1123636   0.0000000  -0.0098516   0.0107301   0.0000000
    8  -0.1160520  -0.2456682  -0.0000000   0.0254994  -0.0204526  -0.0000000
    9   0.0000000  -0.0000000  -0.0396803   0.0000000  -0.0000000   0.0034229
   10  -0.0347360  -0.0147533   0.0000000  -0.0196913   0.0077660   0.0000000
   11  -0.0472583  -0.0113511  -0.0000000   0.0059188  -0.0547649  -0.0000000
   12  -0.0000000  -0.0000000   0.0057173   0.0000000  -0.0000000  -0.0103603
   13  -0.0032579   0.0013244  -0.0000000   0.0025732   0.0081701  -0.0000000
   14   0.0051965  -0.0007612   0.0000000  -0.0019454  -0.0258289   0.0000000
   15   0.0000000  -0.0000000   0.0053240   0.0000000  -0.0000000  -0.0000002
   16   0.0013462  -0.0028721   0.0000000  -0.0003569  -0.0024220  -0.0000000
   17  -0.0012510   0.0005218   0.0000000  -0.0010542  -0.0000740  -0.0000000
   18  -0.0000000  -0.0000000  -0.0013100  -0.0000000   0.0000000   0.0028249
   19   0.0012025  -0.0008557   0.0000000  -0.0002194   0.0007580   0.0000000
   20   0.0004728  -0.0033424   0.0000000   0.0005284  -0.0011519  -0.0000000
   21  -0.0000000  -0.0000000   0.0000879   0.0000000  -0.0000000   0.0000187
   22   0.0023063   0.0002100   0.0000000  -0.0006676   0.0002311   0.0000000
   23   0.0052329   0.0004503  -0.0000000   0.0006658  -0.0002952  -0.0000000
   24   0.0000000  -0.0000000  -0.0020469   0.0000000  -0.0000000   0.0001081
   25   0.1790511   0.1499349  -0.0000000  -0.0039053  -0.0003500   0.0000000
   26   0.1499349   0.3157977   0.0000000   0.0043107   0.0010926   0.0000000
   27  -0.0000000   0.0000000   0.0207124  -0.0000000   0.0000000  -0.0016313
   28  -0.0039053   0.0043107  -0.0000000   0.0364851  -0.0223400   0.0000000
   29  -0.0003500   0.0010926   0.0000000  -0.0223400   0.1053594  -0.0000000
   30   0.0000000   0.0000000  -0.0016313   0.0000000  -0.0000000   0.0036611
   31  -0.0009686  -0.0000420   0.0000000  -0.0027218  -0.0023071   0.0000000
   32  -0.0009984   0.0000050  -0.0000000  -0.0084905  -0.0066606   0.0000000
   33   0.0000000  -0.0000000   0.0001203   0.0000000  -0.0000000   0.0003432
   34  -0.0003371  -0.0006013   0.0000000   0.0001021   0.0004277   0.0000000
   35  -0.0008341  -0.0010409  -0.0000000  -0.0004620  -0.0003058   0.0000000
   36  -0.0000000   0.0000000   0.0000254  -0.0000000   0.0000000   0.0002129
           31          32          33          34          35          36
    1   0.0026507  -0.0001138   0.0000000  -0.0129108  -0.0113394  -0.0000000
    2   0.0023139  -0.0019878  -0.0000000  -0.0261877  -0.0172608   0.0000000
    3  -0.0000000  -0.0000000   0.0033122   0.0000000   0.0000000   0.0034284
    4  -0.0007232   0.0000228  -0.0000000  -0.0016311   0.0001714   0.0000000
    5   0.0000318  -0.0000413  -0.0000000   0.0030827   0.0032495   0.0000000
    6   0.0000000   0.0000000  -0.0012096  -0.0000000  -0.0000000   0.0022794
    7   0.0024427  -0.0002516  -0.0000000   0.0002009   0.0008995   0.0000000
    8  -0.0026786  -0.0017611   0.0000000  -0.0000384  -0.0004620  -0.0000000
    9  -0.0000000   0.0000000   0.0033040   0.0000000   0.0000000  -0.0008860
   10  -0.0279724  -0.0136501   0.0000000  -0.0000701   0.0024257   0.0000000
   11  -0.0033284   0.0003422   0.0000000   0.0010586  -0.0003992   0.0000000
   12   0.0000000   0.0000000   0.0005814  -0.0000000  -0.0000000   0.0028315
   13  -0.0666115  -0.0014801  -0.0000000   0.0017915  -0.0103202   0.0000000
   14  -0.0014291  -0.0246013  -0.0000000  -0.0004853  -0.0251980   0.0000000
   15  -0.0000000   0.0000000  -0.0203920  -0.0000000   0.0000000  -0.0000003
   16  -0.0266035   0.0157989   0.0000000  -0.0355098  -0.0211870  -0.0000000
   17   0.0057262  -0.0016065   0.0000000  -0.0197355  -0.0650290  -0.0000000
   18   0.0000000  -0.0000000   0.0006152  -0.0000000  -0.0000000  -0.0196389
   19  -0.0008855   0.0010765  -0.0000000  -0.0048046   0.0007458   0.0000000
   20   0.0001299  -0.0000855   0.0000000  -0.0034816   0.0020872  -0.0000000
   21  -0.0000000   0.0000000   0.0001099  -0.0000000  -0.0000000  -0.0017035
   22  -0.0006316   0.0000266   0.0000000  -0.0007410  -0.0001892  -0.0000000
   23   0.0000280   0.0000272  -0.0000000  -0.0006325  -0.0002232   0.0000000
   24  -0.0000000   0.0000000   0.0000144   0.0000000   0.0000000   0.0001100
   25  -0.0009686  -0.0009984   0.0000000  -0.0003371  -0.0008341  -0.0000000
   26  -0.0000420   0.0000050  -0.0000000  -0.0006013  -0.0010409   0.0000000
   27   0.0000000  -0.0000000   0.0001203   0.0000000  -0.0000000   0.0000254
   28  -0.0027218  -0.0084905   0.0000000   0.0001021  -0.0004620  -0.0000000
   29  -0.0023071  -0.0066606  -0.0000000   0.0004277  -0.0003058   0.0000000
   30   0.0000000   0.0000000   0.0003432   0.0000000   0.0000000   0.0002129
   31   0.1238995  -0.0003514  -0.0000000  -0.0018746   0.0019073   0.0000000
   32  -0.0003514   0.0442153   0.0000000   0.0084112  -0.0078462  -0.0000000
   33  -0.0000000   0.0000000   0.0128257  -0.0000000  -0.0000000   0.0003753
   34  -0.0018746   0.0084112  -0.0000000   0.0557846   0.0381822   0.0000000
   35   0.0019073  -0.0078462  -0.0000000   0.0381822   0.1124287   0.0000000
   36   0.0000000  -0.0000000   0.0003753   0.0000000   0.0000000   0.0129659
 **********************************************************************
 **                                                                  **
 **                       VIBRATIONAL ANALYSIS                       **
 **                       --------------------                       **
 **                                                                  **
 **        VIBRATIONAL FREQUENCIES (CM**-1) AND NORMAL MODES         **
 **     FORCE CONSTANTS (mDYN/ANGSTROM) AND REDUCED MASSES (AMU)     **
 **                  INFRARED INTENSITIES (KM/MOL)                   **
 **                                                                  **
 **********************************************************************


 Mode:                 1                      2                      3
 Frequency:        37.34                  70.74                  89.57
 Force Cnst:      0.0865                 0.0579                 0.0962
 Red. Mass:     105.3634                19.6456                20.3583
 IR Active:          YES                    YES                    YES
 IR Intens:        0.001                  0.030                  0.282
 Raman Active:       YES                    YES                    YES
               X      Y      Z        X      Y      Z        X      Y      Z
 C          0.000 -0.000 -0.031    0.000 -0.000 -0.150    0.000  0.000  0.404
 C         -0.000  0.000  0.149   -0.000 -0.000  0.074    0.000  0.000  0.263
 C         -0.000  0.000  0.142   -0.000 -0.000  0.357   -0.000  0.000  0.260
 C          0.000 -0.000  0.085    0.000  0.000  0.206   -0.000 -0.000  0.199
 C          0.000 -0.000  0.150    0.000  0.000  0.058   -0.000 -0.000  0.139
 C          0.000 -0.000 -0.045    0.000 -0.000 -0.026    0.000 -0.000  0.227
 F          0.000 -0.000 -0.182    0.000 -0.000 -0.479    0.000  0.000  0.671
 Br        -0.000  0.000  0.358   -0.000  0.000 -0.089    0.000  0.000 -0.228
 F         -0.000  0.000  0.172    0.000 -0.000  0.739   -0.000  0.000  0.278
 I          0.000  0.000 -0.456    0.000  0.000 -0.079    0.000 -0.000 -0.042
 I          0.000  0.000  0.600    0.000 -0.000 -0.038   -0.000 -0.000 -0.007
 I         -0.000 -0.000 -0.407   -0.000 -0.000  0.084   -0.000 -0.000 -0.093
 TransDip  -0.000 -0.000 -0.001   -0.000  0.000 -0.006    0.000  0.000 -0.017

 Mode:                 4                      5                      6
 Frequency:        97.04                 103.46                 113.93
 Force Cnst:      0.4575                 0.5408                 0.7104
 Red. Mass:      82.4635                85.7549                92.8967
 IR Active:          YES                    YES                    YES
 IR Intens:        0.203                  0.227                  0.174
 Raman Active:       YES                    YES                    YES
               X      Y      Z        X      Y      Z        X      Y      Z
 C         -0.122 -0.049 -0.000   -0.192  0.105 -0.000    0.027 -0.156  0.000
 C         -0.166 -0.018  0.000   -0.163  0.048 -0.000    0.009 -0.120  0.000
 C         -0.217 -0.084 -0.000   -0.126  0.069  0.000   -0.018 -0.158 -0.000
 C         -0.200 -0.069 -0.000   -0.140  0.092  0.000    0.009 -0.213 -0.000
 C         -0.200 -0.086 -0.000   -0.190  0.096  0.000    0.004 -0.188 -0.000
 C         -0.137 -0.077 -0.000   -0.171  0.084  0.000   -0.007 -0.208 -0.000
 F         -0.076 -0.024 -0.000   -0.191  0.105 -0.000    0.075 -0.135  0.000
 Br        -0.165  0.484  0.000   -0.211 -0.433 -0.000    0.034  0.392 -0.000
 F         -0.232 -0.073 -0.000   -0.090  0.046  0.000   -0.069 -0.129 -0.000
 I          0.547  0.131  0.000    0.009  0.242 -0.000   -0.043 -0.380  0.000
 I         -0.258 -0.187  0.000   -0.260  0.213 -0.000    0.005  0.599 -0.000
 I         -0.042 -0.194  0.000    0.517 -0.254  0.000    0.013 -0.325  0.000
 TransDip   0.014  0.005  0.000    0.015 -0.004 -0.000    0.001  0.013  0.000

 Mode:                 7                      8                      9
 Frequency:       146.52                 186.53                 186.53
 Force Cnst:      1.4531                 0.2877                 1.2514
 Red. Mass:     114.8834                14.0356                61.0481
 IR Active:          YES                    YES                    YES
 IR Intens:        0.035                  0.005                  0.010
 Raman Active:       YES                    YES                    YES
               X      Y      Z        X      Y      Z        X      Y      Z
 C          0.045  0.116 -0.000   -0.000  0.000 -0.212    0.233 -0.042 -0.000
 C          0.120  0.034  0.000   -0.000  0.000 -0.277    0.363 -0.065 -0.000
 C          0.031 -0.037 -0.000   -0.000  0.000 -0.231    0.242 -0.069 -0.000
 C         -0.001 -0.084 -0.000   -0.000  0.000 -0.455    0.176 -0.043 -0.000
 C         -0.122  0.037 -0.000   -0.000  0.000 -0.477    0.087 -0.030 -0.000
 C          0.034  0.168  0.000   -0.000  0.000 -0.376    0.156 -0.035 -0.000
 F         -0.035  0.067 -0.000   -0.000  0.000  0.318    0.186 -0.079  0.000
 Br         0.137 -0.074  0.000   -0.000 -0.000  0.010    0.615  0.003  0.000
 F         -0.050  0.024  0.000   -0.000  0.000  0.380    0.235 -0.057  0.000
 I          0.168 -0.521 -0.000    0.000 -0.000  0.016   -0.103  0.190  0.000
 I         -0.492  0.002  0.000    0.000 -0.000  0.045   -0.344  0.003  0.000
 I          0.242  0.529  0.000    0.000  0.000  0.019   -0.117 -0.148  0.000
 TransDip   0.006  0.000  0.000    0.000  0.000 -0.002   -0.003 -0.001 -0.000

 Mode:                10                     11                     12
 Frequency:       224.15                 287.11                 289.23
 Force Cnst:      0.6164                 1.0457                 0.8404
 Red. Mass:      20.8220                21.5320                17.0520
 IR Active:          YES                    YES                    YES
 IR Intens:        0.434                  1.182                  0.306
 Raman Active:       YES                    YES                    YES
               X      Y      Z        X      Y      Z        X      Y      Z
 C          0.081  0.273  0.000    0.187 -0.083 -0.000   -0.165  0.261 -0.000
 C          0.028  0.333  0.000   -0.019 -0.013  0.000    0.006  0.158 -0.000
 C         -0.047  0.278  0.000    0.142  0.015  0.000    0.217  0.253 -0.000
 C         -0.064  0.046  0.000    0.141  0.020  0.000    0.185  0.267  0.000
 C          0.004  0.007 -0.000    0.185 -0.054 -0.000    0.027  0.313  0.000
 C          0.068  0.030 -0.000    0.175 -0.111 -0.000   -0.140  0.261  0.000
 F          0.376  0.443 -0.000    0.661  0.158  0.000   -0.381  0.180  0.000
 Br         0.027 -0.131 -0.000   -0.219  0.006 -0.000   -0.012  0.027  0.000
 F         -0.332  0.475 -0.000    0.519 -0.223 -0.000    0.523  0.094  0.000
 I          0.066 -0.070  0.000   -0.017  0.013  0.000    0.007 -0.079 -0.000
 I         -0.002  0.008 -0.000   -0.080  0.006  0.000   -0.011 -0.037 -0.000
 I         -0.094 -0.085  0.000   -0.020  0.008  0.000   -0.022 -0.085 -0.000
 TransDip  -0.002 -0.021  0.000   -0.035  0.001  0.000   -0.006 -0.017 -0.000

 Mode:                13                     14                     15
 Frequency:       317.05                 343.12                 439.44
 Force Cnst:      0.7341                 0.8627                 1.8818
 Red. Mass:      12.3945                12.4379                16.5399
 IR Active:          YES                    YES                    YES
 IR Intens:        1.441                  0.044                  2.673
 Raman Active:       YES                    YES                    YES
               X      Y      Z        X      Y      Z        X      Y      Z
 C         -0.000  0.000  0.292    0.000 -0.000  0.302    0.248 -0.183 -0.000
 C          0.000  0.000  0.697    0.000 -0.000 -0.094    0.139 -0.003  0.000
 C          0.000  0.000  0.193   -0.000 -0.000 -0.344    0.283  0.173 -0.000
 C          0.000  0.000 -0.354   -0.000 -0.000 -0.533    0.292  0.014 -0.000
 C          0.000  0.000 -0.454    0.000 -0.000  0.135    0.328 -0.022  0.000
 C         -0.000  0.000 -0.144    0.000 -0.000  0.652    0.265 -0.060  0.000
 F         -0.000  0.000 -0.166    0.000  0.000 -0.151   -0.111 -0.474  0.000
 Br        -0.000  0.000 -0.033   -0.000 -0.000  0.002   -0.112  0.006 -0.000
 F          0.000 -0.000 -0.099   -0.000 -0.000  0.176   -0.058  0.502  0.000
 I         -0.000 -0.000  0.012   -0.000  0.000  0.009   -0.001  0.006  0.000
 I         -0.000 -0.000  0.018    0.000  0.000 -0.003   -0.046  0.000 -0.000
 I          0.000 -0.000  0.008   -0.000  0.000 -0.022   -0.005 -0.006 -0.000
 TransDip  -0.000  0.000  0.038    0.000  0.000 -0.007    0.052 -0.009 -0.000

 Mode:                16                     17                     18
 Frequency:       557.58                 599.55                 640.03
 Force Cnst:      2.2073                 2.7820                 2.9373
 Red. Mass:      12.0503                13.1358                12.1699
 IR Active:          YES                    YES                    YES
 IR Intens:        0.191                 36.691                  0.004
 Raman Active:       YES                    YES                    YES
               X      Y      Z        X      Y      Z        X      Y      Z
 C         -0.000  0.000 -0.157    0.137 -0.133 -0.000   -0.000 -0.000 -0.571
 C         -0.000  0.000  0.307   -0.048 -0.032  0.000   -0.000 -0.000 -0.029
 C         -0.000  0.000 -0.099   -0.180 -0.035  0.000    0.000  0.000  0.615
 C         -0.000 -0.000 -0.400   -0.141  0.545 -0.000   -0.000 -0.000 -0.359
 C          0.000 -0.000  0.733    0.013  0.506  0.000   -0.000 -0.000 -0.013
 C         -0.000 -0.000 -0.411    0.113  0.454  0.000   -0.000 -0.000  0.378
 F         -0.000  0.000  0.048    0.190 -0.241  0.000    0.000 -0.000  0.106
 Br         0.000  0.000 -0.011    0.010 -0.010 -0.000    0.000  0.000  0.000
 F          0.000  0.000  0.036   -0.140 -0.140 -0.000    0.000  0.000 -0.112
 I          0.000  0.000  0.003    0.004 -0.028  0.000    0.000  0.000  0.003
 I         -0.000  0.000 -0.011   -0.000 -0.004  0.000    0.000 -0.000  0.000
 I          0.000  0.000  0.004   -0.008 -0.028 -0.000    0.000  0.000 -0.005
 TransDip  -0.000 -0.000 -0.014   -0.018  0.193 -0.000   -0.000 -0.000  0.002

 Mode:                19                     20                     21
 Frequency:       643.26                 652.74                 698.37
 Force Cnst:      3.2067                 3.4365                 3.4685
 Red. Mass:      13.1531                13.6891                12.0704
 IR Active:          YES                    YES                    YES
 IR Intens:       18.692                 38.581                  3.101
 Raman Active:       YES                    YES                    YES
               X      Y      Z        X      Y      Z        X      Y      Z
 C         -0.183  0.002 -0.000    0.424  0.330 -0.000   -0.000 -0.000  0.545
 C          0.221 -0.320  0.000    0.364  0.204 -0.000   -0.000 -0.000 -0.520
 C          0.397 -0.348  0.000   -0.069 -0.127  0.000   -0.000  0.000  0.514
 C          0.492 -0.092 -0.000   -0.017 -0.094 -0.000   -0.000  0.000 -0.251
 C          0.089  0.285 -0.000    0.149 -0.117  0.000    0.000  0.000  0.121
 C         -0.168  0.169 -0.000    0.496  0.183  0.000   -0.000 -0.000 -0.285
 F          0.053  0.221  0.000   -0.266  0.131  0.000    0.000 -0.000 -0.072
 Br        -0.045  0.017 -0.000   -0.067 -0.009  0.000    0.000 -0.000  0.008
 F         -0.288 -0.048 -0.000   -0.111 -0.293 -0.000   -0.000 -0.000 -0.065
 I         -0.011  0.007  0.000   -0.002  0.005  0.000    0.000 -0.000  0.001
 I         -0.007 -0.008  0.000   -0.010  0.005 -0.000   -0.000  0.000  0.001
 I          0.001 -0.006  0.000   -0.017 -0.016 -0.000    0.000  0.000  0.002
 TransDip   0.115 -0.077  0.000    0.185  0.074 -0.000    0.000  0.000  0.056

 Mode:                22                     23                     24
 Frequency:       798.59                1044.35                1058.05
 Force Cnst:      4.7567                 8.6444                 8.1001
 Red. Mass:      12.6592                13.4521                12.2808
 IR Active:          YES                    YES                    YES
 IR Intens:        7.863                 20.422                 15.984
 Raman Active:       YES                    YES                    YES
               X      Y      Z        X      Y      Z        X      Y      Z
 C         -0.125 -0.064 -0.000   -0.056  0.245  0.000   -0.015  0.258 -0.000
 C         -0.284 -0.003  0.000   -0.210  0.502 -0.000    0.617  0.137  0.000
 C         -0.096  0.061 -0.000    0.060  0.362  0.000    0.040 -0.058  0.000
 C          0.061  0.355  0.000    0.396 -0.288 -0.000   -0.136  0.365  0.000
 C          0.740 -0.035 -0.000    0.027  0.103  0.000   -0.044  0.029 -0.000
 C          0.015 -0.359  0.000   -0.220  0.029  0.000   -0.385 -0.443  0.000
 F         -0.117  0.163  0.000    0.113 -0.276 -0.000    0.066 -0.150  0.000
 Br         0.032 -0.001 -0.000    0.012 -0.005  0.000   -0.032  0.000 -0.000
 F         -0.131 -0.140  0.000   -0.156 -0.303 -0.000   -0.021 -0.044 -0.000
 I          0.002 -0.005 -0.000   -0.001  0.002  0.000    0.000 -0.004 -0.000
 I         -0.019  0.000  0.000   -0.001 -0.003  0.000    0.003 -0.001  0.000
 I          0.004  0.007 -0.000    0.001 -0.000 -0.000    0.003  0.006  0.000
 TransDip   0.090 -0.006 -0.000   -0.037  0.140  0.000    0.120  0.046 -0.000

 Mode:                25                     26                     27
 Frequency:      1237.82                1262.75                1372.83
 Force Cnst:     11.1918                11.2778                13.6199
 Red. Mass:      12.3975                12.0044                12.2657
 IR Active:          YES                    YES                    YES
 IR Intens:        2.952                  0.010                192.865
 Raman Active:       YES                    YES                    YES
               X      Y      Z        X      Y      Z        X      Y      Z
 C         -0.260  0.213 -0.000   -0.305 -0.148  0.000   -0.464  0.197 -0.000
 C          0.196 -0.032  0.000    0.023  0.356  0.000   -0.007 -0.091  0.000
 C         -0.311 -0.167  0.000    0.255 -0.197 -0.000    0.502  0.174  0.000
 C         -0.221 -0.334  0.000   -0.372 -0.279 -0.000   -0.246  0.229  0.000
 C          0.538 -0.058  0.000    0.061  0.512 -0.000   -0.018 -0.431  0.000
 C         -0.236  0.398 -0.000    0.324 -0.256  0.000    0.258  0.228 -0.000
 F          0.106 -0.131  0.000   -0.008 -0.007 -0.000    0.080 -0.107  0.000
 Br        -0.004  0.000  0.000   -0.000 -0.000 -0.000    0.000  0.003  0.000
 F          0.114  0.122 -0.000    0.021  0.008  0.000   -0.093 -0.106 -0.000
 I          0.000  0.003 -0.000   -0.000  0.001  0.000    0.001 -0.000 -0.000
 I         -0.003 -0.000 -0.000   -0.000 -0.000  0.000    0.000  0.002 -0.000
 I         -0.000 -0.004  0.000    0.000  0.000 -0.000   -0.001 -0.001  0.000
 TransDip   0.055  0.000 -0.000    0.003 -0.002 -0.000    0.026  0.444 -0.000

 Mode:                28                     29                     30
 Frequency:      1413.27                1561.74                1565.15
 Force Cnst:     14.5848                17.2934                17.3338
 Red. Mass:      12.3936                12.0341                12.0097
 IR Active:          YES                    YES                    YES
 IR Intens:      146.631                 18.849                 12.702
 Raman Active:       YES                    YES                    YES
               X      Y      Z        X      Y      Z        X      Y      Z
 C         -0.080  0.569 -0.000    0.021 -0.388  0.000    0.521  0.213 -0.000
 C         -0.367  0.014  0.000   -0.035  0.603 -0.000   -0.330 -0.093  0.000
 C         -0.113 -0.554  0.000    0.126 -0.450  0.000    0.477 -0.107 -0.000
 C          0.220  0.154 -0.000    0.081  0.201 -0.000   -0.403 -0.087  0.000
 C         -0.120 -0.004 -0.000    0.008 -0.344  0.000    0.141  0.061 -0.000
 C          0.216 -0.163  0.000   -0.200  0.235 -0.000   -0.361  0.032  0.000
 F          0.059 -0.157  0.000   -0.023  0.045 -0.000   -0.021 -0.011  0.000
 Br         0.012 -0.000 -0.000    0.000 -0.003 -0.000    0.002  0.000  0.000
 F          0.070  0.147 -0.000    0.018  0.043 -0.000   -0.027 -0.002  0.000
 I         -0.002  0.000  0.000   -0.001  0.001 -0.000    0.000  0.001 -0.000
 I         -0.000  0.000  0.000    0.000  0.000  0.000    0.001 -0.000 -0.000
 I         -0.002 -0.000  0.000    0.001  0.001  0.000    0.000 -0.001  0.000
 TransDip  -0.387  0.025 -0.000    0.014 -0.138  0.000    0.113  0.014 -0.000

 STANDARD THERMODYNAMIC QUANTITIES AT   298.15 K  AND     1.00 ATM

   This Molecule has  0 Imaginary Frequencies
   Zero point vibrational energy:       25.786 kcal/mol

   Atom    1 Element C  Has Mass   12.00000
   Atom    2 Element C  Has Mass   12.00000
   Atom    3 Element C  Has Mass   12.00000
   Atom    4 Element C  Has Mass   12.00000
   Atom    5 Element C  Has Mass   12.00000
   Atom    6 Element C  Has Mass   12.00000
   Atom    7 Element F  Has Mass   18.99840
   Atom    8 Element Br Has Mass   78.91830
   Atom    9 Element F  Has Mass   18.99840
   Atom   10 Element I  Has Mass  126.90440
   Atom   11 Element I  Has Mass  126.90440
   Atom   12 Element I  Has Mass  126.90440
   Molecular Mass:   569.628300 amu
   Principal axes and moments of inertia in amu*Bohr^2:
                             1           2           3
    Eigenvalues --     9741.98829  9926.75603 19668.74432
          X               0.08074     0.99674     0.00000
          Y               0.99674    -0.08074     0.00000
          Z              -0.00000    -0.00000     1.00000
   Rotational Symmetry Number is   1
   The Molecule is an Asymmetric Top
   Translational Enthalpy:        0.889 kcal/mol
   Rotational Enthalpy:           0.889 kcal/mol
   Vibrational Enthalpy:         31.994 kcal/mol
   gas constant (RT):             0.592 kcal/mol
   Translational Entropy:        44.904  cal/mol.K
   Rotational Entropy:           35.896  cal/mol.K
   Vibrational Entropy:          41.690  cal/mol.K

   Total Enthalpy:               34.364 kcal/mol
   Total Entropy:               122.490  cal/mol.K

 ======================================================================

 STANDARD THERMODYNAMIC QUANTITIES FOR ANHARMONIC VIBRATION -- TOSH

   Zero point vibrational energy: ************ kcal/mol

   Vibrational Enthalpy:       Infinity kcal/mol
   Vibrational Entropy:             NaN  cal/mol.K

   Total Enthalpy:             Infinity kcal/mol
   Total Entropy:                   NaN  cal/mol.K

 ======================================================================

 STANDARD THERMODYNAMIC QUANTITIES FOR ANHARMONIC VIBRATION -- VPT2

   Zero point vibrational energy: ************ kcal/mol

   Vibrational Enthalpy:       Infinity kcal/mol
   Vibrational Entropy:             NaN  cal/mol.K

   Total Enthalpy:             Infinity kcal/mol
   Total Entropy:                   NaN  cal/mol.K

 ======================================================================

Archival summary:
1\1\february\FREQ\ProcedureUnspecified\BasisUnspecified\3r126\taweetha\MonDec207:01:092019MonDec207:01:092019\0\\#,FREQ,ProcedureUnspecified,BasisUnspecified,\\0,1\I\C,1,2.1323\C,2,1.40585,1,120.386\C,3,1.39417,2,119.193,1,180,0\F,4,1.33643,3,119.765,2,-180,0\C,4,1.38975,3,122.066,2,0,0\C,6,1.38971,4,117.936,3,-0,0\F,7,1.33627,6,118.221,4,-180,0\C,7,1.39382,6,121.999,4,0,0\Br,6,1.88995,4,120.976,3,-180,0\I,9,2.12615,7,116.237,6,180,0\I,3,2.1294,2,124.577,1,-0,0\\\@

 Total job time:  880.43s(wall), 5027.35s(cpu) 
 Mon Dec  2 07:01:09 2019

        *************************************************************
        *                                                           *
        *  Thank you very much for using Q-Chem.  Have a nice day.  *
        *                                                           *
        *************************************************************
