# Supplementary material for: Geometric and energetic data from quantum chemical calculations of halobenzenes and xylenes
Source: Data Brief. 2020 Mar 5;30:105386. doi: 10.1016/j.dib.2020.105386 (PMC7114895; doi:10.1016/j.dib.2020.105386)
Supplement: Supplementary file 1 [file mmc1.zip › halobenzene/B3LYP/FBrIBrBrI.out]

                  Welcome to Q-Chem
     A Quantum Leap Into The Future Of Chemistry


 Q-Chem 5.2 (devel), Q-Chem, Inc., Pleasanton, CA (2019)

 Yihan Shao,  Zhengting Gan,  E. Epifanovsky,  A. T. B. Gilbert,  M. Wormit,  
 J. Kussmann,  A. W. Lange,  A. Behn,  Jia Deng,  Xintian Feng,  D. Ghosh,  
 M. Goldey,  P. R. Horn,  L. D. Jacobson,  I. Kaliman,  T. Kus,  A. Landau,  
 Jie Liu,  E. I. Proynov,  R. M. Richard,  R. P. Steele,  E. J. Sundstrom,  
 H. L. Woodcock III,  P. M. Zimmerman,  D. Zuev,  B. Albrecht,  E. Alguire,  
 S. A. Baeppler,  D. Barton,  Z. Benda,  Y. A. Bernard,  E. J. Berquist,  
 K. B. Bravaya,  H. Burton,  D. Casanova,  Chun-Min Chang,  Yunqing Chen,  
 A. Chien,  K. D. Closser,  M. P. Coons,  S. Coriani,  S. Dasgupta,  
 A. L. Dempwolff,  M. Diedenhofen,  Hainam Do,  R. G. Edgar,  Po-Tung Fang,  
 S. Faraji,  S. Fatehi,  Qingguo Feng,  K. D. Fenk,  J. Fosso-Tande,  
 J. Gayvert,  Qinghui Ge,  A. Ghysels,  G. Gidofalvi,  J. Gomes,  
 J. Gonthier,  A. Gunina,  D. Hait,  M. W. D. Hanson-Heine,  
 P. H. P. Harbach,  A. W. Hauser,  M. F. Herbst,  J. E. Herr,  
 E. G. Hohenstein,  Z. C. Holden,  Kerwin Hui,  B. C. Huynh,  T.-C. Jagau,  
 Hyunjun Ji,  B. Kaduk,  K. Khistyaev,  Jaehoon Kim,  P. Klunzinger,  K. Koh,  
 D. Kosenkov,  L. Koulias,  T. Kowalczyk,  C. M. Krauter,  A. Kunitsa,  
 Ka Un Lao,  A. Laurent,  K. V. Lawler,  Joonho Lee,  D. Lefrancois,  
 S. Lehtola,  D. S. Levine,  Yi-Pei Li,  You-Sheng Lin,  Fenglai Liu,  
 E. Livshits,  A. Luenser,  P. Manohar,  E. Mansoor,  S. F. Manzer,  
 Shan-Ping Mao,  Yuezhi Mao,  N. Mardirossian,  A. V. Marenich,  
 T. Markovich,  L. A. Martinez-Martinez,  S. A. Maurer,  N. J. Mayhall,  
 S. C. McKenzie,  J.-M. Mewes,  P. Morgante,  A. F. Morrison,  
 J. W. Mullinax,  K. Nanda,  T. S. Nguyen-Beck,  R. Olivares-Amaya,  
 J. A. Parkhill,  Zheng Pei,  T. M. Perrine,  F. Plasser,  P. Pokhilko,  
 S. Prager,  A. Prociuk,  E. Ramos,  D. R. Rehn,  F. Rob,  M. Scheurer,  
 M. Schneider,  N. Sergueev,  S. M. Sharada,  S. Sharma,  D. W. Small,  
 T. Stauch,  T. Stein,  Yu-Chuan Su,  A. J. W. Thom,  A. Tkatchenko,  
 T. Tsuchimochi,  N. M. Tubman,  L. Vogt,  M. L. Vidal,  O. Vydrov,  
 M. A. Watson,  J. Wenzel,  M. de Wergifosse,  T. A. Wesolowski,  A. White,  
 J. Witte,  A. Yamada,  Jun Yang,  K. Yao,  S. Yeganeh,  S. R. Yost,  
 Zhi-Qiang You,  A. Zech,  Igor Ying Zhang,  Xing Zhang,  Yan Zhao,  
 Ying Zhu,  B. R. Brooks,  G. K. L. Chan,  C. J. Cramer,  M. S. Gordon,  
 W. J. Hehre,  A. Klamt,  M. W. Schmidt,  C. D. Sherrill,  D. G. Truhlar,  
 A. Aspuru-Guzik,  R. Baer,  A. T. Bell,  N. A. Besley,  Jeng-Da Chai,  
 A. E. DePrince, III,  R. A. DiStasio Jr.,  A. Dreuw,  B. D. Dunietz,  
 T. R. Furlani,  Chao-Ping Hsu,  Yousung Jung,  Jing Kong,  D. S. Lambrecht,  
 WanZhen Liang,  C. Ochsenfeld,  V. A. Rassolov,  L. V. Slipchenko,  
 J. E. Subotnik,  T. Van Voorhis,  J. M. Herbert,  A. I. Krylov,  
 P. M. W. Gill,  M. Head-Gordon

 Contributors to earlier versions of Q-Chem not listed above: 
 R. D. Adamson,  B. Austin,  J. Baker,  G. J. O. Beran,  K. Brandhorst,  
 S. T. Brown,  E. F. C. Byrd,  A. K. Chakraborty,  C.-L. Cheng,  
 Siu Hung Chien,  D. M. Chipman,  D. L. Crittenden,  H. Dachsel,  
 R. J. Doerksen,  A. D. Dutoi,  L. Fusti-Molnar,  W. A. Goddard III,  
 A. Golubeva-Zadorozhnaya,  S. R. Gwaltney,  G. Hawkins,  A. Heyden,  
 S. Hirata,  G. Kedziora,  F. J. Keil,  C. Kelley,  Jihan Kim,  R. A. King,  
 R. Z. Khaliullin,  P. P. Korambath,  W. Kurlancheek,  A. M. Lee,  M. S. Lee,  
 S. V. Levchenko,  Ching Yeh Lin,  D. Liotard,  R. C. Lochan,  I. Lotan,  
 P. E. Maslen,  N. Nair,  D. P. O'Neill,  D. Neuhauser,  E. Neuscamman,  
 C. M. Oana,  R. Olson,  B. Peters,  R. Peverati,  P. A. Pieniazek,  
 Y. M. Rhee,  J. Ritchie,  M. A. Rohrdanz,  E. Rosta,  N. J. Russ,  
 H. F. Schaefer III,  N. E. Schultz,  N. Shenvi,  A. C. Simmonett,  A. Sodt,  
 D. Stuck,  K. S. Thanthiriwatte,  V. Vanovschi,  Tao Wang,  A. Warshel,  
 C. F. Williams,  Q. Wu,  X. Xu,  W. Zhang

 Please cite Q-Chem as follows:
 Y. Shao et al., Mol. Phys. 113, 184-215 (2015)
 DOI: 10.1080/00268976.2014.952696

 Q-Chem 5.2.1 for Intel X86 EM64T Linux

 Parts of Q-Chem use Armadillo 8.300.2 (Tropical Shenanigans).
 http://arma.sourceforge.net/

 Q-Chem begins on Mon Dec  2 07:01:09 2019  

Host: 
0

     Scratch files written to /scratch/taweetham/qchem684//
NAlpha2: 256
NElect   256
Mult     1

Checking the input file for inconsistencies... 	...done.

--------------------------------------------------------------
User input:
--------------------------------------------------------------
$MOLECULE
0 1
C   
C	1	CC
C	2	CC	1	120.0		
C	3	CC	2	120.0	1	0.0
C	4	CC	3	120.0	2	0.0	
C	5 	CC	4	120.0	3	0.0
F	1	CF	2	120.0	3	180.0
Br	2	CBr	3	120.0	4	180.0
I	3	CI	4	120.0	5	180.0
Br	4	CBr	5	120.0	6	180.0
Br	5	CBr	6	120.0	1	180.0
I	6	CI	1	120.0	2	180.0

CC=1.39483
CH=1.08673
CF=1.33960
CCl=1.72090
CBr=1.89068
CI=2.07886
$END

$REM
   JOB_TYPE	OPTIMIZATION
   BASIS	6-311++G**
   METHOD	B3LYP
   MEM_TOTAL	64000
   SYM_IGNORE	TRUE
$END

--------------------------------------------------------------
 ----------------------------------------------------------------
             Standard Nuclear Orientation (Angstroms)
    I     Atom           X                Y                Z
 ----------------------------------------------------------------
    1      C       0.0000000000     0.0000000000     0.0000000000
    2      C       0.0000000000     0.0000000000     1.3948300000
    3      C       1.2079582140     0.0000000000     2.0922450000
    4      C       2.4159164279     0.0000000000     1.3948300000
    5      C       2.4159164279     0.0000000000    -0.0000000000
    6      C       1.2079582140     0.0000000000    -0.6974150000
    7      F      -1.1601276309    -0.0000000000    -0.6698000000
    8      Br     -1.6373769104    -0.0000000000     2.3401700000
    9      I       1.2079582140    -0.0000000000     4.1711050000
   10      Br      4.0532933383    -0.0000000000     2.3401700000
   11      Br      4.0532933383    -0.0000000000    -0.9453400000
   12      I       1.2079582140    -0.0000000000    -2.7762750000
 ----------------------------------------------------------------
 Nuclear Repulsion Energy =        3705.39609268 hartrees
 There are      128 alpha and      128 beta electrons
 Requested basis set is 6-311++G(d,p)
 There are 147 shells and 422 basis functions

 Total QAlloc Memory Limit  64000 MB
 Mega-Array Size       188 MB
 MEM_STATIC part       192 MB
 A cutoff of  1.0D-11 yielded   6547 shell pairs
 There are     60033 function pairs (     66863 Cartesian)
 Smallest overlap matrix eigenvalue = 5.72E-07

 Q-Chem warning in module stvman/mkSTV.C, line 318:

 Overlap eigenvalue is smaller than square root of threshold
 Use THRESH >= 12 to get rid of this warning

 Linear dependence detected in AO basis
 Tighter screening thresholds may be required for diffuse basis sets
 Use S2THRESH > 14 and THRESH = 14 in case of SCF convergence issues
 Number of orthogonalized atomic orbitals = 421
 Maximum deviation from orthogonality = 1.807E-10

 Scale SEOQF with 1.000000e-01/1.000000e-01/1.000000e-01

 Standard Electronic Orientation quadrupole field applied
 Nucleus-field energy     =    -0.0000001395 hartrees
 Guess from superposition of atomic densities
 Warning:  Energy on first SCF cycle will be non-variational
 SAD guess density has 256.000000 electrons

 -----------------------------------------------------------------------
  General SCF calculation program by
  Eric Jon Sundstrom, Paul Horn, Yuezhi Mao, Dmitri Zuev, Alec White,
  David Stuck, Shaama M.S., Shane Yost, Joonho Lee, David Small,
  Daniel Levine, Susi Lehtola, Hugh Burton, Evgeny Epifanovsky,
  Bang C. Huynh
 -----------------------------------------------------------------------
 Exchange:     0.2000 Hartree-Fock + 0.0800 Slater + 0.7200 B88
 Correlation:  0.1900 VWN1RPA + 0.8100 LYP
 Using SG-1 standard quadrature grid
 using 6 threads for integral computing
 -------------------------------------------------------
 OpenMP Integral computing Module                
 Release: version 2.0, May 2017, Q-Chem Inc. Pleasanton 
 -------------------------------------------------------
 A restricted SCF calculation will be
 performed using DIIS
 SCF converges when DIIS error is below 1.0e-08
 ---------------------------------------
  Cycle       Energy         DIIS error
 ---------------------------------------
    1  -21892.3935789804      2.88e-02  
    2  -21889.9297679888      2.09e-03  
    3  -21889.8521642211      2.73e-03  
    4  -21889.9655307544      8.80e-04  
    5  -21889.9843086965      2.03e-04  
    6  -21889.9848816055      8.30e-05  
    7  -21889.9849967019      2.53e-05  
    8  -21889.9850093542      1.13e-05  
    9  -21889.9850118627      1.73e-06  
   10  -21889.9850118982      8.09e-07  
   11  -21889.9850119094      3.94e-07  
   12  -21889.9850119124      9.29e-08  
   13  -21889.9850119121      3.38e-08  
   14  -21889.9850119142      7.20e-09  Convergence criterion met
 ---------------------------------------
 SCF time:   CPU 297.86s  wall 54.00s 
 SCF   energy in the final basis set =   -21889.9850119142
 Total energy in the final basis set =   -21889.9850119142

 --------------------------------------------------------------

                    Orbital Energies (a.u.)
 --------------------------------------------------------------

 Alpha MOs
 -- Occupied --
*****************-482.8585-482.8575-482.8555-176.3214-176.3196-165.7252
********-165.7230-165.7228-165.7213-165.7211 -62.5114 -62.5105 -62.5085
-56.3321 -56.3311 -56.3292 -56.3280 -56.3276 -56.3271 -56.3266 -56.3252
-56.3247 -35.8179 -35.8163 -31.3113 -31.3096 -31.3052 -31.3047 -31.3036
-31.3030 -24.7303 -22.9618 -22.9604 -22.9601 -22.9600 -22.9587 -22.9583
-22.9557 -22.9557 -22.9541 -22.9541 -10.3154 -10.2802 -10.2775 -10.2773
-10.2689 -10.2667  -8.7203  -8.7195  -8.7176  -6.5526  -6.5516  -6.5498
 -6.5387  -6.5380  -6.5378  -6.5369  -6.5361  -6.5351  -6.3675  -6.3660
 -4.7806  -4.7789  -4.7653  -4.7643  -4.7639  -4.7627  -2.6633  -2.6624
 -2.6605  -2.6597  -2.6589  -2.6589  -2.6580  -2.6570  -2.6561  -2.6478
 -2.6477  -2.6471  -2.6470  -2.6452  -2.6451  -2.0466  -2.0450  -2.0417
 -2.0410  -2.0402  -2.0394  -2.0278  -2.0276  -2.0264  -2.0263  -1.2732
 -0.9448  -0.8768  -0.8524  -0.8216  -0.7856  -0.7490  -0.7212  -0.6619
 -0.6458  -0.6182  -0.5697  -0.5646  -0.5157  -0.4921  -0.4566  -0.4499
 -0.4467  -0.4195  -0.4168  -0.3835  -0.3808  -0.3599  -0.3447  -0.3343
 -0.3246  -0.3145  -0.3095  -0.2928  -0.2758  -0.2684  -0.2585  -0.2577
 -- Virtual --
 -0.0980  -0.0707  -0.0605  -0.0558  -0.0322  -0.0110  -0.0081   0.0034
  0.0230   0.0263   0.0404   0.0452   0.0485   0.0534   0.0566   0.0650
  0.0654   0.0675   0.0823   0.0828   0.0879   0.0886   0.0942   0.1022
  0.1057   0.1208   0.1231   0.1310   0.1352   0.1373   0.1520   0.1608
  0.1689   0.1818   0.1839   0.1907   0.1954   0.1965   0.2007   0.2043
  0.2122   0.2222   0.2271   0.2316   0.2426   0.2494   0.2509   0.2554
  0.2669   0.2687   0.2896   0.3012   0.3115   0.3211   0.3473   0.3630
  0.3662   0.3708   0.3823   0.3917   0.3979   0.4055   0.4160   0.4162
  0.4189   0.4278   0.4300   0.4318   0.4435   0.4514   0.4567   0.4653
  0.4788   0.4885   0.4955   0.5027   0.5052   0.5077   0.5110   0.5297
  0.5356   0.5472   0.5488   0.5496   0.5621   0.5740   0.5800   0.6026
  0.6038   0.6120   0.6221   0.6360   0.6526   0.6701   0.6811   0.6841
  0.6876   0.7138   0.7146   0.7315   0.7395   0.7538   0.7677   0.7714
  0.8005   0.8109   0.8261   0.8368   0.8474   0.8834   0.8907   0.9207
  0.9361   0.9380   0.9854   1.0033   1.0216   1.0364   1.0747   1.0873
  1.1085   1.1102   1.1231   1.1672   1.2077   1.2227   1.2419   1.3190
  1.3329   1.3506   1.3643   1.3645   1.4159   1.4303   1.4371   1.4605
  1.4745   1.4772   1.4889   1.5250   1.5591   1.5817   1.6016   1.7187
  1.7215   1.7476   1.7510   1.8118   1.8174   1.8425   1.8491   1.8906
  1.9869   2.0085   2.0116   2.0265   2.0514   2.0821   2.1064   2.1126
  2.1669   2.1829   2.2049   2.2361   2.2574   2.2669   2.2939   2.3325
  2.3507   2.3771   2.4583   2.5689   2.6919   2.7134   2.7866   2.8123
  2.8228   2.9285   2.9646   3.0259   3.0414   3.0787   3.1375   3.1687
  3.3800   3.4025   3.6320   3.7506   3.7520   3.8063   3.8744   3.9433
  3.9567   3.9613   3.9665   3.9864   3.9902   3.9946   4.0075   4.0178
  4.0293   4.0494   4.0564   4.0566   4.0670   4.0748   4.0768   4.1265
  4.1286   4.1647   4.2235   4.2506   4.2764   4.2926   4.3032   4.3723
  4.4019   4.4319   4.4944   4.5743   4.8298   4.8349   6.0109   6.0244
  6.1099   6.1304   6.1461   6.1782   6.3014   6.4358   6.6603   6.7286
  6.7635   6.8259   7.5361   7.5484   7.5717   7.6543   7.6695   7.7054
  7.7224   7.7555   7.7972  23.2071  23.7787  23.7853  23.9479  23.9550
 24.0442  27.8978  27.9451  28.3484  28.3591  28.4219  28.4254  28.4271
 28.4459  28.5234  28.5284  28.5445  28.5532  28.5594  28.5601  28.6168
 28.6291  28.7233  28.7410  47.9314  48.0139  48.0651  66.7728 127.8881
127.8967 127.9477 127.9603 127.9759 127.9797 151.6883 151.7303 289.7325
289.7451 289.7692 289.8530 289.8692 289.9043 289.9444 289.9762 290.0191
********1020.83441020.89781901.85261901.8968
 --------------------------------------------------------------

          Ground-State Mulliken Net Atomic Charges

     Atom                 Charge (a.u.)
  ----------------------------------------
      1 C                    -0.928881
      2 C                     0.823820
      3 C                    -0.010752
      4 C                    -0.270174
      5 C                     0.349884
      6 C                     0.525951
      7 F                    -0.094584
      8 Br                   -0.154308
      9 I                     0.107215
     10 Br                   -0.247162
     11 Br                   -0.195919
     12 I                     0.094909
  ----------------------------------------
  Sum of atomic charges =     0.000000

 -----------------------------------------------------------------
                    Cartesian Multipole Moments
 -----------------------------------------------------------------
    Charge (ESU x 10^10)
                -0.0000
    Dipole Moment (Debye)
         X       0.6701      Y       0.0000      Z       0.3223
       Tot       0.7436
    Quadrupole Moments (Debye-Ang)
        XX    -147.9522     XY       0.0000     YY    -151.3849
        XZ      -2.0513     YZ      -0.0000     ZZ    -141.3458
    Octopole Moments (Debye-Ang^2)
       XXX    -642.2222    XXY       0.0000    XYY    -224.8683
       YYY       0.0000    XXZ    -121.5832    XYZ      -0.0000
       YYZ    -129.8631    XZZ    -207.9626    YZZ       0.0000
       ZZZ    -365.0324
    Hexadecapole Moments (Debye-Ang^3)
      XXXX   -4851.2926   XXXY       0.0000   XXYY    -898.4812
      XYYY      -0.0000   YYYY    -190.7395   XXXZ    -350.8879
      XXYZ      -0.0000   XYYZ    -114.7483   YYYZ      -0.0000
      XXZZ   -1771.6240   XYZZ      -0.0000   YYZZ   -1059.8639
      XZZZ    -329.5534   YZZZ      -0.0000   ZZZZ   -5583.9708
 -----------------------------------------------------------------
 Calculating analytic gradient of the SCF energy
 Gradient of SCF Energy
            1           2           3           4           5           6
    1  -0.0039436   0.0055409  -0.0010161  -0.0037562  -0.0025713   0.0032298
    2   0.0000000   0.0000000  -0.0000000  -0.0000000   0.0000000  -0.0000000
    3  -0.0038194   0.0017958   0.0006305  -0.0000515  -0.0017011   0.0015119
            7           8           9          10          11          12
    1  -0.0040054   0.0088237   0.0003854  -0.0068692  -0.0057739   0.0099559
    2  -0.0000000  -0.0000000   0.0000000  -0.0000000   0.0000000   0.0000000
    3  -0.0028460   0.0074642  -0.0161576  -0.0006108   0.0005125   0.0132714
 Max gradient component =       1.616E-02
 RMS gradient           =       4.936E-03
 Gradient time:  CPU 102.44 s  wall 17.19 s
 Geometry Optimization Parameters
   NAtoms,    NIC,     NZ,  NCons,   NDum,   NFix, NCnnct, MaxDiis
       12      78      12       0       0       0       0       0


** GEOMETRY OPTIMIZATION IN DELOCALIZED INTERNAL COORDINATES **
   Searching for a Minimum

   Optimization Cycle:   1

                       Coordinates (Angstroms)
     ATOM                X               Y               Z
      1  C         0.0000000000    0.0000000000    0.0000000000
      2  C         0.0000000000    0.0000000000    1.3948300000
      3  C         1.2079582140    0.0000000000    2.0922450000
      4  C         2.4159164279    0.0000000000    1.3948300000
      5  C         2.4159164279    0.0000000000    0.0000000000
      6  C         1.2079582140    0.0000000000   -0.6974150000
      7  F        -1.1601276309    0.0000000000   -0.6698000000
      8  Br       -1.6373769104    0.0000000000    2.3401700000
      9  I         1.2079582140    0.0000000000    4.1711050000
     10  Br        4.0532933383    0.0000000000    2.3401700000
     11  Br        4.0532933383    0.0000000000   -0.9453400000
     12  I         1.2079582140    0.0000000000   -2.7762750000
   Point Group: c1    Number of degrees of freedom:    30


   Energy is -21889.985011914


 Attempting to generate delocalized internal coordinates
 Initial Hessian constructed with Jon Baker's OPTIMIZE code

 21 Hessian modes will be used to form the next step
  Hessian Eigenvalues:
     0.124424    0.124424    0.201019    0.201019    0.201019    0.250000
     0.250000    0.250000    0.250000    0.250000    0.250000    0.250000
     0.250000    0.250000    0.426727    0.426727    0.464882    0.464882
     0.464882    0.464882    0.572947

 Minimum search - taking simple RFO step
 Searching for Lamda that Minimizes Along All modes
 Value Taken    Lamda =  -0.01320102
 Step Taken.  Stepsize is  0.241185

                             Maximum     Tolerance    Cnvgd?
         Gradient           0.032059      0.000300      NO
         Displacement       0.110601      0.001200      NO
         Energy change     *********      0.000001      NO


 New Cartesian Coordinates Obtained by Inverse Iteration

 Displacement from previous Coordinates is:  0.539871
 ----------------------------------------------------------------
             Standard Nuclear Orientation (Angstroms)
    I     Atom           X                Y                Z
 ----------------------------------------------------------------
    1      C       0.0376613008     0.0000000000     0.0168411623
    2      C       0.0079386322     0.0000000000     1.4041537644
    3      C       1.2169374253     0.0000000000     2.1287751816
    4      C       2.4344279684     0.0000000000     1.4087639737
    5      C       2.4393595661     0.0000000000    -0.0009236255
    6      C       1.2212000025     0.0000000000    -0.7080863576
    7      F      -1.1215422099     0.0000000000    -0.6457014257
    8      Br     -1.7188702675     0.0000000000     2.1975066910
    9      I       1.2039313922     0.0000000000     4.2697210415
   10      Br      4.1066532878     0.0000000000     2.3236369988
   11      Br      4.1064483612     0.0000000000    -0.9200318859
   12      I       1.0386023878     0.0000000000    -2.8301355186
 ----------------------------------------------------------------
 Nuclear Repulsion Energy =        3640.13455653 hartrees
 There are      128 alpha and      128 beta electrons
 Applying Cartesian multipole field
    Component          Value
    ---------          -----
     (2,0,0)        1.00000E-11
     (0,2,0)        2.00000E-11
     (0,0,2)       -3.00000E-11
 Nucleus-field energy     =    -0.0000001425 hartrees
 Requested basis set is 6-311++G(d,p)
 There are 147 shells and 422 basis functions
 A cutoff of  1.0D-11 yielded   6521 shell pairs
 There are     59783 function pairs (     66553 Cartesian)
 Smallest overlap matrix eigenvalue = 6.04E-07

 Q-Chem warning in module stvman/mkSTV.C, line 318:

 Overlap eigenvalue is smaller than square root of threshold
 Use THRESH >= 12 to get rid of this warning

 Linear dependence detected in AO basis
 Tighter screening thresholds may be required for diffuse basis sets
 Use S2THRESH > 14 and THRESH = 14 in case of SCF convergence issues
 Number of orthogonalized atomic orbitals = 421
 Maximum deviation from orthogonality = 1.246E-10
 Guess MOs from SCF MO coefficient file

 -----------------------------------------------------------------------
  General SCF calculation program by
  Eric Jon Sundstrom, Paul Horn, Yuezhi Mao, Dmitri Zuev, Alec White,
  David Stuck, Shaama M.S., Shane Yost, Joonho Lee, David Small,
  Daniel Levine, Susi Lehtola, Hugh Burton, Evgeny Epifanovsky,
  Bang C. Huynh
 -----------------------------------------------------------------------
 Exchange:     0.2000 Hartree-Fock + 0.0800 Slater + 0.7200 B88
 Correlation:  0.1900 VWN1RPA + 0.8100 LYP
 Using SG-1 standard quadrature grid
 using 6 threads for integral computing
 -------------------------------------------------------
 OpenMP Integral computing Module                
 Release: version 2.0, May 2017, Q-Chem Inc. Pleasanton 
 -------------------------------------------------------
 A restricted SCF calculation will be
 performed using DIIS
 SCF converges when DIIS error is below 1.0e-08
 ---------------------------------------
  Cycle       Energy         DIIS error
 ---------------------------------------
    1  -21889.9793004166      8.48e-04  
    2  -21889.9868074997      2.84e-04  
    3  -21889.9834040723      4.70e-04  
    4  -21889.9884920403      8.04e-05  
    5  -21889.9886134625      1.74e-05  
    6  -21889.9886184698      6.50e-06  
    7  -21889.9886192189      3.54e-06  
    8  -21889.9886194888      7.13e-07  
    9  -21889.9886194982      3.42e-07  
   10  -21889.9886195007      1.03e-07  
   11  -21889.9886194998      4.88e-08  
   12  -21889.9886195015      1.11e-08  
   13  -21889.9886195012      3.26e-09  Convergence criterion met
 ---------------------------------------
 SCF time:   CPU 274.06s  wall 50.00s 
 SCF   energy in the final basis set =   -21889.9886195012
 Total energy in the final basis set =   -21889.9886195012

 --------------------------------------------------------------

                    Orbital Energies (a.u.)
 --------------------------------------------------------------

 Alpha MOs
 -- Occupied --
*****************-482.8589-482.8578-482.8558-176.3235-176.3225-165.7274
********-165.7251-165.7250-165.7241-165.7239 -62.5117 -62.5106 -62.5087
-56.3325 -56.3314 -56.3294 -56.3283 -56.3279 -56.3272 -56.3268 -56.3252
-56.3249 -35.8199 -35.8189 -31.3135 -31.3125 -31.3070 -31.3066 -31.3061
-31.3056 -24.7287 -22.9639 -22.9629 -22.9624 -22.9622 -22.9614 -22.9611
-22.9576 -22.9576 -22.9566 -22.9566 -10.3128 -10.2853 -10.2829 -10.2791
-10.2773 -10.2702  -8.7205  -8.7195  -8.7176  -6.5529  -6.5518  -6.5498
 -6.5388  -6.5380  -6.5379  -6.5369  -6.5360  -6.5350  -6.3691  -6.3681
 -4.7824  -4.7813  -4.7666  -4.7657  -4.7657  -4.7648  -2.6637  -2.6624
 -2.6605  -2.6597  -2.6591  -2.6588  -2.6580  -2.6569  -2.6561  -2.6479
 -2.6478  -2.6470  -2.6469  -2.6451  -2.6450  -2.0480  -2.0468  -2.0433
 -2.0425  -2.0423  -2.0416  -2.0289  -2.0289  -2.0281  -2.0280  -1.2754
 -0.9388  -0.8729  -0.8461  -0.8198  -0.7836  -0.7472  -0.7133  -0.6606
 -0.6439  -0.6210  -0.5661  -0.5626  -0.5171  -0.4890  -0.4553  -0.4493
 -0.4414  -0.4175  -0.4149  -0.3797  -0.3791  -0.3565  -0.3434  -0.3270
 -0.3244  -0.3094  -0.3087  -0.2922  -0.2824  -0.2683  -0.2651  -0.2610
 -- Virtual --
 -0.1048  -0.0744  -0.0689  -0.0604  -0.0354  -0.0193  -0.0107  -0.0004
  0.0229   0.0264   0.0410   0.0445   0.0494   0.0534   0.0562   0.0644
  0.0663   0.0668   0.0819   0.0828   0.0886   0.0893   0.0952   0.1011
  0.1049   0.1194   0.1224   0.1299   0.1338   0.1385   0.1512   0.1606
  0.1620   0.1752   0.1819   0.1873   0.1940   0.1972   0.1985   0.1992
  0.2135   0.2213   0.2240   0.2285   0.2379   0.2439   0.2460   0.2554
  0.2630   0.2669   0.2883   0.3002   0.3064   0.3184   0.3468   0.3622
  0.3777   0.3819   0.3902   0.3994   0.3994   0.4048   0.4128   0.4153
  0.4167   0.4200   0.4273   0.4321   0.4435   0.4524   0.4573   0.4629
  0.4753   0.4889   0.4927   0.4995   0.5006   0.5071   0.5113   0.5178
  0.5267   0.5457   0.5464   0.5497   0.5604   0.5699   0.5755   0.5914
  0.5982   0.6028   0.6299   0.6353   0.6472   0.6596   0.6705   0.6737
  0.6772   0.7101   0.7118   0.7177   0.7312   0.7476   0.7581   0.7639
  0.8017   0.8057   0.8239   0.8330   0.8461   0.8781   0.8840   0.9118
  0.9348   0.9414   0.9774   1.0042   1.0073   1.0401   1.0678   1.0839
  1.0988   1.1115   1.1249   1.1650   1.1985   1.2161   1.2377   1.3045
  1.3215   1.3440   1.3566   1.3625   1.4154   1.4276   1.4403   1.4518
  1.4552   1.4696   1.4867   1.5297   1.5479   1.5774   1.5956   1.7131
  1.7196   1.7340   1.7545   1.8030   1.8095   1.8322   1.8474   1.8855
  1.9864   2.0006   2.0102   2.0107   2.0483   2.0690   2.0952   2.1152
  2.1571   2.1773   2.1994   2.2178   2.2455   2.2579   2.2804   2.3231
  2.3362   2.3711   2.4561   2.5658   2.6896   2.7106   2.7722   2.8090
  2.8208   2.9267   2.9579   3.0266   3.0314   3.0558   3.1250   3.1660
  3.3699   3.3893   3.6124   3.7433   3.7528   3.7910   3.8768   3.9462
  3.9588   3.9614   3.9801   3.9833   3.9888   3.9952   4.0032   4.0138
  4.0199   4.0322   4.0509   4.0628   4.0707   4.0714   4.0792   4.1216
  4.1288   4.1593   4.2067   4.2421   4.2683   4.2833   4.2931   4.3727
  4.4020   4.4275   4.4565   4.5492   4.8017   4.8390   6.0064   6.0180
  6.1000   6.1200   6.1378   6.1546   6.3004   6.4385   6.6445   6.7338
  6.7589   6.8232   7.5356   7.5475   7.5709   7.6529   7.6605   7.7065
  7.7093   7.7525   7.7887  23.2104  23.7469  23.7700  23.9128  23.9196
 24.0244  27.8729  27.9251  28.3440  28.3529  28.4087  28.4161  28.4176
 28.4383  28.5212  28.5259  28.5416  28.5478  28.5545  28.5552  28.6081
 28.6220  28.7146  28.7326  47.9224  48.0102  48.0643  66.7708 127.8839
127.8909 127.9407 127.9532 127.9656 127.9692 151.6662 151.7119 289.7316
289.7436 289.7676 289.8472 289.8626 289.9017 289.9329 289.9728 290.0099
********1020.82981020.89701901.82951901.8774
 --------------------------------------------------------------

          Ground-State Mulliken Net Atomic Charges

     Atom                 Charge (a.u.)
  ----------------------------------------
      1 C                    -0.678008
      2 C                     0.640769
      3 C                    -0.021579
      4 C                    -0.225442
      5 C                     0.297528
      6 C                     0.383092
      7 F                    -0.071847
      8 Br                   -0.130543
      9 I                     0.115150
     10 Br                   -0.232584
     11 Br                   -0.184093
     12 I                     0.107556
  ----------------------------------------
  Sum of atomic charges =     0.000000

 -----------------------------------------------------------------
                    Cartesian Multipole Moments
 -----------------------------------------------------------------
    Charge (ESU x 10^10)
                -0.0000
    Dipole Moment (Debye)
         X       0.4991      Y       0.0000      Z       0.2547
       Tot       0.5603
    Quadrupole Moments (Debye-Ang)
        XX    -147.7747     XY      -0.0000     YY    -151.7606
        XZ      -1.0475     YZ       0.0000     ZZ    -141.2500
    Octopole Moments (Debye-Ang^2)
       XXX    -631.2863    XXY      -0.0000    XYY    -221.8488
       YYY      -0.0000    XXZ    -119.2751    XYZ      -0.0000
       YYZ    -129.6130    XZZ    -206.8944    YZZ       0.0000
       ZZZ    -363.1454
    Hexadecapole Moments (Debye-Ang^3)
      XXXX   -4882.5928   XXXY      -0.0000   XXYY    -911.1416
      XYYY      -0.0000   YYYY    -191.6623   XXXZ    -401.8911
      XXYZ      -0.0000   XYYZ    -133.1776   YYYZ       0.0000
      XXZZ   -1820.3022   XYZZ       0.0000   YYZZ   -1081.4471
      XZZZ    -357.3599   YZZZ       0.0000   ZZZZ   -5663.4795
 -----------------------------------------------------------------
 Calculating analytic gradient of the SCF energy
 Gradient of SCF Energy
            1           2           3           4           5           6
    1  -0.0010559  -0.0035484  -0.0003956   0.0033773   0.0028205  -0.0065500
    2   0.0000000   0.0000000  -0.0000000   0.0000000  -0.0000000   0.0000000
    3   0.0021124  -0.0077059   0.0041145  -0.0011294  -0.0001304  -0.0002657
            7           8           9          10          11          12
    1   0.0021768  -0.0015910   0.0017089   0.0022245   0.0044137  -0.0035808
    2   0.0000000  -0.0000000   0.0000000  -0.0000000   0.0000000  -0.0000000
    3   0.0011276  -0.0028740   0.0056386  -0.0028845   0.0046185  -0.0026217
 Max gradient component =       7.706E-03
 RMS gradient           =       2.806E-03
 Gradient time:  CPU 99.19 s  wall 16.65 s
 Geometry Optimization Parameters
   NAtoms,    NIC,     NZ,  NCons,   NDum,   NFix, NCnnct, MaxDiis
       12      78      12       0       0       0       0       0

 Cartesian Hessian Update
 Hessian updated using BFGS update


** GEOMETRY OPTIMIZATION IN DELOCALIZED INTERNAL COORDINATES **
   Searching for a Minimum

   Optimization Cycle:   2

                       Coordinates (Angstroms)
     ATOM                X               Y               Z
      1  C         0.0376613008    0.0000000000    0.0168411623
      2  C         0.0079386322    0.0000000000    1.4041537644
      3  C         1.2169374253    0.0000000000    2.1287751816
      4  C         2.4344279684    0.0000000000    1.4087639737
      5  C         2.4393595661    0.0000000000   -0.0009236255
      6  C         1.2212000025    0.0000000000   -0.7080863576
      7  F        -1.1215422099    0.0000000000   -0.6457014257
      8  Br       -1.7188702675    0.0000000000    2.1975066910
      9  I         1.2039313922    0.0000000000    4.2697210415
     10  Br        4.1066532878    0.0000000000    2.3236369988
     11  Br        4.1064483612    0.0000000000   -0.9200318859
     12  I         1.0386023878    0.0000000000   -2.8301355186
   Point Group: c1    Number of degrees of freedom:    30


   Energy is -21889.988619501

 Hessian updated using BFGS update

 11 Hessian modes will be used to form the next step
  Hessian Eigenvalues:
     0.124107    0.129763    0.199686    0.201145    0.229741    0.332206
     0.426228    0.432321    0.462509    0.525587    0.576808

 Minimum search - taking simple RFO step
 Searching for Lamda that Minimizes Along All modes
 Value Taken    Lamda =  -0.00195374
 Step Taken.  Stepsize is  0.070503

                             Maximum     Tolerance    Cnvgd?
         Gradient           0.015285      0.000300      NO
         Displacement       0.042914      0.001200      NO
         Energy change     -0.003608      0.000001      NO


 New Cartesian Coordinates Obtained by Inverse Iteration

 Displacement from previous Coordinates is:  0.179216
 ----------------------------------------------------------------
             Standard Nuclear Orientation (Angstroms)
    I     Atom           X                Y                Z
 ----------------------------------------------------------------
    1      C       0.0382295262     0.0000000000     0.0173079690
    2      C       0.0112206529     0.0000000000     1.4077080770
    3      C       1.2188010286     0.0000000000     2.1217880799
    4      C       2.4363984136     0.0000000000     1.4098914739
    5      C       2.4394605179     0.0000000000    -0.0012745008
    6      C       1.2260007619     0.0000000000    -0.7041161841
    7      F      -1.1220130608     0.0000000000    -0.6462491720
    8      Br     -1.7024307459     0.0000000000     2.2295161367
    9      I       1.1849392921     0.0000000000     4.2500261868
   10      Br      4.0906006110     0.0000000000     2.3568867882
   11      Br      4.0737360197     0.0000000000    -0.9731343657
   12      I       1.0778048297     0.0000000000    -2.8238304888
 ----------------------------------------------------------------
 Nuclear Repulsion Energy =        3650.55975765 hartrees
 There are      128 alpha and      128 beta electrons
 Applying Cartesian multipole field
    Component          Value
    ---------          -----
     (2,0,0)        1.00000E-11
     (0,2,0)        2.00000E-11
     (0,0,2)       -3.00000E-11
 Nucleus-field energy     =    -0.0000001433 hartrees
 Requested basis set is 6-311++G(d,p)
 There are 147 shells and 422 basis functions
 A cutoff of  1.0D-11 yielded   6518 shell pairs
 There are     59765 function pairs (     66534 Cartesian)
 Smallest overlap matrix eigenvalue = 5.90E-07

 Q-Chem warning in module stvman/mkSTV.C, line 318:

 Overlap eigenvalue is smaller than square root of threshold
 Use THRESH >= 12 to get rid of this warning

 Linear dependence detected in AO basis
 Tighter screening thresholds may be required for diffuse basis sets
 Use S2THRESH > 14 and THRESH = 14 in case of SCF convergence issues
 Number of orthogonalized atomic orbitals = 421
 Maximum deviation from orthogonality = 3.149E-10
 Guess MOs from SCF MO coefficient file

 -----------------------------------------------------------------------
  General SCF calculation program by
  Eric Jon Sundstrom, Paul Horn, Yuezhi Mao, Dmitri Zuev, Alec White,
  David Stuck, Shaama M.S., Shane Yost, Joonho Lee, David Small,
  Daniel Levine, Susi Lehtola, Hugh Burton, Evgeny Epifanovsky,
  Bang C. Huynh
 -----------------------------------------------------------------------
 Exchange:     0.2000 Hartree-Fock + 0.0800 Slater + 0.7200 B88
 Correlation:  0.1900 VWN1RPA + 0.8100 LYP
 Using SG-1 standard quadrature grid
 using 6 threads for integral computing
 -------------------------------------------------------
 OpenMP Integral computing Module                
 Release: version 2.0, May 2017, Q-Chem Inc. Pleasanton 
 -------------------------------------------------------
 A restricted SCF calculation will be
 performed using DIIS
 SCF converges when DIIS error is below 1.0e-08
 ---------------------------------------
  Cycle       Energy         DIIS error
 ---------------------------------------
    1  -21889.9885384965      2.36e-04  
    2  -21889.9894068997      6.81e-05  
    3  -21889.9892544716      1.05e-04  
    4  -21889.9895033910      2.22e-05  
    5  -21889.9895139826      7.01e-06  
    6  -21889.9895149248      2.03e-06  
    7  -21889.9895149999      1.03e-06  
    8  -21889.9895150226      2.05e-07  
    9  -21889.9895150240      9.90e-08  
   10  -21889.9895150246      2.54e-08  
   11  -21889.9895150244      1.54e-08  
   12  -21889.9895150233      3.71e-09  Convergence criterion met
 ---------------------------------------
 SCF time:   CPU 250.45s  wall 46.00s 
 SCF   energy in the final basis set =   -21889.9895150233
 Total energy in the final basis set =   -21889.9895150233

 --------------------------------------------------------------

                    Orbital Energies (a.u.)
 --------------------------------------------------------------

 Alpha MOs
 -- Occupied --
*****************-482.8591-482.8580-482.8562-176.3232-176.3218-165.7271
********-165.7248-165.7246-165.7234-165.7232 -62.5119 -62.5109 -62.5091
-56.3326 -56.3316 -56.3298 -56.3284 -56.3281 -56.3275 -56.3271 -56.3257
-56.3253 -35.8196 -35.8182 -31.3132 -31.3118 -31.3067 -31.3063 -31.3054
-31.3049 -24.7285 -22.9636 -22.9622 -22.9621 -22.9618 -22.9607 -22.9604
-22.9573 -22.9573 -22.9559 -22.9559 -10.3133 -10.2849 -10.2829 -10.2785
-10.2755 -10.2692  -8.7207  -8.7198  -8.7179  -6.5531  -6.5520  -6.5502
 -6.5390  -6.5382  -6.5381  -6.5372  -6.5363  -6.5354  -6.3689  -6.3676
 -4.7821  -4.7807  -4.7664  -4.7655  -4.7652  -4.7642  -2.6638  -2.6627
 -2.6609  -2.6599  -2.6593  -2.6592  -2.6583  -2.6573  -2.6565  -2.6480
 -2.6480  -2.6473  -2.6472  -2.6454  -2.6453  -2.0477  -2.0463  -2.0430
 -2.0423  -2.0417  -2.0410  -2.0287  -2.0287  -2.0276  -2.0275  -1.2744
 -0.9398  -0.8729  -0.8478  -0.8199  -0.7840  -0.7473  -0.7145  -0.6609
 -0.6449  -0.6201  -0.5665  -0.5629  -0.5164  -0.4895  -0.4557  -0.4489
 -0.4422  -0.4178  -0.4154  -0.3802  -0.3794  -0.3571  -0.3415  -0.3294
 -0.3242  -0.3123  -0.3096  -0.2924  -0.2802  -0.2681  -0.2642  -0.2610
 -- Virtual --
 -0.1041  -0.0731  -0.0670  -0.0611  -0.0350  -0.0176  -0.0110   0.0001
  0.0229   0.0263   0.0409   0.0446   0.0491   0.0534   0.0560   0.0643
  0.0662   0.0668   0.0820   0.0824   0.0875   0.0892   0.0950   0.1016
  0.1049   0.1199   0.1226   0.1302   0.1353   0.1374   0.1511   0.1618
  0.1649   0.1759   0.1826   0.1880   0.1937   0.1986   0.1994   0.2003
  0.2088   0.2213   0.2236   0.2296   0.2416   0.2442   0.2470   0.2551
  0.2650   0.2661   0.2881   0.3009   0.3067   0.3200   0.3473   0.3619
  0.3755   0.3805   0.3862   0.3986   0.3988   0.4028   0.4151   0.4167
  0.4178   0.4206   0.4279   0.4300   0.4426   0.4517   0.4573   0.4617
  0.4770   0.4846   0.4945   0.5023   0.5047   0.5074   0.5114   0.5218
  0.5270   0.5469   0.5470   0.5509   0.5591   0.5717   0.5728   0.5960
  0.6030   0.6037   0.6274   0.6363   0.6452   0.6587   0.6730   0.6766
  0.6771   0.7100   0.7130   0.7198   0.7317   0.7465   0.7587   0.7648
  0.8014   0.8069   0.8237   0.8325   0.8453   0.8783   0.8860   0.9119
  0.9349   0.9400   0.9790   1.0044   1.0091   1.0396   1.0690   1.0837
  1.1025   1.1119   1.1217   1.1666   1.1987   1.2175   1.2365   1.3061
  1.3268   1.3452   1.3585   1.3630   1.4157   1.4276   1.4418   1.4538
  1.4577   1.4724   1.4863   1.5296   1.5491   1.5773   1.5966   1.7128
  1.7214   1.7382   1.7525   1.8047   1.8111   1.8371   1.8449   1.8870
  1.9851   2.0024   2.0106   2.0125   2.0492   2.0714   2.0990   2.1052
  2.1606   2.1811   2.1988   2.2218   2.2481   2.2625   2.2840   2.3212
  2.3416   2.3709   2.4565   2.5664   2.6897   2.7112   2.7753   2.8097
  2.8210   2.9261   2.9594   3.0260   3.0333   3.0607   3.1269   3.1660
  3.3720   3.3914   3.6162   3.7438   3.7530   3.7979   3.8742   3.9457
  3.9586   3.9611   3.9790   3.9831   3.9892   3.9926   4.0037   4.0140
  4.0242   4.0393   4.0515   4.0618   4.0686   4.0702   4.0716   4.1224
  4.1301   4.1589   4.2095   4.2434   4.2706   4.2854   4.2929   4.3702
  4.4021   4.4302   4.4635   4.5541   4.8083   4.8372   6.0072   6.0196
  6.1012   6.1225   6.1378   6.1587   6.3007   6.4381   6.6480   6.7323
  6.7592   6.8179   7.5349   7.5475   7.5712   7.6503   7.6602   7.7039
  7.7196   7.7536   7.7864  23.2097  23.7600  23.7677  23.9194  23.9285
 24.0249  27.8776  27.9285  28.3448  28.3544  28.4115  28.4175  28.4185
 28.4403  28.5217  28.5264  28.5417  28.5488  28.5555  28.5559  28.6100
 28.6233  28.7162  28.7341  47.9244  48.0108  48.0590  66.7708 127.8847
127.8923 127.9416 127.9551 127.9677 127.9706 151.6704 151.7150 289.7305
289.7437 289.7681 289.8472 289.8598 289.9035 289.9387 289.9739 290.0079
********1020.83081020.89011901.83381901.8806
 --------------------------------------------------------------

          Ground-State Mulliken Net Atomic Charges

     Atom                 Charge (a.u.)
  ----------------------------------------
      1 C                    -0.743331
      2 C                     0.676130
      3 C                    -0.025385
      4 C                    -0.230945
      5 C                     0.318215
      6 C                     0.415623
      7 F                    -0.076060
      8 Br                   -0.135490
      9 I                     0.112514
     10 Br                   -0.231611
     11 Br                   -0.185856
     12 I                     0.106197
  ----------------------------------------
  Sum of atomic charges =     0.000000

 -----------------------------------------------------------------
                    Cartesian Multipole Moments
 -----------------------------------------------------------------
    Charge (ESU x 10^10)
                -0.0000
    Dipole Moment (Debye)
         X       0.5015      Y      -0.0000      Z       0.2508
       Tot       0.5607
    Quadrupole Moments (Debye-Ang)
        XX    -148.1364     XY      -0.0000     YY    -151.7070
        XZ      -1.4994     YZ      -0.0000     ZZ    -141.0151
    Octopole Moments (Debye-Ang^2)
       XXX    -634.4921    XXY       0.0000    XYY    -221.8269
       YYY      -0.0000    XXZ    -120.0458    XYZ       0.0000
       YYZ    -129.3887    XZZ    -205.7692    YZZ      -0.0000
       ZZZ    -363.0347
    Hexadecapole Moments (Debye-Ang^3)
      XXXX   -4869.0558   XXXY       0.0000   XXYY    -903.9552
      XYYY      -0.0000   YYYY    -191.5372   XXXZ    -382.1276
      XXYZ       0.0000   XYYZ    -125.4058   YYYZ      -0.0000
      XXZZ   -1805.2722   XYZZ      -0.0000   YYZZ   -1082.4193
      XZZZ    -343.6417   YZZZ      -0.0000   ZZZZ   -5676.4264
 -----------------------------------------------------------------
 Calculating analytic gradient of the SCF energy
 Gradient of SCF Energy
            1           2           3           4           5           6
    1   0.0000884  -0.0000503  -0.0006486   0.0009898   0.0001366  -0.0002388
    2  -0.0000000   0.0000000  -0.0000000   0.0000000  -0.0000000   0.0000000
    3   0.0007636  -0.0019278   0.0012917   0.0009953  -0.0020357   0.0004640
            7           8           9          10          11          12
    1   0.0007557  -0.0007238  -0.0000208   0.0003702  -0.0001455  -0.0005128
    2   0.0000000   0.0000000   0.0000000  -0.0000000   0.0000000  -0.0000000
    3   0.0003757   0.0000716   0.0011498   0.0020184  -0.0018402  -0.0013264
 Max gradient component =       2.036E-03
 RMS gradient           =       8.335E-04
 Gradient time:  CPU 99.99 s  wall 16.79 s
 Geometry Optimization Parameters
   NAtoms,    NIC,     NZ,  NCons,   NDum,   NFix, NCnnct, MaxDiis
       12      78      12       0       0       0       0       0

 Cartesian Hessian Update
 Hessian updated using BFGS update


** GEOMETRY OPTIMIZATION IN DELOCALIZED INTERNAL COORDINATES **
   Searching for a Minimum

   Optimization Cycle:   3

                       Coordinates (Angstroms)
     ATOM                X               Y               Z
      1  C         0.0382295262    0.0000000000    0.0173079690
      2  C         0.0112206529    0.0000000000    1.4077080770
      3  C         1.2188010286    0.0000000000    2.1217880799
      4  C         2.4363984136    0.0000000000    1.4098914739
      5  C         2.4394605179    0.0000000000   -0.0012745008
      6  C         1.2260007619    0.0000000000   -0.7041161841
      7  F        -1.1220130608    0.0000000000   -0.6462491720
      8  Br       -1.7024307459    0.0000000000    2.2295161367
      9  I         1.1849392921    0.0000000000    4.2500261868
     10  Br        4.0906006110    0.0000000000    2.3568867882
     11  Br        4.0737360197    0.0000000000   -0.9731343657
     12  I         1.0778048297    0.0000000000   -2.8238304888
   Point Group: c1    Number of degrees of freedom:    30


   Energy is -21889.989515023

 Hessian updated using BFGS update

 14 Hessian modes will be used to form the next step
  Hessian Eigenvalues:
     0.123953    0.125137    0.199603    0.200998    0.201051    0.237061
     0.245207    0.374859    0.414052    0.429022    0.460287    0.464446
     0.548350    0.572617

 Minimum search - taking simple RFO step
 Searching for Lamda that Minimizes Along All modes
 Value Taken    Lamda =  -0.00024226
 Step Taken.  Stepsize is  0.031255

                             Maximum     Tolerance    Cnvgd?
         Gradient           0.006655      0.000300      NO
         Displacement       0.018528      0.001200      NO
         Energy change     -0.000896      0.000001      NO


 New Cartesian Coordinates Obtained by Inverse Iteration

 Displacement from previous Coordinates is:  0.070302
 ----------------------------------------------------------------
             Standard Nuclear Orientation (Angstroms)
    I     Atom           X                Y                Z
 ----------------------------------------------------------------
    1      C       0.0336601214     0.0000000000     0.0159262040
    2      C       0.0092017446     0.0000000000     1.4082351707
    3      C       1.2173471609     0.0000000000     2.1181154036
    4      C       2.4318762494     0.0000000000     1.4069356735
    5      C       2.4350883854     0.0000000000     0.0012404621
    6      C       1.2240957626     0.0000000000    -0.7032848140
    7      F      -1.1274269580     0.0000000000    -0.6479808271
    8      Br     -1.6974775209     0.0000000000     2.2402741949
    9      I       1.1863114265     0.0000000000     4.2399795395
   10      Br      4.0917001067     0.0000000000     2.3369126401
   11      Br      4.0762172959     0.0000000000    -0.9542881336
   12      I       1.0921540727     0.0000000000    -2.8175455137
 ----------------------------------------------------------------
 Nuclear Repulsion Energy =        3657.79917831 hartrees
 There are      128 alpha and      128 beta electrons
 Applying Cartesian multipole field
    Component          Value
    ---------          -----
     (2,0,0)        1.00000E-11
     (0,2,0)        2.00000E-11
     (0,0,2)       -3.00000E-11
 Nucleus-field energy     =    -0.0000001422 hartrees
 Requested basis set is 6-311++G(d,p)
 There are 147 shells and 422 basis functions
 A cutoff of  1.0D-11 yielded   6522 shell pairs
 There are     59813 function pairs (     66588 Cartesian)
 Smallest overlap matrix eigenvalue = 5.83E-07

 Q-Chem warning in module stvman/mkSTV.C, line 318:

 Overlap eigenvalue is smaller than square root of threshold
 Use THRESH >= 12 to get rid of this warning

 Linear dependence detected in AO basis
 Tighter screening thresholds may be required for diffuse basis sets
 Use S2THRESH > 14 and THRESH = 14 in case of SCF convergence issues
 Number of orthogonalized atomic orbitals = 421
 Maximum deviation from orthogonality = 1.564E-10
 Guess MOs from SCF MO coefficient file

 -----------------------------------------------------------------------
  General SCF calculation program by
  Eric Jon Sundstrom, Paul Horn, Yuezhi Mao, Dmitri Zuev, Alec White,
  David Stuck, Shaama M.S., Shane Yost, Joonho Lee, David Small,
  Daniel Levine, Susi Lehtola, Hugh Burton, Evgeny Epifanovsky,
  Bang C. Huynh
 -----------------------------------------------------------------------
 Exchange:     0.2000 Hartree-Fock + 0.0800 Slater + 0.7200 B88
 Correlation:  0.1900 VWN1RPA + 0.8100 LYP
 Using SG-1 standard quadrature grid
 using 6 threads for integral computing
 -------------------------------------------------------
 OpenMP Integral computing Module                
 Release: version 2.0, May 2017, Q-Chem Inc. Pleasanton 
 -------------------------------------------------------
 A restricted SCF calculation will be
 performed using DIIS
 SCF converges when DIIS error is below 1.0e-08
 ---------------------------------------
  Cycle       Energy         DIIS error
 ---------------------------------------
    1  -21889.9894229067      1.25e-04  
    2  -21889.9895579755      3.98e-05  
    3  -21889.9894663619      7.30e-05  
    4  -21889.9895939010      8.03e-06  
    5  -21889.9895950044      2.18e-06  
    6  -21889.9895950663      6.88e-07  
    7  -21889.9895950736      4.10e-07  
    8  -21889.9895950763      9.72e-08  
    9  -21889.9895950769      3.45e-08  
   10  -21889.9895950764      1.21e-08  
   11  -21889.9895950745      6.47e-09  Convergence criterion met
 ---------------------------------------
 SCF time:   CPU 229.55s  wall 42.00s 
 SCF   energy in the final basis set =   -21889.9895950745
 Total energy in the final basis set =   -21889.9895950745

 --------------------------------------------------------------

                    Orbital Energies (a.u.)
 --------------------------------------------------------------

 Alpha MOs
 -- Occupied --
*****************-482.8591-482.8577-482.8559-176.3230-176.3215-165.7269
********-165.7247-165.7245-165.7232-165.7230 -62.5119 -62.5106 -62.5088
-56.3327 -56.3314 -56.3296 -56.3285 -56.3282 -56.3272 -56.3268 -56.3254
-56.3250 -35.8195 -35.8180 -31.3130 -31.3115 -31.3066 -31.3062 -31.3052
-31.3047 -24.7287 -22.9634 -22.9620 -22.9619 -22.9617 -22.9605 -22.9601
-22.9572 -22.9572 -22.9557 -22.9557 -10.3136 -10.2837 -10.2817 -10.2784
-10.2746 -10.2689  -8.7208  -8.7195  -8.7177  -6.5531  -6.5518  -6.5500
 -6.5391  -6.5382  -6.5380  -6.5370  -6.5362  -6.5352  -6.3687  -6.3674
 -4.7820  -4.7804  -4.7663  -4.7654  -4.7651  -4.7640  -2.6639  -2.6624
 -2.6607  -2.6600  -2.6594  -2.6589  -2.6580  -2.6571  -2.6563  -2.6481
 -2.6481  -2.6471  -2.6470  -2.6453  -2.6452  -2.0477  -2.0462  -2.0429
 -2.0422  -2.0415  -2.0408  -2.0287  -2.0286  -2.0275  -2.0274  -1.2739
 -0.9408  -0.8738  -0.8482  -0.8202  -0.7844  -0.7476  -0.7154  -0.6610
 -0.6450  -0.6199  -0.5670  -0.5631  -0.5161  -0.4900  -0.4558  -0.4492
 -0.4431  -0.4181  -0.4156  -0.3807  -0.3796  -0.3573  -0.3426  -0.3297
 -0.3243  -0.3114  -0.3096  -0.2924  -0.2801  -0.2682  -0.2635  -0.2606
 -- Virtual --
 -0.1031  -0.0727  -0.0655  -0.0608  -0.0345  -0.0165  -0.0101   0.0005
  0.0229   0.0264   0.0409   0.0447   0.0491   0.0534   0.0561   0.0645
  0.0662   0.0669   0.0821   0.0827   0.0880   0.0891   0.0949   0.1016
  0.1051   0.1199   0.1226   0.1303   0.1351   0.1378   0.1510   0.1621
  0.1653   0.1768   0.1826   0.1879   0.1941   0.1983   0.1991   0.2003
  0.2109   0.2215   0.2239   0.2297   0.2416   0.2442   0.2475   0.2555
  0.2654   0.2665   0.2884   0.3005   0.3072   0.3205   0.3473   0.3627
  0.3757   0.3806   0.3859   0.3979   0.3986   0.4039   0.4150   0.4171
  0.4174   0.4212   0.4277   0.4306   0.4422   0.4518   0.4572   0.4637
  0.4770   0.4861   0.4941   0.5019   0.5029   0.5072   0.5111   0.5231
  0.5274   0.5467   0.5470   0.5501   0.5599   0.5735   0.5736   0.5977
  0.6032   0.6033   0.6273   0.6362   0.6479   0.6610   0.6741   0.6781
  0.6788   0.7108   0.7128   0.7219   0.7325   0.7482   0.7593   0.7657
  0.8016   0.8070   0.8247   0.8333   0.8460   0.8795   0.8870   0.9130
  0.9351   0.9407   0.9799   1.0050   1.0111   1.0396   1.0700   1.0842
  1.1043   1.1127   1.1214   1.1668   1.1995   1.2189   1.2380   1.3079
  1.3270   1.3459   1.3592   1.3643   1.4158   1.4287   1.4421   1.4551
  1.4587   1.4739   1.4868   1.5289   1.5497   1.5794   1.5973   1.7139
  1.7217   1.7400   1.7535   1.8060   1.8124   1.8386   1.8457   1.8880
  1.9860   2.0039   2.0105   2.0138   2.0497   2.0733   2.0999   2.1098
  2.1615   2.1811   2.1999   2.2230   2.2502   2.2630   2.2855   2.3248
  2.3429   2.3728   2.4575   2.5669   2.6900   2.7116   2.7771   2.8104
  2.8214   2.9275   2.9609   3.0259   3.0351   3.0646   3.1281   3.1673
  3.3740   3.3930   3.6197   3.7447   3.7529   3.7996   3.8750   3.9456
  3.9581   3.9610   3.9781   3.9825   3.9890   3.9938   4.0044   4.0146
  4.0252   4.0385   4.0523   4.0620   4.0682   4.0720   4.0730   4.1237
  4.1300   4.1597   4.2111   4.2443   4.2714   4.2860   4.2952   4.3718
  4.4021   4.4299   4.4670   4.5569   4.8122   4.8362   6.0077   6.0201
  6.1025   6.1240   6.1393   6.1608   6.3009   6.4380   6.6487   6.7315
  6.7596   6.8215   7.5355   7.5475   7.5714   7.6521   7.6620   7.7060
  7.7174   7.7541   7.7895  23.2092  23.7638  23.7721  23.9284  23.9328
 24.0261  27.8795  27.9306  28.3452  28.3549  28.4127  28.4187  28.4196
 28.4412  28.5218  28.5266  28.5419  28.5494  28.5561  28.5564  28.6108
 28.6239  28.7174  28.7350  47.9248  48.0110  48.0623  66.7709 127.8851
127.8928 127.9425 127.9559 127.9688 127.9715 151.6721 151.7170 289.7314
289.7437 289.7684 289.8484 289.8624 289.9040 289.9385 289.9744 290.0110
********1020.83101020.89431901.83571901.8827
 --------------------------------------------------------------

          Ground-State Mulliken Net Atomic Charges

     Atom                 Charge (a.u.)
  ----------------------------------------
      1 C                    -0.762299
      2 C                     0.697458
      3 C                    -0.024200
      4 C                    -0.235816
      5 C                     0.316982
      6 C                     0.426698
      7 F                    -0.077832
      8 Br                   -0.136283
      9 I                     0.111805
     10 Br                   -0.234267
     11 Br                   -0.187567
     12 I                     0.105320
  ----------------------------------------
  Sum of atomic charges =     0.000000

 -----------------------------------------------------------------
                    Cartesian Multipole Moments
 -----------------------------------------------------------------
    Charge (ESU x 10^10)
                -0.0000
    Dipole Moment (Debye)
         X       0.5178      Y       0.0000      Z       0.2548
       Tot       0.5771
    Quadrupole Moments (Debye-Ang)
        XX    -148.0040     XY      -0.0000     YY    -151.6546
        XZ      -1.5853     YZ       0.0000     ZZ    -141.1816
    Octopole Moments (Debye-Ang^2)
       XXX    -634.5744    XXY      -0.0000    XYY    -222.1955
       YYY      -0.0000    XXZ    -120.0878    XYZ      -0.0000
       YYZ    -129.3728    XZZ    -206.8562    YZZ       0.0000
       ZZZ    -363.5752
    Hexadecapole Moments (Debye-Ang^3)
      XXXX   -4866.6715   XXXY      -0.0000   XXYY    -904.5741
      XYYY      -0.0000   YYYY    -191.4096   XXXZ    -377.3805
      XXYZ       0.0000   XYYZ    -123.9275   YYYZ       0.0000
      XXZZ   -1803.7457   XYZZ       0.0000   YYZZ   -1077.1379
      XZZZ    -343.2781   YZZZ      -0.0000   ZZZZ   -5652.5298
 -----------------------------------------------------------------
 Calculating analytic gradient of the SCF energy
 Gradient of SCF Energy
            1           2           3           4           5           6
    1  -0.0003345   0.0005845  -0.0001055  -0.0001192  -0.0002434   0.0013184
    2   0.0000000  -0.0000000   0.0000000  -0.0000000   0.0000000  -0.0000000
    3  -0.0001400   0.0004116  -0.0000612  -0.0002954   0.0000411   0.0005489
            7           8           9          10          11          12
    1  -0.0002776   0.0001906  -0.0004756  -0.0001657  -0.0004177   0.0000457
    2   0.0000000   0.0000000   0.0000000   0.0000000   0.0000000  -0.0000000
    3  -0.0001355   0.0005906  -0.0007161  -0.0008656   0.0005642   0.0000576
 Max gradient component =       1.318E-03
 RMS gradient           =       3.856E-04
 Gradient time:  CPU 100.09 s  wall 16.80 s
 Geometry Optimization Parameters
   NAtoms,    NIC,     NZ,  NCons,   NDum,   NFix, NCnnct, MaxDiis
       12      78      12       0       0       0       0       0

 Cartesian Hessian Update
 Hessian updated using BFGS update


** GEOMETRY OPTIMIZATION IN DELOCALIZED INTERNAL COORDINATES **
   Searching for a Minimum

   Optimization Cycle:   4

                       Coordinates (Angstroms)
     ATOM                X               Y               Z
      1  C         0.0336601214    0.0000000000    0.0159262040
      2  C         0.0092017446    0.0000000000    1.4082351707
      3  C         1.2173471609    0.0000000000    2.1181154036
      4  C         2.4318762494    0.0000000000    1.4069356735
      5  C         2.4350883854    0.0000000000    0.0012404621
      6  C         1.2240957626    0.0000000000   -0.7032848140
      7  F        -1.1274269580    0.0000000000   -0.6479808271
      8  Br       -1.6974775209    0.0000000000    2.2402741949
      9  I         1.1863114265    0.0000000000    4.2399795395
     10  Br        4.0917001067    0.0000000000    2.3369126401
     11  Br        4.0762172959    0.0000000000   -0.9542881336
     12  I         1.0921540727    0.0000000000   -2.8175455137
   Point Group: c1    Number of degrees of freedom:    30


   Energy is -21889.989595075

 Hessian updated using BFGS update

 16 Hessian modes will be used to form the next step
  Hessian Eigenvalues:
     0.121617    0.129169    0.199396    0.201045    0.203585    0.233414
     0.246081    0.290770    0.375959    0.426464    0.441207    0.461433
     0.464536    0.500326    0.547937    0.574271

 Minimum search - taking simple RFO step
 Searching for Lamda that Minimizes Along All modes
 Value Taken    Lamda =  -0.00003460
 Step Taken.  Stepsize is  0.009909

                             Maximum     Tolerance    Cnvgd?
         Gradient           0.002396      0.000300      NO
         Displacement       0.005613      0.001200      NO
         Energy change     -0.000080      0.000001      NO


 New Cartesian Coordinates Obtained by Inverse Iteration

 Displacement from previous Coordinates is:  0.023775
 ----------------------------------------------------------------
             Standard Nuclear Orientation (Angstroms)
    I     Atom           X                Y                Z
 ----------------------------------------------------------------
    1      C       0.0340592103     0.0000000000     0.0161341909
    2      C       0.0088224235     0.0000000000     1.4081001838
    3      C       1.2174770398     0.0000000000     2.1188376779
    4      C       2.4321438937     0.0000000000     1.4074592592
    5      C       2.4354947662     0.0000000000     0.0008151240
    6      C       1.2234900088     0.0000000000    -0.7037258420
    7      F      -1.1269590735     0.0000000000    -0.6474910465
    8      Br     -1.7006411378     0.0000000000     2.2338720441
    9      I       1.1929155492     0.0000000000     4.2429223092
   10      Br      4.0901856878     0.0000000000     2.3426291691
   11      Br      4.0765771510     0.0000000000    -0.9571813266
   12      I       1.0891823281     0.0000000000    -2.8178517431
 ----------------------------------------------------------------
 Nuclear Repulsion Energy =        3656.17712118 hartrees
 There are      128 alpha and      128 beta electrons
 Applying Cartesian multipole field
    Component          Value
    ---------          -----
     (2,0,0)        1.00000E-11
     (0,2,0)        2.00000E-11
     (0,0,2)       -3.00000E-11
 Nucleus-field energy     =    -0.0000001424 hartrees
 Requested basis set is 6-311++G(d,p)
 There are 147 shells and 422 basis functions
 A cutoff of  1.0D-11 yielded   6522 shell pairs
 There are     59813 function pairs (     66588 Cartesian)
 Smallest overlap matrix eigenvalue = 5.85E-07

 Q-Chem warning in module stvman/mkSTV.C, line 318:

 Overlap eigenvalue is smaller than square root of threshold
 Use THRESH >= 12 to get rid of this warning

 Linear dependence detected in AO basis
 Tighter screening thresholds may be required for diffuse basis sets
 Use S2THRESH > 14 and THRESH = 14 in case of SCF convergence issues
 Number of orthogonalized atomic orbitals = 421
 Maximum deviation from orthogonality = 1.330E-10
 Guess MOs from SCF MO coefficient file

 -----------------------------------------------------------------------
  General SCF calculation program by
  Eric Jon Sundstrom, Paul Horn, Yuezhi Mao, Dmitri Zuev, Alec White,
  David Stuck, Shaama M.S., Shane Yost, Joonho Lee, David Small,
  Daniel Levine, Susi Lehtola, Hugh Burton, Evgeny Epifanovsky,
  Bang C. Huynh
 -----------------------------------------------------------------------
 Exchange:     0.2000 Hartree-Fock + 0.0800 Slater + 0.7200 B88
 Correlation:  0.1900 VWN1RPA + 0.8100 LYP
 Using SG-1 standard quadrature grid
 using 6 threads for integral computing
 -------------------------------------------------------
 OpenMP Integral computing Module                
 Release: version 2.0, May 2017, Q-Chem Inc. Pleasanton 
 -------------------------------------------------------
 A restricted SCF calculation will be
 performed using DIIS
 SCF converges when DIIS error is below 1.0e-08
 ---------------------------------------
  Cycle       Energy         DIIS error
 ---------------------------------------
    1  -21889.9895917683      3.30e-05  
    2  -21889.9896060274      1.11e-05  
    3  -21889.9896014723      1.77e-05  
    4  -21889.9896085751      3.33e-06  
    5  -21889.9896088175      8.41e-07  
    6  -21889.9896088292      2.50e-07  
    7  -21889.9896088305      1.15e-07  
    8  -21889.9896088307      3.69e-08  
    9  -21889.9896088312      1.06e-08  
   10  -21889.9896088312      2.65e-09  Convergence criterion met
 ---------------------------------------
 SCF time:   CPU 207.12s  wall 38.00s 
 SCF   energy in the final basis set =   -21889.9896088312
 Total energy in the final basis set =   -21889.9896088312

 --------------------------------------------------------------

                    Orbital Energies (a.u.)
 --------------------------------------------------------------

 Alpha MOs
 -- Occupied --
*****************-482.8591-482.8578-482.8560-176.3231-176.3216-165.7270
********-165.7247-165.7245-165.7232-165.7230 -62.5119 -62.5107 -62.5089
-56.3327 -56.3314 -56.3296 -56.3285 -56.3282 -56.3273 -56.3269 -56.3254
-56.3251 -35.8195 -35.8180 -31.3131 -31.3116 -31.3067 -31.3062 -31.3052
-31.3047 -24.7286 -22.9635 -22.9620 -22.9620 -22.9617 -22.9605 -22.9602
-22.9572 -22.9572 -22.9558 -22.9558 -10.3135 -10.2840 -10.2819 -10.2785
-10.2749 -10.2690  -8.7208  -8.7196  -8.7178  -6.5532  -6.5518  -6.5500
 -6.5390  -6.5382  -6.5380  -6.5370  -6.5362  -6.5352  -6.3688  -6.3674
 -4.7820  -4.7805  -4.7663  -4.7654  -4.7651  -4.7641  -2.6639  -2.6625
 -2.6607  -2.6600  -2.6594  -2.6590  -2.6581  -2.6571  -2.6563  -2.6481
 -2.6481  -2.6471  -2.6470  -2.6453  -2.6452  -2.0477  -2.0462  -2.0429
 -2.0422  -2.0415  -2.0408  -2.0287  -2.0286  -2.0275  -2.0274  -1.2740
 -0.9406  -0.8736  -0.8481  -0.8201  -0.7844  -0.7475  -0.7152  -0.6610
 -0.6449  -0.6200  -0.5669  -0.5630  -0.5162  -0.4899  -0.4557  -0.4492
 -0.4429  -0.4181  -0.4156  -0.3805  -0.3796  -0.3573  -0.3424  -0.3293
 -0.3243  -0.3117  -0.3096  -0.2924  -0.2803  -0.2682  -0.2636  -0.2607
 -- Virtual --
 -0.1033  -0.0729  -0.0657  -0.0608  -0.0346  -0.0168  -0.0103   0.0004
  0.0229   0.0264   0.0409   0.0447   0.0491   0.0534   0.0561   0.0645
  0.0662   0.0668   0.0821   0.0826   0.0879   0.0892   0.0949   0.1015
  0.1051   0.1199   0.1226   0.1303   0.1351   0.1377   0.1511   0.1618
  0.1652   0.1767   0.1827   0.1879   0.1942   0.1983   0.1995   0.2000
  0.2105   0.2216   0.2239   0.2296   0.2413   0.2441   0.2475   0.2554
  0.2652   0.2664   0.2885   0.3007   0.3071   0.3204   0.3472   0.3625
  0.3755   0.3807   0.3863   0.3982   0.3988   0.4036   0.4149   0.4170
  0.4177   0.4210   0.4277   0.4304   0.4424   0.4518   0.4573   0.4634
  0.4770   0.4855   0.4941   0.5020   0.5033   0.5072   0.5112   0.5227
  0.5273   0.5467   0.5469   0.5503   0.5599   0.5730   0.5733   0.5969
  0.6031   0.6034   0.6277   0.6362   0.6474   0.6609   0.6738   0.6777
  0.6782   0.7105   0.7129   0.7215   0.7325   0.7478   0.7593   0.7655
  0.8016   0.8070   0.8244   0.8330   0.8458   0.8791   0.8868   0.9128
  0.9350   0.9404   0.9797   1.0049   1.0107   1.0396   1.0698   1.0841
  1.1037   1.1123   1.1219   1.1667   1.1993   1.2185   1.2377   1.3077
  1.3269   1.3458   1.3590   1.3640   1.4158   1.4285   1.4420   1.4549
  1.4585   1.4733   1.4868   1.5290   1.5496   1.5788   1.5972   1.7138
  1.7215   1.7394   1.7534   1.8057   1.8121   1.8381   1.8457   1.8876
  1.9858   2.0036   2.0105   2.0135   2.0496   2.0727   2.0996   2.1089
  2.1610   2.1812   2.1999   2.2224   2.2496   2.2629   2.2850   2.3239
  2.3425   2.3724   2.4573   2.5668   2.6899   2.7115   2.7767   2.8102
  2.8213   2.9272   2.9605   3.0260   3.0347   3.0637   3.1277   3.1670
  3.3733   3.3928   3.6188   3.7446   3.7529   3.7986   3.8752   3.9457
  3.9582   3.9610   3.9785   3.9827   3.9890   3.9935   4.0042   4.0146
  4.0248   4.0387   4.0521   4.0623   4.0684   4.0719   4.0722   4.1234
  4.1298   4.1596   4.2109   4.2441   4.2711   4.2859   4.2947   4.3713
  4.4022   4.4299   4.4663   4.5564   4.8112   4.8365   6.0076   6.0200
  6.1023   6.1234   6.1392   6.1605   6.3009   6.4381   6.6484   6.7317
  6.7596   6.8207   7.5354   7.5475   7.5713   7.6517   7.6615   7.7053
  7.7179   7.7541   7.7888  23.2093  23.7622  23.7717  23.9274  23.9307
 24.0255  27.8792  27.9302  28.3452  28.3548  28.4124  28.4185  28.4194
 28.4410  28.5218  28.5266  28.5419  28.5492  28.5560  28.5563  28.6106
 28.6238  28.7171  28.7348  47.9246  48.0110  48.0615  66.7709 127.8850
127.8926 127.9423 127.9556 127.9685 127.9714 151.6718 151.7166 289.7312
289.7437 289.7683 289.8481 289.8618 289.9036 289.9387 289.9744 290.0103
********1020.83101020.89331901.83531901.8823
 --------------------------------------------------------------

          Ground-State Mulliken Net Atomic Charges

     Atom                 Charge (a.u.)
  ----------------------------------------
      1 C                    -0.755722
      2 C                     0.689656
      3 C                    -0.025110
      4 C                    -0.232624
      5 C                     0.317492
      6 C                     0.422307
      7 F                    -0.077095
      8 Br                   -0.135468
      9 I                     0.111988
     10 Br                   -0.233947
     11 Br                   -0.187061
     12 I                     0.105583
  ----------------------------------------
  Sum of atomic charges =     0.000000

 -----------------------------------------------------------------
                    Cartesian Multipole Moments
 -----------------------------------------------------------------
    Charge (ESU x 10^10)
                -0.0000
    Dipole Moment (Debye)
         X       0.5172      Y      -0.0000      Z       0.2513
       Tot       0.5750
    Quadrupole Moments (Debye-Ang)
        XX    -148.0175     XY       0.0000     YY    -151.6660
        XZ      -1.5111     YZ      -0.0000     ZZ    -141.1577
    Octopole Moments (Debye-Ang^2)
       XXX    -635.0260    XXY       0.0000    XYY    -222.2506
       YYY      -0.0000    XXZ    -119.9735    XYZ      -0.0000
       YYZ    -129.4091    XZZ    -206.3920    YZZ      -0.0000
       ZZZ    -363.5438
    Hexadecapole Moments (Debye-Ang^3)
      XXXX   -4870.2345   XXXY       0.0000   XXYY    -904.9575
      XYYY       0.0000   YYYY    -191.4362   XXXZ    -381.2443
      XXYZ       0.0000   XYYZ    -125.2720   YYYZ      -0.0000
      XXZZ   -1803.6929   XYZZ      -0.0000   YYZZ   -1078.0427
      XZZZ    -344.3067   YZZZ      -0.0000   ZZZZ   -5656.3575
 -----------------------------------------------------------------
 Calculating analytic gradient of the SCF energy
 Gradient of SCF Energy
            1           2           3           4           5           6
    1  -0.0002251  -0.0000228   0.0001536  -0.0001325  -0.0001079   0.0003091
    2   0.0000000   0.0000000  -0.0000000   0.0000000   0.0000000  -0.0000000
    3  -0.0000549  -0.0001296   0.0000744   0.0000459  -0.0001314   0.0002501
            7           8           9          10          11          12
    1  -0.0000635  -0.0000451   0.0004263  -0.0001832  -0.0000456  -0.0000634
    2  -0.0000000   0.0000000  -0.0000000  -0.0000000  -0.0000000   0.0000000
    3   0.0000465  -0.0000910  -0.0000817   0.0000429  -0.0000059   0.0000347
 Max gradient component =       4.263E-04
 RMS gradient           =       1.241E-04
 Gradient time:  CPU 99.85 s  wall 16.76 s
 Geometry Optimization Parameters
   NAtoms,    NIC,     NZ,  NCons,   NDum,   NFix, NCnnct, MaxDiis
       12      78      12       0       0       0       0       0

 Cartesian Hessian Update
 Hessian updated using BFGS update


** GEOMETRY OPTIMIZATION IN DELOCALIZED INTERNAL COORDINATES **
   Searching for a Minimum

   Optimization Cycle:   5

                       Coordinates (Angstroms)
     ATOM                X               Y               Z
      1  C         0.0340592103    0.0000000000    0.0161341909
      2  C         0.0088224235    0.0000000000    1.4081001838
      3  C         1.2174770398    0.0000000000    2.1188376779
      4  C         2.4321438937    0.0000000000    1.4074592592
      5  C         2.4354947662    0.0000000000    0.0008151240
      6  C         1.2234900088    0.0000000000   -0.7037258420
      7  F        -1.1269590735    0.0000000000   -0.6474910465
      8  Br       -1.7006411378    0.0000000000    2.2338720441
      9  I         1.1929155492    0.0000000000    4.2429223092
     10  Br        4.0901856878    0.0000000000    2.3426291691
     11  Br        4.0765771510    0.0000000000   -0.9571813266
     12  I         1.0891823281    0.0000000000   -2.8178517431
   Point Group: c1    Number of degrees of freedom:    30


   Energy is -21889.989608831

 Hessian updated using BFGS update

 17 Hessian modes will be used to form the next step
  Hessian Eigenvalues:
     0.121784    0.123587    0.196171    0.199758    0.201136    0.231954
     0.244885    0.248647    0.358755    0.384779    0.420800    0.427888
     0.460281    0.461802    0.521235    0.570361    0.583836

 Minimum search - taking simple RFO step
 Searching for Lamda that Minimizes Along All modes
 Value Taken    Lamda =  -0.00000518
 Step Taken.  Stepsize is  0.004116

                             Maximum     Tolerance    Cnvgd?
         Gradient           0.000987      0.000300      NO
         Displacement       0.002497      0.001200      NO
         Energy change     -0.000014      0.000001      NO


 New Cartesian Coordinates Obtained by Inverse Iteration

 Displacement from previous Coordinates is:  0.010633
 ----------------------------------------------------------------
             Standard Nuclear Orientation (Angstroms)
    I     Atom           X                Y                Z
 ----------------------------------------------------------------
    1      C       0.0345707093     0.0000000000     0.0163618500
    2      C       0.0093669788     0.0000000000     1.4082490862
    3      C       1.2177618827     0.0000000000     2.1191410568
    4      C       2.4329454071     0.0000000000     1.4076506302
    5      C       2.4358044652     0.0000000000     0.0006336738
    6      C       1.2234513957     0.0000000000    -0.7040130743
    7      F      -1.1264750829     0.0000000000    -0.6470794917
    8      Br     -1.6998589458     0.0000000000     2.2345349473
    9      I       1.1883156531     0.0000000000     4.2438759095
   10      Br      4.0920072332     0.0000000000     2.3420313581
   11      Br      4.0765344240     0.0000000000    -0.9585125531
   12      I       1.0883237266     0.0000000000    -2.8183533928
 ----------------------------------------------------------------
 Nuclear Repulsion Energy =        3655.52117206 hartrees
 There are      128 alpha and      128 beta electrons
 Applying Cartesian multipole field
    Component          Value
    ---------          -----
     (2,0,0)        1.00000E-11
     (0,2,0)        2.00000E-11
     (0,0,2)       -3.00000E-11
 Nucleus-field energy     =    -0.0000001424 hartrees
 Requested basis set is 6-311++G(d,p)
 There are 147 shells and 422 basis functions
 A cutoff of  1.0D-11 yielded   6522 shell pairs
 There are     59813 function pairs (     66588 Cartesian)
 Smallest overlap matrix eigenvalue = 5.85E-07

 Q-Chem warning in module stvman/mkSTV.C, line 318:

 Overlap eigenvalue is smaller than square root of threshold
 Use THRESH >= 12 to get rid of this warning

 Linear dependence detected in AO basis
 Tighter screening thresholds may be required for diffuse basis sets
 Use S2THRESH > 14 and THRESH = 14 in case of SCF convergence issues
 Number of orthogonalized atomic orbitals = 421
 Maximum deviation from orthogonality = 2.095E-10
 Guess MOs from SCF MO coefficient file

 -----------------------------------------------------------------------
  General SCF calculation program by
  Eric Jon Sundstrom, Paul Horn, Yuezhi Mao, Dmitri Zuev, Alec White,
  David Stuck, Shaama M.S., Shane Yost, Joonho Lee, David Small,
  Daniel Levine, Susi Lehtola, Hugh Burton, Evgeny Epifanovsky,
  Bang C. Huynh
 -----------------------------------------------------------------------
 Exchange:     0.2000 Hartree-Fock + 0.0800 Slater + 0.7200 B88
 Correlation:  0.1900 VWN1RPA + 0.8100 LYP
 Using SG-1 standard quadrature grid
 using 6 threads for integral computing
 -------------------------------------------------------
 OpenMP Integral computing Module                
 Release: version 2.0, May 2017, Q-Chem Inc. Pleasanton 
 -------------------------------------------------------
 A restricted SCF calculation will be
 performed using DIIS
 SCF converges when DIIS error is below 1.0e-08
 ---------------------------------------
  Cycle       Energy         DIIS error
 ---------------------------------------
    1  -21889.9896068117      1.71e-05  
    2  -21889.9896096772      5.02e-06  
    3  -21889.9896084510      8.74e-06  
    4  -21889.9896102264      1.32e-06  
    5  -21889.9896102639      3.62e-07  
    6  -21889.9896102660      1.17e-07  
    7  -21889.9896102649      4.60e-08  
    8  -21889.9896102662      1.82e-08  
    9  -21889.9896102666      4.58e-09  Convergence criterion met
 ---------------------------------------
 SCF time:   CPU 187.93s  wall 34.00s 
 SCF   energy in the final basis set =   -21889.9896102666
 Total energy in the final basis set =   -21889.9896102666

 --------------------------------------------------------------

                    Orbital Energies (a.u.)
 --------------------------------------------------------------

 Alpha MOs
 -- Occupied --
*****************-482.8591-482.8578-482.8560-176.3231-176.3216-165.7270
********-165.7247-165.7246-165.7232-165.7230 -62.5119 -62.5107 -62.5089
-56.3327 -56.3314 -56.3296 -56.3285 -56.3282 -56.3273 -56.3269 -56.3255
-56.3251 -35.8195 -35.8181 -31.3131 -31.3116 -31.3067 -31.3062 -31.3053
-31.3047 -24.7286 -22.9635 -22.9620 -22.9620 -22.9618 -22.9606 -22.9602
-22.9572 -22.9572 -22.9558 -22.9558 -10.3135 -10.2841 -10.2820 -10.2785
-10.2749 -10.2690  -8.7208  -8.7196  -8.7178  -6.5532  -6.5518  -6.5500
 -6.5391  -6.5382  -6.5380  -6.5370  -6.5362  -6.5352  -6.3688  -6.3674
 -4.7820  -4.7805  -4.7664  -4.7654  -4.7651  -4.7641  -2.6639  -2.6625
 -2.6607  -2.6600  -2.6594  -2.6589  -2.6581  -2.6571  -2.6563  -2.6481
 -2.6481  -2.6471  -2.6470  -2.6453  -2.6452  -2.0477  -2.0462  -2.0430
 -2.0422  -2.0416  -2.0408  -2.0287  -2.0287  -2.0275  -2.0274  -1.2741
 -0.9405  -0.8735  -0.8480  -0.8201  -0.7843  -0.7474  -0.7152  -0.6610
 -0.6449  -0.6200  -0.5668  -0.5630  -0.5162  -0.4899  -0.4557  -0.4492
 -0.4428  -0.4181  -0.4155  -0.3805  -0.3796  -0.3573  -0.3423  -0.3294
 -0.3243  -0.3117  -0.3096  -0.2924  -0.2802  -0.2681  -0.2637  -0.2607
 -- Virtual --
 -0.1034  -0.0729  -0.0658  -0.0608  -0.0346  -0.0169  -0.0104   0.0004
  0.0229   0.0263   0.0409   0.0447   0.0491   0.0534   0.0561   0.0645
  0.0662   0.0668   0.0821   0.0826   0.0879   0.0892   0.0949   0.1016
  0.1051   0.1199   0.1226   0.1303   0.1351   0.1377   0.1511   0.1619
  0.1652   0.1766   0.1826   0.1879   0.1940   0.1984   0.1992   0.2002
  0.2104   0.2215   0.2239   0.2296   0.2414   0.2442   0.2474   0.2555
  0.2652   0.2664   0.2884   0.3006   0.3071   0.3205   0.3473   0.3625
  0.3756   0.3806   0.3861   0.3982   0.3987   0.4036   0.4150   0.4170
  0.4175   0.4210   0.4277   0.4305   0.4424   0.4518   0.4573   0.4632
  0.4769   0.4857   0.4942   0.5020   0.5033   0.5072   0.5112   0.5226
  0.5273   0.5468   0.5469   0.5503   0.5598   0.5730   0.5733   0.5969
  0.6031   0.6033   0.6276   0.6362   0.6473   0.6605   0.6738   0.6777
  0.6782   0.7105   0.7128   0.7214   0.7322   0.7477   0.7593   0.7654
  0.8016   0.8069   0.8243   0.8330   0.8458   0.8791   0.8868   0.9127
  0.9350   0.9404   0.9795   1.0048   1.0106   1.0397   1.0697   1.0841
  1.1038   1.1124   1.1216   1.1667   1.1992   1.2184   1.2375   1.3073
  1.3268   1.3458   1.3589   1.3640   1.4158   1.4284   1.4419   1.4548
  1.4584   1.4734   1.4868   1.5290   1.5495   1.5788   1.5971   1.7137
  1.7214   1.7393   1.7533   1.8056   1.8120   1.8380   1.8457   1.8875
  1.9858   2.0035   2.0105   2.0134   2.0495   2.0726   2.0995   2.1088
  2.1610   2.1811   2.1997   2.2222   2.2494   2.2626   2.2850   2.3236
  2.3423   2.3723   2.4572   2.5667   2.6899   2.7115   2.7765   2.8102
  2.8212   2.9271   2.9603   3.0260   3.0345   3.0633   3.1276   3.1669
  3.3731   3.3926   3.6184   3.7445   3.7530   3.7985   3.8751   3.9457
  3.9583   3.9610   3.9785   3.9827   3.9890   3.9935   4.0041   4.0145
  4.0248   4.0386   4.0520   4.0622   4.0684   4.0719   4.0722   4.1233
  4.1299   4.1595   4.2105   4.2440   4.2710   4.2859   4.2945   4.3713
  4.4021   4.4299   4.4660   4.5561   4.8108   4.8366   6.0076   6.0199
  6.1022   6.1235   6.1390   6.1603   6.3008   6.4381   6.6483   6.7317
  6.7596   6.8205   7.5354   7.5475   7.5713   7.6516   7.6614   7.7053
  7.7179   7.7540   7.7886  23.2094  23.7618  23.7713  23.9264  23.9304
 24.0254  27.8790  27.9300  28.3451  28.3547  28.4123  28.4185  28.4193
 28.4409  28.5217  28.5265  28.5418  28.5492  28.5559  28.5562  28.6105
 28.6238  28.7170  28.7348  47.9245  48.0110  48.0613  66.7709 127.8850
127.8926 127.9422 127.9556 127.9684 127.9714 151.6716 151.7164 289.7312
289.7437 289.7683 289.8480 289.8617 289.9036 289.9385 289.9744 290.0100
********1020.83101020.89311901.83511901.8821
 --------------------------------------------------------------

          Ground-State Mulliken Net Atomic Charges

     Atom                 Charge (a.u.)
  ----------------------------------------
      1 C                    -0.756386
      2 C                     0.690255
      3 C                    -0.024409
      4 C                    -0.233164
      5 C                     0.317230
      6 C                     0.421888
      7 F                    -0.077034
      8 Br                   -0.135594
      9 I                     0.112006
     10 Br                   -0.233500
     11 Br                   -0.186999
     12 I                     0.105708
  ----------------------------------------
  Sum of atomic charges =     0.000000

 -----------------------------------------------------------------
                    Cartesian Multipole Moments
 -----------------------------------------------------------------
    Charge (ESU x 10^10)
                -0.0000
    Dipole Moment (Debye)
         X       0.5112      Y      -0.0000      Z       0.2498
       Tot       0.5690
    Quadrupole Moments (Debye-Ang)
        XX    -148.0343     XY       0.0000     YY    -151.6705
        XZ      -1.5473     YZ       0.0000     ZZ    -141.1480
    Octopole Moments (Debye-Ang^2)
       XXX    -634.7636    XXY       0.0000    XYY    -222.1730
       YYY       0.0000    XXZ    -120.0529    XYZ      -0.0000
       YYZ    -129.4112    XZZ    -206.5176    YZZ      -0.0000
       ZZZ    -363.5379
    Hexadecapole Moments (Debye-Ang^3)
      XXXX   -4869.4803   XXXY       0.0000   XXYY    -904.8830
      XYYY       0.0000   YYYY    -191.4468   XXXZ    -379.8642
      XXYZ      -0.0000   XYYZ    -124.7903   YYYZ      -0.0000
      XXZZ   -1804.4194   XYZZ      -0.0000   YYZZ   -1078.4387
      XZZZ    -344.0435   YZZZ      -0.0000   ZZZZ   -5658.1790
 -----------------------------------------------------------------
 Calculating analytic gradient of the SCF energy
 Gradient of SCF Energy
            1           2           3           4           5           6
    1  -0.0000819  -0.0000075  -0.0000263   0.0000498  -0.0000224  -0.0000337
    2   0.0000000   0.0000000  -0.0000000   0.0000000  -0.0000000  -0.0000000
    3   0.0000467  -0.0001565   0.0001069   0.0000778  -0.0001886   0.0000775
            7           8           9          10          11          12
    1   0.0000612   0.0000382  -0.0000874   0.0001657   0.0000269  -0.0000828
    2  -0.0000000  -0.0000000  -0.0000000  -0.0000000   0.0000000  -0.0000000
    3   0.0000696   0.0000358   0.0001069   0.0000003  -0.0001205  -0.0000560
 Max gradient component =       1.886E-04
 RMS gradient           =       7.079E-05
 Gradient time:  CPU 99.96 s  wall 16.78 s
 Geometry Optimization Parameters
   NAtoms,    NIC,     NZ,  NCons,   NDum,   NFix, NCnnct, MaxDiis
       12      78      12       0       0       0       0       0

 Cartesian Hessian Update
 Hessian updated using BFGS update


** GEOMETRY OPTIMIZATION IN DELOCALIZED INTERNAL COORDINATES **
   Searching for a Minimum

   Optimization Cycle:   6

                       Coordinates (Angstroms)
     ATOM                X               Y               Z
      1  C         0.0345707093    0.0000000000    0.0163618500
      2  C         0.0093669788    0.0000000000    1.4082490862
      3  C         1.2177618827    0.0000000000    2.1191410568
      4  C         2.4329454071    0.0000000000    1.4076506302
      5  C         2.4358044652    0.0000000000    0.0006336738
      6  C         1.2234513957    0.0000000000   -0.7040130743
      7  F        -1.1264750829    0.0000000000   -0.6470794917
      8  Br       -1.6998589458    0.0000000000    2.2345349473
      9  I         1.1883156531    0.0000000000    4.2438759095
     10  Br        4.0920072332    0.0000000000    2.3420313581
     11  Br        4.0765344240    0.0000000000   -0.9585125531
     12  I         1.0883237266    0.0000000000   -2.8183533928
   Point Group: c1    Number of degrees of freedom:    30


   Energy is -21889.989610267

 Hessian updated using BFGS update

 18 Hessian modes will be used to form the next step
  Hessian Eigenvalues:
     0.122111    0.129576    0.199724    0.201115    0.204707    0.237791
     0.246227    0.247464    0.255304    0.361245    0.415100    0.424488
     0.454705    0.458076    0.479009    0.542623    0.567686    0.586949

 Minimum search - taking simple RFO step
 Searching for Lamda that Minimizes Along All modes
 Value Taken    Lamda =  -0.00000102
 Step Taken.  Stepsize is  0.001664

                             Maximum     Tolerance    Cnvgd?
         Gradient           0.000484      0.000300      NO
         Displacement       0.001088      0.001200     YES
         Energy change     -0.000001      0.000001      NO


 New Cartesian Coordinates Obtained by Inverse Iteration

 Displacement from previous Coordinates is:  0.003976
 ----------------------------------------------------------------
             Standard Nuclear Orientation (Angstroms)
    I     Atom           X                Y                Z
 ----------------------------------------------------------------
    1      C       0.0343887096     0.0000000000     0.0162838088
    2      C       0.0091682198     0.0000000000     1.4083109145
    3      C       1.2176578504     0.0000000000     2.1188809668
    4      C       2.4326078319     0.0000000000     1.4074468443
    5      C       2.4356007895     0.0000000000     0.0007199209
    6      C       1.2233734247     0.0000000000    -0.7040652127
    7      F      -1.1266913325     0.0000000000    -0.6472275294
    8      Br     -1.6999088178     0.0000000000     2.2349535941
    9      I       1.1896204912     0.0000000000     4.2432600194
   10      Br      4.0913167622     0.0000000000     2.3418877497
   11      Br      4.0765512008     0.0000000000    -0.9576954462
   12      I       1.0890627172     0.0000000000    -2.8182356301
 ----------------------------------------------------------------
 Nuclear Repulsion Energy =        3655.90181938 hartrees
 There are      128 alpha and      128 beta electrons
 Applying Cartesian multipole field
    Component          Value
    ---------          -----
     (2,0,0)        1.00000E-11
     (0,2,0)        2.00000E-11
     (0,0,2)       -3.00000E-11
 Nucleus-field energy     =    -0.0000001424 hartrees
 Requested basis set is 6-311++G(d,p)
 There are 147 shells and 422 basis functions
 A cutoff of  1.0D-11 yielded   6522 shell pairs
 There are     59813 function pairs (     66588 Cartesian)
 Smallest overlap matrix eigenvalue = 5.85E-07

 Q-Chem warning in module stvman/mkSTV.C, line 318:

 Overlap eigenvalue is smaller than square root of threshold
 Use THRESH >= 12 to get rid of this warning

 Linear dependence detected in AO basis
 Tighter screening thresholds may be required for diffuse basis sets
 Use S2THRESH > 14 and THRESH = 14 in case of SCF convergence issues
 Number of orthogonalized atomic orbitals = 421
 Maximum deviation from orthogonality = 3.131E-10
 Guess MOs from SCF MO coefficient file

 -----------------------------------------------------------------------
  General SCF calculation program by
  Eric Jon Sundstrom, Paul Horn, Yuezhi Mao, Dmitri Zuev, Alec White,
  David Stuck, Shaama M.S., Shane Yost, Joonho Lee, David Small,
  Daniel Levine, Susi Lehtola, Hugh Burton, Evgeny Epifanovsky,
  Bang C. Huynh
 -----------------------------------------------------------------------
 Exchange:     0.2000 Hartree-Fock + 0.0800 Slater + 0.7200 B88
 Correlation:  0.1900 VWN1RPA + 0.8100 LYP
 Using SG-1 standard quadrature grid
 using 6 threads for integral computing
 -------------------------------------------------------
 OpenMP Integral computing Module                
 Release: version 2.0, May 2017, Q-Chem Inc. Pleasanton 
 -------------------------------------------------------
 A restricted SCF calculation will be
 performed using DIIS
 SCF converges when DIIS error is below 1.0e-08
 ---------------------------------------
  Cycle       Energy         DIIS error
 ---------------------------------------
    1  -21889.9896102801      6.84e-06  
    2  -21889.9896106366      2.49e-06  
    3  -21889.9896102806      4.57e-06  
    4  -21889.9896107856      2.85e-07  
    5  -21889.9896107882      1.16e-07  
    6  -21889.9896107873      4.79e-08  
    7  -21889.9896107890      2.08e-08  
    8  -21889.9896107882      4.96e-09  Convergence criterion met
 ---------------------------------------
 SCF time:   CPU 168.17s  wall 30.00s 
 SCF   energy in the final basis set =   -21889.9896107882
 Total energy in the final basis set =   -21889.9896107882

 --------------------------------------------------------------

                    Orbital Energies (a.u.)
 --------------------------------------------------------------

 Alpha MOs
 -- Occupied --
*****************-482.8591-482.8578-482.8560-176.3231-176.3216-165.7270
********-165.7247-165.7246-165.7232-165.7230 -62.5119 -62.5107 -62.5089
-56.3327 -56.3314 -56.3296 -56.3285 -56.3282 -56.3273 -56.3269 -56.3254
-56.3251 -35.8195 -35.8180 -31.3131 -31.3116 -31.3067 -31.3062 -31.3052
-31.3047 -24.7286 -22.9635 -22.9620 -22.9620 -22.9617 -22.9605 -22.9602
-22.9572 -22.9572 -22.9558 -22.9558 -10.3135 -10.2841 -10.2819 -10.2785
-10.2749 -10.2690  -8.7208  -8.7195  -8.7178  -6.5532  -6.5518  -6.5500
 -6.5391  -6.5382  -6.5380  -6.5370  -6.5362  -6.5352  -6.3688  -6.3674
 -4.7820  -4.7805  -4.7664  -4.7654  -4.7651  -4.7640  -2.6639  -2.6625
 -2.6607  -2.6600  -2.6594  -2.6589  -2.6581  -2.6571  -2.6563  -2.6481
 -2.6481  -2.6471  -2.6470  -2.6453  -2.6452  -2.0477  -2.0462  -2.0430
 -2.0422  -2.0415  -2.0408  -2.0287  -2.0287  -2.0275  -2.0274  -1.2740
 -0.9405  -0.8736  -0.8480  -0.8201  -0.7844  -0.7475  -0.7152  -0.6610
 -0.6449  -0.6200  -0.5668  -0.5630  -0.5162  -0.4899  -0.4557  -0.4492
 -0.4429  -0.4181  -0.4155  -0.3805  -0.3796  -0.3573  -0.3424  -0.3294
 -0.3243  -0.3117  -0.3096  -0.2924  -0.2802  -0.2681  -0.2637  -0.2607
 -- Virtual --
 -0.1033  -0.0729  -0.0657  -0.0608  -0.0346  -0.0168  -0.0104   0.0004
  0.0229   0.0263   0.0409   0.0447   0.0491   0.0534   0.0561   0.0645
  0.0662   0.0668   0.0821   0.0826   0.0879   0.0892   0.0949   0.1016
  0.1051   0.1199   0.1226   0.1303   0.1351   0.1377   0.1511   0.1619
  0.1652   0.1766   0.1826   0.1879   0.1941   0.1983   0.1993   0.2002
  0.2104   0.2216   0.2239   0.2296   0.2413   0.2441   0.2474   0.2555
  0.2652   0.2664   0.2884   0.3006   0.3071   0.3205   0.3473   0.3625
  0.3756   0.3806   0.3861   0.3982   0.3987   0.4036   0.4149   0.4170
  0.4175   0.4210   0.4277   0.4304   0.4424   0.4518   0.4573   0.4633
  0.4770   0.4857   0.4941   0.5020   0.5033   0.5072   0.5112   0.5226
  0.5273   0.5468   0.5469   0.5503   0.5598   0.5731   0.5733   0.5970
  0.6031   0.6034   0.6276   0.6362   0.6474   0.6607   0.6738   0.6777
  0.6782   0.7105   0.7128   0.7214   0.7323   0.7478   0.7593   0.7655
  0.8016   0.8069   0.8244   0.8330   0.8458   0.8791   0.8868   0.9127
  0.9350   0.9405   0.9796   1.0049   1.0107   1.0396   1.0697   1.0841
  1.1038   1.1124   1.1217   1.1668   1.1992   1.2185   1.2376   1.3074
  1.3269   1.3458   1.3590   1.3641   1.4158   1.4285   1.4420   1.4549
  1.4585   1.4734   1.4868   1.5290   1.5496   1.5789   1.5971   1.7137
  1.7215   1.7394   1.7534   1.8056   1.8121   1.8380   1.8457   1.8876
  1.9858   2.0036   2.0105   2.0134   2.0496   2.0727   2.0996   2.1089
  2.1611   2.1811   2.1997   2.2223   2.2495   2.2627   2.2851   2.3238
  2.3424   2.3724   2.4572   2.5667   2.6899   2.7115   2.7766   2.8102
  2.8213   2.9272   2.9604   3.0260   3.0346   3.0635   3.1276   3.1670
  3.3732   3.3927   3.6186   3.7446   3.7530   3.7986   3.8751   3.9457
  3.9583   3.9610   3.9784   3.9827   3.9890   3.9936   4.0042   4.0146
  4.0248   4.0387   4.0521   4.0622   4.0684   4.0719   4.0722   4.1233
  4.1299   4.1595   4.2107   4.2440   4.2711   4.2859   4.2946   4.3713
  4.4021   4.4299   4.4662   4.5563   4.8110   4.8365   6.0076   6.0200
  6.1023   6.1235   6.1391   6.1604   6.3009   6.4381   6.6483   6.7317
  6.7596   6.8206   7.5354   7.5475   7.5713   7.6517   7.6615   7.7054
  7.7178   7.7541   7.7887  23.2094  23.7620  23.7715  23.9270  23.9306
 24.0254  27.8791  27.9301  28.3452  28.3548  28.4123  28.4185  28.4194
 28.4410  28.5217  28.5265  28.5418  28.5492  28.5560  28.5563  28.6106
 28.6238  28.7171  28.7348  47.9245  48.0110  48.0615  66.7709 127.8850
127.8926 127.9423 127.9556 127.9684 127.9714 151.6717 151.7165 289.7312
289.7437 289.7683 289.8481 289.8618 289.9037 289.9386 289.9744 290.0102
********1020.83101020.89331901.83521901.8822
 --------------------------------------------------------------

          Ground-State Mulliken Net Atomic Charges

     Atom                 Charge (a.u.)
  ----------------------------------------
      1 C                    -0.756803
      2 C                     0.691084
      3 C                    -0.024799
      4 C                    -0.232862
      5 C                     0.316883
      6 C                     0.422327
      7 F                    -0.077134
      8 Br                   -0.135580
      9 I                     0.111968
     10 Br                   -0.233700
     11 Br                   -0.187072
     12 I                     0.105689
  ----------------------------------------
  Sum of atomic charges =     0.000000

 -----------------------------------------------------------------
                    Cartesian Multipole Moments
 -----------------------------------------------------------------
    Charge (ESU x 10^10)
                -0.0000
    Dipole Moment (Debye)
         X       0.5134      Y       0.0000      Z       0.2499
       Tot       0.5710
    Quadrupole Moments (Debye-Ang)
        XX    -148.0280     XY       0.0000     YY    -151.6679
        XZ      -1.5415     YZ      -0.0000     ZZ    -141.1522
    Octopole Moments (Debye-Ang^2)
       XXX    -634.8528    XXY      -0.0000    XYY    -222.2032
       YYY       0.0000    XXZ    -120.0290    XYZ      -0.0000
       YYZ    -129.4103    XZZ    -206.5060    YZZ       0.0000
       ZZZ    -363.5675
    Hexadecapole Moments (Debye-Ang^3)
      XXXX   -4869.5405   XXXY      -0.0000   XXYY    -904.8813
      XYYY      -0.0000   YYYY    -191.4403   XXXZ    -380.0462
      XXYZ      -0.0000   XYYZ    -124.8587   YYYZ      -0.0000
      XXZZ   -1804.1451   XYZZ       0.0000   YYZZ   -1078.2436
      XZZZ    -344.0641   YZZZ       0.0000   ZZZZ   -5657.3537
 -----------------------------------------------------------------
 Calculating analytic gradient of the SCF energy
 Gradient of SCF Energy
            1           2           3           4           5           6
    1  -0.0000702   0.0000244   0.0000402  -0.0000189  -0.0000259   0.0000441
    2  -0.0000000  -0.0000000   0.0000000  -0.0000000  -0.0000000   0.0000000
    3   0.0000086  -0.0000193   0.0000135   0.0000220  -0.0000656   0.0000446
            7           8           9          10          11          12
    1   0.0000084   0.0000123   0.0000384   0.0000207  -0.0000222  -0.0000513
    2   0.0000000  -0.0000000  -0.0000000   0.0000000   0.0000000   0.0000000
    3   0.0000392   0.0000549  -0.0000104  -0.0000422  -0.0000280  -0.0000173
 Max gradient component =       7.023E-05
 RMS gradient           =       2.901E-05
 Gradient time:  CPU 99.83 s  wall 16.76 s
 Geometry Optimization Parameters
   NAtoms,    NIC,     NZ,  NCons,   NDum,   NFix, NCnnct, MaxDiis
       12      78      12       0       0       0       0       0

 Cartesian Hessian Update
 Hessian updated using BFGS update


** GEOMETRY OPTIMIZATION IN DELOCALIZED INTERNAL COORDINATES **
   Searching for a Minimum

   Optimization Cycle:   7

                       Coordinates (Angstroms)
     ATOM                X               Y               Z
      1  C         0.0343887096    0.0000000000    0.0162838088
      2  C         0.0091682198    0.0000000000    1.4083109145
      3  C         1.2176578504    0.0000000000    2.1188809668
      4  C         2.4326078319    0.0000000000    1.4074468443
      5  C         2.4356007895    0.0000000000    0.0007199209
      6  C         1.2233734247    0.0000000000   -0.7040652127
      7  F        -1.1266913325    0.0000000000   -0.6472275294
      8  Br       -1.6999088178    0.0000000000    2.2349535941
      9  I         1.1896204912    0.0000000000    4.2432600194
     10  Br        4.0913167622    0.0000000000    2.3418877497
     11  Br        4.0765512008    0.0000000000   -0.9576954462
     12  I         1.0890627172    0.0000000000   -2.8182356301
   Point Group: c1    Number of degrees of freedom:    30


   Energy is -21889.989610788

 Hessian updated using BFGS update

 19 Hessian modes will be used to form the next step
  Hessian Eigenvalues:
     0.120593    0.130450    0.199439    0.201097    0.205476    0.234777
     0.244923    0.248025    0.249935    0.261228    0.361378    0.407698
     0.423551    0.453942    0.458679    0.493351    0.535603    0.570823
     0.577382

 Minimum search - taking simple RFO step
 Searching for Lamda that Minimizes Along All modes
 Value Taken    Lamda =   0.00000000
 Step Taken.  Stepsize is  0.000316

                             Maximum     Tolerance    Cnvgd?
         Gradient           0.000053      0.000300     YES
         Displacement       0.000180      0.001200     YES
         Energy change     -0.000001      0.000001     YES


                       Distance Matrix (Angstroms)
             C (  1)   C (  2)   C (  3)   C (  4)   C (  5)   C (  6)
   C (  2)  1.392256
   C (  3)  2.412683  1.401912
   C (  4)  2.772506  2.423440  1.407921
   C (  5)  2.401263  2.805154  2.443357  1.406730
   C (  6)  1.390175  2.436478  2.822952  2.433255  1.402219
   F (  7)  1.337294  2.348492  3.625925  4.109781  3.620740  2.350752
   Br(  8)  2.816076  1.898495  2.919875  4.214554  4.700451  4.145288
   I (  9)  4.381996  3.070896  2.124564  3.096265  4.421721  4.947440
   Br( 10)  4.676227  4.187541  2.882299  1.903811  2.867484  4.183650
   Br( 11)  4.157850  4.705485  4.199833  2.880356  1.900336  2.864429
   I ( 12)  3.024374  4.362324  4.938791  4.434130  3.124048  2.118432
             F (  7)   Br(  8)   I (  9)   Br( 10)   Br( 11)
   Br(  8)  2.938630
   I (  9)  5.411300  3.518902
   Br( 10)  6.013520  5.792213  3.469158
   Br( 11)  5.212497  6.600038  5.948471  3.299616
   I ( 12)  3.102071  5.771749  7.062212  5.969958  3.519474

 Final energy is   -21889.989610788238     


 ******************************
 **  OPTIMIZATION CONVERGED  **
 ******************************

                       Coordinates (Angstroms)
     ATOM                X               Y               Z
      1  C         0.0343887096    0.0000000000    0.0162838088
      2  C         0.0091682198    0.0000000000    1.4083109145
      3  C         1.2176578504    0.0000000000    2.1188809668
      4  C         2.4326078319    0.0000000000    1.4074468443
      5  C         2.4356007895    0.0000000000    0.0007199209
      6  C         1.2233734247    0.0000000000   -0.7040652127
      7  F        -1.1266913325    0.0000000000   -0.6472275294
      8  Br       -1.6999088178    0.0000000000    2.2349535941
      9  I         1.1896204912    0.0000000000    4.2432600194
     10  Br        4.0913167622    0.0000000000    2.3418877497
     11  Br        4.0765512008    0.0000000000   -0.9576954462
     12  I         1.0890627172    0.0000000000   -2.8182356301

Z-matrix Print:
$molecule
0 1
I 
C  1 2.124564
C  2 1.401912 1 119.698618
C  3 1.392256 2 119.416798 1 -180.000000 0
F  4 1.337294 3 118.708298 2 -180.000000 0
C  4 1.390175 3 122.247630 2 -0.000000 0
C  6 1.402219 4 118.616748 3 -0.000000 0
C  7 1.406730 6 120.051680 4 -0.000000 0
Br 3 1.898495 2 123.733217 1 -0.000000 0
Br 7 1.900336 6 119.538877 4 -180.000000 0
Br 8 1.903811 7 119.273023 6 -180.000000 0
I  6 2.118432 4 117.574622 3 -180.000000 0
$end


 --------------------------------------------------------------

                    Orbital Energies (a.u.)
 --------------------------------------------------------------

 Alpha MOs
 -- Occupied --
*****************-482.8591-482.8578-482.8560-176.3231-176.3216-165.7270
********-165.7247-165.7246-165.7232-165.7230 -62.5119 -62.5107 -62.5089
-56.3327 -56.3314 -56.3296 -56.3285 -56.3282 -56.3273 -56.3269 -56.3254
-56.3251 -35.8195 -35.8180 -31.3131 -31.3116 -31.3067 -31.3062 -31.3052
-31.3047 -24.7286 -22.9635 -22.9620 -22.9620 -22.9617 -22.9605 -22.9602
-22.9572 -22.9572 -22.9558 -22.9558 -10.3135 -10.2841 -10.2819 -10.2785
-10.2749 -10.2690  -8.7208  -8.7195  -8.7178  -6.5532  -6.5518  -6.5500
 -6.5391  -6.5382  -6.5380  -6.5370  -6.5362  -6.5352  -6.3688  -6.3674
 -4.7820  -4.7805  -4.7664  -4.7654  -4.7651  -4.7640  -2.6639  -2.6625
 -2.6607  -2.6600  -2.6594  -2.6589  -2.6581  -2.6571  -2.6563  -2.6481
 -2.6481  -2.6471  -2.6470  -2.6453  -2.6452  -2.0477  -2.0462  -2.0430
 -2.0422  -2.0415  -2.0408  -2.0287  -2.0287  -2.0275  -2.0274  -1.2740
 -0.9405  -0.8736  -0.8480  -0.8201  -0.7844  -0.7475  -0.7152  -0.6610
 -0.6449  -0.6200  -0.5668  -0.5630  -0.5162  -0.4899  -0.4557  -0.4492
 -0.4429  -0.4181  -0.4155  -0.3805  -0.3796  -0.3573  -0.3424  -0.3294
 -0.3243  -0.3117  -0.3096  -0.2924  -0.2802  -0.2681  -0.2637  -0.2607
 -- Virtual --
 -0.1033  -0.0729  -0.0657  -0.0608  -0.0346  -0.0168  -0.0104   0.0004
  0.0229   0.0263   0.0409   0.0447   0.0491   0.0534   0.0561   0.0645
  0.0662   0.0668   0.0821   0.0826   0.0879   0.0892   0.0949   0.1016
  0.1051   0.1199   0.1226   0.1303   0.1351   0.1377   0.1511   0.1619
  0.1652   0.1766   0.1826   0.1879   0.1941   0.1983   0.1993   0.2002
  0.2104   0.2216   0.2239   0.2296   0.2413   0.2441   0.2474   0.2555
  0.2652   0.2664   0.2884   0.3006   0.3071   0.3205   0.3473   0.3625
  0.3756   0.3806   0.3861   0.3982   0.3987   0.4036   0.4149   0.4170
  0.4175   0.4210   0.4277   0.4304   0.4424   0.4518   0.4573   0.4633
  0.4770   0.4857   0.4941   0.5020   0.5033   0.5072   0.5112   0.5226
  0.5273   0.5468   0.5469   0.5503   0.5598   0.5731   0.5733   0.5970
  0.6031   0.6034   0.6276   0.6362   0.6474   0.6607   0.6738   0.6777
  0.6782   0.7105   0.7128   0.7214   0.7323   0.7478   0.7593   0.7655
  0.8016   0.8069   0.8244   0.8330   0.8458   0.8791   0.8868   0.9127
  0.9350   0.9405   0.9796   1.0049   1.0107   1.0396   1.0697   1.0841
  1.1038   1.1124   1.1217   1.1668   1.1992   1.2185   1.2376   1.3074
  1.3269   1.3458   1.3590   1.3641   1.4158   1.4285   1.4420   1.4549
  1.4585   1.4734   1.4868   1.5290   1.5496   1.5789   1.5971   1.7137
  1.7215   1.7394   1.7534   1.8056   1.8121   1.8380   1.8457   1.8876
  1.9858   2.0036   2.0105   2.0134   2.0496   2.0727   2.0996   2.1089
  2.1611   2.1811   2.1997   2.2223   2.2495   2.2627   2.2851   2.3238
  2.3424   2.3724   2.4572   2.5667   2.6899   2.7115   2.7766   2.8102
  2.8213   2.9272   2.9604   3.0260   3.0346   3.0635   3.1276   3.1670
  3.3732   3.3927   3.6186   3.7446   3.7530   3.7986   3.8751   3.9457
  3.9583   3.9610   3.9784   3.9827   3.9890   3.9936   4.0042   4.0146
  4.0248   4.0387   4.0521   4.0622   4.0684   4.0719   4.0722   4.1233
  4.1299   4.1595   4.2107   4.2440   4.2711   4.2859   4.2946   4.3713
  4.4021   4.4299   4.4662   4.5563   4.8110   4.8365   6.0076   6.0200
  6.1023   6.1235   6.1391   6.1604   6.3009   6.4381   6.6483   6.7317
  6.7596   6.8206   7.5354   7.5475   7.5713   7.6517   7.6615   7.7054
  7.7178   7.7541   7.7887  23.2094  23.7620  23.7715  23.9270  23.9306
 24.0254  27.8791  27.9301  28.3452  28.3548  28.4123  28.4185  28.4194
 28.4410  28.5217  28.5265  28.5418  28.5492  28.5560  28.5563  28.6106
 28.6238  28.7171  28.7348  47.9245  48.0110  48.0615  66.7709 127.8850
127.8926 127.9423 127.9556 127.9684 127.9714 151.6717 151.7165 289.7312
289.7437 289.7683 289.8481 289.8618 289.9037 289.9386 289.9744 290.0102
********1020.83101020.89331901.83521901.8822
 --------------------------------------------------------------

          Ground-State Mulliken Net Atomic Charges

     Atom                 Charge (a.u.)
  ----------------------------------------
      1 C                    -0.756803
      2 C                     0.691084
      3 C                    -0.024799
      4 C                    -0.232862
      5 C                     0.316883
      6 C                     0.422327
      7 F                    -0.077134
      8 Br                   -0.135580
      9 I                     0.111968
     10 Br                   -0.233700
     11 Br                   -0.187072
     12 I                     0.105689
  ----------------------------------------
  Sum of atomic charges =     0.000000

 -----------------------------------------------------------------
                    Cartesian Multipole Moments
 -----------------------------------------------------------------
    Charge (ESU x 10^10)
                -0.0000
    Dipole Moment (Debye)
         X       0.5134      Y       0.0000      Z       0.2499
       Tot       0.5710
    Quadrupole Moments (Debye-Ang)
        XX    -148.0280     XY       0.0000     YY    -151.6679
        XZ      -1.5415     YZ      -0.0000     ZZ    -141.1522
    Octopole Moments (Debye-Ang^2)
       XXX    -634.8528    XXY      -0.0000    XYY    -222.2032
       YYY       0.0000    XXZ    -120.0290    XYZ      -0.0000
       YYZ    -129.4103    XZZ    -206.5060    YZZ       0.0000
       ZZZ    -363.5675
    Hexadecapole Moments (Debye-Ang^3)
      XXXX   -4869.5405   XXXY      -0.0000   XXYY    -904.8813
      XYYY      -0.0000   YYYY    -191.4403   XXXZ    -380.0462
      XXYZ      -0.0000   XYYZ    -124.8587   YYYZ      -0.0000
      XXZZ   -1804.1451   XYZZ       0.0000   YYZZ   -1078.2436
      XZZZ    -344.0641   YZZZ       0.0000   ZZZZ   -5657.3537
 -----------------------------------------------------------------
Archival summary:
1\1\february\OPT\ProcedureUnspecified\BasisUnspecified\2r316\taweetha\MonDec207:08:072019MonDec207:08:072019\0\\#,OPT,ProcedureUnspecified,BasisUnspecified,\\0,1\I\C,1,2.12456\C,2,1.40191,1,119.699\C,3,1.39226,2,119.417,1,-180,0\F,4,1.33729,3,118.708,2,-180,0\C,4,1.39018,3,122.248,2,-0,0\C,6,1.40222,4,118.617,3,-0,0\C,7,1.40673,6,120.052,4,-0,0\Br,3,1.89849,2,123.733,1,-0,0\Br,7,1.90034,6,119.539,4,-180,0\Br,8,1.90381,7,119.273,6,-180,0\I,6,2.11843,4,117.575,3,-180,0\\\@

 Total job time:  417.55s(wall), 2322.58s(cpu) 
 Mon Dec  2 07:08:07 2019

        *************************************************************
        *                                                           *
        *  Thank you very much for using Q-Chem.  Have a nice day.  *
        *                                                           *
        *************************************************************


 
User input: 2 of 2 
 
                  Welcome to Q-Chem
     A Quantum Leap Into The Future Of Chemistry


 Q-Chem 5.2 (devel), Q-Chem, Inc., Pleasanton, CA (2019)

 Yihan Shao,  Zhengting Gan,  E. Epifanovsky,  A. T. B. Gilbert,  M. Wormit,  
 J. Kussmann,  A. W. Lange,  A. Behn,  Jia Deng,  Xintian Feng,  D. Ghosh,  
 M. Goldey,  P. R. Horn,  L. D. Jacobson,  I. Kaliman,  T. Kus,  A. Landau,  
 Jie Liu,  E. I. Proynov,  R. M. Richard,  R. P. Steele,  E. J. Sundstrom,  
 H. L. Woodcock III,  P. M. Zimmerman,  D. Zuev,  B. Albrecht,  E. Alguire,  
 S. A. Baeppler,  D. Barton,  Z. Benda,  Y. A. Bernard,  E. J. Berquist,  
 K. B. Bravaya,  H. Burton,  D. Casanova,  Chun-Min Chang,  Yunqing Chen,  
 A. Chien,  K. D. Closser,  M. P. Coons,  S. Coriani,  S. Dasgupta,  
 A. L. Dempwolff,  M. Diedenhofen,  Hainam Do,  R. G. Edgar,  Po-Tung Fang,  
 S. Faraji,  S. Fatehi,  Qingguo Feng,  K. D. Fenk,  J. Fosso-Tande,  
 J. Gayvert,  Qinghui Ge,  A. Ghysels,  G. Gidofalvi,  J. Gomes,  
 J. Gonthier,  A. Gunina,  D. Hait,  M. W. D. Hanson-Heine,  
 P. H. P. Harbach,  A. W. Hauser,  M. F. Herbst,  J. E. Herr,  
 E. G. Hohenstein,  Z. C. Holden,  Kerwin Hui,  B. C. Huynh,  T.-C. Jagau,  
 Hyunjun Ji,  B. Kaduk,  K. Khistyaev,  Jaehoon Kim,  P. Klunzinger,  K. Koh,  
 D. Kosenkov,  L. Koulias,  T. Kowalczyk,  C. M. Krauter,  A. Kunitsa,  
 Ka Un Lao,  A. Laurent,  K. V. Lawler,  Joonho Lee,  D. Lefrancois,  
 S. Lehtola,  D. S. Levine,  Yi-Pei Li,  You-Sheng Lin,  Fenglai Liu,  
 E. Livshits,  A. Luenser,  P. Manohar,  E. Mansoor,  S. F. Manzer,  
 Shan-Ping Mao,  Yuezhi Mao,  N. Mardirossian,  A. V. Marenich,  
 T. Markovich,  L. A. Martinez-Martinez,  S. A. Maurer,  N. J. Mayhall,  
 S. C. McKenzie,  J.-M. Mewes,  P. Morgante,  A. F. Morrison,  
 J. W. Mullinax,  K. Nanda,  T. S. Nguyen-Beck,  R. Olivares-Amaya,  
 J. A. Parkhill,  Zheng Pei,  T. M. Perrine,  F. Plasser,  P. Pokhilko,  
 S. Prager,  A. Prociuk,  E. Ramos,  D. R. Rehn,  F. Rob,  M. Scheurer,  
 M. Schneider,  N. Sergueev,  S. M. Sharada,  S. Sharma,  D. W. Small,  
 T. Stauch,  T. Stein,  Yu-Chuan Su,  A. J. W. Thom,  A. Tkatchenko,  
 T. Tsuchimochi,  N. M. Tubman,  L. Vogt,  M. L. Vidal,  O. Vydrov,  
 M. A. Watson,  J. Wenzel,  M. de Wergifosse,  T. A. Wesolowski,  A. White,  
 J. Witte,  A. Yamada,  Jun Yang,  K. Yao,  S. Yeganeh,  S. R. Yost,  
 Zhi-Qiang You,  A. Zech,  Igor Ying Zhang,  Xing Zhang,  Yan Zhao,  
 Ying Zhu,  B. R. Brooks,  G. K. L. Chan,  C. J. Cramer,  M. S. Gordon,  
 W. J. Hehre,  A. Klamt,  M. W. Schmidt,  C. D. Sherrill,  D. G. Truhlar,  
 A. Aspuru-Guzik,  R. Baer,  A. T. Bell,  N. A. Besley,  Jeng-Da Chai,  
 A. E. DePrince, III,  R. A. DiStasio Jr.,  A. Dreuw,  B. D. Dunietz,  
 T. R. Furlani,  Chao-Ping Hsu,  Yousung Jung,  Jing Kong,  D. S. Lambrecht,  
 WanZhen Liang,  C. Ochsenfeld,  V. A. Rassolov,  L. V. Slipchenko,  
 J. E. Subotnik,  T. Van Voorhis,  J. M. Herbert,  A. I. Krylov,  
 P. M. W. Gill,  M. Head-Gordon

 Contributors to earlier versions of Q-Chem not listed above: 
 R. D. Adamson,  B. Austin,  J. Baker,  G. J. O. Beran,  K. Brandhorst,  
 S. T. Brown,  E. F. C. Byrd,  A. K. Chakraborty,  C.-L. Cheng,  
 Siu Hung Chien,  D. M. Chipman,  D. L. Crittenden,  H. Dachsel,  
 R. J. Doerksen,  A. D. Dutoi,  L. Fusti-Molnar,  W. A. Goddard III,  
 A. Golubeva-Zadorozhnaya,  S. R. Gwaltney,  G. Hawkins,  A. Heyden,  
 S. Hirata,  G. Kedziora,  F. J. Keil,  C. Kelley,  Jihan Kim,  R. A. King,  
 R. Z. Khaliullin,  P. P. Korambath,  W. Kurlancheek,  A. M. Lee,  M. S. Lee,  
 S. V. Levchenko,  Ching Yeh Lin,  D. Liotard,  R. C. Lochan,  I. Lotan,  
 P. E. Maslen,  N. Nair,  D. P. O'Neill,  D. Neuhauser,  E. Neuscamman,  
 C. M. Oana,  R. Olson,  B. Peters,  R. Peverati,  P. A. Pieniazek,  
 Y. M. Rhee,  J. Ritchie,  M. A. Rohrdanz,  E. Rosta,  N. J. Russ,  
 H. F. Schaefer III,  N. E. Schultz,  N. Shenvi,  A. C. Simmonett,  A. Sodt,  
 D. Stuck,  K. S. Thanthiriwatte,  V. Vanovschi,  Tao Wang,  A. Warshel,  
 C. F. Williams,  Q. Wu,  X. Xu,  W. Zhang

 Please cite Q-Chem as follows:
 Y. Shao et al., Mol. Phys. 113, 184-215 (2015)
 DOI: 10.1080/00268976.2014.952696

 Q-Chem 5.2.1 for Intel X86 EM64T Linux

 Parts of Q-Chem use Armadillo 8.300.2 (Tropical Shenanigans).
 http://arma.sourceforge.net/

 Q-Chem begins on Mon Dec  2 07:08:07 2019  

Host: 
0

     Scratch files written to /scratch/taweetham/qchem684//
NAlpha2: 256
NElect   256
Mult     1
The previous job contains 0 fragments, simply inherited here

Checking the input file for inconsistencies... 	...done.

--------------------------------------------------------------
User input:
--------------------------------------------------------------

$MOLECULE
READ
$END

$REM
   JOB_TYPE 	FREQUENCY
   BASIS 	6-311++G**
   METHOD	B3LYP	
$END


--------------------------------------------------------------
 ----------------------------------------------------------------
             Standard Nuclear Orientation (Angstroms)
    I     Atom           X                Y                Z
 ----------------------------------------------------------------
    1      C       0.5952197651    -1.5760794436     0.0000000000
    2      C      -0.7814310644    -1.3682140308     0.0000000000
    3      C      -1.2799542394    -0.0579348123     0.0000000000
    4      C      -0.3754079241     1.0209710833    -0.0000000000
    5      C       1.0120196347     0.7887333515    -0.0000000000
    6      C       1.5042144078    -0.5242638205    -0.0000000000
    7      F       1.0552729177    -2.8317486901     0.0000000000
    8      Br     -1.8821767315    -2.9150305734     0.0000000000
    9      I      -3.3791200731     0.2695942016     0.0000000000
   10      Br     -1.0193794694     2.8125613740    -0.0000000000
   11      Br      2.2312932938     2.2463512756    -0.0000000000
   12      I       3.5661725639    -1.0101490775    -0.0000000000
 ----------------------------------------------------------------
 Molecular Point Group                 Cs    NOp =  2
 Largest Abelian Subgroup              Cs    NOp =  2
 Nuclear Repulsion Energy =        3655.90181938 hartrees
 There are      128 alpha and      128 beta electrons
 Requested basis set is 6-311++G(d,p)
 There are 147 shells and 422 basis functions

 Total QAlloc Memory Limit   2000 MB
 Mega-Array Size       188 MB
 MEM_STATIC part       192 MB

                       Distance Matrix (Angstroms)
             C (  1)   C (  2)   C (  3)   C (  4)   C (  5)   C (  6)
   C (  2)  1.392256
   C (  3)  2.412683  1.401912
   C (  4)  2.772506  2.423440  1.407921
   C (  5)  2.401263  2.805154  2.443357  1.406730
   C (  6)  1.390175  2.436478  2.822952  2.433255  1.402219
   F (  7)  1.337294  2.348492  3.625925  4.109781  3.620740  2.350752
   Br(  8)  2.816076  1.898495  2.919875  4.214554  4.700451  4.145288
   I (  9)  4.381996  3.070896  2.124564  3.096265  4.421721  4.947440
   Br( 10)  4.676227  4.187541  2.882299  1.903811  2.867484  4.183650
   Br( 11)  4.157850  4.705485  4.199833  2.880356  1.900336  2.864429
   I ( 12)  3.024374  4.362324  4.938791  4.434130  3.124048  2.118432
             F (  7)   Br(  8)   I (  9)   Br( 10)   Br( 11)
   Br(  8)  2.938630
   I (  9)  5.411300  3.518902
   Br( 10)  6.013520  5.792213  3.469158
   Br( 11)  5.212497  6.600038  5.948471  3.299616
   I ( 12)  3.102071  5.771749  7.062212  5.969958  3.519474

 A cutoff of  1.0D-11 yielded   6522 shell pairs
 There are     59813 function pairs (     66588 Cartesian)
 Smallest overlap matrix eigenvalue = 5.85E-07

 Q-Chem warning in module stvman/mkSTV.C, line 318:

 Overlap eigenvalue is smaller than square root of threshold
 Use THRESH >= 12 to get rid of this warning

 Linear dependence detected in AO basis
 Tighter screening thresholds may be required for diffuse basis sets
 Use S2THRESH > 14 and THRESH = 14 in case of SCF convergence issues
 Number of orthogonalized atomic orbitals = 421
 Maximum deviation from orthogonality = 2.161E-10
 Guess from superposition of atomic densities
 Warning:  Energy on first SCF cycle will be non-variational
 SAD guess density has 256.000000 electrons

 -----------------------------------------------------------------------
  General SCF calculation program by
  Eric Jon Sundstrom, Paul Horn, Yuezhi Mao, Dmitri Zuev, Alec White,
  David Stuck, Shaama M.S., Shane Yost, Joonho Lee, David Small,
  Daniel Levine, Susi Lehtola, Hugh Burton, Evgeny Epifanovsky,
  Bang C. Huynh
 -----------------------------------------------------------------------
 Exchange:     0.2000 Hartree-Fock + 0.0800 Slater + 0.7200 B88
 Correlation:  0.1900 VWN1RPA + 0.8100 LYP
 Using SG-1 standard quadrature grid
 using 6 threads for integral computing
 -------------------------------------------------------
 OpenMP Integral computing Module                
 Release: version 2.0, May 2017, Q-Chem Inc. Pleasanton 
 -------------------------------------------------------
 A restricted SCF calculation will be
 performed using DIIS
 SCF converges when DIIS error is below 1.0e-08
 ---------------------------------------
  Cycle       Energy         DIIS error
 ---------------------------------------
    1  -21892.2342129540      2.80e-02  
    2  -21889.9390220874      2.03e-03  
    3  -21889.8761727558      2.57e-03  
    4  -21889.9704902079      8.57e-04  
    5  -21889.9885474468      2.03e-04  
    6  -21889.9891446668      8.33e-05  
    7  -21889.9892596418      2.63e-05  
    8  -21889.9892736945      1.12e-05  
    9  -21889.9892761178      1.85e-06  
   10  -21889.9892761551      1.04e-06  
   11  -21889.9892761764      3.80e-07  
   12  -21889.9892761797      9.23e-08  
   13  -21889.9892761795      3.27e-08  
   14  -21889.9892761836      7.44e-09  Convergence criterion met
 ---------------------------------------
 SCF time:   CPU 307.74s  wall 56.00s 
 SCF   energy in the final basis set =   -21889.9892761836
 Total energy in the final basis set =   -21889.9892761836

 --------------------------------------------------------------
             Orbital Energies (a.u.) and Symmetries
 --------------------------------------------------------------

 Alpha MOs, Restricted
 -- Occupied --                  
*******-1165.89 -482.86 -482.86 -482.86 -176.32 -176.32 -165.73
  1 A'    2 A'    3 A'    4 A'    5 A'    6 A'    7 A'    8 A'                 
-165.73 -165.72 -165.72 -165.72 -165.72  -62.51  -62.51  -62.51
  9 A'    1 A"   10 A'    2 A"   11 A'   12 A'   13 A'   14 A'                 
-56.333 -56.331 -56.330 -56.329 -56.328 -56.327 -56.327 -56.325
 15 A'   16 A'   17 A'    3 A"   18 A'    4 A"   19 A'    5 A"                 
-56.325 -35.820 -35.818 -31.313 -31.312 -31.307 -31.306 -31.305
 20 A'   21 A'   22 A'   23 A'   24 A'    6 A"   25 A'    7 A"                 
-31.305 -24.729 -22.963 -22.962 -22.962 -22.962 -22.961 -22.960
 26 A'   27 A'   28 A'    8 A"   29 A'   30 A'    9 A"   31 A'                 
-22.957 -22.957 -22.956 -22.956 -10.313 -10.284 -10.282 -10.279
 32 A'   10 A"   33 A'   11 A"   34 A'   35 A'   36 A'   37 A'                 
-10.275 -10.269  -8.721  -8.720  -8.718  -6.553  -6.552  -6.550
 38 A'   39 A'   40 A'   41 A'   42 A'   43 A'   44 A'   45 A'                 
 -6.539  -6.538  -6.538  -6.537  -6.536  -6.535  -6.369  -6.367
 12 A"   46 A'   13 A"   47 A'   14 A"   48 A'   49 A'   50 A'                 
 -4.782  -4.781  -4.766  -4.765  -4.765  -4.764  -2.664  -2.663
 51 A'   52 A'   15 A"   53 A'   16 A"   54 A'   55 A'   56 A'                 
 -2.661  -2.660  -2.659  -2.659  -2.658  -2.657  -2.656  -2.648
 57 A'   17 A"   58 A'   18 A"   59 A'   19 A"   60 A'   61 A'                 
 -2.648  -2.647  -2.647  -2.645  -2.645  -2.048  -2.046  -2.043
 20 A"   21 A"   62 A'   22 A"   63 A'   64 A'   65 A'   23 A"                 
 -2.042  -2.042  -2.041  -2.029  -2.029  -2.028  -2.027  -1.274
 66 A'   24 A"   67 A'   68 A'   25 A"   69 A'   26 A"   70 A'                 
 -0.941  -0.874  -0.848  -0.820  -0.784  -0.747  -0.715  -0.661
 71 A'   72 A'   73 A'   74 A'   75 A'   76 A'   77 A'   78 A'                 
 -0.645  -0.620  -0.567  -0.563  -0.516  -0.490  -0.456  -0.449
 79 A'   80 A'   81 A'   82 A'   27 A"   83 A'   84 A'   85 A'                 
 -0.443  -0.418  -0.416  -0.381  -0.380  -0.357  -0.342  -0.329
 28 A"   86 A'   87 A'   29 A"   88 A'   30 A"   89 A'   90 A'                 
 -0.324  -0.312  -0.310  -0.292  -0.280  -0.268  -0.264  -0.261
 31 A"   91 A'   32 A"   33 A"   92 A'   34 A"   93 A'   35 A"                 
 -- Virtual --                   
 -0.103  -0.073  -0.066  -0.061  -0.035  -0.017  -0.010   0.000
 94 A'   36 A"   95 A'   37 A"   96 A'   97 A'   98 A'   99 A'                 
  0.023   0.026   0.041   0.045   0.049   0.053   0.056   0.065
100 A'  101 A'   38 A"  102 A'  103 A'   39 A"  104 A'   40 A"                 
  0.066   0.067   0.082   0.083   0.088   0.089   0.095   0.102
105 A'  106 A'   41 A"  107 A'  108 A'   42 A"  109 A'   43 A"                 
  0.105   0.120   0.123   0.130   0.135   0.138   0.151   0.162
110 A'  111 A'  112 A'   44 A"  113 A'   45 A"   46 A"  114 A'                 
  0.165   0.177   0.183   0.188   0.194   0.198   0.199   0.200
115 A'  116 A'  117 A'  118 A'  119 A'   47 A"  120 A'  121 A'                 
  0.211   0.222   0.224   0.230   0.242   0.244   0.247   0.256
122 A'  123 A'  124 A'  125 A'  126 A'  127 A'   48 A"  128 A'                 
  0.265   0.266   0.288   0.301   0.307   0.321   0.347   0.362
 49 A"  129 A'  130 A'  131 A'   50 A"  132 A'  133 A'  134 A'                 
  0.376   0.381   0.386   0.398   0.399   0.404   0.415   0.417
 51 A"  135 A'  136 A'  137 A'   52 A"  138 A'   53 A"   54 A"                 
  0.417   0.421   0.428   0.430   0.443   0.452   0.457   0.463
139 A'  140 A'   55 A"  141 A'  142 A'   56 A"   57 A"  143 A'                 
  0.477   0.486   0.494   0.502   0.503   0.507   0.511   0.523
144 A'  145 A'  146 A'   58 A"  147 A'   59 A"  148 A'  149 A'                 
  0.527   0.547   0.547   0.550   0.560   0.573   0.573   0.597
 60 A"   61 A"  150 A'   62 A"   63 A"   64 A"  151 A'  152 A'                 
  0.603   0.603   0.628   0.636   0.647   0.661   0.674   0.678
 65 A"  153 A'  154 A'   66 A"  155 A'  156 A'  157 A'   67 A"                 
  0.678   0.711   0.713   0.721   0.732   0.748   0.759   0.765
158 A'  159 A'   68 A"  160 A'  161 A'  162 A'  163 A'  164 A'                 
  0.802   0.807   0.824   0.833   0.846   0.879   0.887   0.912
165 A'  166 A'  167 A'  168 A'  169 A'  170 A'   69 A"  171 A'                 
  0.935   0.940   0.980   1.005   1.011   1.040   1.070   1.084
 70 A"  172 A'  173 A'  174 A'  175 A'  176 A'  177 A'   71 A"                 
  1.104   1.112   1.122   1.167   1.199   1.218   1.238   1.307
178 A'  179 A'  180 A'   72 A"   73 A"   74 A"   75 A"  181 A'                 
  1.327   1.346   1.359   1.364   1.416   1.429   1.442   1.455
182 A'   76 A"   77 A"  183 A'   78 A"  184 A'  185 A'  186 A'                 
  1.459   1.474   1.487   1.529   1.550   1.579   1.597   1.714
187 A'  188 A'  189 A'  190 A'  191 A'  192 A'  193 A'   79 A"                 
  1.721   1.739   1.753   1.806   1.812   1.838   1.846   1.888
 80 A"  194 A'  195 A'  196 A'  197 A'   81 A"   82 A"   83 A"                 
  1.986   2.004   2.011   2.013   2.050   2.073   2.099   2.109
 84 A"  198 A'   85 A"  199 A'   86 A"  200 A'  201 A'  202 A'                 
  2.161   2.181   2.199   2.222   2.250   2.263   2.285   2.324
203 A'  204 A'  205 A'  206 A'   87 A"  207 A'  208 A'  209 A'                 
  2.342   2.372   2.457   2.567   2.690   2.712   2.777   2.810
210 A'  211 A'  212 A'   88 A"   89 A"   90 A"  213 A'   91 A"                 
  2.821   2.927   2.961   3.026   3.035   3.063   3.128   3.167
 92 A"  214 A'  215 A'  216 A'   93 A"  217 A'  218 A'  219 A'                 
  3.373   3.393   3.619   3.745   3.753   3.799   3.875   3.946
220 A'  221 A'  222 A'  223 A'   94 A"  224 A'  225 A'   95 A"                 
  3.958   3.961   3.979   3.983   3.989   3.994   4.004   4.014
 96 A"   97 A"  226 A'   98 A"   99 A"  100 A"  101 A"  102 A"                 
  4.025   4.039   4.052   4.062   4.068   4.072   4.072   4.123
227 A'  228 A'  103 A"  229 A'  230 A'  104 A"  231 A'  105 A"                 
  4.130   4.159   4.211   4.244   4.271   4.286   4.295   4.371
232 A'  233 A'  234 A'  235 A'  236 A'  237 A'  238 A'  239 A'                 
  4.402   4.430   4.466   4.556   4.811   4.837   6.007   6.020
240 A'  241 A'  242 A'  243 A'  244 A'  245 A'  106 A"  107 A"                 
  6.102   6.124   6.139   6.160   6.301   6.438   6.648   6.732
246 A'  247 A'  248 A'  249 A'  108 A"  250 A'  251 A'  252 A'                 
  6.760   6.821   7.536   7.548   7.571   7.652   7.661   7.705
253 A'  254 A'  109 A"  110 A"  111 A"  255 A'  256 A'  257 A'                 
  7.718   7.754   7.789  23.209  23.762  23.772  23.927  23.931
258 A'  259 A'  260 A'  261 A'  262 A'  263 A'  264 A'  265 A'                 
 24.025  27.879  27.930  28.345  28.355  28.412  28.419  28.419
266 A'  267 A'  268 A'  112 A"  113 A"  269 A'  270 A'  271 A'                 
 28.441  28.522  28.527  28.542  28.549  28.556  28.556  28.611
272 A'  114 A"  115 A"  273 A'  116 A"  117 A"  274 A'  275 A'                 
 28.624  28.717  28.735  47.924  48.011  48.061  66.771 127.885
276 A'  277 A'  278 A'  279 A'  280 A'  281 A'  282 A'  118 A"                 
127.893 127.942 127.956 127.968 127.971 151.672 151.717 289.731
119 A"  283 A'  284 A'  285 A'  286 A'  287 A'  288 A'  120 A"                 
289.744 289.768 289.848 289.862 289.904 289.939 289.974 290.010
121 A"  122 A"  289 A'  290 A'  291 A'  292 A'  293 A'  294 A'                 
*******1020.8311020.8931901.8351901.882
295 A'  296 A'  297 A'  298 A'  299 A'                                         

 Beta MOs, Restricted
 -- Occupied --                  
*******-1165.89 -482.86 -482.86 -482.86 -176.32 -176.32 -165.73
  1 A'    2 A'    3 A'    4 A'    5 A'    6 A'    7 A'    8 A'                 
-165.73 -165.72 -165.72 -165.72 -165.72  -62.51  -62.51  -62.51
  9 A'    1 A"   10 A'    2 A"   11 A'   12 A'   13 A'   14 A'                 
-56.333 -56.331 -56.330 -56.329 -56.328 -56.327 -56.327 -56.325
 15 A'   16 A'   17 A'    3 A"   18 A'    4 A"   19 A'    5 A"                 
-56.325 -35.820 -35.818 -31.313 -31.312 -31.307 -31.306 -31.305
 20 A'   21 A'   22 A'   23 A'   24 A'    6 A"   25 A'    7 A"                 
-31.305 -24.729 -22.963 -22.962 -22.962 -22.962 -22.961 -22.960
 26 A'   27 A'   28 A'    8 A"   29 A'   30 A'    9 A"   31 A'                 
-22.957 -22.957 -22.956 -22.956 -10.313 -10.284 -10.282 -10.279
 32 A'   10 A"   33 A'   11 A"   34 A'   35 A'   36 A'   37 A'                 
-10.275 -10.269  -8.721  -8.720  -8.718  -6.553  -6.552  -6.550
 38 A'   39 A'   40 A'   41 A'   42 A'   43 A'   44 A'   45 A'                 
 -6.539  -6.538  -6.538  -6.537  -6.536  -6.535  -6.369  -6.367
 12 A"   46 A'   13 A"   47 A'   14 A"   48 A'   49 A'   50 A'                 
 -4.782  -4.781  -4.766  -4.765  -4.765  -4.764  -2.664  -2.663
 51 A'   52 A'   15 A"   53 A'   16 A"   54 A'   55 A'   56 A'                 
 -2.661  -2.660  -2.659  -2.659  -2.658  -2.657  -2.656  -2.648
 57 A'   17 A"   58 A'   18 A"   59 A'   19 A"   60 A'   61 A'                 
 -2.648  -2.647  -2.647  -2.645  -2.645  -2.048  -2.046  -2.043
 20 A"   21 A"   62 A'   22 A"   63 A'   64 A'   65 A'   23 A"                 
 -2.042  -2.042  -2.041  -2.029  -2.029  -2.028  -2.027  -1.274
 66 A'   24 A"   67 A'   68 A'   25 A"   69 A'   26 A"   70 A'                 
 -0.941  -0.874  -0.848  -0.820  -0.784  -0.747  -0.715  -0.661
 71 A'   72 A'   73 A'   74 A'   75 A'   76 A'   77 A'   78 A'                 
 -0.645  -0.620  -0.567  -0.563  -0.516  -0.490  -0.456  -0.449
 79 A'   80 A'   81 A'   82 A'   27 A"   83 A'   84 A'   85 A'                 
 -0.443  -0.418  -0.416  -0.381  -0.380  -0.357  -0.342  -0.329
 28 A"   86 A'   87 A'   29 A"   88 A'   30 A"   89 A'   90 A'                 
 -0.324  -0.312  -0.310  -0.292  -0.280  -0.268  -0.264  -0.261
 31 A"   91 A'   32 A"   33 A"   92 A'   34 A"   93 A'   35 A"                 
 -- Virtual --                   
 -0.103  -0.073  -0.066  -0.061  -0.035  -0.017  -0.010   0.000
 94 A'   36 A"   95 A'   37 A"   96 A'   97 A'   98 A'   99 A'                 
  0.023   0.026   0.041   0.045   0.049   0.053   0.056   0.065
100 A'  101 A'   38 A"  102 A'  103 A'   39 A"  104 A'   40 A"                 
  0.066   0.067   0.082   0.083   0.088   0.089   0.095   0.102
105 A'  106 A'   41 A"  107 A'  108 A'   42 A"  109 A'   43 A"                 
  0.105   0.120   0.123   0.130   0.135   0.138   0.151   0.162
110 A'  111 A'  112 A'   44 A"  113 A'   45 A"   46 A"  114 A'                 
  0.165   0.177   0.183   0.188   0.194   0.198   0.199   0.200
115 A'  116 A'  117 A'  118 A'  119 A'   47 A"  120 A'  121 A'                 
  0.211   0.222   0.224   0.230   0.242   0.244   0.247   0.256
122 A'  123 A'  124 A'  125 A'  126 A'  127 A'   48 A"  128 A'                 
  0.265   0.266   0.288   0.301   0.307   0.321   0.347   0.362
 49 A"  129 A'  130 A'  131 A'   50 A"  132 A'  133 A'  134 A'                 
  0.376   0.381   0.386   0.398   0.399   0.404   0.415   0.417
 51 A"  135 A'  136 A'  137 A'   52 A"  138 A'   53 A"   54 A"                 
  0.417   0.421   0.428   0.430   0.443   0.452   0.457   0.463
139 A'  140 A'   55 A"  141 A'  142 A'   56 A"   57 A"  143 A'                 
  0.477   0.486   0.494   0.502   0.503   0.507   0.511   0.523
144 A'  145 A'  146 A'   58 A"  147 A'   59 A"  148 A'  149 A'                 
  0.527   0.547   0.547   0.550   0.560   0.573   0.573   0.597
 60 A"   61 A"  150 A'   62 A"   63 A"   64 A"  151 A'  152 A'                 
  0.603   0.603   0.628   0.636   0.647   0.661   0.674   0.678
 65 A"  153 A'  154 A'   66 A"  155 A'  156 A'  157 A'   67 A"                 
  0.678   0.711   0.713   0.721   0.732   0.748   0.759   0.765
158 A'  159 A'   68 A"  160 A'  161 A'  162 A'  163 A'  164 A'                 
  0.802   0.807   0.824   0.833   0.846   0.879   0.887   0.912
165 A'  166 A'  167 A'  168 A'  169 A'  170 A'   69 A"  171 A'                 
  0.935   0.940   0.980   1.005   1.011   1.040   1.070   1.084
 70 A"  172 A'  173 A'  174 A'  175 A'  176 A'  177 A'   71 A"                 
  1.104   1.112   1.122   1.167   1.199   1.218   1.238   1.307
178 A'  179 A'  180 A'   72 A"   73 A"   74 A"   75 A"  181 A'                 
  1.327   1.346   1.359   1.364   1.416   1.429   1.442   1.455
182 A'   76 A"   77 A"  183 A'   78 A"  184 A'  185 A'  186 A'                 
  1.459   1.474   1.487   1.529   1.550   1.579   1.597   1.714
187 A'  188 A'  189 A'  190 A'  191 A'  192 A'  193 A'   79 A"                 
  1.721   1.739   1.753   1.806   1.812   1.838   1.846   1.888
 80 A"  194 A'  195 A'  196 A'  197 A'   81 A"   82 A"   83 A"                 
  1.986   2.004   2.011   2.013   2.050   2.073   2.099   2.109
 84 A"  198 A'   85 A"  199 A'   86 A"  200 A'  201 A'  202 A'                 
  2.161   2.181   2.199   2.222   2.250   2.263   2.285   2.324
203 A'  204 A'  205 A'  206 A'   87 A"  207 A'  208 A'  209 A'                 
  2.342   2.372   2.457   2.567   2.690   2.712   2.777   2.810
210 A'  211 A'  212 A'   88 A"   89 A"   90 A"  213 A'   91 A"                 
  2.821   2.927   2.961   3.026   3.035   3.063   3.128   3.167
 92 A"  214 A'  215 A'  216 A'   93 A"  217 A'  218 A'  219 A'                 
  3.373   3.393   3.619   3.745   3.753   3.799   3.875   3.946
220 A'  221 A'  222 A'  223 A'   94 A"  224 A'  225 A'   95 A"                 
  3.958   3.961   3.979   3.983   3.989   3.994   4.004   4.014
 96 A"   97 A"  226 A'   98 A"   99 A"  100 A"  101 A"  102 A"                 
  4.025   4.039   4.052   4.062   4.068   4.072   4.072   4.123
227 A'  228 A'  103 A"  229 A'  230 A'  104 A"  231 A'  105 A"                 
  4.130   4.159   4.211   4.244   4.271   4.286   4.295   4.371
232 A'  233 A'  234 A'  235 A'  236 A'  237 A'  238 A'  239 A'                 
  4.402   4.430   4.466   4.556   4.811   4.837   6.007   6.020
240 A'  241 A'  242 A'  243 A'  244 A'  245 A'  106 A"  107 A"                 
  6.102   6.124   6.139   6.160   6.301   6.438   6.648   6.732
246 A'  247 A'  248 A'  249 A'  108 A"  250 A'  251 A'  252 A'                 
  6.760   6.821   7.536   7.548   7.571   7.652   7.661   7.705
253 A'  254 A'  109 A"  110 A"  111 A"  255 A'  256 A'  257 A'                 
  7.718   7.754   7.789  23.209  23.762  23.772  23.927  23.931
258 A'  259 A'  260 A'  261 A'  262 A'  263 A'  264 A'  265 A'                 
 24.025  27.879  27.930  28.345  28.355  28.412  28.419  28.419
266 A'  267 A'  268 A'  112 A"  113 A"  269 A'  270 A'  271 A'                 
 28.441  28.522  28.527  28.542  28.549  28.556  28.556  28.611
272 A'  114 A"  115 A"  273 A'  116 A"  117 A"  274 A'  275 A'                 
 28.624  28.717  28.735  47.924  48.011  48.061  66.771 127.885
276 A'  277 A'  278 A'  279 A'  280 A'  281 A'  282 A'  118 A"                 
127.893 127.942 127.956 127.968 127.971 151.672 151.717 289.731
119 A"  283 A'  284 A'  285 A'  286 A'  287 A'  288 A'  120 A"                 
289.744 289.768 289.848 289.862 289.904 289.939 289.974 290.010
121 A"  122 A"  289 A'  290 A'  291 A'  292 A'  293 A'  294 A'                 
*******1020.8311020.8931901.8351901.882
295 A'  296 A'  297 A'  298 A'  299 A'                                         
 --------------------------------------------------------------

          Ground-State Mulliken Net Atomic Charges

     Atom                 Charge (a.u.)
  ----------------------------------------
      1 C                    -0.784353
      2 C                     0.669649
      3 C                    -0.018701
      4 C                    -0.238905
      5 C                     0.315139
      6 C                     0.481328
      7 F                    -0.076192
      8 Br                   -0.135989
      9 I                     0.110922
     10 Br                   -0.234571
     11 Br                   -0.189191
     12 I                     0.100863
  ----------------------------------------
  Sum of atomic charges =     0.000000

 -----------------------------------------------------------------
                    Cartesian Multipole Moments
 -----------------------------------------------------------------
    Charge (ESU x 10^10)
                -0.0000
    Dipole Moment (Debye)
         X      -0.1640      Y       0.5476      Z       0.0000
       Tot       0.5716
    Quadrupole Moments (Debye-Ang)
        XX    -141.0623     XY       0.9143     YY    -150.1145
        XZ      -0.0000     YZ       0.0000     ZZ    -151.6692
    Octopole Moments (Debye-Ang^2)
       XXX      -1.4576    XXY       3.3876    XYY     -10.9488
       YYY      36.2877    XXZ      -0.0000    XYZ       0.0000
       YYZ       0.0000    XZZ      -1.4064    YZZ       3.8853
       ZZZ       0.0000
    Hexadecapole Moments (Debye-Ang^3)
      XXXX   -5110.1209   XXXY     -35.8325   XXYY   -1384.8682
      XYYY      75.3732   YYYY   -3050.2674   XXXZ      -0.0000
      XXYZ       0.0000   XYYZ      -0.0000   YYYZ       0.0000
      XXZZ    -978.3753   XYZZ       2.9843   YYZZ    -568.9653
      XZZZ      -0.0000   YZZZ       0.0000   ZZZZ    -191.4383
 -----------------------------------------------------------------
 Calculating MO derivatives via CPSCF
    1     0    39    0.0237568  
    2     0    39    0.0082556  
    3     0    39    0.0015207  
    4     0    39    0.0002237  
    5    22    17    0.0000329  
    6    38     1    0.0000020  
    7    39     0    0.0000001  Converged
 Time for AOints: 362.9 s (CPU) 61.0 s (wall)
 ------------------------------------------------------------------------------
                     AOints        : Timing summary (seconds)
 ------------------------------------------------------------------------------
     job step          cpu (% of tot)      sys (% of tot)     wall (% of tot)
 ------------------------------------------------------------------------------
  AOints            0.3629E+03 ( 8.4)   0.1700E-04 ( 5.6)   0.6096E+02 ( 8.2)
 ------------------------------------------------------------------------------
   Grand Totals     0.4326E+04          0.3060E-03          0.7449E+03
 ------------------------------------------------------------------------------
 Polarizability Matrix (a.u.)
            1           2           3
    1-265.1855303  -2.5815129   0.0000000
    2  -2.5815129-215.9673515   0.0000000
    3   0.0000000   0.0000000-108.0767965
 Calculating analytic Hessian of the SCF energy

 Direct stationary perturbation theory relativistic correction:

 rels  =     244.387577983774
 relv  =    -823.414958553032
 rel2e =     120.208259274822
 E_rel =    -458.819121294436

 Hessian of the SCF Energy
            1           2           3           4           5           6
    1   0.6568925   0.0030782   0.0000000  -0.3022340  -0.0117946  -0.0000000
    2   0.0030782   0.6585441   0.0000000   0.0633902  -0.0950365  -0.0000000
    3   0.0000000   0.0000000   0.1381143  -0.0000000  -0.0000000  -0.0571949
    4  -0.3022340   0.0633902  -0.0000000   0.5652031  -0.0573046   0.0000000
    5  -0.0117946  -0.0950365  -0.0000000  -0.0573046   0.5339243  -0.0000000
    6  -0.0000000  -0.0000000  -0.0571949   0.0000000  -0.0000000   0.0960652
    7  -0.0070228   0.0313570  -0.0000000  -0.1187700   0.0887827  -0.0000000
    8   0.0871883   0.0134035   0.0000000   0.0459444  -0.2675790  -0.0000000
    9  -0.0000000  -0.0000000  -0.0003299   0.0000000  -0.0000000  -0.0445206
   10  -0.0636627  -0.0222249  -0.0000000   0.0554468  -0.0428039   0.0000000
   11  -0.0221492  -0.0094577   0.0000000   0.0079130  -0.0515325  -0.0000000
   12  -0.0000000  -0.0000000   0.0051062  -0.0000000   0.0000000  -0.0007354
   13   0.0620861   0.0072201  -0.0000000  -0.0417816   0.0317615   0.0000000
   14  -0.0470463  -0.0534509  -0.0000000   0.0330352  -0.0249720  -0.0000000
   15  -0.0000000  -0.0000000  -0.0024922   0.0000000   0.0000000   0.0052630
   16  -0.1965311  -0.1416511  -0.0000000  -0.0416959  -0.0078562  -0.0000000
   17  -0.0743870  -0.2121951  -0.0000000  -0.0658392   0.0413721   0.0000000
   18   0.0000000   0.0000000  -0.0552541  -0.0000000   0.0000000   0.0060413
   19  -0.0978131   0.0795759  -0.0000000  -0.0218200   0.0502696   0.0000000
   20   0.0814226  -0.2887997  -0.0000000   0.0156075  -0.0289808   0.0000000
   21  -0.0000000  -0.0000000  -0.0419639   0.0000000   0.0000000   0.0068141
   22  -0.0226416  -0.0309306   0.0000000  -0.0714442  -0.0538109  -0.0000000
   23  -0.0126305  -0.0151855  -0.0000000  -0.0561392  -0.1032943   0.0000000
   24  -0.0000000  -0.0000000   0.0046369   0.0000000   0.0000000  -0.0179829
   25   0.0037136   0.0018407   0.0000000  -0.0246185   0.0077564  -0.0000000
   26  -0.0009496  -0.0022678  -0.0000000   0.0185410  -0.0036784   0.0000000
   27   0.0000000   0.0000000   0.0029795  -0.0000000   0.0000000   0.0014662
   28  -0.0000440  -0.0003385  -0.0000000  -0.0010452  -0.0011362   0.0000000
   29  -0.0001953   0.0005645  -0.0000000  -0.0032792   0.0008438   0.0000000
   30   0.0000000   0.0000000  -0.0009915  -0.0000000  -0.0000000   0.0035205
   31   0.0009980   0.0016655  -0.0000000  -0.0004485   0.0000386   0.0000000
   32   0.0046465  -0.0002250   0.0000000  -0.0008475  -0.0000744  -0.0000000
   33  -0.0000000  -0.0000000   0.0037518   0.0000000   0.0000000  -0.0010405
   34  -0.0337409   0.0070176   0.0000000   0.0032081  -0.0039021  -0.0000000
   35  -0.0071839   0.0041059   0.0000000  -0.0010217  -0.0009924   0.0000000
   36  -0.0000000  -0.0000000   0.0036379  -0.0000000  -0.0000000   0.0023041
            7           8           9          10          11          12
    1  -0.0070228   0.0871883  -0.0000000  -0.0636627  -0.0221492  -0.0000000
    2   0.0313570   0.0134035  -0.0000000  -0.0222249  -0.0094577  -0.0000000
    3  -0.0000000   0.0000000  -0.0003299  -0.0000000   0.0000000   0.0051062
    4  -0.1187700   0.0459444   0.0000000   0.0554468   0.0079130  -0.0000000
    5   0.0887827  -0.2675790  -0.0000000  -0.0428039  -0.0515325   0.0000000
    6  -0.0000000  -0.0000000  -0.0445206   0.0000000  -0.0000000  -0.0007354
    7   0.4064053   0.0202313  -0.0000000  -0.1678654  -0.1146237   0.0000000
    8   0.0202313   0.5572520  -0.0000000  -0.0691827  -0.1978733  -0.0000000
    9  -0.0000000  -0.0000000   0.0900290   0.0000000  -0.0000000  -0.0441112
   10  -0.1678654  -0.0691827   0.0000000   0.5440127   0.0248985   0.0000000
   11  -0.1146237  -0.1978733  -0.0000000   0.0248985   0.4869585  -0.0000000
   12   0.0000000  -0.0000000  -0.0441112   0.0000000  -0.0000000   0.0928663
   13  -0.0416606  -0.0643971  -0.0000000  -0.2711637   0.0579372  -0.0000000
   14  -0.0082706   0.0409892   0.0000000   0.0047313  -0.0936210   0.0000000
   15   0.0000000   0.0000000   0.0003084  -0.0000000   0.0000000  -0.0463653
   16  -0.0018757  -0.0125401  -0.0000000  -0.0076933   0.0282877   0.0000000
   17  -0.0115747  -0.0618965   0.0000000   0.0810964   0.0097757   0.0000000
   18   0.0000000   0.0000000   0.0045818  -0.0000000   0.0000000   0.0017083
   19  -0.0046229  -0.0049240  -0.0000000   0.0024171   0.0009021  -0.0000000
   20  -0.0007499   0.0011863   0.0000000   0.0010260  -0.0001277  -0.0000000
   21  -0.0000000  -0.0000000   0.0051707  -0.0000000  -0.0000000  -0.0012972
   22   0.0004968  -0.0038255  -0.0000000   0.0000320   0.0012918   0.0000000
   23  -0.0180251  -0.0281264   0.0000000   0.0030774  -0.0004182  -0.0000000
   24   0.0000000  -0.0000000   0.0009007   0.0000000   0.0000000   0.0035224
   25  -0.0655355   0.0039294   0.0000000  -0.0284776   0.0009816  -0.0000000
   26   0.0040625  -0.0230646   0.0000000  -0.0091936   0.0020592  -0.0000000
   27   0.0000000  -0.0000000  -0.0158817   0.0000000   0.0000000   0.0011868
   28   0.0030576  -0.0065708  -0.0000000  -0.0414507   0.0381723  -0.0000000
   29   0.0079437  -0.0354613  -0.0000000   0.0393170  -0.1353291   0.0000000
   30   0.0000000   0.0000000   0.0012695   0.0000000   0.0000000  -0.0166162
   31  -0.0018702   0.0032983   0.0000000  -0.0239830  -0.0248018  -0.0000000
   32   0.0007226   0.0015923  -0.0000000  -0.0100399  -0.0083170  -0.0000000
   33  -0.0000000  -0.0000000   0.0032771  -0.0000000  -0.0000000   0.0021803
   34  -0.0007367   0.0008483  -0.0000000   0.0023869   0.0011906  -0.0000000
   35   0.0001451  -0.0004228  -0.0000000  -0.0007019  -0.0021159   0.0000000
   36   0.0000000   0.0000000  -0.0006937   0.0000000   0.0000000   0.0025550
           13          14          15          16          17          18
    1   0.0620861  -0.0470463  -0.0000000  -0.1965311  -0.0743870   0.0000000
    2   0.0072201  -0.0534509  -0.0000000  -0.1416511  -0.2121951   0.0000000
    3  -0.0000000  -0.0000000  -0.0024922  -0.0000000  -0.0000000  -0.0552541
    4  -0.0417816   0.0330352   0.0000000  -0.0416959  -0.0658392  -0.0000000
    5   0.0317615  -0.0249720   0.0000000  -0.0078562   0.0413721   0.0000000
    6   0.0000000  -0.0000000   0.0052630  -0.0000000   0.0000000   0.0060413
    7  -0.0416606  -0.0082706   0.0000000  -0.0018757  -0.0115747   0.0000000
    8  -0.0643971   0.0409892   0.0000000  -0.0125401  -0.0618965   0.0000000
    9  -0.0000000   0.0000000   0.0003084  -0.0000000   0.0000000   0.0045818
   10  -0.2711637   0.0047313  -0.0000000  -0.0076933   0.0810964  -0.0000000
   11   0.0579372  -0.0936210   0.0000000   0.0282877   0.0097757   0.0000000
   12  -0.0000000   0.0000000  -0.0463653   0.0000000   0.0000000   0.0017083
   13   0.5200877  -0.0449050   0.0000000  -0.1177885   0.0458015  -0.0000000
   14  -0.0449050   0.5269794  -0.0000000   0.0890368  -0.2677615  -0.0000000
   15   0.0000000  -0.0000000   0.0963884   0.0000000  -0.0000000  -0.0453617
   16  -0.1177885   0.0890368   0.0000000   0.4295270   0.0356977   0.0000000
   17   0.0458015  -0.2677615  -0.0000000   0.0356977   0.6050647  -0.0000000
   18  -0.0000000  -0.0000000  -0.0453617   0.0000000  -0.0000000   0.0887351
   19  -0.0051820  -0.0001225   0.0000000   0.0100499  -0.0210001  -0.0000000
   20  -0.0042617   0.0016646   0.0000000   0.0137986  -0.0569825   0.0000000
   21   0.0000000   0.0000000   0.0056724  -0.0000000   0.0000000   0.0058593
   22   0.0003210  -0.0006557  -0.0000000  -0.0015126   0.0043564  -0.0000000
   23   0.0002071  -0.0009268  -0.0000000   0.0010714   0.0030014   0.0000000
   24   0.0000000  -0.0000000  -0.0009814  -0.0000000   0.0000000   0.0028975
   25   0.0018092  -0.0030952   0.0000000  -0.0009548  -0.0002789  -0.0000000
   26  -0.0008472  -0.0013062  -0.0000000   0.0001731  -0.0002156   0.0000000
   27  -0.0000000  -0.0000000   0.0027519  -0.0000000   0.0000000  -0.0008809
   28  -0.0119318   0.0264299   0.0000000  -0.0027281  -0.0016924  -0.0000000
   29   0.0110129  -0.0215857   0.0000000   0.0007829   0.0022977  -0.0000000
   30  -0.0000000  -0.0000000   0.0020819   0.0000000  -0.0000000   0.0032590
   31  -0.0748287  -0.0566000   0.0000000  -0.0020342  -0.0064024  -0.0000000
   32  -0.0573947  -0.1018867  -0.0000000  -0.0213433  -0.0319456   0.0000000
   33   0.0000000   0.0000000  -0.0182733  -0.0000000   0.0000000   0.0017921
   34  -0.0199665   0.0074628   0.0000000  -0.0667619   0.0142221   0.0000000
   35   0.0178653  -0.0041224  -0.0000000   0.0145424  -0.0305151   0.0000000
   36  -0.0000000  -0.0000000   0.0010080   0.0000000   0.0000000  -0.0133777
           19          20          21          22          23          24
    1  -0.0978131   0.0814226  -0.0000000  -0.0226416  -0.0126305  -0.0000000
    2   0.0795759  -0.2887997  -0.0000000  -0.0309306  -0.0151855  -0.0000000
    3  -0.0000000  -0.0000000  -0.0419639   0.0000000  -0.0000000   0.0046369
    4  -0.0218200   0.0156075   0.0000000  -0.0714442  -0.0561392   0.0000000
    5   0.0502696  -0.0289808   0.0000000  -0.0538109  -0.1032943   0.0000000
    6   0.0000000   0.0000000   0.0068141  -0.0000000   0.0000000  -0.0179829
    7  -0.0046229  -0.0007499  -0.0000000   0.0004968  -0.0180251   0.0000000
    8  -0.0049240   0.0011863  -0.0000000  -0.0038255  -0.0281264  -0.0000000
    9  -0.0000000   0.0000000   0.0051707  -0.0000000   0.0000000   0.0009007
   10   0.0024171   0.0010260  -0.0000000   0.0000320   0.0030774   0.0000000
   11   0.0009021  -0.0001277  -0.0000000   0.0012918  -0.0004182   0.0000000
   12  -0.0000000  -0.0000000  -0.0012972   0.0000000  -0.0000000   0.0035224
   13  -0.0051820  -0.0042617   0.0000000   0.0003210   0.0002071   0.0000000
   14  -0.0001225   0.0016646   0.0000000  -0.0006557  -0.0009268  -0.0000000
   15   0.0000000   0.0000000   0.0056724  -0.0000000  -0.0000000  -0.0009814
   16   0.0100499   0.0137986  -0.0000000  -0.0015126   0.0010714  -0.0000000
   17  -0.0210001  -0.0569825   0.0000000   0.0043564   0.0030014   0.0000000
   18  -0.0000000   0.0000000   0.0058593  -0.0000000   0.0000000   0.0028975
   19   0.1243120  -0.1035190   0.0000000  -0.0049736   0.0032159   0.0000000
   20  -0.1035190   0.3731739   0.0000000  -0.0029526   0.0034164   0.0000000
   21   0.0000000   0.0000000   0.0230994   0.0000000   0.0000000  -0.0019042
   22  -0.0049736  -0.0029526   0.0000000   0.1020004   0.0790923  -0.0000000
   23   0.0032159   0.0034164   0.0000000   0.0790923   0.1513762   0.0000000
   24   0.0000000   0.0000000  -0.0019042  -0.0000000   0.0000000   0.0085490
   25  -0.0008299   0.0002464   0.0000000  -0.0011918   0.0014793  -0.0000000
   26   0.0012316  -0.0003851  -0.0000000   0.0082208  -0.0082127   0.0000000
   27   0.0000000   0.0000000   0.0001227   0.0000000   0.0000000   0.0001397
   28  -0.0001145   0.0009113  -0.0000000   0.0002098  -0.0005581   0.0000000
   29   0.0009206  -0.0022652   0.0000000   0.0002746  -0.0008551  -0.0000000
   30  -0.0000000  -0.0000000  -0.0000751  -0.0000000  -0.0000000   0.0002136
   31   0.0003368  -0.0001066   0.0000000  -0.0003569  -0.0006115  -0.0000000
   32  -0.0009133  -0.0016171   0.0000000  -0.0004944  -0.0006260  -0.0000000
   33   0.0000000   0.0000000   0.0001758  -0.0000000  -0.0000000  -0.0000501
   34  -0.0017599  -0.0014227   0.0000000  -0.0009393  -0.0001792   0.0000000
   35  -0.0056365  -0.0002832  -0.0000000  -0.0005661  -0.0001490   0.0000000
   36  -0.0000000   0.0000000  -0.0016741  -0.0000000   0.0000000   0.0000589
           25          26          27          28          29          30
    1   0.0037136  -0.0009496   0.0000000  -0.0000440  -0.0001953   0.0000000
    2   0.0018407  -0.0022678   0.0000000  -0.0003385   0.0005645   0.0000000
    3   0.0000000  -0.0000000   0.0029795  -0.0000000  -0.0000000  -0.0009915
    4  -0.0246185   0.0185410  -0.0000000  -0.0010452  -0.0032792  -0.0000000
    5   0.0077564  -0.0036784   0.0000000  -0.0011362   0.0008438  -0.0000000
    6  -0.0000000   0.0000000   0.0014662   0.0000000   0.0000000   0.0035205
    7  -0.0655355   0.0040625   0.0000000   0.0030576   0.0079437   0.0000000
    8   0.0039294  -0.0230646  -0.0000000  -0.0065708  -0.0354613   0.0000000
    9   0.0000000   0.0000000  -0.0158817  -0.0000000  -0.0000000   0.0012695
   10  -0.0284776  -0.0091936   0.0000000  -0.0414507   0.0393170   0.0000000
   11   0.0009816   0.0020592   0.0000000   0.0381723  -0.1353291   0.0000000
   12  -0.0000000  -0.0000000   0.0011868  -0.0000000   0.0000000  -0.0166162
   13   0.0018092  -0.0008472  -0.0000000  -0.0119318   0.0110129  -0.0000000
   14  -0.0030952  -0.0013062  -0.0000000   0.0264299  -0.0215857  -0.0000000
   15   0.0000000  -0.0000000   0.0027519   0.0000000   0.0000000   0.0020819
   16  -0.0009548   0.0001731  -0.0000000  -0.0027281   0.0007829   0.0000000
   17  -0.0002789  -0.0002156   0.0000000  -0.0016924   0.0022977  -0.0000000
   18  -0.0000000   0.0000000  -0.0008809  -0.0000000  -0.0000000   0.0032590
   19  -0.0008299   0.0012316   0.0000000  -0.0001145   0.0009206  -0.0000000
   20   0.0002464  -0.0003851   0.0000000   0.0009113  -0.0022652  -0.0000000
   21   0.0000000  -0.0000000   0.0001227  -0.0000000   0.0000000  -0.0000751
   22  -0.0011918   0.0082208   0.0000000   0.0002098   0.0002746  -0.0000000
   23   0.0014793  -0.0082127   0.0000000  -0.0005581  -0.0008551  -0.0000000
   24  -0.0000000   0.0000000   0.0001397   0.0000000  -0.0000000   0.0002136
   25   0.1226172  -0.0096460  -0.0000000  -0.0055302  -0.0034134  -0.0000000
   26  -0.0096460   0.0431825   0.0000000  -0.0109041  -0.0061166  -0.0000000
   27  -0.0000000   0.0000000   0.0076527   0.0000000  -0.0000000   0.0003618
   28  -0.0055302  -0.0109041   0.0000000   0.0718881  -0.0517272  -0.0000000
   29  -0.0034134  -0.0061166  -0.0000000  -0.0517272   0.1966107  -0.0000000
   30  -0.0000000  -0.0000000   0.0003618  -0.0000000  -0.0000000   0.0066746
   31  -0.0006392  -0.0007378   0.0000000  -0.0120072  -0.0016041  -0.0000000
   32   0.0001031   0.0000178   0.0000000   0.0065662   0.0015704   0.0000000
   33  -0.0000000   0.0000000   0.0001223   0.0000000   0.0000000   0.0001124
   34  -0.0003623   0.0000494   0.0000000  -0.0003037  -0.0000324   0.0000000
   35   0.0000966  -0.0000127   0.0000000   0.0008475  -0.0002739   0.0000000
   36  -0.0000000  -0.0000000  -0.0000210   0.0000000  -0.0000000   0.0001897
           31          32          33          34          35          36
    1   0.0009980   0.0046465  -0.0000000  -0.0337409  -0.0071839  -0.0000000
    2   0.0016655  -0.0002250  -0.0000000   0.0070176   0.0041059  -0.0000000
    3  -0.0000000   0.0000000   0.0037518   0.0000000   0.0000000   0.0036379
    4  -0.0004485  -0.0008475   0.0000000   0.0032081  -0.0010217  -0.0000000
    5   0.0000386  -0.0000744   0.0000000  -0.0039021  -0.0009924  -0.0000000
    6   0.0000000  -0.0000000  -0.0010405  -0.0000000   0.0000000   0.0023041
    7  -0.0018702   0.0007226  -0.0000000  -0.0007367   0.0001451   0.0000000
    8   0.0032983   0.0015923  -0.0000000   0.0008483  -0.0004228   0.0000000
    9   0.0000000  -0.0000000   0.0032771  -0.0000000  -0.0000000  -0.0006937
   10  -0.0239830  -0.0100399  -0.0000000   0.0023869  -0.0007019   0.0000000
   11  -0.0248018  -0.0083170  -0.0000000   0.0011906  -0.0021159   0.0000000
   12  -0.0000000  -0.0000000   0.0021803  -0.0000000   0.0000000   0.0025550
   13  -0.0748287  -0.0573947   0.0000000  -0.0199665   0.0178653  -0.0000000
   14  -0.0566000  -0.1018867   0.0000000   0.0074628  -0.0041224  -0.0000000
   15   0.0000000  -0.0000000  -0.0182733   0.0000000  -0.0000000   0.0010080
   16  -0.0020342  -0.0213433  -0.0000000  -0.0667619   0.0145424   0.0000000
   17  -0.0064024  -0.0319456   0.0000000   0.0142221  -0.0305151   0.0000000
   18  -0.0000000   0.0000000   0.0017921   0.0000000   0.0000000  -0.0133777
   19   0.0003368  -0.0009133   0.0000000  -0.0017599  -0.0056365  -0.0000000
   20  -0.0001066  -0.0016171   0.0000000  -0.0014227  -0.0002832   0.0000000
   21   0.0000000   0.0000000   0.0001758   0.0000000  -0.0000000  -0.0016741
   22  -0.0003569  -0.0004944  -0.0000000  -0.0009393  -0.0005661  -0.0000000
   23  -0.0006115  -0.0006260  -0.0000000  -0.0001792  -0.0001490   0.0000000
   24  -0.0000000  -0.0000000  -0.0000501   0.0000000   0.0000000   0.0000589
   25  -0.0006392   0.0001031  -0.0000000  -0.0003623   0.0000966  -0.0000000
   26  -0.0007378   0.0000178   0.0000000   0.0000494  -0.0000127  -0.0000000
   27   0.0000000   0.0000000   0.0001223   0.0000000   0.0000000  -0.0000210
   28  -0.0120072   0.0065662   0.0000000  -0.0003037   0.0008475   0.0000000
   29  -0.0016041   0.0015704   0.0000000  -0.0000324  -0.0002739  -0.0000000
   30  -0.0000000   0.0000000   0.0001124   0.0000000   0.0000000   0.0001897
   31   0.1153405   0.0782945   0.0000000  -0.0005078   0.0075675   0.0000000
   32   0.0782945   0.1500942  -0.0000000   0.0006999  -0.0085829   0.0000000
   33   0.0000000  -0.0000000   0.0078625  -0.0000000  -0.0000000   0.0000896
   34  -0.0005078   0.0006999  -0.0000000   0.1194844  -0.0259543  -0.0000000
   35   0.0075675  -0.0085829  -0.0000000  -0.0259543   0.0433644   0.0000000
   36   0.0000000   0.0000000   0.0000896  -0.0000000   0.0000000   0.0059235
 **********************************************************************
 **                                                                  **
 **                       VIBRATIONAL ANALYSIS                       **
 **                       --------------------                       **
 **                                                                  **
 **        VIBRATIONAL FREQUENCIES (CM**-1) AND NORMAL MODES         **
 **     FORCE CONSTANTS (mDYN/ANGSTROM) AND REDUCED MASSES (AMU)     **
 **                  INFRARED INTENSITIES (KM/MOL)                   **
 **                                                                  **
 **********************************************************************


 Mode:                 1                      2                      3
 Frequency:        32.43                  36.71                  80.24
 Force Cnst:      0.0534                 0.0613                 0.0754
 Red. Mass:      86.2242                77.2235                19.8654
 IR Active:          YES                    YES                    YES
 IR Intens:        0.011                  0.004                  0.230
 Raman Active:       YES                    YES                    YES
               X      Y      Z        X      Y      Z        X      Y      Z
 C          0.000 -0.000  0.139   -0.000 -0.000  0.118   -0.000 -0.000  0.450
 C          0.000 -0.000  0.198   -0.000  0.000  0.057   -0.000  0.000  0.218
 C          0.000 -0.000  0.030   -0.000  0.000  0.030    0.000 -0.000  0.119
 C          0.000 -0.000  0.091   -0.000  0.000  0.113    0.000 -0.000  0.124
 C         -0.000  0.000  0.160   -0.000 -0.000 -0.071    0.000  0.000  0.154
 C          0.000  0.000  0.047    0.000 -0.000  0.007   -0.000  0.000  0.287
 F          0.000 -0.000  0.167   -0.000 -0.000  0.246   -0.000 -0.000  0.751
 Br        -0.000 -0.000  0.565   -0.000  0.000  0.081   -0.000  0.000 -0.195
 I          0.000  0.000 -0.415   -0.000 -0.000 -0.287    0.000 -0.000  0.009
 Br        -0.000 -0.000  0.103    0.000  0.000  0.700   -0.000 -0.000 -0.031
 Br        -0.000  0.000  0.477    0.000 -0.000 -0.562    0.000  0.000 -0.002
 I         -0.000 -0.000 -0.385    0.000  0.000  0.090   -0.000  0.000 -0.107
 TransDip   0.000 -0.000 -0.003    0.000  0.000 -0.002    0.000 -0.000 -0.015

 Mode:                 4                      5                      6
 Frequency:       109.37                 120.69                 131.20
 Force Cnst:      0.4251                 0.7260                 0.8236
 Red. Mass:      60.3165                84.6009                81.2160
 IR Active:          YES                    YES                    YES
 IR Intens:        0.500                  0.240                  0.114
 Raman Active:       YES                    YES                    YES
               X      Y      Z        X      Y      Z        X      Y      Z
 C         -0.054 -0.272 -0.000    0.040 -0.089  0.000   -0.119  0.056  0.000
 C         -0.083 -0.217  0.000    0.012 -0.188 -0.000   -0.109  0.033  0.000
 C         -0.040 -0.192  0.000   -0.028 -0.189 -0.000   -0.156  0.052  0.000
 C         -0.009 -0.236 -0.000   -0.044 -0.191  0.000   -0.098  0.062  0.000
 C         -0.039 -0.276 -0.000   -0.048 -0.095  0.000   -0.107  0.011  0.000
 C         -0.037 -0.257 -0.000    0.015 -0.069  0.000   -0.150  0.036  0.000
 F         -0.076 -0.281 -0.000    0.120 -0.066  0.000   -0.069  0.075  0.000
 Br        -0.363 -0.059  0.000    0.332 -0.441 -0.000    0.425 -0.372 -0.000
 I         -0.021  0.133  0.000    0.074  0.562 -0.000   -0.290  0.020 -0.000
 Br         0.148 -0.215 -0.000   -0.184 -0.254  0.000    0.387  0.249 -0.000
 Br        -0.021 -0.325  0.000   -0.320  0.089 -0.000    0.254 -0.281  0.000
 I          0.204  0.419  0.000    0.019 -0.098 -0.000   -0.293  0.197 -0.000
 TransDip   0.005  0.022  0.000    0.003  0.015 -0.000    0.011 -0.000 -0.000

 Mode:                 7                      8                      9
 Frequency:       147.28                 152.51                 161.08
 Force Cnst:      1.4157                 1.0444                 0.2119
 Red. Mass:     110.7784                76.2072                13.8600
 IR Active:          YES                    YES                    YES
 IR Intens:        0.057                  0.021                  0.104
 Raman Active:       YES                    YES                    YES
               X      Y      Z        X      Y      Z        X      Y      Z
 C         -0.066 -0.120 -0.000   -0.018 -0.070  0.000   -0.000 -0.000 -0.159
 C         -0.010 -0.158 -0.000   -0.030 -0.064  0.000   -0.000  0.000 -0.325
 C          0.153 -0.098 -0.000   -0.049 -0.056  0.000   -0.000  0.000 -0.444
 C          0.038 -0.031 -0.000   -0.006 -0.108  0.000    0.000 -0.000 -0.458
 C         -0.036 -0.003 -0.000   -0.027 -0.110  0.000    0.000  0.000 -0.429
 C         -0.178 -0.021  0.000    0.026 -0.082 -0.000    0.000  0.000 -0.337
 F          0.037 -0.083  0.000   -0.043 -0.083 -0.000   -0.000 -0.000  0.393
 Br        -0.145 -0.109  0.000   -0.086 -0.063 -0.000    0.000 -0.000  0.023
 I          0.671 -0.065  0.000   -0.049 -0.091 -0.000   -0.000  0.000  0.039
 Br         0.089 -0.028  0.000    0.672  0.114 -0.000    0.000 -0.000  0.059
 Br        -0.079  0.013  0.000   -0.591  0.311 -0.000    0.000  0.000  0.069
 I         -0.582  0.195  0.000    0.068 -0.076 -0.000    0.000 -0.000  0.012
 TransDip  -0.004  0.007  0.000    0.002  0.004 -0.000    0.000 -0.000  0.010

 Mode:                10                     11                     12
 Frequency:       208.70                 221.71                 280.26
 Force Cnst:      1.5285                 1.9464                 0.9361
 Red. Mass:      59.5635                67.2041                20.2282
 IR Active:          YES                    YES                    YES
 IR Intens:        0.074                  0.016                  0.372
 Raman Active:       YES                    YES                    YES
               X      Y      Z        X      Y      Z        X      Y      Z
 C         -0.115 -0.036 -0.000    0.157 -0.019 -0.000    0.245 -0.006 -0.000
 C         -0.080  0.116  0.000    0.230  0.179  0.000    0.186 -0.155 -0.000
 C         -0.107  0.131  0.000    0.029  0.024  0.000    0.078 -0.133 -0.000
 C         -0.218  0.208  0.000    0.040 -0.126  0.000   -0.061 -0.015 -0.000
 C         -0.272 -0.112 -0.000   -0.025 -0.193 -0.000   -0.055  0.040  0.000
 C         -0.121 -0.082 -0.000    0.110 -0.091 -0.000    0.055  0.125  0.000
 F         -0.277 -0.081  0.000    0.039 -0.064  0.000    0.866  0.210  0.000
 Br         0.118 -0.013 -0.000    0.392  0.594 -0.000   -0.103  0.003  0.000
 I          0.184 -0.029 -0.000   -0.046  0.016 -0.000   -0.040  0.023  0.000
 Br        -0.176  0.517 -0.000    0.086 -0.332 -0.000   -0.001  0.086  0.000
 Br        -0.312 -0.424  0.000   -0.267 -0.297  0.000   -0.052 -0.110 -0.000
 I          0.174 -0.029  0.000   -0.142  0.036  0.000   -0.035 -0.028 -0.000
 TransDip   0.008  0.003 -0.000   -0.001  0.004 -0.000   -0.019 -0.004  0.000

 Mode:                13                     14                     15
 Frequency:       297.71                 347.31                 357.26
 Force Cnst:      0.6394                 0.8881                 1.3386
 Red. Mass:      12.2437                12.4958                17.7996
 IR Active:          YES                    YES                    YES
 IR Intens:        0.010                  0.336                  0.270
 Raman Active:       YES                    YES                    YES
               X      Y      Z        X      Y      Z        X      Y      Z
 C         -0.000  0.000  0.051   -0.000  0.000 -0.435   -0.202  0.458  0.000
 C         -0.000  0.000 -0.450   -0.000  0.000 -0.463   -0.227  0.191  0.000
 C         -0.000  0.000 -0.520   -0.000  0.000  0.139   -0.223  0.141  0.000
 C         -0.000 -0.000 -0.085   -0.000  0.000  0.578   -0.138  0.045 -0.000
 C         -0.000  0.000  0.432   -0.000 -0.000  0.296   -0.139  0.195 -0.000
 C         -0.000  0.000  0.570   -0.000  0.000 -0.315   -0.093  0.306 -0.000
 F         -0.000 -0.000 -0.049   -0.000  0.000  0.234   -0.053  0.603 -0.000
 Br         0.000  0.000  0.034    0.000 -0.000  0.020   -0.030 -0.050 -0.000
 I          0.000 -0.000  0.019    0.000 -0.000 -0.004    0.053 -0.017 -0.000
 Br         0.000 -0.000  0.007    0.000 -0.000 -0.031    0.064 -0.147  0.000
 Br        -0.000 -0.000 -0.031    0.000  0.000 -0.015   -0.026 -0.094  0.000
 I          0.000  0.000 -0.018    0.000  0.000  0.005    0.047 -0.019  0.000
 TransDip   0.000 -0.000  0.003   -0.000  0.000 -0.019   -0.012 -0.012  0.000

 Mode:                16                     17                     18
 Frequency:       508.51                 553.53                 595.57
 Force Cnst:      2.1263                 2.1721                 2.5220
 Red. Mass:      13.9568                12.0323                12.0676
 IR Active:          YES                    YES                    YES
 IR Intens:       18.300                  1.016                  0.615
 Raman Active:       YES                    YES                    YES
               X      Y      Z        X      Y      Z        X      Y      Z
 C          0.155  0.168  0.000   -0.000 -0.000 -0.092   -0.000 -0.000  0.306
 C          0.159  0.195 -0.000   -0.000  0.000 -0.471   -0.000  0.000 -0.077
 C          0.376  0.267 -0.000   -0.000  0.000  0.590   -0.000  0.000 -0.361
 C          0.500  0.155  0.000   -0.000 -0.000 -0.127    0.000  0.000  0.653
 C          0.451 -0.021 -0.000   -0.000 -0.000 -0.420    0.000 -0.000 -0.571
 C          0.375 -0.017  0.000   -0.000 -0.000  0.477   -0.000 -0.000  0.104
 F         -0.121  0.117 -0.000    0.000 -0.000  0.021    0.000  0.000 -0.081
 Br        -0.057 -0.081  0.000    0.000  0.000  0.011    0.000 -0.000  0.006
 I         -0.034 -0.005  0.000    0.000 -0.000 -0.008    0.000 -0.000  0.003
 Br        -0.031 -0.002 -0.000   -0.000  0.000  0.002   -0.000 -0.000 -0.012
 Br        -0.081 -0.069 -0.000    0.000  0.000  0.011    0.000  0.000  0.011
 I         -0.034  0.011 -0.000    0.000 -0.000 -0.006    0.000  0.000  0.001
 TransDip   0.135  0.024 -0.000   -0.000 -0.000 -0.032   -0.000  0.000  0.025

 Mode:                19                     20                     21
 Frequency:       615.07                 675.10                 680.85
 Force Cnst:      2.8466                 3.6536                 3.3020
 Red. Mass:      12.7709                13.6062                12.0899
 IR Active:          YES                    YES                    YES
 IR Intens:       11.263                 46.359                  1.577
 Raman Active:       YES                    YES                    YES
               X      Y      Z        X      Y      Z        X      Y      Z
 C          0.425  0.206  0.000    0.146 -0.114 -0.000    0.000 -0.000  0.730
 C          0.389 -0.181 -0.000    0.164  0.261  0.000    0.000  0.000 -0.458
 C          0.031 -0.383 -0.000    0.137  0.345 -0.000    0.000  0.000  0.186
 C         -0.234 -0.152  0.000   -0.121  0.502 -0.000   -0.000  0.000 -0.105
 C         -0.167  0.206 -0.000   -0.226  0.372 -0.000   -0.000  0.000  0.166
 C          0.298  0.346  0.000   -0.245  0.286  0.000   -0.000  0.000 -0.415
 F         -0.293 -0.015 -0.000    0.062 -0.346  0.000    0.000 -0.000 -0.110
 Br        -0.030 -0.004  0.000   -0.022 -0.043 -0.000   -0.000 -0.000  0.007
 I         -0.004  0.010 -0.000   -0.003 -0.002 -0.000   -0.000 -0.000 -0.000
 Br         0.010  0.019 -0.000    0.030 -0.082  0.000    0.000 -0.000 -0.001
 Br         0.004 -0.024  0.000   -0.013 -0.025 -0.000   -0.000 -0.000 -0.000
 I         -0.013 -0.006  0.000    0.011 -0.010 -0.000    0.000 -0.000  0.003
 TransDip   0.107  0.000  0.000   -0.033  0.216 -0.000   -0.000  0.000  0.040

 Mode:                22                     23                     24
 Frequency:       758.80                 912.59                1062.67
 Force Cnst:      4.1977                 6.3139                 8.1444
 Red. Mass:      12.3741                12.8676                12.2408
 IR Active:          YES                    YES                    YES
 IR Intens:        2.420                 13.578                  4.241
 Raman Active:       YES                    YES                    YES
               X      Y      Z        X      Y      Z        X      Y      Z
 C         -0.201 -0.057  0.000   -0.055  0.113 -0.000   -0.133  0.193  0.000
 C         -0.102 -0.429  0.000   -0.272 -0.013  0.000   -0.490 -0.376 -0.000
 C          0.540 -0.270  0.000   -0.420 -0.000  0.000    0.141 -0.005 -0.000
 C          0.202  0.046  0.000    0.211 -0.328  0.000   -0.166  0.413 -0.000
 C          0.116  0.305 -0.000    0.414  0.460 -0.000   -0.109 -0.009  0.000
 C         -0.454  0.151 -0.000    0.057  0.306 -0.000    0.555  0.011  0.000
 F         -0.081  0.099 -0.000    0.095 -0.300  0.000    0.058 -0.142 -0.000
 Br         0.026  0.034 -0.000    0.008  0.010 -0.000    0.016  0.020  0.000
 I         -0.017  0.002 -0.000    0.007 -0.003 -0.000    0.001 -0.001  0.000
 Br         0.003  0.006 -0.000   -0.007  0.020 -0.000    0.007 -0.019  0.000
 Br        -0.023 -0.024  0.000   -0.024 -0.035  0.000    0.000 -0.002 -0.000
 I          0.015 -0.003  0.000   -0.000 -0.000  0.000   -0.006  0.001 -0.000
 TransDip   0.023 -0.044 -0.000   -0.048  0.108 -0.000    0.034 -0.056 -0.000

 Mode:                25                     26                     27
 Frequency:      1200.66                1243.23                1314.93
 Force Cnst:     10.5107                10.9285                12.2561
 Red. Mass:      12.3748                12.0007                12.0309
 IR Active:          YES                    YES                    YES
 IR Intens:        6.255                  3.381                 83.252
 Raman Active:       YES                    YES                    YES
               X      Y      Z        X      Y      Z        X      Y      Z
 C          0.133 -0.315  0.000    0.333  0.113  0.000   -0.270 -0.161 -0.000
 C          0.172 -0.277  0.000   -0.277  0.246 -0.000   -0.003  0.433 -0.000
 C         -0.447 -0.085  0.000   -0.109 -0.408  0.000    0.290 -0.225  0.000
 C         -0.110  0.492 -0.000    0.473  0.159  0.000   -0.404 -0.147  0.000
 C          0.388  0.228  0.000   -0.370  0.226 -0.000    0.134  0.451  0.000
 C         -0.008 -0.254  0.000   -0.052 -0.348  0.000    0.246 -0.331  0.000
 F         -0.078  0.202 -0.000    0.007  0.005 -0.000    0.035  0.034  0.000
 Br         0.002  0.008 -0.000   -0.001 -0.001 -0.000   -0.003 -0.008  0.000
 I          0.004  0.001  0.000    0.000 -0.000 -0.000   -0.001  0.001 -0.000
 Br         0.006 -0.018  0.000   -0.000  0.000  0.000    0.005  0.001 -0.000
 Br        -0.012 -0.010  0.000    0.000  0.001  0.000   -0.005 -0.009 -0.000
 I         -0.002  0.002 -0.000   -0.001 -0.000  0.000   -0.002  0.002  0.000
 TransDip  -0.034  0.072 -0.000   -0.052 -0.027  0.000    0.258  0.137 -0.000

 Mode:                28                     29                     30
 Frequency:      1372.64                1530.10                1535.45
 Force Cnst:     13.6895                16.6032                16.6776
 Red. Mass:      12.3318                12.0366                12.0064
 IR Active:          YES                    YES                    YES
 IR Intens:      219.612                 11.263                  3.456
 Raman Active:       YES                    YES                    YES
               X      Y      Z        X      Y      Z        X      Y      Z
 C         -0.212  0.587  0.000   -0.307  0.342  0.000    0.542  0.321  0.000
 C          0.217  0.169  0.000    0.425 -0.328 -0.000   -0.268 -0.127 -0.000
 C         -0.051 -0.407 -0.000   -0.092  0.300  0.000    0.161  0.290 -0.000
 C         -0.122  0.299 -0.000    0.161 -0.121 -0.000   -0.354 -0.172 -0.000
 C          0.306 -0.251  0.000   -0.278  0.321 -0.000    0.214  0.065  0.000
 C         -0.235 -0.058  0.000    0.054 -0.416 -0.000   -0.278 -0.348  0.000
 F          0.075 -0.202 -0.000    0.031 -0.064 -0.000   -0.016 -0.024 -0.000
 Br        -0.006 -0.005 -0.000   -0.003  0.000 -0.000    0.000  0.000 -0.000
 I          0.000  0.001  0.000   -0.001 -0.000 -0.000    0.001 -0.001  0.000
 Br         0.002 -0.004  0.000   -0.000 -0.000  0.000    0.001  0.000  0.000
 Br        -0.002  0.002  0.000    0.001 -0.001  0.000   -0.000  0.001 -0.000
 I          0.002  0.001 -0.000    0.001  0.001  0.000   -0.001  0.001 -0.000
 TransDip  -0.118  0.460  0.000   -0.043  0.099 -0.000    0.048  0.035  0.000

 STANDARD THERMODYNAMIC QUANTITIES AT   298.15 K  AND     1.00 ATM

   This Molecule has  0 Imaginary Frequencies
   Zero point vibrational energy:       24.652 kcal/mol

   Atom    1 Element C  Has Mass   12.00000
   Atom    2 Element C  Has Mass   12.00000
   Atom    3 Element C  Has Mass   12.00000
   Atom    4 Element C  Has Mass   12.00000
   Atom    5 Element C  Has Mass   12.00000
   Atom    6 Element C  Has Mass   12.00000
   Atom    7 Element F  Has Mass   18.99840
   Atom    8 Element Br Has Mass   78.91830
   Atom    9 Element I  Has Mass  126.90440
   Atom   10 Element Br Has Mass   78.91830
   Atom   11 Element Br Has Mass   78.91830
   Atom   12 Element I  Has Mass  126.90440
   Molecular Mass:   581.562100 amu
   Principal axes and moments of inertia in amu*Bohr^2:
                             1           2           3
    Eigenvalues --     7353.87739 13968.03734 21321.91473
          X               0.99988     0.01580     0.00000
          Y              -0.01580     0.99988     0.00000
          Z              -0.00000    -0.00000     1.00000
   Rotational Symmetry Number is   1
   The Molecule is an Asymmetric Top
   Translational Enthalpy:        0.889 kcal/mol
   Rotational Enthalpy:           0.889 kcal/mol
   Vibrational Enthalpy:         31.154 kcal/mol
   gas constant (RT):             0.592 kcal/mol
   Translational Entropy:        44.966  cal/mol.K
   Rotational Entropy:           36.036  cal/mol.K
   Vibrational Entropy:          44.759  cal/mol.K

   Total Enthalpy:               33.524 kcal/mol
   Total Entropy:               125.761  cal/mol.K

 ======================================================================

 STANDARD THERMODYNAMIC QUANTITIES FOR ANHARMONIC VIBRATION -- TOSH

   Zero point vibrational energy: ************ kcal/mol

   Vibrational Enthalpy:       Infinity kcal/mol
   Vibrational Entropy:             NaN  cal/mol.K

   Total Enthalpy:             Infinity kcal/mol
   Total Entropy:                   NaN  cal/mol.K

 ======================================================================

 STANDARD THERMODYNAMIC QUANTITIES FOR ANHARMONIC VIBRATION -- VPT2

   Zero point vibrational energy: ************ kcal/mol

   Vibrational Enthalpy:       Infinity kcal/mol
   Vibrational Entropy:             NaN  cal/mol.K

   Total Enthalpy:             Infinity kcal/mol
   Total Entropy:                   NaN  cal/mol.K

 ======================================================================

Archival summary:
1\1\february\FREQ\ProcedureUnspecified\BasisUnspecified\2r316\taweetha\MonDec207:25:012019MonDec207:25:012019\0\\#,FREQ,ProcedureUnspecified,BasisUnspecified,\\0,1\I\C,1,2.12456\C,2,1.40191,1,119.699\C,3,1.39226,2,119.417,1,180,0\F,4,1.33729,3,118.708,2,180,0\C,4,1.39018,3,122.248,2,0,0\C,6,1.40222,4,118.617,3,-0,0\C,7,1.40673,6,120.052,4,-0,0\Br,3,1.89849,2,123.733,1,-0,0\Br,7,1.90034,6,119.539,4,-180,0\Br,8,1.90381,7,119.273,6,-180,0\I,6,2.11843,4,117.575,3,180,0\\\@

 Total job time:  1014.11s(wall), 5807.22s(cpu) 
 Mon Dec  2 07:25:01 2019

        *************************************************************
        *                                                           *
        *  Thank you very much for using Q-Chem.  Have a nice day.  *
        *                                                           *
        *************************************************************
