# Supplementary material for: Geometric and energetic data from quantum chemical calculations of halobenzenes and xylenes
Source: Data Brief. 2020 Mar 5;30:105386. doi: 10.1016/j.dib.2020.105386 (PMC7114895; doi:10.1016/j.dib.2020.105386)
Supplement: Supplementary file 1 [file mmc1.zip › halobenzene/B3LYP/FBrIBrClI.out]

                  Welcome to Q-Chem
     A Quantum Leap Into The Future Of Chemistry


 Q-Chem 5.2 (devel), Q-Chem, Inc., Pleasanton, CA (2019)

 Yihan Shao,  Zhengting Gan,  E. Epifanovsky,  A. T. B. Gilbert,  M. Wormit,  
 J. Kussmann,  A. W. Lange,  A. Behn,  Jia Deng,  Xintian Feng,  D. Ghosh,  
 M. Goldey,  P. R. Horn,  L. D. Jacobson,  I. Kaliman,  T. Kus,  A. Landau,  
 Jie Liu,  E. I. Proynov,  R. M. Richard,  R. P. Steele,  E. J. Sundstrom,  
 H. L. Woodcock III,  P. M. Zimmerman,  D. Zuev,  B. Albrecht,  E. Alguire,  
 S. A. Baeppler,  D. Barton,  Z. Benda,  Y. A. Bernard,  E. J. Berquist,  
 K. B. Bravaya,  H. Burton,  D. Casanova,  Chun-Min Chang,  Yunqing Chen,  
 A. Chien,  K. D. Closser,  M. P. Coons,  S. Coriani,  S. Dasgupta,  
 A. L. Dempwolff,  M. Diedenhofen,  Hainam Do,  R. G. Edgar,  Po-Tung Fang,  
 S. Faraji,  S. Fatehi,  Qingguo Feng,  K. D. Fenk,  J. Fosso-Tande,  
 J. Gayvert,  Qinghui Ge,  A. Ghysels,  G. Gidofalvi,  J. Gomes,  
 J. Gonthier,  A. Gunina,  D. Hait,  M. W. D. Hanson-Heine,  
 P. H. P. Harbach,  A. W. Hauser,  M. F. Herbst,  J. E. Herr,  
 E. G. Hohenstein,  Z. C. Holden,  Kerwin Hui,  B. C. Huynh,  T.-C. Jagau,  
 Hyunjun Ji,  B. Kaduk,  K. Khistyaev,  Jaehoon Kim,  P. Klunzinger,  K. Koh,  
 D. Kosenkov,  L. Koulias,  T. Kowalczyk,  C. M. Krauter,  A. Kunitsa,  
 Ka Un Lao,  A. Laurent,  K. V. Lawler,  Joonho Lee,  D. Lefrancois,  
 S. Lehtola,  D. S. Levine,  Yi-Pei Li,  You-Sheng Lin,  Fenglai Liu,  
 E. Livshits,  A. Luenser,  P. Manohar,  E. Mansoor,  S. F. Manzer,  
 Shan-Ping Mao,  Yuezhi Mao,  N. Mardirossian,  A. V. Marenich,  
 T. Markovich,  L. A. Martinez-Martinez,  S. A. Maurer,  N. J. Mayhall,  
 S. C. McKenzie,  J.-M. Mewes,  P. Morgante,  A. F. Morrison,  
 J. W. Mullinax,  K. Nanda,  T. S. Nguyen-Beck,  R. Olivares-Amaya,  
 J. A. Parkhill,  Zheng Pei,  T. M. Perrine,  F. Plasser,  P. Pokhilko,  
 S. Prager,  A. Prociuk,  E. Ramos,  D. R. Rehn,  F. Rob,  M. Scheurer,  
 M. Schneider,  N. Sergueev,  S. M. Sharada,  S. Sharma,  D. W. Small,  
 T. Stauch,  T. Stein,  Yu-Chuan Su,  A. J. W. Thom,  A. Tkatchenko,  
 T. Tsuchimochi,  N. M. Tubman,  L. Vogt,  M. L. Vidal,  O. Vydrov,  
 M. A. Watson,  J. Wenzel,  M. de Wergifosse,  T. A. Wesolowski,  A. White,  
 J. Witte,  A. Yamada,  Jun Yang,  K. Yao,  S. Yeganeh,  S. R. Yost,  
 Zhi-Qiang You,  A. Zech,  Igor Ying Zhang,  Xing Zhang,  Yan Zhao,  
 Ying Zhu,  B. R. Brooks,  G. K. L. Chan,  C. J. Cramer,  M. S. Gordon,  
 W. J. Hehre,  A. Klamt,  M. W. Schmidt,  C. D. Sherrill,  D. G. Truhlar,  
 A. Aspuru-Guzik,  R. Baer,  A. T. Bell,  N. A. Besley,  Jeng-Da Chai,  
 A. E. DePrince, III,  R. A. DiStasio Jr.,  A. Dreuw,  B. D. Dunietz,  
 T. R. Furlani,  Chao-Ping Hsu,  Yousung Jung,  Jing Kong,  D. S. Lambrecht,  
 WanZhen Liang,  C. Ochsenfeld,  V. A. Rassolov,  L. V. Slipchenko,  
 J. E. Subotnik,  T. Van Voorhis,  J. M. Herbert,  A. I. Krylov,  
 P. M. W. Gill,  M. Head-Gordon

 Contributors to earlier versions of Q-Chem not listed above: 
 R. D. Adamson,  B. Austin,  J. Baker,  G. J. O. Beran,  K. Brandhorst,  
 S. T. Brown,  E. F. C. Byrd,  A. K. Chakraborty,  C.-L. Cheng,  
 Siu Hung Chien,  D. M. Chipman,  D. L. Crittenden,  H. Dachsel,  
 R. J. Doerksen,  A. D. Dutoi,  L. Fusti-Molnar,  W. A. Goddard III,  
 A. Golubeva-Zadorozhnaya,  S. R. Gwaltney,  G. Hawkins,  A. Heyden,  
 S. Hirata,  G. Kedziora,  F. J. Keil,  C. Kelley,  Jihan Kim,  R. A. King,  
 R. Z. Khaliullin,  P. P. Korambath,  W. Kurlancheek,  A. M. Lee,  M. S. Lee,  
 S. V. Levchenko,  Ching Yeh Lin,  D. Liotard,  R. C. Lochan,  I. Lotan,  
 P. E. Maslen,  N. Nair,  D. P. O'Neill,  D. Neuhauser,  E. Neuscamman,  
 C. M. Oana,  R. Olson,  B. Peters,  R. Peverati,  P. A. Pieniazek,  
 Y. M. Rhee,  J. Ritchie,  M. A. Rohrdanz,  E. Rosta,  N. J. Russ,  
 H. F. Schaefer III,  N. E. Schultz,  N. Shenvi,  A. C. Simmonett,  A. Sodt,  
 D. Stuck,  K. S. Thanthiriwatte,  V. Vanovschi,  Tao Wang,  A. Warshel,  
 C. F. Williams,  Q. Wu,  X. Xu,  W. Zhang

 Please cite Q-Chem as follows:
 Y. Shao et al., Mol. Phys. 113, 184-215 (2015)
 DOI: 10.1080/00268976.2014.952696

 Q-Chem 5.2.1 for Intel X86 EM64T Linux

 Parts of Q-Chem use Armadillo 8.300.2 (Tropical Shenanigans).
 http://arma.sourceforge.net/

 Q-Chem begins on Mon Dec  2 07:25:01 2019  

Host: 
0

     Scratch files written to /scratch/taweetham/qchem893//
NAlpha2: 238
NElect   238
Mult     1

Checking the input file for inconsistencies... 	...done.

--------------------------------------------------------------
User input:
--------------------------------------------------------------
$MOLECULE
0 1
C   
C	1	CC
C	2	CC	1	120.0		
C	3	CC	2	120.0	1	0.0
C	4	CC	3	120.0	2	0.0	
C	5 	CC	4	120.0	3	0.0
F	1	CF	2	120.0	3	180.0
Br	2	CBr	3	120.0	4	180.0
I	3	CI	4	120.0	5	180.0
Br	4	CBr	5	120.0	6	180.0
Cl	5	CCl	6	120.0	1	180.0
I	6	CI	1	120.0	2	180.0

CC=1.39483
CH=1.08673
CF=1.33960
CCl=1.72090
CBr=1.89068
CI=2.07886
$END

$REM
   JOB_TYPE	OPTIMIZATION
   BASIS	6-311++G**
   METHOD	B3LYP
   MEM_TOTAL	64000
   SYM_IGNORE	TRUE
$END

--------------------------------------------------------------
 ----------------------------------------------------------------
             Standard Nuclear Orientation (Angstroms)
    I     Atom           X                Y                Z
 ----------------------------------------------------------------
    1      C       0.0000000000     0.0000000000     0.0000000000
    2      C       0.0000000000     0.0000000000     1.3948300000
    3      C       1.2079582140     0.0000000000     2.0922450000
    4      C       2.4159164279     0.0000000000     1.3948300000
    5      C       2.4159164279     0.0000000000    -0.0000000000
    6      C       1.2079582140     0.0000000000    -0.6974150000
    7      F      -1.1601276309    -0.0000000000    -0.6698000000
    8      Br     -1.6373769104    -0.0000000000     2.3401700000
    9      I       1.2079582140    -0.0000000000     4.1711050000
   10      Br      4.0532933383    -0.0000000000     2.3401700000
   11      Cl      3.9062595453    -0.0000000000    -0.8604500000
   12      I       1.2079582140    -0.0000000000    -2.7762750000
 ----------------------------------------------------------------
 Nuclear Repulsion Energy =        3207.25328632 hartrees
 There are      119 alpha and      119 beta electrons
 Requested basis set is 6-311++G(d,p)
 There are 141 shells and 404 basis functions

 Total QAlloc Memory Limit  64000 MB
 Mega-Array Size       188 MB
 MEM_STATIC part       192 MB
 A cutoff of  1.0D-11 yielded   6186 shell pairs
 There are     56586 function pairs (     62849 Cartesian)
 Smallest overlap matrix eigenvalue = 6.91E-07

 Q-Chem warning in module stvman/mkSTV.C, line 318:

 Overlap eigenvalue is smaller than square root of threshold
 Use THRESH >= 12 to get rid of this warning

 Linear dependence detected in AO basis
 Tighter screening thresholds may be required for diffuse basis sets
 Use S2THRESH > 14 and THRESH = 14 in case of SCF convergence issues
 Number of orthogonalized atomic orbitals = 403
 Maximum deviation from orthogonality = 2.394E-10

 Scale SEOQF with 1.000000e-01/1.000000e-01/1.000000e-01

 Standard Electronic Orientation quadrupole field applied
 Nucleus-field energy     =    -0.0000001488 hartrees
 Guess from superposition of atomic densities
 Warning:  Energy on first SCF cycle will be non-variational
 SAD guess density has 238.000000 electrons

 -----------------------------------------------------------------------
  General SCF calculation program by
  Eric Jon Sundstrom, Paul Horn, Yuezhi Mao, Dmitri Zuev, Alec White,
  David Stuck, Shaama M.S., Shane Yost, Joonho Lee, David Small,
  Daniel Levine, Susi Lehtola, Hugh Burton, Evgeny Epifanovsky,
  Bang C. Huynh
 -----------------------------------------------------------------------
 Exchange:     0.2000 Hartree-Fock + 0.0800 Slater + 0.7200 B88
 Correlation:  0.1900 VWN1RPA + 0.8100 LYP
 Using SG-1 standard quadrature grid
 using 6 threads for integral computing
 -------------------------------------------------------
 OpenMP Integral computing Module                
 Release: version 2.0, May 2017, Q-Chem Inc. Pleasanton 
 -------------------------------------------------------
 A restricted SCF calculation will be
 performed using DIIS
 SCF converges when DIIS error is below 1.0e-08
 ---------------------------------------
  Cycle       Energy         DIIS error
 ---------------------------------------
    1  -19778.5440085728      2.94e-02  
    2  -19776.0175032192      2.04e-03  
    3  -19775.9558319397      2.61e-03  
    4  -19776.0533874972      8.29e-04  
    5  -19776.0683934141      2.10e-04  
    6  -19776.0689702677      8.40e-05  
    7  -19776.0690801585      2.85e-05  
    8  -19776.0690952324      1.10e-05  
    9  -19776.0690973494      2.07e-06  
   10  -19776.0690974018      8.92e-07  
   11  -19776.0690974147      4.16e-07  
   12  -19776.0690974185      8.69e-08  
   13  -19776.0690974186      3.38e-08  
   14  -19776.0690974219      7.85e-09  Convergence criterion met
 ---------------------------------------
 SCF time:   CPU 259.97s  wall 47.00s 
 SCF   energy in the final basis set =   -19776.0690974219
 Total energy in the final basis set =   -19776.0690974219

 --------------------------------------------------------------

                    Orbital Energies (a.u.)
 --------------------------------------------------------------

 Alpha MOs
 -- Occupied --
*****************-482.8585-482.8564-176.3224-176.3201-165.7262-165.7240
********-165.7238-165.7217-165.7215-101.5844 -62.5114 -62.5094 -56.3321
-56.3301 -56.3280 -56.3276 -56.3260 -56.3256 -35.8189 -35.8167 -31.3123
-31.3101 -31.3061 -31.3057 -31.3040 -31.3034 -24.7309 -22.9627 -22.9613
-22.9610 -22.9605 -22.9592 -22.9587 -22.9567 -22.9567 -22.9545 -22.9545
-10.3158 -10.2871 -10.2773 -10.2771 -10.2692 -10.2667  -9.4997  -8.7203
 -8.7184  -7.2646  -7.2546  -7.2536  -6.5526  -6.5506  -6.5387  -6.5379
 -6.5369  -6.5359  -6.3685  -6.3664  -4.7815  -4.7793  -4.7662  -4.7652
 -4.7643  -4.7631  -2.6633  -2.6613  -2.6597  -2.6589  -2.6578  -2.6569
 -2.6479  -2.6477  -2.6460  -2.6459  -2.0475  -2.0455  -2.0426  -2.0420
 -2.0407  -2.0398  -2.0287  -2.0285  -2.0268  -2.0267  -1.2737  -0.9555
 -0.9016  -0.8570  -0.8390  -0.7875  -0.7538  -0.7223  -0.6624  -0.6475
 -0.6201  -0.5722  -0.5677  -0.5163  -0.4980  -0.4742  -0.4524  -0.4512
 -0.4223  -0.4193  -0.3955  -0.3854  -0.3606  -0.3589  -0.3403  -0.3365
 -0.3190  -0.3110  -0.2933  -0.2816  -0.2698  -0.2611  -0.2589
 -- Virtual --
 -0.0943  -0.0704  -0.0603  -0.0546  -0.0266  -0.0122  -0.0038   0.0153
  0.0248   0.0302   0.0410   0.0475   0.0538   0.0562   0.0583   0.0654
  0.0690   0.0776   0.0813   0.0872   0.0899   0.0951   0.1020   0.1029
  0.1180   0.1212   0.1292   0.1349   0.1413   0.1429   0.1530   0.1637
  0.1669   0.1783   0.1858   0.1911   0.1957   0.1973   0.2005   0.2024
  0.2131   0.2247   0.2303   0.2313   0.2432   0.2518   0.2533   0.2662
  0.2677   0.2701   0.2887   0.3059   0.3112   0.3231   0.3529   0.3673
  0.3750   0.3757   0.3877   0.3991   0.3996   0.4142   0.4167   0.4194
  0.4241   0.4250   0.4359   0.4359   0.4516   0.4537   0.4596   0.4765
  0.4884   0.4960   0.5036   0.5062   0.5101   0.5218   0.5253   0.5381
  0.5490   0.5544   0.5549   0.5677   0.5803   0.5923   0.6036   0.6041
  0.6149   0.6253   0.6522   0.6684   0.6779   0.6904   0.6973   0.7237
  0.7330   0.7453   0.7589   0.7677   0.7751   0.8022   0.8085   0.8180
  0.8301   0.8390   0.8401   0.8692   0.9054   0.9180   0.9289   0.9294
  0.9373   0.9711   0.9918   1.0024   1.0425   1.0720   1.0794   1.0926
  1.1402   1.1585   1.1687   1.2078   1.2124   1.2406   1.2656   1.3208
  1.3521   1.3636   1.3696   1.3751   1.4153   1.4352   1.4444   1.4622
  1.4813   1.4839   1.4952   1.5330   1.5604   1.6031   1.6134   1.7181
  1.7287   1.7495   1.7601   1.8156   1.8209   1.8416   1.8478   1.8978
  2.0056   2.0177   2.0233   2.0296   2.0992   2.1211   2.1541   2.1924
  2.1998   2.2396   2.2521   2.2561   2.2939   2.3019   2.3135   2.3519
  2.4302   2.4786   2.5600   2.5682   2.6913   2.7175   2.7900   2.8118
  2.8240   2.9450   3.0202   3.0294   3.0402   3.0777   3.1562   3.1955
  3.3797   3.4232   3.6383   3.7509   3.7515   3.8197   3.8855   3.9458
  3.9563   3.9610   3.9823   3.9895   3.9907   4.0076   4.0272   4.0295
  4.0534   4.0614   4.0661   4.0706   4.1073   4.1356   4.1735   4.2407
  4.2719   4.2785   4.2915   4.3965   4.4065   4.4869   4.5568   4.8233
  4.8323   6.0114   6.0238   6.1122   6.1384   6.1508   6.1775   6.3007
  6.4357   6.6919   6.7442   6.7705   7.5468   7.5588   7.6724   7.6941
  7.7470   7.7583   9.7724  23.2198  23.7743  23.7854  23.9424  23.9514
 24.0365  25.8153  26.2059  26.6293  27.9020  27.9392  28.3486  28.3586
 28.4209  28.4257  28.4321  28.4474  28.5226  28.5278  28.5455  28.5527
 28.5589  28.5593  28.6158  28.6284  28.7232  28.7410  47.9747  48.0192
 66.7717 127.8880 127.8961 127.9486 127.9639 127.9745 127.9801 151.6913
151.7227 215.7656 289.7435 289.7556 289.8696 289.8945 289.9700 289.9804
********1020.84091901.85591901.8888
 --------------------------------------------------------------

          Ground-State Mulliken Net Atomic Charges

     Atom                 Charge (a.u.)
  ----------------------------------------
      1 C                    -0.754576
      2 C                     0.677679
      3 C                    -0.284107
      4 C                    -0.483583
      5 C                     0.267563
      6 C                     0.344852
      7 F                    -0.096280
      8 Br                   -0.174092
      9 I                     0.108462
     10 Br                   -0.234195
     11 Cl                    0.528147
     12 I                     0.100129
  ----------------------------------------
  Sum of atomic charges =     0.000000

 -----------------------------------------------------------------
                    Cartesian Multipole Moments
 -----------------------------------------------------------------
    Charge (ESU x 10^10)
                -0.0000
    Dipole Moment (Debye)
         X       0.4967      Y      -0.0000      Z       0.4066
       Tot       0.6419
    Quadrupole Moments (Debye-Ang)
        XX    -143.8315     XY      -0.0000     YY    -145.4982
        XZ      -1.1839     YZ      -0.0000     ZZ    -135.6502
    Octopole Moments (Debye-Ang^2)
       XXX    -578.9316    XXY      -0.0000    XYY    -199.1680
       YYY      -0.0000    XXZ    -122.7467    XYZ      -0.0000
       YYZ    -136.5064    XZZ    -184.4294    YZZ      -0.0000
       ZZZ    -383.7586
    Hexadecapole Moments (Debye-Ang^3)
      XXXX   -4272.2135   XXXY      -0.0000   XXYY    -784.6516
      XYYY      -0.0000   YYYY    -182.5737   XXXZ    -401.3041
      XXYZ      -0.0000   XYYZ    -142.9972   YYYZ      -0.0000
      XXZZ   -1663.5369   XYZZ      -0.0000   YYZZ   -1049.9070
      XZZZ    -406.9590   YZZZ      -0.0000   ZZZZ   -5531.3446
 -----------------------------------------------------------------
 Calculating analytic gradient of the SCF energy
 Gradient of SCF Energy
            1           2           3           4           5           6
    1  -0.0042912   0.0056013  -0.0010247  -0.0025029   0.0005825   0.0049724
    2  -0.0000000  -0.0000000   0.0000000  -0.0000000   0.0000000  -0.0000000
    3  -0.0040161   0.0017080   0.0009911  -0.0014608  -0.0036549   0.0011521
            7           8           9          10          11          12
    1  -0.0042092   0.0089282   0.0003396  -0.0074722  -0.0084224   0.0074985
    2  -0.0000000  -0.0000000   0.0000000  -0.0000000  -0.0000000   0.0000000
    3  -0.0028236   0.0074064  -0.0160080   0.0013754   0.0027637   0.0125667
 Max gradient component =       1.601E-02
 RMS gradient           =       4.961E-03
 Gradient time:  CPU 88.41 s  wall 14.85 s
 Geometry Optimization Parameters
   NAtoms,    NIC,     NZ,  NCons,   NDum,   NFix, NCnnct, MaxDiis
       12      78      12       0       0       0       0       0


** GEOMETRY OPTIMIZATION IN DELOCALIZED INTERNAL COORDINATES **
   Searching for a Minimum

   Optimization Cycle:   1

                       Coordinates (Angstroms)
     ATOM                X               Y               Z
      1  C         0.0000000000    0.0000000000    0.0000000000
      2  C         0.0000000000    0.0000000000    1.3948300000
      3  C         1.2079582140    0.0000000000    2.0922450000
      4  C         2.4159164279    0.0000000000    1.3948300000
      5  C         2.4159164279    0.0000000000    0.0000000000
      6  C         1.2079582140    0.0000000000   -0.6974150000
      7  F        -1.1601276309    0.0000000000   -0.6698000000
      8  Br       -1.6373769104    0.0000000000    2.3401700000
      9  I         1.2079582140    0.0000000000    4.1711050000
     10  Br        4.0532933383    0.0000000000    2.3401700000
     11  Cl        3.9062595453    0.0000000000   -0.8604500000
     12  I         1.2079582140    0.0000000000   -2.7762750000
   Point Group: c1    Number of degrees of freedom:    30


   Energy is -19776.069097422


 Attempting to generate delocalized internal coordinates
 Initial Hessian constructed with Jon Baker's OPTIMIZE code

 21 Hessian modes will be used to form the next step
  Hessian Eigenvalues:
     0.124424    0.124424    0.201019    0.201019    0.250000    0.250000
     0.250000    0.250000    0.250000    0.250000    0.250000    0.250000
     0.250000    0.334879    0.426727    0.426727    0.464882    0.464882
     0.464882    0.464882    0.572947

 Minimum search - taking simple RFO step
 Searching for Lamda that Minimizes Along All modes
 Value Taken    Lamda =  -0.01194775
 Step Taken.  Stepsize is  0.230710

                             Maximum     Tolerance    Cnvgd?
         Gradient           0.035204      0.000300      NO
         Displacement       0.123293      0.001200      NO
         Energy change     *********      0.000001      NO


 New Cartesian Coordinates Obtained by Inverse Iteration

 Displacement from previous Coordinates is:  0.502647
 ----------------------------------------------------------------
             Standard Nuclear Orientation (Angstroms)
    I     Atom           X                Y                Z
 ----------------------------------------------------------------
    1      C       0.0333202231     0.0000000000     0.0189445099
    2      C       0.0041002200     0.0000000000     1.4072061829
    3      C       1.2138992175     0.0000000000     2.1326086513
    4      C       2.4305702678     0.0000000000     1.4112717713
    5      C       2.4326256501     0.0000000000     0.0035391502
    6      C       1.2177535917     0.0000000000    -0.7036261753
    7      F      -1.1248882744     0.0000000000    -0.6450160399
    8      Br     -1.7232607997     0.0000000000     2.2002039166
    9      I       1.2025335020     0.0000000000     4.2735545996
   10      Br      4.1157585144     0.0000000000     2.2997309687
   11      Cl      3.9464218702     0.0000000000    -0.8424251440
   12      I       1.0768800713     0.0000000000    -2.8265823911
 ----------------------------------------------------------------
 Nuclear Repulsion Energy =        3152.23090862 hartrees
 There are      119 alpha and      119 beta electrons
 Applying Cartesian multipole field
    Component          Value
    ---------          -----
     (2,0,0)        1.00000E-11
     (0,2,0)        2.00000E-11
     (0,0,2)       -3.00000E-11
 Nucleus-field energy     =    -0.0000001517 hartrees
 Requested basis set is 6-311++G(d,p)
 There are 141 shells and 404 basis functions
 A cutoff of  1.0D-11 yielded   6154 shell pairs
 There are     56273 function pairs (     62457 Cartesian)
 Smallest overlap matrix eigenvalue = 7.12E-07

 Q-Chem warning in module stvman/mkSTV.C, line 318:

 Overlap eigenvalue is smaller than square root of threshold
 Use THRESH >= 12 to get rid of this warning

 Linear dependence detected in AO basis
 Tighter screening thresholds may be required for diffuse basis sets
 Use S2THRESH > 14 and THRESH = 14 in case of SCF convergence issues
 Number of orthogonalized atomic orbitals = 403
 Maximum deviation from orthogonality = 4.588E-10
 Guess MOs from SCF MO coefficient file

 -----------------------------------------------------------------------
  General SCF calculation program by
  Eric Jon Sundstrom, Paul Horn, Yuezhi Mao, Dmitri Zuev, Alec White,
  David Stuck, Shaama M.S., Shane Yost, Joonho Lee, David Small,
  Daniel Levine, Susi Lehtola, Hugh Burton, Evgeny Epifanovsky,
  Bang C. Huynh
 -----------------------------------------------------------------------
 Exchange:     0.2000 Hartree-Fock + 0.0800 Slater + 0.7200 B88
 Correlation:  0.1900 VWN1RPA + 0.8100 LYP
 Using SG-1 standard quadrature grid
 using 6 threads for integral computing
 -------------------------------------------------------
 OpenMP Integral computing Module                
 Release: version 2.0, May 2017, Q-Chem Inc. Pleasanton 
 -------------------------------------------------------
 A restricted SCF calculation will be
 performed using DIIS
 SCF converges when DIIS error is below 1.0e-08
 ---------------------------------------
  Cycle       Energy         DIIS error
 ---------------------------------------
    1  -19776.0637371062      8.64e-04  
    2  -19776.0707775202      2.90e-04  
    3  -19776.0676557661      4.76e-04  
    4  -19776.0723757539      7.92e-05  
    5  -19776.0724828671      1.76e-05  
    6  -19776.0724874687      7.78e-06  
    7  -19776.0724885101      3.71e-06  
    8  -19776.0724887824      5.95e-07  
    9  -19776.0724887881      3.30e-07  
   10  -19776.0724887900      8.53e-08  
   11  -19776.0724887901      4.52e-08  
   12  -19776.0724887912      8.13e-09  Convergence criterion met
 ---------------------------------------
 SCF time:   CPU 227.14s  wall 41.00s 
 SCF   energy in the final basis set =   -19776.0724887912
 Total energy in the final basis set =   -19776.0724887912

 --------------------------------------------------------------

                    Orbital Energies (a.u.)
 --------------------------------------------------------------

 Alpha MOs
 -- Occupied --
*****************-482.8591-482.8565-176.3243-176.3231-165.7283-165.7270
********-165.7258-165.7247-165.7245-101.5845 -62.5119 -62.5093 -56.3326
-56.3301 -56.3284 -56.3281 -56.3259 -56.3256 -35.8207 -35.8195 -31.3143
-31.3131 -31.3078 -31.3074 -31.3066 -31.3062 -24.7292 -22.9647 -22.9635
-22.9632 -22.9630 -22.9620 -22.9617 -22.9584 -22.9584 -22.9572 -22.9572
-10.3135 -10.2913 -10.2825 -10.2793 -10.2780 -10.2697  -9.4994  -8.7207
 -8.7182  -7.2643  -7.2543  -7.2532  -6.5531  -6.5505  -6.5389  -6.5381
 -6.5366  -6.5357  -6.3699  -6.3687  -4.7832  -4.7819  -4.7674  -4.7665
 -4.7663  -4.7653  -2.6638  -2.6612  -2.6598  -2.6593  -2.6575  -2.6568
 -2.6480  -2.6480  -2.6457  -2.6456  -2.0488  -2.0474  -2.0441  -2.0433
 -2.0428  -2.0421  -2.0297  -2.0297  -2.0287  -2.0286  -1.2758  -0.9498
 -0.8970  -0.8519  -0.8364  -0.7857  -0.7517  -0.7145  -0.6614  -0.6455
 -0.6230  -0.5683  -0.5665  -0.5177  -0.4943  -0.4725  -0.4507  -0.4475
 -0.4204  -0.4175  -0.3911  -0.3843  -0.3579  -0.3575  -0.3390  -0.3286
 -0.3155  -0.3112  -0.2928  -0.2853  -0.2696  -0.2692  -0.2615
 -- Virtual --
 -0.1018  -0.0740  -0.0682  -0.0601  -0.0283  -0.0199  -0.0064   0.0128
  0.0247   0.0293   0.0415   0.0470   0.0535   0.0564   0.0577   0.0673
  0.0674   0.0768   0.0807   0.0871   0.0910   0.0960   0.1017   0.1023
  0.1177   0.1203   0.1287   0.1356   0.1385   0.1429   0.1518   0.1618
  0.1627   0.1755   0.1810   0.1887   0.1946   0.1961   0.2002   0.2003
  0.2094   0.2222   0.2276   0.2353   0.2416   0.2470   0.2500   0.2641
  0.2648   0.2675   0.2892   0.3025   0.3072   0.3211   0.3495   0.3678
  0.3746   0.3828   0.3942   0.3977   0.3999   0.4067   0.4164   0.4181
  0.4203   0.4278   0.4339   0.4364   0.4524   0.4599   0.4636   0.4734
  0.4781   0.4939   0.5044   0.5046   0.5074   0.5105   0.5209   0.5343
  0.5476   0.5554   0.5575   0.5639   0.5710   0.5900   0.5909   0.6017
  0.6042   0.6349   0.6544   0.6604   0.6658   0.6839   0.6849   0.7126
  0.7259   0.7367   0.7550   0.7586   0.7634   0.8011   0.8085   0.8162
  0.8278   0.8381   0.8403   0.8674   0.9071   0.9180   0.9229   0.9266
  0.9358   0.9691   0.9821   0.9995   1.0347   1.0678   1.0770   1.0903
  1.1179   1.1642   1.1682   1.1982   1.2135   1.2366   1.2606   1.3099
  1.3458   1.3557   1.3611   1.3729   1.4149   1.4313   1.4426   1.4553
  1.4692   1.4768   1.4833   1.5360   1.5489   1.6019   1.6044   1.7143
  1.7248   1.7408   1.7612   1.8071   1.8132   1.8320   1.8462   1.8923
  2.0033   2.0067   2.0103   2.0286   2.0884   2.1063   2.1562   2.1858
  2.1946   2.2272   2.2449   2.2514   2.2751   2.2937   2.3033   2.3393
  2.4319   2.4690   2.5537   2.5652   2.6891   2.7146   2.7764   2.8092
  2.8214   2.9436   3.0121   3.0283   3.0308   3.0561   3.1487   3.1846
  3.3696   3.4129   3.6201   3.7443   3.7525   3.8051   3.8885   3.9468
  3.9586   3.9610   3.9868   3.9898   3.9911   4.0013   4.0217   4.0220
  4.0517   4.0624   4.0632   4.0752   4.1013   4.1311   4.1628   4.2294
  4.2617   4.2693   4.2878   4.3968   4.4033   4.4548   4.5320   4.7955
  4.8380   6.0072   6.0173   6.1023   6.1271   6.1380   6.1572   6.2998
  6.4376   6.6842   6.7462   6.7665   7.5456   7.5585   7.6602   7.6960
  7.7400   7.7547   9.7676  23.2241  23.7455  23.7691  23.9125  23.9134
 24.0216  25.8141  26.1952  26.6062  27.8789  27.9215  28.3444  28.3522
 28.4071  28.4184  28.4208  28.4386  28.5205  28.5252  28.5421  28.5473
 28.5538  28.5547  28.6068  28.6202  28.7146  28.7332  47.9689  48.0167
 66.7696 127.8841 127.8902 127.9414 127.9555 127.9626 127.9716 151.6708
151.7055 215.7600 289.7417 289.7547 289.8548 289.8955 289.9627 289.9763
********1020.83801901.83441901.8707
 --------------------------------------------------------------

          Ground-State Mulliken Net Atomic Charges

     Atom                 Charge (a.u.)
  ----------------------------------------
      1 C                    -0.792982
      2 C                     0.532885
      3 C                    -0.167457
      4 C                    -0.488844
      5 C                     0.416329
      6 C                     0.187100
      7 F                    -0.075417
      8 Br                   -0.148695
      9 I                     0.116845
     10 Br                   -0.225278
     11 Cl                    0.534111
     12 I                     0.111405
  ----------------------------------------
  Sum of atomic charges =     0.000000

 -----------------------------------------------------------------
                    Cartesian Multipole Moments
 -----------------------------------------------------------------
    Charge (ESU x 10^10)
                -0.0000
    Dipole Moment (Debye)
         X       0.3391      Y      -0.0000      Z       0.3175
       Tot       0.4645
    Quadrupole Moments (Debye-Ang)
        XX    -143.7193     XY      -0.0000     YY    -145.8533
        XZ      -0.5306     YZ       0.0000     ZZ    -135.4988
    Octopole Moments (Debye-Ang^2)
       XXX    -570.2555    XXY      -0.0000    XYY    -196.6045
       YYY       0.0000    XXZ    -121.0845    XYZ       0.0000
       YYZ    -136.0121    XZZ    -183.1245    YZZ       0.0000
       ZZZ    -381.4448
    Hexadecapole Moments (Debye-Ang^3)
      XXXX   -4305.7583   XXXY      -0.0000   XXYY    -796.7209
      XYYY      -0.0000   YYYY    -183.4359   XXXZ    -439.3275
      XXYZ       0.0000   XYYZ    -156.5086   YYYZ       0.0000
      XXZZ   -1710.1207   XYZZ       0.0000   YYZZ   -1070.5330
      XZZZ    -427.5660   YZZZ       0.0000   ZZZZ   -5604.6256
 -----------------------------------------------------------------
 Calculating analytic gradient of the SCF energy
 Gradient of SCF Energy
            1           2           3           4           5           6
    1  -0.0011110  -0.0038077  -0.0004994   0.0039495   0.0040010  -0.0046525
    2  -0.0000000   0.0000000  -0.0000000  -0.0000000   0.0000000   0.0000000
    3   0.0018055  -0.0074170   0.0046108  -0.0023007  -0.0011285   0.0009688
            7           8           9          10          11          12
    1   0.0017977  -0.0017186   0.0011768   0.0022717   0.0013089  -0.0027164
    2   0.0000000  -0.0000000  -0.0000000  -0.0000000   0.0000000  -0.0000000
    3   0.0013315  -0.0028839   0.0060942  -0.0033997   0.0053248  -0.0030060
 Max gradient component =       7.417E-03
 RMS gradient           =       2.760E-03
 Gradient time:  CPU 85.85 s  wall 14.43 s
 Geometry Optimization Parameters
   NAtoms,    NIC,     NZ,  NCons,   NDum,   NFix, NCnnct, MaxDiis
       12      78      12       0       0       0       0       0

 Cartesian Hessian Update
 Hessian updated using BFGS update


** GEOMETRY OPTIMIZATION IN DELOCALIZED INTERNAL COORDINATES **
   Searching for a Minimum

   Optimization Cycle:   2

                       Coordinates (Angstroms)
     ATOM                X               Y               Z
      1  C         0.0333202231    0.0000000000    0.0189445099
      2  C         0.0041002200    0.0000000000    1.4072061829
      3  C         1.2138992175    0.0000000000    2.1326086513
      4  C         2.4305702678    0.0000000000    1.4112717713
      5  C         2.4326256501    0.0000000000    0.0035391502
      6  C         1.2177535917    0.0000000000   -0.7036261753
      7  F        -1.1248882744    0.0000000000   -0.6450160399
      8  Br       -1.7232607997    0.0000000000    2.2002039166
      9  I         1.2025335020    0.0000000000    4.2735545996
     10  Br        4.1157585144    0.0000000000    2.2997309687
     11  Cl        3.9464218702    0.0000000000   -0.8424251440
     12  I         1.0768800713    0.0000000000   -2.8265823911
   Point Group: c1    Number of degrees of freedom:    30


   Energy is -19776.072488791

 Hessian updated using BFGS update

 12 Hessian modes will be used to form the next step
  Hessian Eigenvalues:
     0.124168    0.131655    0.199907    0.201019    0.233127    0.323675
     0.332279    0.425125    0.435702    0.462626    0.522897    0.576357

 Minimum search - taking simple RFO step
 Searching for Lamda that Minimizes Along All modes
 Value Taken    Lamda =  -0.00167120
 Step Taken.  Stepsize is  0.066314

                             Maximum     Tolerance    Cnvgd?
         Gradient           0.017477      0.000300      NO
         Displacement       0.038654      0.001200      NO
         Energy change     -0.003391      0.000001      NO


 New Cartesian Coordinates Obtained by Inverse Iteration

 Displacement from previous Coordinates is:  0.157906
 ----------------------------------------------------------------
             Standard Nuclear Orientation (Angstroms)
    I     Atom           X                Y                Z
 ----------------------------------------------------------------
    1      C       0.0326819111     0.0000000000     0.0184168254
    2      C       0.0068499777     0.0000000000     1.4096178093
    3      C       1.2153385892     0.0000000000     2.1232169820
    4      C       2.4309954297     0.0000000000     1.4109809987
    5      C       2.4326241567     0.0000000000     0.0013571545
    6      C       1.2203412901     0.0000000000    -0.7019323592
    7      F      -1.1261332120     0.0000000000    -0.6470634446
    8      Br     -1.7056249070     0.0000000000     2.2340159671
    9      I       1.1909187680     0.0000000000     4.2494757545
   10      Br      4.0965477544     0.0000000000     2.3357728430
   11      Cl      3.9261554424     0.0000000000    -0.8845383934
   12      I       1.1050188537     0.0000000000    -2.8199101372
 ----------------------------------------------------------------
 Nuclear Repulsion Energy =        3162.57696509 hartrees
 There are      119 alpha and      119 beta electrons
 Applying Cartesian multipole field
    Component          Value
    ---------          -----
     (2,0,0)        1.00000E-11
     (0,2,0)        2.00000E-11
     (0,0,2)       -3.00000E-11
 Nucleus-field energy     =    -0.0000001519 hartrees
 Requested basis set is 6-311++G(d,p)
 There are 141 shells and 404 basis functions
 A cutoff of  1.0D-11 yielded   6153 shell pairs
 There are     56330 function pairs (     62532 Cartesian)
 Smallest overlap matrix eigenvalue = 7.00E-07

 Q-Chem warning in module stvman/mkSTV.C, line 318:

 Overlap eigenvalue is smaller than square root of threshold
 Use THRESH >= 12 to get rid of this warning

 Linear dependence detected in AO basis
 Tighter screening thresholds may be required for diffuse basis sets
 Use S2THRESH > 14 and THRESH = 14 in case of SCF convergence issues
 Number of orthogonalized atomic orbitals = 403
 Maximum deviation from orthogonality = 1.617E-10
 Guess MOs from SCF MO coefficient file

 -----------------------------------------------------------------------
  General SCF calculation program by
  Eric Jon Sundstrom, Paul Horn, Yuezhi Mao, Dmitri Zuev, Alec White,
  David Stuck, Shaama M.S., Shane Yost, Joonho Lee, David Small,
  Daniel Levine, Susi Lehtola, Hugh Burton, Evgeny Epifanovsky,
  Bang C. Huynh
 -----------------------------------------------------------------------
 Exchange:     0.2000 Hartree-Fock + 0.0800 Slater + 0.7200 B88
 Correlation:  0.1900 VWN1RPA + 0.8100 LYP
 Using SG-1 standard quadrature grid
 using 6 threads for integral computing
 -------------------------------------------------------
 OpenMP Integral computing Module                
 Release: version 2.0, May 2017, Q-Chem Inc. Pleasanton 
 -------------------------------------------------------
 A restricted SCF calculation will be
 performed using DIIS
 SCF converges when DIIS error is below 1.0e-08
 ---------------------------------------
  Cycle       Energy         DIIS error
 ---------------------------------------
    1  -19776.0723427970      2.30e-04  
    2  -19776.0731577649      7.39e-05  
    3  -19776.0729587034      1.21e-04  
    4  -19776.0732634471      2.12e-05  
    5  -19776.0732721743      6.47e-06  
    6  -19776.0732729176      1.83e-06  
    7  -19776.0732729701      1.06e-06  
    8  -19776.0732729920      1.71e-07  
    9  -19776.0732729930      8.23e-08  
   10  -19776.0732729932      2.08e-08  
   11  -19776.0732729941      1.31e-08  
   12  -19776.0732729937      3.80e-09  Convergence criterion met
 ---------------------------------------
 SCF time:   CPU 218.27s  wall 40.00s 
 SCF   energy in the final basis set =   -19776.0732729937
 Total energy in the final basis set =   -19776.0732729937

 --------------------------------------------------------------

                    Orbital Energies (a.u.)
 --------------------------------------------------------------

 Alpha MOs
 -- Occupied --
*****************-482.8593-482.8569-176.3240-176.3223-165.7279-165.7262
********-165.7255-165.7240-165.7238-101.5847 -62.5121 -62.5098 -56.3329
-56.3305 -56.3286 -56.3283 -56.3264 -56.3260 -35.8204 -35.8188 -31.3140
-31.3123 -31.3076 -31.3071 -31.3060 -31.3054 -24.7292 -22.9644 -22.9629
-22.9627 -22.9626 -22.9613 -22.9609 -22.9581 -22.9581 -22.9565 -22.9565
-10.3140 -10.2914 -10.2825 -10.2788 -10.2759 -10.2689  -9.4995  -8.7209
 -8.7186  -7.2645  -7.2544  -7.2534  -6.5533  -6.5509  -6.5392  -6.5383
 -6.5370  -6.5361  -6.3697  -6.3681  -4.7829  -4.7812  -4.7672  -4.7663
 -4.7658  -4.7648  -2.6640  -2.6616  -2.6601  -2.6595  -2.6580  -2.6572
 -2.6482  -2.6482  -2.6461  -2.6460  -2.0486  -2.0469  -2.0438  -2.0431
 -2.0423  -2.0415  -2.0296  -2.0295  -2.0282  -2.0281  -1.2749  -0.9501
 -0.8974  -0.8531  -0.8365  -0.7863  -0.7521  -0.7159  -0.6617  -0.6466
 -0.6221  -0.5690  -0.5664  -0.5171  -0.4947  -0.4728  -0.4504  -0.4480
 -0.4211  -0.4179  -0.3920  -0.3840  -0.3581  -0.3569  -0.3391  -0.3313
 -0.3177  -0.3113  -0.2930  -0.2841  -0.2696  -0.2676  -0.2614
 -- Virtual --
 -0.1009  -0.0728  -0.0659  -0.0608  -0.0287  -0.0179  -0.0065   0.0125
  0.0247   0.0291   0.0414   0.0469   0.0533   0.0563   0.0577   0.0667
  0.0675   0.0769   0.0807   0.0870   0.0908   0.0959   0.1006   0.1020
  0.1174   0.1208   0.1290   0.1354   0.1401   0.1426   0.1517   0.1627
  0.1636   0.1770   0.1815   0.1889   0.1944   0.1975   0.2000   0.2004
  0.2093   0.2228   0.2286   0.2341   0.2419   0.2479   0.2511   0.2648
  0.2662   0.2667   0.2892   0.3037   0.3073   0.3229   0.3504   0.3680
  0.3743   0.3809   0.3915   0.3988   0.3995   0.4076   0.4165   0.4181
  0.4217   0.4275   0.4343   0.4343   0.4518   0.4575   0.4616   0.4748
  0.4805   0.4938   0.5036   0.5042   0.5076   0.5142   0.5206   0.5357
  0.5492   0.5550   0.5567   0.5645   0.5737   0.5894   0.5947   0.6023
  0.6091   0.6318   0.6535   0.6630   0.6650   0.6855   0.6872   0.7138
  0.7279   0.7391   0.7577   0.7592   0.7655   0.8000   0.8085   0.8175
  0.8266   0.8364   0.8406   0.8651   0.9050   0.9166   0.9253   0.9260
  0.9358   0.9684   0.9856   0.9991   1.0376   1.0679   1.0771   1.0902
  1.1244   1.1618   1.1663   1.1986   1.2120   1.2357   1.2598   1.3100
  1.3470   1.3579   1.3677   1.3742   1.4151   1.4317   1.4456   1.4578
  1.4705   1.4801   1.4839   1.5362   1.5507   1.5993   1.6064   1.7140
  1.7262   1.7461   1.7578   1.8080   1.8151   1.8368   1.8440   1.8932
  2.0034   2.0081   2.0116   2.0284   2.0900   2.1103   2.1514   2.1888
  2.1978   2.2279   2.2458   2.2528   2.2794   2.2969   2.3019   2.3405
  2.4309   2.4702   2.5530   2.5657   2.6891   2.7150   2.7794   2.8096
  2.8216   2.9433   3.0123   3.0278   3.0328   3.0608   3.1504   3.1845
  3.3710   3.4146   3.6234   3.7449   3.7526   3.8112   3.8855   3.9467
  3.9583   3.9607   3.9868   3.9887   3.9897   4.0026   4.0227   4.0247
  4.0499   4.0625   4.0626   4.0735   4.1023   4.1328   4.1647   4.2308
  4.2628   4.2716   4.2883   4.3968   4.4037   4.4610   4.5368   4.8019
  4.8363   6.0080   6.0190   6.1041   6.1298   6.1404   6.1608   6.3000
  6.4376   6.6847   6.7449   6.7654   7.5455   7.5583   7.6632   7.6953
  7.7403   7.7562   9.7659  23.2227  23.7575  23.7673  23.9136  23.9281
 24.0217  25.8128  26.1919  26.6053  27.8836  27.9244  28.3452  28.3539
 28.4104  28.4197  28.4223  28.4410  28.5209  28.5257  28.5425  28.5484
 28.5549  28.5555  28.6090  28.6219  28.7164  28.7346  47.9686  48.0154
 66.7696 127.8848 127.8917 127.9427 127.9575 127.9655 127.9729 151.6750
151.7087 215.7583 289.7417 289.7545 289.8583 289.8951 289.9630 289.9776
********1020.83631901.83881901.8741
 --------------------------------------------------------------

          Ground-State Mulliken Net Atomic Charges

     Atom                 Charge (a.u.)
  ----------------------------------------
      1 C                    -0.820474
      2 C                     0.538187
      3 C                    -0.198260
      4 C                    -0.464725
      5 C                     0.462042
      6 C                     0.186001
      7 F                    -0.079733
      8 Br                   -0.152930
      9 I                     0.114268
     10 Br                   -0.225452
     11 Cl                    0.530360
     12 I                     0.110714
  ----------------------------------------
  Sum of atomic charges =     0.000000

 -----------------------------------------------------------------
                    Cartesian Multipole Moments
 -----------------------------------------------------------------
    Charge (ESU x 10^10)
                -0.0000
    Dipole Moment (Debye)
         X       0.3385      Y      -0.0000      Z       0.3444
       Tot       0.4829
    Quadrupole Moments (Debye-Ang)
        XX    -143.9811     XY      -0.0000     YY    -145.8008
        XZ      -0.7467     YZ      -0.0000     ZZ    -135.3533
    Octopole Moments (Debye-Ang^2)
       XXX    -572.8501    XXY      -0.0000    XYY    -196.7739
       YYY      -0.0000    XXZ    -121.3122    XYZ      -0.0000
       YYZ    -136.0931    XZZ    -182.5446    YZZ      -0.0000
       ZZZ    -382.1207
    Hexadecapole Moments (Debye-Ang^3)
      XXXX   -4296.1628   XXXY      -0.0000   XXYY    -791.7209
      XYYY      -0.0000   YYYY    -183.3094   XXXZ    -425.8047
      XXYZ      -0.0000   XYYZ    -151.7794   YYYZ      -0.0000
      XXZZ   -1696.9353   XYZZ      -0.0000   YYZZ   -1069.7070
      XZZZ    -419.1437   YZZZ      -0.0000   ZZZZ   -5609.1848
 -----------------------------------------------------------------
 Calculating analytic gradient of the SCF energy
 Gradient of SCF Energy
            1           2           3           4           5           6
    1  -0.0000658  -0.0000387  -0.0005136   0.0004721   0.0012456  -0.0001829
    2  -0.0000000   0.0000000  -0.0000000  -0.0000000   0.0000000   0.0000000
    3   0.0004452  -0.0017108   0.0013167   0.0009487  -0.0023040   0.0007958
            7           8           9          10          11          12
    1   0.0007279  -0.0007599   0.0001775   0.0003961  -0.0010824  -0.0003758
    2  -0.0000000   0.0000000   0.0000000   0.0000000   0.0000000   0.0000000
    3   0.0002963   0.0001097   0.0009509   0.0015730  -0.0011783  -0.0012432
 Max gradient component =       2.304E-03
 RMS gradient           =       7.958E-04
 Gradient time:  CPU 86.42 s  wall 14.52 s
 Geometry Optimization Parameters
   NAtoms,    NIC,     NZ,  NCons,   NDum,   NFix, NCnnct, MaxDiis
       12      78      12       0       0       0       0       0

 Cartesian Hessian Update
 Hessian updated using BFGS update


** GEOMETRY OPTIMIZATION IN DELOCALIZED INTERNAL COORDINATES **
   Searching for a Minimum

   Optimization Cycle:   3

                       Coordinates (Angstroms)
     ATOM                X               Y               Z
      1  C         0.0326819111    0.0000000000    0.0184168254
      2  C         0.0068499777    0.0000000000    1.4096178093
      3  C         1.2153385892    0.0000000000    2.1232169820
      4  C         2.4309954297    0.0000000000    1.4109809987
      5  C         2.4326241567    0.0000000000    0.0013571545
      6  C         1.2203412901    0.0000000000   -0.7019323592
      7  F        -1.1261332120    0.0000000000   -0.6470634446
      8  Br       -1.7056249070    0.0000000000    2.2340159671
      9  I         1.1909187680    0.0000000000    4.2494757545
     10  Br        4.0965477544    0.0000000000    2.3357728430
     11  Cl        3.9261554424    0.0000000000   -0.8845383934
     12  I         1.1050188537    0.0000000000   -2.8199101372
   Point Group: c1    Number of degrees of freedom:    30


   Energy is -19776.073272994

 Hessian updated using BFGS update

 14 Hessian modes will be used to form the next step
  Hessian Eigenvalues:
     0.123737    0.125652    0.200015    0.201019    0.238085    0.245675
     0.331356    0.366792    0.412964    0.431548    0.460146    0.464474
     0.543246    0.572511

 Minimum search - taking simple RFO step
 Searching for Lamda that Minimizes Along All modes
 Value Taken    Lamda =  -0.00016974
 Step Taken.  Stepsize is  0.026523

                             Maximum     Tolerance    Cnvgd?
         Gradient           0.005486      0.000300      NO
         Displacement       0.015502      0.001200      NO
         Energy change     -0.000784      0.000001      NO


 New Cartesian Coordinates Obtained by Inverse Iteration

 Displacement from previous Coordinates is:  0.056177
 ----------------------------------------------------------------
             Standard Nuclear Orientation (Angstroms)
    I     Atom           X                Y                Z
 ----------------------------------------------------------------
    1      C       0.0291297778     0.0000000000     0.0172560384
    2      C       0.0057268148     0.0000000000     1.4098302623
    3      C       1.2143995663     0.0000000000     2.1196250564
    4      C       2.4276966735     0.0000000000     1.4085053453
    5      C       2.4291689239     0.0000000000     0.0034396086
    6      C       1.2187541135     0.0000000000    -0.7017157073
    7      F      -1.1308505162     0.0000000000    -0.6478552729
    8      Br     -1.7001764550     0.0000000000     2.2432786289
    9      I       1.1895465781     0.0000000000     4.2404043920
   10      Br      4.0968660606     0.0000000000     2.3206175460
   11      Cl      3.9306693002     0.0000000000    -0.8697629532
   12      I       1.1147832164     0.0000000000    -2.8142129444
 ----------------------------------------------------------------
 Nuclear Repulsion Energy =        3167.31971891 hartrees
 There are      119 alpha and      119 beta electrons
 Applying Cartesian multipole field
    Component          Value
    ---------          -----
     (2,0,0)        1.00000E-11
     (0,2,0)        2.00000E-11
     (0,0,2)       -3.00000E-11
 Nucleus-field energy     =    -0.0000001511 hartrees
 Requested basis set is 6-311++G(d,p)
 There are 141 shells and 404 basis functions
 A cutoff of  1.0D-11 yielded   6154 shell pairs
 There are     56316 function pairs (     62514 Cartesian)
 Smallest overlap matrix eigenvalue = 6.94E-07

 Q-Chem warning in module stvman/mkSTV.C, line 318:

 Overlap eigenvalue is smaller than square root of threshold
 Use THRESH >= 12 to get rid of this warning

 Linear dependence detected in AO basis
 Tighter screening thresholds may be required for diffuse basis sets
 Use S2THRESH > 14 and THRESH = 14 in case of SCF convergence issues
 Number of orthogonalized atomic orbitals = 403
 Maximum deviation from orthogonality = 1.216E-10
 Guess MOs from SCF MO coefficient file

 -----------------------------------------------------------------------
  General SCF calculation program by
  Eric Jon Sundstrom, Paul Horn, Yuezhi Mao, Dmitri Zuev, Alec White,
  David Stuck, Shaama M.S., Shane Yost, Joonho Lee, David Small,
  Daniel Levine, Susi Lehtola, Hugh Burton, Evgeny Epifanovsky,
  Bang C. Huynh
 -----------------------------------------------------------------------
 Exchange:     0.2000 Hartree-Fock + 0.0800 Slater + 0.7200 B88
 Correlation:  0.1900 VWN1RPA + 0.8100 LYP
 Using SG-1 standard quadrature grid
 using 6 threads for integral computing
 -------------------------------------------------------
 OpenMP Integral computing Module                
 Release: version 2.0, May 2017, Q-Chem Inc. Pleasanton 
 -------------------------------------------------------
 A restricted SCF calculation will be
 performed using DIIS
 SCF converges when DIIS error is below 1.0e-08
 ---------------------------------------
  Cycle       Energy         DIIS error
 ---------------------------------------
    1  -19776.0731860161      1.08e-04  
    2  -19776.0733045860      3.30e-05  
    3  -19776.0732498389      5.94e-05  
    4  -19776.0733274796      7.11e-06  
    5  -19776.0733282788      2.10e-06  
    6  -19776.0733283360      8.93e-07  
    7  -19776.0733283502      3.95e-07  
    8  -19776.0733283535      7.90e-08  
    9  -19776.0733283539      3.45e-08  
   10  -19776.0733283522      1.31e-08  
   11  -19776.0733283506      4.48e-09  Convergence criterion met
 ---------------------------------------
 SCF time:   CPU 200.66s  wall 37.00s 
 SCF   energy in the final basis set =   -19776.0733283506
 Total energy in the final basis set =   -19776.0733283506

 --------------------------------------------------------------

                    Orbital Energies (a.u.)
 --------------------------------------------------------------

 Alpha MOs
 -- Occupied --
*****************-482.8594-482.8567-176.3239-176.3221-165.7278-165.7260
********-165.7254-165.7237-165.7235-101.5843 -62.5121 -62.5096 -56.3329
-56.3303 -56.3287 -56.3284 -56.3262 -56.3258 -35.8204 -35.8185 -31.3139
-31.3121 -31.3075 -31.3071 -31.3058 -31.3052 -24.7293 -22.9643 -22.9629
-22.9626 -22.9625 -22.9611 -22.9607 -22.9581 -22.9581 -22.9563 -22.9563
-10.3143 -10.2906 -10.2814 -10.2786 -10.2751 -10.2688  -9.4992  -8.7210
 -8.7185  -7.2642  -7.2541  -7.2531  -6.5534  -6.5507  -6.5393  -6.5384
 -6.5369  -6.5359  -6.3696  -6.3679  -4.7829  -4.7810  -4.7672  -4.7663
 -4.7656  -4.7646  -2.6641  -2.6614  -2.6602  -2.6596  -2.6578  -2.6571
 -2.6483  -2.6483  -2.6459  -2.6459  -2.0486  -2.0467  -2.0438  -2.0431
 -2.0421  -2.0413  -2.0296  -2.0295  -2.0280  -2.0279  -1.2746  -0.9509
 -0.8976  -0.8534  -0.8370  -0.7868  -0.7523  -0.7167  -0.6618  -0.6467
 -0.6219  -0.5696  -0.5664  -0.5169  -0.4951  -0.4728  -0.4506  -0.4487
 -0.4213  -0.4183  -0.3923  -0.3842  -0.3583  -0.3575  -0.3393  -0.3314
 -0.3171  -0.3114  -0.2930  -0.2841  -0.2697  -0.2672  -0.2611
 -- Virtual --
 -0.1000  -0.0725  -0.0645  -0.0606  -0.0284  -0.0171  -0.0063   0.0129
  0.0247   0.0292   0.0413   0.0470   0.0533   0.0563   0.0578   0.0667
  0.0678   0.0769   0.0808   0.0871   0.0907   0.0958   0.1014   0.1021
  0.1175   0.1208   0.1291   0.1355   0.1399   0.1428   0.1518   0.1633
  0.1640   0.1770   0.1823   0.1889   0.1945   0.1975   0.1998   0.2005
  0.2099   0.2227   0.2289   0.2337   0.2422   0.2483   0.2511   0.2651
  0.2666   0.2671   0.2893   0.3039   0.3077   0.3229   0.3508   0.3681
  0.3747   0.3809   0.3918   0.3990   0.3996   0.4086   0.4169   0.4183
  0.4216   0.4276   0.4343   0.4349   0.4518   0.4580   0.4617   0.4749
  0.4805   0.4938   0.5041   0.5049   0.5080   0.5148   0.5207   0.5359
  0.5492   0.5549   0.5565   0.5649   0.5745   0.5900   0.5962   0.6025
  0.6088   0.6313   0.6537   0.6647   0.6658   0.6863   0.6887   0.7155
  0.7289   0.7397   0.7585   0.7597   0.7658   0.8010   0.8085   0.8172
  0.8269   0.8378   0.8407   0.8665   0.9059   0.9174   0.9259   0.9262
  0.9360   0.9687   0.9860   0.9999   1.0385   1.0681   1.0771   1.0904
  1.1253   1.1642   1.1667   1.1991   1.2125   1.2368   1.2604   1.3112
  1.3476   1.3585   1.3675   1.3749   1.4152   1.4324   1.4463   1.4583
  1.4714   1.4817   1.4844   1.5354   1.5511   1.6011   1.6069   1.7147
  1.7266   1.7469   1.7591   1.8094   1.8161   1.8382   1.8446   1.8941
  2.0037   2.0094   2.0129   2.0290   2.0910   2.1116   2.1545   2.1889
  2.1981   2.2290   2.2480   2.2527   2.2812   2.2984   2.3026   2.3420
  2.4324   2.4715   2.5536   2.5661   2.6894   2.7154   2.7810   2.8102
  2.8220   2.9450   3.0134   3.0278   3.0342   3.0642   3.1509   3.1862
  3.3727   3.4153   3.6262   3.7456   3.7525   3.8123   3.8863   3.9467
  3.9580   3.9605   3.9869   3.9886   3.9898   4.0032   4.0233   4.0258
  4.0499   4.0630   4.0633   4.0723   4.1031   4.1334   4.1657   4.2319
  4.2645   4.2723   4.2885   4.3971   4.4039   4.4640   4.5396   4.8052
  4.8355   6.0084   6.0195   6.1051   6.1314   6.1415   6.1626   6.3001
  6.4375   6.6853   6.7448   6.7664   7.5456   7.5586   7.6640   7.6965
  7.7414   7.7569   9.7662  23.2223  23.7601  23.7719  23.9210  23.9324
 24.0223  25.8135  26.1948  26.6071  27.8853  27.9263  28.3456  28.3543
 28.4114  28.4205  28.4236  28.4418  28.5210  28.5260  28.5428  28.5489
 28.5554  28.5559  28.6096  28.6225  28.7174  28.7354  47.9695  48.0163
 66.7696 127.8851 127.8922 127.9434 127.9584 127.9662 127.9738 151.6766
151.7104 215.7586 289.7418 289.7549 289.8591 289.8962 289.9642 289.9785
********1020.83751901.84041901.8759
 --------------------------------------------------------------

          Ground-State Mulliken Net Atomic Charges

     Atom                 Charge (a.u.)
  ----------------------------------------
      1 C                    -0.814358
      2 C                     0.561833
      3 C                    -0.208992
      4 C                    -0.469367
      5 C                     0.433053
      6 C                     0.207046
      7 F                    -0.080899
      8 Br                   -0.154279
      9 I                     0.113588
     10 Br                   -0.226941
     11 Cl                    0.529272
     12 I                     0.110045
  ----------------------------------------
  Sum of atomic charges =     0.000000

 -----------------------------------------------------------------
                    Cartesian Multipole Moments
 -----------------------------------------------------------------
    Charge (ESU x 10^10)
                -0.0000
    Dipole Moment (Debye)
         X       0.3410      Y      -0.0000      Z       0.3437
       Tot       0.4842
    Quadrupole Moments (Debye-Ang)
        XX    -143.9247     XY       0.0000     YY    -145.7588
        XZ      -0.8395     YZ      -0.0000     ZZ    -135.4723
    Octopole Moments (Debye-Ang^2)
       XXX    -572.9402    XXY       0.0000    XYY    -197.0120
       YYY      -0.0000    XXZ    -121.3638    XYZ      -0.0000
       YYZ    -135.9952    XZZ    -183.4109    YZZ      -0.0000
       ZZZ    -382.3928
    Hexadecapole Moments (Debye-Ang^3)
      XXXX   -4294.3939   XXXY       0.0000   XXYY    -792.0320
      XYYY       0.0000   YYYY    -183.2039   XXXZ    -421.0050
      XXYZ      -0.0000   XYYZ    -150.0868   YYYZ      -0.0000
      XXZZ   -1695.2017   XYZZ      -0.0000   YYZZ   -1065.4168
      XZZZ    -417.9918   YZZZ      -0.0000   ZZZZ   -5590.1826
 -----------------------------------------------------------------
 Calculating analytic gradient of the SCF energy
 Gradient of SCF Energy
            1           2           3           4           5           6
    1  -0.0003668   0.0005727  -0.0000658  -0.0003190   0.0002849   0.0006865
    2   0.0000000   0.0000000  -0.0000000   0.0000000  -0.0000000  -0.0000000
    3  -0.0001822   0.0002969  -0.0000341  -0.0001126  -0.0002652   0.0005566
            7           8           9          10          11          12
    1  -0.0001887   0.0002366  -0.0004183  -0.0001524  -0.0002600  -0.0000096
    2  -0.0000000  -0.0000000   0.0000000  -0.0000000  -0.0000000  -0.0000000
    3  -0.0000906   0.0005374  -0.0007235  -0.0006650   0.0005673   0.0001153
 Max gradient component =       7.235E-04
 RMS gradient           =       3.159E-04
 Gradient time:  CPU 86.44 s  wall 14.52 s
 Geometry Optimization Parameters
   NAtoms,    NIC,     NZ,  NCons,   NDum,   NFix, NCnnct, MaxDiis
       12      78      12       0       0       0       0       0

 Cartesian Hessian Update
 Hessian updated using BFGS update


** GEOMETRY OPTIMIZATION IN DELOCALIZED INTERNAL COORDINATES **
   Searching for a Minimum

   Optimization Cycle:   4

                       Coordinates (Angstroms)
     ATOM                X               Y               Z
      1  C         0.0291297778    0.0000000000    0.0172560384
      2  C         0.0057268148    0.0000000000    1.4098302623
      3  C         1.2143995663    0.0000000000    2.1196250564
      4  C         2.4276966735    0.0000000000    1.4085053453
      5  C         2.4291689239    0.0000000000    0.0034396086
      6  C         1.2187541135    0.0000000000   -0.7017157073
      7  F        -1.1308505162    0.0000000000   -0.6478552729
      8  Br       -1.7001764550    0.0000000000    2.2432786289
      9  I         1.1895465781    0.0000000000    4.2404043920
     10  Br        4.0968660606    0.0000000000    2.3206175460
     11  Cl        3.9306693002    0.0000000000   -0.8697629532
     12  I         1.1147832164    0.0000000000   -2.8142129444
   Point Group: c1    Number of degrees of freedom:    30


   Energy is -19776.073328351

 Hessian updated using BFGS update

 16 Hessian modes will be used to form the next step
  Hessian Eigenvalues:
     0.121290    0.131402    0.199164    0.201889    0.236785    0.245007
     0.291593    0.329201    0.373034    0.430663    0.437710    0.461922
     0.464480    0.496944    0.541945    0.573495

 Minimum search - taking simple RFO step
 Searching for Lamda that Minimizes Along All modes
 Value Taken    Lamda =  -0.00002554
 Step Taken.  Stepsize is  0.008625

                             Maximum     Tolerance    Cnvgd?
         Gradient           0.001891      0.000300      NO
         Displacement       0.005183      0.001200      NO
         Energy change     -0.000055      0.000001      NO


 New Cartesian Coordinates Obtained by Inverse Iteration

 Displacement from previous Coordinates is:  0.020156
 ----------------------------------------------------------------
             Standard Nuclear Orientation (Angstroms)
    I     Atom           X                Y                Z
 ----------------------------------------------------------------
    1      C       0.0295750687     0.0000000000     0.0175189241
    2      C       0.0053698651     0.0000000000     1.4098991173
    3      C       1.2145364194     0.0000000000     2.1205406216
    4      C       2.4279617512     0.0000000000     1.4090664479
    5      C       2.4290100628     0.0000000000     0.0033914801
    6      C       1.2183578783     0.0000000000    -0.7020861924
    7      F      -1.1303989194     0.0000000000    -0.6473540594
    8      Br     -1.7032844730     0.0000000000     2.2374236181
    9      I       1.1952334883     0.0000000000     4.2435323114
   10      Br      4.0961774304     0.0000000000     2.3245221346
   11      Cl      3.9297718933     0.0000000000    -0.8723332249
   12      I       1.1134035890     0.0000000000    -2.8147111783
 ----------------------------------------------------------------
 Nuclear Repulsion Energy =        3166.11043991 hartrees
 There are      119 alpha and      119 beta electrons
 Applying Cartesian multipole field
    Component          Value
    ---------          -----
     (2,0,0)        1.00000E-11
     (0,2,0)        2.00000E-11
     (0,0,2)       -3.00000E-11
 Nucleus-field energy     =    -0.0000001512 hartrees
 Requested basis set is 6-311++G(d,p)
 There are 141 shells and 404 basis functions
 A cutoff of  1.0D-11 yielded   6155 shell pairs
 There are     56336 function pairs (     62538 Cartesian)
 Smallest overlap matrix eigenvalue = 6.95E-07

 Q-Chem warning in module stvman/mkSTV.C, line 318:

 Overlap eigenvalue is smaller than square root of threshold
 Use THRESH >= 12 to get rid of this warning

 Linear dependence detected in AO basis
 Tighter screening thresholds may be required for diffuse basis sets
 Use S2THRESH > 14 and THRESH = 14 in case of SCF convergence issues
 Number of orthogonalized atomic orbitals = 403
 Maximum deviation from orthogonality = 1.901E-10
 Guess MOs from SCF MO coefficient file

 -----------------------------------------------------------------------
  General SCF calculation program by
  Eric Jon Sundstrom, Paul Horn, Yuezhi Mao, Dmitri Zuev, Alec White,
  David Stuck, Shaama M.S., Shane Yost, Joonho Lee, David Small,
  Daniel Levine, Susi Lehtola, Hugh Burton, Evgeny Epifanovsky,
  Bang C. Huynh
 -----------------------------------------------------------------------
 Exchange:     0.2000 Hartree-Fock + 0.0800 Slater + 0.7200 B88
 Correlation:  0.1900 VWN1RPA + 0.8100 LYP
 Using SG-1 standard quadrature grid
 using 6 threads for integral computing
 -------------------------------------------------------
 OpenMP Integral computing Module                
 Release: version 2.0, May 2017, Q-Chem Inc. Pleasanton 
 -------------------------------------------------------
 A restricted SCF calculation will be
 performed using DIIS
 SCF converges when DIIS error is below 1.0e-08
 ---------------------------------------
  Cycle       Energy         DIIS error
 ---------------------------------------
    1  -19776.0733259069      3.01e-05  
    2  -19776.0733372889      9.84e-06  
    3  -19776.0733341093      1.55e-05  
    4  -19776.0733390610      3.12e-06  
    5  -19776.0733392516      7.73e-07  
    6  -19776.0733392599      2.47e-07  
    7  -19776.0733392603      1.34e-07  
    8  -19776.0733392599      2.59e-08  
    9  -19776.0733392601      8.11e-09  Convergence criterion met
 ---------------------------------------
 SCF time:   CPU 168.39s  wall 31.00s 
 SCF   energy in the final basis set =   -19776.0733392601
 Total energy in the final basis set =   -19776.0733392601

 --------------------------------------------------------------

                    Orbital Energies (a.u.)
 --------------------------------------------------------------

 Alpha MOs
 -- Occupied --
*****************-482.8594-482.8568-176.3240-176.3222-165.7279-165.7260
********-165.7254-165.7238-165.7236-101.5843 -62.5121 -62.5096 -56.3329
-56.3304 -56.3287 -56.3284 -56.3262 -56.3258 -35.8204 -35.8186 -31.3140
-31.3121 -31.3076 -31.3071 -31.3058 -31.3053 -24.7292 -22.9644 -22.9629
-22.9626 -22.9625 -22.9611 -22.9608 -22.9581 -22.9581 -22.9563 -22.9563
-10.3142 -10.2907 -10.2816 -10.2787 -10.2754 -10.2688  -9.4992  -8.7210
 -8.7185  -7.2642  -7.2541  -7.2531  -6.5534  -6.5508  -6.5393  -6.5384
 -6.5369  -6.5360  -6.3697  -6.3680  -4.7829  -4.7810  -4.7672  -4.7663
 -4.7657  -4.7646  -2.6641  -2.6615  -2.6602  -2.6596  -2.6578  -2.6571
 -2.6483  -2.6483  -2.6460  -2.6459  -2.0486  -2.0467  -2.0438  -2.0431
 -2.0421  -2.0414  -2.0296  -2.0295  -2.0281  -2.0279  -1.2746  -0.9507
 -0.8974  -0.8534  -0.8369  -0.7867  -0.7522  -0.7166  -0.6618  -0.6466
 -0.6220  -0.5695  -0.5663  -0.5169  -0.4950  -0.4727  -0.4505  -0.4486
 -0.4212  -0.4183  -0.3921  -0.3842  -0.3583  -0.3573  -0.3392  -0.3312
 -0.3173  -0.3114  -0.2930  -0.2842  -0.2697  -0.2673  -0.2612
 -- Virtual --
 -0.1002  -0.0727  -0.0648  -0.0605  -0.0284  -0.0173  -0.0064   0.0128
  0.0247   0.0291   0.0414   0.0470   0.0533   0.0563   0.0577   0.0667
  0.0677   0.0769   0.0807   0.0870   0.0908   0.0958   0.1012   0.1020
  0.1175   0.1208   0.1290   0.1355   0.1399   0.1427   0.1518   0.1633
  0.1637   0.1770   0.1820   0.1889   0.1945   0.1975   0.1998   0.2005
  0.2097   0.2227   0.2288   0.2338   0.2420   0.2483   0.2510   0.2651
  0.2664   0.2670   0.2894   0.3040   0.3076   0.3229   0.3506   0.3681
  0.3747   0.3808   0.3919   0.3989   0.3998   0.4085   0.4168   0.4182
  0.4216   0.4276   0.4343   0.4347   0.4518   0.4581   0.4617   0.4749
  0.4805   0.4939   0.5041   0.5045   0.5080   0.5147   0.5207   0.5357
  0.5492   0.5550   0.5566   0.5647   0.5741   0.5898   0.5956   0.6024
  0.6088   0.6318   0.6537   0.6646   0.6659   0.6860   0.6879   0.7152
  0.7286   0.7396   0.7584   0.7598   0.7659   0.8008   0.8084   0.8173
  0.8269   0.8375   0.8407   0.8663   0.9056   0.9173   0.9257   0.9261
  0.9360   0.9686   0.9858   0.9997   1.0385   1.0680   1.0770   1.0904
  1.1250   1.1640   1.1666   1.1989   1.2123   1.2365   1.2603   1.3107
  1.3475   1.3583   1.3677   1.3749   1.4152   1.4323   1.4461   1.4581
  1.4714   1.4813   1.4843   1.5355   1.5510   1.6007   1.6068   1.7147
  1.7263   1.7466   1.7591   1.8091   1.8160   1.8378   1.8447   1.8938
  2.0036   2.0091   2.0127   2.0289   2.0909   2.1109   2.1537   2.1888
  2.1984   2.2287   2.2476   2.2528   2.2804   2.2982   2.3024   2.3414
  2.4321   2.4714   2.5532   2.5660   2.6893   2.7153   2.7806   2.8101
  2.8219   2.9448   3.0130   3.0278   3.0339   3.0635   3.1507   3.1857
  3.3722   3.4151   3.6255   3.7456   3.7525   3.8117   3.8864   3.9467
  3.9581   3.9605   3.9868   3.9887   3.9898   4.0030   4.0233   4.0253
  4.0500   4.0629   4.0632   4.0726   4.1030   4.1332   4.1655   4.2317
  4.2641   4.2721   4.2885   4.3970   4.4038   4.4635   4.5390   4.8043
  4.8357   6.0083   6.0194   6.1049   6.1308   6.1413   6.1624   6.3001
  6.4375   6.6851   6.7449   6.7662   7.5456   7.5585   7.6637   7.6963
  7.7412   7.7569   9.7659  23.2225  23.7592  23.7713  23.9198  23.9314
 24.0220  25.8133  26.1941  26.6059  27.8849  27.9259  28.3455  28.3542
 28.4110  28.4203  28.4234  28.4416  28.5209  28.5259  28.5427  28.5488
 28.5553  28.5558  28.6095  28.6223  28.7171  28.7353  47.9694  48.0162
 66.7696 127.8850 127.8920 127.9433 127.9581 127.9659 127.9737 151.6762
151.7100 215.7583 289.7418 289.7548 289.8588 289.8960 289.9640 289.9785
********1020.83731901.84001901.8755
 --------------------------------------------------------------

          Ground-State Mulliken Net Atomic Charges

     Atom                 Charge (a.u.)
  ----------------------------------------
      1 C                    -0.818987
      2 C                     0.558177
      3 C                    -0.205478
      4 C                    -0.470737
      5 C                     0.439250
      6 C                     0.204741
      7 F                    -0.080279
      8 Br                   -0.153392
      9 I                     0.113773
     10 Br                   -0.226797
     11 Cl                    0.529371
     12 I                     0.110358
  ----------------------------------------
  Sum of atomic charges =     0.000000

 -----------------------------------------------------------------
                    Cartesian Multipole Moments
 -----------------------------------------------------------------
    Charge (ESU x 10^10)
                -0.0000
    Dipole Moment (Debye)
         X       0.3418      Y       0.0000      Z       0.3410
       Tot       0.4828
    Quadrupole Moments (Debye-Ang)
        XX    -143.9315     XY       0.0000     YY    -145.7678
        XZ      -0.7757     YZ       0.0000     ZZ    -135.4501
    Octopole Moments (Debye-Ang^2)
       XXX    -573.3610    XXY       0.0000    XYY    -197.0731
       YYY       0.0000    XXZ    -121.2468    XYZ       0.0000
       YYZ    -136.0344    XZZ    -183.0213    YZZ      -0.0000
       ZZZ    -382.3968
    Hexadecapole Moments (Debye-Ang^3)
      XXXX   -4297.4115   XXXY       0.0000   XXYY    -792.3833
      XYYY       0.0000   YYYY    -183.2246   XXXZ    -423.9639
      XXYZ       0.0000   XYYZ    -151.1921   YYYZ       0.0000
      XXZZ   -1695.3306   XYZZ      -0.0000   YYZZ   -1066.2445
      XZZZ    -418.8848   YZZZ       0.0000   ZZZZ   -5593.5570
 -----------------------------------------------------------------
 Calculating analytic gradient of the SCF energy
 Gradient of SCF Energy
            1           2           3           4           5           6
    1  -0.0002153  -0.0000050   0.0001533  -0.0002182   0.0001668   0.0001715
    2   0.0000000  -0.0000000   0.0000000  -0.0000000  -0.0000000   0.0000000
    3  -0.0000835  -0.0001162   0.0000875   0.0000434  -0.0002875   0.0003001
            7           8           9          10          11          12
    1  -0.0000404  -0.0000213   0.0003299  -0.0001045  -0.0001894  -0.0000274
    2  -0.0000000  -0.0000000  -0.0000000   0.0000000   0.0000000   0.0000000
    3   0.0000641  -0.0000705  -0.0000690   0.0000006   0.0000970   0.0000339
 Max gradient component =       3.299E-04
 RMS gradient           =       1.248E-04
 Gradient time:  CPU 86.43 s  wall 14.52 s
 Geometry Optimization Parameters
   NAtoms,    NIC,     NZ,  NCons,   NDum,   NFix, NCnnct, MaxDiis
       12      78      12       0       0       0       0       0

 Cartesian Hessian Update
 Hessian updated using BFGS update


** GEOMETRY OPTIMIZATION IN DELOCALIZED INTERNAL COORDINATES **
   Searching for a Minimum

   Optimization Cycle:   5

                       Coordinates (Angstroms)
     ATOM                X               Y               Z
      1  C         0.0295750687    0.0000000000    0.0175189241
      2  C         0.0053698651    0.0000000000    1.4098991173
      3  C         1.2145364194    0.0000000000    2.1205406216
      4  C         2.4279617512    0.0000000000    1.4090664479
      5  C         2.4290100628    0.0000000000    0.0033914801
      6  C         1.2183578783    0.0000000000   -0.7020861924
      7  F        -1.1303989194    0.0000000000   -0.6473540594
      8  Br       -1.7032844730    0.0000000000    2.2374236181
      9  I         1.1952334883    0.0000000000    4.2435323114
     10  Br        4.0961774304    0.0000000000    2.3245221346
     11  Cl        3.9297718933    0.0000000000   -0.8723332249
     12  I         1.1134035890    0.0000000000   -2.8147111783
   Point Group: c1    Number of degrees of freedom:    30


   Energy is -19776.073339260

 Hessian updated using BFGS update

 17 Hessian modes will be used to form the next step
  Hessian Eigenvalues:
     0.121506    0.124721    0.198475    0.199763    0.229323    0.241248
     0.248635    0.325018    0.344745    0.387558    0.417237    0.434223
     0.460398    0.463010    0.518790    0.568049    0.581473

 Minimum search - taking simple RFO step
 Searching for Lamda that Minimizes Along All modes
 Value Taken    Lamda =  -0.00000340
 Step Taken.  Stepsize is  0.003465

                             Maximum     Tolerance    Cnvgd?
         Gradient           0.000778      0.000300      NO
         Displacement       0.001972      0.001200      NO
         Energy change     -0.000011      0.000001      NO


 New Cartesian Coordinates Obtained by Inverse Iteration

 Displacement from previous Coordinates is:  0.008458
 ----------------------------------------------------------------
             Standard Nuclear Orientation (Angstroms)
    I     Atom           X                Y                Z
 ----------------------------------------------------------------
    1      C       0.0300693251     0.0000000000     0.0177007635
    2      C       0.0058138887     0.0000000000     1.4100471132
    3      C       1.2147855897     0.0000000000     2.1207874197
    4      C       2.4286753513     0.0000000000     1.4092698849
    5      C       2.4291664271     0.0000000000     0.0033184969
    6      C       1.2183770618     0.0000000000    -0.7024096838
    7      F      -1.1299132111     0.0000000000    -0.6470958797
    8      Br     -1.7027081410     0.0000000000     2.2379525688
    9      I       1.1916704175     0.0000000000     4.2443574588
   10      Br      4.0975374579     0.0000000000     2.3242915480
   11      Cl      3.9296890438     0.0000000000    -0.8735643434
   12      I       1.1125508432     0.0000000000    -2.8152453470
 ----------------------------------------------------------------
 Nuclear Repulsion Energy =        3165.62389645 hartrees
 There are      119 alpha and      119 beta electrons
 Applying Cartesian multipole field
    Component          Value
    ---------          -----
     (2,0,0)        1.00000E-11
     (0,2,0)        2.00000E-11
     (0,0,2)       -3.00000E-11
 Nucleus-field energy     =    -0.0000001513 hartrees
 Requested basis set is 6-311++G(d,p)
 There are 141 shells and 404 basis functions
 A cutoff of  1.0D-11 yielded   6155 shell pairs
 There are     56336 function pairs (     62538 Cartesian)
 Smallest overlap matrix eigenvalue = 6.95E-07

 Q-Chem warning in module stvman/mkSTV.C, line 318:

 Overlap eigenvalue is smaller than square root of threshold
 Use THRESH >= 12 to get rid of this warning

 Linear dependence detected in AO basis
 Tighter screening thresholds may be required for diffuse basis sets
 Use S2THRESH > 14 and THRESH = 14 in case of SCF convergence issues
 Number of orthogonalized atomic orbitals = 403
 Maximum deviation from orthogonality = 1.573E-10
 Guess MOs from SCF MO coefficient file

 -----------------------------------------------------------------------
  General SCF calculation program by
  Eric Jon Sundstrom, Paul Horn, Yuezhi Mao, Dmitri Zuev, Alec White,
  David Stuck, Shaama M.S., Shane Yost, Joonho Lee, David Small,
  Daniel Levine, Susi Lehtola, Hugh Burton, Evgeny Epifanovsky,
  Bang C. Huynh
 -----------------------------------------------------------------------
 Exchange:     0.2000 Hartree-Fock + 0.0800 Slater + 0.7200 B88
 Correlation:  0.1900 VWN1RPA + 0.8100 LYP
 Using SG-1 standard quadrature grid
 using 6 threads for integral computing
 -------------------------------------------------------
 OpenMP Integral computing Module                
 Release: version 2.0, May 2017, Q-Chem Inc. Pleasanton 
 -------------------------------------------------------
 A restricted SCF calculation will be
 performed using DIIS
 SCF converges when DIIS error is below 1.0e-08
 ---------------------------------------
  Cycle       Energy         DIIS error
 ---------------------------------------
    1  -19776.0733375970      1.53e-05  
    2  -19776.0733398864      4.27e-06  
    3  -19776.0733391636      7.18e-06  
    4  -19776.0733402377      1.18e-06  
    5  -19776.0733402651      3.13e-07  
    6  -19776.0733402668      1.07e-07  
    7  -19776.0733402662      5.66e-08  
    8  -19776.0733402659      1.44e-08  
    9  -19776.0733402669      3.77e-09  Convergence criterion met
 ---------------------------------------
 SCF time:   CPU 164.14s  wall 30.00s 
 SCF   energy in the final basis set =   -19776.0733402669
 Total energy in the final basis set =   -19776.0733402669

 --------------------------------------------------------------

                    Orbital Energies (a.u.)
 --------------------------------------------------------------

 Alpha MOs
 -- Occupied --
*****************-482.8594-482.8568-176.3240-176.3222-165.7279-165.7260
********-165.7255-165.7238-165.7236-101.5843 -62.5122 -62.5096 -56.3329
-56.3304 -56.3287 -56.3284 -56.3262 -56.3259 -35.8204 -35.8186 -31.3140
-31.3121 -31.3076 -31.3071 -31.3058 -31.3053 -24.7292 -22.9644 -22.9630
-22.9627 -22.9625 -22.9611 -22.9608 -22.9581 -22.9581 -22.9563 -22.9563
-10.3141 -10.2908 -10.2817 -10.2787 -10.2755 -10.2688  -9.4992  -8.7210
 -8.7185  -7.2641  -7.2541  -7.2530  -6.5534  -6.5508  -6.5393  -6.5384
 -6.5369  -6.5360  -6.3697  -6.3680  -4.7830  -4.7811  -4.7673  -4.7663
 -4.7657  -4.7646  -2.6641  -2.6615  -2.6602  -2.6596  -2.6578  -2.6571
 -2.6483  -2.6483  -2.6460  -2.6459  -2.0487  -2.0468  -2.0439  -2.0432
 -2.0421  -2.0414  -2.0296  -2.0295  -2.0281  -2.0279  -1.2746  -0.9506
 -0.8974  -0.8533  -0.8369  -0.7867  -0.7522  -0.7165  -0.6618  -0.6466
 -0.6220  -0.5694  -0.5663  -0.5169  -0.4949  -0.4727  -0.4505  -0.4485
 -0.4212  -0.4183  -0.3921  -0.3841  -0.3583  -0.3573  -0.3392  -0.3312
 -0.3173  -0.3114  -0.2930  -0.2842  -0.2697  -0.2674  -0.2612
 -- Virtual --
 -0.1003  -0.0727  -0.0649  -0.0606  -0.0285  -0.0174  -0.0064   0.0127
  0.0247   0.0291   0.0414   0.0470   0.0533   0.0563   0.0577   0.0667
  0.0677   0.0768   0.0807   0.0870   0.0908   0.0958   0.1012   0.1020
  0.1175   0.1208   0.1291   0.1355   0.1399   0.1427   0.1518   0.1632
  0.1638   0.1769   0.1820   0.1889   0.1945   0.1975   0.1998   0.2004
  0.2097   0.2227   0.2287   0.2338   0.2421   0.2483   0.2510   0.2651
  0.2664   0.2670   0.2893   0.3040   0.3075   0.3230   0.3507   0.3681
  0.3746   0.3809   0.3918   0.3988   0.3997   0.4084   0.4168   0.4182
  0.4216   0.4276   0.4343   0.4348   0.4518   0.4580   0.4617   0.4749
  0.4804   0.4937   0.5041   0.5046   0.5079   0.5145   0.5207   0.5358
  0.5492   0.5549   0.5566   0.5646   0.5741   0.5898   0.5956   0.6024
  0.6088   0.6317   0.6537   0.6644   0.6657   0.6860   0.6880   0.7149
  0.7285   0.7395   0.7583   0.7598   0.7657   0.8007   0.8085   0.8173
  0.8268   0.8374   0.8408   0.8662   0.9056   0.9173   0.9257   0.9260
  0.9359   0.9686   0.9857   0.9996   1.0384   1.0680   1.0769   1.0904
  1.1249   1.1637   1.1666   1.1988   1.2121   1.2364   1.2602   1.3104
  1.3475   1.3583   1.3676   1.3750   1.4153   1.4322   1.4459   1.4581
  1.4714   1.4813   1.4843   1.5355   1.5510   1.6005   1.6068   1.7146
  1.7262   1.7465   1.7591   1.8090   1.8159   1.8377   1.8447   1.8937
  2.0036   2.0090   2.0126   2.0288   2.0907   2.1109   2.1536   2.1889
  2.1984   2.2283   2.2474   2.2528   2.2804   2.2979   2.3022   2.3411
  2.4320   2.4713   2.5530   2.5659   2.6893   2.7152   2.7805   2.8101
  2.8218   2.9448   3.0128   3.0278   3.0338   3.0632   3.1505   3.1855
  3.3722   3.4149   3.6252   3.7455   3.7525   3.8116   3.8863   3.9467
  3.9581   3.9605   3.9868   3.9887   3.9898   4.0029   4.0232   4.0253
  4.0500   4.0628   4.0631   4.0728   4.1029   4.1332   4.1655   4.2315
  4.2640   4.2720   4.2885   4.3970   4.4038   4.4632   4.5388   4.8039
  4.8358   6.0083   6.0193   6.1048   6.1309   6.1411   6.1623   6.3001
  6.4375   6.6850   6.7450   6.7661   7.5456   7.5585   7.6636   7.6963
  7.7411   7.7569   9.7658  23.2225  23.7589  23.7710  23.9191  23.9310
 24.0220  25.8133  26.1939  26.6052  27.8847  27.9257  28.3455  28.3541
 28.4109  28.4203  28.4233  28.4415  28.5209  28.5259  28.5427  28.5487
 28.5552  28.5558  28.6094  28.6223  28.7170  28.7353  47.9693  48.0161
 66.7696 127.8850 127.8920 127.9432 127.9581 127.9658 127.9737 151.6761
151.7099 215.7581 289.7417 289.7548 289.8587 289.8960 289.9638 289.9784
********1020.83721901.83991901.8753
 --------------------------------------------------------------

          Ground-State Mulliken Net Atomic Charges

     Atom                 Charge (a.u.)
  ----------------------------------------
      1 C                    -0.819946
      2 C                     0.556470
      3 C                    -0.205326
      4 C                    -0.470077
      5 C                     0.442658
      6 C                     0.202722
      7 F                    -0.080238
      8 Br                   -0.153457
      9 I                     0.113785
     10 Br                   -0.226509
     11 Cl                    0.529376
     12 I                     0.110542
  ----------------------------------------
  Sum of atomic charges =     0.000000

 -----------------------------------------------------------------
                    Cartesian Multipole Moments
 -----------------------------------------------------------------
    Charge (ESU x 10^10)
                -0.0000
    Dipole Moment (Debye)
         X       0.3366      Y       0.0000      Z       0.3403
       Tot       0.4786
    Quadrupole Moments (Debye-Ang)
        XX    -143.9481     XY      -0.0000     YY    -145.7718
        XZ      -0.7989     YZ      -0.0000     ZZ    -135.4385
    Octopole Moments (Debye-Ang^2)
       XXX    -573.1617    XXY      -0.0000    XYY    -197.0083
       YYY       0.0000    XXZ    -121.2894    XYZ      -0.0000
       YYZ    -136.0427    XZZ    -183.1067    YZZ       0.0000
       ZZZ    -382.4142
    Hexadecapole Moments (Debye-Ang^3)
      XXXX   -4296.7865   XXXY      -0.0000   XXYY    -792.3071
      XYYY      -0.0000   YYYY    -183.2335   XXXZ    -422.9221
      XXYZ      -0.0000   XYYZ    -150.8611   YYYZ      -0.0000
      XXZZ   -1695.9011   XYZZ       0.0000   YYZZ   -1066.6094
      XZZZ    -418.7525   YZZZ       0.0000   ZZZZ   -5595.2268
 -----------------------------------------------------------------
 Calculating analytic gradient of the SCF energy
 Gradient of SCF Energy
            1           2           3           4           5           6
    1  -0.0000682   0.0000002   0.0000091  -0.0000216   0.0001116  -0.0000453
    2  -0.0000000  -0.0000000   0.0000000  -0.0000000   0.0000000   0.0000000
    3   0.0000164  -0.0001124   0.0000922   0.0000703  -0.0002435   0.0001054
            7           8           9          10          11          12
    1   0.0000601   0.0000243  -0.0000609   0.0001506  -0.0001018  -0.0000579
    2  -0.0000000  -0.0000000  -0.0000000   0.0000000   0.0000000  -0.0000000
    3   0.0000634   0.0000383   0.0000926  -0.0000010  -0.0000599  -0.0000619
 Max gradient component =       2.435E-04
 RMS gradient           =       7.114E-05
 Gradient time:  CPU 86.56 s  wall 14.54 s
 Geometry Optimization Parameters
   NAtoms,    NIC,     NZ,  NCons,   NDum,   NFix, NCnnct, MaxDiis
       12      78      12       0       0       0       0       0

 Cartesian Hessian Update
 Hessian updated using BFGS update


** GEOMETRY OPTIMIZATION IN DELOCALIZED INTERNAL COORDINATES **
   Searching for a Minimum

   Optimization Cycle:   6

                       Coordinates (Angstroms)
     ATOM                X               Y               Z
      1  C         0.0300693251    0.0000000000    0.0177007635
      2  C         0.0058138887    0.0000000000    1.4100471132
      3  C         1.2147855897    0.0000000000    2.1207874197
      4  C         2.4286753513    0.0000000000    1.4092698849
      5  C         2.4291664271    0.0000000000    0.0033184969
      6  C         1.2183770618    0.0000000000   -0.7024096838
      7  F        -1.1299132111    0.0000000000   -0.6470958797
      8  Br       -1.7027081410    0.0000000000    2.2379525688
      9  I         1.1916704175    0.0000000000    4.2443574588
     10  Br        4.0975374579    0.0000000000    2.3242915480
     11  Cl        3.9296890438    0.0000000000   -0.8735643434
     12  I         1.1125508432    0.0000000000   -2.8152453470
   Point Group: c1    Number of degrees of freedom:    30


   Energy is -19776.073340267

 Hessian updated using BFGS update

 18 Hessian modes will be used to form the next step
  Hessian Eigenvalues:
     0.121608    0.132228    0.199665    0.204614    0.220012    0.245146
     0.247886    0.260079    0.318825    0.355503    0.411769    0.430778
     0.454540    0.461321    0.484175    0.540449    0.562796    0.586067

 Minimum search - taking simple RFO step
 Searching for Lamda that Minimizes Along All modes
 Value Taken    Lamda =   0.00000000
 Step Taken.  Stepsize is  0.001376

                             Maximum     Tolerance    Cnvgd?
         Gradient           0.000327      0.000300      NO
         Displacement       0.000664      0.001200     YES
         Energy change     -0.000001      0.000001      NO


 New Cartesian Coordinates Obtained by Inverse Iteration

 Displacement from previous Coordinates is:  0.003023
 ----------------------------------------------------------------
             Standard Nuclear Orientation (Angstroms)
    I     Atom           X                Y                Z
 ----------------------------------------------------------------
    1      C       0.0299373287     0.0000000000     0.0176335512
    2      C       0.0056643738     0.0000000000     1.4100742085
    3      C       1.2147007371     0.0000000000     2.1205489058
    4      C       2.4284464042     0.0000000000     1.4091171238
    5      C       2.4290102748     0.0000000000     0.0034089001
    6      C       1.2183135595     0.0000000000    -0.7024947864
    7      F      -1.1300990597     0.0000000000    -0.6471936751
    8      Br     -1.7027191001     0.0000000000     2.2382566420
    9      I       1.1926391980     0.0000000000     4.2438262375
   10      Br      4.0969618442     0.0000000000     2.3242594805
   11      Cl      3.9299724154     0.0000000000    -0.8729062832
   12      I       1.1128860781     0.0000000000    -2.8151203047
 ----------------------------------------------------------------
 Nuclear Repulsion Energy =        3165.86272619 hartrees
 There are      119 alpha and      119 beta electrons
 Applying Cartesian multipole field
    Component          Value
    ---------          -----
     (2,0,0)        1.00000E-11
     (0,2,0)        2.00000E-11
     (0,0,2)       -3.00000E-11
 Nucleus-field energy     =    -0.0000001513 hartrees
 Requested basis set is 6-311++G(d,p)
 There are 141 shells and 404 basis functions
 A cutoff of  1.0D-11 yielded   6155 shell pairs
 There are     56336 function pairs (     62538 Cartesian)
 Smallest overlap matrix eigenvalue = 6.94E-07

 Q-Chem warning in module stvman/mkSTV.C, line 318:

 Overlap eigenvalue is smaller than square root of threshold
 Use THRESH >= 12 to get rid of this warning

 Linear dependence detected in AO basis
 Tighter screening thresholds may be required for diffuse basis sets
 Use S2THRESH > 14 and THRESH = 14 in case of SCF convergence issues
 Number of orthogonalized atomic orbitals = 403
 Maximum deviation from orthogonality = 1.161E-10
 Guess MOs from SCF MO coefficient file

 -----------------------------------------------------------------------
  General SCF calculation program by
  Eric Jon Sundstrom, Paul Horn, Yuezhi Mao, Dmitri Zuev, Alec White,
  David Stuck, Shaama M.S., Shane Yost, Joonho Lee, David Small,
  Daniel Levine, Susi Lehtola, Hugh Burton, Evgeny Epifanovsky,
  Bang C. Huynh
 -----------------------------------------------------------------------
 Exchange:     0.2000 Hartree-Fock + 0.0800 Slater + 0.7200 B88
 Correlation:  0.1900 VWN1RPA + 0.8100 LYP
 Using SG-1 standard quadrature grid
 using 6 threads for integral computing
 -------------------------------------------------------
 OpenMP Integral computing Module                
 Release: version 2.0, May 2017, Q-Chem Inc. Pleasanton 
 -------------------------------------------------------
 A restricted SCF calculation will be
 performed using DIIS
 SCF converges when DIIS error is below 1.0e-08
 ---------------------------------------
  Cycle       Energy         DIIS error
 ---------------------------------------
    1  -19776.0733402401      5.90e-06  
    2  -19776.0733405570      1.97e-06  
    3  -19776.0733403499      3.65e-06  
    4  -19776.0733406420      2.84e-07  
    5  -19776.0733406439      1.15e-07  
    6  -19776.0733406433      4.69e-08  
    7  -19776.0733406438      2.00e-08  
    8  -19776.0733406434      3.54e-09  Convergence criterion met
 ---------------------------------------
 SCF time:   CPU 146.79s  wall 27.00s 
 SCF   energy in the final basis set =   -19776.0733406434
 Total energy in the final basis set =   -19776.0733406434

 --------------------------------------------------------------

                    Orbital Energies (a.u.)
 --------------------------------------------------------------

 Alpha MOs
 -- Occupied --
*****************-482.8594-482.8568-176.3240-176.3221-165.7279-165.7260
********-165.7255-165.7238-165.7236-101.5843 -62.5122 -62.5096 -56.3329
-56.3304 -56.3287 -56.3284 -56.3262 -56.3259 -35.8204 -35.8186 -31.3140
-31.3121 -31.3076 -31.3071 -31.3058 -31.3053 -24.7292 -22.9644 -22.9630
-22.9627 -22.9625 -22.9611 -22.9608 -22.9581 -22.9581 -22.9563 -22.9563
-10.3142 -10.2908 -10.2817 -10.2787 -10.2754 -10.2688  -9.4991  -8.7210
 -8.7185  -7.2641  -7.2540  -7.2530  -6.5534  -6.5508  -6.5393  -6.5384
 -6.5369  -6.5360  -6.3697  -6.3680  -4.7830  -4.7810  -4.7673  -4.7664
 -4.7656  -4.7646  -2.6641  -2.6615  -2.6602  -2.6596  -2.6578  -2.6571
 -2.6484  -2.6483  -2.6460  -2.6459  -2.0487  -2.0467  -2.0439  -2.0432
 -2.0421  -2.0414  -2.0296  -2.0295  -2.0281  -2.0279  -1.2746  -0.9506
 -0.8974  -0.8534  -0.8369  -0.7867  -0.7522  -0.7166  -0.6618  -0.6466
 -0.6220  -0.5694  -0.5663  -0.5169  -0.4949  -0.4727  -0.4505  -0.4485
 -0.4213  -0.4183  -0.3921  -0.3841  -0.3583  -0.3573  -0.3392  -0.3312
 -0.3173  -0.3114  -0.2930  -0.2842  -0.2697  -0.2674  -0.2612
 -- Virtual --
 -0.1003  -0.0727  -0.0649  -0.0606  -0.0285  -0.0174  -0.0064   0.0127
  0.0247   0.0291   0.0414   0.0470   0.0533   0.0563   0.0577   0.0667
  0.0677   0.0768   0.0807   0.0870   0.0908   0.0958   0.1012   0.1020
  0.1175   0.1208   0.1291   0.1355   0.1399   0.1427   0.1518   0.1633
  0.1637   0.1769   0.1820   0.1889   0.1945   0.1975   0.1998   0.2004
  0.2097   0.2227   0.2287   0.2338   0.2421   0.2483   0.2510   0.2651
  0.2664   0.2670   0.2894   0.3040   0.3076   0.3230   0.3507   0.3681
  0.3746   0.3809   0.3918   0.3989   0.3997   0.4084   0.4168   0.4182
  0.4216   0.4276   0.4343   0.4347   0.4518   0.4581   0.4617   0.4749
  0.4804   0.4938   0.5041   0.5046   0.5079   0.5145   0.5207   0.5358
  0.5492   0.5549   0.5566   0.5646   0.5741   0.5898   0.5957   0.6024
  0.6088   0.6317   0.6537   0.6645   0.6658   0.6861   0.6880   0.7150
  0.7286   0.7395   0.7583   0.7599   0.7658   0.8008   0.8085   0.8173
  0.8268   0.8374   0.8408   0.8662   0.9056   0.9174   0.9257   0.9260
  0.9359   0.9686   0.9858   0.9997   1.0384   1.0680   1.0769   1.0904
  1.1250   1.1638   1.1666   1.1988   1.2122   1.2364   1.2602   1.3104
  1.3475   1.3583   1.3677   1.3751   1.4153   1.4322   1.4460   1.4581
  1.4715   1.4814   1.4843   1.5355   1.5510   1.6005   1.6068   1.7146
  1.7262   1.7465   1.7591   1.8090   1.8160   1.8377   1.8447   1.8937
  2.0036   2.0090   2.0126   2.0289   2.0908   2.1109   2.1536   2.1889
  2.1984   2.2284   2.2475   2.2528   2.2804   2.2981   2.3022   2.3412
  2.4320   2.4714   2.5530   2.5659   2.6893   2.7152   2.7806   2.8101
  2.8218   2.9448   3.0129   3.0278   3.0338   3.0634   3.1506   3.1855
  3.3722   3.4149   3.6253   3.7455   3.7525   3.8117   3.8863   3.9467
  3.9580   3.9605   3.9868   3.9887   3.9898   4.0029   4.0232   4.0254
  4.0500   4.0628   4.0631   4.0727   4.1029   4.1332   4.1655   4.2316
  4.2641   4.2720   4.2885   4.3971   4.4038   4.4634   4.5389   4.8040
  4.8357   6.0083   6.0193   6.1049   6.1309   6.1412   6.1624   6.3001
  6.4376   6.6850   6.7449   6.7662   7.5456   7.5585   7.6637   7.6963
  7.7412   7.7569   9.7657  23.2225  23.7590  23.7712  23.9194  23.9312
 24.0220  25.8133  26.1939  26.6052  27.8848  27.9258  28.3455  28.3542
 28.4110  28.4203  28.4234  28.4416  28.5209  28.5259  28.5427  28.5488
 28.5552  28.5558  28.6094  28.6223  28.7171  28.7353  47.9693  48.0161
 66.7696 127.8850 127.8920 127.9433 127.9581 127.9659 127.9737 151.6761
151.7099 215.7581 289.7418 289.7548 289.8587 289.8961 289.9639 289.9785
********1020.83721901.83991901.8754
 --------------------------------------------------------------

          Ground-State Mulliken Net Atomic Charges

     Atom                 Charge (a.u.)
  ----------------------------------------
      1 C                    -0.820207
      2 C                     0.558151
      3 C                    -0.206344
      4 C                    -0.470539
      5 C                     0.441790
      6 C                     0.203918
      7 F                    -0.080275
      8 Br                   -0.153469
      9 I                     0.113753
     10 Br                   -0.226621
     11 Cl                    0.529304
     12 I                     0.110538
  ----------------------------------------
  Sum of atomic charges =     0.000000

 -----------------------------------------------------------------
                    Cartesian Multipole Moments
 -----------------------------------------------------------------
    Charge (ESU x 10^10)
                -0.0000
    Dipole Moment (Debye)
         X       0.3375      Y       0.0000      Z       0.3404
       Tot       0.4794
    Quadrupole Moments (Debye-Ang)
        XX    -143.9459     XY      -0.0000     YY    -145.7699
        XZ      -0.7927     YZ      -0.0000     ZZ    -135.4408
    Octopole Moments (Debye-Ang^2)
       XXX    -573.2288    XXY      -0.0000    XYY    -197.0285
       YYY       0.0000    XXZ    -121.2612    XYZ      -0.0000
       YYZ    -136.0383    XZZ    -183.0959    YZZ       0.0000
       ZZZ    -382.4325
    Hexadecapole Moments (Debye-Ang^3)
      XXXX   -4296.9031   XXXY      -0.0000   XXYY    -792.3140
      XYYY      -0.0000   YYYY    -183.2285   XXXZ    -423.0511
      XXYZ      -0.0000   XYYZ    -150.9137   YYYZ      -0.0000
      XXZZ   -1695.6709   XYZZ      -0.0000   YYZZ   -1066.4497
      XZZZ    -418.7586   YZZZ       0.0000   ZZZZ   -5594.5648
 -----------------------------------------------------------------
 Calculating analytic gradient of the SCF energy
 Gradient of SCF Energy
            1           2           3           4           5           6
    1  -0.0000557   0.0000208   0.0000515  -0.0000489   0.0000496  -0.0000117
    2  -0.0000000  -0.0000000  -0.0000000   0.0000000  -0.0000000   0.0000000
    3   0.0000008  -0.0000079   0.0000087   0.0000265  -0.0000946   0.0000459
            7           8           9          10          11          12
    1   0.0000124   0.0000123   0.0000349   0.0000293  -0.0000439  -0.0000506
    2   0.0000000  -0.0000000  -0.0000000   0.0000000   0.0000000  -0.0000000
    3   0.0000382   0.0000504  -0.0000066  -0.0000329  -0.0000096  -0.0000189
 Max gradient component =       9.455E-05
 RMS gradient           =       3.140E-05
 Gradient time:  CPU 86.40 s  wall 14.51 s
 Geometry Optimization Parameters
   NAtoms,    NIC,     NZ,  NCons,   NDum,   NFix, NCnnct, MaxDiis
       12      78      12       0       0       0       0       0

 Cartesian Hessian Update
 Hessian updated using BFGS update


** GEOMETRY OPTIMIZATION IN DELOCALIZED INTERNAL COORDINATES **
   Searching for a Minimum

   Optimization Cycle:   7

                       Coordinates (Angstroms)
     ATOM                X               Y               Z
      1  C         0.0299373287    0.0000000000    0.0176335512
      2  C         0.0056643738    0.0000000000    1.4100742085
      3  C         1.2147007371    0.0000000000    2.1205489058
      4  C         2.4284464042    0.0000000000    1.4091171238
      5  C         2.4290102748    0.0000000000    0.0034089001
      6  C         1.2183135595    0.0000000000   -0.7024947864
      7  F        -1.1300990597    0.0000000000   -0.6471936751
      8  Br       -1.7027191001    0.0000000000    2.2382566420
      9  I         1.1926391980    0.0000000000    4.2438262375
     10  Br        4.0969618442    0.0000000000    2.3242594805
     11  Cl        3.9299724154    0.0000000000   -0.8729062832
     12  I         1.1128860781    0.0000000000   -2.8151203047
   Point Group: c1    Number of degrees of freedom:    30


   Energy is -19776.073340643

 Hessian updated using BFGS update

 19 Hessian modes will be used to form the next step
  Hessian Eigenvalues:
     0.118735    0.132585    0.197151    0.201750    0.215677    0.242453
     0.248251    0.249706    0.270352    0.315954    0.356832    0.403740
     0.430100    0.456217    0.461343    0.492311    0.532307    0.570198
     0.577651

 Minimum search - taking simple RFO step
 Searching for Lamda that Minimizes Along All modes
 Value Taken    Lamda =   0.00000000
 Step Taken.  Stepsize is  0.000410

                             Maximum     Tolerance    Cnvgd?
         Gradient           0.000055      0.000300     YES
         Displacement       0.000298      0.001200     YES
         Energy change     -0.000000      0.000001     YES


                       Distance Matrix (Angstroms)
             C (  1)   C (  2)   C (  3)   C (  4)   C (  5)   C (  6)
   C (  2)  1.392652
   C (  3)  2.413694  1.402335
   C (  4)  2.772918  2.422782  1.406881
   C (  5)  2.399115  2.802019  2.440662  1.405708
   C (  6)  1.389541  2.435871  2.823046  2.433788  1.401459
   F (  7)  1.337041  2.349960  3.627463  4.109946  3.618086  2.349064
   Br(  8)  2.816605  1.898542  2.919793  4.213550  4.697418  4.144931
   I (  9)  4.383216  3.072305  2.123392  3.092377  4.416985  4.946388
   Br( 10)  4.675597  4.192189  2.889451  1.903005  2.858043  4.177063
   Cl( 11)  4.000417  4.540065  4.041469  2.731705  1.738049  2.717008
   I ( 12)  3.032701  4.367861  4.936719  4.424351  3.110674  2.115254
             F (  7)   Br(  8)   I (  9)   Br( 10)   Cl( 11)
   Br(  8)  2.941720
   I (  9)  5.414535  3.522131
   Br( 10)  6.012628  5.800319  3.481354
   Cl( 11)  5.065103  6.434792  5.802926  3.201524
   I ( 12)  3.119437  5.784829  7.059397  5.942889  3.421720

 Final energy is   -19776.073340643394     


 ******************************
 **  OPTIMIZATION CONVERGED  **
 ******************************

                       Coordinates (Angstroms)
     ATOM                X               Y               Z
      1  C         0.0299373287    0.0000000000    0.0176335512
      2  C         0.0056643738    0.0000000000    1.4100742085
      3  C         1.2147007371    0.0000000000    2.1205489058
      4  C         2.4284464042    0.0000000000    1.4091171238
      5  C         2.4290102748    0.0000000000    0.0034089001
      6  C         1.2183135595    0.0000000000   -0.7024947864
      7  F        -1.1300990597    0.0000000000   -0.6471936751
      8  Br       -1.7027191001    0.0000000000    2.2382566420
      9  I         1.1926391980    0.0000000000    4.2438262375
     10  Br        4.0969618442    0.0000000000    2.3242594805
     11  Cl        3.9299724154    0.0000000000   -0.8729062832
     12  I         1.1128860781    0.0000000000   -2.8151203047

Z-matrix Print:
$molecule
0 1
I 
C  1 2.123392
C  2 1.402335 1 119.844777
C  3 1.392652 2 119.441402 1 -180.000000 0
F  4 1.337041 3 118.818732 2 -180.000000 0
C  4 1.389541 3 122.213564 2 -0.000000 0
C  6 1.401459 4 118.540543 3 -0.000000 0
C  7 1.405708 6 120.221586 4 -0.000000 0
Cl 7 1.738049 6 119.477525 4 -180.000000 0
Br 3 1.898542 2 123.696952 1 -0.000000 0
Br 8 1.903005 7 118.720773 6 -180.000000 0
I  6 2.115254 4 118.357996 3 -180.000000 0
$end


 --------------------------------------------------------------

                    Orbital Energies (a.u.)
 --------------------------------------------------------------

 Alpha MOs
 -- Occupied --
*****************-482.8594-482.8568-176.3240-176.3221-165.7279-165.7260
********-165.7255-165.7238-165.7236-101.5843 -62.5122 -62.5096 -56.3329
-56.3304 -56.3287 -56.3284 -56.3262 -56.3259 -35.8204 -35.8186 -31.3140
-31.3121 -31.3076 -31.3071 -31.3058 -31.3053 -24.7292 -22.9644 -22.9630
-22.9627 -22.9625 -22.9611 -22.9608 -22.9581 -22.9581 -22.9563 -22.9563
-10.3142 -10.2908 -10.2817 -10.2787 -10.2754 -10.2688  -9.4991  -8.7210
 -8.7185  -7.2641  -7.2540  -7.2530  -6.5534  -6.5508  -6.5393  -6.5384
 -6.5369  -6.5360  -6.3697  -6.3680  -4.7830  -4.7810  -4.7673  -4.7664
 -4.7656  -4.7646  -2.6641  -2.6615  -2.6602  -2.6596  -2.6578  -2.6571
 -2.6484  -2.6483  -2.6460  -2.6459  -2.0487  -2.0467  -2.0439  -2.0432
 -2.0421  -2.0414  -2.0296  -2.0295  -2.0281  -2.0279  -1.2746  -0.9506
 -0.8974  -0.8534  -0.8369  -0.7867  -0.7522  -0.7166  -0.6618  -0.6466
 -0.6220  -0.5694  -0.5663  -0.5169  -0.4949  -0.4727  -0.4505  -0.4485
 -0.4213  -0.4183  -0.3921  -0.3841  -0.3583  -0.3573  -0.3392  -0.3312
 -0.3173  -0.3114  -0.2930  -0.2842  -0.2697  -0.2674  -0.2612
 -- Virtual --
 -0.1003  -0.0727  -0.0649  -0.0606  -0.0285  -0.0174  -0.0064   0.0127
  0.0247   0.0291   0.0414   0.0470   0.0533   0.0563   0.0577   0.0667
  0.0677   0.0768   0.0807   0.0870   0.0908   0.0958   0.1012   0.1020
  0.1175   0.1208   0.1291   0.1355   0.1399   0.1427   0.1518   0.1633
  0.1637   0.1769   0.1820   0.1889   0.1945   0.1975   0.1998   0.2004
  0.2097   0.2227   0.2287   0.2338   0.2421   0.2483   0.2510   0.2651
  0.2664   0.2670   0.2894   0.3040   0.3076   0.3230   0.3507   0.3681
  0.3746   0.3809   0.3918   0.3989   0.3997   0.4084   0.4168   0.4182
  0.4216   0.4276   0.4343   0.4347   0.4518   0.4581   0.4617   0.4749
  0.4804   0.4938   0.5041   0.5046   0.5079   0.5145   0.5207   0.5358
  0.5492   0.5549   0.5566   0.5646   0.5741   0.5898   0.5957   0.6024
  0.6088   0.6317   0.6537   0.6645   0.6658   0.6861   0.6880   0.7150
  0.7286   0.7395   0.7583   0.7599   0.7658   0.8008   0.8085   0.8173
  0.8268   0.8374   0.8408   0.8662   0.9056   0.9174   0.9257   0.9260
  0.9359   0.9686   0.9858   0.9997   1.0384   1.0680   1.0769   1.0904
  1.1250   1.1638   1.1666   1.1988   1.2122   1.2364   1.2602   1.3104
  1.3475   1.3583   1.3677   1.3751   1.4153   1.4322   1.4460   1.4581
  1.4715   1.4814   1.4843   1.5355   1.5510   1.6005   1.6068   1.7146
  1.7262   1.7465   1.7591   1.8090   1.8160   1.8377   1.8447   1.8937
  2.0036   2.0090   2.0126   2.0289   2.0908   2.1109   2.1536   2.1889
  2.1984   2.2284   2.2475   2.2528   2.2804   2.2981   2.3022   2.3412
  2.4320   2.4714   2.5530   2.5659   2.6893   2.7152   2.7806   2.8101
  2.8218   2.9448   3.0129   3.0278   3.0338   3.0634   3.1506   3.1855
  3.3722   3.4149   3.6253   3.7455   3.7525   3.8117   3.8863   3.9467
  3.9580   3.9605   3.9868   3.9887   3.9898   4.0029   4.0232   4.0254
  4.0500   4.0628   4.0631   4.0727   4.1029   4.1332   4.1655   4.2316
  4.2641   4.2720   4.2885   4.3971   4.4038   4.4634   4.5389   4.8040
  4.8357   6.0083   6.0193   6.1049   6.1309   6.1412   6.1624   6.3001
  6.4376   6.6850   6.7449   6.7662   7.5456   7.5585   7.6637   7.6963
  7.7412   7.7569   9.7657  23.2225  23.7590  23.7712  23.9194  23.9312
 24.0220  25.8133  26.1939  26.6052  27.8848  27.9258  28.3455  28.3542
 28.4110  28.4203  28.4234  28.4416  28.5209  28.5259  28.5427  28.5488
 28.5552  28.5558  28.6094  28.6223  28.7171  28.7353  47.9693  48.0161
 66.7696 127.8850 127.8920 127.9433 127.9581 127.9659 127.9737 151.6761
151.7099 215.7581 289.7418 289.7548 289.8587 289.8961 289.9639 289.9785
********1020.83721901.83991901.8754
 --------------------------------------------------------------

          Ground-State Mulliken Net Atomic Charges

     Atom                 Charge (a.u.)
  ----------------------------------------
      1 C                    -0.820207
      2 C                     0.558151
      3 C                    -0.206344
      4 C                    -0.470539
      5 C                     0.441790
      6 C                     0.203918
      7 F                    -0.080275
      8 Br                   -0.153469
      9 I                     0.113753
     10 Br                   -0.226621
     11 Cl                    0.529304
     12 I                     0.110538
  ----------------------------------------
  Sum of atomic charges =     0.000000

 -----------------------------------------------------------------
                    Cartesian Multipole Moments
 -----------------------------------------------------------------
    Charge (ESU x 10^10)
                -0.0000
    Dipole Moment (Debye)
         X       0.3375      Y       0.0000      Z       0.3404
       Tot       0.4794
    Quadrupole Moments (Debye-Ang)
        XX    -143.9459     XY      -0.0000     YY    -145.7699
        XZ      -0.7927     YZ      -0.0000     ZZ    -135.4408
    Octopole Moments (Debye-Ang^2)
       XXX    -573.2288    XXY      -0.0000    XYY    -197.0285
       YYY       0.0000    XXZ    -121.2612    XYZ      -0.0000
       YYZ    -136.0383    XZZ    -183.0959    YZZ       0.0000
       ZZZ    -382.4325
    Hexadecapole Moments (Debye-Ang^3)
      XXXX   -4296.9031   XXXY      -0.0000   XXYY    -792.3140
      XYYY      -0.0000   YYYY    -183.2285   XXXZ    -423.0511
      XXYZ      -0.0000   XYYZ    -150.9137   YYYZ      -0.0000
      XXZZ   -1695.6709   XYZZ      -0.0000   YYZZ   -1066.4497
      XZZZ    -418.7586   YZZZ       0.0000   ZZZZ   -5594.5648
 -----------------------------------------------------------------
Archival summary:
1\1\february\OPT\ProcedureUnspecified\BasisUnspecified\2r2l116\taweetha\MonDec207:31:002019MonDec207:31:002019\0\\#,OPT,ProcedureUnspecified,BasisUnspecified,\\0,1\I\C,1,2.12339\C,2,1.40233,1,119.845\C,3,1.39265,2,119.441,1,-180,0\F,4,1.33704,3,118.819,2,-180,0\C,4,1.38954,3,122.214,2,-0,0\C,6,1.40146,4,118.541,3,-0,0\C,7,1.40571,6,120.222,4,-0,0\Cl,7,1.73805,6,119.478,4,-180,0\Br,3,1.89854,2,123.697,1,-0,0\Br,8,1.90301,7,118.721,6,-180,0\I,6,2.11525,4,118.358,3,-180,0\\\@

 Total job time:  359.41s(wall), 1997.44s(cpu) 
 Mon Dec  2 07:31:00 2019

        *************************************************************
        *                                                           *
        *  Thank you very much for using Q-Chem.  Have a nice day.  *
        *                                                           *
        *************************************************************


 
User input: 2 of 2 
 
                  Welcome to Q-Chem
     A Quantum Leap Into The Future Of Chemistry


 Q-Chem 5.2 (devel), Q-Chem, Inc., Pleasanton, CA (2019)

 Yihan Shao,  Zhengting Gan,  E. Epifanovsky,  A. T. B. Gilbert,  M. Wormit,  
 J. Kussmann,  A. W. Lange,  A. Behn,  Jia Deng,  Xintian Feng,  D. Ghosh,  
 M. Goldey,  P. R. Horn,  L. D. Jacobson,  I. Kaliman,  T. Kus,  A. Landau,  
 Jie Liu,  E. I. Proynov,  R. M. Richard,  R. P. Steele,  E. J. Sundstrom,  
 H. L. Woodcock III,  P. M. Zimmerman,  D. Zuev,  B. Albrecht,  E. Alguire,  
 S. A. Baeppler,  D. Barton,  Z. Benda,  Y. A. Bernard,  E. J. Berquist,  
 K. B. Bravaya,  H. Burton,  D. Casanova,  Chun-Min Chang,  Yunqing Chen,  
 A. Chien,  K. D. Closser,  M. P. Coons,  S. Coriani,  S. Dasgupta,  
 A. L. Dempwolff,  M. Diedenhofen,  Hainam Do,  R. G. Edgar,  Po-Tung Fang,  
 S. Faraji,  S. Fatehi,  Qingguo Feng,  K. D. Fenk,  J. Fosso-Tande,  
 J. Gayvert,  Qinghui Ge,  A. Ghysels,  G. Gidofalvi,  J. Gomes,  
 J. Gonthier,  A. Gunina,  D. Hait,  M. W. D. Hanson-Heine,  
 P. H. P. Harbach,  A. W. Hauser,  M. F. Herbst,  J. E. Herr,  
 E. G. Hohenstein,  Z. C. Holden,  Kerwin Hui,  B. C. Huynh,  T.-C. Jagau,  
 Hyunjun Ji,  B. Kaduk,  K. Khistyaev,  Jaehoon Kim,  P. Klunzinger,  K. Koh,  
 D. Kosenkov,  L. Koulias,  T. Kowalczyk,  C. M. Krauter,  A. Kunitsa,  
 Ka Un Lao,  A. Laurent,  K. V. Lawler,  Joonho Lee,  D. Lefrancois,  
 S. Lehtola,  D. S. Levine,  Yi-Pei Li,  You-Sheng Lin,  Fenglai Liu,  
 E. Livshits,  A. Luenser,  P. Manohar,  E. Mansoor,  S. F. Manzer,  
 Shan-Ping Mao,  Yuezhi Mao,  N. Mardirossian,  A. V. Marenich,  
 T. Markovich,  L. A. Martinez-Martinez,  S. A. Maurer,  N. J. Mayhall,  
 S. C. McKenzie,  J.-M. Mewes,  P. Morgante,  A. F. Morrison,  
 J. W. Mullinax,  K. Nanda,  T. S. Nguyen-Beck,  R. Olivares-Amaya,  
 J. A. Parkhill,  Zheng Pei,  T. M. Perrine,  F. Plasser,  P. Pokhilko,  
 S. Prager,  A. Prociuk,  E. Ramos,  D. R. Rehn,  F. Rob,  M. Scheurer,  
 M. Schneider,  N. Sergueev,  S. M. Sharada,  S. Sharma,  D. W. Small,  
 T. Stauch,  T. Stein,  Yu-Chuan Su,  A. J. W. Thom,  A. Tkatchenko,  
 T. Tsuchimochi,  N. M. Tubman,  L. Vogt,  M. L. Vidal,  O. Vydrov,  
 M. A. Watson,  J. Wenzel,  M. de Wergifosse,  T. A. Wesolowski,  A. White,  
 J. Witte,  A. Yamada,  Jun Yang,  K. Yao,  S. Yeganeh,  S. R. Yost,  
 Zhi-Qiang You,  A. Zech,  Igor Ying Zhang,  Xing Zhang,  Yan Zhao,  
 Ying Zhu,  B. R. Brooks,  G. K. L. Chan,  C. J. Cramer,  M. S. Gordon,  
 W. J. Hehre,  A. Klamt,  M. W. Schmidt,  C. D. Sherrill,  D. G. Truhlar,  
 A. Aspuru-Guzik,  R. Baer,  A. T. Bell,  N. A. Besley,  Jeng-Da Chai,  
 A. E. DePrince, III,  R. A. DiStasio Jr.,  A. Dreuw,  B. D. Dunietz,  
 T. R. Furlani,  Chao-Ping Hsu,  Yousung Jung,  Jing Kong,  D. S. Lambrecht,  
 WanZhen Liang,  C. Ochsenfeld,  V. A. Rassolov,  L. V. Slipchenko,  
 J. E. Subotnik,  T. Van Voorhis,  J. M. Herbert,  A. I. Krylov,  
 P. M. W. Gill,  M. Head-Gordon

 Contributors to earlier versions of Q-Chem not listed above: 
 R. D. Adamson,  B. Austin,  J. Baker,  G. J. O. Beran,  K. Brandhorst,  
 S. T. Brown,  E. F. C. Byrd,  A. K. Chakraborty,  C.-L. Cheng,  
 Siu Hung Chien,  D. M. Chipman,  D. L. Crittenden,  H. Dachsel,  
 R. J. Doerksen,  A. D. Dutoi,  L. Fusti-Molnar,  W. A. Goddard III,  
 A. Golubeva-Zadorozhnaya,  S. R. Gwaltney,  G. Hawkins,  A. Heyden,  
 S. Hirata,  G. Kedziora,  F. J. Keil,  C. Kelley,  Jihan Kim,  R. A. King,  
 R. Z. Khaliullin,  P. P. Korambath,  W. Kurlancheek,  A. M. Lee,  M. S. Lee,  
 S. V. Levchenko,  Ching Yeh Lin,  D. Liotard,  R. C. Lochan,  I. Lotan,  
 P. E. Maslen,  N. Nair,  D. P. O'Neill,  D. Neuhauser,  E. Neuscamman,  
 C. M. Oana,  R. Olson,  B. Peters,  R. Peverati,  P. A. Pieniazek,  
 Y. M. Rhee,  J. Ritchie,  M. A. Rohrdanz,  E. Rosta,  N. J. Russ,  
 H. F. Schaefer III,  N. E. Schultz,  N. Shenvi,  A. C. Simmonett,  A. Sodt,  
 D. Stuck,  K. S. Thanthiriwatte,  V. Vanovschi,  Tao Wang,  A. Warshel,  
 C. F. Williams,  Q. Wu,  X. Xu,  W. Zhang

 Please cite Q-Chem as follows:
 Y. Shao et al., Mol. Phys. 113, 184-215 (2015)
 DOI: 10.1080/00268976.2014.952696

 Q-Chem 5.2.1 for Intel X86 EM64T Linux

 Parts of Q-Chem use Armadillo 8.300.2 (Tropical Shenanigans).
 http://arma.sourceforge.net/

 Q-Chem begins on Mon Dec  2 07:31:00 2019  

Host: 
0

     Scratch files written to /scratch/taweetham/qchem893//
NAlpha2: 238
NElect   238
Mult     1
The previous job contains 0 fragments, simply inherited here

Checking the input file for inconsistencies... 	...done.

--------------------------------------------------------------
User input:
--------------------------------------------------------------

$MOLECULE
READ
$END

$REM
   JOB_TYPE 	FREQUENCY
   BASIS 	6-311++G**
   METHOD	B3LYP	
$END


--------------------------------------------------------------
 ----------------------------------------------------------------
             Standard Nuclear Orientation (Angstroms)
    I     Atom           X                Y                Z
 ----------------------------------------------------------------
    1      C       0.9452705043    -1.2937220306    -0.0000000000
    2      C      -0.4471251314    -1.2669908862    -0.0000000000
    3      C      -1.1128513521    -0.0327494907    -0.0000000000
    4      C      -0.3574522502     1.1541312622     0.0000000000
    5      C       1.0473338846     1.1032211076     0.0000000000
    6      C       1.7084313620    -0.1325121470     0.0000000000
    7      F       1.5671741284    -2.4773248126    -0.0000000000
    8      Br     -1.3373090305    -2.9439025900    -0.0000000000
    9      I      -3.2355125508     0.0229530641    -0.0000000000
   10      Br     -1.2108838538     2.8550380217     0.0000000000
   11      Cl      1.9780229840     2.5710880798     0.0000000000
   12      I       3.8157795501    -0.3152281781     0.0000000000
 ----------------------------------------------------------------
 Molecular Point Group                 Cs    NOp =  2
 Largest Abelian Subgroup              Cs    NOp =  2
 Nuclear Repulsion Energy =        3165.86272619 hartrees
 There are      119 alpha and      119 beta electrons
 Requested basis set is 6-311++G(d,p)
 There are 141 shells and 404 basis functions

 Total QAlloc Memory Limit   2000 MB
 Mega-Array Size       188 MB
 MEM_STATIC part       192 MB

                       Distance Matrix (Angstroms)
             C (  1)   C (  2)   C (  3)   C (  4)   C (  5)   C (  6)
   C (  2)  1.392652
   C (  3)  2.413694  1.402335
   C (  4)  2.772918  2.422782  1.406881
   C (  5)  2.399115  2.802019  2.440662  1.405708
   C (  6)  1.389541  2.435871  2.823046  2.433788  1.401459
   F (  7)  1.337041  2.349960  3.627463  4.109946  3.618086  2.349064
   Br(  8)  2.816605  1.898542  2.919793  4.213550  4.697418  4.144931
   I (  9)  4.383216  3.072305  2.123392  3.092377  4.416985  4.946388
   Br( 10)  4.675597  4.192189  2.889451  1.903005  2.858043  4.177063
   Cl( 11)  4.000417  4.540065  4.041469  2.731705  1.738049  2.717008
   I ( 12)  3.032701  4.367861  4.936719  4.424351  3.110674  2.115254
             F (  7)   Br(  8)   I (  9)   Br( 10)   Cl( 11)
   Br(  8)  2.941720
   I (  9)  5.414535  3.522131
   Br( 10)  6.012628  5.800319  3.481354
   Cl( 11)  5.065103  6.434792  5.802926  3.201524
   I ( 12)  3.119437  5.784829  7.059397  5.942889  3.421720

 A cutoff of  1.0D-11 yielded   6155 shell pairs
 There are     56336 function pairs (     62538 Cartesian)
 Smallest overlap matrix eigenvalue = 6.94E-07

 Q-Chem warning in module stvman/mkSTV.C, line 318:

 Overlap eigenvalue is smaller than square root of threshold
 Use THRESH >= 12 to get rid of this warning

 Linear dependence detected in AO basis
 Tighter screening thresholds may be required for diffuse basis sets
 Use S2THRESH > 14 and THRESH = 14 in case of SCF convergence issues
 Number of orthogonalized atomic orbitals = 403
 Maximum deviation from orthogonality = 5.009E-10
 Guess from superposition of atomic densities
 Warning:  Energy on first SCF cycle will be non-variational
 SAD guess density has 238.000000 electrons

 -----------------------------------------------------------------------
  General SCF calculation program by
  Eric Jon Sundstrom, Paul Horn, Yuezhi Mao, Dmitri Zuev, Alec White,
  David Stuck, Shaama M.S., Shane Yost, Joonho Lee, David Small,
  Daniel Levine, Susi Lehtola, Hugh Burton, Evgeny Epifanovsky,
  Bang C. Huynh
 -----------------------------------------------------------------------
 Exchange:     0.2000 Hartree-Fock + 0.0800 Slater + 0.7200 B88
 Correlation:  0.1900 VWN1RPA + 0.8100 LYP
 Using SG-1 standard quadrature grid
 using 6 threads for integral computing
 -------------------------------------------------------
 OpenMP Integral computing Module                
 Release: version 2.0, May 2017, Q-Chem Inc. Pleasanton 
 -------------------------------------------------------
 A restricted SCF calculation will be
 performed using DIIS
 SCF converges when DIIS error is below 1.0e-08
 ---------------------------------------
  Cycle       Energy         DIIS error
 ---------------------------------------
    1  -19778.3850329299      2.86e-02  
    2  -19776.0260913431      1.98e-03  
    3  -19775.9774460612      2.44e-03  
    4  -19776.0581916431      8.03e-04  
    5  -19776.0724268388      2.12e-04  
    6  -19776.0730390277      8.41e-05  
    7  -19776.0731481240      2.94e-05  
    8  -19776.0731644321      1.09e-05  
    9  -19776.0731664933      2.17e-06  
   10  -19776.0731665514      1.00e-06  
   11  -19776.0731665695      4.06e-07  
   12  -19776.0731665727      8.94e-08  
   13  -19776.0731665733      3.40e-08  
   14  -19776.0731665772      8.19e-09  Convergence criterion met
 ---------------------------------------
 SCF time:   CPU 268.37s  wall 48.00s 
 SCF   energy in the final basis set =   -19776.0731665772
 Total energy in the final basis set =   -19776.0731665772

 --------------------------------------------------------------
             Orbital Energies (a.u.) and Symmetries
 --------------------------------------------------------------

 Alpha MOs, Restricted
 -- Occupied --                  
*******-1165.89 -482.86 -482.86 -176.32 -176.32 -165.73 -165.73
  1 A'    2 A'    3 A'    4 A'    5 A'    6 A'    7 A'    8 A'                 
-165.73 -165.73 -165.72 -165.72 -101.58  -62.51  -62.51  -56.33
  1 A"    9 A'    2 A"   10 A'   11 A'   12 A'   13 A'   14 A'                 
-56.330 -56.329 -56.328 -56.326 -56.326 -35.820 -35.819 -31.314
 15 A'    3 A"   16 A'    4 A"   17 A'   18 A'   19 A'   20 A'                 
-31.312 -31.308 -31.307 -31.306 -31.305 -24.729 -22.964 -22.963
 21 A'    5 A"   22 A'    6 A"   23 A'   24 A'   25 A'    7 A"                 
-22.963 -22.963 -22.961 -22.961 -22.958 -22.958 -22.956 -22.956
 26 A'   27 A'    8 A"   28 A'   29 A'    9 A"   10 A"   30 A'                 
-10.314 -10.291 -10.282 -10.279 -10.275 -10.269  -9.499  -8.721
 31 A'   32 A'   33 A'   34 A'   35 A'   36 A'   37 A'   38 A'                 
 -8.718  -7.264  -7.254  -7.253  -6.553  -6.551  -6.539  -6.538
 39 A'   40 A'   11 A"   41 A'   42 A'   43 A'   12 A"   44 A'                 
 -6.537  -6.536  -6.370  -6.368  -4.783  -4.781  -4.767  -4.766
 13 A"   45 A'   46 A'   47 A'   48 A'   49 A'   14 A"   50 A'                 
 -4.766  -4.765  -2.664  -2.662  -2.660  -2.660  -2.658  -2.657
 15 A"   51 A'   52 A'   53 A'   16 A"   54 A'   17 A"   55 A'                 
 -2.648  -2.648  -2.646  -2.646  -2.049  -2.047  -2.044  -2.043
 56 A'   18 A"   19 A"   57 A'   58 A'   59 A'   20 A"   60 A'                 
 -2.042  -2.041  -2.030  -2.030  -2.028  -2.028  -1.275  -0.951
 21 A"   61 A'   62 A'   22 A"   23 A"   63 A'   64 A'   65 A'                 
 -0.897  -0.853  -0.837  -0.787  -0.752  -0.717  -0.662  -0.647
 66 A'   67 A'   68 A'   69 A'   70 A'   71 A'   72 A'   73 A'                 
 -0.622  -0.569  -0.566  -0.517  -0.495  -0.473  -0.450  -0.448
 74 A'   75 A'   76 A'   24 A"   77 A'   78 A'   79 A'   25 A"                 
 -0.421  -0.418  -0.392  -0.384  -0.358  -0.357  -0.339  -0.331
 80 A'   81 A'   26 A"   82 A'   27 A"   83 A'   28 A"   84 A'                 
 -0.317  -0.311  -0.293  -0.284  -0.270  -0.267  -0.261
 85 A'   29 A"   30 A"   86 A'   31 A"   87 A'   32 A"                         
 -- Virtual --                   
 -0.100  -0.073  -0.065  -0.061  -0.028  -0.017  -0.006   0.013
 88 A'   33 A"   89 A'   34 A"   90 A'   91 A'   92 A'   93 A'                 
  0.025   0.029   0.041   0.047   0.053   0.056   0.058   0.067
 94 A'   95 A'   35 A"   96 A'   97 A'   36 A"   98 A'   99 A'                 
  0.068   0.077   0.081   0.087   0.091   0.096   0.101   0.102
 37 A"  100 A'  101 A'   38 A"   39 A"  102 A'  103 A'   40 A"                 
  0.117   0.121   0.129   0.136   0.140   0.143   0.152   0.163
104 A'  105 A'  106 A'   41 A"  107 A'   42 A"   43 A"  108 A'                 
  0.164   0.177   0.182   0.189   0.194   0.198   0.200   0.200
109 A'  110 A'  111 A'  112 A'  113 A'  114 A'   44 A"  115 A'                 
  0.210   0.223   0.229   0.234   0.242   0.248   0.251   0.265
116 A'  117 A'  118 A'  119 A'  120 A'   45 A"  121 A'  122 A'                 
  0.266   0.267   0.289   0.304   0.308   0.323   0.351   0.368
 46 A"  123 A'  124 A'  125 A'   47 A"  126 A'  127 A'  128 A'                 
  0.375   0.381   0.392   0.399   0.400   0.408   0.417   0.418
129 A'   48 A"  130 A'  131 A'   49 A"  132 A'   50 A"  133 A'                 
  0.422   0.427   0.434   0.435   0.452   0.458   0.462   0.475
 51 A"  134 A'   52 A"  135 A'   53 A"  136 A'  137 A'   54 A"                 
  0.480   0.494   0.504   0.505   0.508   0.515   0.521   0.536
138 A'  139 A'   55 A"  140 A'  141 A'  142 A'   56 A"   57 A"                 
  0.549   0.555   0.557   0.565   0.574   0.590   0.596   0.602
143 A'   58 A"   59 A"  144 A'  145 A'   60 A"  146 A'   61 A"                 
  0.609   0.632   0.654   0.664   0.666   0.686   0.688   0.715
147 A'  148 A'   62 A"  149 A'  150 A'   63 A"  151 A'  152 A'                 
  0.729   0.740   0.758   0.760   0.766   0.801   0.809   0.817
153 A'  154 A'  155 A'   64 A"  156 A'  157 A'  158 A'  159 A'                 
  0.827   0.837   0.841   0.866   0.906   0.917   0.926   0.926
160 A'  161 A'   65 A"  162 A'  163 A'  164 A'  165 A'   66 A"                 
  0.936   0.969   0.986   1.000   1.038   1.068   1.077   1.090
 67 A"  166 A'  167 A'  168 A'  169 A'  170 A'  171 A'   68 A"                 
  1.125   1.164   1.167   1.199   1.212   1.236   1.260   1.310
172 A'  173 A'   69 A"   70 A"  174 A'   71 A"   72 A"  175 A'                 
  1.348   1.358   1.368   1.375   1.415   1.432   1.446   1.458
 73 A"   74 A"  176 A'  177 A'   75 A"  178 A'  179 A'  180 A'                 
  1.472   1.482   1.484   1.536   1.551   1.601   1.607   1.715
181 A'  182 A'  183 A'  184 A'  185 A'  186 A'  187 A'   76 A"                 
  1.726   1.747   1.759   1.809   1.816   1.838   1.845   1.894
 77 A"  188 A'  189 A'  190 A'  191 A'   78 A"   79 A"   80 A"                 
  2.004   2.009   2.013   2.029   2.091   2.111   2.154   2.189
 81 A"  192 A'  193 A'   82 A"  194 A'  195 A'  196 A'  197 A'                 
  2.198   2.228   2.247   2.253   2.280   2.298   2.302   2.341
198 A'  199 A'   83 A"   84 A"  200 A'  201 A'  202 A'  203 A'                 
  2.432   2.471   2.553   2.566   2.689   2.715   2.781   2.810
204 A'  205 A'  206 A'   85 A"   86 A"   87 A"  207 A'   88 A"                 
  2.822   2.945   3.013   3.028   3.034   3.063   3.151   3.186
 89 A"  208 A'  209 A'  210 A'   90 A"  211 A'  212 A'  213 A'                 
  3.372   3.415   3.625   3.746   3.753   3.812   3.886   3.947
214 A'  215 A'  216 A'  217 A'   91 A"  218 A'  219 A'   92 A"                 
  3.958   3.961   3.987   3.989   3.990   4.003   4.023   4.025
 93 A"   94 A"   95 A"  220 A'   96 A"   97 A"   98 A"  221 A'                 
  4.050   4.063   4.063   4.073   4.103   4.133   4.166   4.232
222 A'   99 A"  223 A'  224 A'  100 A"  225 A'  226 A'  227 A'                 
  4.264   4.272   4.288   4.397   4.404   4.463   4.539   4.804
228 A'  229 A'  230 A'  231 A'  232 A'  233 A'  234 A'  235 A'                 
  4.836   6.008   6.019   6.105   6.131   6.141   6.162   6.300
236 A'  101 A"  102 A"  237 A'  238 A'  239 A'  240 A'  103 A"                 
  6.438   6.685   6.745   6.766   7.546   7.559   7.664   7.696
241 A'  242 A'  243 A'  244 A'  104 A"  105 A"  245 A'  246 A'                 
  7.741   7.757   9.766  23.223  23.759  23.771  23.919  23.931
247 A'  248 A'  249 A'  250 A'  251 A'  252 A'  253 A'  254 A'                 
 24.022  25.813  26.194  26.605  27.885  27.926  28.346  28.354
255 A'  106 A"  256 A'  257 A'  258 A'  259 A'  107 A"  108 A"                 
 28.411  28.420  28.424  28.442  28.521  28.526  28.543  28.549
260 A'  261 A'  262 A'  263 A'  109 A"  110 A"  264 A'  111 A"                 
 28.555  28.556  28.609  28.622  28.717  28.735  47.969  48.016
112 A"  265 A'  266 A'  267 A'  268 A'  269 A'  270 A'  271 A'                 
 66.770 127.885 127.892 127.943 127.958 127.966 127.974 151.676
272 A'  113 A"  114 A"  273 A'  274 A'  275 A'  276 A'  277 A'                 
151.710 215.758 289.742 289.755 289.859 289.896 289.964 289.979
278 A'  279 A'  115 A"  116 A"  280 A'  281 A'  282 A'  283 A'                 
*******1020.8371901.8401901.875
284 A'  285 A'  286 A'  287 A'                                                 

 Beta MOs, Restricted
 -- Occupied --                  
*******-1165.89 -482.86 -482.86 -176.32 -176.32 -165.73 -165.73
  1 A'    2 A'    3 A'    4 A'    5 A'    6 A'    7 A'    8 A'                 
-165.73 -165.73 -165.72 -165.72 -101.58  -62.51  -62.51  -56.33
  1 A"    9 A'    2 A"   10 A'   11 A'   12 A'   13 A'   14 A'                 
-56.330 -56.329 -56.328 -56.326 -56.326 -35.820 -35.819 -31.314
 15 A'    3 A"   16 A'    4 A"   17 A'   18 A'   19 A'   20 A'                 
-31.312 -31.308 -31.307 -31.306 -31.305 -24.729 -22.964 -22.963
 21 A'    5 A"   22 A'    6 A"   23 A'   24 A'   25 A'    7 A"                 
-22.963 -22.963 -22.961 -22.961 -22.958 -22.958 -22.956 -22.956
 26 A'   27 A'    8 A"   28 A'   29 A'    9 A"   10 A"   30 A'                 
-10.314 -10.291 -10.282 -10.279 -10.275 -10.269  -9.499  -8.721
 31 A'   32 A'   33 A'   34 A'   35 A'   36 A'   37 A'   38 A'                 
 -8.718  -7.264  -7.254  -7.253  -6.553  -6.551  -6.539  -6.538
 39 A'   40 A'   11 A"   41 A'   42 A'   43 A'   12 A"   44 A'                 
 -6.537  -6.536  -6.370  -6.368  -4.783  -4.781  -4.767  -4.766
 13 A"   45 A'   46 A'   47 A'   48 A'   49 A'   14 A"   50 A'                 
 -4.766  -4.765  -2.664  -2.662  -2.660  -2.660  -2.658  -2.657
 15 A"   51 A'   52 A'   53 A'   16 A"   54 A'   17 A"   55 A'                 
 -2.648  -2.648  -2.646  -2.646  -2.049  -2.047  -2.044  -2.043
 56 A'   18 A"   19 A"   57 A'   58 A'   59 A'   20 A"   60 A'                 
 -2.042  -2.041  -2.030  -2.030  -2.028  -2.028  -1.275  -0.951
 21 A"   61 A'   62 A'   22 A"   23 A"   63 A'   64 A'   65 A'                 
 -0.897  -0.853  -0.837  -0.787  -0.752  -0.717  -0.662  -0.647
 66 A'   67 A'   68 A'   69 A'   70 A'   71 A'   72 A'   73 A'                 
 -0.622  -0.569  -0.566  -0.517  -0.495  -0.473  -0.450  -0.448
 74 A'   75 A'   76 A'   24 A"   77 A'   78 A'   79 A'   25 A"                 
 -0.421  -0.418  -0.392  -0.384  -0.358  -0.357  -0.339  -0.331
 80 A'   81 A'   26 A"   82 A'   27 A"   83 A'   28 A"   84 A'                 
 -0.317  -0.311  -0.293  -0.284  -0.270  -0.267  -0.261
 85 A'   29 A"   30 A"   86 A'   31 A"   87 A'   32 A"                         
 -- Virtual --                   
 -0.100  -0.073  -0.065  -0.061  -0.028  -0.017  -0.006   0.013
 88 A'   33 A"   89 A'   34 A"   90 A'   91 A'   92 A'   93 A'                 
  0.025   0.029   0.041   0.047   0.053   0.056   0.058   0.067
 94 A'   95 A'   35 A"   96 A'   97 A'   36 A"   98 A'   99 A'                 
  0.068   0.077   0.081   0.087   0.091   0.096   0.101   0.102
 37 A"  100 A'  101 A'   38 A"   39 A"  102 A'  103 A'   40 A"                 
  0.117   0.121   0.129   0.136   0.140   0.143   0.152   0.163
104 A'  105 A'  106 A'   41 A"  107 A'   42 A"   43 A"  108 A'                 
  0.164   0.177   0.182   0.189   0.194   0.198   0.200   0.200
109 A'  110 A'  111 A'  112 A'  113 A'  114 A'   44 A"  115 A'                 
  0.210   0.223   0.229   0.234   0.242   0.248   0.251   0.265
116 A'  117 A'  118 A'  119 A'  120 A'   45 A"  121 A'  122 A'                 
  0.266   0.267   0.289   0.304   0.308   0.323   0.351   0.368
 46 A"  123 A'  124 A'  125 A'   47 A"  126 A'  127 A'  128 A'                 
  0.375   0.381   0.392   0.399   0.400   0.408   0.417   0.418
129 A'   48 A"  130 A'  131 A'   49 A"  132 A'   50 A"  133 A'                 
  0.422   0.427   0.434   0.435   0.452   0.458   0.462   0.475
 51 A"  134 A'   52 A"  135 A'   53 A"  136 A'  137 A'   54 A"                 
  0.480   0.494   0.504   0.505   0.508   0.515   0.521   0.536
138 A'  139 A'   55 A"  140 A'  141 A'  142 A'   56 A"   57 A"                 
  0.549   0.555   0.557   0.565   0.574   0.590   0.596   0.602
143 A'   58 A"   59 A"  144 A'  145 A'   60 A"  146 A'   61 A"                 
  0.609   0.632   0.654   0.664   0.666   0.686   0.688   0.715
147 A'  148 A'   62 A"  149 A'  150 A'   63 A"  151 A'  152 A'                 
  0.729   0.740   0.758   0.760   0.766   0.801   0.809   0.817
153 A'  154 A'  155 A'   64 A"  156 A'  157 A'  158 A'  159 A'                 
  0.827   0.837   0.841   0.866   0.906   0.917   0.926   0.926
160 A'  161 A'   65 A"  162 A'  163 A'  164 A'  165 A'   66 A"                 
  0.936   0.969   0.986   1.000   1.038   1.068   1.077   1.090
 67 A"  166 A'  167 A'  168 A'  169 A'  170 A'  171 A'   68 A"                 
  1.125   1.164   1.167   1.199   1.212   1.236   1.260   1.310
172 A'  173 A'   69 A"   70 A"  174 A'   71 A"   72 A"  175 A'                 
  1.348   1.358   1.368   1.375   1.415   1.432   1.446   1.458
 73 A"   74 A"  176 A'  177 A'   75 A"  178 A'  179 A'  180 A'                 
  1.472   1.482   1.484   1.536   1.551   1.601   1.607   1.715
181 A'  182 A'  183 A'  184 A'  185 A'  186 A'  187 A'   76 A"                 
  1.726   1.747   1.759   1.809   1.816   1.838   1.845   1.894
 77 A"  188 A'  189 A'  190 A'  191 A'   78 A"   79 A"   80 A"                 
  2.004   2.009   2.013   2.029   2.091   2.111   2.154   2.189
 81 A"  192 A'  193 A'   82 A"  194 A'  195 A'  196 A'  197 A'                 
  2.198   2.228   2.247   2.253   2.280   2.298   2.302   2.341
198 A'  199 A'   83 A"   84 A"  200 A'  201 A'  202 A'  203 A'                 
  2.432   2.471   2.553   2.566   2.689   2.715   2.781   2.810
204 A'  205 A'  206 A'   85 A"   86 A"   87 A"  207 A'   88 A"                 
  2.822   2.945   3.013   3.028   3.034   3.063   3.151   3.186
 89 A"  208 A'  209 A'  210 A'   90 A"  211 A'  212 A'  213 A'                 
  3.372   3.415   3.625   3.746   3.753   3.812   3.886   3.947
214 A'  215 A'  216 A'  217 A'   91 A"  218 A'  219 A'   92 A"                 
  3.958   3.961   3.987   3.989   3.990   4.003   4.023   4.025
 93 A"   94 A"   95 A"  220 A'   96 A"   97 A"   98 A"  221 A'                 
  4.050   4.063   4.063   4.073   4.103   4.133   4.166   4.232
222 A'   99 A"  223 A'  224 A'  100 A"  225 A'  226 A'  227 A'                 
  4.264   4.272   4.288   4.397   4.404   4.463   4.539   4.804
228 A'  229 A'  230 A'  231 A'  232 A'  233 A'  234 A'  235 A'                 
  4.836   6.008   6.019   6.105   6.131   6.141   6.162   6.300
236 A'  101 A"  102 A"  237 A'  238 A'  239 A'  240 A'  103 A"                 
  6.438   6.685   6.745   6.766   7.546   7.559   7.664   7.696
241 A'  242 A'  243 A'  244 A'  104 A"  105 A"  245 A'  246 A'                 
  7.741   7.757   9.766  23.223  23.759  23.771  23.919  23.931
247 A'  248 A'  249 A'  250 A'  251 A'  252 A'  253 A'  254 A'                 
 24.022  25.813  26.194  26.605  27.885  27.926  28.346  28.354
255 A'  106 A"  256 A'  257 A'  258 A'  259 A'  107 A"  108 A"                 
 28.411  28.420  28.424  28.442  28.521  28.526  28.543  28.549
260 A'  261 A'  262 A'  263 A'  109 A"  110 A"  264 A'  111 A"                 
 28.555  28.556  28.609  28.622  28.717  28.735  47.969  48.016
112 A"  265 A'  266 A'  267 A'  268 A'  269 A'  270 A'  271 A'                 
 66.770 127.885 127.892 127.943 127.958 127.966 127.974 151.676
272 A'  113 A"  114 A"  273 A'  274 A'  275 A'  276 A'  277 A'                 
151.710 215.758 289.742 289.755 289.859 289.896 289.964 289.979
278 A'  279 A'  115 A"  116 A"  280 A'  281 A'  282 A'  283 A'                 
*******1020.8371901.8401901.875
284 A'  285 A'  286 A'  287 A'                                                 
 --------------------------------------------------------------

          Ground-State Mulliken Net Atomic Charges

     Atom                 Charge (a.u.)
  ----------------------------------------
      1 C                    -0.820098
      2 C                     0.553445
      3 C                    -0.206643
      4 C                    -0.471262
      5 C                     0.443658
      6 C                     0.207319
      7 F                    -0.080202
      8 Br                   -0.153023
      9 I                     0.113668
     10 Br                   -0.226547
     11 Cl                    0.529094
     12 I                     0.110592
  ----------------------------------------
  Sum of atomic charges =     0.000000

 -----------------------------------------------------------------
                    Cartesian Multipole Moments
 -----------------------------------------------------------------
    Charge (ESU x 10^10)
                -0.0000
    Dipole Moment (Debye)
         X      -0.3254      Y       0.3495      Z       0.0000
       Tot       0.4775
    Quadrupole Moments (Debye-Ang)
        XX    -136.0155     XY       1.2488     YY    -144.9166
        XZ      -0.0000     YZ      -0.0000     ZZ    -145.7695
    Octopole Moments (Debye-Ang^2)
       XXX     -29.4717    XXY      -6.7516    XYY     -27.6003
       YYY     -12.2397    XXZ      -0.0000    XYZ       0.0000
       YYZ       0.0000    XZZ     -11.4654    YZZ      -8.8369
       ZZZ       0.0000
    Hexadecapole Moments (Debye-Ang^3)
      XXXX   -4891.4813   XXXY     -65.8257   XXYY   -1353.1883
      XYYY      -9.0850   YYYY   -2774.4506   XXXZ      -0.0000
      XXYZ      -0.0000   XYYZ      -0.0000   YYYZ      -0.0000
      XXZZ    -942.2477   XYZZ     -18.4308   YYZZ    -524.6829
      XZZZ      -0.0000   YZZZ      -0.0000   ZZZZ    -183.2278
 -----------------------------------------------------------------
 Calculating MO derivatives via CPSCF
    1     0    39    0.0245236  
    2     0    39    0.0074614  
    3     0    39    0.0014023  
    4     0    39    0.0002136  
    5    23    16    0.0000303  
    6    38     1    0.0000020  
    7    39     0    0.0000001  Converged
 Time for AOints: 318.6 s (CPU) 53.5 s (wall)
 ------------------------------------------------------------------------------
                     AOints        : Timing summary (seconds)
 ------------------------------------------------------------------------------
     job step          cpu (% of tot)      sys (% of tot)     wall (% of tot)
 ------------------------------------------------------------------------------
  AOints            0.3186E+03 ( 8.3)   0.1600E-04 ( 5.8)   0.5348E+02 ( 8.1)
 ------------------------------------------------------------------------------
   Grand Totals     0.3833E+04          0.2770E-03          0.6596E+03
 ------------------------------------------------------------------------------
 Polarizability Matrix (a.u.)
            1           2           3
    1-256.4297871  -4.6596958  -0.0000000
    2  -4.6596958-207.0588271  -0.0000000
    3  -0.0000000  -0.0000000-103.6395637
 Calculating analytic Hessian of the SCF energy

 Direct stationary perturbation theory relativistic correction:

 rels  =     228.370415857920
 relv  =    -767.217574817134
 rel2e =     109.715762667066
 E_rel =    -429.131396292147

 Hessian of the SCF Energy
            1           2           3           4           5           6
    1   0.6550029   0.0037869   0.0000000  -0.3048233  -0.0396721  -0.0000000
    2   0.0037869   0.6619110   0.0000000   0.0354461  -0.0927217  -0.0000000
    3   0.0000000   0.0000000   0.1374443  -0.0000000  -0.0000000  -0.0579001
    4  -0.3048233   0.0354461  -0.0000000   0.5818912  -0.0492242  -0.0000000
    5  -0.0396721  -0.0927217  -0.0000000  -0.0492242   0.5192355   0.0000000
    6  -0.0000000  -0.0000000  -0.0579001  -0.0000000   0.0000000   0.0956548
    7  -0.0219876   0.0261069   0.0000000  -0.1387794   0.1057938  -0.0000000
    8   0.0826773   0.0284127  -0.0000000   0.0626626  -0.2467087  -0.0000000
    9  -0.0000000  -0.0000000   0.0001758   0.0000000   0.0000000  -0.0444787
   10  -0.0570369  -0.0286180  -0.0000000   0.0582754  -0.0282005   0.0000000
   11  -0.0283738  -0.0161908  -0.0000000   0.0223719  -0.0543148  -0.0000000
   12  -0.0000000  -0.0000000   0.0042525  -0.0000000   0.0000000  -0.0000765
   13   0.0668943   0.0230349  -0.0000000  -0.0508617   0.0284053   0.0000000
   14  -0.0319539  -0.0565864  -0.0000000   0.0300071  -0.0170608  -0.0000000
   15  -0.0000000   0.0000000  -0.0017743   0.0000000   0.0000000   0.0044246
   16  -0.1695536  -0.1364818   0.0000000  -0.0304136  -0.0173873  -0.0000000
   17  -0.0696640  -0.2423249  -0.0000000  -0.0753301   0.0305751   0.0000000
   18   0.0000000   0.0000000  -0.0561682   0.0000000  -0.0000000   0.0069884
   19  -0.1224909   0.1020001  -0.0000000  -0.0307209   0.0499148   0.0000000
   20   0.1035345  -0.2640612  -0.0000000   0.0150377  -0.0194209   0.0000000
   21  -0.0000000  -0.0000000  -0.0402953   0.0000000   0.0000000   0.0069191
   22  -0.0167062  -0.0310940   0.0000000  -0.0602550  -0.0497022  -0.0000000
   23  -0.0127466  -0.0208920  -0.0000000  -0.0515358  -0.1176650   0.0000000
   24  -0.0000000  -0.0000000   0.0045638   0.0000000   0.0000000  -0.0176469
   25   0.0034486   0.0025771   0.0000000  -0.0274548   0.0046045  -0.0000000
   26  -0.0002306  -0.0020751  -0.0000000   0.0153570  -0.0006516   0.0000000
   27   0.0000000   0.0000000   0.0029748  -0.0000000  -0.0000000   0.0013816
   28   0.0000599  -0.0003731   0.0000000  -0.0005572  -0.0013074   0.0000000
   29  -0.0003422   0.0004234   0.0000000  -0.0033263   0.0002864   0.0000000
   30   0.0000000   0.0000000  -0.0010421  -0.0000000   0.0000000   0.0035844
   31  -0.0005813   0.0016817   0.0000000  -0.0000416  -0.0000444  -0.0000000
   32   0.0053563   0.0006933  -0.0000000  -0.0011283   0.0000532   0.0000000
   33   0.0000000   0.0000000   0.0042631   0.0000000  -0.0000000  -0.0011499
   34  -0.0322249   0.0019333   0.0000000   0.0037394  -0.0031791  -0.0000000
   35  -0.0123719   0.0034122   0.0000000  -0.0003373  -0.0016068  -0.0000000
   36   0.0000000  -0.0000000   0.0035057  -0.0000000   0.0000000   0.0022990
            7           8           9          10          11          12
    1  -0.0219876   0.0826773  -0.0000000  -0.0570369  -0.0283738  -0.0000000
    2   0.0261069   0.0284127  -0.0000000  -0.0286180  -0.0161908  -0.0000000
    3   0.0000000  -0.0000000   0.0001758  -0.0000000  -0.0000000   0.0042525
    4  -0.1387794   0.0626626   0.0000000   0.0582754   0.0223719  -0.0000000
    5   0.1057938  -0.2467087   0.0000000  -0.0282005  -0.0543148   0.0000000
    6  -0.0000000  -0.0000000  -0.0444787   0.0000000  -0.0000000  -0.0000765
    7   0.4120149   0.0001189  -0.0000000  -0.1454711  -0.1083393  -0.0000000
    8   0.0001189   0.5666338   0.0000000  -0.0636063  -0.2239101  -0.0000000
    9  -0.0000000   0.0000000   0.0946928   0.0000000  -0.0000000  -0.0435477
   10  -0.1454711  -0.0636063   0.0000000   0.5457858   0.0382109   0.0000000
   11  -0.1083393  -0.2239101  -0.0000000   0.0382109   0.4941418  -0.0000000
   12  -0.0000000  -0.0000000  -0.0435477   0.0000000  -0.0000000   0.0932180
   13  -0.0300682  -0.0745760  -0.0000000  -0.2788291   0.0371959   0.0000000
   14  -0.0183344   0.0310177   0.0000000  -0.0211507  -0.0902576   0.0000000
   15   0.0000000   0.0000000   0.0004275  -0.0000000   0.0000000  -0.0493010
   16   0.0001894  -0.0041085  -0.0000000  -0.0217107   0.0236854  -0.0000000
   17  -0.0032421  -0.0641265   0.0000000   0.0778663   0.0237929   0.0000000
   18   0.0000000   0.0000000   0.0038518  -0.0000000   0.0000000   0.0037088
   19  -0.0038354  -0.0055772   0.0000000   0.0021240   0.0011323  -0.0000000
   20  -0.0013862   0.0003039   0.0000000   0.0014700   0.0002939  -0.0000000
   21  -0.0000000  -0.0000000   0.0051383  -0.0000000   0.0000000  -0.0012608
   22   0.0026815   0.0005764  -0.0000000  -0.0006199   0.0012789   0.0000000
   23  -0.0136335  -0.0307436   0.0000000   0.0029977   0.0001497  -0.0000000
   24   0.0000000  -0.0000000   0.0009064  -0.0000000   0.0000000   0.0034453
   25  -0.0738537  -0.0003056  -0.0000000  -0.0272099  -0.0028807  -0.0000000
   26  -0.0002045  -0.0284257   0.0000000  -0.0134358   0.0003799   0.0000000
   27   0.0000000  -0.0000000  -0.0211741  -0.0000000   0.0000000   0.0011847
   28   0.0025284  -0.0018824  -0.0000000  -0.0545199   0.0455317  -0.0000000
   29   0.0126332  -0.0338553  -0.0000000   0.0474208  -0.1174305  -0.0000000
   30  -0.0000000   0.0000000   0.0009831   0.0000000  -0.0000000  -0.0172757
   31  -0.0025518   0.0033045   0.0000000  -0.0232873  -0.0317190  -0.0000000
   32   0.0004018   0.0016917   0.0000000  -0.0126811  -0.0146619   0.0000000
   33  -0.0000000   0.0000000   0.0037240  -0.0000000  -0.0000000   0.0031367
   34  -0.0008687   0.0007183  -0.0000000   0.0024985   0.0019064  -0.0000000
   35   0.0000873  -0.0002906  -0.0000000  -0.0002741  -0.0019931  -0.0000000
   36   0.0000000   0.0000000  -0.0006993   0.0000000  -0.0000000   0.0025158
           13          14          15          16          17          18
    1   0.0668943  -0.0319539  -0.0000000  -0.1695536  -0.0696640   0.0000000
    2   0.0230349  -0.0565864   0.0000000  -0.1364818  -0.2423249   0.0000000
    3  -0.0000000  -0.0000000  -0.0017743   0.0000000  -0.0000000  -0.0561682
    4  -0.0508617   0.0300071   0.0000000  -0.0304136  -0.0753301   0.0000000
    5   0.0284053  -0.0170608   0.0000000  -0.0173873   0.0305751  -0.0000000
    6   0.0000000  -0.0000000   0.0044246  -0.0000000   0.0000000   0.0069884
    7  -0.0300682  -0.0183344   0.0000000   0.0001894  -0.0032421   0.0000000
    8  -0.0745760   0.0310177   0.0000000  -0.0041085  -0.0641265   0.0000000
    9  -0.0000000   0.0000000   0.0004275  -0.0000000   0.0000000   0.0038518
   10  -0.2788291  -0.0211507  -0.0000000  -0.0217107   0.0778663  -0.0000000
   11   0.0371959  -0.0902576   0.0000000   0.0236854   0.0237929   0.0000000
   12   0.0000000   0.0000000  -0.0493010  -0.0000000   0.0000000   0.0037088
   13   0.5499078  -0.0400946   0.0000000  -0.1409758   0.0610993  -0.0000000
   14  -0.0400946   0.5298745  -0.0000000   0.1100491  -0.2487131  -0.0000000
   15   0.0000000  -0.0000000   0.1070890   0.0000000  -0.0000000  -0.0485391
   16  -0.1409758   0.1100491   0.0000000   0.4260763   0.0207812   0.0000000
   17   0.0610993  -0.2487131  -0.0000000   0.0207812   0.6103803  -0.0000000
   18  -0.0000000  -0.0000000  -0.0485391   0.0000000  -0.0000000   0.0924007
   19  -0.0047590  -0.0009412   0.0000000   0.0093765  -0.0110053  -0.0000000
   20  -0.0052658   0.0013378   0.0000000   0.0234027  -0.0575172  -0.0000000
   21   0.0000000   0.0000000   0.0056243  -0.0000000   0.0000000   0.0058418
   22   0.0004264  -0.0003847   0.0000000  -0.0021166   0.0036762  -0.0000000
   23   0.0005088  -0.0008014   0.0000000   0.0004071   0.0035393   0.0000000
   24   0.0000000  -0.0000000  -0.0009216  -0.0000000   0.0000000   0.0028753
   25   0.0024915  -0.0025529   0.0000000  -0.0009543  -0.0002868   0.0000000
   26  -0.0002694  -0.0017958  -0.0000000   0.0000701  -0.0002009  -0.0000000
   27   0.0000000  -0.0000000   0.0027731  -0.0000000   0.0000000  -0.0009006
   28  -0.0164171   0.0271797   0.0000000  -0.0025062  -0.0026080   0.0000000
   29   0.0115245  -0.0177628   0.0000000   0.0001042   0.0023163   0.0000000
   30  -0.0000000   0.0000000   0.0023899   0.0000000  -0.0000000   0.0032567
   31  -0.0738793  -0.0561152  -0.0000000   0.0022383  -0.0010223   0.0000000
   32  -0.0567628  -0.1283430  -0.0000000  -0.0205449  -0.0409210  -0.0000000
   33  -0.0000000   0.0000000  -0.0235072  -0.0000000  -0.0000000   0.0025849
   34  -0.0239294   0.0042891   0.0000000  -0.0696478  -0.0002647   0.0000000
   35   0.0151987  -0.0009081  -0.0000000   0.0000230  -0.0168010   0.0000000
   36   0.0000000   0.0000000   0.0013148  -0.0000000  -0.0000000  -0.0159004
           19          20          21          22          23          24
    1  -0.1224909   0.1035345  -0.0000000  -0.0167062  -0.0127466  -0.0000000
    2   0.1020001  -0.2640612  -0.0000000  -0.0310940  -0.0208920  -0.0000000
    3  -0.0000000  -0.0000000  -0.0402953   0.0000000  -0.0000000   0.0045638
    4  -0.0307209   0.0150377   0.0000000  -0.0602550  -0.0515358   0.0000000
    5   0.0499148  -0.0194209   0.0000000  -0.0497022  -0.1176650   0.0000000
    6   0.0000000   0.0000000   0.0069191  -0.0000000   0.0000000  -0.0176469
    7  -0.0038354  -0.0013862  -0.0000000   0.0026815  -0.0136335   0.0000000
    8  -0.0055772   0.0003039  -0.0000000   0.0005764  -0.0307436  -0.0000000
    9   0.0000000   0.0000000   0.0051383  -0.0000000   0.0000000   0.0009064
   10   0.0021240   0.0014700  -0.0000000  -0.0006199   0.0029977  -0.0000000
   11   0.0011323   0.0002939   0.0000000   0.0012789   0.0001497   0.0000000
   12  -0.0000000  -0.0000000  -0.0012608   0.0000000  -0.0000000   0.0034453
   13  -0.0047590  -0.0052658   0.0000000   0.0004264   0.0005088   0.0000000
   14  -0.0009412   0.0013378   0.0000000  -0.0003847  -0.0008014  -0.0000000
   15   0.0000000   0.0000000   0.0056243   0.0000000   0.0000000  -0.0009216
   16   0.0093765   0.0234027  -0.0000000  -0.0021166   0.0004071  -0.0000000
   17  -0.0110053  -0.0575172   0.0000000   0.0036762   0.0035393   0.0000000
   18  -0.0000000  -0.0000000   0.0058418  -0.0000000   0.0000000   0.0028753
   19   0.1566373  -0.1338405   0.0000000  -0.0043799   0.0020093   0.0000000
   20  -0.1338405   0.3415409   0.0000000  -0.0037095   0.0040682   0.0000000
   21   0.0000000   0.0000000   0.0212606   0.0000000  -0.0000000  -0.0018860
   22  -0.0043799  -0.0037095   0.0000000   0.0843326   0.0713430  -0.0000000
   23   0.0020093   0.0040682  -0.0000000   0.0713430   0.1710999   0.0000000
   24   0.0000000   0.0000000  -0.0018860  -0.0000000   0.0000000   0.0084330
   25  -0.0010073   0.0001527   0.0000000  -0.0024946   0.0020566  -0.0000000
   26   0.0011381  -0.0001922  -0.0000000   0.0088601  -0.0066082   0.0000000
   27   0.0000000   0.0000000   0.0001221   0.0000000   0.0000000  -0.0000112
   28  -0.0003903   0.0011264  -0.0000000   0.0002203  -0.0004214  -0.0000000
   29   0.0011702  -0.0020060  -0.0000000   0.0004050  -0.0008621  -0.0000000
   30  -0.0000000  -0.0000000  -0.0000597   0.0000000   0.0000000   0.0002340
   31   0.0006363   0.0000843  -0.0000000  -0.0002892  -0.0007460  -0.0000000
   32  -0.0006483  -0.0021759  -0.0000000  -0.0005868  -0.0010194   0.0000000
   33   0.0000000   0.0000000   0.0002029   0.0000000   0.0000000  -0.0000594
   34  -0.0011903  -0.0006064  -0.0000000  -0.0007993  -0.0002397   0.0000000
   35  -0.0053524  -0.0021714   0.0000000  -0.0006623  -0.0002652  -0.0000000
   36  -0.0000000  -0.0000000  -0.0016073  -0.0000000   0.0000000   0.0000673
           25          26          27          28          29          30
    1   0.0034486  -0.0002306   0.0000000   0.0000599  -0.0003422   0.0000000
    2   0.0025771  -0.0020751   0.0000000  -0.0003731   0.0004234   0.0000000
    3   0.0000000  -0.0000000   0.0029748   0.0000000   0.0000000  -0.0010421
    4  -0.0274548   0.0153570  -0.0000000  -0.0005572  -0.0033263  -0.0000000
    5   0.0046045  -0.0006516  -0.0000000  -0.0013074   0.0002864   0.0000000
    6  -0.0000000   0.0000000   0.0013816   0.0000000   0.0000000   0.0035844
    7  -0.0738537  -0.0002045   0.0000000   0.0025284   0.0126332  -0.0000000
    8  -0.0003056  -0.0284257  -0.0000000  -0.0018824  -0.0338553   0.0000000
    9  -0.0000000   0.0000000  -0.0211741  -0.0000000  -0.0000000   0.0009831
   10  -0.0272099  -0.0134358  -0.0000000  -0.0545199   0.0474208   0.0000000
   11  -0.0028807   0.0003799   0.0000000   0.0455317  -0.1174305  -0.0000000
   12  -0.0000000   0.0000000   0.0011847  -0.0000000  -0.0000000  -0.0172757
   13   0.0024915  -0.0002694   0.0000000  -0.0164171   0.0115245  -0.0000000
   14  -0.0025529  -0.0017958  -0.0000000   0.0271797  -0.0177628   0.0000000
   15   0.0000000  -0.0000000   0.0027731   0.0000000   0.0000000   0.0023899
   16  -0.0009543   0.0000701  -0.0000000  -0.0025062   0.0001042   0.0000000
   17  -0.0002868  -0.0002009   0.0000000  -0.0026080   0.0023163  -0.0000000
   18   0.0000000  -0.0000000  -0.0009006   0.0000000   0.0000000   0.0032567
   19  -0.0010073   0.0011381   0.0000000  -0.0003903   0.0011702  -0.0000000
   20   0.0001527  -0.0001922   0.0000000   0.0011264  -0.0020060  -0.0000000
   21   0.0000000  -0.0000000   0.0001221  -0.0000000  -0.0000000  -0.0000597
   22  -0.0024946   0.0088601   0.0000000   0.0002203   0.0004050   0.0000000
   23   0.0020566  -0.0066082   0.0000000  -0.0004214  -0.0008621   0.0000000
   24  -0.0000000   0.0000000  -0.0000112  -0.0000000  -0.0000000   0.0002340
   25   0.1316794  -0.0003613  -0.0000000  -0.0036029  -0.0029736   0.0000000
   26  -0.0003613   0.0470212  -0.0000000  -0.0100256  -0.0073393  -0.0000000
   27  -0.0000000  -0.0000000   0.0133330   0.0000000  -0.0000000   0.0001941
   28  -0.0036029  -0.0100256   0.0000000   0.0870093  -0.0636870  -0.0000000
   29  -0.0029736  -0.0073393  -0.0000000  -0.0636870   0.1743934  -0.0000000
   30   0.0000000  -0.0000000   0.0001941  -0.0000000  -0.0000000   0.0077914
   31  -0.0006803  -0.0009018   0.0000000  -0.0113742  -0.0029168   0.0000000
   32  -0.0000633  -0.0001110  -0.0000000   0.0056453   0.0020260  -0.0000000
   33  -0.0000000  -0.0000000   0.0001319  -0.0000000  -0.0000000  -0.0002251
   34  -0.0003622   0.0000041   0.0000000  -0.0004493  -0.0000121   0.0000000
   35   0.0000328  -0.0000010   0.0000000   0.0008219  -0.0001894  -0.0000000
   36  -0.0000000   0.0000000  -0.0000094   0.0000000  -0.0000000   0.0001690
           31          32          33          34          35          36
    1  -0.0005813   0.0053563   0.0000000  -0.0322249  -0.0123719   0.0000000
    2   0.0016817   0.0006933   0.0000000   0.0019333   0.0034122  -0.0000000
    3   0.0000000  -0.0000000   0.0042631   0.0000000   0.0000000   0.0035057
    4  -0.0000416  -0.0011283   0.0000000   0.0037394  -0.0003373  -0.0000000
    5  -0.0000444   0.0000532  -0.0000000  -0.0031791  -0.0016068   0.0000000
    6  -0.0000000   0.0000000  -0.0011499  -0.0000000  -0.0000000   0.0022990
    7  -0.0025518   0.0004018  -0.0000000  -0.0008687   0.0000873   0.0000000
    8   0.0033045   0.0016917   0.0000000   0.0007183  -0.0002906   0.0000000
    9   0.0000000   0.0000000   0.0037240  -0.0000000  -0.0000000  -0.0006993
   10  -0.0232873  -0.0126811  -0.0000000   0.0024985  -0.0002741   0.0000000
   11  -0.0317190  -0.0146619  -0.0000000   0.0019064  -0.0019931  -0.0000000
   12  -0.0000000   0.0000000   0.0031367  -0.0000000  -0.0000000   0.0025158
   13  -0.0738793  -0.0567628  -0.0000000  -0.0239294   0.0151987   0.0000000
   14  -0.0561152  -0.1283430   0.0000000   0.0042891  -0.0009081   0.0000000
   15  -0.0000000  -0.0000000  -0.0235072   0.0000000  -0.0000000   0.0013148
   16   0.0022383  -0.0205449  -0.0000000  -0.0696478   0.0000230  -0.0000000
   17  -0.0010223  -0.0409210  -0.0000000  -0.0002647  -0.0168010  -0.0000000
   18   0.0000000  -0.0000000   0.0025849   0.0000000   0.0000000  -0.0159004
   19   0.0006363  -0.0006483   0.0000000  -0.0011903  -0.0053524  -0.0000000
   20   0.0000843  -0.0021759   0.0000000  -0.0006064  -0.0021714  -0.0000000
   21  -0.0000000  -0.0000000   0.0002029  -0.0000000   0.0000000  -0.0016073
   22  -0.0002892  -0.0005868   0.0000000  -0.0007993  -0.0006623  -0.0000000
   23  -0.0007460  -0.0010194   0.0000000  -0.0002397  -0.0002652   0.0000000
   24  -0.0000000   0.0000000  -0.0000594   0.0000000  -0.0000000   0.0000673
   25  -0.0006803  -0.0000633  -0.0000000  -0.0003622   0.0000328  -0.0000000
   26  -0.0009018  -0.0001110  -0.0000000   0.0000041  -0.0000010   0.0000000
   27   0.0000000  -0.0000000   0.0001319   0.0000000   0.0000000  -0.0000094
   28  -0.0113742   0.0056453  -0.0000000  -0.0004493   0.0008219   0.0000000
   29  -0.0029168   0.0020260  -0.0000000  -0.0000121  -0.0001894  -0.0000000
   30   0.0000000  -0.0000000  -0.0002251   0.0000000  -0.0000000   0.0001690
   31   0.1116319   0.0795388   0.0000000  -0.0018213   0.0088566  -0.0000000
   32   0.0795388   0.1888171  -0.0000000   0.0014736  -0.0060491   0.0000000
   33   0.0000000  -0.0000000   0.0110607   0.0000000  -0.0000000  -0.0001625
   34  -0.0018213   0.0014736   0.0000000   0.1250551  -0.0060230   0.0000000
   35   0.0088566  -0.0060491  -0.0000000  -0.0060230   0.0268636   0.0000000
   36  -0.0000000   0.0000000  -0.0001625   0.0000000   0.0000000   0.0085073
 **********************************************************************
 **                                                                  **
 **                       VIBRATIONAL ANALYSIS                       **
 **                       --------------------                       **
 **                                                                  **
 **        VIBRATIONAL FREQUENCIES (CM**-1) AND NORMAL MODES         **
 **     FORCE CONSTANTS (mDYN/ANGSTROM) AND REDUCED MASSES (AMU)     **
 **                  INFRARED INTENSITIES (KM/MOL)                   **
 **                                                                  **
 **********************************************************************


 Mode:                 1                      2                      3
 Frequency:        42.02                  52.95                  81.57
 Force Cnst:      0.0896                 0.0638                 0.0794
 Red. Mass:      86.1280                38.6240                20.2542
 IR Active:          YES                    YES                    YES
 IR Intens:        0.007                  0.000                  0.208
 Raman Active:       YES                    YES                    YES
               X      Y      Z        X      Y      Z        X      Y      Z
 C          0.000  0.000 -0.109    0.000  0.000 -0.067   -0.000 -0.000  0.434
 C         -0.000 -0.000 -0.132   -0.000 -0.000  0.014   -0.000 -0.000  0.200
 C         -0.000 -0.000  0.034    0.000 -0.000  0.022    0.000  0.000  0.086
 C          0.000 -0.000 -0.110    0.000 -0.000  0.061    0.000 -0.000  0.099
 C          0.000  0.000 -0.104   -0.000  0.000  0.273    0.000  0.000  0.139
 C         -0.000  0.000 -0.005   -0.000  0.000  0.080   -0.000 -0.000  0.256
 F          0.000  0.000 -0.194    0.000  0.000 -0.262   -0.000 -0.000  0.786
 Br         0.000 -0.000 -0.549    0.000 -0.000  0.099   -0.000  0.000 -0.174
 I         -0.000  0.000  0.505    0.000  0.000  0.039    0.000 -0.000 -0.000
 Br        -0.000 -0.000 -0.472   -0.000 -0.000 -0.333    0.000 -0.000 -0.033
 Cl         0.000  0.000 -0.242   -0.000  0.000  0.840    0.000  0.000  0.069
 I         -0.000 -0.000  0.266   -0.000 -0.000 -0.122   -0.000  0.000 -0.122
 TransDip  -0.000 -0.000  0.003   -0.000 -0.000 -0.000   -0.000  0.000 -0.015

 Mode:                 4                      5                      6
 Frequency:       106.06                 126.09                 134.78
 Force Cnst:      0.3179                 0.7732                 0.8658
 Red. Mass:      47.9672                82.5502                80.8989
 IR Active:          YES                    YES                    YES
 IR Intens:        0.467                  0.296                  0.087
 Raman Active:       YES                    YES                    YES
               X      Y      Z        X      Y      Z        X      Y      Z
 C         -0.024 -0.299 -0.000   -0.002 -0.090  0.000   -0.125  0.005 -0.000
 C         -0.054 -0.230 -0.000   -0.014 -0.188 -0.000   -0.104  0.020  0.000
 C          0.006 -0.189 -0.000   -0.054 -0.181 -0.000   -0.121  0.045 -0.000
 C          0.056 -0.236 -0.000   -0.052 -0.185  0.000   -0.052  0.051 -0.000
 C          0.030 -0.294 -0.000   -0.067 -0.108  0.000   -0.066 -0.028 -0.000
 C          0.010 -0.297 -0.000   -0.034 -0.078  0.000   -0.134 -0.025 -0.000
 F         -0.061 -0.319 -0.000    0.081 -0.051  0.000   -0.113  0.014 -0.000
 Br        -0.359 -0.101  0.000    0.453 -0.481 -0.000    0.328 -0.239  0.000
 I          0.006  0.073  0.000   -0.079  0.546 -0.000   -0.188 -0.166  0.000
 Br         0.239 -0.181 -0.000   -0.129 -0.245  0.000    0.596  0.401 -0.000
 Cl         0.039 -0.306  0.000   -0.160 -0.064 -0.000    0.131 -0.146  0.000
 I          0.064  0.381  0.000   -0.069  0.009 -0.000   -0.349  0.097  0.000
 TransDip   0.003  0.022  0.000    0.004  0.017 -0.000    0.009 -0.001  0.000

 Mode:                 7                      8                      9
 Frequency:       148.35                 175.09                 205.58
 Force Cnst:      1.4749                 0.2514                 1.0307
 Red. Mass:     113.7386                13.9174                41.3899
 IR Active:          YES                    YES                    YES
 IR Intens:        0.037                  0.042                  0.012
 Raman Active:       YES                    YES                    YES
               X      Y      Z        X      Y      Z        X      Y      Z
 C         -0.019 -0.077 -0.000    0.000 -0.000  0.216    0.022 -0.015  0.000
 C          0.049 -0.105 -0.000    0.000 -0.000  0.368    0.045  0.124  0.000
 C          0.211 -0.035 -0.000    0.000 -0.000  0.443    0.055  0.101  0.000
 C          0.057  0.031 -0.000   -0.000  0.000  0.449    0.119  0.071 -0.000
 C         -0.014  0.054 -0.000   -0.000 -0.000  0.386    0.136 -0.033 -0.000
 C         -0.150 -0.001  0.000    0.000 -0.000  0.347    0.037 -0.077 -0.000
 F          0.076 -0.025 -0.000    0.000 -0.000 -0.344   -0.077 -0.067 -0.000
 Br        -0.106 -0.037  0.000   -0.000 -0.000 -0.027    0.162  0.210  0.000
 I          0.711  0.024  0.000    0.000 -0.000 -0.047   -0.097 -0.008 -0.000
 Br        -0.111 -0.060  0.000   -0.000  0.000 -0.046   -0.206 -0.140 -0.000
 Cl        -0.001  0.039 -0.000   -0.000 -0.000 -0.161    0.762 -0.414  0.000
 I         -0.600  0.042  0.000   -0.000  0.000 -0.020   -0.113  0.073  0.000
 TransDip  -0.006  0.002  0.000    0.000  0.000 -0.007   -0.003 -0.000  0.000

 Mode:                10                     11                     12
 Frequency:       217.84                 258.90                 300.30
 Force Cnst:      1.5486                 1.0637                 1.1655
 Red. Mass:      55.3871                26.9322                21.9360
 IR Active:          YES                    YES                    YES
 IR Intens:        0.047                  0.538                  0.220
 Raman Active:       YES                    YES                    YES
               X      Y      Z        X      Y      Z        X      Y      Z
 C         -0.182 -0.087 -0.000    0.117  0.150  0.000    0.259 -0.178 -0.000
 C         -0.195 -0.056  0.000    0.074 -0.119 -0.000    0.232 -0.145  0.000
 C         -0.073  0.073  0.000    0.121 -0.039 -0.000    0.061 -0.169  0.000
 C         -0.153  0.203  0.000    0.102  0.042 -0.000   -0.127 -0.083  0.000
 C         -0.118 -0.016 -0.000    0.135  0.259  0.000   -0.142 -0.194 -0.000
 C         -0.148 -0.086 -0.000    0.034  0.239  0.000    0.025 -0.084 -0.000
 F         -0.275 -0.127  0.000    0.571  0.390 -0.000    0.713  0.031  0.000
 Br        -0.092 -0.379 -0.000   -0.207 -0.222  0.000   -0.002  0.110 -0.000
 I          0.128 -0.011 -0.000   -0.077  0.001  0.000   -0.026  0.026 -0.000
 Br        -0.317  0.500 -0.000    0.011 -0.037  0.000   -0.050  0.152 -0.000
 Cl         0.276 -0.284  0.000    0.362  0.248 -0.000   -0.186 -0.349  0.000
 I          0.174  0.030  0.000   -0.041 -0.017 -0.000   -0.026 -0.017  0.000
 TransDip   0.007  0.002 -0.000   -0.018 -0.015  0.000   -0.013  0.008 -0.000

 Mode:                13                     14                     15
 Frequency:       311.07                 346.87                 375.42
 Force Cnst:      0.7015                 0.8844                 1.5147
 Red. Mass:      12.3051                12.4755                18.2412
 IR Active:          YES                    YES                    YES
 IR Intens:        0.023                  0.257                  0.386
 Raman Active:       YES                    YES                    YES
               X      Y      Z        X      Y      Z        X      Y      Z
 C          0.000 -0.000  0.069   -0.000  0.000 -0.431   -0.253  0.350  0.000
 C          0.000 -0.000 -0.454   -0.000  0.000 -0.463   -0.240  0.123  0.000
 C          0.000 -0.000 -0.502   -0.000  0.000  0.143   -0.275  0.057  0.000
 C         -0.000 -0.000 -0.088   -0.000  0.000  0.605   -0.234 -0.009 -0.000
 C         -0.000 -0.000  0.403   -0.000  0.000  0.294   -0.264  0.059 -0.000
 C         -0.000 -0.000  0.597    0.000  0.000 -0.278   -0.191  0.222  0.000
 F          0.000 -0.000 -0.054   -0.000  0.000  0.216   -0.016  0.572 -0.000
 Br         0.000  0.000  0.031   -0.000 -0.000  0.020   -0.001 -0.006 -0.000
 I         -0.000  0.000  0.021    0.000 -0.000 -0.005    0.061 -0.005  0.000
 Br        -0.000  0.000  0.007    0.000 -0.000 -0.033    0.068 -0.098  0.000
 Cl        -0.000 -0.000 -0.077    0.000  0.000 -0.044   -0.036 -0.315  0.000
 I         -0.000 -0.000 -0.017    0.000  0.000  0.005    0.048 -0.005 -0.000
 TransDip  -0.000  0.000  0.005    0.000 -0.000 -0.016   -0.020 -0.003  0.000

 Mode:                16                     17                     18
 Frequency:       551.07                 560.35                 607.59
 Force Cnst:      2.6273                 2.2289                 2.6312
 Red. Mass:      14.6837                12.0478                12.0972
 IR Active:          YES                    YES                    YES
 IR Intens:       25.098                  1.696                  0.579
 Raman Active:       YES                    YES                    YES
               X      Y      Z        X      Y      Z        X      Y      Z
 C          0.117  0.209  0.000   -0.000  0.000 -0.125    0.000  0.000 -0.370
 C          0.115  0.243  0.000   -0.000  0.000 -0.438    0.000 -0.000  0.188
 C          0.282  0.314 -0.000    0.000  0.000  0.661    0.000 -0.000  0.240
 C          0.439  0.175  0.000    0.000 -0.000 -0.233    0.000 -0.000 -0.591
 C          0.402 -0.087 -0.000    0.000 -0.000 -0.329   -0.000  0.000  0.630
 C          0.418 -0.024 -0.000    0.000 -0.000  0.437    0.000  0.000 -0.124
 F         -0.113  0.173 -0.000   -0.000  0.000  0.031   -0.000  0.000  0.086
 Br        -0.040 -0.074  0.000   -0.000 -0.000  0.009   -0.000  0.000 -0.007
 I         -0.025 -0.009  0.000   -0.000 -0.000 -0.010   -0.000  0.000 -0.002
 Br        -0.030  0.001 -0.000   -0.000  0.000  0.004   -0.000  0.000  0.012
 Cl        -0.186 -0.194 -0.000   -0.000 -0.000  0.026   -0.000 -0.000 -0.038
 I         -0.031  0.003 -0.000   -0.000  0.000 -0.007   -0.000 -0.000 -0.000
 TransDip   0.154  0.043  0.000    0.000  0.000 -0.042    0.000 -0.000 -0.024

 Mode:                19                     20                     21
 Frequency:       624.81                 675.28                 686.90
 Force Cnst:      2.9542                 3.6640                 3.3557
 Red. Mass:      12.8438                13.6376                12.0711
 IR Active:          YES                    YES                    YES
 IR Intens:       12.332                 51.166                  1.094
 Raman Active:       YES                    YES                    YES
               X      Y      Z        X      Y      Z        X      Y      Z
 C          0.392  0.274  0.000    0.195 -0.068 -0.000    0.000  0.000  0.691
 C          0.410 -0.135 -0.000    0.163  0.301 -0.000    0.000  0.000 -0.437
 C          0.083 -0.384 -0.000    0.111  0.369  0.000   -0.000 -0.000  0.204
 C         -0.197 -0.197  0.000   -0.179  0.497 -0.000   -0.000 -0.000 -0.160
 C         -0.178  0.157 -0.000   -0.269  0.304  0.000   -0.000 -0.000  0.241
 C          0.255  0.373  0.000   -0.233  0.255  0.000    0.000  0.000 -0.443
 F         -0.291 -0.021 -0.000    0.091 -0.320  0.000   -0.000  0.000 -0.097
 Br        -0.029 -0.008  0.000   -0.021 -0.050  0.000   -0.000 -0.000  0.007
 I         -0.006  0.010  0.000   -0.004 -0.002  0.000    0.000  0.000 -0.001
 Br         0.006  0.022 -0.000    0.038 -0.074  0.000    0.000  0.000  0.000
 Cl         0.021 -0.067  0.000   -0.032 -0.084 -0.000    0.000  0.000 -0.005
 I         -0.014 -0.005 -0.000    0.009 -0.006 -0.000   -0.000 -0.000  0.003
 TransDip   0.112  0.014  0.000   -0.044  0.225 -0.000    0.000 -0.000  0.034

 Mode:                22                     23                     24
 Frequency:       769.39                 930.34                1064.92
 Force Cnst:      4.3618                 6.6593                 8.1831
 Red. Mass:      12.5059                13.0585                12.2472
 IR Active:          YES                    YES                    YES
 IR Intens:        2.879                 14.924                  2.754
 Raman Active:       YES                    YES                    YES
               X      Y      Z        X      Y      Z        X      Y      Z
 C         -0.179 -0.081  0.000   -0.065  0.123  0.000   -0.153  0.182  0.000
 C         -0.021 -0.418 -0.000   -0.258 -0.032  0.000   -0.436 -0.446 -0.000
 C          0.612 -0.162  0.000   -0.372 -0.036  0.000    0.124  0.002 -0.000
 C          0.213  0.099  0.000    0.289 -0.304  0.000   -0.216  0.390 -0.000
 C          0.074  0.281 -0.000    0.340  0.504 -0.000   -0.091 -0.003  0.000
 C         -0.456  0.081 -0.000   -0.015  0.339 -0.000    0.547  0.087  0.000
 F         -0.099  0.098 -0.000    0.131 -0.285 -0.000    0.077 -0.135 -0.000
 Br         0.019  0.033  0.000    0.006  0.010 -0.000    0.014  0.022 -0.000
 I         -0.020  0.000 -0.000    0.007 -0.002 -0.000    0.001 -0.001  0.000
 Br         0.002  0.005 -0.000   -0.010  0.018 -0.000    0.009 -0.017  0.000
 Cl        -0.057 -0.074  0.000   -0.056 -0.106  0.000    0.000 -0.009 -0.000
 I          0.014  0.001  0.000   -0.001  0.000  0.000   -0.006 -0.000 -0.000
 TransDip   0.043 -0.033  0.000   -0.050  0.113  0.000    0.049 -0.021 -0.000

 Mode:                25                     26                     27
 Frequency:      1208.70                1248.45                1322.26
 Force Cnst:     10.6681                11.0210                12.4030
 Red. Mass:      12.3937                12.0012                12.0404
 IR Active:          YES                    YES                    YES
 IR Intens:        6.500                  1.870                 95.069
 Raman Active:       YES                    YES                    YES
               X      Y      Z        X      Y      Z        X      Y      Z
 C          0.186 -0.295 -0.000   -0.305 -0.150 -0.000   -0.273 -0.197 -0.000
 C          0.200 -0.257 -0.000    0.319 -0.235  0.000   -0.028  0.413 -0.000
 C         -0.453 -0.140 -0.000    0.024  0.426  0.000    0.307 -0.180  0.000
 C         -0.128  0.461 -0.000   -0.423 -0.195 -0.000   -0.407 -0.192 -0.000
 C          0.355  0.295  0.000    0.395 -0.199  0.000    0.115  0.468  0.000
 C          0.012 -0.239  0.000   -0.003  0.365 -0.000    0.281 -0.268  0.000
 F         -0.104  0.187  0.000   -0.008 -0.007  0.000    0.030  0.035  0.000
 Br         0.001  0.008  0.000    0.001  0.001  0.000   -0.002 -0.008  0.000
 I          0.004  0.001  0.000    0.000 -0.000  0.000   -0.001  0.001  0.000
 Br         0.007 -0.016 -0.000    0.000 -0.001 -0.000    0.005  0.001 -0.000
 Cl        -0.031 -0.032 -0.000   -0.001 -0.003 -0.000   -0.010 -0.026 -0.000
 I         -0.002  0.001 -0.000    0.000  0.000 -0.000   -0.002  0.001 -0.000
 TransDip  -0.027  0.077 -0.000    0.033  0.029 -0.000    0.238  0.202 -0.000

 Mode:                28                     29                     30
 Frequency:      1377.58                1532.87                1542.52
 Force Cnst:     13.7760                16.6612                16.8315
 Red. Mass:      12.3207                12.0349                12.0064
 IR Active:          YES                    YES                    YES
 IR Intens:      212.323                 12.684                  3.478
 Raman Active:       YES                    YES                    YES
               X      Y      Z        X      Y      Z        X      Y      Z
 C         -0.289  0.551 -0.000   -0.332  0.302  0.000    0.491  0.384  0.000
 C          0.211  0.179 -0.000    0.454 -0.271 -0.000   -0.252 -0.151 -0.000
 C         -0.016 -0.410 -0.000   -0.128  0.297  0.000    0.126  0.300 -0.000
 C         -0.139  0.292 -0.000    0.173 -0.108 -0.000   -0.343 -0.214 -0.000
 C          0.335 -0.214  0.000   -0.325  0.290 -0.000    0.224  0.090  0.000
 C         -0.231 -0.091  0.000    0.104 -0.410  0.000   -0.236 -0.375  0.000
 F          0.098 -0.187  0.000    0.038 -0.058 -0.000   -0.013 -0.026 -0.000
 Br        -0.006 -0.005  0.000   -0.003 -0.000  0.000    0.000  0.000  0.000
 I          0.000  0.002  0.000   -0.001 -0.000  0.000    0.001 -0.001  0.000
 Br         0.002 -0.004 -0.000   -0.000 -0.000  0.000    0.001  0.000  0.000
 Cl        -0.008  0.005 -0.000    0.003 -0.002  0.000   -0.002  0.002 -0.000
 I          0.002  0.001 -0.000    0.001  0.001 -0.000   -0.000  0.000 -0.000
 TransDip  -0.175  0.433  0.000   -0.067  0.093 -0.000    0.046  0.038  0.000

 STANDARD THERMODYNAMIC QUANTITIES AT   298.15 K  AND     1.00 ATM

   This Molecule has  0 Imaginary Frequencies
   Zero point vibrational energy:       25.140 kcal/mol

   Atom    1 Element C  Has Mass   12.00000
   Atom    2 Element C  Has Mass   12.00000
   Atom    3 Element C  Has Mass   12.00000
   Atom    4 Element C  Has Mass   12.00000
   Atom    5 Element C  Has Mass   12.00000
   Atom    6 Element C  Has Mass   12.00000
   Atom    7 Element F  Has Mass   18.99840
   Atom    8 Element Br Has Mass   78.91830
   Atom    9 Element I  Has Mass  126.90440
   Atom   10 Element Br Has Mass   78.91830
   Atom   11 Element Cl Has Mass   34.96885
   Atom   12 Element I  Has Mass  126.90440
   Molecular Mass:   537.612650 amu
   Principal axes and moments of inertia in amu*Bohr^2:
                             1           2           3
    Eigenvalues --     6276.15273 13193.05148 19469.20421
          X               0.99994     0.01108    -0.00000
          Y              -0.01108     0.99994    -0.00000
          Z               0.00000     0.00000     1.00000
   Rotational Symmetry Number is   1
   The Molecule is an Asymmetric Top
   Translational Enthalpy:        0.889 kcal/mol
   Rotational Enthalpy:           0.889 kcal/mol
   Vibrational Enthalpy:         31.415 kcal/mol
   gas constant (RT):             0.592 kcal/mol
   Translational Entropy:        44.731  cal/mol.K
   Rotational Entropy:           35.731  cal/mol.K
   Vibrational Entropy:          41.888  cal/mol.K

   Total Enthalpy:               33.784 kcal/mol
   Total Entropy:               122.351  cal/mol.K

 ======================================================================

 STANDARD THERMODYNAMIC QUANTITIES FOR ANHARMONIC VIBRATION -- TOSH

   Zero point vibrational energy: ************ kcal/mol

   Vibrational Enthalpy:       Infinity kcal/mol
   Vibrational Entropy:             NaN  cal/mol.K

   Total Enthalpy:             Infinity kcal/mol
   Total Entropy:                   NaN  cal/mol.K

 ======================================================================

 STANDARD THERMODYNAMIC QUANTITIES FOR ANHARMONIC VIBRATION -- VPT2

   Zero point vibrational energy: ************ kcal/mol

   Vibrational Enthalpy:       Infinity kcal/mol
   Vibrational Entropy:             NaN  cal/mol.K

   Total Enthalpy:             Infinity kcal/mol
   Total Entropy:                   NaN  cal/mol.K

 ======================================================================

Archival summary:
1\1\february\FREQ\ProcedureUnspecified\BasisUnspecified\2r2l116\taweetha\MonDec207:45:582019MonDec207:45:582019\0\\#,FREQ,ProcedureUnspecified,BasisUnspecified,\\0,1\I\C,1,2.12339\C,2,1.40233,1,119.845\C,3,1.39265,2,119.441,1,180,0\F,4,1.33704,3,118.819,2,-180,0\C,4,1.38954,3,122.214,2,0,0\C,6,1.40146,4,118.541,3,-0,0\C,7,1.40571,6,120.222,4,-0,0\Cl,7,1.73805,6,119.478,4,-180,0\Br,3,1.89854,2,123.697,1,0,0\Br,8,1.90301,7,118.721,6,-180,0\I,6,2.11525,4,118.358,3,180,0\\\@

 Total job time:  897.45s(wall), 5141.18s(cpu) 
 Mon Dec  2 07:45:58 2019

        *************************************************************
        *                                                           *
        *  Thank you very much for using Q-Chem.  Have a nice day.  *
        *                                                           *
        *************************************************************
