# Supplementary material for: Geometric and energetic data from quantum chemical calculations of halobenzenes and xylenes
Source: Data Brief. 2020 Mar 5;30:105386. doi: 10.1016/j.dib.2020.105386 (PMC7114895; doi:10.1016/j.dib.2020.105386)
Supplement: Supplementary file 1 [file mmc1.zip › halobenzene/B3LYP/FBrIBrFI.out]

                  Welcome to Q-Chem
     A Quantum Leap Into The Future Of Chemistry


 Q-Chem 5.2 (devel), Q-Chem, Inc., Pleasanton, CA (2019)

 Yihan Shao,  Zhengting Gan,  E. Epifanovsky,  A. T. B. Gilbert,  M. Wormit,  
 J. Kussmann,  A. W. Lange,  A. Behn,  Jia Deng,  Xintian Feng,  D. Ghosh,  
 M. Goldey,  P. R. Horn,  L. D. Jacobson,  I. Kaliman,  T. Kus,  A. Landau,  
 Jie Liu,  E. I. Proynov,  R. M. Richard,  R. P. Steele,  E. J. Sundstrom,  
 H. L. Woodcock III,  P. M. Zimmerman,  D. Zuev,  B. Albrecht,  E. Alguire,  
 S. A. Baeppler,  D. Barton,  Z. Benda,  Y. A. Bernard,  E. J. Berquist,  
 K. B. Bravaya,  H. Burton,  D. Casanova,  Chun-Min Chang,  Yunqing Chen,  
 A. Chien,  K. D. Closser,  M. P. Coons,  S. Coriani,  S. Dasgupta,  
 A. L. Dempwolff,  M. Diedenhofen,  Hainam Do,  R. G. Edgar,  Po-Tung Fang,  
 S. Faraji,  S. Fatehi,  Qingguo Feng,  K. D. Fenk,  J. Fosso-Tande,  
 J. Gayvert,  Qinghui Ge,  A. Ghysels,  G. Gidofalvi,  J. Gomes,  
 J. Gonthier,  A. Gunina,  D. Hait,  M. W. D. Hanson-Heine,  
 P. H. P. Harbach,  A. W. Hauser,  M. F. Herbst,  J. E. Herr,  
 E. G. Hohenstein,  Z. C. Holden,  Kerwin Hui,  B. C. Huynh,  T.-C. Jagau,  
 Hyunjun Ji,  B. Kaduk,  K. Khistyaev,  Jaehoon Kim,  P. Klunzinger,  K. Koh,  
 D. Kosenkov,  L. Koulias,  T. Kowalczyk,  C. M. Krauter,  A. Kunitsa,  
 Ka Un Lao,  A. Laurent,  K. V. Lawler,  Joonho Lee,  D. Lefrancois,  
 S. Lehtola,  D. S. Levine,  Yi-Pei Li,  You-Sheng Lin,  Fenglai Liu,  
 E. Livshits,  A. Luenser,  P. Manohar,  E. Mansoor,  S. F. Manzer,  
 Shan-Ping Mao,  Yuezhi Mao,  N. Mardirossian,  A. V. Marenich,  
 T. Markovich,  L. A. Martinez-Martinez,  S. A. Maurer,  N. J. Mayhall,  
 S. C. McKenzie,  J.-M. Mewes,  P. Morgante,  A. F. Morrison,  
 J. W. Mullinax,  K. Nanda,  T. S. Nguyen-Beck,  R. Olivares-Amaya,  
 J. A. Parkhill,  Zheng Pei,  T. M. Perrine,  F. Plasser,  P. Pokhilko,  
 S. Prager,  A. Prociuk,  E. Ramos,  D. R. Rehn,  F. Rob,  M. Scheurer,  
 M. Schneider,  N. Sergueev,  S. M. Sharada,  S. Sharma,  D. W. Small,  
 T. Stauch,  T. Stein,  Yu-Chuan Su,  A. J. W. Thom,  A. Tkatchenko,  
 T. Tsuchimochi,  N. M. Tubman,  L. Vogt,  M. L. Vidal,  O. Vydrov,  
 M. A. Watson,  J. Wenzel,  M. de Wergifosse,  T. A. Wesolowski,  A. White,  
 J. Witte,  A. Yamada,  Jun Yang,  K. Yao,  S. Yeganeh,  S. R. Yost,  
 Zhi-Qiang You,  A. Zech,  Igor Ying Zhang,  Xing Zhang,  Yan Zhao,  
 Ying Zhu,  B. R. Brooks,  G. K. L. Chan,  C. J. Cramer,  M. S. Gordon,  
 W. J. Hehre,  A. Klamt,  M. W. Schmidt,  C. D. Sherrill,  D. G. Truhlar,  
 A. Aspuru-Guzik,  R. Baer,  A. T. Bell,  N. A. Besley,  Jeng-Da Chai,  
 A. E. DePrince, III,  R. A. DiStasio Jr.,  A. Dreuw,  B. D. Dunietz,  
 T. R. Furlani,  Chao-Ping Hsu,  Yousung Jung,  Jing Kong,  D. S. Lambrecht,  
 WanZhen Liang,  C. Ochsenfeld,  V. A. Rassolov,  L. V. Slipchenko,  
 J. E. Subotnik,  T. Van Voorhis,  J. M. Herbert,  A. I. Krylov,  
 P. M. W. Gill,  M. Head-Gordon

 Contributors to earlier versions of Q-Chem not listed above: 
 R. D. Adamson,  B. Austin,  J. Baker,  G. J. O. Beran,  K. Brandhorst,  
 S. T. Brown,  E. F. C. Byrd,  A. K. Chakraborty,  C.-L. Cheng,  
 Siu Hung Chien,  D. M. Chipman,  D. L. Crittenden,  H. Dachsel,  
 R. J. Doerksen,  A. D. Dutoi,  L. Fusti-Molnar,  W. A. Goddard III,  
 A. Golubeva-Zadorozhnaya,  S. R. Gwaltney,  G. Hawkins,  A. Heyden,  
 S. Hirata,  G. Kedziora,  F. J. Keil,  C. Kelley,  Jihan Kim,  R. A. King,  
 R. Z. Khaliullin,  P. P. Korambath,  W. Kurlancheek,  A. M. Lee,  M. S. Lee,  
 S. V. Levchenko,  Ching Yeh Lin,  D. Liotard,  R. C. Lochan,  I. Lotan,  
 P. E. Maslen,  N. Nair,  D. P. O'Neill,  D. Neuhauser,  E. Neuscamman,  
 C. M. Oana,  R. Olson,  B. Peters,  R. Peverati,  P. A. Pieniazek,  
 Y. M. Rhee,  J. Ritchie,  M. A. Rohrdanz,  E. Rosta,  N. J. Russ,  
 H. F. Schaefer III,  N. E. Schultz,  N. Shenvi,  A. C. Simmonett,  A. Sodt,  
 D. Stuck,  K. S. Thanthiriwatte,  V. Vanovschi,  Tao Wang,  A. Warshel,  
 C. F. Williams,  Q. Wu,  X. Xu,  W. Zhang

 Please cite Q-Chem as follows:
 Y. Shao et al., Mol. Phys. 113, 184-215 (2015)
 DOI: 10.1080/00268976.2014.952696

 Q-Chem 5.2.1 for Intel X86 EM64T Linux

 Parts of Q-Chem use Armadillo 8.300.2 (Tropical Shenanigans).
 http://arma.sourceforge.net/

 Q-Chem begins on Mon Dec  2 07:45:58 2019  

Host: 
0

     Scratch files written to /scratch/taweetham/qchem1220//
NAlpha2: 230
NElect   230
Mult     1

Checking the input file for inconsistencies... 	...done.

--------------------------------------------------------------
User input:
--------------------------------------------------------------
$MOLECULE
0 1
C   
C	1	CC
C	2	CC	1	120.0		
C	3	CC	2	120.0	1	0.0
C	4	CC	3	120.0	2	0.0	
C	5 	CC	4	120.0	3	0.0
F	1	CF	2	120.0	3	180.0
Br	2	CBr	3	120.0	4	180.0
I	3	CI	4	120.0	5	180.0
Br	4	CBr	5	120.0	6	180.0
F	5	CF	6	120.0	1	180.0
I	6	CI	1	120.0	2	180.0

CC=1.39483
CH=1.08673
CF=1.33960
CCl=1.72090
CBr=1.89068
CI=2.07886
$END

$REM
   JOB_TYPE	OPTIMIZATION
   BASIS	6-311++G**
   METHOD	B3LYP
   MEM_TOTAL	64000
   SYM_IGNORE	TRUE
$END

--------------------------------------------------------------
 ----------------------------------------------------------------
             Standard Nuclear Orientation (Angstroms)
    I     Atom           X                Y                Z
 ----------------------------------------------------------------
    1      C       0.0000000000     0.0000000000     0.0000000000
    2      C       0.0000000000     0.0000000000     1.3948300000
    3      C       1.2079582140     0.0000000000     2.0922450000
    4      C       2.4159164279     0.0000000000     1.3948300000
    5      C       2.4159164279     0.0000000000    -0.0000000000
    6      C       1.2079582140     0.0000000000    -0.6974150000
    7      F      -1.1601276309    -0.0000000000    -0.6698000000
    8      Br     -1.6373769104    -0.0000000000     2.3401700000
    9      I       1.2079582140    -0.0000000000     4.1711050000
   10      Br      4.0532933383    -0.0000000000     2.3401700000
   11      F       3.5760440588    -0.0000000000    -0.6698000000
   12      I       1.2079582140    -0.0000000000    -2.7762750000
 ----------------------------------------------------------------
 Nuclear Repulsion Energy =        2991.99372381 hartrees
 There are      115 alpha and      115 beta electrons
 Requested basis set is 6-311++G(d,p)
 There are 134 shells and 396 basis functions

 Total QAlloc Memory Limit  64000 MB
 Mega-Array Size       188 MB
 MEM_STATIC part       192 MB
 A cutoff of  1.0D-11 yielded   5611 shell pairs
 There are     54296 function pairs (     60371 Cartesian)
 Smallest overlap matrix eigenvalue = 1.21E-06

 Q-Chem warning in module stvman/mkSTV.C, line 318:

 Overlap eigenvalue is smaller than square root of threshold
 Use THRESH >= 12 to get rid of this warning


 Scale SEOQF with 1.000000e-01/1.000000e-01/1.000000e-01

 Standard Electronic Orientation quadrupole field applied
 Nucleus-field energy     =    -0.0000001530 hartrees
 Guess from superposition of atomic densities
 Warning:  Energy on first SCF cycle will be non-variational
 SAD guess density has 230.000000 electrons

 -----------------------------------------------------------------------
  General SCF calculation program by
  Eric Jon Sundstrom, Paul Horn, Yuezhi Mao, Dmitri Zuev, Alec White,
  David Stuck, Shaama M.S., Shane Yost, Joonho Lee, David Small,
  Daniel Levine, Susi Lehtola, Hugh Burton, Evgeny Epifanovsky,
  Bang C. Huynh
 -----------------------------------------------------------------------
 Exchange:     0.2000 Hartree-Fock + 0.0800 Slater + 0.7200 B88
 Correlation:  0.1900 VWN1RPA + 0.8100 LYP
 Using SG-1 standard quadrature grid
 using 6 threads for integral computing
 -------------------------------------------------------
 OpenMP Integral computing Module                
 Release: version 2.0, May 2017, Q-Chem Inc. Pleasanton 
 -------------------------------------------------------
 A restricted SCF calculation will be
 performed using DIIS
 SCF converges when DIIS error is below 1.0e-08
 ---------------------------------------
  Cycle       Energy         DIIS error
 ---------------------------------------
    1  -19418.1194797117      2.98e-02  
    2  -19415.6641693980      2.20e-03  
    3  -19415.6139744953      2.65e-03  
    4  -19415.7058759865      8.09e-04  
    5  -19415.7189752381      2.64e-04  
    6  -19415.7200185556      7.87e-05  
    7  -19415.7201168052      2.92e-05  
    8  -19415.7201325672      1.11e-05  
    9  -19415.7201345000      1.69e-06  
   10  -19415.7201345332      5.25e-07  
   11  -19415.7201345367      2.38e-07  
   12  -19415.7201345384      4.45e-08  
   13  -19415.7201345383      1.56e-08  
   14  -19415.7201345394      4.69e-09  Convergence criterion met
 ---------------------------------------
 SCF time:   CPU 236.12s  wall 43.00s 
 SCF   energy in the final basis set =   -19415.7201345394
 Total energy in the final basis set =   -19415.7201345394

 --------------------------------------------------------------

                    Orbital Energies (a.u.)
 --------------------------------------------------------------

 Alpha MOs
 -- Occupied --
*****************-482.8588-482.8588-176.3251-176.3217-165.7290-165.7267
********-165.7255-165.7234-165.7231 -62.5117 -62.5117 -56.3325 -56.3325
-56.3283 -56.3283 -56.3280 -56.3280 -35.8216 -35.8183 -31.3151 -31.3117
-31.3088 -31.3084 -31.3057 -31.3050 -24.7329 -24.7329 -22.9655 -22.9641
-22.9638 -22.9621 -22.9608 -22.9604 -22.9594 -22.9594 -22.9561 -22.9561
-10.3181 -10.3181 -10.2771 -10.2771 -10.2711 -10.2670  -8.7207  -8.7207
 -6.5529  -6.5529  -6.5390  -6.5390  -6.5382  -6.5382  -6.3711  -6.3681
 -4.7843  -4.7810  -4.7686  -4.7679  -4.7660  -4.7648  -2.6636  -2.6636
 -2.6600  -2.6600  -2.6593  -2.6593  -2.6482  -2.6482  -2.6481  -2.6481
 -2.0502  -2.0471  -2.0452  -2.0447  -2.0423  -2.0415  -2.0312  -2.0310
 -2.0284  -2.0283  -1.2759  -1.2754  -0.9400  -0.8649  -0.8508  -0.7907
 -0.7670  -0.7261  -0.6647  -0.6584  -0.6341  -0.5866  -0.5858  -0.5472
 -0.5246  -0.5081  -0.4877  -0.4675  -0.4404  -0.4308  -0.4215  -0.4205
 -0.3868  -0.3636  -0.3592  -0.3383  -0.3235  -0.3126  -0.2946  -0.2891
 -0.2722  -0.2646  -0.2604
 -- Virtual --
 -0.0930  -0.0693  -0.0570  -0.0552  -0.0250  -0.0124  -0.0043   0.0233
  0.0245   0.0396   0.0458   0.0489   0.0565   0.0574   0.0655   0.0745
  0.0753   0.0825   0.0849   0.0911   0.0954   0.1042   0.1143   0.1161
  0.1236   0.1342   0.1350   0.1381   0.1491   0.1594   0.1714   0.1758
  0.1766   0.1899   0.1944   0.2084   0.2093   0.2115   0.2117   0.2258
  0.2282   0.2360   0.2363   0.2473   0.2621   0.2690   0.2819   0.2850
  0.2996   0.3140   0.3278   0.3286   0.3336   0.3466   0.3655   0.3785
  0.3879   0.3913   0.3989   0.3995   0.4006   0.4099   0.4116   0.4221
  0.4282   0.4291   0.4493   0.4497   0.4634   0.4642   0.4857   0.4865
  0.4980   0.5051   0.5144   0.5213   0.5391   0.5432   0.5503   0.5593
  0.5789   0.5789   0.5799   0.5909   0.6061   0.6142   0.6282   0.6338
  0.6642   0.6729   0.6784   0.6944   0.6995   0.7222   0.7313   0.7479
  0.7624   0.7956   0.8036   0.8039   0.8445   0.8529   0.8609   0.8718
  0.9184   0.9303   0.9596   0.9794   1.0040   1.0063   1.0631   1.0669
  1.0748   1.0829   1.0987   1.1400   1.1729   1.2038   1.2381   1.2894
  1.2965   1.3372   1.3406   1.3597   1.4096   1.4141   1.4173   1.4339
  1.4384   1.4510   1.4630   1.4700   1.4864   1.5123   1.5525   1.5578
  1.5865   1.6169   1.7114   1.7162   1.7444   1.7520   1.8053   1.8121
  1.8360   1.8429   1.8814   2.0062   2.0064   2.0178   2.0320   2.0409
  2.0970   2.1192   2.1711   2.1883   2.1923   2.2347   2.2485   2.2865
  2.3104   2.3418   2.3616   2.4299   2.5609   2.6873   2.6890   2.7864
  2.8052   2.8083   2.9378   3.0112   3.0257   3.0340   3.0750   3.1434
  3.1625   3.3769   3.3916   3.6267   3.7466   3.7495   3.7496   3.7499
  3.8397   3.9055   3.9439   3.9532   3.9549   3.9588   3.9775   3.9889
  3.9893   4.0065   4.0228   4.0271   4.0411   4.0521   4.0651   4.0660
  4.0874   4.1097   4.1380   4.1776   4.2431   4.2773   4.2781   4.2966
  4.4058   4.4069   4.4776   4.5476   4.8163   4.8325   4.8478   5.9991
  6.0195   6.0998   6.1256   6.1456   6.1787   6.2899   6.3061   6.4310
  6.4315   6.6524   6.7485   6.7495   6.7633   7.5460   7.5560   7.6709
  7.6767   7.7471   7.7694  23.2545  23.7768  23.7821  23.9441  23.9508
 24.0420  27.8918  27.9360  28.3388  28.3547  28.4168  28.4200  28.4317
 28.4365  28.5202  28.5255  28.5409  28.5510  28.5548  28.5577  28.6148
 28.6269  28.7230  28.7421  47.9738  48.0083  66.7679  66.7716 127.8797
127.8929 127.9401 127.9561 127.9736 127.9796 151.6827 151.7223 289.7424
289.7522 289.8678 289.8759 289.9692 289.98961020.78341020.82771901.8469
********
 --------------------------------------------------------------

          Ground-State Mulliken Net Atomic Charges

     Atom                 Charge (a.u.)
  ----------------------------------------
      1 C                    -2.181695
      2 C                     1.679678
      3 C                    -1.117646
      4 C                     1.679678
      5 C                    -2.181695
      6 C                     2.435449
      7 F                    -0.079795
      8 Br                   -0.164545
      9 I                     0.105645
     10 Br                   -0.164545
     11 F                    -0.079795
     12 I                     0.069268
  ----------------------------------------
  Sum of atomic charges =     0.000000

 -----------------------------------------------------------------
                    Cartesian Multipole Moments
 -----------------------------------------------------------------
    Charge (ESU x 10^10)
                -0.0000
    Dipole Moment (Debye)
         X      -0.0000      Y      -0.0000      Z       0.6491
       Tot       0.6491
    Quadrupole Moments (Debye-Ang)
        XX    -139.8273     XY      -0.0000     YY    -137.3922
        XZ       0.7841     YZ       0.0000     ZZ    -127.3383
    Octopole Moments (Debye-Ang^2)
       XXX    -506.7165    XXY      -0.0000    XYY    -165.9640
       YYY      -0.0000    XXZ    -120.0211    XYZ       0.0000
       YYZ    -144.3632    XZZ    -153.8194    YZZ      -0.0000
       ZZZ    -404.8807
    Hexadecapole Moments (Debye-Ang^3)
      XXXX   -3616.6527   XXXY      -0.0000   XXYY    -645.6600
      XYYY       0.0000   YYYY    -170.3224   XXXZ    -437.2295
      XXYZ       0.0000   XYYZ    -174.3847   YYYZ       0.0000
      XXZZ   -1532.4289   XYZZ       0.0000   YYZZ   -1037.8404
      XZZZ    -489.0789   YZZZ       0.0000   ZZZZ   -5457.0228
 -----------------------------------------------------------------
 Calculating analytic gradient of the SCF energy
 Gradient of SCF Energy
            1           2           3           4           5           6
    1  -0.0046067   0.0057744   0.0000000  -0.0057744   0.0046067  -0.0000000
    2   0.0000000   0.0000000  -0.0000000   0.0000000   0.0000000  -0.0000000
    3  -0.0058024   0.0015903   0.0025294   0.0015903  -0.0058024   0.0018427
            7           8           9          10          11          12
    1  -0.0050470   0.0092214   0.0000000  -0.0092214   0.0050470   0.0000000
    2  -0.0000000  -0.0000000   0.0000000  -0.0000000  -0.0000000  -0.0000000
    3  -0.0025712   0.0072496  -0.0155417   0.0072496  -0.0025712   0.0102371
 Max gradient component =       1.554E-02
 RMS gradient           =       4.936E-03
 Gradient time:  CPU 80.20 s  wall 13.48 s
 Geometry Optimization Parameters
   NAtoms,    NIC,     NZ,  NCons,   NDum,   NFix, NCnnct, MaxDiis
       12      78      12       0       0       0       0       0


** GEOMETRY OPTIMIZATION IN DELOCALIZED INTERNAL COORDINATES **
   Searching for a Minimum

   Optimization Cycle:   1

                       Coordinates (Angstroms)
     ATOM                X               Y               Z
      1  C         0.0000000000    0.0000000000    0.0000000000
      2  C         0.0000000000    0.0000000000    1.3948300000
      3  C         1.2079582140    0.0000000000    2.0922450000
      4  C         2.4159164279    0.0000000000    1.3948300000
      5  C         2.4159164279    0.0000000000    0.0000000000
      6  C         1.2079582140    0.0000000000   -0.6974150000
      7  F        -1.1601276309    0.0000000000   -0.6698000000
      8  Br       -1.6373769104    0.0000000000    2.3401700000
      9  I         1.2079582140    0.0000000000    4.1711050000
     10  Br        4.0532933383    0.0000000000    2.3401700000
     11  F         3.5760440588    0.0000000000   -0.6698000000
     12  I         1.2079582140    0.0000000000   -2.7762750000
   Point Group: c1    Number of degrees of freedom:    30


   Energy is -19415.720134539


 Attempting to generate delocalized internal coordinates
 Initial Hessian constructed with Jon Baker's OPTIMIZE code

 19 Hessian modes will be used to form the next step
  Hessian Eigenvalues:
     0.124424    0.124424    0.201019    0.250000    0.250000    0.250000
     0.250000    0.250000    0.250000    0.250000    0.250000    0.250000
     0.426727    0.464882    0.464882    0.464882    0.464882    0.572947
     0.572947

 Minimum search - taking simple RFO step
 Searching for Lamda that Minimizes Along All modes
 Value Taken    Lamda =  -0.01213394
 Step Taken.  Stepsize is  0.228981

                             Maximum     Tolerance    Cnvgd?
         Gradient           0.050270      0.000300      NO
         Displacement       0.172412      0.001200      NO
         Energy change     *********      0.000001      NO


 New Cartesian Coordinates Obtained by Inverse Iteration

 Displacement from previous Coordinates is:  0.506751
 ----------------------------------------------------------------
             Standard Nuclear Orientation (Angstroms)
    I     Atom           X                Y                Z
 ----------------------------------------------------------------
    1      C       0.0195320780     0.0000000000     0.0223436328
    2      C      -0.0055043007     0.0000000000     1.4143595977
    3      C       1.2079582139     0.0000000000     2.1414853241
    4      C       2.4214207289     0.0000000000     1.4143595972
    5      C       2.3963843505     0.0000000000     0.0223436328
    6      C       1.2079582140     0.0000000000    -0.6930053420
    7      F      -1.1352929358     0.0000000000    -0.6464065358
    8      Br     -1.7321000501     0.0000000000     2.2109754642
    9      I       1.2079582139     0.0000000000     4.2805709254
   10      Br      4.1480164776     0.0000000000     2.2109754651
   11      F       3.5512093642     0.0000000000    -0.6464065361
   12      I       1.2079582130     0.0000000000    -2.8115352255
 ----------------------------------------------------------------
 Nuclear Repulsion Energy =        2941.17327383 hartrees
 There are      115 alpha and      115 beta electrons
 Applying Cartesian multipole field
    Component          Value
    ---------          -----
     (2,0,0)        1.00000E-11
     (0,2,0)        2.00000E-11
     (0,0,2)       -3.00000E-11
 Nucleus-field energy     =    -0.0000001539 hartrees
 Requested basis set is 6-311++G(d,p)
 There are 134 shells and 396 basis functions
 A cutoff of  1.0D-11 yielded   5598 shell pairs
 There are     54185 function pairs (     60222 Cartesian)
 Smallest overlap matrix eigenvalue = 1.13E-06

 Q-Chem warning in module stvman/mkSTV.C, line 318:

 Overlap eigenvalue is smaller than square root of threshold
 Use THRESH >= 12 to get rid of this warning

 Guess MOs from SCF MO coefficient file

 -----------------------------------------------------------------------
  General SCF calculation program by
  Eric Jon Sundstrom, Paul Horn, Yuezhi Mao, Dmitri Zuev, Alec White,
  David Stuck, Shaama M.S., Shane Yost, Joonho Lee, David Small,
  Daniel Levine, Susi Lehtola, Hugh Burton, Evgeny Epifanovsky,
  Bang C. Huynh
 -----------------------------------------------------------------------
 Exchange:     0.2000 Hartree-Fock + 0.0800 Slater + 0.7200 B88
 Correlation:  0.1900 VWN1RPA + 0.8100 LYP
 Using SG-1 standard quadrature grid
 using 6 threads for integral computing
 -------------------------------------------------------
 OpenMP Integral computing Module                
 Release: version 2.0, May 2017, Q-Chem Inc. Pleasanton 
 -------------------------------------------------------
 A restricted SCF calculation will be
 performed using DIIS
 SCF converges when DIIS error is below 1.0e-08
 ---------------------------------------
  Cycle       Energy         DIIS error
 ---------------------------------------
    1  -19415.7127202081      1.01e-03  
    2  -19415.7221256243      3.02e-04  
    3  -19415.7187364933      5.07e-04  
    4  -19415.7236806297      9.17e-05  
    5  -19415.7238237650      1.58e-05  
    6  -19415.7238277339      6.21e-06  
    7  -19415.7238283521      2.81e-06  
    8  -19415.7238284882      4.87e-07  
    9  -19415.7238284914      2.67e-07  
   10  -19415.7238284930      4.09e-08  
   11  -19415.7238284963      1.97e-08  
   12  -19415.7238284973      3.35e-09  Convergence criterion met
 ---------------------------------------
 SCF time:   CPU 206.40s  wall 38.00s 
 SCF   energy in the final basis set =   -19415.7238284973
 Total energy in the final basis set =   -19415.7238284973

 --------------------------------------------------------------

                    Orbital Energies (a.u.)
 --------------------------------------------------------------

 Alpha MOs
 -- Occupied --
*****************-482.8591-482.8591-176.3268-176.3248-165.7307-165.7287
********-165.7282-165.7264-165.7263 -62.5119 -62.5119 -56.3327 -56.3327
-56.3284 -56.3284 -56.3282 -56.3282 -35.8231 -35.8212 -31.3168 -31.3148
-31.3102 -31.3099 -31.3083 -31.3079 -24.7310 -24.7310 -22.9672 -22.9657
-22.9654 -22.9652 -22.9637 -22.9634 -22.9608 -22.9608 -22.9589 -22.9589
-10.3160 -10.3160 -10.2804 -10.2795 -10.2793 -10.2662  -8.7207  -8.7207
 -6.5531  -6.5531  -6.5389  -6.5389  -6.5382  -6.5382  -6.3723  -6.3704
 -4.7857  -4.7835  -4.7697  -4.7690  -4.7680  -4.7670  -2.6639  -2.6639
 -2.6598  -2.6598  -2.6594  -2.6594  -2.6480  -2.6480  -2.6480  -2.6480
 -2.0513  -2.0491  -2.0464  -2.0459  -2.0445  -2.0438  -2.0321  -2.0319
 -2.0303  -2.0302  -1.2773  -1.2768  -0.9358  -0.8621  -0.8467  -0.7897
 -0.7642  -0.7192  -0.6642  -0.6569  -0.6367  -0.5875  -0.5847  -0.5419
 -0.5255  -0.5088  -0.4854  -0.4672  -0.4386  -0.4254  -0.4202  -0.4191
 -0.3861  -0.3614  -0.3556  -0.3292  -0.3210  -0.3135  -0.2941  -0.2899
 -0.2753  -0.2713  -0.2627
 -- Virtual --
 -0.0995  -0.0720  -0.0676  -0.0548  -0.0253  -0.0212  -0.0066   0.0231
  0.0248   0.0402   0.0460   0.0497   0.0570   0.0577   0.0674   0.0748
  0.0756   0.0841   0.0859   0.0921   0.0963   0.1025   0.1123   0.1161
  0.1214   0.1359   0.1400   0.1405   0.1463   0.1531   0.1703   0.1750
  0.1790   0.1898   0.1915   0.1940   0.2069   0.2097   0.2132   0.2261
  0.2282   0.2306   0.2350   0.2498   0.2558   0.2739   0.2795   0.2832
  0.2960   0.3139   0.3281   0.3295   0.3400   0.3440   0.3632   0.3830
  0.3921   0.3926   0.3946   0.3997   0.4012   0.4090   0.4121   0.4258
  0.4282   0.4479   0.4503   0.4517   0.4600   0.4671   0.4684   0.4867
  0.4944   0.4978   0.5107   0.5205   0.5335   0.5438   0.5472   0.5618
  0.5722   0.5754   0.5827   0.5945   0.5959   0.6018   0.6376   0.6392
  0.6672   0.6687   0.6730   0.6805   0.6928   0.7144   0.7168   0.7397
  0.7509   0.7946   0.8016   0.8022   0.8423   0.8429   0.8597   0.8698
  0.9115   0.9306   0.9655   0.9682   1.0005   1.0118   1.0615   1.0696
  1.0730   1.0828   1.0868   1.1509   1.1640   1.1949   1.2338   1.2773
  1.2880   1.3338   1.3466   1.3519   1.4094   1.4148   1.4164   1.4316
  1.4358   1.4475   1.4581   1.4604   1.4776   1.5192   1.5467   1.5511
  1.5937   1.6199   1.7066   1.7194   1.7405   1.7601   1.7998   1.8096
  1.8325   1.8438   1.8805   2.0035   2.0060   2.0150   2.0179   2.0323
  2.0959   2.1065   2.1666   2.1895   2.1996   2.2185   2.2448   2.2773
  2.2920   2.3343   2.3588   2.4339   2.5601   2.6867   2.6876   2.7788
  2.8006   2.8122   2.9425   3.0214   3.0219   3.0287   3.0637   3.1397
  3.1706   3.3789   3.3805   3.6183   3.7438   3.7454   3.7509   3.7514
  3.8389   3.9163   3.9452   3.9562   3.9588   3.9610   3.9860   3.9863
  3.9887   4.0002   4.0171   4.0238   4.0506   4.0544   4.0593   4.0623
  4.1048   4.1058   4.1320   4.1727   4.2300   4.2662   4.2718   4.2975
  4.4025   4.4081   4.4493   4.5286   4.8069   4.8187   4.8546   5.9976
  6.0129   6.0951   6.1165   6.1379   6.1584   6.2912   6.3046   6.4318
  6.4362   6.6393   6.7452   6.7547   6.7717   7.5445   7.5567   7.6526
  7.6838   7.7414   7.7656  23.2599  23.7607  23.7754  23.9201  23.9470
 24.0419  27.8692  27.9214  28.3369  28.3482  28.4125  28.4130  28.4182
 28.4280  28.5182  28.5230  28.5379  28.5460  28.5510  28.5529  28.6057
 28.6203  28.7137  28.7376  47.9656  48.0072  66.7659  66.7723 127.8777
127.8868 127.9361 127.9483 127.9660 127.9691 151.6627 151.7087 289.7404
289.7523 289.8468 289.8813 289.9623 289.98621020.77341020.82641901.8259
********
 --------------------------------------------------------------

          Ground-State Mulliken Net Atomic Charges

     Atom                 Charge (a.u.)
  ----------------------------------------
      1 C                    -2.166500
      2 C                     1.592489
      3 C                    -1.061199
      4 C                     1.592489
      5 C                    -2.166500
      6 C                     2.429006
      7 F                    -0.066697
      8 Br                   -0.139553
      9 I                     0.113767
     10 Br                   -0.139553
     11 F                    -0.066697
     12 I                     0.078949
  ----------------------------------------
  Sum of atomic charges =     0.000000

 -----------------------------------------------------------------
                    Cartesian Multipole Moments
 -----------------------------------------------------------------
    Charge (ESU x 10^10)
                -0.0000
    Dipole Moment (Debye)
         X      -0.0000      Y       0.0000      Z       0.4959
       Tot       0.4959
    Quadrupole Moments (Debye-Ang)
        XX    -139.1385     XY       0.0000     YY    -137.6451
        XZ       0.5990     YZ      -0.0000     ZZ    -127.3359
    Octopole Moments (Debye-Ang^2)
       XXX    -504.2205    XXY      -0.0000    XYY    -166.2695
       YYY      -0.0000    XXZ    -120.2379    XYZ      -0.0000
       YYZ    -143.3452    XZZ    -153.8165    YZZ      -0.0000
       ZZZ    -401.7882
    Hexadecapole Moments (Debye-Ang^3)
      XXXX   -3679.4939   XXXY      -0.0000   XXYY    -665.1689
      XYYY       0.0000   YYYY    -170.9605   XXXZ    -437.4751
      XXYZ      -0.0000   XYYZ    -173.1550   YYYZ      -0.0000
      XXZZ   -1579.7264   XYZZ       0.0000   YYZZ   -1051.7315
      XZZZ    -485.3434   YZZZ      -0.0000   ZZZZ   -5495.8526
 -----------------------------------------------------------------
 Calculating analytic gradient of the SCF energy
 Gradient of SCF Energy
            1           2           3           4           5           6
    1  -0.0006191  -0.0046701   0.0000000   0.0046701   0.0006191  -0.0000000
    2  -0.0000000   0.0000000  -0.0000000   0.0000000  -0.0000000   0.0000000
    3   0.0000179  -0.0061185   0.0059051  -0.0061185   0.0000179   0.0052762
            7           8           9          10          11          12
    1   0.0007788  -0.0018750   0.0000000   0.0018750  -0.0007788  -0.0000000
    2   0.0000000  -0.0000000  -0.0000000  -0.0000000  -0.0000000   0.0000000
    3   0.0014522  -0.0028218   0.0069234  -0.0028218   0.0014522  -0.0031643
 Max gradient component =       6.923E-03
 RMS gradient           =       2.730E-03
 Gradient time:  CPU 78.05 s  wall 13.12 s
 Geometry Optimization Parameters
   NAtoms,    NIC,     NZ,  NCons,   NDum,   NFix, NCnnct, MaxDiis
       12      78      12       0       0       0       0       0

 Cartesian Hessian Update
 Hessian updated using BFGS update


** GEOMETRY OPTIMIZATION IN DELOCALIZED INTERNAL COORDINATES **
   Searching for a Minimum

   Optimization Cycle:   2

                       Coordinates (Angstroms)
     ATOM                X               Y               Z
      1  C         0.0195320780    0.0000000000    0.0223436328
      2  C        -0.0055043007    0.0000000000    1.4143595977
      3  C         1.2079582139    0.0000000000    2.1414853241
      4  C         2.4214207289    0.0000000000    1.4143595972
      5  C         2.3963843505    0.0000000000    0.0223436328
      6  C         1.2079582140    0.0000000000   -0.6930053420
      7  F        -1.1352929358    0.0000000000   -0.6464065358
      8  Br       -1.7321000501    0.0000000000    2.2109754642
      9  I         1.2079582139    0.0000000000    4.2805709254
     10  Br        4.1480164776    0.0000000000    2.2109754651
     11  F         3.5512093642    0.0000000000   -0.6464065361
     12  I         1.2079582130    0.0000000000   -2.8115352255
   Point Group: c1    Number of degrees of freedom:    30


   Energy is -19415.723828497

 Hessian updated using BFGS update

  9 Hessian modes will be used to form the next step
  Hessian Eigenvalues:
     0.124290    0.134797    0.200845    0.242662    0.288105    0.448897
     0.464838    0.513147    0.575604

 Minimum search - taking simple RFO step
 Searching for Lamda that Minimizes Along All modes
 Value Taken    Lamda =  -0.00120902
 Step Taken.  Stepsize is  0.059908

                             Maximum     Tolerance    Cnvgd?
         Gradient           0.018932      0.000300      NO
         Displacement       0.043237      0.001200      NO
         Energy change     -0.003694      0.000001      NO


 New Cartesian Coordinates Obtained by Inverse Iteration

 Displacement from previous Coordinates is:  0.127362
 ----------------------------------------------------------------
             Standard Nuclear Orientation (Angstroms)
    I     Atom           X                Y                Z
 ----------------------------------------------------------------
    1      C       0.0182824094     0.0000000000     0.0190398611
    2      C      -0.0028659312     0.0000000000     1.4132335444
    3      C       1.2079582132     0.0000000000     2.1279149479
    4      C       2.4187823575     0.0000000000     1.4132335414
    5      C       2.3976340202     0.0000000000     0.0190398596
    6      C       1.2079582143     0.0000000000    -0.6978977479
    7      F      -1.1361977588     0.0000000000    -0.6520254403
    8      Br     -1.7120264790     0.0000000000     2.2450138983
    9      I       1.2079582134     0.0000000000     4.2475182140
   10      Br      4.1279429048     0.0000000000     2.2450138957
   11      F       3.5521141893     0.0000000000    -0.6520254403
   12      I       1.2079582142     0.0000000000    -2.8079991339
 ----------------------------------------------------------------
 Nuclear Repulsion Energy =        2953.20908209 hartrees
 There are      115 alpha and      115 beta electrons
 Applying Cartesian multipole field
    Component          Value
    ---------          -----
     (2,0,0)        1.00000E-11
     (0,2,0)        2.00000E-11
     (0,0,2)       -3.00000E-11
 Nucleus-field energy     =    -0.0000001536 hartrees
 Requested basis set is 6-311++G(d,p)
 There are 134 shells and 396 basis functions
 A cutoff of  1.0D-11 yielded   5594 shell pairs
 There are     54139 function pairs (     60168 Cartesian)
 Smallest overlap matrix eigenvalue = 1.12E-06

 Q-Chem warning in module stvman/mkSTV.C, line 318:

 Overlap eigenvalue is smaller than square root of threshold
 Use THRESH >= 12 to get rid of this warning

 Guess MOs from SCF MO coefficient file

 -----------------------------------------------------------------------
  General SCF calculation program by
  Eric Jon Sundstrom, Paul Horn, Yuezhi Mao, Dmitri Zuev, Alec White,
  David Stuck, Shaama M.S., Shane Yost, Joonho Lee, David Small,
  Daniel Levine, Susi Lehtola, Hugh Burton, Evgeny Epifanovsky,
  Bang C. Huynh
 -----------------------------------------------------------------------
 Exchange:     0.2000 Hartree-Fock + 0.0800 Slater + 0.7200 B88
 Correlation:  0.1900 VWN1RPA + 0.8100 LYP
 Using SG-1 standard quadrature grid
 using 6 threads for integral computing
 -------------------------------------------------------
 OpenMP Integral computing Module                
 Release: version 2.0, May 2017, Q-Chem Inc. Pleasanton 
 -------------------------------------------------------
 A restricted SCF calculation will be
 performed using DIIS
 SCF converges when DIIS error is below 1.0e-08
 ---------------------------------------
  Cycle       Energy         DIIS error
 ---------------------------------------
    1  -19415.7238400795      2.42e-04  
    2  -19415.7243183412      9.21e-05  
    3  -19415.7239704933      1.57e-04  
    4  -19415.7244870545      1.90e-05  
    5  -19415.7244932406      3.62e-06  
    6  -19415.7244934574      1.50e-06  
    7  -19415.7244934917      6.74e-07  
    8  -19415.7244934996      1.25e-07  
    9  -19415.7244934999      5.15e-08  
   10  -19415.7244935019      1.13e-08  
   11  -19415.7244935011      3.22e-09  Convergence criterion met
 ---------------------------------------
 SCF time:   CPU 186.71s  wall 34.00s 
 SCF   energy in the final basis set =   -19415.7244935011
 Total energy in the final basis set =   -19415.7244935011

 --------------------------------------------------------------

                    Orbital Energies (a.u.)
 --------------------------------------------------------------

 Alpha MOs
 -- Occupied --
*****************-482.8592-482.8592-176.3267-176.3238-165.7306-165.7283
********-165.7276-165.7254-165.7252 -62.5120 -62.5120 -56.3328 -56.3328
-56.3286 -56.3286 -56.3283 -56.3283 -35.8231 -35.8202 -31.3167 -31.3137
-31.3102 -31.3098 -31.3074 -31.3069 -24.7310 -24.7310 -22.9671 -22.9656
-22.9654 -22.9641 -22.9627 -22.9624 -22.9608 -22.9608 -22.9579 -22.9579
-10.3164 -10.3164 -10.2787 -10.2786 -10.2773 -10.2661  -8.7208  -8.7208
 -6.5532  -6.5532  -6.5391  -6.5391  -6.5383  -6.5383  -6.3723  -6.3696
 -4.7857  -4.7826  -4.7697  -4.7690  -4.7672  -4.7662  -2.6640  -2.6639
 -2.6600  -2.6600  -2.6595  -2.6595  -2.6482  -2.6482  -2.6482  -2.6482
 -2.0513  -2.0484  -2.0464  -2.0459  -2.0437  -2.0430  -2.0322  -2.0320
 -2.0297  -2.0295  -1.2768  -1.2763  -0.9369  -0.8623  -0.8476  -0.7907
 -0.7643  -0.7210  -0.6646  -0.6578  -0.6360  -0.5867  -0.5852  -0.5425
 -0.5251  -0.5084  -0.4862  -0.4668  -0.4390  -0.4269  -0.4211  -0.4191
 -0.3863  -0.3616  -0.3563  -0.3314  -0.3217  -0.3135  -0.2942  -0.2899
 -0.2729  -0.2712  -0.2623
 -- Virtual --
 -0.0979  -0.0708  -0.0648  -0.0553  -0.0257  -0.0185  -0.0064   0.0231
  0.0248   0.0401   0.0459   0.0494   0.0568   0.0577   0.0669   0.0748
  0.0758   0.0837   0.0858   0.0919   0.0962   0.1029   0.1128   0.1165
  0.1221   0.1354   0.1395   0.1399   0.1469   0.1555   0.1711   0.1747
  0.1792   0.1901   0.1932   0.1964   0.2078   0.2091   0.2135   0.2266
  0.2277   0.2310   0.2352   0.2490   0.2579   0.2728   0.2812   0.2840
  0.2959   0.3149   0.3280   0.3293   0.3391   0.3451   0.3645   0.3847
  0.3915   0.3935   0.3944   0.4000   0.4005   0.4103   0.4126   0.4259
  0.4276   0.4412   0.4498   0.4506   0.4609   0.4680   0.4715   0.4865
  0.4962   0.4975   0.5113   0.5202   0.5352   0.5435   0.5472   0.5614
  0.5752   0.5784   0.5820   0.5942   0.6017   0.6027   0.6354   0.6360
  0.6662   0.6708   0.6745   0.6834   0.6948   0.7190   0.7190   0.7409
  0.7526   0.7944   0.8015   0.8028   0.8433   0.8448   0.8623   0.8703
  0.9113   0.9305   0.9653   0.9721   1.0004   1.0118   1.0626   1.0696
  1.0705   1.0826   1.0906   1.1503   1.1681   1.1945   1.2338   1.2744
  1.2933   1.3342   1.3484   1.3545   1.4100   1.4155   1.4164   1.4353
  1.4377   1.4498   1.4598   1.4622   1.4795   1.5197   1.5484   1.5514
  1.5928   1.6202   1.7064   1.7203   1.7445   1.7580   1.8014   1.8112
  1.8369   1.8423   1.8810   2.0039   2.0059   2.0168   2.0194   2.0327
  2.0964   2.1101   2.1714   2.1917   2.1979   2.2177   2.2468   2.2814
  2.2973   2.3354   2.3600   2.4327   2.5604   2.6869   2.6876   2.7812
  2.8021   2.8119   2.9436   3.0203   3.0230   3.0308   3.0688   3.1407
  3.1702   3.3786   3.3845   3.6212   3.7444   3.7474   3.7508   3.7514
  3.8417   3.9140   3.9451   3.9565   3.9581   3.9607   3.9846   3.9860
  3.9887   4.0021   4.0210   4.0244   4.0475   4.0529   4.0595   4.0627
  4.1048   4.1064   4.1350   4.1739   4.2328   4.2701   4.2731   4.2971
  4.4033   4.4097   4.4563   4.5349   4.8130   4.8178   4.8532   5.9978
  6.0150   6.0960   6.1199   6.1407   6.1634   6.2913   6.3048   6.4317
  6.4363   6.6409   6.7446   6.7531   6.7705   7.5447   7.5568   7.6571
  7.6839   7.7424   7.7683  23.2594  23.7704  23.7779  23.9363  23.9438
 24.0394  27.8746  27.9260  28.3372  28.3503  28.4133  28.4146  28.4223
 28.4309  28.5185  28.5238  28.5382  28.5475  28.5522  28.5540  28.6086
 28.6216  28.7168  28.7388  47.9656  48.0063  66.7656  66.7721 127.8779
127.8887 127.9369 127.9510 127.9695 127.9705 151.6675 151.7129 289.7406
289.7524 289.8516 289.8817 289.9637 289.98861020.77331020.82531901.8310
********
 --------------------------------------------------------------

          Ground-State Mulliken Net Atomic Charges

     Atom                 Charge (a.u.)
  ----------------------------------------
      1 C                    -2.151317
      2 C                     1.616296
      3 C                    -1.096161
      4 C                     1.616296
      5 C                    -2.151317
      6 C                     2.402653
      7 F                    -0.069642
      8 Br                   -0.143372
      9 I                     0.111444
     10 Br                   -0.143372
     11 F                    -0.069642
     12 I                     0.078135
  ----------------------------------------
  Sum of atomic charges =     0.000000

 -----------------------------------------------------------------
                    Cartesian Multipole Moments
 -----------------------------------------------------------------
    Charge (ESU x 10^10)
                -0.0000
    Dipole Moment (Debye)
         X      -0.0000      Y       0.0000      Z       0.5097
       Tot       0.5097
    Quadrupole Moments (Debye-Ang)
        XX    -139.2529     XY       0.0000     YY    -137.5774
        XZ       0.6157     YZ       0.0000     ZZ    -127.3485
    Octopole Moments (Debye-Ang^2)
       XXX    -504.6351    XXY       0.0000    XYY    -166.1877
       YYY       0.0000    XXZ    -119.7395    XYZ       0.0000
       YYZ    -143.3997    XZZ    -153.8317    YZZ       0.0000
       ZZZ    -403.1097
    Hexadecapole Moments (Debye-Ang^3)
      XXXX   -3663.2872   XXXY       0.0000   XXYY    -660.6638
      XYYY       0.0000   YYYY    -170.7907   XXXZ    -435.7178
      XXYZ       0.0000   XYYZ    -173.2209   YYYZ       0.0000
      XXZZ   -1567.2403   XYZZ       0.0000   YYZZ   -1047.8936
      XZZZ    -486.9397   YZZZ       0.0000   ZZZZ   -5487.4950
 -----------------------------------------------------------------
 Calculating analytic gradient of the SCF energy
 Gradient of SCF Energy
            1           2           3           4           5           6
    1  -0.0002716  -0.0002454  -0.0000000   0.0002454   0.0002716  -0.0000000
    2  -0.0000000   0.0000000  -0.0000000  -0.0000000  -0.0000000   0.0000000
    3  -0.0006571  -0.0009216   0.0014754  -0.0009216  -0.0006571   0.0018582
            7           8           9          10          11          12
    1   0.0005592  -0.0006177   0.0000000   0.0006177  -0.0005592  -0.0000000
    2  -0.0000000   0.0000000   0.0000000   0.0000000   0.0000000   0.0000000
    3   0.0001138   0.0001363   0.0003980   0.0001363   0.0001138  -0.0010743
 Max gradient component =       1.858E-03
 RMS gradient           =       5.584E-04
 Gradient time:  CPU 78.46 s  wall 13.19 s
 Geometry Optimization Parameters
   NAtoms,    NIC,     NZ,  NCons,   NDum,   NFix, NCnnct, MaxDiis
       12      78      12       0       0       0       0       0

 Cartesian Hessian Update
 Hessian updated using BFGS update


** GEOMETRY OPTIMIZATION IN DELOCALIZED INTERNAL COORDINATES **
   Searching for a Minimum

   Optimization Cycle:   3

                       Coordinates (Angstroms)
     ATOM                X               Y               Z
      1  C         0.0182824094    0.0000000000    0.0190398611
      2  C        -0.0028659312    0.0000000000    1.4132335444
      3  C         1.2079582132    0.0000000000    2.1279149479
      4  C         2.4187823575    0.0000000000    1.4132335414
      5  C         2.3976340202    0.0000000000    0.0190398596
      6  C         1.2079582143    0.0000000000   -0.6978977479
      7  F        -1.1361977588    0.0000000000   -0.6520254403
      8  Br       -1.7120264790    0.0000000000    2.2450138983
      9  I         1.2079582134    0.0000000000    4.2475182140
     10  Br        4.1279429048    0.0000000000    2.2450138957
     11  F         3.5521141893    0.0000000000   -0.6520254403
     12  I         1.2079582142    0.0000000000   -2.8079991339
   Point Group: c1    Number of degrees of freedom:    30


   Energy is -19415.724493501

 Hessian updated using BFGS update

 10 Hessian modes will be used to form the next step
  Hessian Eigenvalues:
     0.123471    0.132699    0.200125    0.242327    0.249284    0.295545
     0.434139    0.464238    0.489737    0.571915

 Minimum search - taking simple RFO step
 Searching for Lamda that Minimizes Along All modes
 Value Taken    Lamda =  -0.00002954
 Step Taken.  Stepsize is  0.011902

                             Maximum     Tolerance    Cnvgd?
         Gradient           0.001536      0.000300      NO
         Displacement       0.005580      0.001200      NO
         Energy change     -0.000665      0.000001      NO


 New Cartesian Coordinates Obtained by Inverse Iteration

 Displacement from previous Coordinates is:  0.015516
 ----------------------------------------------------------------
             Standard Nuclear Orientation (Angstroms)
    I     Atom           X                Y                Z
 ----------------------------------------------------------------
    1      C       0.0181293929     0.0000000000     0.0188418594
    2      C      -0.0022040009     0.0000000000     1.4128125948
    3      C       1.2079582160     0.0000000000     2.1255443645
    4      C       2.4181204300     0.0000000000     1.4128125759
    5      C       2.3977870374     0.0000000000     0.0188418456
    6      C       1.2079582140     0.0000000000    -0.6993101635
    7      F      -1.1379460026     0.0000000000    -0.6505081285
    8      Br     -1.7086875458     0.0000000000     2.2461497788
    9      I       1.2079582012     0.0000000000     4.2439983556
   10      Br      4.1246039684     0.0000000000     2.2461497705
   11      F       3.5538624350     0.0000000000    -0.6505081378
   12      I       1.2079582220     0.0000000000    -2.8047647152
 ----------------------------------------------------------------
 Nuclear Repulsion Energy =        2955.61776710 hartrees
 There are      115 alpha and      115 beta electrons
 Applying Cartesian multipole field
    Component          Value
    ---------          -----
     (2,0,0)        1.00000E-11
     (0,2,0)        2.00000E-11
     (0,0,2)       -3.00000E-11
 Nucleus-field energy     =    -0.0000001534 hartrees
 Requested basis set is 6-311++G(d,p)
 There are 134 shells and 396 basis functions
 A cutoff of  1.0D-11 yielded   5599 shell pairs
 There are     54188 function pairs (     60217 Cartesian)
 Smallest overlap matrix eigenvalue = 1.11E-06

 Q-Chem warning in module stvman/mkSTV.C, line 318:

 Overlap eigenvalue is smaller than square root of threshold
 Use THRESH >= 12 to get rid of this warning

 Guess MOs from SCF MO coefficient file

 -----------------------------------------------------------------------
  General SCF calculation program by
  Eric Jon Sundstrom, Paul Horn, Yuezhi Mao, Dmitri Zuev, Alec White,
  David Stuck, Shaama M.S., Shane Yost, Joonho Lee, David Small,
  Daniel Levine, Susi Lehtola, Hugh Burton, Evgeny Epifanovsky,
  Bang C. Huynh
 -----------------------------------------------------------------------
 Exchange:     0.2000 Hartree-Fock + 0.0800 Slater + 0.7200 B88
 Correlation:  0.1900 VWN1RPA + 0.8100 LYP
 Using SG-1 standard quadrature grid
 using 6 threads for integral computing
 -------------------------------------------------------
 OpenMP Integral computing Module                
 Release: version 2.0, May 2017, Q-Chem Inc. Pleasanton 
 -------------------------------------------------------
 A restricted SCF calculation will be
 performed using DIIS
 SCF converges when DIIS error is below 1.0e-08
 ---------------------------------------
  Cycle       Energy         DIIS error
 ---------------------------------------
    1  -19415.7244894726      4.27e-05  
    2  -19415.7245029483      1.47e-05  
    3  -19415.7244932571      2.61e-05  
    4  -19415.7245072409      2.74e-06  
    5  -19415.7245073706      8.10e-07  
    6  -19415.7245073804      3.99e-07  
    7  -19415.7245073823      7.75e-08  
    8  -19415.7245073832      1.62e-08  
    9  -19415.7245073808      5.58e-09  Convergence criterion met
 ---------------------------------------
 SCF time:   CPU 153.87s  wall 28.00s 
 SCF   energy in the final basis set =   -19415.7245073808
 Total energy in the final basis set =   -19415.7245073808

 --------------------------------------------------------------

                    Orbital Energies (a.u.)
 --------------------------------------------------------------

 Alpha MOs
 -- Occupied --
*****************-482.8592-482.8592-176.3267-176.3236-165.7306-165.7283
********-165.7275-165.7252-165.7250 -62.5120 -62.5120 -56.3328 -56.3328
-56.3285 -56.3285 -56.3283 -56.3283 -35.8231 -35.8200 -31.3168 -31.3136
-31.3102 -31.3099 -31.3072 -31.3067 -24.7309 -24.7309 -22.9671 -22.9656
-22.9654 -22.9640 -22.9625 -22.9622 -22.9608 -22.9608 -22.9578 -22.9578
-10.3163 -10.3163 -10.2784 -10.2783 -10.2768 -10.2662  -8.7208  -8.7208
 -6.5532  -6.5532  -6.5391  -6.5391  -6.5383  -6.5383  -6.3724  -6.3694
 -4.7857  -4.7825  -4.7698  -4.7690  -4.7671  -4.7661  -2.6639  -2.6639
 -2.6600  -2.6600  -2.6595  -2.6595  -2.6482  -2.6482  -2.6482  -2.6482
 -2.0514  -2.0482  -2.0465  -2.0459  -2.0435  -2.0428  -2.0322  -2.0320
 -2.0295  -2.0294  -1.2765  -1.2760  -0.9372  -0.8626  -0.8478  -0.7909
 -0.7643  -0.7214  -0.6647  -0.6577  -0.6359  -0.5865  -0.5853  -0.5424
 -0.5250  -0.5082  -0.4864  -0.4668  -0.4391  -0.4272  -0.4214  -0.4193
 -0.3863  -0.3618  -0.3566  -0.3316  -0.3217  -0.3135  -0.2943  -0.2900
 -0.2726  -0.2712  -0.2622
 -- Virtual --
 -0.0974  -0.0706  -0.0640  -0.0553  -0.0253  -0.0179  -0.0063   0.0231
  0.0249   0.0400   0.0460   0.0495   0.0568   0.0576   0.0669   0.0749
  0.0758   0.0837   0.0857   0.0919   0.0961   0.1029   0.1128   0.1166
  0.1221   0.1353   0.1393   0.1398   0.1470   0.1558   0.1712   0.1746
  0.1792   0.1902   0.1933   0.1968   0.2080   0.2089   0.2135   0.2267
  0.2277   0.2310   0.2354   0.2488   0.2581   0.2726   0.2814   0.2843
  0.2961   0.3152   0.3280   0.3294   0.3390   0.3452   0.3648   0.3848
  0.3915   0.3938   0.3942   0.4000   0.4008   0.4103   0.4126   0.4258
  0.4278   0.4409   0.4498   0.4507   0.4612   0.4681   0.4721   0.4864
  0.4964   0.4975   0.5115   0.5204   0.5354   0.5434   0.5472   0.5615
  0.5757   0.5791   0.5820   0.5943   0.6024   0.6029   0.6356   0.6362
  0.6663   0.6711   0.6749   0.6840   0.6950   0.7196   0.7197   0.7410
  0.7530   0.7949   0.8015   0.8027   0.8434   0.8455   0.8627   0.8707
  0.9113   0.9306   0.9654   0.9726   1.0007   1.0120   1.0627   1.0698
  1.0712   1.0826   1.0909   1.1502   1.1688   1.1947   1.2344   1.2742
  1.2938   1.3344   1.3490   1.3548   1.4101   1.4158   1.4165   1.4355
  1.4386   1.4498   1.4604   1.4632   1.4801   1.5192   1.5488   1.5519
  1.5935   1.6203   1.7066   1.7204   1.7449   1.7583   1.8017   1.8116
  1.8374   1.8426   1.8812   2.0041   2.0061   2.0173   2.0198   2.0329
  2.0970   2.1108   2.1718   2.1924   2.1975   2.2179   2.2473   2.2824
  2.2984   2.3357   2.3599   2.4329   2.5605   2.6870   2.6877   2.7817
  2.8024   2.8120   2.9443   3.0202   3.0233   3.0313   3.0699   3.1409
  3.1702   3.3791   3.3849   3.6218   3.7447   3.7476   3.7508   3.7514
  3.8422   3.9142   3.9451   3.9565   3.9577   3.9604   3.9846   3.9861
  3.9888   4.0024   4.0214   4.0248   4.0476   4.0524   4.0599   4.0630
  4.1040   4.1069   4.1355   4.1743   4.2336   4.2705   4.2739   4.2971
  4.4035   4.4100   4.4580   4.5361   4.8138   4.8177   4.8529   5.9980
  6.0153   6.0964   6.1203   6.1412   6.1647   6.2914   6.3049   6.4319
  6.4362   6.6410   6.7452   6.7534   6.7700   7.5448   7.5569   7.6577
  7.6843   7.7431   7.7690  23.2592  23.7714  23.7791  23.9389  23.9448
 24.0394  27.8757  27.9270  28.3373  28.3505  28.4137  28.4154  28.4227
 28.4313  28.5185  28.5239  28.5383  28.5477  28.5524  28.5542  28.6089
 28.6219  28.7172  28.7394  47.9662  48.0067  66.7656  66.7721 127.8781
127.8890 127.9372 127.9513 127.9699 127.9712 151.6685 151.7138 289.7407
289.7526 289.8523 289.8822 289.9644 289.98941020.77411020.82571901.8320
********
 --------------------------------------------------------------

          Ground-State Mulliken Net Atomic Charges

     Atom                 Charge (a.u.)
  ----------------------------------------
      1 C                    -2.144272
      2 C                     1.618267
      3 C                    -1.099133
      4 C                     1.618267
      5 C                    -2.144272
      6 C                     2.388890
      7 F                    -0.069719
      8 Br                   -0.143587
      9 I                     0.110876
     10 Br                   -0.143587
     11 F                    -0.069719
     12 I                     0.077988
  ----------------------------------------
  Sum of atomic charges =     0.000000

 -----------------------------------------------------------------
                    Cartesian Multipole Moments
 -----------------------------------------------------------------
    Charge (ESU x 10^10)
                -0.0000
    Dipole Moment (Debye)
         X      -0.0000      Y      -0.0000      Z       0.5030
       Tot       0.5030
    Quadrupole Moments (Debye-Ang)
        XX    -139.2604     XY      -0.0000     YY    -137.5573
        XZ       0.6076     YZ       0.0000     ZZ    -127.3786
    Octopole Moments (Debye-Ang^2)
       XXX    -504.6623    XXY      -0.0000    XYY    -166.1635
       YYY      -0.0000    XXZ    -119.7282    XYZ       0.0000
       YYZ    -143.4101    XZZ    -153.8680    YZZ      -0.0000
       ZZZ    -403.3632
    Hexadecapole Moments (Debye-Ang^3)
      XXXX   -3660.2381   XXXY      -0.0000   XXYY    -659.9250
      XYYY      -0.0000   YYYY    -170.7378   XXXZ    -435.6531
      XXYZ      -0.0000   XYYZ    -173.2334   YYYZ       0.0000
      XXZZ   -1565.0916   XYZZ      -0.0000   YYZZ   -1046.5484
      XZZZ    -487.2458   YZZZ       0.0000   ZZZZ   -5482.3933
 -----------------------------------------------------------------
 Calculating analytic gradient of the SCF energy
 Gradient of SCF Energy
            1           2           3           4           5           6
    1  -0.0003315   0.0001419  -0.0000000  -0.0001419   0.0003315   0.0000000
    2   0.0000000   0.0000000   0.0000000  -0.0000000  -0.0000000   0.0000000
    3  -0.0002656  -0.0001533   0.0002531  -0.0001533  -0.0002656   0.0004272
            7           8           9          10          11          12
    1   0.0000730   0.0001003  -0.0000000  -0.0001003  -0.0000730   0.0000000
    2  -0.0000000  -0.0000000  -0.0000000   0.0000000  -0.0000000   0.0000000
    3   0.0001564  -0.0000438  -0.0001596  -0.0000438   0.0001564   0.0000918
 Max gradient component =       4.272E-04
 RMS gradient           =       1.502E-04
 Gradient time:  CPU 78.38 s  wall 13.18 s
 Geometry Optimization Parameters
   NAtoms,    NIC,     NZ,  NCons,   NDum,   NFix, NCnnct, MaxDiis
       12      78      12       0       0       0       0       0

 Cartesian Hessian Update
 Hessian updated using BFGS update


** GEOMETRY OPTIMIZATION IN DELOCALIZED INTERNAL COORDINATES **
   Searching for a Minimum

   Optimization Cycle:   4

                       Coordinates (Angstroms)
     ATOM                X               Y               Z
      1  C         0.0181293929    0.0000000000    0.0188418594
      2  C        -0.0022040009    0.0000000000    1.4128125948
      3  C         1.2079582160    0.0000000000    2.1255443645
      4  C         2.4181204300    0.0000000000    1.4128125759
      5  C         2.3977870374    0.0000000000    0.0188418456
      6  C         1.2079582140    0.0000000000   -0.6993101635
      7  F        -1.1379460026    0.0000000000   -0.6505081285
      8  Br       -1.7086875458    0.0000000000    2.2461497788
      9  I         1.2079582012    0.0000000000    4.2439983556
     10  Br        4.1246039684    0.0000000000    2.2461497705
     11  F         3.5538624350    0.0000000000   -0.6505081378
     12  I         1.2079582220    0.0000000000   -2.8047647152
   Point Group: c1    Number of degrees of freedom:    30


   Energy is -19415.724507381

 Hessian updated using BFGS update

 12 Hessian modes will be used to form the next step
  Hessian Eigenvalues:
     0.121444    0.136896    0.200699    0.201019    0.233829    0.249848
     0.263006    0.295587    0.436812    0.476155    0.491822    0.566086

 Minimum search - taking simple RFO step
 Searching for Lamda that Minimizes Along All modes
 Value Taken    Lamda =  -0.00000159
 Step Taken.  Stepsize is  0.002495

                             Maximum     Tolerance    Cnvgd?
         Gradient           0.000381      0.000300      NO
         Displacement       0.001568      0.001200      NO
         Energy change     -0.000014      0.000001      NO


 New Cartesian Coordinates Obtained by Inverse Iteration

 Displacement from previous Coordinates is:  0.002799
 ----------------------------------------------------------------
             Standard Nuclear Orientation (Angstroms)
    I     Atom           X                Y                Z
 ----------------------------------------------------------------
    1      C       0.0184148873     0.0000000000     0.0189382888
    2      C      -0.0023129917     0.0000000000     1.4130629765
    3      C       1.2079582148     0.0000000000     2.1255778281
    4      C       2.4182294222     0.0000000000     1.4130629725
    5      C       2.3975015389     0.0000000000     0.0189382886
    6      C       1.2079582145     0.0000000000    -0.6998062820
    7      F      -1.1375605007     0.0000000000    -0.6508786477
    8      Br     -1.7089912520     0.0000000000     2.2464416674
    9      I       1.2079582020     0.0000000000     4.2445474201
   10      Br      4.1249076891     0.0000000000     2.2464416603
   11      F       3.5534769233     0.0000000000    -0.6508786526
   12      I       1.2079582197     0.0000000000    -2.8053875200
 ----------------------------------------------------------------
 Nuclear Repulsion Energy =        2955.27000864 hartrees
 There are      115 alpha and      115 beta electrons
 Applying Cartesian multipole field
    Component          Value
    ---------          -----
     (2,0,0)        1.00000E-11
     (0,2,0)        2.00000E-11
     (0,0,2)       -3.00000E-11
 Nucleus-field energy     =    -0.0000001534 hartrees
 Requested basis set is 6-311++G(d,p)
 There are 134 shells and 396 basis functions
 A cutoff of  1.0D-11 yielded   5599 shell pairs
 There are     54188 function pairs (     60217 Cartesian)
 Smallest overlap matrix eigenvalue = 1.11E-06

 Q-Chem warning in module stvman/mkSTV.C, line 318:

 Overlap eigenvalue is smaller than square root of threshold
 Use THRESH >= 12 to get rid of this warning

 Guess MOs from SCF MO coefficient file

 -----------------------------------------------------------------------
  General SCF calculation program by
  Eric Jon Sundstrom, Paul Horn, Yuezhi Mao, Dmitri Zuev, Alec White,
  David Stuck, Shaama M.S., Shane Yost, Joonho Lee, David Small,
  Daniel Levine, Susi Lehtola, Hugh Burton, Evgeny Epifanovsky,
  Bang C. Huynh
 -----------------------------------------------------------------------
 Exchange:     0.2000 Hartree-Fock + 0.0800 Slater + 0.7200 B88
 Correlation:  0.1900 VWN1RPA + 0.8100 LYP
 Using SG-1 standard quadrature grid
 using 6 threads for integral computing
 -------------------------------------------------------
 OpenMP Integral computing Module                
 Release: version 2.0, May 2017, Q-Chem Inc. Pleasanton 
 -------------------------------------------------------
 A restricted SCF calculation will be
 performed using DIIS
 SCF converges when DIIS error is below 1.0e-08
 ---------------------------------------
  Cycle       Energy         DIIS error
 ---------------------------------------
    1  -19415.7245069162      1.37e-05  
    2  -19415.7245081828      3.37e-06  
    3  -19415.7245080624      4.52e-06  
    4  -19415.7245083271      2.07e-07  
    5  -19415.7245083277      1.31e-07  
    6  -19415.7245083282      3.94e-08  
    7  -19415.7245083269      1.58e-08  
    8  -19415.7245083212      5.38e-09  Convergence criterion met
 ---------------------------------------
 SCF time:   CPU 134.79s  wall 25.00s 
 SCF   energy in the final basis set =   -19415.7245083212
 Total energy in the final basis set =   -19415.7245083212

 --------------------------------------------------------------

                    Orbital Energies (a.u.)
 --------------------------------------------------------------

 Alpha MOs
 -- Occupied --
*****************-482.8592-482.8592-176.3268-176.3236-165.7307-165.7284
********-165.7275-165.7252-165.7250 -62.5120 -62.5120 -56.3328 -56.3328
-56.3286 -56.3286 -56.3283 -56.3283 -35.8232 -35.8200 -31.3168 -31.3136
-31.3102 -31.3099 -31.3072 -31.3067 -24.7309 -24.7309 -22.9672 -22.9657
-22.9654 -22.9639 -22.9625 -22.9622 -22.9608 -22.9608 -22.9578 -22.9578
-10.3163 -10.3163 -10.2784 -10.2784 -10.2768 -10.2662  -8.7209  -8.7209
 -6.5533  -6.5533  -6.5391  -6.5391  -6.5383  -6.5383  -6.3724  -6.3694
 -4.7858  -4.7825  -4.7698  -4.7691  -4.7671  -4.7661  -2.6640  -2.6640
 -2.6600  -2.6600  -2.6596  -2.6595  -2.6482  -2.6482  -2.6482  -2.6482
 -2.0515  -2.0482  -2.0465  -2.0460  -2.0435  -2.0428  -2.0323  -2.0321
 -2.0295  -2.0294  -1.2764  -1.2759  -0.9372  -0.8626  -0.8478  -0.7909
 -0.7642  -0.7214  -0.6647  -0.6577  -0.6359  -0.5864  -0.5853  -0.5423
 -0.5249  -0.5081  -0.4864  -0.4667  -0.4390  -0.4272  -0.4214  -0.4193
 -0.3863  -0.3618  -0.3565  -0.3316  -0.3217  -0.3135  -0.2943  -0.2900
 -0.2726  -0.2712  -0.2622
 -- Virtual --
 -0.0975  -0.0706  -0.0641  -0.0553  -0.0254  -0.0180  -0.0063   0.0231
  0.0249   0.0400   0.0460   0.0495   0.0568   0.0576   0.0669   0.0748
  0.0758   0.0837   0.0857   0.0919   0.0961   0.1029   0.1128   0.1166
  0.1221   0.1353   0.1393   0.1398   0.1469   0.1558   0.1712   0.1746
  0.1793   0.1902   0.1933   0.1968   0.2080   0.2089   0.2135   0.2266
  0.2277   0.2310   0.2353   0.2487   0.2581   0.2726   0.2814   0.2844
  0.2960   0.3153   0.3279   0.3294   0.3391   0.3452   0.3648   0.3848
  0.3916   0.3937   0.3942   0.4000   0.4008   0.4104   0.4126   0.4258
  0.4277   0.4409   0.4498   0.4506   0.4612   0.4682   0.4720   0.4864
  0.4963   0.4975   0.5115   0.5203   0.5355   0.5434   0.5470   0.5615
  0.5757   0.5791   0.5820   0.5943   0.6024   0.6028   0.6355   0.6361
  0.6662   0.6711   0.6748   0.6840   0.6949   0.7196   0.7196   0.7410
  0.7529   0.7948   0.8015   0.8028   0.8434   0.8454   0.8627   0.8706
  0.9112   0.9306   0.9654   0.9725   1.0006   1.0121   1.0626   1.0697
  1.0710   1.0826   1.0909   1.1503   1.1688   1.1944   1.2342   1.2736
  1.2938   1.3344   1.3493   1.3548   1.4102   1.4158   1.4166   1.4355
  1.4384   1.4498   1.4603   1.4633   1.4801   1.5194   1.5487   1.5518
  1.5934   1.6204   1.7064   1.7204   1.7448   1.7583   1.8017   1.8116
  1.8374   1.8426   1.8811   2.0040   2.0061   2.0171   2.0196   2.0329
  2.0970   2.1106   2.1718   2.1925   2.1975   2.2174   2.2472   2.2823
  2.2983   2.3354   2.3598   2.4328   2.5604   2.6869   2.6877   2.7815
  2.8024   2.8120   2.9443   3.0202   3.0232   3.0312   3.0697   3.1407
  3.1701   3.3789   3.3847   3.6214   3.7447   3.7475   3.7509   3.7515
  3.8423   3.9140   3.9451   3.9564   3.9576   3.9604   3.9845   3.9860
  3.9887   4.0023   4.0214   4.0247   4.0475   4.0523   4.0598   4.0630
  4.1041   4.1069   4.1354   4.1743   4.2335   4.2705   4.2738   4.2971
  4.4034   4.4101   4.4579   4.5360   4.8132   4.8175   4.8529   5.9980
  6.0152   6.0964   6.1203   6.1411   6.1646   6.2915   6.3049   6.4319
  6.4363   6.6407   6.7449   6.7534   6.7700   7.5448   7.5569   7.6576
  7.6843   7.7430   7.7691  23.2592  23.7713  23.7788  23.9388  23.9444
 24.0390  27.8756  27.9269  28.3373  28.3505  28.4136  28.4153  28.4226
 28.4313  28.5185  28.5239  28.5383  28.5477  28.5524  28.5542  28.6089
 28.6219  28.7171  28.7394  47.9660  48.0066  66.7655  66.7722 127.8780
127.8889 127.9371 127.9513 127.9698 127.9711 151.6683 151.7138 289.7407
289.7526 289.8522 289.8822 289.9643 289.98941020.77381020.82561901.8319
********
 --------------------------------------------------------------

          Ground-State Mulliken Net Atomic Charges

     Atom                 Charge (a.u.)
  ----------------------------------------
      1 C                    -2.140736
      2 C                     1.615709
      3 C                    -1.097354
      4 C                     1.615709
      5 C                    -2.140736
      6 C                     2.384756
      7 F                    -0.069812
      8 Br                   -0.143407
      9 I                     0.110855
     10 Br                   -0.143407
     11 F                    -0.069812
     12 I                     0.078232
  ----------------------------------------
  Sum of atomic charges =     0.000000

 -----------------------------------------------------------------
                    Cartesian Multipole Moments
 -----------------------------------------------------------------
    Charge (ESU x 10^10)
                -0.0000
    Dipole Moment (Debye)
         X      -0.0000      Y      -0.0000      Z       0.5016
       Tot       0.5016
    Quadrupole Moments (Debye-Ang)
        XX    -139.2596     XY       0.0000     YY    -137.5599
        XZ       0.6060     YZ      -0.0000     ZZ    -127.3699
    Octopole Moments (Debye-Ang^2)
       XXX    -504.6594    XXY       0.0000    XYY    -166.1666
       YYY      -0.0000    XXZ    -119.7081    XYZ      -0.0000
       YYZ    -143.4240    XZZ    -153.8576    YZZ       0.0000
       ZZZ    -403.4361
    Hexadecapole Moments (Debye-Ang^3)
      XXXX   -3660.3761   XXXY       0.0000   XXYY    -659.9784
      XYYY       0.0000   YYYY    -170.7427   XXXZ    -435.5756
      XXYZ      -0.0000   XYYZ    -173.2502   YYYZ      -0.0000
      XXZZ   -1565.3486   XYZZ       0.0000   YYZZ   -1046.8582
      XZZZ    -487.3339   YZZZ      -0.0000   ZZZZ   -5483.9169
 -----------------------------------------------------------------
 Calculating analytic gradient of the SCF energy
 Gradient of SCF Energy
            1           2           3           4           5           6
    1  -0.0001401   0.0001051  -0.0000000  -0.0001051   0.0001401   0.0000000
    2   0.0000000   0.0000000   0.0000000   0.0000000   0.0000000  -0.0000000
    3  -0.0001252   0.0000023   0.0000681   0.0000023  -0.0001252   0.0000999
            7           8           9          10          11          12
    1   0.0000781   0.0000013  -0.0000000  -0.0000013  -0.0000781   0.0000000
    2   0.0000000  -0.0000000  -0.0000000  -0.0000000   0.0000000   0.0000000
    3   0.0000426   0.0000219  -0.0000474   0.0000219   0.0000426  -0.0000039
 Max gradient component =       1.401E-04
 RMS gradient           =       5.925E-05
 Gradient time:  CPU 78.48 s  wall 13.18 s
 Geometry Optimization Parameters
   NAtoms,    NIC,     NZ,  NCons,   NDum,   NFix, NCnnct, MaxDiis
       12      78      12       0       0       0       0       0

 Cartesian Hessian Update
 Hessian updated using BFGS update


** GEOMETRY OPTIMIZATION IN DELOCALIZED INTERNAL COORDINATES **
   Searching for a Minimum

   Optimization Cycle:   5

                       Coordinates (Angstroms)
     ATOM                X               Y               Z
      1  C         0.0184148873    0.0000000000    0.0189382888
      2  C        -0.0023129917    0.0000000000    1.4130629765
      3  C         1.2079582148    0.0000000000    2.1255778281
      4  C         2.4182294222    0.0000000000    1.4130629725
      5  C         2.3975015389    0.0000000000    0.0189382886
      6  C         1.2079582145    0.0000000000   -0.6998062820
      7  F        -1.1375605007    0.0000000000   -0.6508786477
      8  Br       -1.7089912520    0.0000000000    2.2464416674
      9  I         1.2079582020    0.0000000000    4.2445474201
     10  Br        4.1249076891    0.0000000000    2.2464416603
     11  F         3.5534769233    0.0000000000   -0.6508786526
     12  I         1.2079582197    0.0000000000   -2.8053875200
   Point Group: c1    Number of degrees of freedom:    30


   Energy is -19415.724508321

 Hessian updated using BFGS update

 11 Hessian modes will be used to form the next step
  Hessian Eigenvalues:
     0.116776    0.135692    0.180254    0.212511    0.249799    0.267210
     0.303168    0.434325    0.475275    0.506265    0.556960

 Minimum search - taking simple RFO step
 Searching for Lamda that Minimizes Along All modes
 Value Taken    Lamda =   0.00000000
 Step Taken.  Stepsize is  0.000976

                             Maximum     Tolerance    Cnvgd?
         Gradient           0.000156      0.000300     YES
         Displacement       0.000869      0.001200     YES
         Energy change     -0.000001      0.000001     YES


                       Distance Matrix (Angstroms)
             C (  1)   C (  2)   C (  3)   C (  4)   C (  5)   C (  6)
   C (  2)  1.394279
   C (  3)  2.419286  1.404434
   C (  4)  2.775373  2.420542  1.404434
   C (  5)  2.379087  2.775373  2.419286  1.394279
   C (  6)  1.389823  2.434948  2.825384  2.434948  1.389823
   F (  7)  1.336014  2.355556  3.634580  4.111386  3.597960  2.346029
   Br(  8)  2.818812  1.899282  2.919452  4.210519  4.671729  4.145958
   I (  9)  4.389850  3.079295  2.118970  3.079295  4.389850  4.944354
   Br( 10)  4.671729  4.210519  2.919452  1.899282  2.818812  4.145958
   F ( 11)  3.597960  4.111386  3.634580  2.355556  1.336014  2.346029
   I ( 12)  3.064609  4.388631  4.930965  4.388631  3.064609  2.105581
             F (  7)   Br(  8)   I (  9)   Br( 10)   F ( 11)
   Br(  8)  2.953134
   I (  9)  5.428320  3.535678
   Br( 10)  6.007332  5.833899  3.535678
   F ( 11)  4.691037  6.007332  5.428320  2.953134
   I ( 12)  3.184865  5.833487  7.049935  5.833487  3.184865

 Final energy is   -19415.724508321175     


 ******************************
 **  OPTIMIZATION CONVERGED  **
 ******************************

                       Coordinates (Angstroms)
     ATOM                X               Y               Z
      1  C         0.0184148873    0.0000000000    0.0189382888
      2  C        -0.0023129917    0.0000000000    1.4130629765
      3  C         1.2079582148    0.0000000000    2.1255778281
      4  C         2.4182294222    0.0000000000    1.4130629725
      5  C         2.3975015389    0.0000000000    0.0189382886
      6  C         1.2079582145    0.0000000000   -0.6998062820
      7  F        -1.1375605007    0.0000000000   -0.6508786477
      8  Br       -1.7089912520    0.0000000000    2.2464416674
      9  I         1.2079582020    0.0000000000    4.2445474201
     10  Br        4.1249076891    0.0000000000    2.2464416603
     11  F         3.5534769233    0.0000000000   -0.6508786526
     12  I         1.2079582197    0.0000000000   -2.8053875200

Z-matrix Print:
$molecule
0 1
I 
C  1 2.118970
C  2 1.404434 1 120.486313
C  3 1.394279 2 119.634501 1 -180.000000 0
F  4 1.336014 3 119.237853 2 -180.000000 0
C  4 1.389823 3 121.992977 2 -0.000000 0
C  6 1.389823 4 117.717670 3 -0.000000 0
F  7 1.336014 6 118.769170 4 -180.000000 0
C  7 1.394279 6 121.992978 4 -0.000000 0
Br 3 1.899282 2 123.487221 1 -0.000000 0
Br 9 1.899282 7 116.878278 6 -180.000000 0
I  6 2.105581 4 121.141165 3 -180.000000 0
$end


 --------------------------------------------------------------

                    Orbital Energies (a.u.)
 --------------------------------------------------------------

 Alpha MOs
 -- Occupied --
*****************-482.8592-482.8592-176.3268-176.3236-165.7307-165.7284
********-165.7275-165.7252-165.7250 -62.5120 -62.5120 -56.3328 -56.3328
-56.3286 -56.3286 -56.3283 -56.3283 -35.8232 -35.8200 -31.3168 -31.3136
-31.3102 -31.3099 -31.3072 -31.3067 -24.7309 -24.7309 -22.9672 -22.9657
-22.9654 -22.9639 -22.9625 -22.9622 -22.9608 -22.9608 -22.9578 -22.9578
-10.3163 -10.3163 -10.2784 -10.2784 -10.2768 -10.2662  -8.7209  -8.7209
 -6.5533  -6.5533  -6.5391  -6.5391  -6.5383  -6.5383  -6.3724  -6.3694
 -4.7858  -4.7825  -4.7698  -4.7691  -4.7671  -4.7661  -2.6640  -2.6640
 -2.6600  -2.6600  -2.6596  -2.6595  -2.6482  -2.6482  -2.6482  -2.6482
 -2.0515  -2.0482  -2.0465  -2.0460  -2.0435  -2.0428  -2.0323  -2.0321
 -2.0295  -2.0294  -1.2764  -1.2759  -0.9372  -0.8626  -0.8478  -0.7909
 -0.7642  -0.7214  -0.6647  -0.6577  -0.6359  -0.5864  -0.5853  -0.5423
 -0.5249  -0.5081  -0.4864  -0.4667  -0.4390  -0.4272  -0.4214  -0.4193
 -0.3863  -0.3618  -0.3565  -0.3316  -0.3217  -0.3135  -0.2943  -0.2900
 -0.2726  -0.2712  -0.2622
 -- Virtual --
 -0.0975  -0.0706  -0.0641  -0.0553  -0.0254  -0.0180  -0.0063   0.0231
  0.0249   0.0400   0.0460   0.0495   0.0568   0.0576   0.0669   0.0748
  0.0758   0.0837   0.0857   0.0919   0.0961   0.1029   0.1128   0.1166
  0.1221   0.1353   0.1393   0.1398   0.1469   0.1558   0.1712   0.1746
  0.1793   0.1902   0.1933   0.1968   0.2080   0.2089   0.2135   0.2266
  0.2277   0.2310   0.2353   0.2487   0.2581   0.2726   0.2814   0.2844
  0.2960   0.3153   0.3279   0.3294   0.3391   0.3452   0.3648   0.3848
  0.3916   0.3937   0.3942   0.4000   0.4008   0.4104   0.4126   0.4258
  0.4277   0.4409   0.4498   0.4506   0.4612   0.4682   0.4720   0.4864
  0.4963   0.4975   0.5115   0.5203   0.5355   0.5434   0.5470   0.5615
  0.5757   0.5791   0.5820   0.5943   0.6024   0.6028   0.6355   0.6361
  0.6662   0.6711   0.6748   0.6840   0.6949   0.7196   0.7196   0.7410
  0.7529   0.7948   0.8015   0.8028   0.8434   0.8454   0.8627   0.8706
  0.9112   0.9306   0.9654   0.9725   1.0006   1.0121   1.0626   1.0697
  1.0710   1.0826   1.0909   1.1503   1.1688   1.1944   1.2342   1.2736
  1.2938   1.3344   1.3493   1.3548   1.4102   1.4158   1.4166   1.4355
  1.4384   1.4498   1.4603   1.4633   1.4801   1.5194   1.5487   1.5518
  1.5934   1.6204   1.7064   1.7204   1.7448   1.7583   1.8017   1.8116
  1.8374   1.8426   1.8811   2.0040   2.0061   2.0171   2.0196   2.0329
  2.0970   2.1106   2.1718   2.1925   2.1975   2.2174   2.2472   2.2823
  2.2983   2.3354   2.3598   2.4328   2.5604   2.6869   2.6877   2.7815
  2.8024   2.8120   2.9443   3.0202   3.0232   3.0312   3.0697   3.1407
  3.1701   3.3789   3.3847   3.6214   3.7447   3.7475   3.7509   3.7515
  3.8423   3.9140   3.9451   3.9564   3.9576   3.9604   3.9845   3.9860
  3.9887   4.0023   4.0214   4.0247   4.0475   4.0523   4.0598   4.0630
  4.1041   4.1069   4.1354   4.1743   4.2335   4.2705   4.2738   4.2971
  4.4034   4.4101   4.4579   4.5360   4.8132   4.8175   4.8529   5.9980
  6.0152   6.0964   6.1203   6.1411   6.1646   6.2915   6.3049   6.4319
  6.4363   6.6407   6.7449   6.7534   6.7700   7.5448   7.5569   7.6576
  7.6843   7.7430   7.7691  23.2592  23.7713  23.7788  23.9388  23.9444
 24.0390  27.8756  27.9269  28.3373  28.3505  28.4136  28.4153  28.4226
 28.4313  28.5185  28.5239  28.5383  28.5477  28.5524  28.5542  28.6089
 28.6219  28.7171  28.7394  47.9660  48.0066  66.7655  66.7722 127.8780
127.8889 127.9371 127.9513 127.9698 127.9711 151.6683 151.7138 289.7407
289.7526 289.8522 289.8822 289.9643 289.98941020.77381020.82561901.8319
********
 --------------------------------------------------------------

          Ground-State Mulliken Net Atomic Charges

     Atom                 Charge (a.u.)
  ----------------------------------------
      1 C                    -2.140736
      2 C                     1.615709
      3 C                    -1.097354
      4 C                     1.615709
      5 C                    -2.140736
      6 C                     2.384756
      7 F                    -0.069812
      8 Br                   -0.143407
      9 I                     0.110855
     10 Br                   -0.143407
     11 F                    -0.069812
     12 I                     0.078232
  ----------------------------------------
  Sum of atomic charges =     0.000000

 -----------------------------------------------------------------
                    Cartesian Multipole Moments
 -----------------------------------------------------------------
    Charge (ESU x 10^10)
                -0.0000
    Dipole Moment (Debye)
         X      -0.0000      Y      -0.0000      Z       0.5016
       Tot       0.5016
    Quadrupole Moments (Debye-Ang)
        XX    -139.2596     XY       0.0000     YY    -137.5599
        XZ       0.6060     YZ      -0.0000     ZZ    -127.3699
    Octopole Moments (Debye-Ang^2)
       XXX    -504.6594    XXY       0.0000    XYY    -166.1666
       YYY      -0.0000    XXZ    -119.7081    XYZ      -0.0000
       YYZ    -143.4240    XZZ    -153.8576    YZZ       0.0000
       ZZZ    -403.4361
    Hexadecapole Moments (Debye-Ang^3)
      XXXX   -3660.3761   XXXY       0.0000   XXYY    -659.9784
      XYYY       0.0000   YYYY    -170.7427   XXXZ    -435.5756
      XXYZ      -0.0000   XYYZ    -173.2502   YYYZ      -0.0000
      XXZZ   -1565.3486   XYZZ       0.0000   YYZZ   -1046.8582
      XZZZ    -487.3339   YZZZ      -0.0000   ZZZZ   -5483.9169
 -----------------------------------------------------------------
Archival summary:
1\1\february\OPT\ProcedureUnspecified\BasisUnspecified\2r226\taweetha\MonDec207:49:542019MonDec207:49:542019\0\\#,OPT,ProcedureUnspecified,BasisUnspecified,\\0,1\I\C,1,2.11897\C,2,1.40443,1,120.486\C,3,1.39428,2,119.635,1,-180,0\F,4,1.33601,3,119.238,2,-180,0\C,4,1.38982,3,121.993,2,-0,0\C,6,1.38982,4,117.718,3,-0,0\F,7,1.33601,6,118.769,4,-180,0\C,7,1.39428,6,121.993,4,-0,0\Br,3,1.89928,2,123.487,1,-0,0\Br,9,1.89928,7,116.878,6,-180,0\I,6,2.10558,4,121.141,3,-180,0\\\@

 Total job time:  236.43s(wall), 1314.60s(cpu) 
 Mon Dec  2 07:49:54 2019

        *************************************************************
        *                                                           *
        *  Thank you very much for using Q-Chem.  Have a nice day.  *
        *                                                           *
        *************************************************************


 
User input: 2 of 2 
 
                  Welcome to Q-Chem
     A Quantum Leap Into The Future Of Chemistry


 Q-Chem 5.2 (devel), Q-Chem, Inc., Pleasanton, CA (2019)

 Yihan Shao,  Zhengting Gan,  E. Epifanovsky,  A. T. B. Gilbert,  M. Wormit,  
 J. Kussmann,  A. W. Lange,  A. Behn,  Jia Deng,  Xintian Feng,  D. Ghosh,  
 M. Goldey,  P. R. Horn,  L. D. Jacobson,  I. Kaliman,  T. Kus,  A. Landau,  
 Jie Liu,  E. I. Proynov,  R. M. Richard,  R. P. Steele,  E. J. Sundstrom,  
 H. L. Woodcock III,  P. M. Zimmerman,  D. Zuev,  B. Albrecht,  E. Alguire,  
 S. A. Baeppler,  D. Barton,  Z. Benda,  Y. A. Bernard,  E. J. Berquist,  
 K. B. Bravaya,  H. Burton,  D. Casanova,  Chun-Min Chang,  Yunqing Chen,  
 A. Chien,  K. D. Closser,  M. P. Coons,  S. Coriani,  S. Dasgupta,  
 A. L. Dempwolff,  M. Diedenhofen,  Hainam Do,  R. G. Edgar,  Po-Tung Fang,  
 S. Faraji,  S. Fatehi,  Qingguo Feng,  K. D. Fenk,  J. Fosso-Tande,  
 J. Gayvert,  Qinghui Ge,  A. Ghysels,  G. Gidofalvi,  J. Gomes,  
 J. Gonthier,  A. Gunina,  D. Hait,  M. W. D. Hanson-Heine,  
 P. H. P. Harbach,  A. W. Hauser,  M. F. Herbst,  J. E. Herr,  
 E. G. Hohenstein,  Z. C. Holden,  Kerwin Hui,  B. C. Huynh,  T.-C. Jagau,  
 Hyunjun Ji,  B. Kaduk,  K. Khistyaev,  Jaehoon Kim,  P. Klunzinger,  K. Koh,  
 D. Kosenkov,  L. Koulias,  T. Kowalczyk,  C. M. Krauter,  A. Kunitsa,  
 Ka Un Lao,  A. Laurent,  K. V. Lawler,  Joonho Lee,  D. Lefrancois,  
 S. Lehtola,  D. S. Levine,  Yi-Pei Li,  You-Sheng Lin,  Fenglai Liu,  
 E. Livshits,  A. Luenser,  P. Manohar,  E. Mansoor,  S. F. Manzer,  
 Shan-Ping Mao,  Yuezhi Mao,  N. Mardirossian,  A. V. Marenich,  
 T. Markovich,  L. A. Martinez-Martinez,  S. A. Maurer,  N. J. Mayhall,  
 S. C. McKenzie,  J.-M. Mewes,  P. Morgante,  A. F. Morrison,  
 J. W. Mullinax,  K. Nanda,  T. S. Nguyen-Beck,  R. Olivares-Amaya,  
 J. A. Parkhill,  Zheng Pei,  T. M. Perrine,  F. Plasser,  P. Pokhilko,  
 S. Prager,  A. Prociuk,  E. Ramos,  D. R. Rehn,  F. Rob,  M. Scheurer,  
 M. Schneider,  N. Sergueev,  S. M. Sharada,  S. Sharma,  D. W. Small,  
 T. Stauch,  T. Stein,  Yu-Chuan Su,  A. J. W. Thom,  A. Tkatchenko,  
 T. Tsuchimochi,  N. M. Tubman,  L. Vogt,  M. L. Vidal,  O. Vydrov,  
 M. A. Watson,  J. Wenzel,  M. de Wergifosse,  T. A. Wesolowski,  A. White,  
 J. Witte,  A. Yamada,  Jun Yang,  K. Yao,  S. Yeganeh,  S. R. Yost,  
 Zhi-Qiang You,  A. Zech,  Igor Ying Zhang,  Xing Zhang,  Yan Zhao,  
 Ying Zhu,  B. R. Brooks,  G. K. L. Chan,  C. J. Cramer,  M. S. Gordon,  
 W. J. Hehre,  A. Klamt,  M. W. Schmidt,  C. D. Sherrill,  D. G. Truhlar,  
 A. Aspuru-Guzik,  R. Baer,  A. T. Bell,  N. A. Besley,  Jeng-Da Chai,  
 A. E. DePrince, III,  R. A. DiStasio Jr.,  A. Dreuw,  B. D. Dunietz,  
 T. R. Furlani,  Chao-Ping Hsu,  Yousung Jung,  Jing Kong,  D. S. Lambrecht,  
 WanZhen Liang,  C. Ochsenfeld,  V. A. Rassolov,  L. V. Slipchenko,  
 J. E. Subotnik,  T. Van Voorhis,  J. M. Herbert,  A. I. Krylov,  
 P. M. W. Gill,  M. Head-Gordon

 Contributors to earlier versions of Q-Chem not listed above: 
 R. D. Adamson,  B. Austin,  J. Baker,  G. J. O. Beran,  K. Brandhorst,  
 S. T. Brown,  E. F. C. Byrd,  A. K. Chakraborty,  C.-L. Cheng,  
 Siu Hung Chien,  D. M. Chipman,  D. L. Crittenden,  H. Dachsel,  
 R. J. Doerksen,  A. D. Dutoi,  L. Fusti-Molnar,  W. A. Goddard III,  
 A. Golubeva-Zadorozhnaya,  S. R. Gwaltney,  G. Hawkins,  A. Heyden,  
 S. Hirata,  G. Kedziora,  F. J. Keil,  C. Kelley,  Jihan Kim,  R. A. King,  
 R. Z. Khaliullin,  P. P. Korambath,  W. Kurlancheek,  A. M. Lee,  M. S. Lee,  
 S. V. Levchenko,  Ching Yeh Lin,  D. Liotard,  R. C. Lochan,  I. Lotan,  
 P. E. Maslen,  N. Nair,  D. P. O'Neill,  D. Neuhauser,  E. Neuscamman,  
 C. M. Oana,  R. Olson,  B. Peters,  R. Peverati,  P. A. Pieniazek,  
 Y. M. Rhee,  J. Ritchie,  M. A. Rohrdanz,  E. Rosta,  N. J. Russ,  
 H. F. Schaefer III,  N. E. Schultz,  N. Shenvi,  A. C. Simmonett,  A. Sodt,  
 D. Stuck,  K. S. Thanthiriwatte,  V. Vanovschi,  Tao Wang,  A. Warshel,  
 C. F. Williams,  Q. Wu,  X. Xu,  W. Zhang

 Please cite Q-Chem as follows:
 Y. Shao et al., Mol. Phys. 113, 184-215 (2015)
 DOI: 10.1080/00268976.2014.952696

 Q-Chem 5.2.1 for Intel X86 EM64T Linux

 Parts of Q-Chem use Armadillo 8.300.2 (Tropical Shenanigans).
 http://arma.sourceforge.net/

 Q-Chem begins on Mon Dec  2 07:49:54 2019  

Host: 
0

     Scratch files written to /scratch/taweetham/qchem1220//
NAlpha2: 230
NElect   230
Mult     1
The previous job contains 0 fragments, simply inherited here

Checking the input file for inconsistencies... 	...done.

--------------------------------------------------------------
User input:
--------------------------------------------------------------

$MOLECULE
READ
$END

$REM
   JOB_TYPE 	FREQUENCY
   BASIS 	6-311++G**
   METHOD	B3LYP	
$END


--------------------------------------------------------------
 Atom   5: (  1.1895433203, -0.0000000000,  1.0573626729)
         ->(  1.1895433313, -0.0000000000,  1.0573626620)
 Atom   4: (  1.2102712100, -0.0000000000, -0.3367620109)
         ->(  1.2102712039, -0.0000000000, -0.3367620258)
 Atom   3: (  0.0000000057,  0.0000000000, -1.0492768719)
         ->(  0.0000000000,  0.0000000000, -1.0492768719)
 Atom   6: ( -0.0000000072, -0.0000000000,  1.7761072381)
         ->(  0.0000000000,  0.0000000000,  1.7761072381)
 Atom  11: (  2.3455187018, -0.0000000000,  1.7271796193)
         ->(  2.3455187222, -0.0000000000,  1.7271795933)
 Atom  10: (  2.9169494806, -0.0000000000, -1.1701406911)
         ->(  2.9169494605, -0.0000000000, -1.1701407243)
 Atom  12: ( -0.0000000116, -0.0000000000,  3.8816884761)
         ->(  0.0000000000,  0.0000000000,  3.8816884761)
 ----------------------------------------------------------------
             Standard Nuclear Orientation (Angstroms)
    I     Atom           X                Y                Z
 ----------------------------------------------------------------
    1      C      -1.1895433313     0.0000000000     1.0573626620
    2      C      -1.2102712039     0.0000000000    -0.3367620258
    3      C       0.0000000000     0.0000000000    -1.0492768719
    4      C       1.2102712039    -0.0000000000    -0.3367620258
    5      C       1.1895433313    -0.0000000000     1.0573626620
    6      C       0.0000000000     0.0000000000     1.7761072381
    7      F      -2.3455187222     0.0000000000     1.7271795933
    8      Br     -2.9169494605     0.0000000000    -1.1701407243
    9      I       0.0000000025     0.0000000000    -3.1682464640
   10      Br      2.9169494605    -0.0000000000    -1.1701407243
   11      F       2.3455187222    -0.0000000000     1.7271795933
   12      I       0.0000000000     0.0000000000     3.8816884761
 ----------------------------------------------------------------
 Molecular Point Group                 C2v   NOp =  4
 Largest Abelian Subgroup              C2v   NOp =  4
 Nuclear Repulsion Energy =        2955.27000864 hartrees
 There are      115 alpha and      115 beta electrons
 Requested basis set is 6-311++G(d,p)
 There are 134 shells and 396 basis functions

 Total QAlloc Memory Limit   2000 MB
 Mega-Array Size       188 MB
 MEM_STATIC part       192 MB

                       Distance Matrix (Angstroms)
             C (  1)   C (  2)   C (  3)   C (  4)   C (  5)   C (  6)
   C (  2)  1.394279
   C (  3)  2.419286  1.404434
   C (  4)  2.775373  2.420542  1.404434
   C (  5)  2.379087  2.775373  2.419286  1.394279
   C (  6)  1.389823  2.434948  2.825384  2.434948  1.389823
   F (  7)  1.336014  2.355556  3.634580  4.111386  3.597960  2.346029
   Br(  8)  2.818812  1.899282  2.919452  4.210519  4.671729  4.145958
   I (  9)  4.389850  3.079295  2.118970  3.079295  4.389850  4.944354
   Br( 10)  4.671729  4.210519  2.919452  1.899282  2.818812  4.145958
   F ( 11)  3.597960  4.111386  3.634580  2.355556  1.336014  2.346029
   I ( 12)  3.064609  4.388631  4.930965  4.388631  3.064609  2.105581
             F (  7)   Br(  8)   I (  9)   Br( 10)   F ( 11)
   Br(  8)  2.953134
   I (  9)  5.428320  3.535678
   Br( 10)  6.007332  5.833899  3.535678
   F ( 11)  4.691037  6.007332  5.428320  2.953134
   I ( 12)  3.184865  5.833487  7.049935  5.833487  3.184865

 A cutoff of  1.0D-11 yielded   5599 shell pairs
 There are     54188 function pairs (     60217 Cartesian)
 Smallest overlap matrix eigenvalue = 1.11E-06

 Q-Chem warning in module stvman/mkSTV.C, line 318:

 Overlap eigenvalue is smaller than square root of threshold
 Use THRESH >= 12 to get rid of this warning

 Guess from superposition of atomic densities
 Warning:  Energy on first SCF cycle will be non-variational
 SAD guess density has 230.000000 electrons

 -----------------------------------------------------------------------
  General SCF calculation program by
  Eric Jon Sundstrom, Paul Horn, Yuezhi Mao, Dmitri Zuev, Alec White,
  David Stuck, Shaama M.S., Shane Yost, Joonho Lee, David Small,
  Daniel Levine, Susi Lehtola, Hugh Burton, Evgeny Epifanovsky,
  Bang C. Huynh
 -----------------------------------------------------------------------
 Exchange:     0.2000 Hartree-Fock + 0.0800 Slater + 0.7200 B88
 Correlation:  0.1900 VWN1RPA + 0.8100 LYP
 Using SG-1 standard quadrature grid
 using 6 threads for integral computing
 -------------------------------------------------------
 OpenMP Integral computing Module                
 Release: version 2.0, May 2017, Q-Chem Inc. Pleasanton 
 -------------------------------------------------------
 A restricted SCF calculation will be
 performed using DIIS
 SCF converges when DIIS error is below 1.0e-08
 ---------------------------------------
  Cycle       Energy         DIIS error
 ---------------------------------------
    1  -19418.0299874259      2.93e-02  
    2  -19415.6711927935      2.17e-03  
    3  -19415.6289160497      2.55e-03  
    4  -19415.7115088925      7.69e-04  
    5  -19415.7233780090      2.70e-04  
    6  -19415.7244984998      8.05e-05  
    7  -19415.7246005250      3.15e-05  
    8  -19415.7246189366      1.06e-05  
    9  -19415.7246208577      1.69e-06  
   10  -19415.7246211930      5.40e-07  
   11  -19415.7246207762      2.45e-07  
   12  -19415.7246209993      4.42e-08  
   13  -19415.7246204695      1.68e-08  
   14  -19415.7246211949      4.87e-09  Convergence criterion met
 ---------------------------------------
 SCF time:   CPU 169.87s  wall 32.00s 
 SCF   energy in the final basis set =   -19415.7246211949
 Total energy in the final basis set =   -19415.7246211949

 Q-Chem warning in module /home/taweetham/qchem52/libsym/oriorb.F, line  198:

 OriOrb: Failure to resolve orbital degeneracies.


 Q-Chem warning in module /home/taweetham/qchem52/libsym/oriorb.F, line  198:

 OriOrb: Failure to resolve orbital degeneracies.


 --------------------------------------------------------------
             Orbital Energies (a.u.) and Symmetries
 --------------------------------------------------------------

 Alpha MOs, Restricted
 -- Occupied --                  
*******-1165.89 -482.86 -482.86 -176.33 -176.32 -165.73 -165.73
  1 A1    2 A1    1 B1    3 A1    4 A1    5 A1    6 A1    1 B2                 
-165.73 -165.73 -165.73 -165.73  -62.51  -62.51  -56.33  -56.33
  2 B1    7 A1    2 B2    3 B1    4 B1    8 A1    9 A1    5 B1                 
-56.329 -56.329 -56.328 -56.328 -35.823 -35.820 -31.317 -31.314
  3 B2    1 A2    6 B1   10 A1   11 A1   12 A1   13 A1   14 A1                 
-31.310 -31.310 -31.307 -31.307 -24.731 -24.731 -22.967 -22.966
  4 B2    7 B1    5 B2    8 B1    9 B1   15 A1   16 A1    6 B2                 
-22.965 -22.964 -22.963 -22.962 -22.961 -22.961 -22.958 -22.958
 10 B1   17 A1    7 B2   11 B1   18 A1    2 A2   19 A1    3 A2                 
-10.316 -10.316 -10.278 -10.278 -10.277 -10.266  -8.721  -8.721
 12 B1   20 A1   21 A1   13 B1   22 A1   23 A1   14 B1   24 A1                 
 -6.553  -6.553  -6.539  -6.539  -6.538  -6.538  -6.372  -6.369
 15 B1   25 A1    8 B2    4 A2   16 B1   26 A1   27 A1   28 A1                 
 -4.786  -4.782  -4.770  -4.769  -4.767  -4.766  -2.664  -2.664
 29 A1   30 A1    9 B2   17 B1   10 B2   18 B1   19 B1   31 A1                 
 -2.660  -2.660  -2.660  -2.660  -2.648  -2.648  -2.648  -2.648
 11 B2    5 A2   20 B1   32 A1   12 B2    6 A2   21 B1   33 A1                 
 -2.051  -2.048  -2.047  -2.046  -2.044  -2.043  -2.032  -2.032
 34 A1   35 A1   13 B2   22 B1   14 B2   23 B1    7 A2   36 A1                 
 -2.029  -2.029  -1.276  -1.276  -0.937  -0.863  -0.848  -0.791
  8 A2   37 A1   38 A1   24 B1   39 A1   25 B1   40 A1   41 A1                 
 -0.764  -0.721  -0.665  -0.658  -0.636  -0.586  -0.585  -0.542
 26 B1   42 A1   43 A1   27 B1   44 A1   45 A1   28 B1   29 B1                 
 -0.525  -0.508  -0.486  -0.467  -0.439  -0.427  -0.421  -0.419
 15 B2    9 A2   46 A1   47 A1   30 B1   16 B2   48 A1   31 B1                 
 -0.386  -0.362  -0.357  -0.332  -0.322  -0.314  -0.294  -0.290
 49 A1   10 A2   17 B2   32 B1   50 A1   18 B2   19 B2   33 B1                 
 -0.273  -0.271  -0.262
 34 B1   11 A2   20 B2                                                         
 -- Virtual --                   
 -0.097  -0.071  -0.064  -0.055  -0.025  -0.018  -0.006   0.023
 51 A1   21 B2   52 A1   12 A2   35 B1   53 A1   54 A1   55 A1                 
  0.025   0.040   0.046   0.049   0.057   0.058   0.067   0.075
 36 B1   22 B2   56 A1   37 B1   13 A2   57 A1   38 B1   23 B2                 
  0.076   0.084   0.086   0.092   0.096   0.103   0.113   0.117
 58 A1   39 B1   59 A1   24 B2   14 A2   25 B2   60 A1   40 B1                 
  0.122   0.135   0.139   0.140   0.147   0.156   0.171   0.175
 61 A1   41 B1   62 A1   26 B2   15 A2   42 B1   63 A1   43 B1                 
  0.179   0.190   0.193   0.197   0.208   0.209   0.213   0.227
 27 B2   44 B1   64 A1   65 A1   45 B1   46 B1   66 A1   67 A1                 
  0.228   0.231   0.235   0.249   0.258   0.273   0.281   0.284
 47 B1   68 A1   28 B2   48 B1   29 B2   49 B1   69 A1   70 A1                 
  0.296   0.315   0.328   0.329   0.339   0.345   0.365   0.385
 30 B2   50 B1   71 A1   16 A2   72 A1   51 B1   73 A1   52 B1                 
  0.392   0.394   0.394   0.400   0.401   0.410   0.413   0.426
 74 A1   53 B1   17 A2   31 B2   75 A1   54 B1   18 A2   19 A2                 
  0.428   0.441   0.450   0.451   0.461   0.468   0.472   0.486
 55 B1   76 A1   32 B2   56 B1   33 B2   57 B1   77 A1   78 A1                 
  0.496   0.497   0.511   0.520   0.535   0.543   0.547   0.562
 79 A1   34 B2   80 A1   20 A2   35 B2   21 A2   81 A1   36 B2                 
  0.576   0.579   0.582   0.594   0.602   0.603   0.635   0.636
 82 A1   58 B1   22 A2   59 B1   83 A1   37 B2   60 B1   84 A1                 
  0.666   0.671   0.675   0.684   0.695   0.720   0.720   0.741
 38 B2   61 B1   85 A1   86 A1   23 A2   87 A1   62 B1   88 A1                 
  0.753   0.795   0.801   0.803   0.843   0.845   0.863   0.871
 63 B1   64 B1   89 A1   65 B1   90 A1   66 B1   39 B2   91 A1                 
  0.911   0.931   0.965   0.973   1.001   1.012   1.063   1.070
 92 A1   24 A2   93 A1   67 B1   68 B1   94 A1   95 A1   40 B2                 
  1.071   1.083   1.091   1.150   1.169   1.194   1.234   1.274
 69 B1   70 B1   96 A1   25 A2   41 B2   42 B2   26 A2   97 A1                 
  1.294   1.334   1.349   1.355   1.410   1.416   1.417   1.436
 71 B1   43 B2   98 A1   44 B2   45 B2   72 B1   27 A2   73 B1                 
  1.438   1.450   1.460   1.463   1.480   1.519   1.549   1.552
 99 A1   74 B1   75 B1  100 A1  101 A1  102 A1  103 A1   76 B1                 
  1.593   1.620   1.706   1.720   1.745   1.758   1.802   1.812
 77 B1  104 A1   28 A2   46 B2  105 A1   78 B1  106 A1   79 B1                 
  1.837   1.843   1.881   2.004   2.006   2.017   2.020   2.033
 29 A2   47 B2   48 B2   30 A2   80 B1  107 A1  108 A1   49 B2                 
  2.097   2.111   2.172   2.193   2.197   2.217   2.247   2.282
 81 B1  109 A1   82 B1  110 A1   83 B1  111 A1   31 A2   84 B1                 
  2.298   2.335   2.360   2.433   2.560   2.687   2.688   2.782
112 A1  113 A1   85 B1   86 B1   50 B2   32 A2   51 B2  114 A1                 
  2.802   2.812   2.944   3.020   3.023   3.031   3.070   3.141
 33 A2   52 B2  115 A1  116 A1   87 B1   53 B2   88 B1  117 A1                 
  3.170   3.379   3.385   3.621   3.745   3.748   3.751   3.752
 89 B1  118 A1   90 B1  119 A1   91 B1  120 A1   34 A2   54 B2                 
  3.842   3.914   3.945   3.956   3.958   3.960   3.985   3.986
121 A1   92 B1   35 A2   36 A2   55 B2   37 A2  122 A1   38 A2                 
  3.989   4.002   4.021   4.025   4.047   4.052   4.060   4.063
 56 B2   57 B2  123 A1   58 B2  124 A1   93 B1   94 B1   39 A2                 
  4.104   4.107   4.135   4.174   4.233   4.270   4.274   4.297
125 A1   59 B2   95 B1   96 B1  126 A1  127 A1   97 B1  128 A1                 
  4.403   4.410   4.458   4.536   4.813   4.818   4.853   5.998
 98 B1  129 A1  130 A1  131 A1   99 B1  132 A1  100 B1   60 B2                 
  6.015   6.096   6.120   6.141   6.165   6.291   6.305   6.432
 61 B2  101 B1  102 B1  133 A1  134 A1   40 A2   62 B2  103 B1                 
  6.436   6.641   6.745   6.753   6.770   7.545   7.557   7.658
135 A1  136 A1  137 A1  104 B1  105 B1   41 A2   63 B2  138 A1                 
  7.684   7.743   7.769  23.259  23.771  23.779  23.939  23.944
106 B1  107 B1  139 A1  140 A1  108 B1  141 A1  142 A1  109 B1                 
 24.039  27.876  27.927  28.337  28.351  28.414  28.415  28.423
143 A1  144 A1  145 A1   64 B2   65 B2  110 B1  146 A1  147 A1                 
 28.431  28.518  28.524  28.538  28.548  28.552  28.554  28.609
111 B1   42 A2   43 A2  148 A1   66 B2  149 A1   67 B2  112 B1                 
 28.622  28.717  28.739  47.966  48.007  66.765  66.772 127.878
113 B1  150 A1  151 A1  152 A1  114 B1  153 A1  115 B1   68 B2                 
127.889 127.937 127.951 127.970 127.971 151.668 151.714 289.741
 69 B2  116 B1  117 B1  154 A1  155 A1  156 A1  157 A1   44 A2                 
289.753 289.852 289.882 289.964 289.9891020.7741020.8261901.832
 70 B2  158 A1  118 B1  119 B1  159 A1  160 A1  120 B1  161 A1                 
*******
162 A1                                                                         

 Beta MOs, Restricted
 -- Occupied --                  
*******-1165.89 -482.86 -482.86 -176.33 -176.32 -165.73 -165.73
  1 A1    2 A1    1 B1    3 A1    4 A1    5 A1    6 A1    1 B2                 
-165.73 -165.73 -165.73 -165.73  -62.51  -62.51  -56.33  -56.33
  2 B1    7 A1    2 B2    3 B1    4 B1    8 A1    9 A1    5 B1                 
-56.329 -56.329 -56.328 -56.328 -35.823 -35.820 -31.317 -31.314
  3 B2    1 A2    6 B1   10 A1   11 A1   12 A1   13 A1   14 A1                 
-31.310 -31.310 -31.307 -31.307 -24.731 -24.731 -22.967 -22.966
  4 B2    7 B1    5 B2    8 B1    9 B1   15 A1   16 A1    6 B2                 
-22.965 -22.964 -22.963 -22.962 -22.961 -22.961 -22.958 -22.958
 10 B1   17 A1    7 B2   11 B1   18 A1    2 A2   19 A1    3 A2                 
-10.316 -10.316 -10.278 -10.278 -10.277 -10.266  -8.721  -8.721
 12 B1   20 A1   21 A1   13 B1   22 A1   23 A1   14 B1   24 A1                 
 -6.553  -6.553  -6.539  -6.539  -6.538  -6.538  -6.372  -6.369
 15 B1   25 A1    8 B2    4 A2   16 B1   26 A1   27 A1   28 A1                 
 -4.786  -4.782  -4.770  -4.769  -4.767  -4.766  -2.664  -2.664
 29 A1   30 A1    9 B2   17 B1   10 B2   18 B1   19 B1   31 A1                 
 -2.660  -2.660  -2.660  -2.660  -2.648  -2.648  -2.648  -2.648
 11 B2    5 A2   20 B1   32 A1   12 B2    6 A2   21 B1   33 A1                 
 -2.051  -2.048  -2.047  -2.046  -2.044  -2.043  -2.032  -2.032
 34 A1   35 A1   13 B2   22 B1   14 B2   23 B1    7 A2   36 A1                 
 -2.029  -2.029  -1.276  -1.276  -0.937  -0.863  -0.848  -0.791
  8 A2   37 A1   38 A1   24 B1   39 A1   25 B1   40 A1   41 A1                 
 -0.764  -0.721  -0.665  -0.658  -0.636  -0.586  -0.585  -0.542
 26 B1   42 A1   43 A1   27 B1   44 A1   45 A1   28 B1   29 B1                 
 -0.525  -0.508  -0.486  -0.467  -0.439  -0.427  -0.421  -0.419
 15 B2    9 A2   46 A1   47 A1   30 B1   16 B2   48 A1   31 B1                 
 -0.386  -0.362  -0.357  -0.332  -0.322  -0.314  -0.294  -0.290
 49 A1   10 A2   17 B2   32 B1   50 A1   18 B2   19 B2   33 B1                 
 -0.273  -0.271  -0.262
 34 B1   11 A2   20 B2                                                         
 -- Virtual --                   
 -0.097  -0.071  -0.064  -0.055  -0.025  -0.018  -0.006   0.023
 51 A1   21 B2   52 A1   12 A2   35 B1   53 A1   54 A1   55 A1                 
  0.025   0.040   0.046   0.049   0.057   0.058   0.067   0.075
 36 B1   22 B2   56 A1   37 B1   13 A2   57 A1   38 B1   23 B2                 
  0.076   0.084   0.086   0.092   0.096   0.103   0.113   0.117
 58 A1   39 B1   59 A1   24 B2   14 A2   25 B2   60 A1   40 B1                 
  0.122   0.135   0.139   0.140   0.147   0.156   0.171   0.175
 61 A1   41 B1   62 A1   26 B2   15 A2   42 B1   63 A1   43 B1                 
  0.179   0.190   0.193   0.197   0.208   0.209   0.213   0.227
 27 B2   44 B1   64 A1   65 A1   45 B1   46 B1   66 A1   67 A1                 
  0.228   0.231   0.235   0.249   0.258   0.273   0.281   0.284
 47 B1   68 A1   28 B2   48 B1   29 B2   49 B1   69 A1   70 A1                 
  0.296   0.315   0.328   0.329   0.339   0.345   0.365   0.385
 30 B2   50 B1   71 A1   16 A2   72 A1   51 B1   73 A1   52 B1                 
  0.392   0.394   0.394   0.400   0.401   0.410   0.413   0.426
 74 A1   53 B1   17 A2   31 B2   75 A1   54 B1   18 A2   19 A2                 
  0.428   0.441   0.450   0.451   0.461   0.468   0.472   0.486
 55 B1   76 A1   32 B2   56 B1   33 B2   57 B1   77 A1   78 A1                 
  0.496   0.497   0.511   0.520   0.535   0.543   0.547   0.562
 79 A1   34 B2   80 A1   20 A2   35 B2   21 A2   81 A1   36 B2                 
  0.576   0.579   0.582   0.594   0.602   0.603   0.635   0.636
 82 A1   58 B1   22 A2   59 B1   83 A1   37 B2   60 B1   84 A1                 
  0.666   0.671   0.675   0.684   0.695   0.720   0.720   0.741
 38 B2   61 B1   85 A1   86 A1   23 A2   87 A1   62 B1   88 A1                 
  0.753   0.795   0.801   0.803   0.843   0.845   0.863   0.871
 63 B1   64 B1   89 A1   65 B1   90 A1   66 B1   39 B2   91 A1                 
  0.911   0.931   0.965   0.973   1.001   1.012   1.063   1.070
 92 A1   24 A2   93 A1   67 B1   68 B1   94 A1   95 A1   40 B2                 
  1.071   1.083   1.091   1.150   1.169   1.194   1.234   1.274
 69 B1   70 B1   96 A1   25 A2   41 B2   42 B2   26 A2   97 A1                 
  1.294   1.334   1.349   1.355   1.410   1.416   1.417   1.436
 71 B1   43 B2   98 A1   44 B2   45 B2   72 B1   27 A2   73 B1                 
  1.438   1.450   1.460   1.463   1.480   1.519   1.549   1.552
 99 A1   74 B1   75 B1  100 A1  101 A1  102 A1  103 A1   76 B1                 
  1.593   1.620   1.706   1.720   1.745   1.758   1.802   1.812
 77 B1  104 A1   28 A2   46 B2  105 A1   78 B1  106 A1   79 B1                 
  1.837   1.843   1.881   2.004   2.006   2.017   2.020   2.033
 29 A2   47 B2   48 B2   30 A2   80 B1  107 A1  108 A1   49 B2                 
  2.097   2.111   2.172   2.193   2.197   2.217   2.247   2.282
 81 B1  109 A1   82 B1  110 A1   83 B1  111 A1   31 A2   84 B1                 
  2.298   2.335   2.360   2.433   2.560   2.687   2.688   2.782
112 A1  113 A1   85 B1   86 B1   50 B2   32 A2   51 B2  114 A1                 
  2.802   2.812   2.944   3.020   3.023   3.031   3.070   3.141
 33 A2   52 B2  115 A1  116 A1   87 B1   53 B2   88 B1  117 A1                 
  3.170   3.379   3.385   3.621   3.745   3.748   3.751   3.752
 89 B1  118 A1   90 B1  119 A1   91 B1  120 A1   34 A2   54 B2                 
  3.842   3.914   3.945   3.956   3.958   3.960   3.985   3.986
121 A1   92 B1   35 A2   36 A2   55 B2   37 A2  122 A1   38 A2                 
  3.989   4.002   4.021   4.025   4.047   4.052   4.060   4.063
 56 B2   57 B2  123 A1   58 B2  124 A1   93 B1   94 B1   39 A2                 
  4.104   4.107   4.135   4.174   4.233   4.270   4.274   4.297
125 A1   59 B2   95 B1   96 B1  126 A1  127 A1   97 B1  128 A1                 
  4.403   4.410   4.458   4.536   4.813   4.818   4.853   5.998
 98 B1  129 A1  130 A1  131 A1   99 B1  132 A1  100 B1   60 B2                 
  6.015   6.096   6.120   6.141   6.165   6.291   6.305   6.432
 61 B2  101 B1  102 B1  133 A1  134 A1   40 A2   62 B2  103 B1                 
  6.436   6.641   6.745   6.753   6.770   7.545   7.557   7.658
135 A1  136 A1  137 A1  104 B1  105 B1   41 A2   63 B2  138 A1                 
  7.684   7.743   7.769  23.259  23.771  23.779  23.939  23.944
106 B1  107 B1  139 A1  140 A1  108 B1  141 A1  142 A1  109 B1                 
 24.039  27.876  27.927  28.337  28.351  28.414  28.415  28.423
143 A1  144 A1  145 A1   64 B2   65 B2  110 B1  146 A1  147 A1                 
 28.431  28.518  28.524  28.538  28.548  28.552  28.554  28.609
111 B1   42 A2   43 A2  148 A1   66 B2  149 A1   67 B2  112 B1                 
 28.622  28.717  28.739  47.966  48.007  66.765  66.772 127.878
113 B1  150 A1  151 A1  152 A1  114 B1  153 A1  115 B1   68 B2                 
127.889 127.937 127.951 127.970 127.971 151.668 151.714 289.741
 69 B2  116 B1  117 B1  154 A1  155 A1  156 A1  157 A1   44 A2                 
289.753 289.852 289.882 289.964 289.9891020.7741020.8261901.832
 70 B2  158 A1  118 B1  119 B1  159 A1  160 A1  120 B1  161 A1                 
*******
162 A1                                                                         
 --------------------------------------------------------------

          Ground-State Mulliken Net Atomic Charges

     Atom                 Charge (a.u.)
  ----------------------------------------
      1 C                    -2.139687
      2 C                     1.613929
      3 C                    -1.094650
      4 C                     1.613927
      5 C                    -2.139687
      6 C                     2.383344
      7 F                    -0.069840
      8 Br                   -0.143300
      9 I                     0.110847
     10 Br                   -0.143300
     11 F                    -0.069840
     12 I                     0.078257
  ----------------------------------------
  Sum of atomic charges =     0.000000

 -----------------------------------------------------------------
                    Cartesian Multipole Moments
 -----------------------------------------------------------------
    Charge (ESU x 10^10)
                -0.0000
    Dipole Moment (Debye)
         X       0.0000      Y       0.0000      Z      -0.5016
       Tot       0.5016
    Quadrupole Moments (Debye-Ang)
        XX    -139.2595     XY      -0.0000     YY    -137.5598
        XZ      -0.0000     YZ      -0.0000     ZZ    -128.4497
    Octopole Moments (Debye-Ang^2)
       XXX      -0.0000    XXY       0.0000    XYY      -0.0000
       YYY       0.0000    XXZ     -29.4455    XYZ       0.0000
       YYZ      -4.6321    XZZ       0.0000    YZZ       0.0000
       ZZZ      -9.5729
    Hexadecapole Moments (Debye-Ang^3)
      XXXX   -2441.1591   XXXY      -0.0000   XXYY    -459.2556
      XYYY      -0.0000   YYYY    -170.7423   XXXZ       0.0000
      XXYZ      -0.0000   XYYZ       0.0000   YYYZ      -0.0000
      XXZZ   -1281.5564   XYZZ       0.0000   YYZZ    -897.4751
      XZZZ       0.0000   YZZZ      -0.0000   ZZZZ   -4634.8292
 -----------------------------------------------------------------
 Calculating MO derivatives via CPSCF
    1     0    39    0.0239483  
    2     0    39    0.0081932  
    3     0    39    0.0013951  
    4     0    39    0.0002476  
    5    22    17    0.0000336  
    6    38     1    0.0000022  
    7    39     0    0.0000001  Converged
 Time for AOints: 292.0 s (CPU) 49.0 s (wall)
 ------------------------------------------------------------------------------
                     AOints        : Timing summary (seconds)
 ------------------------------------------------------------------------------
     job step          cpu (% of tot)      sys (% of tot)     wall (% of tot)
 ------------------------------------------------------------------------------
  AOints            0.2920E+03 ( 8.2)   0.1400E-04 ( 5.2)   0.4901E+02 ( 8.0)
 ------------------------------------------------------------------------------
   Grand Totals     0.3577E+04          0.2700E-03          0.6159E+03
 ------------------------------------------------------------------------------
 Polarizability Matrix (a.u.)
            1           2           3
    1-188.7141005   0.0000000   0.0000001
    2   0.0000000 -98.2895931  -0.0000000
    3   0.0000001  -0.0000000-242.7020101
 Calculating analytic Hessian of the SCF energy

 Direct stationary perturbation theory relativistic correction:

 rels  =     227.644755407628
 relv  =    -763.936626005446
 rel2e =     108.470739195363
 E_rel =    -427.821131402456

 Hessian of the SCF Energy
            1           2           3           4           5           6
    1   0.6688842   0.0000000   0.0027306  -0.0941919   0.0000000   0.0275206
    2   0.0000000   0.1374140  -0.0000000  -0.0000000  -0.0575980   0.0000000
    3   0.0027306  -0.0000000   0.6512466  -0.0462570   0.0000000  -0.3008419
    4  -0.0941919  -0.0000000  -0.0462570   0.5150659   0.0000000  -0.0424509
    5   0.0000000  -0.0575980   0.0000000   0.0000000   0.0939422  -0.0000000
    6   0.0275206   0.0000000  -0.3008419  -0.0424509  -0.0000000   0.5805896
    7   0.0316774  -0.0000000   0.0806634  -0.2372515  -0.0000000   0.0644032
    8   0.0000000  -0.0007271   0.0000000  -0.0000000  -0.0443021   0.0000000
    9   0.0233634  -0.0000000  -0.0259502   0.1069018   0.0000000  -0.1435648
   10  -0.0170115   0.0000000  -0.0284012  -0.0533704  -0.0000000   0.0243743
   11   0.0000000   0.0049863   0.0000000   0.0000000   0.0002611  -0.0000000
   12  -0.0303475   0.0000000  -0.0566510  -0.0243867  -0.0000000   0.0589118
   13  -0.0578901  -0.0000000  -0.0286924  -0.0170111   0.0000000   0.0303617
   14   0.0000000  -0.0035970   0.0000000  -0.0000000   0.0049863   0.0000000
   15   0.0286947   0.0000000   0.0750421   0.0283964   0.0000000  -0.0566733
   16  -0.2530441   0.0000000  -0.0684734   0.0271803   0.0000000  -0.0768723
   17  -0.0000000  -0.0561969   0.0000000   0.0000000   0.0070958  -0.0000000
   18  -0.1332659   0.0000000  -0.1657879  -0.0204060  -0.0000000  -0.0250504
   19  -0.2583664   0.0000000   0.1091773  -0.0164432  -0.0000000   0.0144755
   20   0.0000000  -0.0395716  -0.0000000  -0.0000000   0.0068159  -0.0000000
   21   0.1084634   0.0000000  -0.1314662   0.0487747  -0.0000000  -0.0322398
   22  -0.0220058   0.0000000  -0.0120341  -0.1228871  -0.0000000  -0.0515686
   23  -0.0000000   0.0043867   0.0000000   0.0000000  -0.0165988  -0.0000000
   24  -0.0307644   0.0000000  -0.0151514  -0.0498166  -0.0000000  -0.0579664
   25  -0.0020406  -0.0000000  -0.0001189   0.0000220  -0.0000000   0.0145601
   26   0.0000000   0.0029830  -0.0000000  -0.0000000   0.0013496   0.0000000
   27   0.0026611   0.0000000   0.0030866   0.0037026   0.0000000  -0.0274968
   28  -0.0000496   0.0000000  -0.0010186   0.0000327  -0.0000000  -0.0026694
   29  -0.0000000  -0.0011101   0.0000000   0.0000000   0.0034005  -0.0000000
   30  -0.0000467  -0.0000000   0.0006262  -0.0011096   0.0000000  -0.0009611
   31   0.0014624  -0.0000000   0.0067433   0.0007412   0.0000000  -0.0022594
   32  -0.0000000   0.0057896   0.0000000   0.0000000  -0.0014514   0.0000000
   33   0.0010174  -0.0000000  -0.0053775  -0.0008690  -0.0000000   0.0019878
   34   0.0025766  -0.0000000  -0.0143179  -0.0018893   0.0000000   0.0001253
   35   0.0000000   0.0032411  -0.0000000   0.0000000   0.0020987  -0.0000000
   36  -0.0000219   0.0000000  -0.0287661  -0.0024852  -0.0000000   0.0032995
            7           8           9          10          11          12
    1   0.0316774   0.0000000   0.0233634  -0.0170115   0.0000000  -0.0303475
    2  -0.0000000  -0.0007271  -0.0000000   0.0000000   0.0049863   0.0000000
    3   0.0806634   0.0000000  -0.0259502  -0.0284012   0.0000000  -0.0566510
    4  -0.2372515  -0.0000000   0.1069018  -0.0533704   0.0000000  -0.0243867
    5  -0.0000000  -0.0443021   0.0000000  -0.0000000   0.0002611  -0.0000000
    6   0.0644032   0.0000000  -0.1435648   0.0243743  -0.0000000   0.0589118
    7   0.5695445  -0.0000000   0.0000015  -0.2372499   0.0000000  -0.0644031
    8  -0.0000000   0.0963665  -0.0000000   0.0000000  -0.0443021   0.0000000
    9   0.0000015  -0.0000000   0.4188182  -0.1069047   0.0000000  -0.1435322
   10  -0.2372499   0.0000000  -0.1069047   0.5150642  -0.0000000   0.0424570
   11   0.0000000  -0.0443021   0.0000000  -0.0000000   0.0939423  -0.0000000
   12  -0.0644031   0.0000000  -0.1435322   0.0424570  -0.0000000   0.5805063
   13   0.0316777   0.0000000  -0.0233567  -0.0941875  -0.0000000  -0.0275368
   14   0.0000000  -0.0007271  -0.0000000   0.0000000  -0.0575980   0.0000000
   15  -0.0806616  -0.0000000  -0.0259529   0.0462620  -0.0000000  -0.3008341
   16  -0.0648355  -0.0000000  -0.0000005   0.0271763  -0.0000000   0.0768747
   17   0.0000000   0.0044871   0.0000000  -0.0000000   0.0070958  -0.0000000
   18  -0.0000008  -0.0000000   0.0007395   0.0204046   0.0000000  -0.0250452
   19  -0.0001812   0.0000000  -0.0015011   0.0007412  -0.0000000   0.0022592
   20   0.0000000   0.0051126   0.0000000   0.0000000  -0.0014514  -0.0000000
   21  -0.0055772   0.0000000  -0.0035608   0.0008688  -0.0000000   0.0019891
   22  -0.0309019   0.0000000  -0.0124334   0.0000327   0.0000000   0.0026698
   23   0.0000000   0.0007741  -0.0000000  -0.0000000   0.0034005   0.0000000
   24   0.0021965   0.0000000   0.0031523   0.0011096   0.0000000  -0.0009609
   25  -0.0313387   0.0000000   0.0000001   0.0000221   0.0000000  -0.0145602
   26   0.0000000  -0.0218926  -0.0000000   0.0000000   0.0013496   0.0000000
   27  -0.0000001  -0.0000000  -0.0787596  -0.0037027  -0.0000000  -0.0274971
   28  -0.0309016  -0.0000000   0.0124332  -0.1228873   0.0000000   0.0515687
   29   0.0000000   0.0007741   0.0000000   0.0000000  -0.0165988  -0.0000000
   30  -0.0021965   0.0000000   0.0031523   0.0498169  -0.0000000  -0.0579662
   31  -0.0001812  -0.0000000   0.0015006  -0.0164434   0.0000000  -0.0144745
   32   0.0000000   0.0051126  -0.0000000  -0.0000000   0.0068159  -0.0000000
   33   0.0055771   0.0000000  -0.0035602  -0.0487746  -0.0000000  -0.0322395
   34  -0.0000572   0.0000000   0.0000001  -0.0018893   0.0000000  -0.0001250
   35  -0.0000000  -0.0006762   0.0000000  -0.0000000   0.0020987  -0.0000000
   36  -0.0000001   0.0000000  -0.0009670   0.0024851  -0.0000000   0.0032988
           13          14          15          16          17          18
    1  -0.0578901   0.0000000   0.0286947  -0.2530441  -0.0000000  -0.1332659
    2  -0.0000000  -0.0035970   0.0000000   0.0000000  -0.0561969   0.0000000
    3  -0.0286924   0.0000000   0.0750421  -0.0684734   0.0000000  -0.1657879
    4  -0.0170111  -0.0000000   0.0283964   0.0271803   0.0000000  -0.0204060
    5   0.0000000   0.0049863   0.0000000   0.0000000   0.0070958  -0.0000000
    6   0.0303617   0.0000000  -0.0566733  -0.0768723  -0.0000000  -0.0250504
    7   0.0316777   0.0000000  -0.0806616  -0.0648355   0.0000000  -0.0000008
    8   0.0000000  -0.0007271  -0.0000000  -0.0000000   0.0044871  -0.0000000
    9  -0.0233567  -0.0000000  -0.0259529  -0.0000005   0.0000000   0.0007395
   10  -0.0941875   0.0000000   0.0462620   0.0271763  -0.0000000   0.0204046
   11  -0.0000000  -0.0575980  -0.0000000  -0.0000000   0.0070958   0.0000000
   12  -0.0275368   0.0000000  -0.3008341   0.0768747  -0.0000000  -0.0250452
   13   0.6688790  -0.0000000  -0.0027354  -0.2530413   0.0000000   0.1332674
   14  -0.0000000   0.1374140  -0.0000000  -0.0000000  -0.0561969   0.0000000
   15  -0.0027354  -0.0000000   0.6512519   0.0684749   0.0000000  -0.1657893
   16  -0.2530413  -0.0000000   0.0684749   0.6567509   0.0000000   0.0000000
   17   0.0000000  -0.0561969   0.0000000   0.0000000   0.0983156  -0.0000000
   18   0.1332674   0.0000000  -0.1657893   0.0000000  -0.0000000   0.4621698
   19   0.0014623   0.0000000  -0.0067433  -0.0572019  -0.0000000   0.0269303
   20  -0.0000000   0.0057896  -0.0000000   0.0000000   0.0058996   0.0000000
   21  -0.0010173  -0.0000000  -0.0053780  -0.0081865   0.0000000   0.0091100
   22  -0.0000496   0.0000000   0.0010187   0.0032284  -0.0000000   0.0000727
   23   0.0000000  -0.0011101  -0.0000000  -0.0000000   0.0028307  -0.0000000
   24   0.0000468  -0.0000000   0.0006262   0.0032981   0.0000000  -0.0022959
   25  -0.0020405   0.0000000   0.0001187  -0.0000830  -0.0000000  -0.0000001
   26  -0.0000000   0.0029830  -0.0000000  -0.0000000  -0.0010354   0.0000000
   27  -0.0026612   0.0000000   0.0030866   0.0000000  -0.0000000  -0.0010680
   28  -0.0220059  -0.0000000   0.0120343   0.0032284  -0.0000000  -0.0000727
   29   0.0000000   0.0043867   0.0000000   0.0000000   0.0028307  -0.0000000
   30   0.0307644   0.0000000  -0.0151516  -0.0032980   0.0000000  -0.0022959
   31  -0.2583663  -0.0000000  -0.1091775  -0.0572021  -0.0000000  -0.0269301
   32   0.0000000  -0.0395716   0.0000000  -0.0000000   0.0058996  -0.0000000
   33  -0.1084634   0.0000000  -0.1314661   0.0081865   0.0000000   0.0091098
   34   0.0025764   0.0000000   0.0143177  -0.0321558  -0.0000000  -0.0000001
   35  -0.0000000   0.0032411  -0.0000000  -0.0000000  -0.0210256   0.0000000
   36   0.0000217  -0.0000000  -0.0287659  -0.0000003   0.0000000  -0.0937909
           19          20          21          22          23          24
    1  -0.2583664   0.0000000   0.1084634  -0.0220058  -0.0000000  -0.0307644
    2   0.0000000  -0.0395716   0.0000000   0.0000000   0.0043867   0.0000000
    3   0.1091773  -0.0000000  -0.1314662  -0.0120341   0.0000000  -0.0151514
    4  -0.0164432  -0.0000000   0.0487747  -0.1228871   0.0000000  -0.0498166
    5  -0.0000000   0.0068159  -0.0000000  -0.0000000  -0.0165988  -0.0000000
    6   0.0144755  -0.0000000  -0.0322398  -0.0515686  -0.0000000  -0.0579664
    7  -0.0001812   0.0000000  -0.0055772  -0.0309019   0.0000000   0.0021965
    8   0.0000000   0.0051126   0.0000000   0.0000000   0.0007741   0.0000000
    9  -0.0015011   0.0000000  -0.0035608  -0.0124334  -0.0000000   0.0031523
   10   0.0007412   0.0000000   0.0008688   0.0000327  -0.0000000   0.0011096
   11  -0.0000000  -0.0014514  -0.0000000   0.0000000   0.0034005   0.0000000
   12   0.0022592  -0.0000000   0.0019891   0.0026698   0.0000000  -0.0009609
   13   0.0014623  -0.0000000  -0.0010173  -0.0000496   0.0000000   0.0000468
   14   0.0000000   0.0057896  -0.0000000   0.0000000  -0.0011101  -0.0000000
   15  -0.0067433  -0.0000000  -0.0053780   0.0010187  -0.0000000   0.0006262
   16  -0.0572019   0.0000000  -0.0081865   0.0032284  -0.0000000   0.0032981
   17  -0.0000000   0.0058996   0.0000000  -0.0000000   0.0028307   0.0000000
   18   0.0269303   0.0000000   0.0091100   0.0000727  -0.0000000  -0.0022959
   19   0.3320447  -0.0000000  -0.1427128   0.0041820  -0.0000000  -0.0039255
   20  -0.0000000   0.0207150  -0.0000000   0.0000000  -0.0019699  -0.0000000
   21  -0.1427128  -0.0000000   0.1655423   0.0015749  -0.0000000  -0.0038159
   22   0.0041820   0.0000000   0.0015749   0.1772872  -0.0000000   0.0706193
   23  -0.0000000  -0.0019699  -0.0000000  -0.0000000   0.0079607  -0.0000000
   24  -0.0039255  -0.0000000  -0.0038159   0.0706193  -0.0000000   0.0799248
   25  -0.0001327  -0.0000000   0.0011047  -0.0058399  -0.0000000   0.0085075
   26   0.0000000   0.0000945  -0.0000000  -0.0000000  -0.0001163  -0.0000000
   27   0.0001120  -0.0000000  -0.0010230   0.0019151   0.0000000  -0.0026041
   28  -0.0019219  -0.0000000   0.0012589  -0.0008326   0.0000000   0.0004145
   29   0.0000000   0.0000517   0.0000000  -0.0000000   0.0002760  -0.0000000
   30   0.0010246   0.0000000  -0.0004551  -0.0004145   0.0000000   0.0002092
   31  -0.0032245  -0.0000000  -0.0005687  -0.0019219  -0.0000000  -0.0010246
   32   0.0000000   0.0002138   0.0000000  -0.0000000   0.0000517  -0.0000000
   33   0.0005687  -0.0000000   0.0012528  -0.0012589   0.0000000  -0.0004551
   34  -0.0009584  -0.0000000  -0.0039831  -0.0002914  -0.0000000  -0.0006607
   35   0.0000000  -0.0016999  -0.0000000  -0.0000000   0.0001147  -0.0000000
   36   0.0003352  -0.0000000   0.0000450  -0.0001603  -0.0000000  -0.0006627
           25          26          27          28          29          30
    1  -0.0020406   0.0000000   0.0026611  -0.0000496  -0.0000000  -0.0000467
    2  -0.0000000   0.0029830   0.0000000   0.0000000  -0.0011101  -0.0000000
    3  -0.0001189  -0.0000000   0.0030866  -0.0010186   0.0000000   0.0006262
    4   0.0000220  -0.0000000   0.0037026   0.0000327   0.0000000  -0.0011096
    5  -0.0000000   0.0013496   0.0000000  -0.0000000   0.0034005   0.0000000
    6   0.0145601   0.0000000  -0.0274968  -0.0026694  -0.0000000  -0.0009611
    7  -0.0313387   0.0000000  -0.0000001  -0.0309016   0.0000000  -0.0021965
    8   0.0000000  -0.0218926  -0.0000000  -0.0000000   0.0007741   0.0000000
    9   0.0000001  -0.0000000  -0.0787596   0.0124332   0.0000000   0.0031523
   10   0.0000221   0.0000000  -0.0037027  -0.1228873   0.0000000   0.0498169
   11   0.0000000   0.0013496  -0.0000000   0.0000000  -0.0165988  -0.0000000
   12  -0.0145602   0.0000000  -0.0274971   0.0515687  -0.0000000  -0.0579662
   13  -0.0020405  -0.0000000  -0.0026612  -0.0220059   0.0000000   0.0307644
   14   0.0000000   0.0029830   0.0000000  -0.0000000   0.0043867   0.0000000
   15   0.0001187  -0.0000000   0.0030866   0.0120343   0.0000000  -0.0151516
   16  -0.0000830  -0.0000000   0.0000000   0.0032284   0.0000000  -0.0032980
   17  -0.0000000  -0.0010354  -0.0000000  -0.0000000   0.0028307   0.0000000
   18  -0.0000001   0.0000000  -0.0010680  -0.0000727  -0.0000000  -0.0022959
   19  -0.0001327   0.0000000   0.0001120  -0.0019219   0.0000000   0.0010246
   20  -0.0000000   0.0000945  -0.0000000  -0.0000000   0.0000517   0.0000000
   21   0.0011047  -0.0000000  -0.0010230   0.0012589   0.0000000  -0.0004551
   22  -0.0058399  -0.0000000   0.0019151  -0.0008326  -0.0000000  -0.0004145
   23  -0.0000000  -0.0001163   0.0000000   0.0000000   0.0002760   0.0000000
   24   0.0085075  -0.0000000  -0.0026041   0.0004145  -0.0000000   0.0002092
   25   0.0474016  -0.0000000  -0.0000000  -0.0058399   0.0000000  -0.0085075
   26  -0.0000000   0.0142633   0.0000000   0.0000000  -0.0001163  -0.0000000
   27  -0.0000000   0.0000000   0.1362217  -0.0019151  -0.0000000  -0.0026041
   28  -0.0058399   0.0000000  -0.0019151   0.1772872  -0.0000000  -0.0706193
   29   0.0000000  -0.0001163  -0.0000000  -0.0000000   0.0079607  -0.0000000
   30  -0.0085075  -0.0000000  -0.0026041  -0.0706193  -0.0000000   0.0799248
   31  -0.0001327   0.0000000  -0.0001120   0.0041820   0.0000000   0.0039255
   32   0.0000000   0.0000945   0.0000000   0.0000000  -0.0019699  -0.0000000
   33  -0.0011047  -0.0000000  -0.0010230  -0.0015749  -0.0000000  -0.0038159
   34   0.0000027  -0.0000000  -0.0000000  -0.0002914   0.0000000   0.0006607
   35  -0.0000000   0.0000431   0.0000000   0.0000000   0.0001147  -0.0000000
   36  -0.0000000  -0.0000000  -0.0003187   0.0001603   0.0000000  -0.0006627
           31          32          33          34          35          36
    1   0.0014624  -0.0000000   0.0010174   0.0025766   0.0000000  -0.0000219
    2  -0.0000000   0.0057896  -0.0000000  -0.0000000   0.0032411   0.0000000
    3   0.0067433   0.0000000  -0.0053775  -0.0143179  -0.0000000  -0.0287661
    4   0.0007412   0.0000000  -0.0008690  -0.0018893   0.0000000  -0.0024852
    5   0.0000000  -0.0014514  -0.0000000   0.0000000   0.0020987  -0.0000000
    6  -0.0022594   0.0000000   0.0019878   0.0001253  -0.0000000   0.0032995
    7  -0.0001812   0.0000000   0.0055771  -0.0000572  -0.0000000  -0.0000001
    8  -0.0000000   0.0051126   0.0000000   0.0000000  -0.0006762   0.0000000
    9   0.0015006  -0.0000000  -0.0035602   0.0000001   0.0000000  -0.0009670
   10  -0.0164434  -0.0000000  -0.0487746  -0.0018893  -0.0000000   0.0024851
   11   0.0000000   0.0068159  -0.0000000   0.0000000   0.0020987  -0.0000000
   12  -0.0144745  -0.0000000  -0.0322395  -0.0001250  -0.0000000   0.0032988
   13  -0.2583663   0.0000000  -0.1084634   0.0025764  -0.0000000   0.0000217
   14  -0.0000000  -0.0395716   0.0000000   0.0000000   0.0032411  -0.0000000
   15  -0.1091775   0.0000000  -0.1314661   0.0143177  -0.0000000  -0.0287659
   16  -0.0572021  -0.0000000   0.0081865  -0.0321558  -0.0000000  -0.0000003
   17  -0.0000000   0.0058996   0.0000000  -0.0000000  -0.0210256   0.0000000
   18  -0.0269301  -0.0000000   0.0091098  -0.0000001   0.0000000  -0.0937909
   19  -0.0032245   0.0000000   0.0005687  -0.0009584   0.0000000   0.0003352
   20  -0.0000000   0.0002138  -0.0000000  -0.0000000  -0.0016999  -0.0000000
   21  -0.0005687   0.0000000   0.0012528  -0.0039831  -0.0000000   0.0000450
   22  -0.0019219  -0.0000000  -0.0012589  -0.0002914  -0.0000000  -0.0001603
   23  -0.0000000   0.0000517   0.0000000  -0.0000000   0.0001147  -0.0000000
   24  -0.0010246  -0.0000000  -0.0004551  -0.0006607  -0.0000000  -0.0006627
   25  -0.0001327   0.0000000  -0.0011047   0.0000027  -0.0000000  -0.0000000
   26   0.0000000   0.0000945  -0.0000000  -0.0000000   0.0000431  -0.0000000
   27  -0.0001120   0.0000000  -0.0010230  -0.0000000   0.0000000  -0.0003187
   28   0.0041820   0.0000000  -0.0015749  -0.0002914   0.0000000   0.0001603
   29   0.0000000  -0.0019699  -0.0000000   0.0000000   0.0001147   0.0000000
   30   0.0039255  -0.0000000  -0.0038159   0.0006607  -0.0000000  -0.0006627
   31   0.3320447   0.0000000   0.1427128  -0.0009584   0.0000000  -0.0003352
   32   0.0000000   0.0207150  -0.0000000   0.0000000  -0.0016999   0.0000000
   33   0.1427128  -0.0000000   0.1655423   0.0039831  -0.0000000   0.0000450
   34  -0.0009584   0.0000000   0.0039831   0.0333352  -0.0000000   0.0000000
   35   0.0000000  -0.0016999  -0.0000000  -0.0000000   0.0141494  -0.0000000
   36  -0.0003352   0.0000000   0.0000450   0.0000000  -0.0000000   0.1472457
 **********************************************************************
 **                                                                  **
 **                       VIBRATIONAL ANALYSIS                       **
 **                       --------------------                       **
 **                                                                  **
 **        VIBRATIONAL FREQUENCIES (CM**-1) AND NORMAL MODES         **
 **     FORCE CONSTANTS (mDYN/ANGSTROM) AND REDUCED MASSES (AMU)     **
 **                  INFRARED INTENSITIES (KM/MOL)                   **
 **                                                                  **
 **********************************************************************


 Mode:                 1                      2                      3
 Frequency:        44.89                  75.90                  92.15
 Force Cnst:      0.1079                 0.0696                 0.0994
 Red. Mass:      90.8550                20.5108                19.8747
 IR Active:          YES                    NO                     YES
 IR Intens:        0.007                  0.000                  0.300
 Raman Active:       YES                    YES                    YES
               X      Y      Z        X      Y      Z        X      Y      Z
 C          0.000 -0.037  0.000    0.000 -0.253 -0.000    0.000  0.342  0.000
 C         -0.000 -0.081  0.000   -0.000 -0.084 -0.000    0.000  0.190  0.000
 C         -0.000  0.063  0.000    0.000 -0.000  0.000   -0.000  0.110 -0.000
 C         -0.000 -0.081 -0.000    0.000  0.084  0.000    0.000  0.190 -0.000
 C         -0.000 -0.037 -0.000    0.000  0.253  0.000    0.000  0.342 -0.000
 C          0.000  0.067  0.000    0.000 -0.000 -0.000    0.000  0.279 -0.000
 F          0.000 -0.119  0.000    0.000 -0.639 -0.000    0.000  0.530  0.000
 Br         0.000 -0.561 -0.000   -0.000  0.145  0.000    0.000 -0.098  0.000
 I          0.000  0.517  0.000   -0.000  0.000  0.000    0.000 -0.024 -0.000
 Br        -0.000 -0.561 -0.000   -0.000 -0.145 -0.000    0.000 -0.098 -0.000
 F          0.000 -0.119 -0.000    0.000  0.639  0.000    0.000  0.530 -0.000
 I         -0.000  0.227  0.000   -0.000  0.000 -0.000   -0.000 -0.151 -0.000
 TransDip   0.000  0.003  0.000   -0.000  0.000  0.000    0.000 -0.018 -0.000

 Mode:                 4                      5                      6
 Frequency:       111.75                 125.65                 128.17
 Force Cnst:      0.3694                 0.6770                 0.7558
 Red. Mass:      50.1997                72.7739                78.0946
 IR Active:          YES                    YES                    YES
 IR Intens:        0.188                  0.420                  0.072
 Raman Active:       YES                    YES                    YES
               X      Y      Z        X      Y      Z        X      Y      Z
 C         -0.278  0.000 -0.034   -0.176 -0.000  0.018    0.027 -0.000 -0.119
 C         -0.205  0.000 -0.061   -0.245 -0.000 -0.001   -0.006  0.000 -0.105
 C         -0.159  0.000  0.000   -0.223 -0.000 -0.000    0.000 -0.000 -0.168
 C         -0.205  0.000  0.061   -0.245 -0.000  0.001    0.006  0.000 -0.105
 C         -0.278  0.000  0.034   -0.176 -0.000 -0.018   -0.027  0.000 -0.119
 C         -0.270  0.000  0.000   -0.153  0.000 -0.000    0.000  0.000 -0.138
 F         -0.309  0.000 -0.085   -0.151 -0.000  0.071    0.052  0.000 -0.077
 Br        -0.080 -0.000 -0.385   -0.394  0.000  0.198   -0.340 -0.000  0.505
 I         -0.047 -0.000  0.000    0.535  0.000 -0.000   -0.000  0.000 -0.259
 Br        -0.080 -0.000  0.385   -0.394  0.000 -0.198    0.340 -0.000  0.505
 F         -0.309  0.000  0.085   -0.151  0.000 -0.071   -0.052  0.000 -0.077
 I          0.371 -0.000 -0.000    0.116  0.000 -0.000   -0.000  0.000 -0.275
 TransDip   0.014 -0.000 -0.000    0.021  0.000  0.000   -0.000 -0.000  0.009

 Mode:                 7                      8                      9
 Frequency:       151.90                 188.96                 220.46
 Force Cnst:      1.5338                 0.2910                 1.8738
 Red. Mass:     112.8278                13.8308                65.4375
 IR Active:          YES                    YES                    YES
 IR Intens:        0.116                  0.048                  0.118
 Raman Active:       YES                    YES                    YES
               X      Y      Z        X      Y      Z        X      Y      Z
 C         -0.068  0.000 -0.049    0.000  0.234 -0.000    0.046  0.000  0.167
 C         -0.083  0.000  0.024    0.000  0.433 -0.000    0.150  0.000  0.201
 C         -0.000  0.000  0.190    0.000  0.494  0.000    0.000  0.000  0.083
 C          0.083  0.000  0.024    0.000  0.433  0.000   -0.150  0.000  0.201
 C          0.068  0.000 -0.049   -0.000  0.234  0.000   -0.046  0.000  0.167
 C          0.000 -0.000 -0.215   -0.000  0.262  0.000   -0.000  0.000  0.127
 F          0.001  0.000  0.058   -0.000 -0.315 -0.000    0.040 -0.000  0.168
 Br        -0.066 -0.000 -0.041   -0.000 -0.031  0.000    0.530  0.000  0.208
 I         -0.000 -0.000  0.680    0.000 -0.050 -0.000   -0.000 -0.000 -0.151
 Br         0.066  0.000 -0.041    0.000 -0.031 -0.000   -0.530 -0.000  0.208
 F         -0.001 -0.000  0.058   -0.000 -0.315  0.000   -0.040 -0.000  0.168
 I         -0.000  0.000 -0.639   -0.000 -0.014  0.000    0.000  0.000 -0.248
 TransDip  -0.000 -0.000 -0.011   -0.000  0.007  0.000    0.000  0.000 -0.011

 Mode:                10                     11                     12
 Frequency:       243.06                 284.83                 326.44
 Force Cnst:      0.7450                 0.9945                 0.7788
 Red. Mass:      21.4023                20.8056                12.4039
 IR Active:          YES                    YES                    YES
 IR Intens:        0.305                  1.238                  0.531
 Raman Active:       YES                    YES                    YES
               X      Y      Z        X      Y      Z        X      Y      Z
 C          0.157  0.000  0.102   -0.049 -0.000  0.194   -0.000  0.256  0.000
 C         -0.105 -0.000  0.080   -0.091  0.000  0.160   -0.000 -0.239  0.000
 C         -0.127 -0.000 -0.000   -0.000  0.000  0.192   -0.000 -0.462 -0.000
 C         -0.105 -0.000 -0.080    0.091  0.000  0.160   -0.000 -0.239 -0.000
 C          0.157  0.000 -0.102    0.049  0.000  0.194   -0.000  0.256 -0.000
 C          0.246  0.000  0.000    0.000 -0.000  0.068   -0.000  0.707  0.000
 F          0.380 -0.000  0.485    0.169  0.000  0.597   -0.000 -0.142  0.000
 Br        -0.082  0.000 -0.146   -0.079 -0.000 -0.086    0.000  0.017  0.000
 I          0.018 -0.000 -0.000    0.000 -0.000 -0.098    0.000  0.016  0.000
 Br        -0.082  0.000  0.146    0.079 -0.000 -0.086    0.000  0.017 -0.000
 F          0.380 -0.000 -0.485   -0.169 -0.000  0.597   -0.000 -0.142 -0.000
 I         -0.052 -0.000 -0.000   -0.000  0.000 -0.066   -0.000 -0.021 -0.000
 TransDip  -0.018  0.000 -0.000   -0.000  0.000 -0.036    0.000  0.023  0.000

 Mode:                13                     14                     15
 Frequency:       329.54                 349.40                 436.40
 Force Cnst:      1.1880                 0.8970                 1.8165
 Red. Mass:      18.5674                12.4712                16.1891
 IR Active:          YES                    NO                     YES
 IR Intens:        0.367                  0.000                  2.081
 Raman Active:       YES                    YES                    YES
               X      Y      Z        X      Y      Z        X      Y      Z
 C         -0.314 -0.000  0.215   -0.000 -0.349  0.000   -0.170  0.000  0.277
 C         -0.153  0.000  0.195   -0.000 -0.592  0.000   -0.059 -0.000  0.264
 C         -0.216  0.000  0.000   -0.000  0.000  0.000   -0.000  0.000  0.312
 C         -0.153  0.000 -0.195   -0.000  0.592 -0.000    0.059 -0.000  0.264
 C         -0.314 -0.000 -0.215   -0.000  0.349 -0.000    0.170  0.000  0.277
 C         -0.216 -0.000 -0.000   -0.000 -0.000 -0.000   -0.000 -0.000  0.215
 F         -0.270  0.000  0.385   -0.000  0.162  0.000   -0.486 -0.000 -0.095
 Br         0.151 -0.000  0.050    0.000  0.028  0.000   -0.035 -0.000 -0.023
 I          0.029 -0.000 -0.000    0.000 -0.000 -0.000    0.000 -0.000 -0.050
 Br         0.151 -0.000 -0.050    0.000 -0.028 -0.000    0.035  0.000 -0.023
 F         -0.270  0.000 -0.385   -0.000 -0.162 -0.000    0.486 -0.000 -0.095
 I         -0.006  0.000 -0.000   -0.000  0.000  0.000   -0.000 -0.000 -0.045
 TransDip   0.019 -0.000  0.000    0.000 -0.000 -0.000   -0.000  0.000  0.046

 Mode:                16                     17                     18
 Frequency:       569.14                 641.90                 648.17
 Force Cnst:      2.3006                 3.4241                 3.0114
 Red. Mass:      12.0547                14.1046                12.1659
 IR Active:          YES                    YES                    NO 
 IR Intens:        2.089                 47.708                  0.000
 Raman Active:       YES                    YES                    YES
               X      Y      Z        X      Y      Z        X      Y      Z
 C          0.000 -0.170  0.000    0.308 -0.000  0.212    0.000  0.583  0.000
 C          0.000 -0.382  0.000    0.126  0.000  0.232   -0.000 -0.386  0.000
 C         -0.000  0.718  0.000    0.000 -0.000  0.145   -0.000 -0.000 -0.000
 C         -0.000 -0.382  0.000   -0.126  0.000  0.232   -0.000  0.386 -0.000
 C         -0.000 -0.170  0.000   -0.308 -0.000  0.212    0.000 -0.583 -0.000
 C          0.000  0.361  0.000   -0.000  0.000  0.565    0.000 -0.000 -0.000
 F          0.000  0.045 -0.000    0.261  0.000 -0.221   -0.000 -0.105 -0.000
 Br        -0.000  0.006 -0.000   -0.036 -0.000 -0.031    0.000  0.009 -0.000
 I          0.000 -0.011 -0.000   -0.000  0.000 -0.011    0.000  0.000  0.000
 Br         0.000  0.006 -0.000    0.036 -0.000 -0.031   -0.000 -0.009  0.000
 F         -0.000  0.045 -0.000   -0.261  0.000 -0.221   -0.000  0.105  0.000
 I          0.000 -0.008 -0.000    0.000  0.000 -0.035   -0.000  0.000  0.000
 TransDip   0.000 -0.046  0.000    0.000 -0.000  0.221    0.000  0.000 -0.000

 Mode:                19                     20                     21
 Frequency:       650.58                 700.98                 706.23
 Force Cnst:      3.2035                 3.4916                 3.9041
 Red. Mass:      12.8462                12.0604                13.2857
 IR Active:          YES                    YES                    YES
 IR Intens:        1.521                  2.369                 60.512
 Raman Active:       YES                    YES                    YES
               X      Y      Z        X      Y      Z        X      Y      Z
 C         -0.191  0.000 -0.228    0.000  0.514  0.000    0.098 -0.000  0.342
 C          0.292 -0.000 -0.278    0.000 -0.303  0.000    0.402  0.000  0.283
 C          0.539 -0.000 -0.000    0.000  0.183  0.000    0.311 -0.000  0.000
 C          0.292  0.000  0.278    0.000 -0.303 -0.000    0.402  0.000 -0.283
 C         -0.191 -0.000  0.228   -0.000  0.514 -0.000    0.098  0.000 -0.342
 C         -0.318  0.000 -0.000    0.000 -0.498  0.000    0.267  0.000 -0.000
 F         -0.001 -0.000  0.227    0.000 -0.064 -0.000   -0.207  0.000  0.018
 Br        -0.027  0.000  0.007   -0.000  0.003 -0.000   -0.063  0.000 -0.033
 I         -0.011  0.000  0.000    0.000  0.000 -0.000   -0.001 -0.000 -0.000
 Br        -0.027 -0.000 -0.006   -0.000  0.003  0.000   -0.063 -0.000  0.033
 F         -0.001  0.000 -0.227   -0.000 -0.064 -0.000   -0.207 -0.000 -0.018
 I          0.006 -0.000  0.000   -0.000  0.005 -0.000   -0.008  0.000 -0.000
 TransDip   0.039  0.000 -0.000    0.000  0.049  0.000    0.249 -0.000  0.000

 Mode:                22                     23                     24
 Frequency:       812.26                1061.96                1083.42
 Force Cnst:      4.9431                 9.0205                 8.4093
 Red. Mass:      12.7165                13.5759                12.1596
 IR Active:          YES                    YES                    YES
 IR Intens:        9.674                 16.216                  3.926
 Raman Active:       YES                    YES                    YES
               X      Y      Z        X      Y      Z        X      Y      Z
 C         -0.070 -0.000 -0.097    0.320  0.000 -0.109    0.114  0.000 -0.112
 C         -0.282  0.000  0.110   -0.157  0.000 -0.355   -0.440  0.000 -0.333
 C          0.000 -0.000  0.744    0.044 -0.000 -0.000    0.000 -0.000  0.108
 C          0.282  0.000  0.110   -0.158 -0.000  0.356    0.439  0.000 -0.332
 C          0.070 -0.000 -0.096    0.320 -0.000  0.109   -0.113  0.000 -0.112
 C         -0.000  0.000 -0.383    0.494  0.000 -0.000    0.000 -0.000  0.564
 F          0.161  0.000 -0.131   -0.302 -0.000  0.141   -0.059  0.000  0.044
 Br         0.013 -0.000  0.008    0.010 -0.000  0.007    0.021 -0.000  0.012
 I         -0.000  0.000 -0.022   -0.002  0.000 -0.000   -0.000  0.000  0.001
 Br        -0.013  0.000  0.008    0.010  0.000 -0.007   -0.020  0.000  0.012
 F         -0.161  0.000 -0.131   -0.302  0.000 -0.142    0.059 -0.000  0.044
 I          0.000 -0.000  0.014   -0.002 -0.000  0.000   -0.000  0.000 -0.008
 TransDip  -0.000 -0.000  0.100    0.129  0.000 -0.000    0.000  0.000  0.063

 Mode:                25                     26                     27
 Frequency:      1262.19                1271.54                1395.90
 Force Cnst:     11.6157                11.4329                14.0599
 Red. Mass:      12.3749                12.0019                12.2469
 IR Active:          YES                    YES                    YES
 IR Intens:        2.694                  0.261                255.282
 Raman Active:       YES                    YES                    YES
               X      Y      Z        X      Y      Z        X      Y      Z
 C          0.184 -0.000 -0.277   -0.164  0.000 -0.319    0.213  0.000 -0.439
 C          0.427  0.000 -0.173   -0.251 -0.000  0.355    0.261  0.000  0.263
 C          0.000 -0.000  0.539    0.479 -0.000 -0.000   -0.437 -0.000 -0.000
 C         -0.427  0.000 -0.173   -0.250 -0.000 -0.354    0.261 -0.000 -0.263
 C         -0.184 -0.000 -0.277   -0.164 -0.000  0.319    0.214 -0.000  0.439
 C          0.000 -0.000  0.114    0.369  0.000 -0.000   -0.156  0.000  0.000
 F         -0.122  0.000  0.102   -0.008 -0.000 -0.007   -0.102 -0.000  0.081
 Br        -0.011 -0.000 -0.003    0.001 -0.000  0.001   -0.006 -0.000 -0.005
 I         -0.000  0.000 -0.004   -0.000  0.000  0.000    0.002  0.000  0.000
 Br         0.011 -0.000 -0.003    0.001  0.000 -0.001   -0.006  0.000  0.005
 F          0.122 -0.000  0.102   -0.008  0.000  0.006   -0.102  0.000 -0.081
 I         -0.000  0.000  0.000   -0.000 -0.000 -0.000    0.002 -0.000 -0.000
 TransDip   0.000  0.000  0.053    0.016  0.000 -0.000    0.512  0.000  0.000

 Mode:                28                     29                     30
 Frequency:      1407.79                1567.47                1569.44
 Force Cnst:     14.4610                17.4137                17.4316
 Red. Mass:      12.3843                12.0294                12.0115
 IR Active:          YES                    YES                    YES
 IR Intens:       75.513                 17.514                 17.942
 Raman Active:       YES                    YES                    YES
               X      Y      Z        X      Y      Z        X      Y      Z
 C          0.584  0.000 -0.043   -0.411  0.000 -0.074    0.124 -0.000  0.505
 C         -0.172 -0.000  0.183    0.242  0.000 -0.133    0.056  0.000 -0.417
 C         -0.000  0.000 -0.125   -0.381 -0.000 -0.000   -0.001 -0.000  0.159
 C          0.172 -0.000  0.183    0.242 -0.000  0.135   -0.054  0.000 -0.417
 C         -0.584  0.000 -0.043   -0.410 -0.000  0.071   -0.127 -0.000  0.506
 C         -0.000 -0.000 -0.345    0.592  0.000  0.001    0.002  0.000 -0.278
 F         -0.154 -0.000  0.060    0.042 -0.000 -0.017    0.005  0.000 -0.027
 Br         0.000  0.000 -0.003    0.000 -0.000  0.002    0.000  0.000  0.002
 I          0.000  0.000  0.000    0.001  0.000 -0.000    0.000 -0.000  0.001
 Br        -0.000 -0.000 -0.003    0.000  0.000 -0.002   -0.000 -0.000  0.002
 F          0.154 -0.000  0.060    0.042  0.000  0.017   -0.005  0.000 -0.027
 I          0.000 -0.000  0.004   -0.002 -0.000  0.000   -0.000  0.000 -0.001
 TransDip   0.000 -0.000 -0.278   -0.134  0.000 -0.000   -0.000 -0.000  0.136

 STANDARD THERMODYNAMIC QUANTITIES AT   298.15 K  AND     1.00 ATM

   This Molecule has  0 Imaginary Frequencies
   Zero point vibrational energy:       26.388 kcal/mol

   Atom    1 Element C  Has Mass   12.00000
   Atom    2 Element C  Has Mass   12.00000
   Atom    3 Element C  Has Mass   12.00000
   Atom    4 Element C  Has Mass   12.00000
   Atom    5 Element C  Has Mass   12.00000
   Atom    6 Element C  Has Mass   12.00000
   Atom    7 Element F  Has Mass   18.99840
   Atom    8 Element Br Has Mass   78.91830
   Atom    9 Element I  Has Mass  126.90440
   Atom   10 Element Br Has Mass   78.91830
   Atom   11 Element F  Has Mass   18.99840
   Atom   12 Element I  Has Mass  126.90440
   Molecular Mass:   521.642200 amu
   Principal axes and moments of inertia in amu*Bohr^2:
                             1           2           3
    Eigenvalues --     5789.12407 12841.71025 18630.83432
          X              -0.00000     1.00000     0.00000
          Y              -0.00000    -0.00000     1.00000
          Z               1.00000     0.00000     0.00000
   Rotational Symmetry Number is   2
   The Molecule is an Asymmetric Top
   Translational Enthalpy:        0.889 kcal/mol
   Rotational Enthalpy:           0.889 kcal/mol
   Vibrational Enthalpy:         32.373 kcal/mol
   gas constant (RT):             0.592 kcal/mol
   Translational Entropy:        44.642  cal/mol.K
   Rotational Entropy:           34.203  cal/mol.K
   Vibrational Entropy:          39.225  cal/mol.K

   Total Enthalpy:               34.743 kcal/mol
   Total Entropy:               118.069  cal/mol.K

 ======================================================================

 STANDARD THERMODYNAMIC QUANTITIES FOR ANHARMONIC VIBRATION -- TOSH

   Zero point vibrational energy: ************ kcal/mol

   Vibrational Enthalpy:       Infinity kcal/mol
   Vibrational Entropy:             NaN  cal/mol.K

   Total Enthalpy:             Infinity kcal/mol
   Total Entropy:                   NaN  cal/mol.K

 ======================================================================

 STANDARD THERMODYNAMIC QUANTITIES FOR ANHARMONIC VIBRATION -- VPT2

   Zero point vibrational energy: ************ kcal/mol

   Vibrational Enthalpy:       Infinity kcal/mol
   Vibrational Entropy:             NaN  cal/mol.K

   Total Enthalpy:             Infinity kcal/mol
   Total Entropy:                   NaN  cal/mol.K

 ======================================================================

Archival summary:
1\1\february\FREQ\ProcedureUnspecified\BasisUnspecified\2r226\taweetha\MonDec208:03:502019MonDec208:03:502019\0\\#,FREQ,ProcedureUnspecified,BasisUnspecified,\\0,1\I\C,1,2.11897\C,2,1.40443,1,120.486\C,3,1.39428,2,119.635,1,180,0\F,4,1.33601,3,119.238,2,-180,0\C,4,1.38982,3,121.993,2,0,0\C,6,1.38982,4,117.718,3,-0,0\F,7,1.33601,6,118.769,4,-180,0\C,7,1.39428,6,121.993,4,-0,0\Br,3,1.89928,2,123.487,1,-0,0\Br,9,1.89928,7,116.878,6,-180,0\I,6,2.10558,4,121.141,3,180,0\\\@

 Total job time:  835.59s(wall), 4761.65s(cpu) 
 Mon Dec  2 08:03:50 2019

        *************************************************************
        *                                                           *
        *  Thank you very much for using Q-Chem.  Have a nice day.  *
        *                                                           *
        *************************************************************
