# Supplementary material for: Geometric and energetic data from quantum chemical calculations of halobenzenes and xylenes
Source: Data Brief. 2020 Mar 5;30:105386. doi: 10.1016/j.dib.2020.105386 (PMC7114895; doi:10.1016/j.dib.2020.105386)
Supplement: Supplementary file 1 [file mmc1.zip › halobenzene/B3LYP/FBrIBrIBr.out]

                  Welcome to Q-Chem
     A Quantum Leap Into The Future Of Chemistry


 Q-Chem 5.2 (devel), Q-Chem, Inc., Pleasanton, CA (2019)

 Yihan Shao,  Zhengting Gan,  E. Epifanovsky,  A. T. B. Gilbert,  M. Wormit,  
 J. Kussmann,  A. W. Lange,  A. Behn,  Jia Deng,  Xintian Feng,  D. Ghosh,  
 M. Goldey,  P. R. Horn,  L. D. Jacobson,  I. Kaliman,  T. Kus,  A. Landau,  
 Jie Liu,  E. I. Proynov,  R. M. Richard,  R. P. Steele,  E. J. Sundstrom,  
 H. L. Woodcock III,  P. M. Zimmerman,  D. Zuev,  B. Albrecht,  E. Alguire,  
 S. A. Baeppler,  D. Barton,  Z. Benda,  Y. A. Bernard,  E. J. Berquist,  
 K. B. Bravaya,  H. Burton,  D. Casanova,  Chun-Min Chang,  Yunqing Chen,  
 A. Chien,  K. D. Closser,  M. P. Coons,  S. Coriani,  S. Dasgupta,  
 A. L. Dempwolff,  M. Diedenhofen,  Hainam Do,  R. G. Edgar,  Po-Tung Fang,  
 S. Faraji,  S. Fatehi,  Qingguo Feng,  K. D. Fenk,  J. Fosso-Tande,  
 J. Gayvert,  Qinghui Ge,  A. Ghysels,  G. Gidofalvi,  J. Gomes,  
 J. Gonthier,  A. Gunina,  D. Hait,  M. W. D. Hanson-Heine,  
 P. H. P. Harbach,  A. W. Hauser,  M. F. Herbst,  J. E. Herr,  
 E. G. Hohenstein,  Z. C. Holden,  Kerwin Hui,  B. C. Huynh,  T.-C. Jagau,  
 Hyunjun Ji,  B. Kaduk,  K. Khistyaev,  Jaehoon Kim,  P. Klunzinger,  K. Koh,  
 D. Kosenkov,  L. Koulias,  T. Kowalczyk,  C. M. Krauter,  A. Kunitsa,  
 Ka Un Lao,  A. Laurent,  K. V. Lawler,  Joonho Lee,  D. Lefrancois,  
 S. Lehtola,  D. S. Levine,  Yi-Pei Li,  You-Sheng Lin,  Fenglai Liu,  
 E. Livshits,  A. Luenser,  P. Manohar,  E. Mansoor,  S. F. Manzer,  
 Shan-Ping Mao,  Yuezhi Mao,  N. Mardirossian,  A. V. Marenich,  
 T. Markovich,  L. A. Martinez-Martinez,  S. A. Maurer,  N. J. Mayhall,  
 S. C. McKenzie,  J.-M. Mewes,  P. Morgante,  A. F. Morrison,  
 J. W. Mullinax,  K. Nanda,  T. S. Nguyen-Beck,  R. Olivares-Amaya,  
 J. A. Parkhill,  Zheng Pei,  T. M. Perrine,  F. Plasser,  P. Pokhilko,  
 S. Prager,  A. Prociuk,  E. Ramos,  D. R. Rehn,  F. Rob,  M. Scheurer,  
 M. Schneider,  N. Sergueev,  S. M. Sharada,  S. Sharma,  D. W. Small,  
 T. Stauch,  T. Stein,  Yu-Chuan Su,  A. J. W. Thom,  A. Tkatchenko,  
 T. Tsuchimochi,  N. M. Tubman,  L. Vogt,  M. L. Vidal,  O. Vydrov,  
 M. A. Watson,  J. Wenzel,  M. de Wergifosse,  T. A. Wesolowski,  A. White,  
 J. Witte,  A. Yamada,  Jun Yang,  K. Yao,  S. Yeganeh,  S. R. Yost,  
 Zhi-Qiang You,  A. Zech,  Igor Ying Zhang,  Xing Zhang,  Yan Zhao,  
 Ying Zhu,  B. R. Brooks,  G. K. L. Chan,  C. J. Cramer,  M. S. Gordon,  
 W. J. Hehre,  A. Klamt,  M. W. Schmidt,  C. D. Sherrill,  D. G. Truhlar,  
 A. Aspuru-Guzik,  R. Baer,  A. T. Bell,  N. A. Besley,  Jeng-Da Chai,  
 A. E. DePrince, III,  R. A. DiStasio Jr.,  A. Dreuw,  B. D. Dunietz,  
 T. R. Furlani,  Chao-Ping Hsu,  Yousung Jung,  Jing Kong,  D. S. Lambrecht,  
 WanZhen Liang,  C. Ochsenfeld,  V. A. Rassolov,  L. V. Slipchenko,  
 J. E. Subotnik,  T. Van Voorhis,  J. M. Herbert,  A. I. Krylov,  
 P. M. W. Gill,  M. Head-Gordon

 Contributors to earlier versions of Q-Chem not listed above: 
 R. D. Adamson,  B. Austin,  J. Baker,  G. J. O. Beran,  K. Brandhorst,  
 S. T. Brown,  E. F. C. Byrd,  A. K. Chakraborty,  C.-L. Cheng,  
 Siu Hung Chien,  D. M. Chipman,  D. L. Crittenden,  H. Dachsel,  
 R. J. Doerksen,  A. D. Dutoi,  L. Fusti-Molnar,  W. A. Goddard III,  
 A. Golubeva-Zadorozhnaya,  S. R. Gwaltney,  G. Hawkins,  A. Heyden,  
 S. Hirata,  G. Kedziora,  F. J. Keil,  C. Kelley,  Jihan Kim,  R. A. King,  
 R. Z. Khaliullin,  P. P. Korambath,  W. Kurlancheek,  A. M. Lee,  M. S. Lee,  
 S. V. Levchenko,  Ching Yeh Lin,  D. Liotard,  R. C. Lochan,  I. Lotan,  
 P. E. Maslen,  N. Nair,  D. P. O'Neill,  D. Neuhauser,  E. Neuscamman,  
 C. M. Oana,  R. Olson,  B. Peters,  R. Peverati,  P. A. Pieniazek,  
 Y. M. Rhee,  J. Ritchie,  M. A. Rohrdanz,  E. Rosta,  N. J. Russ,  
 H. F. Schaefer III,  N. E. Schultz,  N. Shenvi,  A. C. Simmonett,  A. Sodt,  
 D. Stuck,  K. S. Thanthiriwatte,  V. Vanovschi,  Tao Wang,  A. Warshel,  
 C. F. Williams,  Q. Wu,  X. Xu,  W. Zhang

 Please cite Q-Chem as follows:
 Y. Shao et al., Mol. Phys. 113, 184-215 (2015)
 DOI: 10.1080/00268976.2014.952696

 Q-Chem 5.2.1 for Intel X86 EM64T Linux

 Parts of Q-Chem use Armadillo 8.300.2 (Tropical Shenanigans).
 http://arma.sourceforge.net/

 Q-Chem begins on Mon Dec  2 08:03:50 2019  

Host: 
0

     Scratch files written to /scratch/taweetham/qchem1403//
NAlpha2: 256
NElect   256
Mult     1

Checking the input file for inconsistencies... 	...done.

--------------------------------------------------------------
User input:
--------------------------------------------------------------
$MOLECULE
0 1
C   
C	1	CC
C	2	CC	1	120.0		
C	3	CC	2	120.0	1	0.0
C	4	CC	3	120.0	2	0.0	
C	5 	CC	4	120.0	3	0.0
F	1	CF	2	120.0	3	180.0
Br	2	CBr	3	120.0	4	180.0
I	3	CI	4	120.0	5	180.0
Br	4	CBr	5	120.0	6	180.0
I	5	CI	6	120.0	1	180.0
Br	6	CBr	1	120.0	2	180.0

CC=1.39483
CH=1.08673
CF=1.33960
CCl=1.72090
CBr=1.89068
CI=2.07886
$END

$REM
   JOB_TYPE	OPTIMIZATION
   BASIS	6-311++G**
   METHOD	B3LYP
   MEM_TOTAL	64000
   SYM_IGNORE	TRUE
$END

--------------------------------------------------------------
 ----------------------------------------------------------------
             Standard Nuclear Orientation (Angstroms)
    I     Atom           X                Y                Z
 ----------------------------------------------------------------
    1      C       0.0000000000     0.0000000000     0.0000000000
    2      C       0.0000000000     0.0000000000     1.3948300000
    3      C       1.2079582140     0.0000000000     2.0922450000
    4      C       2.4159164279     0.0000000000     1.3948300000
    5      C       2.4159164279     0.0000000000    -0.0000000000
    6      C       1.2079582140     0.0000000000    -0.6974150000
    7      F      -1.1601276309    -0.0000000000    -0.6698000000
    8      Br     -1.6373769104    -0.0000000000     2.3401700000
    9      I       1.2079582140    -0.0000000000     4.1711050000
   10      Br      4.0532933383    -0.0000000000     2.3401700000
   11      I       4.2162619988    -0.0000000000    -1.0394300000
   12      Br      1.2079582140    -0.0000000000    -2.5880950000
 ----------------------------------------------------------------
 Nuclear Repulsion Energy =        3737.88621783 hartrees
 There are      128 alpha and      128 beta electrons
 Requested basis set is 6-311++G(d,p)
 There are 147 shells and 422 basis functions

 Total QAlloc Memory Limit  64000 MB
 Mega-Array Size       188 MB
 MEM_STATIC part       192 MB
 A cutoff of  1.0D-11 yielded   6550 shell pairs
 There are     60052 function pairs (     66900 Cartesian)
 Smallest overlap matrix eigenvalue = 8.50E-07

 Q-Chem warning in module stvman/mkSTV.C, line 318:

 Overlap eigenvalue is smaller than square root of threshold
 Use THRESH >= 12 to get rid of this warning

 Linear dependence detected in AO basis
 Tighter screening thresholds may be required for diffuse basis sets
 Use S2THRESH > 14 and THRESH = 14 in case of SCF convergence issues
 Number of orthogonalized atomic orbitals = 421
 Maximum deviation from orthogonality = 5.372E-11

 Scale SEOQF with 1.000000e-01/1.000000e-01/1.000000e-01

 Standard Electronic Orientation quadrupole field applied
 Nucleus-field energy     =    -0.0000001115 hartrees
 Guess from superposition of atomic densities
 Warning:  Energy on first SCF cycle will be non-variational
 SAD guess density has 256.000000 electrons

 -----------------------------------------------------------------------
  General SCF calculation program by
  Eric Jon Sundstrom, Paul Horn, Yuezhi Mao, Dmitri Zuev, Alec White,
  David Stuck, Shaama M.S., Shane Yost, Joonho Lee, David Small,
  Daniel Levine, Susi Lehtola, Hugh Burton, Evgeny Epifanovsky,
  Bang C. Huynh
 -----------------------------------------------------------------------
 Exchange:     0.2000 Hartree-Fock + 0.0800 Slater + 0.7200 B88
 Correlation:  0.1900 VWN1RPA + 0.8100 LYP
 Using SG-1 standard quadrature grid
 using 6 threads for integral computing
 -------------------------------------------------------
 OpenMP Integral computing Module                
 Release: version 2.0, May 2017, Q-Chem Inc. Pleasanton 
 -------------------------------------------------------
 A restricted SCF calculation will be
 performed using DIIS
 SCF converges when DIIS error is below 1.0e-08
 ---------------------------------------
  Cycle       Energy         DIIS error
 ---------------------------------------
    1  -21892.3991290503      2.88e-02  
    2  -21889.9267493485      2.10e-03  
    3  -21889.8394649370      2.81e-03  
    4  -21889.9612735697      9.23e-04  
    5  -21889.9820208539      2.04e-04  
    6  -21889.9825852148      8.44e-05  
    7  -21889.9827064043      2.36e-05  
    8  -21889.9827171505      1.13e-05  
    9  -21889.9827196249      1.58e-06  
   10  -21889.9827196592      4.88e-07  
   11  -21889.9827196608      1.87e-07  
   12  -21889.9827196633      4.23e-08  
   13  -21889.9827196657      1.49e-08  
   14  -21889.9827196680      3.98e-09  Convergence criterion met
 ---------------------------------------
 SCF time:   CPU 295.38s  wall 54.00s 
 SCF   energy in the final basis set =   -21889.9827196680
 Total energy in the final basis set =   -21889.9827196680

 --------------------------------------------------------------

                    Orbital Energies (a.u.)
 --------------------------------------------------------------

 Alpha MOs
 -- Occupied --
*****************-482.8592-482.8591-482.8561-176.3194-176.3193-165.7231
********-165.7210-165.7210-165.7208-165.7208 -62.5120 -62.5120 -62.5092
-56.3328 -56.3327 -56.3299 -56.3286 -56.3286 -56.3283 -56.3282 -56.3258
-56.3254 -35.8160 -35.8160 -31.3093 -31.3093 -31.3033 -31.3033 -31.3027
-31.3027 -24.7299 -22.9598 -22.9597 -22.9584 -22.9584 -22.9580 -22.9580
-22.9538 -22.9538 -22.9538 -22.9538 -10.3155 -10.2779 -10.2778 -10.2777
-10.2686 -10.2686  -8.7210  -8.7209  -8.7183  -6.5533  -6.5532  -6.5504
 -6.5393  -6.5393  -6.5385  -6.5384  -6.5368  -6.5359  -6.3657  -6.3657
 -4.7786  -4.7786  -4.7637  -4.7636  -4.7625  -4.7625  -2.6640  -2.6639
 -2.6611  -2.6603  -2.6602  -2.6596  -2.6595  -2.6576  -2.6568  -2.6485
 -2.6484  -2.6484  -2.6483  -2.6460  -2.6459  -2.0447  -2.0446  -2.0401
 -2.0400  -2.0391  -2.0391  -2.0262  -2.0261  -2.0260  -2.0260  -1.2725
 -0.9439  -0.8727  -0.8657  -0.8078  -0.7819  -0.7715  -0.6910  -0.6863
 -0.6442  -0.6139  -0.5677  -0.5643  -0.5156  -0.4974  -0.4510  -0.4453
 -0.4399  -0.4393  -0.4105  -0.3829  -0.3779  -0.3660  -0.3414  -0.3353
 -0.3227  -0.3142  -0.3138  -0.2966  -0.2769  -0.2650  -0.2607  -0.2527
 -- Virtual --
 -0.0993  -0.0706  -0.0607  -0.0527  -0.0339  -0.0124  -0.0030  -0.0021
  0.0224   0.0247   0.0381   0.0438   0.0499   0.0550   0.0569   0.0593
  0.0605   0.0693   0.0717   0.0790   0.0940   0.0974   0.1029   0.1046
  0.1065   0.1157   0.1162   0.1311   0.1396   0.1477   0.1526   0.1611
  0.1695   0.1731   0.1842   0.1863   0.1936   0.1970   0.2063   0.2064
  0.2114   0.2170   0.2210   0.2334   0.2428   0.2451   0.2516   0.2646
  0.2685   0.2688   0.2762   0.3039   0.3138   0.3450   0.3467   0.3597
  0.3741   0.3797   0.3799   0.3827   0.3920   0.4100   0.4135   0.4153
  0.4178   0.4220   0.4302   0.4351   0.4359   0.4458   0.4563   0.4594
  0.4827   0.4858   0.4951   0.5107   0.5133   0.5154   0.5234   0.5261
  0.5439   0.5444   0.5447   0.5539   0.5579   0.5706   0.5891   0.6012
  0.6068   0.6210   0.6225   0.6301   0.6359   0.6582   0.6797   0.6889
  0.7045   0.7069   0.7074   0.7205   0.7450   0.7629   0.7655   0.7965
  0.8023   0.8056   0.8349   0.8400   0.8527   0.8547   0.8803   0.8805
  0.9360   0.9720   0.9874   0.9988   1.0124   1.0217   1.0874   1.0969
  1.1041   1.1080   1.1242   1.1615   1.1879   1.2372   1.2414   1.3205
  1.3335   1.3572   1.3605   1.3658   1.4133   1.4377   1.4401   1.4554
  1.4714   1.4894   1.4923   1.5421   1.5615   1.5758   1.5793   1.7164
  1.7206   1.7450   1.7565   1.8153   1.8163   1.8424   1.8497   1.8868
  2.0036   2.0062   2.0175   2.0258   2.0444   2.0581   2.1211   2.1230
  2.1633   2.1968   2.2054   2.2363   2.2574   2.2911   2.2986   2.3115
  2.3518   2.3746   2.4565   2.5728   2.6995   2.7067   2.7943   2.8133
  2.8196   2.9089   2.9559   3.0396   3.0497   3.0785   3.1371   3.1651
  3.3893   3.3921   3.6316   3.7527   3.7550   3.8064   3.8721   3.9425
  3.9572   3.9611   3.9650   3.9886   3.9906   3.9919   4.0042   4.0147
  4.0288   4.0520   4.0542   4.0604   4.0680   4.0710   4.0726   4.1192
  4.1256   4.1635   4.2413   4.2552   4.2704   4.2913   4.2936   4.3922
  4.4035   4.4073   4.5062   4.5804   4.8336   4.8353   6.0163   6.0296
  6.1227   6.1234   6.1281   6.1863   6.3001   6.4455   6.6699   6.7464
  6.7650   6.7657   7.5453   7.5472   7.5635   7.6691   7.6742   7.6996
  7.7513   7.7587   7.7663  23.2066  23.7783  23.7845  23.9475  23.9555
 24.0440  27.9164  27.9411  28.3527  28.3630  28.4098  28.4322  28.4374
 28.4409  28.5249  28.5290  28.5464  28.5543  28.5586  28.5602  28.6212
 28.6265  28.7270  28.7333  47.9538  48.0134  48.0146  66.7741 127.8919
127.8998 127.9565 127.9580 127.9622 127.9862 151.7051 151.7265 289.7415
289.7440 289.7598 289.8651 289.8728 289.9009 289.9737 289.9782 289.9887
********1020.83381020.83561901.87031901.8926
 --------------------------------------------------------------

          Ground-State Mulliken Net Atomic Charges

     Atom                 Charge (a.u.)
  ----------------------------------------
      1 C                    -0.770330
      2 C                     0.704354
      3 C                    -0.072117
      4 C                    -0.018963
      5 C                    -0.053651
      6 C                     0.701617
      7 F                    -0.102396
      8 Br                   -0.156282
      9 I                     0.104636
     10 Br                   -0.283769
     11 I                     0.104033
     12 Br                   -0.157132
  ----------------------------------------
  Sum of atomic charges =     0.000000

 -----------------------------------------------------------------
                    Cartesian Multipole Moments
 -----------------------------------------------------------------
    Charge (ESU x 10^10)
                -0.0000
    Dipole Moment (Debye)
         X       0.8581      Y       0.0000      Z       0.4975
       Tot       0.9919
    Quadrupole Moments (Debye-Ang)
        XX    -145.7503     XY       0.0000     YY    -151.3803
        XZ      -2.3966     YZ       0.0000     ZZ    -142.9955
    Octopole Moments (Debye-Ang^2)
       XXX    -726.1463    XXY       0.0000    XYY    -258.8114
       YYY       0.0000    XXZ    -146.0740    XYZ       0.0000
       YYZ    -149.4256    XZZ    -242.0536    YZZ       0.0000
       ZZZ    -412.8796
    Hexadecapole Moments (Debye-Ang^3)
      XXXX   -5871.0093   XXXY       0.0000   XXYY   -1090.5368
      XYYY       0.0000   YYYY    -190.7811   XXXZ    -343.1790
      XXYZ       0.0000   XYYZ     -98.1976   YYYZ       0.0000
      XXZZ   -1866.1207   XYZZ       0.0000   YYZZ    -977.2024
      XZZZ    -271.7937   YZZZ       0.0000   ZZZZ   -5161.0126
 -----------------------------------------------------------------
 Calculating analytic gradient of the SCF energy
 Gradient of SCF Energy
            1           2           3           4           5           6
    1  -0.0012491   0.0045255  -0.0014077  -0.0005064  -0.0004967   0.0037121
    2  -0.0000000   0.0000000  -0.0000000   0.0000000   0.0000000  -0.0000000
    3  -0.0006471   0.0016313  -0.0002886  -0.0001873  -0.0022348   0.0024186
            7           8           9          10          11          12
    1  -0.0044345   0.0085759   0.0005357  -0.0058087  -0.0146074   0.0111614
    2   0.0000000   0.0000000  -0.0000000  -0.0000000   0.0000000   0.0000000
    3  -0.0026857   0.0077947  -0.0164812  -0.0032945   0.0098291   0.0041455
 Max gradient component =       1.648E-02
 RMS gradient           =       5.222E-03
 Gradient time:  CPU 102.76 s  wall 17.25 s
 Geometry Optimization Parameters
   NAtoms,    NIC,     NZ,  NCons,   NDum,   NFix, NCnnct, MaxDiis
       12      78      12       0       0       0       0       0


** GEOMETRY OPTIMIZATION IN DELOCALIZED INTERNAL COORDINATES **
   Searching for a Minimum

   Optimization Cycle:   1

                       Coordinates (Angstroms)
     ATOM                X               Y               Z
      1  C         0.0000000000    0.0000000000    0.0000000000
      2  C         0.0000000000    0.0000000000    1.3948300000
      3  C         1.2079582140    0.0000000000    2.0922450000
      4  C         2.4159164279    0.0000000000    1.3948300000
      5  C         2.4159164279    0.0000000000    0.0000000000
      6  C         1.2079582140    0.0000000000   -0.6974150000
      7  F        -1.1601276309    0.0000000000   -0.6698000000
      8  Br       -1.6373769104    0.0000000000    2.3401700000
      9  I         1.2079582140    0.0000000000    4.1711050000
     10  Br        4.0532933383    0.0000000000    2.3401700000
     11  I         4.2162619988    0.0000000000   -1.0394300000
     12  Br        1.2079582140    0.0000000000   -2.5880950000
   Point Group: c1    Number of degrees of freedom:    30


   Energy is -21889.982719668


 Attempting to generate delocalized internal coordinates
 Initial Hessian constructed with Jon Baker's OPTIMIZE code

 21 Hessian modes will be used to form the next step
  Hessian Eigenvalues:
     0.124424    0.124424    0.201019    0.201019    0.201019    0.250000
     0.250000    0.250000    0.250000    0.250000    0.250000    0.250000
     0.250000    0.250000    0.426727    0.426727    0.464882    0.464882
     0.464882    0.464882    0.572947

 Minimum search - taking simple RFO step
 Searching for Lamda that Minimizes Along All modes
 Value Taken    Lamda =  -0.01418108
 Step Taken.  Stepsize is  0.253128

                             Maximum     Tolerance    Cnvgd?
         Gradient           0.050836      0.000300      NO
         Displacement       0.175782      0.001200      NO
         Energy change     *********      0.000001      NO


 New Cartesian Coordinates Obtained by Inverse Iteration

 Displacement from previous Coordinates is:  0.534530
 ----------------------------------------------------------------
             Standard Nuclear Orientation (Angstroms)
    I     Atom           X                Y                Z
 ----------------------------------------------------------------
    1      C       0.0317988410     0.0000000000     0.0187844527
    2      C       0.0043559386     0.0000000000     1.4045165741
    3      C       1.2149777748     0.0000000000     2.1254452521
    4      C       2.4349385177     0.0000000000     1.4068615777
    5      C       2.4483077701     0.0000000000    -0.0086791725
    6      C       1.2187845322     0.0000000000    -0.6967347966
    7      F      -1.1240611419     0.0000000000    -0.6490639170
    8      Br     -1.7207883098     0.0000000000     2.1991411644
    9      I       1.1997044493     0.0000000000     4.2671680323
   10      Br      4.0859076015     0.0000000000     2.3614995185
   11      I       4.2956748545     0.0000000000    -1.1005748867
   12      Br      1.0461156795     0.0000000000    -2.5897537990
 ----------------------------------------------------------------
 Nuclear Repulsion Energy =        3665.32946472 hartrees
 There are      128 alpha and      128 beta electrons
 Applying Cartesian multipole field
    Component          Value
    ---------          -----
     (2,0,0)        1.00000E-11
     (0,2,0)        2.00000E-11
     (0,0,2)       -3.00000E-11
 Nucleus-field energy     =    -0.0000001134 hartrees
 Requested basis set is 6-311++G(d,p)
 There are 147 shells and 422 basis functions
 A cutoff of  1.0D-11 yielded   6517 shell pairs
 There are     59757 function pairs (     66540 Cartesian)
 Smallest overlap matrix eigenvalue = 8.56E-07

 Q-Chem warning in module stvman/mkSTV.C, line 318:

 Overlap eigenvalue is smaller than square root of threshold
 Use THRESH >= 12 to get rid of this warning

 Linear dependence detected in AO basis
 Tighter screening thresholds may be required for diffuse basis sets
 Use S2THRESH > 14 and THRESH = 14 in case of SCF convergence issues
 Number of orthogonalized atomic orbitals = 421
 Maximum deviation from orthogonality = 2.657E-10
 Guess MOs from SCF MO coefficient file

 -----------------------------------------------------------------------
  General SCF calculation program by
  Eric Jon Sundstrom, Paul Horn, Yuezhi Mao, Dmitri Zuev, Alec White,
  David Stuck, Shaama M.S., Shane Yost, Joonho Lee, David Small,
  Daniel Levine, Susi Lehtola, Hugh Burton, Evgeny Epifanovsky,
  Bang C. Huynh
 -----------------------------------------------------------------------
 Exchange:     0.2000 Hartree-Fock + 0.0800 Slater + 0.7200 B88
 Correlation:  0.1900 VWN1RPA + 0.8100 LYP
 Using SG-1 standard quadrature grid
 using 6 threads for integral computing
 -------------------------------------------------------
 OpenMP Integral computing Module                
 Release: version 2.0, May 2017, Q-Chem Inc. Pleasanton 
 -------------------------------------------------------
 A restricted SCF calculation will be
 performed using DIIS
 SCF converges when DIIS error is below 1.0e-08
 ---------------------------------------
  Cycle       Energy         DIIS error
 ---------------------------------------
    1  -21889.9772273184      8.56e-04  
    2  -21889.9849724709      3.28e-04  
    3  -21889.9797498918      5.68e-04  
    4  -21889.9873514545      7.68e-05  
    5  -21889.9874521363      1.52e-05  
    6  -21889.9874561354      4.31e-06  
    7  -21889.9874564900      1.57e-06  
    8  -21889.9874565342      4.82e-07  
    9  -21889.9874565383      2.09e-07  
   10  -21889.9874565388      7.50e-08  
   11  -21889.9874565412      2.95e-08  
   12  -21889.9874565410      1.14e-08  
   13  -21889.9874565413      2.97e-09  Convergence criterion met
 ---------------------------------------
 SCF time:   CPU 271.18s  wall 49.00s 
 SCF   energy in the final basis set =   -21889.9874565413
 Total energy in the final basis set =   -21889.9874565413

 --------------------------------------------------------------

                    Orbital Energies (a.u.)
 --------------------------------------------------------------

 Alpha MOs
 -- Occupied --
*****************-482.8596-482.8595-482.8564-176.3221-176.3221-165.7260
********-165.7237-165.7237-165.7235-165.7235 -62.5124 -62.5123 -62.5093
-56.3332 -56.3331 -56.3301 -56.3289 -56.3289 -56.3286 -56.3285 -56.3259
-56.3256 -35.8185 -35.8185 -31.3121 -31.3121 -31.3057 -31.3056 -31.3052
-31.3052 -24.7286 -22.9625 -22.9625 -22.9610 -22.9610 -22.9607 -22.9607
-22.9562 -22.9562 -22.9562 -22.9562 -10.3122 -10.2849 -10.2798 -10.2798
-10.2770 -10.2769  -8.7212  -8.7211  -8.7182  -6.5536  -6.5535  -6.5504
 -6.5395  -6.5394  -6.5386  -6.5385  -6.5367  -6.5358  -6.3678  -6.3678
 -4.7809  -4.7809  -4.7654  -4.7654  -4.7644  -4.7644  -2.6644  -2.6642
 -2.6611  -2.6604  -2.6604  -2.6598  -2.6597  -2.6575  -2.6568  -2.6485
 -2.6485  -2.6485  -2.6484  -2.6458  -2.6457  -2.0465  -2.0463  -2.0420
 -2.0419  -2.0412  -2.0412  -2.0278  -2.0277  -2.0276  -2.0275  -1.2751
 -0.9378  -0.8681  -0.8616  -0.8056  -0.7782  -0.7672  -0.6878  -0.6809
 -0.6419  -0.6189  -0.5633  -0.5627  -0.5174  -0.4949  -0.4511  -0.4393
 -0.4383  -0.4372  -0.4076  -0.3781  -0.3764  -0.3639  -0.3370  -0.3297
 -0.3188  -0.3139  -0.3131  -0.2954  -0.2830  -0.2664  -0.2625  -0.2606
 -- Virtual --
 -0.1079  -0.0741  -0.0643  -0.0614  -0.0397  -0.0188  -0.0104  -0.0027
  0.0220   0.0248   0.0382   0.0442   0.0493   0.0531   0.0570   0.0615
  0.0621   0.0701   0.0703   0.0775   0.0940   0.0974   0.1032   0.1048
  0.1051   0.1139   0.1147   0.1324   0.1388   0.1463   0.1543   0.1589
  0.1627   0.1767   0.1783   0.1874   0.1894   0.1925   0.2025   0.2029
  0.2092   0.2123   0.2218   0.2317   0.2344   0.2459   0.2462   0.2603
  0.2642   0.2692   0.2696   0.3027   0.3122   0.3467   0.3473   0.3665
  0.3763   0.3775   0.3833   0.3910   0.3965   0.4052   0.4112   0.4143
  0.4169   0.4218   0.4276   0.4302   0.4355   0.4447   0.4582   0.4629
  0.4712   0.4794   0.4998   0.5102   0.5122   0.5141   0.5213   0.5239
  0.5412   0.5427   0.5431   0.5437   0.5547   0.5708   0.5732   0.5839
  0.6057   0.6080   0.6167   0.6268   0.6441   0.6517   0.6755   0.6864
  0.6921   0.6963   0.7097   0.7114   0.7261   0.7390   0.7634   0.7947
  0.8008   0.8036   0.8268   0.8351   0.8441   0.8550   0.8700   0.8772
  0.9347   0.9725   0.9762   0.9951   1.0027   1.0197   1.0826   1.0931
  1.1033   1.1107   1.1222   1.1626   1.1696   1.2314   1.2381   1.3104
  1.3126   1.3525   1.3583   1.3606   1.4133   1.4313   1.4385   1.4530
  1.4567   1.4569   1.4862   1.5375   1.5619   1.5668   1.5824   1.7104
  1.7193   1.7405   1.7491   1.8071   1.8082   1.8337   1.8443   1.8811
  2.0034   2.0037   2.0037   2.0186   2.0411   2.0477   2.1072   2.1087
  2.1469   2.2004   2.2019   2.2308   2.2448   2.2769   2.2837   2.3048
  2.3408   2.3572   2.4578   2.5690   2.6962   2.7054   2.7803   2.8066
  2.8202   2.9103   2.9497   3.0288   3.0493   3.0542   3.1219   3.1618
  3.3737   3.3848   3.6119   3.7497   3.7534   3.7916   3.8716   3.9467
  3.9588   3.9611   3.9830   3.9855   3.9911   3.9916   3.9998   4.0055
  4.0201   4.0332   4.0555   4.0638   4.0682   4.0689   4.0764   4.1171
  4.1196   4.1472   4.2259   4.2560   4.2653   4.2713   4.2770   4.3916
  4.4042   4.4050   4.4715   4.5445   4.8022   4.8429   6.0100   6.0236
  6.1127   6.1136   6.1175   6.1569   6.2995   6.4471   6.6544   6.7500
  6.7594   6.7678   7.5451   7.5458   7.5618   7.6589   7.6617   7.6976
  7.7427   7.7532   7.7623  23.2081  23.7452  23.7662  23.9080  23.9155
 24.0278  27.8927  27.9144  28.3466  28.3571  28.3991  28.4175  28.4261
 28.4335  28.5226  28.5261  28.5436  28.5473  28.5536  28.5543  28.6128
 28.6138  28.7167  28.7218  47.9429  48.0092  48.0160  66.7736 127.8862
127.8943 127.9478 127.9513 127.9534 127.9701 151.6837 151.7031 289.7408
289.7419 289.7576 289.8554 289.8566 289.8983 289.9641 289.9742 289.9830
********1020.82851020.83741901.84791901.8679
 --------------------------------------------------------------

          Ground-State Mulliken Net Atomic Charges

     Atom                 Charge (a.u.)
  ----------------------------------------
      1 C                    -0.451004
      2 C                     0.484618
      3 C                    -0.055639
      4 C                    -0.024116
      5 C                    -0.033140
      6 C                     0.463590
      7 F                    -0.077909
      8 Br                   -0.133127
      9 I                     0.111972
     10 Br                   -0.263236
     11 I                     0.111326
     12 Br                   -0.133334
  ----------------------------------------
  Sum of atomic charges =     0.000000

 -----------------------------------------------------------------
                    Cartesian Multipole Moments
 -----------------------------------------------------------------
    Charge (ESU x 10^10)
                -0.0000
    Dipole Moment (Debye)
         X       0.7576      Y      -0.0000      Z       0.4447
       Tot       0.8785
    Quadrupole Moments (Debye-Ang)
        XX    -145.2997     XY      -0.0000     YY    -151.7915
        XZ      -1.9757     YZ       0.0000     ZZ    -142.9813
    Octopole Moments (Debye-Ang^2)
       XXX    -722.5444    XXY      -0.0000    XYY    -258.6645
       YYY      -0.0000    XXZ    -146.9414    XYZ       0.0000
       YYZ    -149.1853    XZZ    -240.5355    YZZ      -0.0000
       ZZZ    -408.6005
    Hexadecapole Moments (Debye-Ang^3)
      XXXX   -5978.1669   XXXY      -0.0000   XXYY   -1116.7697
      XYYY      -0.0000   YYYY    -191.7926   XXXZ    -372.3432
      XXYZ       0.0000   XYYZ    -102.9758   YYYZ       0.0000
      XXZZ   -1910.7400   XYZZ       0.0000   YYZZ    -997.4938
      XZZZ    -262.4720   YZZZ      -0.0000   ZZZZ   -5241.7308
 -----------------------------------------------------------------
 Calculating analytic gradient of the SCF energy
 Gradient of SCF Energy
            1           2           3           4           5           6
    1   0.0010516  -0.0034314  -0.0006980   0.0029721   0.0034168  -0.0084380
    2  -0.0000000   0.0000000  -0.0000000  -0.0000000   0.0000000   0.0000000
    3   0.0007379  -0.0077938   0.0039871   0.0020478  -0.0031966   0.0016116
            7           8           9          10          11          12
    1   0.0008849  -0.0014741   0.0024395   0.0007770   0.0053550  -0.0028554
    2   0.0000000   0.0000000   0.0000000  -0.0000000   0.0000000   0.0000000
    3   0.0003489  -0.0028275   0.0050085   0.0008574  -0.0003005  -0.0004807
 Max gradient component =       8.438E-03
 RMS gradient           =       2.788E-03
 Gradient time:  CPU 99.28 s  wall 16.66 s
 Geometry Optimization Parameters
   NAtoms,    NIC,     NZ,  NCons,   NDum,   NFix, NCnnct, MaxDiis
       12      78      12       0       0       0       0       0

 Cartesian Hessian Update
 Hessian updated using BFGS update


** GEOMETRY OPTIMIZATION IN DELOCALIZED INTERNAL COORDINATES **
   Searching for a Minimum

   Optimization Cycle:   2

                       Coordinates (Angstroms)
     ATOM                X               Y               Z
      1  C         0.0317988410    0.0000000000    0.0187844527
      2  C         0.0043559386    0.0000000000    1.4045165741
      3  C         1.2149777748    0.0000000000    2.1254452521
      4  C         2.4349385177    0.0000000000    1.4068615777
      5  C         2.4483077701    0.0000000000   -0.0086791725
      6  C         1.2187845322    0.0000000000   -0.6967347966
      7  F        -1.1240611419    0.0000000000   -0.6490639170
      8  Br       -1.7207883098    0.0000000000    2.1991411644
      9  I         1.1997044493    0.0000000000    4.2671680323
     10  Br        4.0859076015    0.0000000000    2.3614995185
     11  I         4.2956748545    0.0000000000   -1.1005748867
     12  Br        1.0461156795    0.0000000000   -2.5897537990
   Point Group: c1    Number of degrees of freedom:    30


   Energy is -21889.987456541

 Hessian updated using BFGS update

 11 Hessian modes will be used to form the next step
  Hessian Eigenvalues:
     0.124405    0.134637    0.200682    0.201109    0.234464    0.294481
     0.426723    0.440483    0.463314    0.521456    0.573651

 Minimum search - taking simple RFO step
 Searching for Lamda that Minimizes Along All modes
 Value Taken    Lamda =  -0.00131401
 Step Taken.  Stepsize is  0.060780

                             Maximum     Tolerance    Cnvgd?
         Gradient           0.017761      0.000300      NO
         Displacement       0.040704      0.001200      NO
         Energy change     -0.004737      0.000001      NO


 New Cartesian Coordinates Obtained by Inverse Iteration

 Displacement from previous Coordinates is:  0.139348
 ----------------------------------------------------------------
             Standard Nuclear Orientation (Angstroms)
    I     Atom           X                Y                Z
 ----------------------------------------------------------------
    1      C       0.0322539550     0.0000000000     0.0188600035
    2      C       0.0079838028     0.0000000000     1.4085497666
    3      C       1.2160955078     0.0000000000     2.1202013479
    4      C       2.4340788581     0.0000000000     1.4063239831
    5      C       2.4441706840     0.0000000000    -0.0046284962
    6      C       1.2242062594     0.0000000000    -0.6958196524
    7      F      -1.1241895776     0.0000000000    -0.6490209616
    8      Br     -1.7029238867     0.0000000000     2.2335110517
    9      I       1.1688872786     0.0000000000     4.2484210774
   10      Br      4.0850846720     0.0000000000     2.3578186476
   11      I       4.2662680190     0.0000000000    -1.1151760164
   12      Br      1.0838009352     0.0000000000    -2.5904307512
 ----------------------------------------------------------------
 Nuclear Repulsion Energy =        3677.83641383 hartrees
 There are      128 alpha and      128 beta electrons
 Applying Cartesian multipole field
    Component          Value
    ---------          -----
     (2,0,0)        1.00000E-11
     (0,2,0)        2.00000E-11
     (0,0,2)       -3.00000E-11
 Nucleus-field energy     =    -0.0000001138 hartrees
 Requested basis set is 6-311++G(d,p)
 There are 147 shells and 422 basis functions
 A cutoff of  1.0D-11 yielded   6519 shell pairs
 There are     59781 function pairs (     66564 Cartesian)
 Smallest overlap matrix eigenvalue = 8.44E-07

 Q-Chem warning in module stvman/mkSTV.C, line 318:

 Overlap eigenvalue is smaller than square root of threshold
 Use THRESH >= 12 to get rid of this warning

 Linear dependence detected in AO basis
 Tighter screening thresholds may be required for diffuse basis sets
 Use S2THRESH > 14 and THRESH = 14 in case of SCF convergence issues
 Number of orthogonalized atomic orbitals = 421
 Maximum deviation from orthogonality = 2.135E-10
 Guess MOs from SCF MO coefficient file

 -----------------------------------------------------------------------
  General SCF calculation program by
  Eric Jon Sundstrom, Paul Horn, Yuezhi Mao, Dmitri Zuev, Alec White,
  David Stuck, Shaama M.S., Shane Yost, Joonho Lee, David Small,
  Daniel Levine, Susi Lehtola, Hugh Burton, Evgeny Epifanovsky,
  Bang C. Huynh
 -----------------------------------------------------------------------
 Exchange:     0.2000 Hartree-Fock + 0.0800 Slater + 0.7200 B88
 Correlation:  0.1900 VWN1RPA + 0.8100 LYP
 Using SG-1 standard quadrature grid
 using 6 threads for integral computing
 -------------------------------------------------------
 OpenMP Integral computing Module                
 Release: version 2.0, May 2017, Q-Chem Inc. Pleasanton 
 -------------------------------------------------------
 A restricted SCF calculation will be
 performed using DIIS
 SCF converges when DIIS error is below 1.0e-08
 ---------------------------------------
  Cycle       Energy         DIIS error
 ---------------------------------------
    1  -21889.9874992965      2.06e-04  
    2  -21889.9879578633      7.65e-05  
    3  -21889.9877118779      1.26e-04  
    4  -21889.9880862213      1.97e-05  
    5  -21889.9880944184      4.92e-06  
    6  -21889.9880948633      1.37e-06  
    7  -21889.9880948998      6.77e-07  
    8  -21889.9880949095      1.74e-07  
    9  -21889.9880949096      6.68e-08  
   10  -21889.9880949101      9.56e-09  Convergence criterion met
 ---------------------------------------
 SCF time:   CPU 219.53s  wall 40.00s 
 SCF   energy in the final basis set =   -21889.9880949101
 Total energy in the final basis set =   -21889.9880949101

 --------------------------------------------------------------

                    Orbital Energies (a.u.)
 --------------------------------------------------------------

 Alpha MOs
 -- Occupied --
*****************-482.8597-482.8597-482.8564-176.3215-176.3215-165.7254
********-165.7232-165.7231-165.7230-165.7229 -62.5125 -62.5125 -62.5093
-56.3333 -56.3333 -56.3300 -56.3291 -56.3291 -56.3288 -56.3287 -56.3259
-56.3255 -35.8180 -35.8179 -31.3115 -31.3114 -31.3052 -31.3051 -31.3046
-31.3046 -24.7287 -22.9619 -22.9618 -22.9605 -22.9604 -22.9601 -22.9601
-22.9557 -22.9557 -22.9556 -22.9556 -10.3131 -10.2838 -10.2792 -10.2792
-10.2752 -10.2751  -8.7213  -8.7213  -8.7182  -6.5538  -6.5537  -6.5503
 -6.5396  -6.5396  -6.5388  -6.5387  -6.5366  -6.5357  -6.3673  -6.3673
 -4.7804  -4.7804  -4.7650  -4.7649  -4.7640  -4.7639  -2.6645  -2.6644
 -2.6610  -2.6606  -2.6606  -2.6600  -2.6599  -2.6575  -2.6567  -2.6487
 -2.6487  -2.6487  -2.6487  -2.6458  -2.6456  -2.0461  -2.0459  -2.0415
 -2.0415  -2.0407  -2.0407  -2.0274  -2.0274  -2.0273  -2.0271  -1.2745
 -0.9392  -0.8693  -0.8617  -0.8061  -0.7794  -0.7677  -0.6882  -0.6826
 -0.6424  -0.6177  -0.5641  -0.5633  -0.5170  -0.4954  -0.4510  -0.4406
 -0.4392  -0.4375  -0.4078  -0.3795  -0.3764  -0.3638  -0.3367  -0.3317
 -0.3203  -0.3140  -0.3131  -0.2958  -0.2809  -0.2658  -0.2626  -0.2600
 -- Virtual --
 -0.1064  -0.0728  -0.0624  -0.0617  -0.0385  -0.0181  -0.0089  -0.0026
  0.0221   0.0247   0.0382   0.0441   0.0493   0.0533   0.0570   0.0612
  0.0614   0.0701   0.0703   0.0779   0.0943   0.0974   0.1027   0.1052
  0.1054   0.1145   0.1147   0.1319   0.1395   0.1466   0.1535   0.1608
  0.1666   0.1763   0.1772   0.1877   0.1879   0.1932   0.2046   0.2050
  0.2078   0.2126   0.2223   0.2341   0.2344   0.2460   0.2472   0.2609
  0.2657   0.2692   0.2710   0.3012   0.3117   0.3472   0.3483   0.3674
  0.3779   0.3787   0.3848   0.3891   0.3902   0.4065   0.4125   0.4132
  0.4184   0.4211   0.4279   0.4305   0.4349   0.4446   0.4578   0.4621
  0.4748   0.4791   0.4996   0.5109   0.5122   0.5138   0.5217   0.5232
  0.5427   0.5428   0.5434   0.5467   0.5547   0.5699   0.5807   0.5874
  0.6080   0.6093   0.6177   0.6282   0.6399   0.6506   0.6767   0.6893
  0.6938   0.6988   0.7098   0.7102   0.7302   0.7428   0.7635   0.7951
  0.8007   0.8046   0.8283   0.8355   0.8445   0.8550   0.8733   0.8767
  0.9348   0.9739   0.9774   0.9986   1.0059   1.0170   1.0841   1.0940
  1.1022   1.1147   1.1175   1.1631   1.1739   1.2312   1.2382   1.3142
  1.3169   1.3544   1.3565   1.3597   1.4134   1.4342   1.4378   1.4577
  1.4596   1.4604   1.4872   1.5389   1.5638   1.5674   1.5819   1.7101
  1.7216   1.7438   1.7495   1.8091   1.8099   1.8384   1.8434   1.8831
  2.0034   2.0041   2.0045   2.0205   2.0419   2.0496   2.1106   2.1113
  2.1518   2.2011   2.2046   2.2310   2.2482   2.2807   2.2869   2.3066
  2.3435   2.3605   2.4578   2.5699   2.6965   2.7058   2.7834   2.8080
  2.8204   2.9101   2.9521   3.0316   3.0492   3.0611   3.1241   3.1636
  3.3801   3.3839   3.6170   3.7497   3.7533   3.7992   3.8706   3.9465
  3.9594   3.9607   3.9820   3.9841   3.9909   3.9910   4.0009   4.0068
  4.0227   4.0378   4.0556   4.0643   4.0650   4.0683   4.0749   4.1188
  4.1218   4.1499   4.2281   4.2562   4.2657   4.2746   4.2803   4.3926
  4.4044   4.4049   4.4768   4.5519   4.8105   4.8411   6.0112   6.0249
  6.1129   6.1160   6.1197   6.1621   6.2994   6.4474   6.6571   6.7490
  6.7597   6.7662   7.5449   7.5460   7.5622   7.6614   7.6639   7.6995
  7.7438   7.7537   7.7641  23.2080  23.7596  23.7669  23.9176  23.9298
 24.0257  27.8963  27.9201  28.3477  28.3584  28.4007  28.4209  28.4277
 28.4353  28.5232  28.5267  28.5446  28.5486  28.5544  28.5556  28.6147
 28.6159  28.7198  28.7229  47.9441  48.0095  48.0147  66.7731 127.8873
127.8955 127.9492 127.9531 127.9547 127.9730 151.6869 151.7082 289.7406
289.7422 289.7581 289.8581 289.8591 289.9003 289.9655 289.9745 289.9851
********1020.82891020.83591901.85131901.8733
 --------------------------------------------------------------

          Ground-State Mulliken Net Atomic Charges

     Atom                 Charge (a.u.)
  ----------------------------------------
      1 C                    -0.519729
      2 C                     0.534536
      3 C                    -0.054417
      4 C                    -0.041534
      5 C                    -0.028058
      6 C                     0.513285
      7 F                    -0.082107
      8 Br                   -0.137921
      9 I                     0.109986
     10 Br                   -0.264908
     11 I                     0.109154
     12 Br                   -0.138287
  ----------------------------------------
  Sum of atomic charges =     0.000000

 -----------------------------------------------------------------
                    Cartesian Multipole Moments
 -----------------------------------------------------------------
    Charge (ESU x 10^10)
                -0.0000
    Dipole Moment (Debye)
         X       0.7180      Y       0.0000      Z       0.4231
       Tot       0.8334
    Quadrupole Moments (Debye-Ang)
        XX    -145.7034     XY       0.0000     YY    -151.7158
        XZ      -2.4549     YZ       0.0000     ZZ    -142.8516
    Octopole Moments (Debye-Ang^2)
       XXX    -722.7497    XXY       0.0000    XYY    -257.8380
       YYY       0.0000    XXZ    -147.2471    XYZ      -0.0000
       YYZ    -148.7198    XZZ    -240.8266    YZZ      -0.0000
       ZZZ    -408.6126
    Hexadecapole Moments (Debye-Ang^3)
      XXXX   -5944.8841   XXXY       0.0000   XXYY   -1107.3744
      XYYY       0.0000   YYYY    -191.6141   XXXZ    -349.7204
      XXYZ       0.0000   XYYZ     -95.3908   YYYZ       0.0000
      XXZZ   -1900.0844   XYZZ      -0.0000   YYZZ    -995.8895
      XZZZ    -254.9937   YZZZ       0.0000   ZZZZ   -5239.5934
 -----------------------------------------------------------------
 Calculating analytic gradient of the SCF energy
 Gradient of SCF Energy
            1           2           3           4           5           6
    1   0.0006078   0.0001183  -0.0011663   0.0012270   0.0003663  -0.0010880
    2   0.0000000   0.0000000  -0.0000000  -0.0000000   0.0000000  -0.0000000
    3   0.0003024  -0.0013887   0.0010838   0.0008719  -0.0020664   0.0009273
            7           8           9          10          11          12
    1   0.0001776  -0.0002666  -0.0013282   0.0005604   0.0003154   0.0004763
    2  -0.0000000  -0.0000000   0.0000000  -0.0000000  -0.0000000   0.0000000
    3  -0.0000036   0.0005013   0.0007721   0.0002913  -0.0008507  -0.0004408
 Max gradient component =       2.066E-03
 RMS gradient           =       7.073E-04
 Gradient time:  CPU 100.21 s  wall 16.82 s
 Geometry Optimization Parameters
   NAtoms,    NIC,     NZ,  NCons,   NDum,   NFix, NCnnct, MaxDiis
       12      78      12       0       0       0       0       0

 Cartesian Hessian Update
 Hessian updated using BFGS update


** GEOMETRY OPTIMIZATION IN DELOCALIZED INTERNAL COORDINATES **
   Searching for a Minimum

   Optimization Cycle:   3

                       Coordinates (Angstroms)
     ATOM                X               Y               Z
      1  C         0.0322539550    0.0000000000    0.0188600035
      2  C         0.0079838028    0.0000000000    1.4085497666
      3  C         1.2160955078    0.0000000000    2.1202013479
      4  C         2.4340788581    0.0000000000    1.4063239831
      5  C         2.4441706840    0.0000000000   -0.0046284962
      6  C         1.2242062594    0.0000000000   -0.6958196524
      7  F        -1.1241895776    0.0000000000   -0.6490209616
      8  Br       -1.7029238867    0.0000000000    2.2335110517
      9  I         1.1688872786    0.0000000000    4.2484210774
     10  Br        4.0850846720    0.0000000000    2.3578186476
     11  I         4.2662680190    0.0000000000   -1.1151760164
     12  Br        1.0838009352    0.0000000000   -2.5904307512
   Point Group: c1    Number of degrees of freedom:    30


   Energy is -21889.988094910

 Hessian updated using BFGS update

 14 Hessian modes will be used to form the next step
  Hessian Eigenvalues:
     0.124354    0.126424    0.200181    0.201018    0.201032    0.238947
     0.247720    0.357728    0.399791    0.426727    0.460991    0.464876
     0.526625    0.573240

 Minimum search - taking simple RFO step
 Searching for Lamda that Minimizes Along All modes
 Value Taken    Lamda =  -0.00012411
 Step Taken.  Stepsize is  0.021721

                             Maximum     Tolerance    Cnvgd?
         Gradient           0.005361      0.000300      NO
         Displacement       0.016149      0.001200      NO
         Energy change     -0.000638      0.000001      NO


 New Cartesian Coordinates Obtained by Inverse Iteration

 Displacement from previous Coordinates is:  0.052791
 ----------------------------------------------------------------
             Standard Nuclear Orientation (Angstroms)
    I     Atom           X                Y                Z
 ----------------------------------------------------------------
    1      C       0.0304877221     0.0000000000     0.0177408461
    2      C       0.0063408285     0.0000000000     1.4087239607
    3      C       1.2155939640     0.0000000000     2.1173514459
    4      C       2.4297938028     0.0000000000     1.4044320130
    5      C       2.4414173893     0.0000000000    -0.0027322331
    6      C       1.2238993099     0.0000000000    -0.6968481753
    7      F      -1.1259195660     0.0000000000    -0.6506153966
    8      Br     -1.7039157479     0.0000000000     2.2322733067
    9      I       1.1884216622     0.0000000000     4.2413622684
   10      Br      4.0781287530     0.0000000000     2.3569367037
   11      I       4.2669201950     0.0000000000    -1.0996505258
   12      Br      1.0845481948     0.0000000000    -2.5903642139
 ----------------------------------------------------------------
 Nuclear Repulsion Energy =        3682.85794195 hartrees
 There are      128 alpha and      128 beta electrons
 Applying Cartesian multipole field
    Component          Value
    ---------          -----
     (2,0,0)        1.00000E-11
     (0,2,0)        2.00000E-11
     (0,0,2)       -3.00000E-11
 Nucleus-field energy     =    -0.0000001132 hartrees
 Requested basis set is 6-311++G(d,p)
 There are 147 shells and 422 basis functions
 A cutoff of  1.0D-11 yielded   6519 shell pairs
 There are     59781 function pairs (     66564 Cartesian)
 Smallest overlap matrix eigenvalue = 8.36E-07

 Q-Chem warning in module stvman/mkSTV.C, line 318:

 Overlap eigenvalue is smaller than square root of threshold
 Use THRESH >= 12 to get rid of this warning

 Linear dependence detected in AO basis
 Tighter screening thresholds may be required for diffuse basis sets
 Use S2THRESH > 14 and THRESH = 14 in case of SCF convergence issues
 Number of orthogonalized atomic orbitals = 421
 Maximum deviation from orthogonality = 1.578E-10
 Guess MOs from SCF MO coefficient file

 -----------------------------------------------------------------------
  General SCF calculation program by
  Eric Jon Sundstrom, Paul Horn, Yuezhi Mao, Dmitri Zuev, Alec White,
  David Stuck, Shaama M.S., Shane Yost, Joonho Lee, David Small,
  Daniel Levine, Susi Lehtola, Hugh Burton, Evgeny Epifanovsky,
  Bang C. Huynh
 -----------------------------------------------------------------------
 Exchange:     0.2000 Hartree-Fock + 0.0800 Slater + 0.7200 B88
 Correlation:  0.1900 VWN1RPA + 0.8100 LYP
 Using SG-1 standard quadrature grid
 using 6 threads for integral computing
 -------------------------------------------------------
 OpenMP Integral computing Module                
 Release: version 2.0, May 2017, Q-Chem Inc. Pleasanton 
 -------------------------------------------------------
 A restricted SCF calculation will be
 performed using DIIS
 SCF converges when DIIS error is below 1.0e-08
 ---------------------------------------
  Cycle       Energy         DIIS error
 ---------------------------------------
    1  -21889.9880374472      8.72e-05  
    2  -21889.9880973823      3.34e-05  
    3  -21889.9880354214      6.03e-05  
    4  -21889.9881239979      4.53e-06  
    5  -21889.9881244321      1.50e-06  
    6  -21889.9881244644      6.16e-07  
    7  -21889.9881244712      2.14e-07  
    8  -21889.9881244710      6.93e-08  
    9  -21889.9881244728      1.82e-08  
   10  -21889.9881244709      6.19e-09  Convergence criterion met
 ---------------------------------------
 SCF time:   CPU 212.92s  wall 39.00s 
 SCF   energy in the final basis set =   -21889.9881244709
 Total energy in the final basis set =   -21889.9881244709

 --------------------------------------------------------------

                    Orbital Energies (a.u.)
 --------------------------------------------------------------

 Alpha MOs
 -- Occupied --
*****************-482.8598-482.8597-482.8562-176.3213-176.3213-165.7252
********-165.7230-165.7229-165.7228-165.7227 -62.5126 -62.5125 -62.5091
-56.3333 -56.3333 -56.3298 -56.3291 -56.3291 -56.3288 -56.3288 -56.3257
-56.3254 -35.8178 -35.8177 -31.3113 -31.3112 -31.3050 -31.3049 -31.3045
-31.3044 -24.7287 -22.9617 -22.9616 -22.9603 -22.9602 -22.9599 -22.9599
-22.9555 -22.9555 -22.9554 -22.9554 -10.3132 -10.2828 -10.2792 -10.2791
-10.2745 -10.2744  -8.7214  -8.7214  -8.7181  -6.5538  -6.5537  -6.5502
 -6.5397  -6.5397  -6.5388  -6.5388  -6.5365  -6.5356  -6.3672  -6.3671
 -4.7802  -4.7802  -4.7649  -4.7648  -4.7638  -4.7637  -2.6645  -2.6645
 -2.6609  -2.6606  -2.6606  -2.6600  -2.6599  -2.6574  -2.6566  -2.6487
 -2.6487  -2.6487  -2.6487  -2.6457  -2.6456  -2.0459  -2.0457  -2.0414
 -2.0413  -2.0406  -2.0405  -2.0273  -2.0272  -2.0272  -2.0270  -1.2744
 -0.9398  -0.8695  -0.8624  -0.8063  -0.7801  -0.7676  -0.6884  -0.6829
 -0.6426  -0.6175  -0.5648  -0.5631  -0.5169  -0.4957  -0.4512  -0.4413
 -0.4393  -0.4379  -0.4078  -0.3797  -0.3765  -0.3641  -0.3375  -0.3314
 -0.3200  -0.3141  -0.3134  -0.2955  -0.2813  -0.2659  -0.2624  -0.2592
 -- Virtual --
 -0.1058  -0.0727  -0.0615  -0.0613  -0.0379  -0.0171  -0.0086  -0.0027
  0.0221   0.0248   0.0382   0.0441   0.0495   0.0533   0.0570   0.0612
  0.0614   0.0702   0.0704   0.0781   0.0944   0.0973   0.1029   0.1051
  0.1053   0.1147   0.1149   0.1320   0.1393   0.1466   0.1536   0.1607
  0.1660   0.1760   0.1783   0.1877   0.1895   0.1933   0.2043   0.2047
  0.2086   0.2130   0.2221   0.2336   0.2346   0.2459   0.2474   0.2609
  0.2653   0.2693   0.2715   0.3023   0.3118   0.3469   0.3480   0.3676
  0.3780   0.3785   0.3851   0.3895   0.3916   0.4066   0.4127   0.4133
  0.4185   0.4212   0.4281   0.4310   0.4353   0.4448   0.4575   0.4626
  0.4745   0.4798   0.4996   0.5106   0.5129   0.5137   0.5222   0.5233
  0.5425   0.5430   0.5434   0.5477   0.5545   0.5705   0.5806   0.5887
  0.6080   0.6108   0.6180   0.6283   0.6403   0.6520   0.6766   0.6895
  0.6938   0.6989   0.7103   0.7119   0.7306   0.7447   0.7638   0.7958
  0.8011   0.8044   0.8287   0.8359   0.8443   0.8552   0.8745   0.8776
  0.9350   0.9742   0.9791   0.9985   1.0067   1.0170   1.0842   1.0944
  1.1021   1.1142   1.1192   1.1631   1.1756   1.2308   1.2393   1.3154
  1.3188   1.3550   1.3560   1.3604   1.4134   1.4351   1.4387   1.4576
  1.4610   1.4624   1.4883   1.5390   1.5637   1.5671   1.5832   1.7107
  1.7220   1.7446   1.7508   1.8098   1.8108   1.8389   1.8446   1.8839
  2.0035   2.0042   2.0051   2.0219   2.0423   2.0509   2.1118   2.1121
  2.1525   2.2019   2.2050   2.2312   2.2498   2.2815   2.2880   2.3081
  2.3449   2.3616   2.4588   2.5703   2.6967   2.7061   2.7845   2.8084
  2.8209   2.9106   2.9535   3.0328   3.0494   3.0638   3.1251   3.1651
  3.3807   3.3859   3.6192   3.7503   3.7532   3.7999   3.8720   3.9464
  3.9597   3.9605   3.9817   3.9841   3.9909   3.9913   4.0011   4.0077
  4.0231   4.0378   4.0565   4.0646   4.0650   4.0686   4.0749   4.1196
  4.1214   4.1513   4.2290   4.2567   4.2663   4.2761   4.2814   4.3925
  4.4046   4.4052   4.4793   4.5546   4.8134   4.8408   6.0117   6.0254
  6.1144   6.1171   6.1197   6.1642   6.2994   6.4472   6.6578   6.7489
  6.7606   6.7664   7.5449   7.5461   7.5625   7.6620   7.6643   7.6998
  7.7449   7.7543   7.7652  23.2079  23.7622  23.7705  23.9257  23.9319
 24.0257  27.8981  27.9216  28.3482  28.3588  28.4015  28.4217  28.4289
 28.4356  28.5234  28.5269  28.5448  28.5491  28.5549  28.5560  28.6150
 28.6170  28.7210  28.7233  47.9447  48.0101  48.0148  66.7730 127.8877
127.8959 127.9503 127.9532 127.9553 127.9741 151.6885 151.7095 289.7407
289.7423 289.7584 289.8589 289.8594 289.9007 289.9665 289.9751 289.9861
********1020.82971020.83601901.85301901.8747
 --------------------------------------------------------------

          Ground-State Mulliken Net Atomic Charges

     Atom                 Charge (a.u.)
  ----------------------------------------
      1 C                    -0.527761
      2 C                     0.539216
      3 C                    -0.066975
      4 C                    -0.018763
      5 C                    -0.037768
      6 C                     0.518945
      7 F                    -0.081970
      8 Br                   -0.137492
      9 I                     0.109597
     10 Br                   -0.267723
     11 I                     0.108673
     12 Br                   -0.137979
  ----------------------------------------
  Sum of atomic charges =     0.000000

 -----------------------------------------------------------------
                    Cartesian Multipole Moments
 -----------------------------------------------------------------
    Charge (ESU x 10^10)
                -0.0000
    Dipole Moment (Debye)
         X       0.7334      Y      -0.0000      Z       0.4298
       Tot       0.8501
    Quadrupole Moments (Debye-Ang)
        XX    -145.6294     XY      -0.0000     YY    -151.6813
        XZ      -2.2642     YZ       0.0000     ZZ    -142.9367
    Octopole Moments (Debye-Ang^2)
       XXX    -723.5538    XXY       0.0000    XYY    -258.1237
       YYY      -0.0000    XXZ    -146.7604    XYZ       0.0000
       YYZ    -148.8381    XZZ    -240.7189    YZZ       0.0000
       ZZZ    -409.3107
    Hexadecapole Moments (Debye-Ang^3)
      XXXX   -5944.6490   XXXY       0.0000   XXYY   -1107.4342
      XYYY      -0.0000   YYYY    -191.5326   XXXZ    -358.0197
      XXYZ       0.0000   XYYZ     -98.7687   YYYZ       0.0000
      XXZZ   -1897.3004   XYZZ       0.0000   YYZZ    -992.7915
      XZZZ    -260.1479   YZZZ       0.0000   ZZZZ   -5225.2058
 -----------------------------------------------------------------
 Calculating analytic gradient of the SCF energy
 Gradient of SCF Energy
            1           2           3           4           5           6
    1  -0.0000528   0.0002058   0.0001421  -0.0002824   0.0000068   0.0004688
    2   0.0000000  -0.0000000   0.0000000   0.0000000  -0.0000000   0.0000000
    3  -0.0000859   0.0002224  -0.0002099   0.0000704  -0.0000337   0.0001949
            7           8           9          10          11          12
    1  -0.0001046  -0.0002042   0.0006359  -0.0007335  -0.0003141   0.0002322
    2  -0.0000000  -0.0000000   0.0000000  -0.0000000   0.0000000  -0.0000000
    3  -0.0001896  -0.0000931  -0.0005365  -0.0000061   0.0007629  -0.0000958
 Max gradient component =       7.629E-04
 RMS gradient           =       2.678E-04
 Gradient time:  CPU 99.92 s  wall 16.77 s
 Geometry Optimization Parameters
   NAtoms,    NIC,     NZ,  NCons,   NDum,   NFix, NCnnct, MaxDiis
       12      78      12       0       0       0       0       0

 Cartesian Hessian Update
 Hessian updated using BFGS update


** GEOMETRY OPTIMIZATION IN DELOCALIZED INTERNAL COORDINATES **
   Searching for a Minimum

   Optimization Cycle:   4

                       Coordinates (Angstroms)
     ATOM                X               Y               Z
      1  C         0.0304877221    0.0000000000    0.0177408461
      2  C         0.0063408285    0.0000000000    1.4087239607
      3  C         1.2155939640    0.0000000000    2.1173514459
      4  C         2.4297938028    0.0000000000    1.4044320130
      5  C         2.4414173893    0.0000000000   -0.0027322331
      6  C         1.2238993099    0.0000000000   -0.6968481753
      7  F        -1.1259195660    0.0000000000   -0.6506153966
      8  Br       -1.7039157479    0.0000000000    2.2322733067
      9  I         1.1884216622    0.0000000000    4.2413622684
     10  Br        4.0781287530    0.0000000000    2.3569367037
     11  I         4.2669201950    0.0000000000   -1.0996505258
     12  Br        1.0845481948    0.0000000000   -2.5903642139
   Point Group: c1    Number of degrees of freedom:    30


   Energy is -21889.988124471

 Hessian updated using BFGS update

 16 Hessian modes will be used to form the next step
  Hessian Eigenvalues:
     0.124240    0.135988    0.198378    0.201023    0.203154    0.242804
     0.247425    0.263940    0.380128    0.426687    0.451394    0.461626
     0.464882    0.485825    0.557492    0.573878

 Minimum search - taking simple RFO step
 Searching for Lamda that Minimizes Along All modes
 Value Taken    Lamda =  -0.00002652
 Step Taken.  Stepsize is  0.008560

                             Maximum     Tolerance    Cnvgd?
         Gradient           0.002904      0.000300      NO
         Displacement       0.005940      0.001200      NO
         Energy change     -0.000030      0.000001      NO


 New Cartesian Coordinates Obtained by Inverse Iteration

 Displacement from previous Coordinates is:  0.020908
 ----------------------------------------------------------------
             Standard Nuclear Orientation (Angstroms)
    I     Atom           X                Y                Z
 ----------------------------------------------------------------
    1      C       0.0312560453     0.0000000000     0.0181826175
    2      C       0.0071381998     0.0000000000     1.4087304333
    3      C       1.2160360386     0.0000000000     2.1183302762
    4      C       2.4314178171     0.0000000000     1.4052152783
    5      C       2.4423765068     0.0000000000    -0.0027595328
    6      C       1.2241373262     0.0000000000    -0.6964772458
    7      F      -1.1251514327     0.0000000000    -0.6499177885
    8      Br     -1.7033643477     0.0000000000     2.2311644530
    9      I       1.1804677038     0.0000000000     4.2439068281
   10      Br      4.0818317640     0.0000000000     2.3563211135
   11      I       4.2673834461     0.0000000000    -1.1044209302
   12      Br      1.0821874403     0.0000000000    -2.5896655026
 ----------------------------------------------------------------
 Nuclear Repulsion Energy =        3680.99891522 hartrees
 There are      128 alpha and      128 beta electrons
 Applying Cartesian multipole field
    Component          Value
    ---------          -----
     (2,0,0)        1.00000E-11
     (0,2,0)        2.00000E-11
     (0,0,2)       -3.00000E-11
 Nucleus-field energy     =    -0.0000001134 hartrees
 Requested basis set is 6-311++G(d,p)
 There are 147 shells and 422 basis functions
 A cutoff of  1.0D-11 yielded   6519 shell pairs
 There are     59781 function pairs (     66564 Cartesian)
 Smallest overlap matrix eigenvalue = 8.37E-07

 Q-Chem warning in module stvman/mkSTV.C, line 318:

 Overlap eigenvalue is smaller than square root of threshold
 Use THRESH >= 12 to get rid of this warning

 Linear dependence detected in AO basis
 Tighter screening thresholds may be required for diffuse basis sets
 Use S2THRESH > 14 and THRESH = 14 in case of SCF convergence issues
 Number of orthogonalized atomic orbitals = 421
 Maximum deviation from orthogonality = 1.719E-10
 Guess MOs from SCF MO coefficient file

 -----------------------------------------------------------------------
  General SCF calculation program by
  Eric Jon Sundstrom, Paul Horn, Yuezhi Mao, Dmitri Zuev, Alec White,
  David Stuck, Shaama M.S., Shane Yost, Joonho Lee, David Small,
  Daniel Levine, Susi Lehtola, Hugh Burton, Evgeny Epifanovsky,
  Bang C. Huynh
 -----------------------------------------------------------------------
 Exchange:     0.2000 Hartree-Fock + 0.0800 Slater + 0.7200 B88
 Correlation:  0.1900 VWN1RPA + 0.8100 LYP
 Using SG-1 standard quadrature grid
 using 6 threads for integral computing
 -------------------------------------------------------
 OpenMP Integral computing Module                
 Release: version 2.0, May 2017, Q-Chem Inc. Pleasanton 
 -------------------------------------------------------
 A restricted SCF calculation will be
 performed using DIIS
 SCF converges when DIIS error is below 1.0e-08
 ---------------------------------------
  Cycle       Energy         DIIS error
 ---------------------------------------
    1  -21889.9881255377      2.84e-05  
    2  -21889.9881338640      1.19e-05  
    3  -21889.9881271585      2.04e-05  
    4  -21889.9881372633      1.79e-06  
    5  -21889.9881373305      6.31e-07  
    6  -21889.9881373366      2.53e-07  
    7  -21889.9881373367      9.03e-08  
    8  -21889.9881373376      2.19e-08  
    9  -21889.9881373369      7.14e-09  Convergence criterion met
 ---------------------------------------
 SCF time:   CPU 192.14s  wall 35.00s 
 SCF   energy in the final basis set =   -21889.9881373369
 Total energy in the final basis set =   -21889.9881373369

 --------------------------------------------------------------

                    Orbital Energies (a.u.)
 --------------------------------------------------------------

 Alpha MOs
 -- Occupied --
*****************-482.8598-482.8597-482.8563-176.3214-176.3213-165.7253
********-165.7230-165.7229-165.7228-165.7227 -62.5126 -62.5125 -62.5092
-56.3333 -56.3333 -56.3299 -56.3291 -56.3291 -56.3288 -56.3288 -56.3258
-56.3254 -35.8179 -35.8177 -31.3114 -31.3113 -31.3051 -31.3049 -31.3045
-31.3044 -24.7288 -22.9618 -22.9617 -22.9604 -22.9603 -22.9600 -22.9599
-22.9556 -22.9556 -22.9555 -22.9555 -10.3131 -10.2831 -10.2791 -10.2791
-10.2747 -10.2747  -8.7214  -8.7214  -8.7181  -6.5538  -6.5538  -6.5503
 -6.5397  -6.5397  -6.5388  -6.5388  -6.5365  -6.5357  -6.3672  -6.3671
 -4.7803  -4.7802  -4.7649  -4.7648  -4.7639  -4.7638  -2.6645  -2.6645
 -2.6609  -2.6606  -2.6606  -2.6600  -2.6599  -2.6574  -2.6567  -2.6487
 -2.6487  -2.6487  -2.6487  -2.6457  -2.6456  -2.0460  -2.0457  -2.0414
 -2.0414  -2.0406  -2.0405  -2.0273  -2.0272  -2.0272  -2.0270  -1.2745
 -0.9396  -0.8695  -0.8621  -0.8063  -0.7799  -0.7676  -0.6883  -0.6828
 -0.6426  -0.6176  -0.5646  -0.5632  -0.5169  -0.4957  -0.4512  -0.4411
 -0.4392  -0.4378  -0.4077  -0.3797  -0.3764  -0.3640  -0.3371  -0.3315
 -0.3201  -0.3141  -0.3133  -0.2956  -0.2812  -0.2659  -0.2625  -0.2595
 -- Virtual --
 -0.1060  -0.0727  -0.0618  -0.0614  -0.0380  -0.0175  -0.0087  -0.0027
  0.0221   0.0248   0.0382   0.0441   0.0494   0.0533   0.0570   0.0612
  0.0614   0.0701   0.0703   0.0780   0.0943   0.0973   0.1028   0.1051
  0.1053   0.1146   0.1148   0.1320   0.1394   0.1465   0.1536   0.1608
  0.1661   0.1761   0.1779   0.1878   0.1888   0.1933   0.2044   0.2048
  0.2084   0.2129   0.2222   0.2337   0.2345   0.2459   0.2473   0.2608
  0.2655   0.2692   0.2713   0.3019   0.3117   0.3470   0.3481   0.3676
  0.3779   0.3786   0.3851   0.3894   0.3913   0.4065   0.4128   0.4130
  0.4184   0.4212   0.4281   0.4308   0.4353   0.4447   0.4576   0.4625
  0.4745   0.4796   0.4997   0.5107   0.5127   0.5137   0.5221   0.5233
  0.5426   0.5429   0.5433   0.5474   0.5546   0.5703   0.5806   0.5882
  0.6080   0.6102   0.6179   0.6283   0.6403   0.6515   0.6767   0.6895
  0.6938   0.6988   0.7102   0.7112   0.7304   0.7439   0.7637   0.7956
  0.8010   0.8045   0.8286   0.8357   0.8445   0.8553   0.8741   0.8773
  0.9349   0.9742   0.9785   0.9986   1.0063   1.0173   1.0841   1.0942
  1.1021   1.1143   1.1188   1.1631   1.1751   1.2309   1.2389   1.3151
  1.3179   1.3548   1.3560   1.3601   1.4134   1.4348   1.4384   1.4576
  1.4605   1.4618   1.4880   1.5390   1.5637   1.5672   1.5828   1.7106
  1.7219   1.7444   1.7505   1.8096   1.8106   1.8387   1.8443   1.8837
  2.0035   2.0041   2.0049   2.0216   2.0422   2.0505   2.1114   2.1118
  2.1522   2.2019   2.2050   2.2313   2.2494   2.2814   2.2876   2.3076
  2.3444   2.3613   2.4587   2.5702   2.6967   2.7060   2.7842   2.8083
  2.8207   2.9106   2.9532   3.0325   3.0494   3.0631   3.1248   3.1647
  3.3805   3.3854   3.6187   3.7502   3.7532   3.7996   3.8717   3.9465
  3.9596   3.9606   3.9821   3.9840   3.9909   3.9912   4.0010   4.0074
  4.0229   4.0377   4.0561   4.0645   4.0651   4.0686   4.0750   4.1194
  4.1216   4.1508   4.2286   4.2567   4.2660   4.2756   4.2810   4.3926
  4.4045   4.4050   4.4783   4.5535   4.8125   4.8410   6.0115   6.0252
  6.1138   6.1166   6.1197   6.1634   6.2994   6.4472   6.6576   6.7491
  6.7601   6.7666   7.5449   7.5461   7.5624   7.6617   7.6641   7.6997
  7.7445   7.7543   7.7650  23.2080  23.7612  23.7698  23.9237  23.9311
 24.0257  27.8974  27.9210  28.3480  28.3587  28.4012  28.4214  28.4285
 28.4355  28.5233  28.5268  28.5448  28.5489  28.5547  28.5558  28.6149
 28.6166  28.7206  28.7231  47.9446  48.0098  48.0150  66.7731 127.8876
127.8957 127.9499 127.9532 127.9550 127.9737 151.6879 151.7090 289.7407
289.7423 289.7583 289.8585 289.8592 289.9006 289.9661 289.9751 289.9859
********1020.82931020.83621901.85241901.8741
 --------------------------------------------------------------

          Ground-State Mulliken Net Atomic Charges

     Atom                 Charge (a.u.)
  ----------------------------------------
      1 C                    -0.524398
      2 C                     0.538067
      3 C                    -0.063407
      4 C                    -0.026345
      5 C                    -0.034071
      6 C                     0.515382
      7 F                    -0.081633
      8 Br                   -0.137521
      9 I                     0.109705
     10 Br                   -0.266627
     11 I                     0.108715
     12 Br                   -0.137868
  ----------------------------------------
  Sum of atomic charges =     0.000000

 -----------------------------------------------------------------
                    Cartesian Multipole Moments
 -----------------------------------------------------------------
    Charge (ESU x 10^10)
                -0.0000
    Dipole Moment (Debye)
         X       0.7220      Y      -0.0000      Z       0.4263
       Tot       0.8385
    Quadrupole Moments (Debye-Ang)
        XX    -145.6598     XY      -0.0000     YY    -151.6926
        XZ      -2.3297     YZ      -0.0000     ZZ    -142.9216
    Octopole Moments (Debye-Ang^2)
       XXX    -723.2077    XXY      -0.0000    XYY    -258.0160
       YYY      -0.0000    XXZ    -146.9248    XYZ      -0.0000
       YYZ    -148.7918    XZZ    -240.8634    YZZ      -0.0000
       ZZZ    -409.0939
    Hexadecapole Moments (Debye-Ang^3)
      XXXX   -5945.3385   XXXY      -0.0000   XXYY   -1107.6350
      XYYY      -0.0000   YYYY    -191.5607   XXXZ    -355.3201
      XXYZ      -0.0000   XYYZ     -97.6920   YYYZ      -0.0000
      XXZZ   -1898.6389   XYZZ      -0.0000   YYZZ    -993.5815
      XZZZ    -258.8204   YZZZ      -0.0000   ZZZZ   -5228.7917
 -----------------------------------------------------------------
 Calculating analytic gradient of the SCF energy
 Gradient of SCF Energy
            1           2           3           4           5           6
    1   0.0000358   0.0000281  -0.0001331   0.0000336   0.0000816  -0.0000054
    2   0.0000000   0.0000000   0.0000000   0.0000000  -0.0000000  -0.0000000
    3  -0.0000096  -0.0001272   0.0000670   0.0001220  -0.0001728   0.0001560
            7           8           9          10          11          12
    1   0.0000239  -0.0000077  -0.0001951  -0.0000299   0.0000649   0.0001033
    2   0.0000000  -0.0000000  -0.0000000  -0.0000000  -0.0000000   0.0000000
    3  -0.0001213  -0.0001177  -0.0000364  -0.0000019   0.0002429  -0.0000010
 Max gradient component =       2.429E-04
 RMS gradient           =       8.512E-05
 Gradient time:  CPU 99.94 s  wall 16.77 s
 Geometry Optimization Parameters
   NAtoms,    NIC,     NZ,  NCons,   NDum,   NFix, NCnnct, MaxDiis
       12      78      12       0       0       0       0       0

 Cartesian Hessian Update
 Hessian updated using BFGS update


** GEOMETRY OPTIMIZATION IN DELOCALIZED INTERNAL COORDINATES **
   Searching for a Minimum

   Optimization Cycle:   5

                       Coordinates (Angstroms)
     ATOM                X               Y               Z
      1  C         0.0312560453    0.0000000000    0.0181826175
      2  C         0.0071381998    0.0000000000    1.4087304333
      3  C         1.2160360386    0.0000000000    2.1183302762
      4  C         2.4314178171    0.0000000000    1.4052152783
      5  C         2.4423765068    0.0000000000   -0.0027595328
      6  C         1.2241373262    0.0000000000   -0.6964772458
      7  F        -1.1251514327    0.0000000000   -0.6499177885
      8  Br       -1.7033643477    0.0000000000    2.2311644530
      9  I         1.1804677038    0.0000000000    4.2439068281
     10  Br        4.0818317640    0.0000000000    2.3563211135
     11  I         4.2673834461    0.0000000000   -1.1044209302
     12  Br        1.0821874403    0.0000000000   -2.5896655026
   Point Group: c1    Number of degrees of freedom:    30


   Energy is -21889.988137337

 Hessian updated using BFGS update

 17 Hessian modes will be used to form the next step
  Hessian Eigenvalues:
     0.124181    0.130921    0.198601    0.200789    0.201646    0.233902
     0.247150    0.249430    0.278869    0.378248    0.426687    0.455767
     0.460280    0.464870    0.495754    0.572892    0.579184

 Minimum search - taking simple RFO step
 Searching for Lamda that Minimizes Along All modes
 Value Taken    Lamda =   0.00000000
 Step Taken.  Stepsize is  0.002014

                             Maximum     Tolerance    Cnvgd?
         Gradient           0.000360      0.000300      NO
         Displacement       0.001266      0.001200      NO
         Energy change     -0.000013      0.000001      NO


 New Cartesian Coordinates Obtained by Inverse Iteration

 Displacement from previous Coordinates is:  0.004846
 ----------------------------------------------------------------
             Standard Nuclear Orientation (Angstroms)
    I     Atom           X                Y                Z
 ----------------------------------------------------------------
    1      C       0.0313607691     0.0000000000     0.0181761766
    2      C       0.0070477301     0.0000000000     1.4088024029
    3      C       1.2160430810     0.0000000000     2.1183412848
    4      C       2.4314201479     0.0000000000     1.4053273938
    5      C       2.4424484353     0.0000000000    -0.0026776097
    6      C       1.2242802439     0.0000000000    -0.6965389866
    7      F      -1.1250110509     0.0000000000    -0.6499020512
    8      Br     -1.7036826137     0.0000000000     2.2310223676
    9      I       1.1811166156     0.0000000000     4.2441332386
   10      Br      4.0811937579     0.0000000000     2.3577826771
   11      I       4.2668351585     0.0000000000    -1.1060972239
   12      Br      1.0826642325     0.0000000000    -2.5897596701
 ----------------------------------------------------------------
 Nuclear Repulsion Energy =        3680.77150609 hartrees
 There are      128 alpha and      128 beta electrons
 Applying Cartesian multipole field
    Component          Value
    ---------          -----
     (2,0,0)        1.00000E-11
     (0,2,0)        2.00000E-11
     (0,0,2)       -3.00000E-11
 Nucleus-field energy     =    -0.0000001134 hartrees
 Requested basis set is 6-311++G(d,p)
 There are 147 shells and 422 basis functions
 A cutoff of  1.0D-11 yielded   6519 shell pairs
 There are     59781 function pairs (     66564 Cartesian)
 Smallest overlap matrix eigenvalue = 8.37E-07

 Q-Chem warning in module stvman/mkSTV.C, line 318:

 Overlap eigenvalue is smaller than square root of threshold
 Use THRESH >= 12 to get rid of this warning

 Linear dependence detected in AO basis
 Tighter screening thresholds may be required for diffuse basis sets
 Use S2THRESH > 14 and THRESH = 14 in case of SCF convergence issues
 Number of orthogonalized atomic orbitals = 421
 Maximum deviation from orthogonality = 1.739E-10
 Guess MOs from SCF MO coefficient file

 -----------------------------------------------------------------------
  General SCF calculation program by
  Eric Jon Sundstrom, Paul Horn, Yuezhi Mao, Dmitri Zuev, Alec White,
  David Stuck, Shaama M.S., Shane Yost, Joonho Lee, David Small,
  Daniel Levine, Susi Lehtola, Hugh Burton, Evgeny Epifanovsky,
  Bang C. Huynh
 -----------------------------------------------------------------------
 Exchange:     0.2000 Hartree-Fock + 0.0800 Slater + 0.7200 B88
 Correlation:  0.1900 VWN1RPA + 0.8100 LYP
 Using SG-1 standard quadrature grid
 using 6 threads for integral computing
 -------------------------------------------------------
 OpenMP Integral computing Module                
 Release: version 2.0, May 2017, Q-Chem Inc. Pleasanton 
 -------------------------------------------------------
 A restricted SCF calculation will be
 performed using DIIS
 SCF converges when DIIS error is below 1.0e-08
 ---------------------------------------
  Cycle       Energy         DIIS error
 ---------------------------------------
    1  -21889.9881367192      6.51e-06  
    2  -21889.9881373624      1.68e-06  
    3  -21889.9881373190      2.15e-06  
    4  -21889.9881374172      6.80e-07  
    5  -21889.9881374276      1.80e-07  
    6  -21889.9881374287      5.95e-08  
    7  -21889.9881374286      1.98e-08  
    8  -21889.9881374264      6.94e-09  Convergence criterion met
 ---------------------------------------
 SCF time:   CPU 169.54s  wall 31.00s 
 SCF   energy in the final basis set =   -21889.9881374264
 Total energy in the final basis set =   -21889.9881374264

 --------------------------------------------------------------

                    Orbital Energies (a.u.)
 --------------------------------------------------------------

 Alpha MOs
 -- Occupied --
*****************-482.8598-482.8598-482.8562-176.3214-176.3213-165.7253
********-165.7230-165.7229-165.7228-165.7227 -62.5126 -62.5125 -62.5092
-56.3333 -56.3333 -56.3299 -56.3291 -56.3291 -56.3288 -56.3288 -56.3258
-56.3254 -35.8178 -35.8177 -31.3114 -31.3113 -31.3050 -31.3049 -31.3045
-31.3044 -24.7288 -22.9618 -22.9617 -22.9604 -22.9603 -22.9600 -22.9599
-22.9556 -22.9556 -22.9555 -22.9555 -10.3131 -10.2831 -10.2792 -10.2791
-10.2748 -10.2747  -8.7214  -8.7214  -8.7181  -6.5538  -6.5538  -6.5502
 -6.5397  -6.5397  -6.5388  -6.5388  -6.5365  -6.5356  -6.3672  -6.3671
 -4.7803  -4.7802  -4.7649  -4.7648  -4.7639  -4.7638  -2.6645  -2.6645
 -2.6609  -2.6607  -2.6606  -2.6600  -2.6599  -2.6574  -2.6567  -2.6488
 -2.6487  -2.6487  -2.6487  -2.6457  -2.6456  -2.0460  -2.0457  -2.0414
 -2.0413  -2.0406  -2.0405  -2.0273  -2.0272  -2.0272  -2.0270  -1.2745
 -0.9396  -0.8695  -0.8621  -0.8063  -0.7799  -0.7676  -0.6883  -0.6828
 -0.6426  -0.6176  -0.5646  -0.5631  -0.5170  -0.4957  -0.4512  -0.4411
 -0.4392  -0.4378  -0.4077  -0.3797  -0.3764  -0.3640  -0.3371  -0.3315
 -0.3201  -0.3141  -0.3133  -0.2956  -0.2812  -0.2659  -0.2625  -0.2595
 -- Virtual --
 -0.1061  -0.0727  -0.0618  -0.0614  -0.0380  -0.0175  -0.0087  -0.0027
  0.0221   0.0248   0.0382   0.0441   0.0494   0.0533   0.0570   0.0612
  0.0614   0.0701   0.0703   0.0780   0.0943   0.0973   0.1028   0.1051
  0.1053   0.1146   0.1148   0.1320   0.1394   0.1465   0.1536   0.1608
  0.1661   0.1762   0.1779   0.1878   0.1888   0.1933   0.2044   0.2048
  0.2083   0.2129   0.2222   0.2337   0.2345   0.2459   0.2473   0.2608
  0.2655   0.2692   0.2713   0.3018   0.3117   0.3470   0.3481   0.3676
  0.3779   0.3786   0.3851   0.3894   0.3912   0.4065   0.4129   0.4130
  0.4184   0.4212   0.4281   0.4308   0.4353   0.4447   0.4576   0.4624
  0.4745   0.4796   0.4997   0.5107   0.5127   0.5137   0.5220   0.5232
  0.5425   0.5429   0.5434   0.5474   0.5546   0.5703   0.5806   0.5882
  0.6080   0.6101   0.6179   0.6283   0.6403   0.6515   0.6766   0.6895
  0.6938   0.6988   0.7101   0.7112   0.7304   0.7438   0.7637   0.7956
  0.8009   0.8045   0.8285   0.8357   0.8444   0.8553   0.8741   0.8772
  0.9349   0.9743   0.9785   0.9986   1.0063   1.0173   1.0841   1.0941
  1.1021   1.1143   1.1187   1.1631   1.1751   1.2309   1.2389   1.3150
  1.3179   1.3548   1.3559   1.3601   1.4134   1.4348   1.4383   1.4576
  1.4604   1.4617   1.4880   1.5390   1.5636   1.5672   1.5828   1.7106
  1.7219   1.7444   1.7505   1.8096   1.8106   1.8387   1.8443   1.8836
  2.0035   2.0041   2.0048   2.0215   2.0422   2.0505   2.1113   2.1118
  2.1522   2.2020   2.2050   2.2312   2.2493   2.2813   2.2876   2.3076
  2.3443   2.3612   2.4587   2.5701   2.6966   2.7060   2.7841   2.8083
  2.8207   2.9106   2.9532   3.0325   3.0494   3.0630   3.1248   3.1647
  3.3804   3.3854   3.6186   3.7501   3.7532   3.7996   3.8717   3.9465
  3.9596   3.9606   3.9821   3.9840   3.9909   3.9912   4.0010   4.0073
  4.0229   4.0377   4.0561   4.0645   4.0651   4.0686   4.0750   4.1193
  4.1216   4.1508   4.2286   4.2567   4.2660   4.2755   4.2810   4.3926
  4.4045   4.4050   4.4782   4.5534   4.8124   4.8410   6.0115   6.0252
  6.1137   6.1166   6.1197   6.1633   6.2994   6.4472   6.6576   6.7491
  6.7601   6.7665   7.5449   7.5461   7.5624   7.6616   7.6641   7.6998
  7.7444   7.7542   7.7650  23.2080  23.7611  23.7697  23.9237  23.9309
 24.0255  27.8973  27.9209  28.3480  28.3586  28.4011  28.4214  28.4284
 28.4354  28.5234  28.5268  28.5448  28.5489  28.5547  28.5558  28.6148
 28.6165  28.7205  28.7230  47.9446  48.0098  48.0150  66.7730 127.8876
127.8957 127.9499 127.9532 127.9550 127.9737 151.6879 151.7089 289.7407
289.7423 289.7583 289.8585 289.8592 289.9007 289.9660 289.9750 289.9860
********1020.82931020.83621901.85231901.8740
 --------------------------------------------------------------

          Ground-State Mulliken Net Atomic Charges

     Atom                 Charge (a.u.)
  ----------------------------------------
      1 C                    -0.524860
      2 C                     0.538108
      3 C                    -0.063695
      4 C                    -0.026703
      5 C                    -0.033483
      6 C                     0.515729
      7 F                    -0.081586
      8 Br                   -0.137489
      9 I                     0.109708
     10 Br                   -0.266561
     11 I                     0.108696
     12 Br                   -0.137865
  ----------------------------------------
  Sum of atomic charges =     0.000000

 -----------------------------------------------------------------
                    Cartesian Multipole Moments
 -----------------------------------------------------------------
    Charge (ESU x 10^10)
                -0.0000
    Dipole Moment (Debye)
         X       0.7208      Y      -0.0000      Z       0.4243
       Tot       0.8364
    Quadrupole Moments (Debye-Ang)
        XX    -145.6770     XY       0.0000     YY    -151.6944
        XZ      -2.3320     YZ      -0.0000     ZZ    -142.9084
    Octopole Moments (Debye-Ang^2)
       XXX    -723.3657    XXY       0.0000    XYY    -258.0168
       YYY      -0.0000    XXZ    -146.9273    XYZ      -0.0000
       YYZ    -148.7772    XZZ    -240.7530    YZZ      -0.0000
       ZZZ    -409.0502
    Hexadecapole Moments (Debye-Ang^3)
      XXXX   -5945.6838   XXXY       0.0000   XXYY   -1107.5149
      XYYY       0.0000   YYYY    -191.5657   XXXZ    -355.3333
      XXYZ       0.0000   XYYZ     -97.6429   YYYZ      -0.0000
      XXZZ   -1898.3640   XYZZ      -0.0000   YYZZ    -993.8721
      XZZZ    -258.4740   YZZZ      -0.0000   ZZZZ   -5230.2658
 -----------------------------------------------------------------
 Calculating analytic gradient of the SCF energy
 Gradient of SCF Energy
            1           2           3           4           5           6
    1   0.0000275  -0.0000198  -0.0000488  -0.0000253   0.0000227   0.0000402
    2   0.0000000   0.0000000  -0.0000000  -0.0000000   0.0000000  -0.0000000
    3  -0.0000430  -0.0000899   0.0000279   0.0001278  -0.0000962   0.0000678
            7           8           9          10          11          12
    1   0.0000520  -0.0000791  -0.0000913  -0.0000938   0.0000526   0.0001630
    2  -0.0000000   0.0000000  -0.0000000   0.0000000   0.0000000  -0.0000000
    3  -0.0000875  -0.0001170   0.0000013   0.0002159   0.0000099  -0.0000170
 Max gradient component =       2.159E-04
 RMS gradient           =       6.891E-05
 Gradient time:  CPU 100.50 s  wall 16.87 s
 Geometry Optimization Parameters
   NAtoms,    NIC,     NZ,  NCons,   NDum,   NFix, NCnnct, MaxDiis
       12      78      12       0       0       0       0       0

 Cartesian Hessian Update
 Hessian updated using BFGS update


** GEOMETRY OPTIMIZATION IN DELOCALIZED INTERNAL COORDINATES **
   Searching for a Minimum

   Optimization Cycle:   6

                       Coordinates (Angstroms)
     ATOM                X               Y               Z
      1  C         0.0313607691    0.0000000000    0.0181761766
      2  C         0.0070477301    0.0000000000    1.4088024029
      3  C         1.2160430810    0.0000000000    2.1183412848
      4  C         2.4314201479    0.0000000000    1.4053273938
      5  C         2.4424484353    0.0000000000   -0.0026776097
      6  C         1.2242802439    0.0000000000   -0.6965389866
      7  F        -1.1250110509    0.0000000000   -0.6499020512
      8  Br       -1.7036826137    0.0000000000    2.2310223676
      9  I         1.1811166156    0.0000000000    4.2441332386
     10  Br        4.0811937579    0.0000000000    2.3577826771
     11  I         4.2668351585    0.0000000000   -1.1060972239
     12  Br        1.0826642325    0.0000000000   -2.5897596701
   Point Group: c1    Number of degrees of freedom:    30


   Energy is -21889.988137426

 Hessian updated using BFGS update

 18 Hessian modes will be used to form the next step
  Hessian Eigenvalues:
     0.124383    0.131575    0.198670    0.200314    0.202426    0.223457
     0.248829    0.249513    0.260008    0.367839    0.415431    0.426885
     0.450552    0.464830    0.482247    0.556312    0.572849    0.615058

 Minimum search - taking simple RFO step
 Searching for Lamda that Minimizes Along All modes
 Value Taken    Lamda =   0.00000000
 Step Taken.  Stepsize is  0.000893

                             Maximum     Tolerance    Cnvgd?
         Gradient           0.000337      0.000300      NO
         Displacement       0.000583      0.001200     YES
         Energy change     -0.000000      0.000001     YES


 New Cartesian Coordinates Obtained by Inverse Iteration

 Displacement from previous Coordinates is:  0.002416
 ----------------------------------------------------------------
             Standard Nuclear Orientation (Angstroms)
    I     Atom           X                Y                Z
 ----------------------------------------------------------------
    1      C       0.0313394752     0.0000000000     0.0181537334
    2      C       0.0070389420     0.0000000000     1.4088153153
    3      C       1.2160299316     0.0000000000     2.1183128930
    4      C       2.4313495508     0.0000000000     1.4052461729
    5      C       2.4423654234     0.0000000000    -0.0026096534
    6      C       1.2242567112     0.0000000000    -0.6966209960
    7      F      -1.1250471236     0.0000000000    -0.6498967646
    8      Br     -1.7036134666     0.0000000000     2.2311539171
    9      I       1.1809286323     0.0000000000     4.2440773083
   10      Br      4.0814680200     0.0000000000     2.3570199950
   11      I       4.2671282215     0.0000000000    -1.1052273004
   12      Br      1.0824721897     0.0000000000    -2.5898146207
 ----------------------------------------------------------------
 Nuclear Repulsion Energy =        3680.85289268 hartrees
 There are      128 alpha and      128 beta electrons
 Applying Cartesian multipole field
    Component          Value
    ---------          -----
     (2,0,0)        1.00000E-11
     (0,2,0)        2.00000E-11
     (0,0,2)       -3.00000E-11
 Nucleus-field energy     =    -0.0000001134 hartrees
 Requested basis set is 6-311++G(d,p)
 There are 147 shells and 422 basis functions
 A cutoff of  1.0D-11 yielded   6519 shell pairs
 There are     59781 function pairs (     66564 Cartesian)
 Smallest overlap matrix eigenvalue = 8.37E-07

 Q-Chem warning in module stvman/mkSTV.C, line 318:

 Overlap eigenvalue is smaller than square root of threshold
 Use THRESH >= 12 to get rid of this warning

 Linear dependence detected in AO basis
 Tighter screening thresholds may be required for diffuse basis sets
 Use S2THRESH > 14 and THRESH = 14 in case of SCF convergence issues
 Number of orthogonalized atomic orbitals = 421
 Maximum deviation from orthogonality = 2.875E-10
 Guess MOs from SCF MO coefficient file

 -----------------------------------------------------------------------
  General SCF calculation program by
  Eric Jon Sundstrom, Paul Horn, Yuezhi Mao, Dmitri Zuev, Alec White,
  David Stuck, Shaama M.S., Shane Yost, Joonho Lee, David Small,
  Daniel Levine, Susi Lehtola, Hugh Burton, Evgeny Epifanovsky,
  Bang C. Huynh
 -----------------------------------------------------------------------
 Exchange:     0.2000 Hartree-Fock + 0.0800 Slater + 0.7200 B88
 Correlation:  0.1900 VWN1RPA + 0.8100 LYP
 Using SG-1 standard quadrature grid
 using 6 threads for integral computing
 -------------------------------------------------------
 OpenMP Integral computing Module                
 Release: version 2.0, May 2017, Q-Chem Inc. Pleasanton 
 -------------------------------------------------------
 A restricted SCF calculation will be
 performed using DIIS
 SCF converges when DIIS error is below 1.0e-08
 ---------------------------------------
  Cycle       Energy         DIIS error
 ---------------------------------------
    1  -21889.9881374708      3.18e-06  
    2  -21889.9881376270      9.64e-07  
    3  -21889.9881375936      1.52e-06  
    4  -21889.9881376463      3.38e-07  
    5  -21889.9881376501      7.42e-08  
    6  -21889.9881376484      3.06e-08  
    7  -21889.9881376487      8.61e-09  Convergence criterion met
 ---------------------------------------
 SCF time:   CPU 152.07s  wall 28.00s 
 SCF   energy in the final basis set =   -21889.9881376487
 Total energy in the final basis set =   -21889.9881376487

 --------------------------------------------------------------

                    Orbital Energies (a.u.)
 --------------------------------------------------------------

 Alpha MOs
 -- Occupied --
*****************-482.8598-482.8598-482.8562-176.3214-176.3213-165.7253
********-165.7230-165.7229-165.7228-165.7227 -62.5126 -62.5126 -62.5092
-56.3333 -56.3333 -56.3299 -56.3291 -56.3291 -56.3288 -56.3288 -56.3257
-56.3254 -35.8178 -35.8177 -31.3114 -31.3113 -31.3051 -31.3049 -31.3045
-31.3044 -24.7288 -22.9618 -22.9617 -22.9604 -22.9603 -22.9600 -22.9599
-22.9556 -22.9556 -22.9555 -22.9554 -10.3131 -10.2831 -10.2792 -10.2791
-10.2747 -10.2747  -8.7214  -8.7214  -8.7181  -6.5538  -6.5538  -6.5502
 -6.5397  -6.5397  -6.5388  -6.5388  -6.5365  -6.5356  -6.3672  -6.3671
 -4.7803  -4.7802  -4.7649  -4.7648  -4.7639  -4.7638  -2.6645  -2.6645
 -2.6609  -2.6607  -2.6606  -2.6600  -2.6599  -2.6574  -2.6567  -2.6488
 -2.6487  -2.6487  -2.6487  -2.6457  -2.6456  -2.0460  -2.0457  -2.0414
 -2.0413  -2.0406  -2.0405  -2.0273  -2.0272  -2.0272  -2.0270  -1.2745
 -0.9396  -0.8695  -0.8621  -0.8063  -0.7799  -0.7676  -0.6883  -0.6828
 -0.6426  -0.6176  -0.5647  -0.5631  -0.5170  -0.4957  -0.4512  -0.4411
 -0.4393  -0.4378  -0.4077  -0.3797  -0.3764  -0.3640  -0.3371  -0.3315
 -0.3201  -0.3141  -0.3133  -0.2956  -0.2812  -0.2659  -0.2625  -0.2595
 -- Virtual --
 -0.1061  -0.0727  -0.0618  -0.0614  -0.0380  -0.0175  -0.0087  -0.0027
  0.0221   0.0248   0.0382   0.0441   0.0494   0.0533   0.0570   0.0612
  0.0614   0.0701   0.0703   0.0780   0.0943   0.0973   0.1028   0.1051
  0.1053   0.1147   0.1148   0.1320   0.1394   0.1465   0.1536   0.1608
  0.1661   0.1762   0.1779   0.1878   0.1888   0.1933   0.2044   0.2048
  0.2083   0.2129   0.2222   0.2337   0.2345   0.2459   0.2473   0.2608
  0.2655   0.2692   0.2713   0.3019   0.3117   0.3470   0.3481   0.3676
  0.3779   0.3786   0.3851   0.3894   0.3913   0.4065   0.4128   0.4130
  0.4184   0.4212   0.4281   0.4308   0.4353   0.4447   0.4576   0.4624
  0.4745   0.4796   0.4997   0.5107   0.5127   0.5137   0.5220   0.5232
  0.5426   0.5429   0.5433   0.5474   0.5546   0.5703   0.5806   0.5882
  0.6080   0.6101   0.6179   0.6283   0.6403   0.6515   0.6766   0.6895
  0.6938   0.6988   0.7101   0.7112   0.7304   0.7439   0.7637   0.7956
  0.8009   0.8045   0.8285   0.8357   0.8444   0.8553   0.8741   0.8772
  0.9349   0.9743   0.9785   0.9986   1.0063   1.0173   1.0841   1.0941
  1.1021   1.1143   1.1187   1.1631   1.1751   1.2308   1.2389   1.3151
  1.3179   1.3548   1.3558   1.3601   1.4134   1.4348   1.4383   1.4576
  1.4605   1.4618   1.4880   1.5391   1.5636   1.5672   1.5828   1.7106
  1.7219   1.7444   1.7505   1.8096   1.8106   1.8387   1.8443   1.8837
  2.0035   2.0041   2.0048   2.0215   2.0422   2.0505   2.1113   2.1118
  2.1522   2.2020   2.2051   2.2312   2.2494   2.2814   2.2876   2.3076
  2.3443   2.3612   2.4587   2.5702   2.6966   2.7061   2.7841   2.8083
  2.8207   2.9106   2.9532   3.0325   3.0494   3.0631   3.1248   3.1647
  3.3804   3.3855   3.6186   3.7501   3.7532   3.7996   3.8718   3.9465
  3.9596   3.9606   3.9821   3.9840   3.9909   3.9912   4.0010   4.0074
  4.0229   4.0377   4.0561   4.0645   4.0651   4.0686   4.0750   4.1193
  4.1216   4.1508   4.2286   4.2567   4.2660   4.2755   4.2810   4.3926
  4.4045   4.4050   4.4782   4.5534   4.8125   4.8410   6.0115   6.0252
  6.1137   6.1166   6.1197   6.1633   6.2994   6.4472   6.6576   6.7491
  6.7601   6.7665   7.5449   7.5461   7.5624   7.6617   7.6641   7.6998
  7.7444   7.7543   7.7651  23.2080  23.7612  23.7698  23.9238  23.9309
 24.0255  27.8973  27.9209  28.3480  28.3586  28.4011  28.4214  28.4285
 28.4354  28.5234  28.5268  28.5448  28.5489  28.5547  28.5558  28.6148
 28.6166  28.7205  28.7230  47.9446  48.0098  48.0150  66.7730 127.8876
127.8957 127.9499 127.9532 127.9550 127.9737 151.6879 151.7089 289.7407
289.7423 289.7583 289.8585 289.8592 289.9007 289.9661 289.9750 289.9860
********1020.82931020.83621901.85231901.8740
 --------------------------------------------------------------

          Ground-State Mulliken Net Atomic Charges

     Atom                 Charge (a.u.)
  ----------------------------------------
      1 C                    -0.525038
      2 C                     0.538485
      3 C                    -0.063911
      4 C                    -0.026173
      5 C                    -0.033785
      6 C                     0.515546
      7 F                    -0.081575
      8 Br                   -0.137480
      9 I                     0.109708
     10 Br                   -0.266619
     11 I                     0.108677
     12 Br                   -0.137835
  ----------------------------------------
  Sum of atomic charges =     0.000000

 -----------------------------------------------------------------
                    Cartesian Multipole Moments
 -----------------------------------------------------------------
    Charge (ESU x 10^10)
                -0.0000
    Dipole Moment (Debye)
         X       0.7207      Y       0.0000      Z       0.4249
       Tot       0.8366
    Quadrupole Moments (Debye-Ang)
        XX    -145.6715     XY       0.0000     YY    -151.6939
        XZ      -2.3306     YZ      -0.0000     ZZ    -142.9142
    Octopole Moments (Debye-Ang^2)
       XXX    -723.3147    XXY       0.0000    XYY    -258.0198
       YYY       0.0000    XXZ    -146.9228    XYZ       0.0000
       YYZ    -148.7862    XZZ    -240.8085    YZZ       0.0000
       ZZZ    -409.0838
    Hexadecapole Moments (Debye-Ang^3)
      XXXX   -5945.6756   XXXY       0.0000   XXYY   -1107.5915
      XYYY       0.0000   YYYY    -191.5645   XXXZ    -355.3376
      XXYZ       0.0000   XYYZ     -97.6731   YYYZ      -0.0000
      XXZZ   -1898.5337   XYZZ       0.0000   YYZZ    -993.7528
      XZZZ    -258.6506   YZZZ      -0.0000   ZZZZ   -5229.6528
 -----------------------------------------------------------------
 Calculating analytic gradient of the SCF energy
 Gradient of SCF Energy
            1           2           3           4           5           6
    1   0.0000145  -0.0000198  -0.0000439  -0.0000330   0.0000319   0.0000633
    2  -0.0000000   0.0000000  -0.0000000   0.0000000   0.0000000  -0.0000000
    3  -0.0000463  -0.0000566   0.0000038   0.0000641   0.0000042   0.0000284
            7           8           9          10          11          12
    1   0.0000546  -0.0000674  -0.0001316  -0.0000642   0.0000664   0.0001293
    2  -0.0000000   0.0000000   0.0000000  -0.0000000  -0.0000000  -0.0000000
    3  -0.0000904  -0.0001060  -0.0000014   0.0001051   0.0001163  -0.0000212
 Max gradient component =       1.316E-04
 RMS gradient           =       5.615E-05
 Gradient time:  CPU 99.76 s  wall 16.74 s
 Geometry Optimization Parameters
   NAtoms,    NIC,     NZ,  NCons,   NDum,   NFix, NCnnct, MaxDiis
       12      78      12       0       0       0       0       0

 Cartesian Hessian Update
 Hessian updated using BFGS update


** GEOMETRY OPTIMIZATION IN DELOCALIZED INTERNAL COORDINATES **
   Searching for a Minimum

   Optimization Cycle:   7

                       Coordinates (Angstroms)
     ATOM                X               Y               Z
      1  C         0.0313394752    0.0000000000    0.0181537334
      2  C         0.0070389420    0.0000000000    1.4088153153
      3  C         1.2160299316    0.0000000000    2.1183128930
      4  C         2.4313495508    0.0000000000    1.4052461729
      5  C         2.4423654234    0.0000000000   -0.0026096534
      6  C         1.2242567112    0.0000000000   -0.6966209960
      7  F        -1.1250471236    0.0000000000   -0.6498967646
      8  Br       -1.7036134666    0.0000000000    2.2311539171
      9  I         1.1809286323    0.0000000000    4.2440773083
     10  Br        4.0814680200    0.0000000000    2.3570199950
     11  I         4.2671282215    0.0000000000   -1.1052273004
     12  Br        1.0824721897    0.0000000000   -2.5898146207
   Point Group: c1    Number of degrees of freedom:    30


   Energy is -21889.988137649

 Hessian updated using BFGS update

 19 Hessian modes will be used to form the next step
  Hessian Eigenvalues:
     0.124494    0.131769    0.197664    0.200302    0.202514    0.221819
     0.248651    0.249361    0.249958    0.260450    0.368904    0.421700
     0.428233    0.454118    0.464277    0.483092    0.549694    0.572396
     0.595954

 Minimum search - taking simple RFO step
 Searching for Lamda that Minimizes Along All modes
 Value Taken    Lamda =   0.00000000
 Step Taken.  Stepsize is  0.000155

                             Maximum     Tolerance    Cnvgd?
         Gradient           0.000019      0.000300     YES
         Displacement       0.000082      0.001200     YES
         Energy change     -0.000000      0.000001     YES


                       Distance Matrix (Angstroms)
             C (  1)   C (  2)   C (  3)   C (  4)   C (  5)   C (  6)
   C (  2)  1.390874
   C (  3)  2.411257  1.401801
   C (  4)  2.772016  2.424313  1.409066
   C (  5)  2.411115  2.814771  2.449941  1.407899
   C (  6)  1.390667  2.431971  2.814946  2.423823  1.401942
   F (  7)  1.335485  2.349450  3.625414  4.107502  3.625660  2.349768
   Br(  8)  2.812016  1.898044  2.921823  4.216639  4.709442  4.140566
   I (  9)  4.379496  3.068669  2.126054  3.102018  4.430076  4.940888
   Br( 10)  4.676947  4.183308  2.875364  1.904932  2.873066  4.181911
   I ( 11)  4.382224  4.946592  4.438515  3.110074  2.132024  3.070183
   Br( 12)  2.811828  4.140724  4.710021  4.216631  2.922831  1.898495
             F (  7)   Br(  8)   I (  9)   Br( 10)   I ( 11)
   Br(  8)  2.938570
   I (  9)  5.410038  3.517448
   Br( 10)  6.012433  5.786451  3.460363
   I ( 11)  5.411366  6.839678  6.175734  3.467222
   Br( 12)  2.938779  5.568125  6.834601  5.784907  3.513692

 Final energy is   -21889.988137648696     


 ******************************
 **  OPTIMIZATION CONVERGED  **
 ******************************

                       Coordinates (Angstroms)
     ATOM                X               Y               Z
      1  C         0.0313394752    0.0000000000    0.0181537334
      2  C         0.0070389420    0.0000000000    1.4088153153
      3  C         1.2160299316    0.0000000000    2.1183128930
      4  C         2.4313495508    0.0000000000    1.4052461729
      5  C         2.4423654234    0.0000000000   -0.0026096534
      6  C         1.2242567112    0.0000000000   -0.6966209960
      7  F        -1.1250471236    0.0000000000   -0.6498967646
      8  Br       -1.7036134666    0.0000000000    2.2311539171
      9  I         1.1809286323    0.0000000000    4.2440773083
     10  Br        4.0814680200    0.0000000000    2.3570199950
     11  I         4.2671282215    0.0000000000   -1.1052273004
     12  Br        1.0824721897    0.0000000000   -2.5898146207

Z-matrix Print:
$molecule
0 1
I 
C  1 2.126054
C  2 1.401801 1 119.460584
C  3 1.390874 2 119.405495 1 -180.000000 0
F  4 1.335485 3 119.014158 2 -180.000000 0
C  4 1.390667 3 121.930378 2 -0.000000 0
C  6 1.401942 4 119.398600 3 -0.000000 0
C  7 1.407899 6 119.223805 4 -0.000000 0
Br 3 1.898044 2 123.919060 1 -0.000000 0
Br 6 1.898495 4 116.646305 3 -180.000000 0
Br 8 1.904932 7 119.527664 6 -180.000000 0
I  7 2.132024 6 119.185310 4 -180.000000 0
$end


 --------------------------------------------------------------

                    Orbital Energies (a.u.)
 --------------------------------------------------------------

 Alpha MOs
 -- Occupied --
*****************-482.8598-482.8598-482.8562-176.3214-176.3213-165.7253
********-165.7230-165.7229-165.7228-165.7227 -62.5126 -62.5126 -62.5092
-56.3333 -56.3333 -56.3299 -56.3291 -56.3291 -56.3288 -56.3288 -56.3257
-56.3254 -35.8178 -35.8177 -31.3114 -31.3113 -31.3051 -31.3049 -31.3045
-31.3044 -24.7288 -22.9618 -22.9617 -22.9604 -22.9603 -22.9600 -22.9599
-22.9556 -22.9556 -22.9555 -22.9554 -10.3131 -10.2831 -10.2792 -10.2791
-10.2747 -10.2747  -8.7214  -8.7214  -8.7181  -6.5538  -6.5538  -6.5502
 -6.5397  -6.5397  -6.5388  -6.5388  -6.5365  -6.5356  -6.3672  -6.3671
 -4.7803  -4.7802  -4.7649  -4.7648  -4.7639  -4.7638  -2.6645  -2.6645
 -2.6609  -2.6607  -2.6606  -2.6600  -2.6599  -2.6574  -2.6567  -2.6488
 -2.6487  -2.6487  -2.6487  -2.6457  -2.6456  -2.0460  -2.0457  -2.0414
 -2.0413  -2.0406  -2.0405  -2.0273  -2.0272  -2.0272  -2.0270  -1.2745
 -0.9396  -0.8695  -0.8621  -0.8063  -0.7799  -0.7676  -0.6883  -0.6828
 -0.6426  -0.6176  -0.5647  -0.5631  -0.5170  -0.4957  -0.4512  -0.4411
 -0.4393  -0.4378  -0.4077  -0.3797  -0.3764  -0.3640  -0.3371  -0.3315
 -0.3201  -0.3141  -0.3133  -0.2956  -0.2812  -0.2659  -0.2625  -0.2595
 -- Virtual --
 -0.1061  -0.0727  -0.0618  -0.0614  -0.0380  -0.0175  -0.0087  -0.0027
  0.0221   0.0248   0.0382   0.0441   0.0494   0.0533   0.0570   0.0612
  0.0614   0.0701   0.0703   0.0780   0.0943   0.0973   0.1028   0.1051
  0.1053   0.1147   0.1148   0.1320   0.1394   0.1465   0.1536   0.1608
  0.1661   0.1762   0.1779   0.1878   0.1888   0.1933   0.2044   0.2048
  0.2083   0.2129   0.2222   0.2337   0.2345   0.2459   0.2473   0.2608
  0.2655   0.2692   0.2713   0.3019   0.3117   0.3470   0.3481   0.3676
  0.3779   0.3786   0.3851   0.3894   0.3913   0.4065   0.4128   0.4130
  0.4184   0.4212   0.4281   0.4308   0.4353   0.4447   0.4576   0.4624
  0.4745   0.4796   0.4997   0.5107   0.5127   0.5137   0.5220   0.5232
  0.5426   0.5429   0.5433   0.5474   0.5546   0.5703   0.5806   0.5882
  0.6080   0.6101   0.6179   0.6283   0.6403   0.6515   0.6766   0.6895
  0.6938   0.6988   0.7101   0.7112   0.7304   0.7439   0.7637   0.7956
  0.8009   0.8045   0.8285   0.8357   0.8444   0.8553   0.8741   0.8772
  0.9349   0.9743   0.9785   0.9986   1.0063   1.0173   1.0841   1.0941
  1.1021   1.1143   1.1187   1.1631   1.1751   1.2308   1.2389   1.3151
  1.3179   1.3548   1.3558   1.3601   1.4134   1.4348   1.4383   1.4576
  1.4605   1.4618   1.4880   1.5391   1.5636   1.5672   1.5828   1.7106
  1.7219   1.7444   1.7505   1.8096   1.8106   1.8387   1.8443   1.8837
  2.0035   2.0041   2.0048   2.0215   2.0422   2.0505   2.1113   2.1118
  2.1522   2.2020   2.2051   2.2312   2.2494   2.2814   2.2876   2.3076
  2.3443   2.3612   2.4587   2.5702   2.6966   2.7061   2.7841   2.8083
  2.8207   2.9106   2.9532   3.0325   3.0494   3.0631   3.1248   3.1647
  3.3804   3.3855   3.6186   3.7501   3.7532   3.7996   3.8718   3.9465
  3.9596   3.9606   3.9821   3.9840   3.9909   3.9912   4.0010   4.0074
  4.0229   4.0377   4.0561   4.0645   4.0651   4.0686   4.0750   4.1193
  4.1216   4.1508   4.2286   4.2567   4.2660   4.2755   4.2810   4.3926
  4.4045   4.4050   4.4782   4.5534   4.8125   4.8410   6.0115   6.0252
  6.1137   6.1166   6.1197   6.1633   6.2994   6.4472   6.6576   6.7491
  6.7601   6.7665   7.5449   7.5461   7.5624   7.6617   7.6641   7.6998
  7.7444   7.7543   7.7651  23.2080  23.7612  23.7698  23.9238  23.9309
 24.0255  27.8973  27.9209  28.3480  28.3586  28.4011  28.4214  28.4285
 28.4354  28.5234  28.5268  28.5448  28.5489  28.5547  28.5558  28.6148
 28.6166  28.7205  28.7230  47.9446  48.0098  48.0150  66.7730 127.8876
127.8957 127.9499 127.9532 127.9550 127.9737 151.6879 151.7089 289.7407
289.7423 289.7583 289.8585 289.8592 289.9007 289.9661 289.9750 289.9860
********1020.82931020.83621901.85231901.8740
 --------------------------------------------------------------

          Ground-State Mulliken Net Atomic Charges

     Atom                 Charge (a.u.)
  ----------------------------------------
      1 C                    -0.525038
      2 C                     0.538485
      3 C                    -0.063911
      4 C                    -0.026173
      5 C                    -0.033785
      6 C                     0.515546
      7 F                    -0.081575
      8 Br                   -0.137480
      9 I                     0.109708
     10 Br                   -0.266619
     11 I                     0.108677
     12 Br                   -0.137835
  ----------------------------------------
  Sum of atomic charges =     0.000000

 -----------------------------------------------------------------
                    Cartesian Multipole Moments
 -----------------------------------------------------------------
    Charge (ESU x 10^10)
                -0.0000
    Dipole Moment (Debye)
         X       0.7207      Y       0.0000      Z       0.4249
       Tot       0.8366
    Quadrupole Moments (Debye-Ang)
        XX    -145.6715     XY       0.0000     YY    -151.6939
        XZ      -2.3306     YZ      -0.0000     ZZ    -142.9142
    Octopole Moments (Debye-Ang^2)
       XXX    -723.3147    XXY       0.0000    XYY    -258.0198
       YYY       0.0000    XXZ    -146.9228    XYZ       0.0000
       YYZ    -148.7862    XZZ    -240.8085    YZZ       0.0000
       ZZZ    -409.0838
    Hexadecapole Moments (Debye-Ang^3)
      XXXX   -5945.6756   XXXY       0.0000   XXYY   -1107.5915
      XYYY       0.0000   YYYY    -191.5645   XXXZ    -355.3376
      XXYZ       0.0000   XYYZ     -97.6731   YYYZ      -0.0000
      XXZZ   -1898.5337   XYZZ       0.0000   YYZZ    -993.7528
      XZZZ    -258.6506   YZZZ      -0.0000   ZZZZ   -5229.6528
 -----------------------------------------------------------------
Archival summary:
1\1\february\OPT\ProcedureUnspecified\BasisUnspecified\2r316\taweetha\MonDec208:10:292019MonDec208:10:292019\0\\#,OPT,ProcedureUnspecified,BasisUnspecified,\\0,1\I\C,1,2.12605\C,2,1.4018,1,119.461\C,3,1.39087,2,119.405,1,-180,0\F,4,1.33549,3,119.014,2,-180,0\C,4,1.39067,3,121.93,2,-0,0\C,6,1.40194,4,119.399,3,-0,0\C,7,1.4079,6,119.224,4,-0,0\Br,3,1.89804,2,123.919,1,-0,0\Br,6,1.8985,4,116.646,3,-180,0\Br,8,1.90493,7,119.528,6,-180,0\I,7,2.13202,6,119.185,4,-180,0\\\@

 Total job time:  399.04s(wall), 2221.13s(cpu) 
 Mon Dec  2 08:10:29 2019

        *************************************************************
        *                                                           *
        *  Thank you very much for using Q-Chem.  Have a nice day.  *
        *                                                           *
        *************************************************************


 
User input: 2 of 2 
 
                  Welcome to Q-Chem
     A Quantum Leap Into The Future Of Chemistry


 Q-Chem 5.2 (devel), Q-Chem, Inc., Pleasanton, CA (2019)

 Yihan Shao,  Zhengting Gan,  E. Epifanovsky,  A. T. B. Gilbert,  M. Wormit,  
 J. Kussmann,  A. W. Lange,  A. Behn,  Jia Deng,  Xintian Feng,  D. Ghosh,  
 M. Goldey,  P. R. Horn,  L. D. Jacobson,  I. Kaliman,  T. Kus,  A. Landau,  
 Jie Liu,  E. I. Proynov,  R. M. Richard,  R. P. Steele,  E. J. Sundstrom,  
 H. L. Woodcock III,  P. M. Zimmerman,  D. Zuev,  B. Albrecht,  E. Alguire,  
 S. A. Baeppler,  D. Barton,  Z. Benda,  Y. A. Bernard,  E. J. Berquist,  
 K. B. Bravaya,  H. Burton,  D. Casanova,  Chun-Min Chang,  Yunqing Chen,  
 A. Chien,  K. D. Closser,  M. P. Coons,  S. Coriani,  S. Dasgupta,  
 A. L. Dempwolff,  M. Diedenhofen,  Hainam Do,  R. G. Edgar,  Po-Tung Fang,  
 S. Faraji,  S. Fatehi,  Qingguo Feng,  K. D. Fenk,  J. Fosso-Tande,  
 J. Gayvert,  Qinghui Ge,  A. Ghysels,  G. Gidofalvi,  J. Gomes,  
 J. Gonthier,  A. Gunina,  D. Hait,  M. W. D. Hanson-Heine,  
 P. H. P. Harbach,  A. W. Hauser,  M. F. Herbst,  J. E. Herr,  
 E. G. Hohenstein,  Z. C. Holden,  Kerwin Hui,  B. C. Huynh,  T.-C. Jagau,  
 Hyunjun Ji,  B. Kaduk,  K. Khistyaev,  Jaehoon Kim,  P. Klunzinger,  K. Koh,  
 D. Kosenkov,  L. Koulias,  T. Kowalczyk,  C. M. Krauter,  A. Kunitsa,  
 Ka Un Lao,  A. Laurent,  K. V. Lawler,  Joonho Lee,  D. Lefrancois,  
 S. Lehtola,  D. S. Levine,  Yi-Pei Li,  You-Sheng Lin,  Fenglai Liu,  
 E. Livshits,  A. Luenser,  P. Manohar,  E. Mansoor,  S. F. Manzer,  
 Shan-Ping Mao,  Yuezhi Mao,  N. Mardirossian,  A. V. Marenich,  
 T. Markovich,  L. A. Martinez-Martinez,  S. A. Maurer,  N. J. Mayhall,  
 S. C. McKenzie,  J.-M. Mewes,  P. Morgante,  A. F. Morrison,  
 J. W. Mullinax,  K. Nanda,  T. S. Nguyen-Beck,  R. Olivares-Amaya,  
 J. A. Parkhill,  Zheng Pei,  T. M. Perrine,  F. Plasser,  P. Pokhilko,  
 S. Prager,  A. Prociuk,  E. Ramos,  D. R. Rehn,  F. Rob,  M. Scheurer,  
 M. Schneider,  N. Sergueev,  S. M. Sharada,  S. Sharma,  D. W. Small,  
 T. Stauch,  T. Stein,  Yu-Chuan Su,  A. J. W. Thom,  A. Tkatchenko,  
 T. Tsuchimochi,  N. M. Tubman,  L. Vogt,  M. L. Vidal,  O. Vydrov,  
 M. A. Watson,  J. Wenzel,  M. de Wergifosse,  T. A. Wesolowski,  A. White,  
 J. Witte,  A. Yamada,  Jun Yang,  K. Yao,  S. Yeganeh,  S. R. Yost,  
 Zhi-Qiang You,  A. Zech,  Igor Ying Zhang,  Xing Zhang,  Yan Zhao,  
 Ying Zhu,  B. R. Brooks,  G. K. L. Chan,  C. J. Cramer,  M. S. Gordon,  
 W. J. Hehre,  A. Klamt,  M. W. Schmidt,  C. D. Sherrill,  D. G. Truhlar,  
 A. Aspuru-Guzik,  R. Baer,  A. T. Bell,  N. A. Besley,  Jeng-Da Chai,  
 A. E. DePrince, III,  R. A. DiStasio Jr.,  A. Dreuw,  B. D. Dunietz,  
 T. R. Furlani,  Chao-Ping Hsu,  Yousung Jung,  Jing Kong,  D. S. Lambrecht,  
 WanZhen Liang,  C. Ochsenfeld,  V. A. Rassolov,  L. V. Slipchenko,  
 J. E. Subotnik,  T. Van Voorhis,  J. M. Herbert,  A. I. Krylov,  
 P. M. W. Gill,  M. Head-Gordon

 Contributors to earlier versions of Q-Chem not listed above: 
 R. D. Adamson,  B. Austin,  J. Baker,  G. J. O. Beran,  K. Brandhorst,  
 S. T. Brown,  E. F. C. Byrd,  A. K. Chakraborty,  C.-L. Cheng,  
 Siu Hung Chien,  D. M. Chipman,  D. L. Crittenden,  H. Dachsel,  
 R. J. Doerksen,  A. D. Dutoi,  L. Fusti-Molnar,  W. A. Goddard III,  
 A. Golubeva-Zadorozhnaya,  S. R. Gwaltney,  G. Hawkins,  A. Heyden,  
 S. Hirata,  G. Kedziora,  F. J. Keil,  C. Kelley,  Jihan Kim,  R. A. King,  
 R. Z. Khaliullin,  P. P. Korambath,  W. Kurlancheek,  A. M. Lee,  M. S. Lee,  
 S. V. Levchenko,  Ching Yeh Lin,  D. Liotard,  R. C. Lochan,  I. Lotan,  
 P. E. Maslen,  N. Nair,  D. P. O'Neill,  D. Neuhauser,  E. Neuscamman,  
 C. M. Oana,  R. Olson,  B. Peters,  R. Peverati,  P. A. Pieniazek,  
 Y. M. Rhee,  J. Ritchie,  M. A. Rohrdanz,  E. Rosta,  N. J. Russ,  
 H. F. Schaefer III,  N. E. Schultz,  N. Shenvi,  A. C. Simmonett,  A. Sodt,  
 D. Stuck,  K. S. Thanthiriwatte,  V. Vanovschi,  Tao Wang,  A. Warshel,  
 C. F. Williams,  Q. Wu,  X. Xu,  W. Zhang

 Please cite Q-Chem as follows:
 Y. Shao et al., Mol. Phys. 113, 184-215 (2015)
 DOI: 10.1080/00268976.2014.952696

 Q-Chem 5.2.1 for Intel X86 EM64T Linux

 Parts of Q-Chem use Armadillo 8.300.2 (Tropical Shenanigans).
 http://arma.sourceforge.net/

 Q-Chem begins on Mon Dec  2 08:10:29 2019  

Host: 
0

     Scratch files written to /scratch/taweetham/qchem1403//
NAlpha2: 256
NElect   256
Mult     1
The previous job contains 0 fragments, simply inherited here

Checking the input file for inconsistencies... 	...done.

--------------------------------------------------------------
User input:
--------------------------------------------------------------

$MOLECULE
READ
$END

$REM
   JOB_TYPE 	FREQUENCY
   BASIS 	6-311++G**
   METHOD	B3LYP	
$END


--------------------------------------------------------------
 ----------------------------------------------------------------
             Standard Nuclear Orientation (Angstroms)
    I     Atom           X                Y                Z
 ----------------------------------------------------------------
    1      C      -0.0017093061    -1.9652006840    -0.0000000000
    2      C      -1.2179815077    -1.2905066178    -0.0000000000
    3      C      -1.2274585805     0.1112623399    -0.0000000000
    4      C      -0.0020314170     0.8068154946    -0.0000000000
    5      C       1.2224823612     0.1120166861     0.0000000000
    6      C       1.2139890492    -1.2898993036     0.0000000000
    7      F      -0.0018020213    -3.3006861483    -0.0000000000
    8      Br     -2.7858328790    -2.3602797324    -0.0000000000
    9      I      -3.0856286649     1.1443694920    -0.0000000000
   10      Br     -0.0005932972     2.7117465440     0.0000000000
   11      I       3.0901038198     1.1403721850     0.0000000000
   12      Br      2.7822916444    -2.3598114127     0.0000000000
 ----------------------------------------------------------------
 Molecular Point Group                 Cs    NOp =  2
 Largest Abelian Subgroup              Cs    NOp =  2
 Nuclear Repulsion Energy =        3680.85289268 hartrees
 There are      128 alpha and      128 beta electrons
 Requested basis set is 6-311++G(d,p)
 There are 147 shells and 422 basis functions

 Total QAlloc Memory Limit   2000 MB
 Mega-Array Size       188 MB
 MEM_STATIC part       192 MB

                       Distance Matrix (Angstroms)
             C (  1)   C (  2)   C (  3)   C (  4)   C (  5)   C (  6)
   C (  2)  1.390874
   C (  3)  2.411257  1.401801
   C (  4)  2.772016  2.424313  1.409066
   C (  5)  2.411115  2.814771  2.449941  1.407899
   C (  6)  1.390667  2.431971  2.814946  2.423823  1.401942
   F (  7)  1.335485  2.349450  3.625414  4.107502  3.625660  2.349768
   Br(  8)  2.812016  1.898044  2.921823  4.216639  4.709442  4.140566
   I (  9)  4.379496  3.068669  2.126054  3.102018  4.430076  4.940888
   Br( 10)  4.676947  4.183308  2.875364  1.904932  2.873066  4.181911
   I ( 11)  4.382224  4.946592  4.438515  3.110074  2.132024  3.070183
   Br( 12)  2.811828  4.140724  4.710021  4.216631  2.922831  1.898495
             F (  7)   Br(  8)   I (  9)   Br( 10)   I ( 11)
   Br(  8)  2.938570
   I (  9)  5.410038  3.517448
   Br( 10)  6.012433  5.786451  3.460363
   I ( 11)  5.411366  6.839678  6.175734  3.467222
   Br( 12)  2.938779  5.568125  6.834601  5.784907  3.513692

 A cutoff of  1.0D-11 yielded   6519 shell pairs
 There are     59781 function pairs (     66564 Cartesian)
 Smallest overlap matrix eigenvalue = 8.37E-07

 Q-Chem warning in module stvman/mkSTV.C, line 318:

 Overlap eigenvalue is smaller than square root of threshold
 Use THRESH >= 12 to get rid of this warning

 Linear dependence detected in AO basis
 Tighter screening thresholds may be required for diffuse basis sets
 Use S2THRESH > 14 and THRESH = 14 in case of SCF convergence issues
 Number of orthogonalized atomic orbitals = 421
 Maximum deviation from orthogonality = 2.264E-10
 Guess from superposition of atomic densities
 Warning:  Energy on first SCF cycle will be non-variational
 SAD guess density has 256.000000 electrons

 -----------------------------------------------------------------------
  General SCF calculation program by
  Eric Jon Sundstrom, Paul Horn, Yuezhi Mao, Dmitri Zuev, Alec White,
  David Stuck, Shaama M.S., Shane Yost, Joonho Lee, David Small,
  Daniel Levine, Susi Lehtola, Hugh Burton, Evgeny Epifanovsky,
  Bang C. Huynh
 -----------------------------------------------------------------------
 Exchange:     0.2000 Hartree-Fock + 0.0800 Slater + 0.7200 B88
 Correlation:  0.1900 VWN1RPA + 0.8100 LYP
 Using SG-1 standard quadrature grid
 using 6 threads for integral computing
 -------------------------------------------------------
 OpenMP Integral computing Module                
 Release: version 2.0, May 2017, Q-Chem Inc. Pleasanton 
 -------------------------------------------------------
 A restricted SCF calculation will be
 performed using DIIS
 SCF converges when DIIS error is below 1.0e-08
 ---------------------------------------
  Cycle       Energy         DIIS error
 ---------------------------------------
    1  -21892.2282610655      2.80e-02  
    2  -21889.9384919795      2.03e-03  
    3  -21889.8704948114      2.61e-03  
    4  -21889.9673889024      9.06e-04  
    5  -21889.9876151645      2.06e-04  
    6  -21889.9882227770      8.51e-05  
    7  -21889.9883488710      2.52e-05  
    8  -21889.9883615995      1.10e-05  
    9  -21889.9883638150      1.56e-06  
   10  -21889.9883638470      5.22e-07  
   11  -21889.9883638519      2.16e-07  
   12  -21889.9883638530      7.18e-08  
   13  -21889.9883638531      4.43e-08  
   14  -21889.9883638561      8.49e-09  Convergence criterion met
 ---------------------------------------
 SCF time:   CPU 306.08s  wall 56.00s 
 SCF   energy in the final basis set =   -21889.9883638561
 Total energy in the final basis set =   -21889.9883638561

 --------------------------------------------------------------
             Orbital Energies (a.u.) and Symmetries
 --------------------------------------------------------------

 Alpha MOs, Restricted
 -- Occupied --                  
*******-1165.89 -482.86 -482.86 -482.86 -176.32 -176.32 -165.73
  1 A'    2 A'    3 A'    4 A'    5 A'    6 A'    7 A'    8 A'                 
-165.73 -165.72 -165.72 -165.72 -165.72  -62.51  -62.51  -62.51
  9 A'    1 A"    2 A"   10 A'   11 A'   12 A'   13 A'   14 A'                 
-56.333 -56.333 -56.330 -56.329 -56.329 -56.329 -56.329 -56.326
 15 A'   16 A'   17 A'    3 A"    4 A"   18 A'   19 A'    5 A"                 
-56.325 -35.818 -35.818 -31.311 -31.311 -31.305 -31.305 -31.305
 20 A'   21 A'   22 A'   23 A'   24 A'    6 A"    7 A"   25 A'                 
-31.304 -24.729 -22.962 -22.962 -22.960 -22.960 -22.960 -22.960
 26 A'   27 A'   28 A'   29 A'    8 A"    9 A"   30 A'   31 A'                 
-22.956 -22.956 -22.955 -22.955 -10.313 -10.283 -10.279 -10.279
 32 A'   10 A"   33 A'   11 A"   34 A'   35 A'   36 A'   37 A'                 
-10.275 -10.275  -8.721  -8.721  -8.718  -6.554  -6.554  -6.550
 38 A'   39 A'   40 A'   41 A'   42 A'   43 A'   44 A'   45 A'                 
 -6.540  -6.540  -6.539  -6.539  -6.536  -6.536  -6.367  -6.367
 12 A"   13 A"   46 A'   47 A'   14 A"   48 A'   49 A'   50 A'                 
 -4.780  -4.780  -4.765  -4.765  -4.764  -4.764  -2.664  -2.664
 51 A'   52 A'   15 A"   16 A"   53 A'   54 A'   55 A'   56 A'                 
 -2.661  -2.661  -2.661  -2.660  -2.660  -2.657  -2.657  -2.649
 57 A'   17 A"   18 A"   58 A'   59 A'   19 A"   60 A'   61 A'                 
 -2.649  -2.649  -2.649  -2.646  -2.646  -2.046  -2.046  -2.041
 62 A'   20 A"   21 A"   22 A"   63 A'   64 A'   65 A'   23 A"                 
 -2.041  -2.041  -2.041  -2.027  -2.027  -2.027  -2.027  -1.275
 24 A"   66 A'   67 A'   68 A'   25 A"   69 A'   26 A"   70 A'                 
 -0.940  -0.869  -0.862  -0.806  -0.780  -0.768  -0.688  -0.683
 71 A'   72 A'   73 A'   74 A'   75 A'   76 A'   77 A'   78 A'                 
 -0.643  -0.618  -0.565  -0.563  -0.517  -0.496  -0.451  -0.441
 79 A'   80 A'   81 A'   82 A'   27 A"   83 A'   84 A'   28 A"                 
 -0.439  -0.438  -0.408  -0.380  -0.376  -0.364  -0.337  -0.331
 85 A'   86 A'   87 A'   29 A"   88 A'   30 A"   89 A'   90 A'                 
 -0.320  -0.314  -0.313  -0.296  -0.281  -0.266  -0.262  -0.260
 91 A'   31 A"   32 A"   33 A"   92 A'   34 A"   35 A"   93 A'                 
 -- Virtual --                   
 -0.106  -0.073  -0.062  -0.061  -0.038  -0.018  -0.009  -0.003
 94 A'   36 A"   95 A'   37 A"   96 A'   97 A'   98 A'   99 A'                 
  0.022   0.025   0.038   0.044   0.049   0.053   0.057   0.061
100 A'  101 A'   38 A"  102 A'  103 A'  104 A'   39 A"   40 A"                 
  0.061   0.070   0.070   0.078   0.094   0.097   0.103   0.105
105 A'  106 A'  107 A'   41 A"  108 A'   42 A"  109 A'   43 A"                 
  0.105   0.115   0.115   0.132   0.140   0.146   0.154   0.161
110 A'  111 A'   44 A"  112 A'  113 A'   45 A"   46 A"  114 A'                 
  0.166   0.176   0.178   0.188   0.189   0.194   0.204   0.205
115 A'  116 A'  117 A'   47 A"  118 A'  119 A'  120 A'  121 A'                 
  0.208   0.213   0.222   0.234   0.234   0.246   0.247   0.261
122 A'  123 A'  124 A'  125 A'  126 A'  127 A'   48 A"  128 A'                 
  0.266   0.269   0.271   0.302   0.312   0.347   0.348   0.368
129 A'  130 A'   49 A"  131 A'   50 A"  132 A'  133 A'  134 A'                 
  0.378   0.379   0.385   0.389   0.391   0.407   0.413   0.413
135 A'   51 A"  136 A'   52 A"  137 A'  138 A'   53 A"  139 A'                 
  0.418   0.421   0.428   0.431   0.435   0.445   0.458   0.462
140 A'   54 A"  141 A'   55 A"  142 A'   56 A"   57 A"  143 A'                 
  0.474   0.480   0.500   0.511   0.513   0.514   0.522   0.523
144 A'  145 A'  146 A'  147 A'  148 A'   58 A"   59 A"   60 A"                 
  0.543   0.543   0.543   0.547   0.555   0.570   0.580   0.588
 61 A"  149 A'   62 A"  150 A'   63 A"   64 A"  151 A'  152 A'                 
  0.608   0.610   0.618   0.628   0.640   0.652   0.677   0.689
 65 A"  153 A'   66 A"  154 A'  155 A'  156 A'  157 A'  158 A'                 
  0.694   0.699   0.710   0.711   0.730   0.744   0.764   0.796
159 A'   67 A"   68 A"  160 A'  161 A'  162 A'  163 A'  164 A'                 
  0.801   0.805   0.828   0.836   0.844   0.855   0.874   0.877
165 A'  166 A'  167 A'  168 A'  169 A'  170 A'   69 A"  171 A'                 
  0.935   0.974   0.979   0.998   1.006   1.017   1.084   1.094
 70 A"  172 A'  173 A'  174 A'  175 A'  176 A'  177 A'  178 A'                 
  1.102   1.115   1.118   1.163   1.175   1.231   1.239   1.315
 71 A"  179 A'  180 A'   72 A"   73 A"   74 A"   75 A"  181 A'                 
  1.318   1.355   1.356   1.360   1.413   1.435   1.438   1.458
182 A'   76 A"  183 A'   77 A"   78 A"  184 A'  185 A'  186 A'                 
  1.461   1.462   1.488   1.539   1.564   1.567   1.583   1.711
187 A'  188 A'  189 A'  190 A'  191 A'  192 A'  193 A'   79 A"                 
  1.722   1.744   1.751   1.810   1.810   1.839   1.844   1.884
 80 A"  194 A'  195 A'  196 A'  197 A'   81 A"   82 A"   83 A"                 
  2.003   2.004   2.005   2.022   2.042   2.050   2.111   2.111
 84 A"   85 A"  198 A'  199 A'   86 A"  200 A'  201 A'  202 A'                 
  2.152   2.202   2.205   2.231   2.249   2.281   2.288   2.308
203 A'  204 A'  205 A'  206 A'   87 A"  207 A'  208 A'  209 A'                 
  2.344   2.361   2.459   2.570   2.697   2.706   2.784   2.808
210 A'  211 A'  212 A'   88 A"   89 A"   90 A"  213 A'   91 A"                 
  2.821   2.911   2.953   3.033   3.049   3.063   3.125   3.165
 92 A"  214 A'  215 A'   93 A"  216 A'  217 A'  218 A'  219 A'                 
  3.380   3.385   3.619   3.750   3.753   3.800   3.872   3.946
220 A'  221 A'  222 A'  223 A'   94 A"  224 A'  225 A'   95 A"                 
  3.960   3.961   3.982   3.984   3.991   3.991   4.001   4.008
 96 A"   97 A"  226 A'   98 A"   99 A"  100 A"  101 A"  102 A"                 
  4.023   4.038   4.056   4.064   4.065   4.069   4.075   4.119
227 A'  228 A'  229 A'  103 A"  230 A'  104 A"  231 A'  105 A"                 
  4.122   4.151   4.229   4.257   4.266   4.276   4.281   4.393
232 A'  233 A'  234 A'  235 A'  236 A'  237 A'  238 A'  239 A'                 
  4.404   4.405   4.478   4.553   4.813   4.841   6.011   6.025
240 A'  241 A'  242 A'  243 A'  244 A'  245 A'  106 A"  107 A"                 
  6.114   6.116   6.120   6.163   6.299   6.447   6.658   6.749
246 A'  247 A'  248 A'  249 A'  108 A"  250 A'  251 A'  252 A'                 
  6.760   6.767   7.545   7.546   7.562   7.661   7.663   7.700
253 A'  254 A'  109 A"  110 A"  111 A"  255 A'  256 A'  257 A'                 
  7.745   7.754   7.765  23.208  23.761  23.770  23.924  23.931
258 A'  259 A'  260 A'  261 A'  262 A'  263 A'  264 A'  265 A'                 
 24.025  27.897  27.921  28.348  28.359  28.401  28.421  28.428
266 A'  267 A'  268 A'  112 A"  113 A"  269 A'  270 A'  271 A'                 
 28.435  28.523  28.527  28.545  28.549  28.555  28.556  28.615
272 A'  114 A"  115 A"  273 A'  116 A"  274 A'  117 A"  275 A'                 
 28.617  28.721  28.723  47.945  48.010  48.015  66.773 127.888
276 A'  277 A'  278 A'  279 A'  280 A'  281 A'  282 A'  118 A"                 
127.896 127.950 127.953 127.955 127.974 151.688 151.709 289.741
119 A"  283 A'  284 A'  285 A'  286 A'  287 A'  288 A'  120 A"                 
289.742 289.758 289.859 289.859 289.901 289.966 289.975 289.986
121 A"  122 A"  289 A'  290 A'  291 A'  292 A'  293 A'  294 A'                 
*******1020.8291020.8361901.8521901.874
295 A'  296 A'  297 A'  298 A'  299 A'                                         

 Beta MOs, Restricted
 -- Occupied --                  
*******-1165.89 -482.86 -482.86 -482.86 -176.32 -176.32 -165.73
  1 A'    2 A'    3 A'    4 A'    5 A'    6 A'    7 A'    8 A'                 
-165.73 -165.72 -165.72 -165.72 -165.72  -62.51  -62.51  -62.51
  9 A'    1 A"    2 A"   10 A'   11 A'   12 A'   13 A'   14 A'                 
-56.333 -56.333 -56.330 -56.329 -56.329 -56.329 -56.329 -56.326
 15 A'   16 A'   17 A'    3 A"    4 A"   18 A'   19 A'    5 A"                 
-56.325 -35.818 -35.818 -31.311 -31.311 -31.305 -31.305 -31.305
 20 A'   21 A'   22 A'   23 A'   24 A'    6 A"    7 A"   25 A'                 
-31.304 -24.729 -22.962 -22.962 -22.960 -22.960 -22.960 -22.960
 26 A'   27 A'   28 A'   29 A'    8 A"    9 A"   30 A'   31 A'                 
-22.956 -22.956 -22.955 -22.955 -10.313 -10.283 -10.279 -10.279
 32 A'   10 A"   33 A'   11 A"   34 A'   35 A'   36 A'   37 A'                 
-10.275 -10.275  -8.721  -8.721  -8.718  -6.554  -6.554  -6.550
 38 A'   39 A'   40 A'   41 A'   42 A'   43 A'   44 A'   45 A'                 
 -6.540  -6.540  -6.539  -6.539  -6.536  -6.536  -6.367  -6.367
 12 A"   13 A"   46 A'   47 A'   14 A"   48 A'   49 A'   50 A'                 
 -4.780  -4.780  -4.765  -4.765  -4.764  -4.764  -2.664  -2.664
 51 A'   52 A'   15 A"   16 A"   53 A'   54 A'   55 A'   56 A'                 
 -2.661  -2.661  -2.661  -2.660  -2.660  -2.657  -2.657  -2.649
 57 A'   17 A"   18 A"   58 A'   59 A'   19 A"   60 A'   61 A'                 
 -2.649  -2.649  -2.649  -2.646  -2.646  -2.046  -2.046  -2.041
 62 A'   20 A"   21 A"   22 A"   63 A'   64 A'   65 A'   23 A"                 
 -2.041  -2.041  -2.041  -2.027  -2.027  -2.027  -2.027  -1.275
 24 A"   66 A'   67 A'   68 A'   25 A"   69 A'   26 A"   70 A'                 
 -0.940  -0.869  -0.862  -0.806  -0.780  -0.768  -0.688  -0.683
 71 A'   72 A'   73 A'   74 A'   75 A'   76 A'   77 A'   78 A'                 
 -0.643  -0.618  -0.565  -0.563  -0.517  -0.496  -0.451  -0.441
 79 A'   80 A'   81 A'   82 A'   27 A"   83 A'   84 A'   28 A"                 
 -0.439  -0.438  -0.408  -0.380  -0.376  -0.364  -0.337  -0.331
 85 A'   86 A'   87 A'   29 A"   88 A'   30 A"   89 A'   90 A'                 
 -0.320  -0.314  -0.313  -0.296  -0.281  -0.266  -0.262  -0.260
 91 A'   31 A"   32 A"   33 A"   92 A'   34 A"   35 A"   93 A'                 
 -- Virtual --                   
 -0.106  -0.073  -0.062  -0.061  -0.038  -0.018  -0.009  -0.003
 94 A'   36 A"   95 A'   37 A"   96 A'   97 A'   98 A'   99 A'                 
  0.022   0.025   0.038   0.044   0.049   0.053   0.057   0.061
100 A'  101 A'   38 A"  102 A'  103 A'  104 A'   39 A"   40 A"                 
  0.061   0.070   0.070   0.078   0.094   0.097   0.103   0.105
105 A'  106 A'  107 A'   41 A"  108 A'   42 A"  109 A'   43 A"                 
  0.105   0.115   0.115   0.132   0.140   0.146   0.154   0.161
110 A'  111 A'   44 A"  112 A'  113 A'   45 A"   46 A"  114 A'                 
  0.166   0.176   0.178   0.188   0.189   0.194   0.204   0.205
115 A'  116 A'  117 A'   47 A"  118 A'  119 A'  120 A'  121 A'                 
  0.208   0.213   0.222   0.234   0.234   0.246   0.247   0.261
122 A'  123 A'  124 A'  125 A'  126 A'  127 A'   48 A"  128 A'                 
  0.266   0.269   0.271   0.302   0.312   0.347   0.348   0.368
129 A'  130 A'   49 A"  131 A'   50 A"  132 A'  133 A'  134 A'                 
  0.378   0.379   0.385   0.389   0.391   0.407   0.413   0.413
135 A'   51 A"  136 A'   52 A"  137 A'  138 A'   53 A"  139 A'                 
  0.418   0.421   0.428   0.431   0.435   0.445   0.458   0.462
140 A'   54 A"  141 A'   55 A"  142 A'   56 A"   57 A"  143 A'                 
  0.474   0.480   0.500   0.511   0.513   0.514   0.522   0.523
144 A'  145 A'  146 A'  147 A'  148 A'   58 A"   59 A"   60 A"                 
  0.543   0.543   0.543   0.547   0.555   0.570   0.580   0.588
 61 A"  149 A'   62 A"  150 A'   63 A"   64 A"  151 A'  152 A'                 
  0.608   0.610   0.618   0.628   0.640   0.652   0.677   0.689
 65 A"  153 A'   66 A"  154 A'  155 A'  156 A'  157 A'  158 A'                 
  0.694   0.699   0.710   0.711   0.730   0.744   0.764   0.796
159 A'   67 A"   68 A"  160 A'  161 A'  162 A'  163 A'  164 A'                 
  0.801   0.805   0.828   0.836   0.844   0.855   0.874   0.877
165 A'  166 A'  167 A'  168 A'  169 A'  170 A'   69 A"  171 A'                 
  0.935   0.974   0.979   0.998   1.006   1.017   1.084   1.094
 70 A"  172 A'  173 A'  174 A'  175 A'  176 A'  177 A'  178 A'                 
  1.102   1.115   1.118   1.163   1.175   1.231   1.239   1.315
 71 A"  179 A'  180 A'   72 A"   73 A"   74 A"   75 A"  181 A'                 
  1.318   1.355   1.356   1.360   1.413   1.435   1.438   1.458
182 A'   76 A"  183 A'   77 A"   78 A"  184 A'  185 A'  186 A'                 
  1.461   1.462   1.488   1.539   1.564   1.567   1.583   1.711
187 A'  188 A'  189 A'  190 A'  191 A'  192 A'  193 A'   79 A"                 
  1.722   1.744   1.751   1.810   1.810   1.839   1.844   1.884
 80 A"  194 A'  195 A'  196 A'  197 A'   81 A"   82 A"   83 A"                 
  2.003   2.004   2.005   2.022   2.042   2.050   2.111   2.111
 84 A"   85 A"  198 A'  199 A'   86 A"  200 A'  201 A'  202 A'                 
  2.152   2.202   2.205   2.231   2.249   2.281   2.288   2.308
203 A'  204 A'  205 A'  206 A'   87 A"  207 A'  208 A'  209 A'                 
  2.344   2.361   2.459   2.570   2.697   2.706   2.784   2.808
210 A'  211 A'  212 A'   88 A"   89 A"   90 A"  213 A'   91 A"                 
  2.821   2.911   2.953   3.033   3.049   3.063   3.125   3.165
 92 A"  214 A'  215 A'   93 A"  216 A'  217 A'  218 A'  219 A'                 
  3.380   3.385   3.619   3.750   3.753   3.800   3.872   3.946
220 A'  221 A'  222 A'  223 A'   94 A"  224 A'  225 A'   95 A"                 
  3.960   3.961   3.982   3.984   3.991   3.991   4.001   4.008
 96 A"   97 A"  226 A'   98 A"   99 A"  100 A"  101 A"  102 A"                 
  4.023   4.038   4.056   4.064   4.065   4.069   4.075   4.119
227 A'  228 A'  229 A'  103 A"  230 A'  104 A"  231 A'  105 A"                 
  4.122   4.151   4.229   4.257   4.266   4.276   4.281   4.393
232 A'  233 A'  234 A'  235 A'  236 A'  237 A'  238 A'  239 A'                 
  4.404   4.405   4.478   4.553   4.813   4.841   6.011   6.025
240 A'  241 A'  242 A'  243 A'  244 A'  245 A'  106 A"  107 A"                 
  6.114   6.116   6.120   6.163   6.299   6.447   6.658   6.749
246 A'  247 A'  248 A'  249 A'  108 A"  250 A'  251 A'  252 A'                 
  6.760   6.767   7.545   7.546   7.562   7.661   7.663   7.700
253 A'  254 A'  109 A"  110 A"  111 A"  255 A'  256 A'  257 A'                 
  7.745   7.754   7.765  23.208  23.761  23.770  23.924  23.931
258 A'  259 A'  260 A'  261 A'  262 A'  263 A'  264 A'  265 A'                 
 24.025  27.897  27.921  28.348  28.359  28.401  28.421  28.428
266 A'  267 A'  268 A'  112 A"  113 A"  269 A'  270 A'  271 A'                 
 28.435  28.523  28.527  28.545  28.549  28.555  28.556  28.615
272 A'  114 A"  115 A"  273 A'  116 A"  274 A'  117 A"  275 A'                 
 28.617  28.721  28.723  47.945  48.010  48.015  66.773 127.888
276 A'  277 A'  278 A'  279 A'  280 A'  281 A'  282 A'  118 A"                 
127.896 127.950 127.953 127.955 127.974 151.688 151.709 289.741
119 A"  283 A'  284 A'  285 A'  286 A'  287 A'  288 A'  120 A"                 
289.742 289.758 289.859 289.859 289.901 289.966 289.975 289.986
121 A"  122 A"  289 A'  290 A'  291 A'  292 A'  293 A'  294 A'                 
*******1020.8291020.8361901.8521901.874
295 A'  296 A'  297 A'  298 A'  299 A'                                         
 --------------------------------------------------------------

          Ground-State Mulliken Net Atomic Charges

     Atom                 Charge (a.u.)
  ----------------------------------------
      1 C                    -0.500770
      2 C                     0.520079
      3 C                    -0.054771
      4 C                    -0.033102
      5 C                    -0.041962
      6 C                     0.515406
      7 F                    -0.082403
      8 Br                   -0.136681
      9 I                     0.109071
     10 Br                   -0.266666
     11 I                     0.108631
     12 Br                   -0.136831
  ----------------------------------------
  Sum of atomic charges =     0.000000

 -----------------------------------------------------------------
                    Cartesian Multipole Moments
 -----------------------------------------------------------------
    Charge (ESU x 10^10)
                -0.0000
    Dipole Moment (Debye)
         X      -0.0059      Y       0.8342      Z      -0.0000
       Tot       0.8342
    Quadrupole Moments (Debye-Ang)
        XX    -141.5767     XY      -0.0234     YY    -150.3430
        XZ       0.0000     YZ       0.0000     ZZ    -151.6912
    Octopole Moments (Debye-Ang^2)
       XXX       0.2704    XXY      13.0101    XYY      -0.0904
       YYY      49.9858    XXZ       0.0000    XYZ       0.0000
       YYZ      -0.0000    XZZ      -0.0055    YZZ       5.7492
       ZZZ      -0.0000
    Hexadecapole Moments (Debye-Ang^3)
      XXXX   -4959.1443   XXXY      -0.0744   XXYY   -1301.1570
      XYYY      -0.3332   YYYY   -3194.5020   XXXZ       0.0000
      XXYZ       0.0000   XYYZ      -0.0000   YYYZ      -0.0000
      XXZZ    -937.5911   XYZZ      -0.0457   YYZZ    -579.1204
      XZZZ       0.0000   YZZZ       0.0000   ZZZZ    -191.5493
 -----------------------------------------------------------------
 Calculating MO derivatives via CPSCF
    1     0    39    0.0221563  
    2     0    39    0.0084999  
    3     0    39    0.0017259  
    4     0    39    0.0001899  
    5    21    18    0.0000314  
    6    37     2    0.0000021  
    7    39     0    0.0000001  Converged
 Time for AOints: 361.3 s (CPU) 60.7 s (wall)
 ------------------------------------------------------------------------------
                     AOints        : Timing summary (seconds)
 ------------------------------------------------------------------------------
     job step          cpu (% of tot)      sys (% of tot)     wall (% of tot)
 ------------------------------------------------------------------------------
  AOints            0.3613E+03 ( 8.4)   0.1400E-04 ( 4.8)   0.6067E+02 ( 8.1)
 ------------------------------------------------------------------------------
   Grand Totals     0.4325E+04          0.2920E-03          0.7448E+03
 ------------------------------------------------------------------------------
 Polarizability Matrix (a.u.)
            1           2           3
    1-262.8892487  -0.0115591   0.0000000
    2  -0.0115591-216.6510863  -0.0000000
    3   0.0000000  -0.0000000-107.6535182
 Calculating analytic Hessian of the SCF energy

 Direct stationary perturbation theory relativistic correction:

 rels  =     244.387386405138
 relv  =    -823.677673133732
 rel2e =     120.471107753355
 E_rel =    -458.819178975239

 Hessian of the SCF Energy
            1           2           3           4           5           6
    1   0.6656666   0.0002475   0.0000000  -0.2639565   0.0514491  -0.0000000
    2   0.0002475   0.6660073   0.0000000   0.1265181  -0.1400156   0.0000000
    3   0.0000000   0.0000000   0.1354436  -0.0000000  -0.0000000  -0.0570151
    4  -0.2639565   0.1265181  -0.0000000   0.5292694  -0.0560627   0.0000000
    5   0.0514491  -0.1400156  -0.0000000  -0.0560627   0.5761742  -0.0000000
    6  -0.0000000   0.0000000  -0.0570151   0.0000000  -0.0000000   0.0969435
    7   0.0343458   0.0239824  -0.0000000  -0.0930537   0.0244297   0.0000000
    8   0.0791327  -0.0272942  -0.0000000  -0.0185411  -0.2942458  -0.0000000
    9  -0.0000000   0.0000000   0.0000275  -0.0000000  -0.0000000  -0.0445498
   10  -0.0715861  -0.0000328   0.0000000   0.0308921  -0.0739233  -0.0000000
   11   0.0000333  -0.0011335   0.0000000  -0.0217437  -0.0277705   0.0000000
   12   0.0000000  -0.0000000   0.0047039  -0.0000000   0.0000000  -0.0003536
   13   0.0344218  -0.0239085  -0.0000000  -0.0180634   0.0287277  -0.0000000
   14  -0.0791409  -0.0273413   0.0000000   0.0301071  -0.0471111  -0.0000000
   15  -0.0000000  -0.0000000   0.0000519   0.0000000   0.0000000   0.0047140
   16  -0.2641558  -0.1267934  -0.0000000  -0.0566034   0.0297298  -0.0000000
   17  -0.0516887  -0.1402278  -0.0000000  -0.0297933   0.0566009  -0.0000000
   18   0.0000000  -0.0000000  -0.0570413   0.0000000   0.0000000   0.0052584
   19  -0.0687443   0.0000014  -0.0000000  -0.0010554   0.0400274   0.0000000
   20   0.0000126  -0.3232907  -0.0000000   0.0052932  -0.0486855  -0.0000000
   21  -0.0000000  -0.0000000  -0.0407503  -0.0000000  -0.0000000   0.0064541
   22  -0.0361895  -0.0237647   0.0000000  -0.1121820  -0.0507180  -0.0000000
   23  -0.0050875  -0.0019102  -0.0000000  -0.0532042  -0.0626697  -0.0000000
   24  -0.0000000  -0.0000000   0.0048449   0.0000000   0.0000000  -0.0183786
   25   0.0032423  -0.0002609  -0.0000000  -0.0135416   0.0113853   0.0000000
   26  -0.0030005  -0.0018066   0.0000000   0.0220062  -0.0146749  -0.0000000
   27   0.0000000  -0.0000000   0.0029492  -0.0000000   0.0000000   0.0013817
   28  -0.0000645   0.0000023  -0.0000000  -0.0022764   0.0000524  -0.0000000
   29  -0.0000215   0.0007339   0.0000000  -0.0022636   0.0019157  -0.0000000
   30   0.0000000   0.0000000  -0.0010106  -0.0000000  -0.0000000   0.0034737
   31   0.0032413   0.0002437  -0.0000000  -0.0007568   0.0002675  -0.0000000
   32   0.0029736  -0.0018154  -0.0000000  -0.0003337  -0.0002044  -0.0000000
   33   0.0000000   0.0000000   0.0029377  -0.0000000  -0.0000000  -0.0008532
   34  -0.0362205   0.0237647   0.0000000   0.0013278  -0.0053658  -0.0000000
   35   0.0050906  -0.0019073   0.0000000  -0.0019816   0.0006856  -0.0000000
   36  -0.0000000  -0.0000000   0.0048585  -0.0000000  -0.0000000   0.0029249
            7           8           9          10          11          12
    1   0.0343458   0.0791327  -0.0000000  -0.0715861   0.0000333   0.0000000
    2   0.0239824  -0.0272942   0.0000000  -0.0000328  -0.0011335  -0.0000000
    3  -0.0000000  -0.0000000   0.0000275   0.0000000   0.0000000   0.0047039
    4  -0.0930537  -0.0185411  -0.0000000   0.0308921  -0.0217437  -0.0000000
    5   0.0244297  -0.2942458  -0.0000000  -0.0739233  -0.0277705   0.0000000
    6   0.0000000  -0.0000000  -0.0445498  -0.0000000   0.0000000  -0.0003536
    7   0.4409385   0.0575839   0.0000000  -0.2283289  -0.1016414  -0.0000000
    8   0.0575839   0.5346300  -0.0000000  -0.0550049  -0.1318725   0.0000000
    9   0.0000000  -0.0000000   0.0967737  -0.0000000   0.0000000  -0.0441919
   10  -0.2283289  -0.0550049  -0.0000000   0.5468971  -0.0011747   0.0000000
   11  -0.1016414  -0.1318725   0.0000000  -0.0011747   0.4628873  -0.0000000
   12  -0.0000000   0.0000000  -0.0441919   0.0000000  -0.0000000   0.0949806
   13  -0.0545286  -0.0277858  -0.0000000  -0.2300974   0.1026567  -0.0000000
   14   0.0278020   0.0531218  -0.0000000   0.0561670  -0.1322842   0.0000000
   15  -0.0000000   0.0000000   0.0010995  -0.0000000  -0.0000000  -0.0440523
   16  -0.0180040  -0.0300985   0.0000000   0.0308542   0.0217281  -0.0000000
   17  -0.0287339  -0.0471431  -0.0000000   0.0739718  -0.0278279   0.0000000
   18  -0.0000000   0.0000000   0.0046955  -0.0000000   0.0000000  -0.0002504
   19  -0.0057477  -0.0022182   0.0000000   0.0025709  -0.0000013  -0.0000000
   20   0.0015864   0.0022136   0.0000000  -0.0000007  -0.0005380  -0.0000000
   21   0.0000000  -0.0000000   0.0052955  -0.0000000   0.0000000  -0.0012354
   22  -0.0100169  -0.0104466  -0.0000000   0.0014580   0.0005205  -0.0000000
   23  -0.0244620  -0.0179265   0.0000000   0.0024051  -0.0018590  -0.0000000
   24  -0.0000000  -0.0000000   0.0009465  -0.0000000  -0.0000000   0.0034093
   25  -0.0640981   0.0222140  -0.0000000  -0.0272820   0.0116284   0.0000000
   26   0.0224336  -0.0389957   0.0000000   0.0014281   0.0009560   0.0000000
   27   0.0000000   0.0000000  -0.0234658   0.0000000  -0.0000000   0.0011644
   28  -0.0011768  -0.0194731  -0.0000000  -0.0299817  -0.0000370   0.0000000
   29  -0.0045983  -0.0321195  -0.0000000  -0.0000929  -0.1396604   0.0000000
   30  -0.0000000   0.0000000   0.0015682   0.0000000  -0.0000000  -0.0186468
   31  -0.0001517   0.0034481   0.0000000  -0.0268494  -0.0114605   0.0000000
   32   0.0013478   0.0003437  -0.0000000  -0.0013499   0.0009587  -0.0000000
   33   0.0000000  -0.0000000   0.0027173  -0.0000000   0.0000000   0.0010847
   34  -0.0001790   0.0011902  -0.0000000   0.0014541  -0.0005083  -0.0000000
   35   0.0002696  -0.0007089  -0.0000000  -0.0023923  -0.0018562  -0.0000000
   36   0.0000000   0.0000000  -0.0009162  -0.0000000   0.0000000   0.0033874
           13          14          15          16          17          18
    1   0.0344218  -0.0791409  -0.0000000  -0.2641558  -0.0516887   0.0000000
    2  -0.0239085  -0.0273413  -0.0000000  -0.1267934  -0.1402278  -0.0000000
    3  -0.0000000   0.0000000   0.0000519  -0.0000000  -0.0000000  -0.0570413
    4  -0.0180634   0.0301071   0.0000000  -0.0566034  -0.0297933   0.0000000
    5   0.0287277  -0.0471111   0.0000000   0.0297298   0.0566009   0.0000000
    6  -0.0000000  -0.0000000   0.0047140  -0.0000000  -0.0000000   0.0052584
    7  -0.0545286   0.0278020  -0.0000000  -0.0180040  -0.0287339  -0.0000000
    8  -0.0277858   0.0531218   0.0000000  -0.0300985  -0.0471431   0.0000000
    9  -0.0000000  -0.0000000   0.0010995   0.0000000  -0.0000000   0.0046955
   10  -0.2300974   0.0561670  -0.0000000   0.0308542   0.0739718  -0.0000000
   11   0.1026567  -0.1322842  -0.0000000   0.0217281  -0.0278279   0.0000000
   12  -0.0000000   0.0000000  -0.0440523  -0.0000000   0.0000000  -0.0002504
   13   0.4423387  -0.0596180   0.0000000  -0.0929354  -0.0242289   0.0000000
   14  -0.0596180   0.5347711  -0.0000000   0.0187254  -0.2938793   0.0000000
   15   0.0000000  -0.0000000   0.0965526  -0.0000000   0.0000000  -0.0446652
   16  -0.0929354   0.0187254  -0.0000000   0.5290972   0.0563202   0.0000000
   17  -0.0242289  -0.2938793   0.0000000   0.0563202   0.5757646  -0.0000000
   18   0.0000000   0.0000000  -0.0446652   0.0000000  -0.0000000   0.0970328
   19  -0.0057396   0.0022242   0.0000000  -0.0010296  -0.0400039   0.0000000
   20  -0.0015669   0.0022130  -0.0000000  -0.0052739  -0.0486352   0.0000000
   21  -0.0000000  -0.0000000   0.0053089   0.0000000   0.0000000   0.0064497
   22  -0.0001802  -0.0011964  -0.0000000   0.0013232   0.0053673   0.0000000
   23  -0.0002694  -0.0007142  -0.0000000   0.0019808   0.0006871   0.0000000
   24   0.0000000  -0.0000000  -0.0009169  -0.0000000   0.0000000   0.0029225
   25  -0.0001866  -0.0034593  -0.0000000  -0.0007717  -0.0002562   0.0000000
   26  -0.0013612   0.0003463   0.0000000   0.0003491  -0.0002087  -0.0000000
   27   0.0000000  -0.0000000   0.0027210  -0.0000000   0.0000000  -0.0008572
   28  -0.0011349   0.0195663  -0.0000000  -0.0022610  -0.0000337  -0.0000000
   29   0.0046366  -0.0323562  -0.0000000   0.0022830   0.0019378   0.0000000
   30  -0.0000000   0.0000000   0.0015964  -0.0000000   0.0000000   0.0034778
   31  -0.0638942  -0.0215916   0.0000000  -0.0136385  -0.0113966  -0.0000000
   32  -0.0216859  -0.0388702   0.0000000  -0.0219061  -0.0145873   0.0000000
   33  -0.0000000  -0.0000000  -0.0233411  -0.0000000  -0.0000000   0.0013781
   34  -0.0100005   0.0104141  -0.0000000  -0.1118759   0.0504763   0.0000000
   35   0.0244029  -0.0178960  -0.0000000   0.0529546  -0.0624806   0.0000000
   36  -0.0000000   0.0000000   0.0009311   0.0000000  -0.0000000  -0.0184007
           19          20          21          22          23          24
    1  -0.0687443   0.0000126  -0.0000000  -0.0361895  -0.0050875  -0.0000000
    2   0.0000014  -0.3232907  -0.0000000  -0.0237647  -0.0019102  -0.0000000
    3  -0.0000000  -0.0000000  -0.0407503   0.0000000  -0.0000000   0.0048449
    4  -0.0010554   0.0052932  -0.0000000  -0.1121820  -0.0532042   0.0000000
    5   0.0400274  -0.0486855  -0.0000000  -0.0507180  -0.0626697   0.0000000
    6   0.0000000  -0.0000000   0.0064541  -0.0000000  -0.0000000  -0.0183786
    7  -0.0057477   0.0015864   0.0000000  -0.0100169  -0.0244620  -0.0000000
    8  -0.0022182   0.0022136  -0.0000000  -0.0104466  -0.0179265  -0.0000000
    9   0.0000000   0.0000000   0.0052955  -0.0000000   0.0000000   0.0009465
   10   0.0025709  -0.0000007  -0.0000000   0.0014580   0.0024051  -0.0000000
   11  -0.0000013  -0.0005380   0.0000000   0.0005205  -0.0018590  -0.0000000
   12  -0.0000000  -0.0000000  -0.0012354  -0.0000000  -0.0000000   0.0034093
   13  -0.0057396  -0.0015669  -0.0000000  -0.0001802  -0.0002694   0.0000000
   14   0.0022242   0.0022130  -0.0000000  -0.0011964  -0.0007142  -0.0000000
   15   0.0000000  -0.0000000   0.0053089  -0.0000000  -0.0000000  -0.0009169
   16  -0.0010296  -0.0052739   0.0000000   0.0013232   0.0019808  -0.0000000
   17  -0.0400039  -0.0486352   0.0000000   0.0053673   0.0006871   0.0000000
   18   0.0000000   0.0000000   0.0064497   0.0000000   0.0000000   0.0029225
   19   0.0874271  -0.0000354  -0.0000000  -0.0036846   0.0058799   0.0000000
   20  -0.0000354   0.4167210   0.0000000   0.0000133   0.0022329  -0.0000000
   21  -0.0000000   0.0000000   0.0221812  -0.0000000   0.0000000  -0.0019595
   22  -0.0036846   0.0000133  -0.0000000   0.1603066   0.0758097   0.0000000
   23   0.0058799   0.0022329   0.0000000   0.0758097   0.0933195   0.0000000
   24   0.0000000  -0.0000000  -0.0019595   0.0000000   0.0000000   0.0088357
   25  -0.0002740   0.0002263  -0.0000000   0.0011172  -0.0019691   0.0000000
   26   0.0011881  -0.0009182   0.0000000   0.0048474  -0.0104587  -0.0000000
   27   0.0000000   0.0000000   0.0001529   0.0000000  -0.0000000   0.0000935
   28   0.0002415   0.0000012   0.0000000  -0.0000099  -0.0008729   0.0000000
   29  -0.0000001  -0.0026282  -0.0000000  -0.0000430  -0.0006394  -0.0000000
   30  -0.0000000  -0.0000000  -0.0000838   0.0000000  -0.0000000   0.0002078
   31  -0.0002787  -0.0002381   0.0000000  -0.0004635  -0.0003389   0.0000000
   32  -0.0011879  -0.0009151  -0.0000000  -0.0002615  -0.0001601   0.0000000
   33   0.0000000  -0.0000000   0.0001501   0.0000000   0.0000000  -0.0000388
   34  -0.0036857  -0.0000179   0.0000000  -0.0014783   0.0001285  -0.0000000
   35  -0.0058742   0.0022305  -0.0000000  -0.0001282   0.0000983  -0.0000000
   36   0.0000000   0.0000000  -0.0019635  -0.0000000   0.0000000   0.0000334
           25          26          27          28          29          30
    1   0.0032423  -0.0030005   0.0000000  -0.0000645  -0.0000215   0.0000000
    2  -0.0002609  -0.0018066  -0.0000000   0.0000023   0.0007339   0.0000000
    3  -0.0000000   0.0000000   0.0029492  -0.0000000   0.0000000  -0.0010106
    4  -0.0135416   0.0220062  -0.0000000  -0.0022764  -0.0022636  -0.0000000
    5   0.0113853  -0.0146749   0.0000000   0.0000524   0.0019157  -0.0000000
    6   0.0000000  -0.0000000   0.0013817  -0.0000000  -0.0000000   0.0034737
    7  -0.0640981   0.0224336   0.0000000  -0.0011768  -0.0045983  -0.0000000
    8   0.0222140  -0.0389957   0.0000000  -0.0194731  -0.0321195   0.0000000
    9  -0.0000000   0.0000000  -0.0234658  -0.0000000  -0.0000000   0.0015682
   10  -0.0272820   0.0014281   0.0000000  -0.0299817  -0.0000929   0.0000000
   11   0.0116284   0.0009560  -0.0000000  -0.0000370  -0.1396604  -0.0000000
   12   0.0000000   0.0000000   0.0011644   0.0000000   0.0000000  -0.0186468
   13  -0.0001866  -0.0013612   0.0000000  -0.0011349   0.0046366  -0.0000000
   14  -0.0034593   0.0003463  -0.0000000   0.0195663  -0.0323562   0.0000000
   15  -0.0000000   0.0000000   0.0027210  -0.0000000  -0.0000000   0.0015964
   16  -0.0007717   0.0003491  -0.0000000  -0.0022610   0.0022830  -0.0000000
   17  -0.0002562  -0.0002087   0.0000000  -0.0000337   0.0019378   0.0000000
   18   0.0000000  -0.0000000  -0.0008572  -0.0000000   0.0000000   0.0034778
   19  -0.0002740   0.0011881   0.0000000   0.0002415  -0.0000001  -0.0000000
   20   0.0002263  -0.0009182   0.0000000   0.0000012  -0.0026282  -0.0000000
   21  -0.0000000   0.0000000   0.0001529   0.0000000  -0.0000000  -0.0000838
   22   0.0011172   0.0048474   0.0000000  -0.0000099  -0.0000430   0.0000000
   23  -0.0019691  -0.0104587  -0.0000000  -0.0008729  -0.0006394  -0.0000000
   24   0.0000000  -0.0000000   0.0000935   0.0000000  -0.0000000   0.0002078
   25   0.1132217  -0.0382879  -0.0000000  -0.0104543  -0.0019797  -0.0000000
   26  -0.0382879   0.0672412  -0.0000000  -0.0094489  -0.0014325   0.0000000
   27  -0.0000000  -0.0000000   0.0154363   0.0000000  -0.0000000   0.0003370
   28  -0.0104543  -0.0094489   0.0000000   0.0573703   0.0001023   0.0000000
   29  -0.0019797  -0.0014325  -0.0000000   0.0001023   0.2062961  -0.0000000
   30  -0.0000000   0.0000000   0.0003370   0.0000000  -0.0000000   0.0085616
   31  -0.0005063  -0.0004185   0.0000000  -0.0102410   0.0019352  -0.0000000
   32   0.0004193   0.0001143   0.0000000   0.0092765  -0.0014139  -0.0000000
   33  -0.0000000  -0.0000000   0.0001240   0.0000000  -0.0000000   0.0003082
   34  -0.0004664   0.0002646   0.0000000  -0.0000115   0.0000415   0.0000000
   35   0.0003398  -0.0001623   0.0000000   0.0008647  -0.0006335  -0.0000000
   36   0.0000000  -0.0000000  -0.0000369  -0.0000000   0.0000000   0.0002105
           31          32          33          34          35          36
    1   0.0032413   0.0029736   0.0000000  -0.0362205   0.0050906  -0.0000000
    2   0.0002437  -0.0018154   0.0000000   0.0237647  -0.0019073  -0.0000000
    3  -0.0000000  -0.0000000   0.0029377   0.0000000   0.0000000   0.0048585
    4  -0.0007568  -0.0003337  -0.0000000   0.0013278  -0.0019816  -0.0000000
    5   0.0002675  -0.0002044  -0.0000000  -0.0053658   0.0006856  -0.0000000
    6  -0.0000000  -0.0000000  -0.0008532  -0.0000000  -0.0000000   0.0029249
    7  -0.0001517   0.0013478   0.0000000  -0.0001790   0.0002696   0.0000000
    8   0.0034481   0.0003437  -0.0000000   0.0011902  -0.0007089   0.0000000
    9   0.0000000  -0.0000000   0.0027173  -0.0000000  -0.0000000  -0.0009162
   10  -0.0268494  -0.0013499  -0.0000000   0.0014541  -0.0023923  -0.0000000
   11  -0.0114605   0.0009587   0.0000000  -0.0005083  -0.0018562   0.0000000
   12   0.0000000  -0.0000000   0.0010847  -0.0000000  -0.0000000   0.0033874
   13  -0.0638942  -0.0216859  -0.0000000  -0.0100005   0.0244029  -0.0000000
   14  -0.0215916  -0.0388702  -0.0000000   0.0104141  -0.0178960   0.0000000
   15   0.0000000   0.0000000  -0.0233411  -0.0000000  -0.0000000   0.0009311
   16  -0.0136385  -0.0219061  -0.0000000  -0.1118759   0.0529546   0.0000000
   17  -0.0113966  -0.0145873  -0.0000000   0.0504763  -0.0624806  -0.0000000
   18  -0.0000000   0.0000000   0.0013781   0.0000000   0.0000000  -0.0184007
   19  -0.0002787  -0.0011879   0.0000000  -0.0036857  -0.0058742   0.0000000
   20  -0.0002381  -0.0009151  -0.0000000  -0.0000179   0.0022305   0.0000000
   21   0.0000000  -0.0000000   0.0001501   0.0000000  -0.0000000  -0.0019635
   22  -0.0004635  -0.0002615   0.0000000  -0.0014783  -0.0001282  -0.0000000
   23  -0.0003389  -0.0001601   0.0000000   0.0001285   0.0000983   0.0000000
   24   0.0000000   0.0000000  -0.0000388  -0.0000000  -0.0000000   0.0000334
   25  -0.0005063   0.0004193  -0.0000000  -0.0004664   0.0003398   0.0000000
   26  -0.0004185   0.0001143  -0.0000000   0.0002646  -0.0001623  -0.0000000
   27   0.0000000   0.0000000   0.0001240   0.0000000   0.0000000  -0.0000369
   28  -0.0102410   0.0092765   0.0000000  -0.0000115   0.0008647  -0.0000000
   29   0.0019352  -0.0014139  -0.0000000   0.0000415  -0.0006335   0.0000000
   30  -0.0000000  -0.0000000   0.0003082   0.0000000  -0.0000000   0.0002105
   31   0.1124214   0.0376270   0.0000000   0.0011176   0.0019228   0.0000000
   32   0.0376270   0.0672124  -0.0000000  -0.0049193  -0.0106626   0.0000000
   33   0.0000000  -0.0000000   0.0154074   0.0000000   0.0000000   0.0001256
   34   0.0011176  -0.0049193   0.0000000   0.1600184  -0.0754686   0.0000000
   35   0.0019228  -0.0106626   0.0000000  -0.0754686   0.0932930   0.0000000
   36   0.0000000   0.0000000   0.0001256   0.0000000   0.0000000   0.0088457
 **********************************************************************
 **                                                                  **
 **                       VIBRATIONAL ANALYSIS                       **
 **                       --------------------                       **
 **                                                                  **
 **        VIBRATIONAL FREQUENCIES (CM**-1) AND NORMAL MODES         **
 **     FORCE CONSTANTS (mDYN/ANGSTROM) AND REDUCED MASSES (AMU)     **
 **                  INFRARED INTENSITIES (KM/MOL)                   **
 **                                                                  **
 **********************************************************************


 Mode:                 1                      2                      3
 Frequency:        41.12                  45.49                  86.18
 Force Cnst:      0.0874                 0.1027                 0.0917
 Red. Mass:      87.7430                84.2117                20.9663
 IR Active:          YES                    YES                    YES
 IR Intens:        0.000                  0.003                  0.147
 Raman Active:       YES                    YES                    YES
               X      Y      Z        X      Y      Z        X      Y      Z
 C          0.000 -0.000  0.000   -0.000 -0.000  0.113   -0.000 -0.000  0.431
 C         -0.000 -0.000  0.128    0.000  0.000  0.025   -0.000  0.000  0.197
 C          0.000 -0.000 -0.041    0.000  0.000 -0.040    0.000  0.000  0.072
 C         -0.000  0.000  0.000    0.000  0.000  0.115    0.000 -0.000  0.070
 C         -0.000 -0.000  0.039    0.000 -0.000 -0.040    0.000 -0.000  0.072
 C          0.000 -0.000 -0.128    0.000  0.000  0.025   -0.000  0.000  0.197
 F         -0.000 -0.000  0.001   -0.000 -0.000  0.275   -0.000 -0.000  0.810
 Br        -0.000  0.000  0.604   -0.000  0.000  0.122   -0.000  0.000 -0.180
 I          0.000  0.000 -0.343    0.000 -0.000 -0.351    0.000 -0.000  0.007
 Br        -0.000  0.000  0.003   -0.000  0.000  0.785    0.000 -0.000 -0.013
 I         -0.000 -0.000  0.341    0.000  0.000 -0.352    0.000  0.000  0.007
 Br         0.000  0.000 -0.604   -0.000 -0.000  0.127   -0.000 -0.000 -0.180
 TransDip   0.000 -0.000 -0.000    0.000  0.000 -0.002    0.000 -0.000 -0.012

 Mode:                 4                      5                      6
 Frequency:       114.97                 127.52                 131.05
 Force Cnst:      0.6336                 0.8384                 0.7051
 Red. Mass:      81.3545                87.5100                69.6794
 IR Active:          YES                    YES                    YES
 IR Intens:        0.521                  0.234                  0.056
 Raman Active:       YES                    YES                    YES
               X      Y      Z        X      Y      Z        X      Y      Z
 C          0.001  0.208  0.000   -0.031  0.014  0.000   -0.001 -0.204 -0.000
 C          0.021  0.214  0.000   -0.084 -0.039  0.000   -0.007 -0.148 -0.000
 C         -0.012  0.208  0.000   -0.176 -0.007  0.000    0.034 -0.156 -0.000
 C          0.003  0.248  0.000   -0.168  0.012  0.000   -0.007 -0.153 -0.000
 C          0.019  0.208  0.000   -0.170  0.030  0.000   -0.048 -0.155  0.000
 C         -0.016  0.212  0.000   -0.085  0.061  0.000    0.001 -0.145  0.000
 F         -0.001  0.212  0.000    0.080  0.015  0.000    0.003 -0.204 -0.000
 Br         0.034  0.225 -0.000    0.201 -0.503 -0.000   -0.396  0.399  0.000
 I         -0.401 -0.302 -0.000   -0.072  0.411 -0.000    0.142 -0.123  0.000
 Br        -0.004  0.273 -0.000   -0.084  0.015  0.000   -0.001 -0.195  0.000
 I          0.406 -0.290  0.000   -0.043 -0.406 -0.000   -0.149 -0.157 -0.000
 Br        -0.039  0.207 -0.000    0.158  0.466 -0.000    0.412  0.440  0.000
 TransDip  -0.000 -0.023 -0.000    0.015 -0.001 -0.000    0.001  0.008  0.000

 Mode:                 7                      8                      9
 Frequency:       145.77                 169.29                 178.67
 Force Cnst:      1.0435                 1.3070                 1.2277
 Red. Mass:      83.3496                77.4010                65.2732
 IR Active:          YES                    YES                    YES
 IR Intens:        0.004                  0.092                  0.080
 Raman Active:       YES                    YES                    YES
               X      Y      Z        X      Y      Z        X      Y      Z
 C         -0.064  0.003  0.000    0.007  0.131  0.000    0.256 -0.002  0.000
 C         -0.047  0.051  0.000    0.104  0.173 -0.000    0.288  0.122  0.000
 C         -0.080  0.077  0.000    0.119  0.164 -0.000    0.068  0.093  0.000
 C         -0.019  0.003  0.000    0.003  0.302  0.000    0.077 -0.006  0.000
 C         -0.080 -0.072  0.000   -0.112  0.160  0.000    0.073 -0.099  0.000
 C         -0.048 -0.046  0.000   -0.088  0.168  0.000    0.293 -0.128  0.000
 F         -0.105  0.003 -0.000    0.004  0.145 -0.000    0.116 -0.002 -0.000
 Br         0.040 -0.109 -0.000    0.271  0.078 -0.000    0.362  0.348 -0.000
 I         -0.273 -0.078 -0.000    0.342 -0.243 -0.000   -0.250  0.131 -0.000
 Br         0.875  0.003  0.000   -0.006  0.452 -0.000   -0.142 -0.009 -0.000
 I         -0.269  0.074 -0.000   -0.353 -0.250 -0.000   -0.236 -0.121 -0.000
 Br         0.034  0.110 -0.000   -0.253  0.061 -0.000    0.373 -0.353 -0.000
 TransDip   0.002 -0.000 -0.000   -0.000 -0.010 -0.000   -0.009  0.000 -0.000

 Mode:                10                     11                     12
 Frequency:       183.09                 238.22                 282.41
 Force Cnst:      0.2674                 2.4511                 0.9325
 Red. Mass:      13.5392                73.3100                19.8444
 IR Active:          YES                    YES                    YES
 IR Intens:        0.112                  0.001                  0.289
 Raman Active:       YES                    YES                    YES
               X      Y      Z        X      Y      Z        X      Y      Z
 C         -0.000 -0.000  0.224   -0.000 -0.084 -0.000    0.214  0.000 -0.000
 C         -0.000 -0.000  0.365   -0.103 -0.101 -0.000    0.089 -0.171 -0.000
 C         -0.000 -0.000  0.427    0.007 -0.008 -0.000    0.022 -0.121 -0.000
 C         -0.000 -0.000  0.452    0.000  0.168  0.000   -0.042 -0.000  0.000
 C         -0.000  0.000  0.428   -0.008 -0.008  0.000    0.023  0.121  0.000
 C         -0.000  0.000  0.365    0.101 -0.101  0.000    0.089  0.172  0.000
 F         -0.000 -0.000 -0.324   -0.000 -0.087  0.000    0.905  0.000  0.000
 Br        -0.000 -0.000 -0.036   -0.436 -0.287  0.000   -0.108  0.024  0.000
 I          0.000 -0.000 -0.047    0.000  0.002  0.000   -0.029  0.032  0.000
 Br         0.000 -0.000 -0.041    0.001  0.609 -0.000    0.031 -0.000 -0.000
 I          0.000  0.000 -0.047   -0.000  0.002 -0.000   -0.029 -0.032 -0.000
 Br        -0.000  0.000 -0.036    0.436 -0.287 -0.000   -0.107 -0.024 -0.000
 TransDip   0.000  0.000 -0.011   -0.000  0.001 -0.000   -0.017 -0.000 -0.000

 Mode:                13                     14                     15
 Frequency:       316.65                 352.13                 357.17
 Force Cnst:      0.7217                 0.9112                 1.3591
 Red. Mass:      12.2172                12.4720                18.0821
 IR Active:          YES                    YES                    YES
 IR Intens:        0.000                  0.937                  0.042
 Raman Active:       YES                    YES                    YES
               X      Y      Z        X      Y      Z        X      Y      Z
 C         -0.000 -0.000  0.001    0.000 -0.000 -0.452   -0.000  0.522 -0.000
 C          0.000 -0.000 -0.508    0.000 -0.000 -0.371   -0.121  0.284 -0.000
 C          0.000 -0.000 -0.490    0.000 -0.000  0.242   -0.073  0.226  0.000
 C         -0.000  0.000 -0.003   -0.000 -0.000  0.593    0.000  0.087  0.000
 C         -0.000 -0.000  0.490   -0.000 -0.000  0.244    0.074  0.227  0.000
 C         -0.000 -0.000  0.509   -0.000 -0.000 -0.368    0.120  0.284 -0.000
 F         -0.000 -0.000 -0.000   -0.000 -0.000  0.227   -0.001  0.606  0.000
 Br         0.000  0.000  0.030    0.000  0.000  0.012   -0.085 -0.067  0.000
 I         -0.000  0.000  0.020   -0.000  0.000 -0.009    0.032 -0.036 -0.000
 Br         0.000 -0.000  0.000    0.000  0.000 -0.032   -0.000 -0.146 -0.000
 I          0.000  0.000 -0.020    0.000  0.000 -0.009   -0.032 -0.035 -0.000
 Br        -0.000  0.000 -0.030   -0.000  0.000  0.012    0.085 -0.066  0.000
 TransDip   0.000 -0.000 -0.000   -0.000  0.000 -0.031    0.000 -0.007 -0.000

 Mode:                16                     17                     18
 Frequency:       504.23                 562.22                 594.10
 Force Cnst:      2.0249                 2.2422                 2.5110
 Red. Mass:      13.5176                12.0397                12.0744
 IR Active:          YES                    YES                    YES
 IR Intens:       15.175                  0.000                  3.602
 Raman Active:       YES                    YES                    YES
               X      Y      Z        X      Y      Z        X      Y      Z
 C          0.137 -0.001 -0.000    0.000  0.000 -0.002   -0.000 -0.000  0.329
 C          0.197  0.088 -0.000    0.000 -0.000  0.490   -0.000  0.000 -0.013
 C          0.504  0.100  0.000    0.000 -0.000 -0.509    0.000  0.000 -0.472
 C          0.579  0.001  0.000    0.000  0.000 -0.002   -0.000  0.000  0.665
 C          0.504 -0.099 -0.000   -0.000  0.000  0.511    0.000 -0.000 -0.468
 C          0.197 -0.088  0.000    0.000  0.000 -0.490   -0.000 -0.000 -0.014
 F         -0.080 -0.001  0.000   -0.000  0.000  0.000    0.000 -0.000 -0.083
 Br        -0.068 -0.052  0.000   -0.000 -0.000 -0.013    0.000  0.000  0.005
 I         -0.042  0.011 -0.000   -0.000  0.000  0.008    0.000 -0.000  0.007
 Br        -0.032 -0.000 -0.000   -0.000 -0.000  0.000   -0.000 -0.000 -0.015
 I         -0.042 -0.011 -0.000    0.000 -0.000 -0.008    0.000  0.000  0.006
 Br        -0.068  0.052  0.000   -0.000  0.000  0.013    0.000 -0.000  0.005
 TransDip   0.125  0.000 -0.000    0.000 -0.000 -0.000   -0.000  0.000  0.061

 Mode:                19                     20                     21
 Frequency:       622.54                 681.88                 683.72
 Force Cnst:      2.9186                 3.7659                 3.3279
 Red. Mass:      12.7816                13.7469                12.0824
 IR Active:          YES                    YES                    YES
 IR Intens:       13.293                 48.724                  0.003
 Raman Active:       YES                    YES                    YES
               X      Y      Z        X      Y      Z        X      Y      Z
 C          0.458  0.000  0.000    0.000 -0.167  0.000   -0.000  0.000  0.710
 C          0.325 -0.313  0.000    0.158  0.266 -0.000   -0.000 -0.000 -0.445
 C         -0.012 -0.356 -0.000    0.139  0.376  0.000   -0.000 -0.000  0.195
 C         -0.209 -0.001  0.000   -0.001  0.546 -0.000   -0.000 -0.000 -0.114
 C         -0.011  0.355 -0.000   -0.140  0.378  0.000    0.000 -0.000  0.195
 C          0.326  0.312  0.000   -0.159  0.269 -0.000    0.000 -0.000 -0.446
 F         -0.291  0.000 -0.000   -0.000 -0.384 -0.000    0.000  0.000 -0.104
 Br        -0.031  0.002 -0.000   -0.028 -0.030  0.000    0.000  0.000  0.007
 I         -0.006  0.013  0.000    0.003 -0.005 -0.000   -0.000  0.000 -0.001
 Br         0.017  0.000 -0.000    0.000 -0.085  0.000    0.000  0.000 -0.000
 I         -0.006 -0.013  0.000   -0.003 -0.005  0.000    0.000  0.000 -0.001
 Br        -0.031 -0.002 -0.000    0.028 -0.030  0.000   -0.000  0.000  0.007
 TransDip   0.117 -0.000  0.000   -0.000  0.224  0.000    0.000 -0.000  0.002

 Mode:                22                     23                     24
 Frequency:       779.04                 882.87                1084.44
 Force Cnst:      4.4311                 5.8644                 8.5101
 Red. Mass:      12.3920                12.7695                12.2821
 IR Active:          YES                    YES                    YES
 IR Intens:        1.202                 13.424                  5.329
 Raman Active:       YES                    YES                    YES
               X      Y      Z        X      Y      Z        X      Y      Z
 C          0.312 -0.000  0.000   -0.001 -0.085  0.000   -0.000 -0.256  0.000
 C          0.384  0.315  0.000    0.187 -0.159  0.000    0.568  0.188  0.000
 C         -0.270  0.341 -0.000    0.513 -0.224  0.000   -0.078  0.034 -0.000
 C         -0.152  0.002 -0.000    0.000  0.388 -0.000   -0.002 -0.420  0.000
 C         -0.275 -0.341 -0.000   -0.510 -0.222 -0.000    0.080  0.032  0.000
 C          0.384 -0.314  0.000   -0.189 -0.155  0.000   -0.567  0.188 -0.000
 F          0.012  0.000 -0.000   -0.000  0.314 -0.000   -0.000  0.164 -0.000
 Br        -0.045 -0.026 -0.000   -0.007 -0.004 -0.000   -0.020 -0.012  0.000
 I          0.011 -0.006  0.000   -0.010  0.008 -0.000   -0.001  0.001  0.000
 Br        -0.006 -0.000  0.000   -0.000 -0.022  0.000    0.000  0.017 -0.000
 I          0.011  0.006  0.000    0.010  0.007  0.000    0.001  0.001 -0.000
 Br        -0.045  0.025 -0.000    0.007 -0.004  0.000    0.020 -0.012 -0.000
 TransDip   0.035 -0.000  0.000   -0.001 -0.117  0.000    0.002  0.074  0.000

 Mode:                25                     26                     27
 Frequency:      1187.16                1241.60                1312.80
 Force Cnst:     10.2850                10.8997                12.2118
 Red. Mass:      12.3860                12.0005                12.0264
 IR Active:          YES                    YES                    YES
 IR Intens:        2.653                  4.075                 84.030
 Raman Active:       YES                    YES                    YES
               X      Y      Z        X      Y      Z        X      Y      Z
 C          0.008 -0.329  0.000    0.355  0.009  0.000    0.266  0.004  0.000
 C          0.097 -0.279  0.000   -0.173  0.301 -0.000   -0.122 -0.430 -0.000
 C         -0.446  0.039 -0.000   -0.258 -0.339 -0.000   -0.225  0.339 -0.000
 C          0.014  0.518 -0.000    0.524 -0.010  0.000    0.432  0.001  0.000
 C          0.431  0.054  0.000   -0.276  0.331 -0.000   -0.223 -0.346 -0.000
 C         -0.104 -0.292  0.000   -0.173 -0.285 -0.000   -0.126  0.435 -0.000
 F          0.000  0.225 -0.000    0.005 -0.006 -0.000   -0.044 -0.002 -0.000
 Br         0.003  0.005 -0.000   -0.001  0.000 -0.000    0.006  0.007  0.000
 I          0.005 -0.001  0.000    0.000 -0.000  0.000    0.001 -0.002  0.000
 Br        -0.000 -0.018  0.000   -0.000  0.000  0.000   -0.005  0.000  0.000
 I         -0.005 -0.001 -0.000    0.000  0.000  0.000    0.001  0.002 -0.000
 Br        -0.003  0.005 -0.000   -0.001 -0.001 -0.000    0.006 -0.007 -0.000
 TransDip  -0.002  0.052  0.000   -0.065  0.002  0.000   -0.294  0.004  0.000

 Mode:                28                     29                     30
 Frequency:      1378.74                1534.06                1538.45
 Force Cnst:     13.8185                16.7051                16.7412
 Red. Mass:      12.3382                12.0479                12.0052
 IR Active:          YES                    YES                    YES
 IR Intens:      249.233                 13.488                  1.534
 Raman Active:       YES                    YES                    YES
               X      Y      Z        X      Y      Z        X      Y      Z
 C         -0.007  0.609  0.000    0.036  0.469  0.000    0.652 -0.023  0.000
 C          0.263  0.098  0.000    0.186 -0.444  0.000   -0.373  0.117 -0.000
 C         -0.182 -0.371 -0.000    0.088  0.359 -0.000    0.227  0.106 -0.000
 C         -0.005  0.296 -0.000   -0.019 -0.154 -0.000   -0.386  0.011 -0.000
 C          0.187 -0.368  0.000   -0.065  0.345 -0.000    0.239 -0.147 -0.000
 C         -0.255  0.095 -0.000   -0.226 -0.453  0.000   -0.353 -0.070  0.000
 F          0.000 -0.217 -0.000   -0.001 -0.082 -0.000   -0.025  0.004 -0.000
 Br        -0.008 -0.002 -0.000   -0.003  0.001 -0.000    0.001  0.000 -0.000
 I          0.001  0.002 -0.000   -0.001 -0.000  0.000    0.001 -0.001  0.000
 Br         0.000 -0.003  0.000    0.000 -0.001  0.000    0.001  0.000  0.000
 I         -0.001  0.001  0.000    0.001 -0.000  0.000    0.001  0.001  0.000
 Br         0.008 -0.002 -0.000    0.003  0.001 -0.000    0.001 -0.000 -0.000
 TransDip   0.003  0.506  0.000    0.001  0.118  0.000    0.039 -0.004  0.000

 STANDARD THERMODYNAMIC QUANTITIES AT   298.15 K  AND     1.00 ATM

   This Molecule has  0 Imaginary Frequencies
   Zero point vibrational energy:       24.814 kcal/mol

   Atom    1 Element C  Has Mass   12.00000
   Atom    2 Element C  Has Mass   12.00000
   Atom    3 Element C  Has Mass   12.00000
   Atom    4 Element C  Has Mass   12.00000
   Atom    5 Element C  Has Mass   12.00000
   Atom    6 Element C  Has Mass   12.00000
   Atom    7 Element F  Has Mass   18.99840
   Atom    8 Element Br Has Mass   78.91830
   Atom    9 Element I  Has Mass  126.90440
   Atom   10 Element Br Has Mass   78.91830
   Atom   11 Element I  Has Mass  126.90440
   Atom   12 Element Br Has Mass   78.91830
   Molecular Mass:   581.562100 amu
   Principal axes and moments of inertia in amu*Bohr^2:
                             1           2           3
    Eigenvalues --     7466.55367 13266.29271 20732.84637
          X               1.00000     0.00005     0.00000
          Y              -0.00005     1.00000     0.00000
          Z               0.00000    -0.00000     1.00000
   Rotational Symmetry Number is   1
   The Molecule is an Asymmetric Top
   Translational Enthalpy:        0.889 kcal/mol
   Rotational Enthalpy:           0.889 kcal/mol
   Vibrational Enthalpy:         31.220 kcal/mol
   gas constant (RT):             0.592 kcal/mol
   Translational Entropy:        44.966  cal/mol.K
   Rotational Entropy:           35.972  cal/mol.K
   Vibrational Entropy:          43.091  cal/mol.K

   Total Enthalpy:               33.590 kcal/mol
   Total Entropy:               124.029  cal/mol.K

 ======================================================================

 STANDARD THERMODYNAMIC QUANTITIES FOR ANHARMONIC VIBRATION -- TOSH

   Zero point vibrational energy: ************ kcal/mol

   Vibrational Enthalpy:       Infinity kcal/mol
   Vibrational Entropy:             NaN  cal/mol.K

   Total Enthalpy:             Infinity kcal/mol
   Total Entropy:                   NaN  cal/mol.K

 ======================================================================

 STANDARD THERMODYNAMIC QUANTITIES FOR ANHARMONIC VIBRATION -- VPT2

   Zero point vibrational energy: ************ kcal/mol

   Vibrational Enthalpy:       Infinity kcal/mol
   Vibrational Entropy:             NaN  cal/mol.K

   Total Enthalpy:             Infinity kcal/mol
   Total Entropy:                   NaN  cal/mol.K

 ======================================================================

Archival summary:
1\1\february\FREQ\ProcedureUnspecified\BasisUnspecified\2r316\taweetha\MonDec208:27:232019MonDec208:27:232019\0\\#,FREQ,ProcedureUnspecified,BasisUnspecified,\\0,1\I\C,1,2.12605\C,2,1.4018,1,119.461\C,3,1.39087,2,119.405,1,-180,0\F,4,1.33549,3,119.014,2,-180,0\C,4,1.39067,3,121.93,2,-0,0\C,6,1.40194,4,119.399,3,-0,0\C,7,1.4079,6,119.224,4,0,0\Br,3,1.89804,2,123.919,1,-0,0\Br,6,1.8985,4,116.646,3,-180,0\Br,8,1.90493,7,119.528,6,180,0\I,7,2.13202,6,119.185,4,180,0\\\@

 Total job time:  1013.60s(wall), 5803.33s(cpu) 
 Mon Dec  2 08:27:23 2019

        *************************************************************
        *                                                           *
        *  Thank you very much for using Q-Chem.  Have a nice day.  *
        *                                                           *
        *************************************************************
