# Supplementary material for: Geometric and energetic data from quantum chemical calculations of halobenzenes and xylenes
Source: Data Brief. 2020 Mar 5;30:105386. doi: 10.1016/j.dib.2020.105386 (PMC7114895; doi:10.1016/j.dib.2020.105386)
Supplement: Supplementary file 1 [file mmc1.zip › halobenzene/B3LYP/FBrIBrII.out]

                  Welcome to Q-Chem
     A Quantum Leap Into The Future Of Chemistry


 Q-Chem 5.2 (devel), Q-Chem, Inc., Pleasanton, CA (2019)

 Yihan Shao,  Zhengting Gan,  E. Epifanovsky,  A. T. B. Gilbert,  M. Wormit,  
 J. Kussmann,  A. W. Lange,  A. Behn,  Jia Deng,  Xintian Feng,  D. Ghosh,  
 M. Goldey,  P. R. Horn,  L. D. Jacobson,  I. Kaliman,  T. Kus,  A. Landau,  
 Jie Liu,  E. I. Proynov,  R. M. Richard,  R. P. Steele,  E. J. Sundstrom,  
 H. L. Woodcock III,  P. M. Zimmerman,  D. Zuev,  B. Albrecht,  E. Alguire,  
 S. A. Baeppler,  D. Barton,  Z. Benda,  Y. A. Bernard,  E. J. Berquist,  
 K. B. Bravaya,  H. Burton,  D. Casanova,  Chun-Min Chang,  Yunqing Chen,  
 A. Chien,  K. D. Closser,  M. P. Coons,  S. Coriani,  S. Dasgupta,  
 A. L. Dempwolff,  M. Diedenhofen,  Hainam Do,  R. G. Edgar,  Po-Tung Fang,  
 S. Faraji,  S. Fatehi,  Qingguo Feng,  K. D. Fenk,  J. Fosso-Tande,  
 J. Gayvert,  Qinghui Ge,  A. Ghysels,  G. Gidofalvi,  J. Gomes,  
 J. Gonthier,  A. Gunina,  D. Hait,  M. W. D. Hanson-Heine,  
 P. H. P. Harbach,  A. W. Hauser,  M. F. Herbst,  J. E. Herr,  
 E. G. Hohenstein,  Z. C. Holden,  Kerwin Hui,  B. C. Huynh,  T.-C. Jagau,  
 Hyunjun Ji,  B. Kaduk,  K. Khistyaev,  Jaehoon Kim,  P. Klunzinger,  K. Koh,  
 D. Kosenkov,  L. Koulias,  T. Kowalczyk,  C. M. Krauter,  A. Kunitsa,  
 Ka Un Lao,  A. Laurent,  K. V. Lawler,  Joonho Lee,  D. Lefrancois,  
 S. Lehtola,  D. S. Levine,  Yi-Pei Li,  You-Sheng Lin,  Fenglai Liu,  
 E. Livshits,  A. Luenser,  P. Manohar,  E. Mansoor,  S. F. Manzer,  
 Shan-Ping Mao,  Yuezhi Mao,  N. Mardirossian,  A. V. Marenich,  
 T. Markovich,  L. A. Martinez-Martinez,  S. A. Maurer,  N. J. Mayhall,  
 S. C. McKenzie,  J.-M. Mewes,  P. Morgante,  A. F. Morrison,  
 J. W. Mullinax,  K. Nanda,  T. S. Nguyen-Beck,  R. Olivares-Amaya,  
 J. A. Parkhill,  Zheng Pei,  T. M. Perrine,  F. Plasser,  P. Pokhilko,  
 S. Prager,  A. Prociuk,  E. Ramos,  D. R. Rehn,  F. Rob,  M. Scheurer,  
 M. Schneider,  N. Sergueev,  S. M. Sharada,  S. Sharma,  D. W. Small,  
 T. Stauch,  T. Stein,  Yu-Chuan Su,  A. J. W. Thom,  A. Tkatchenko,  
 T. Tsuchimochi,  N. M. Tubman,  L. Vogt,  M. L. Vidal,  O. Vydrov,  
 M. A. Watson,  J. Wenzel,  M. de Wergifosse,  T. A. Wesolowski,  A. White,  
 J. Witte,  A. Yamada,  Jun Yang,  K. Yao,  S. Yeganeh,  S. R. Yost,  
 Zhi-Qiang You,  A. Zech,  Igor Ying Zhang,  Xing Zhang,  Yan Zhao,  
 Ying Zhu,  B. R. Brooks,  G. K. L. Chan,  C. J. Cramer,  M. S. Gordon,  
 W. J. Hehre,  A. Klamt,  M. W. Schmidt,  C. D. Sherrill,  D. G. Truhlar,  
 A. Aspuru-Guzik,  R. Baer,  A. T. Bell,  N. A. Besley,  Jeng-Da Chai,  
 A. E. DePrince, III,  R. A. DiStasio Jr.,  A. Dreuw,  B. D. Dunietz,  
 T. R. Furlani,  Chao-Ping Hsu,  Yousung Jung,  Jing Kong,  D. S. Lambrecht,  
 WanZhen Liang,  C. Ochsenfeld,  V. A. Rassolov,  L. V. Slipchenko,  
 J. E. Subotnik,  T. Van Voorhis,  J. M. Herbert,  A. I. Krylov,  
 P. M. W. Gill,  M. Head-Gordon

 Contributors to earlier versions of Q-Chem not listed above: 
 R. D. Adamson,  B. Austin,  J. Baker,  G. J. O. Beran,  K. Brandhorst,  
 S. T. Brown,  E. F. C. Byrd,  A. K. Chakraborty,  C.-L. Cheng,  
 Siu Hung Chien,  D. M. Chipman,  D. L. Crittenden,  H. Dachsel,  
 R. J. Doerksen,  A. D. Dutoi,  L. Fusti-Molnar,  W. A. Goddard III,  
 A. Golubeva-Zadorozhnaya,  S. R. Gwaltney,  G. Hawkins,  A. Heyden,  
 S. Hirata,  G. Kedziora,  F. J. Keil,  C. Kelley,  Jihan Kim,  R. A. King,  
 R. Z. Khaliullin,  P. P. Korambath,  W. Kurlancheek,  A. M. Lee,  M. S. Lee,  
 S. V. Levchenko,  Ching Yeh Lin,  D. Liotard,  R. C. Lochan,  I. Lotan,  
 P. E. Maslen,  N. Nair,  D. P. O'Neill,  D. Neuhauser,  E. Neuscamman,  
 C. M. Oana,  R. Olson,  B. Peters,  R. Peverati,  P. A. Pieniazek,  
 Y. M. Rhee,  J. Ritchie,  M. A. Rohrdanz,  E. Rosta,  N. J. Russ,  
 H. F. Schaefer III,  N. E. Schultz,  N. Shenvi,  A. C. Simmonett,  A. Sodt,  
 D. Stuck,  K. S. Thanthiriwatte,  V. Vanovschi,  Tao Wang,  A. Warshel,  
 C. F. Williams,  Q. Wu,  X. Xu,  W. Zhang

 Please cite Q-Chem as follows:
 Y. Shao et al., Mol. Phys. 113, 184-215 (2015)
 DOI: 10.1080/00268976.2014.952696

 Q-Chem 5.2.1 for Intel X86 EM64T Linux

 Parts of Q-Chem use Armadillo 8.300.2 (Tropical Shenanigans).
 http://arma.sourceforge.net/

 Q-Chem begins on Mon Dec  2 08:27:23 2019  

Host: 
0

     Scratch files written to /scratch/taweetham/qchem1589//
NAlpha2: 274
NElect   274
Mult     1

Checking the input file for inconsistencies... 	...done.

--------------------------------------------------------------
User input:
--------------------------------------------------------------
$MOLECULE
0 1
C   
C	1	CC
C	2	CC	1	120.0		
C	3	CC	2	120.0	1	0.0
C	4	CC	3	120.0	2	0.0	
C	5 	CC	4	120.0	3	0.0
F	1	CF	2	120.0	3	180.0
Br	2	CBr	3	120.0	4	180.0
I	3	CI	4	120.0	5	180.0
Br	4	CBr	5	120.0	6	180.0
I	5	CI	6	120.0	1	180.0
I	6	CI	1	120.0	2	180.0

CC=1.39483
CH=1.08673
CF=1.33960
CCl=1.72090
CBr=1.89068
CI=2.07886
$END

$REM
   JOB_TYPE	OPTIMIZATION
   BASIS	6-311++G**
   METHOD	B3LYP
   MEM_TOTAL	64000
   SYM_IGNORE	TRUE
$END

--------------------------------------------------------------
 ----------------------------------------------------------------
             Standard Nuclear Orientation (Angstroms)
    I     Atom           X                Y                Z
 ----------------------------------------------------------------
    1      C       0.0000000000     0.0000000000     0.0000000000
    2      C       0.0000000000     0.0000000000     1.3948300000
    3      C       1.2079582140     0.0000000000     2.0922450000
    4      C       2.4159164279     0.0000000000     1.3948300000
    5      C       2.4159164279     0.0000000000    -0.0000000000
    6      C       1.2079582140     0.0000000000    -0.6974150000
    7      F      -1.1601276309    -0.0000000000    -0.6698000000
    8      Br     -1.6373769104    -0.0000000000     2.3401700000
    9      I       1.2079582140    -0.0000000000     4.1711050000
   10      Br      4.0532933383    -0.0000000000     2.3401700000
   11      I       4.2162619988    -0.0000000000    -1.0394300000
   12      I       1.2079582140    -0.0000000000    -2.7762750000
 ----------------------------------------------------------------
 Nuclear Repulsion Energy =        4167.32249114 hartrees
 There are      137 alpha and      137 beta electrons
 Requested basis set is 6-311++G(d,p)
 There are 152 shells and 436 basis functions

 Total QAlloc Memory Limit  64000 MB
 Mega-Array Size       188 MB
 MEM_STATIC part       192 MB
 A cutoff of  1.0D-11 yielded   6796 shell pairs
 There are     62010 function pairs (     69338 Cartesian)
 Smallest overlap matrix eigenvalue = 8.15E-07

 Q-Chem warning in module stvman/mkSTV.C, line 318:

 Overlap eigenvalue is smaller than square root of threshold
 Use THRESH >= 12 to get rid of this warning

 Linear dependence detected in AO basis
 Tighter screening thresholds may be required for diffuse basis sets
 Use S2THRESH > 14 and THRESH = 14 in case of SCF convergence issues
 Number of orthogonalized atomic orbitals = 435
 Maximum deviation from orthogonality = 7.507E-11

 Scale SEOQF with 1.000000e-01/1.000000e-01/1.000000e-01

 Standard Electronic Orientation quadrupole field applied
 Nucleus-field energy     =    -0.0000001292 hartrees
 Guess from superposition of atomic densities
 Warning:  Energy on first SCF cycle will be non-variational
 SAD guess density has 274.000000 electrons

 -----------------------------------------------------------------------
  General SCF calculation program by
  Eric Jon Sundstrom, Paul Horn, Yuezhi Mao, Dmitri Zuev, Alec White,
  David Stuck, Shaama M.S., Shane Yost, Joonho Lee, David Small,
  Daniel Levine, Susi Lehtola, Hugh Burton, Evgeny Epifanovsky,
  Bang C. Huynh
 -----------------------------------------------------------------------
 Exchange:     0.2000 Hartree-Fock + 0.0800 Slater + 0.7200 B88
 Correlation:  0.1900 VWN1RPA + 0.8100 LYP
 Using SG-1 standard quadrature grid
 using 6 threads for integral computing
 -------------------------------------------------------
 OpenMP Integral computing Module                
 Release: version 2.0, May 2017, Q-Chem Inc. Pleasanton 
 -------------------------------------------------------
 A restricted SCF calculation will be
 performed using DIIS
 SCF converges when DIIS error is below 1.0e-08
 ---------------------------------------
  Cycle       Energy         DIIS error
 ---------------------------------------
    1  -26237.7632982455      2.82e-02  
    2  -26235.2952105161      2.00e-03  
    3  -26235.1906036711      2.81e-03  
    4  -26235.3338234925      8.84e-04  
    5  -26235.3542547333      2.02e-04  
    6  -26235.3548282427      8.48e-05  
    7  -26235.3549614121      2.64e-05  
    8  -26235.3549763530      1.15e-05  
    9  -26235.3549790487      1.71e-06  
   10  -26235.3549790848      8.05e-07  
   11  -26235.3549790969      4.16e-07  
   12  -26235.3549791013      9.17e-08  
   13  -26235.3549791022      3.61e-08  
   14  -26235.3549791041      6.86e-09  Convergence criterion met
 ---------------------------------------
 SCF time:   CPU 296.68s  wall 54.00s 
 SCF   energy in the final basis set =   -26235.3549791041
 Total energy in the final basis set =   -26235.3549791041

 --------------------------------------------------------------

                    Orbital Energies (a.u.)
 --------------------------------------------------------------

 Alpha MOs
 -- Occupied --
**************************-482.8579-482.8551-176.3209-176.3189-176.3187
********-165.7227-165.7225-165.7224-165.7224-165.7206-165.7203-165.7203
******** -62.5108 -62.5082 -56.3315 -56.3288 -56.3273 -56.3270 -56.3248
-56.3244 -35.8175 -35.8156 -35.8153 -31.3108 -31.3089 -31.3086 -31.3047
-31.3043 -31.3029 -31.3026 -31.3023 -31.3020 -24.7292 -22.9613 -22.9599
-22.9596 -22.9593 -22.9591 -22.9580 -22.9577 -22.9576 -22.9573 -22.9553
-22.9553 -22.9534 -22.9534 -22.9531 -22.9531 -10.3140 -10.2765 -10.2764
-10.2677 -10.2676 -10.2655  -8.7197  -8.7173  -6.5519  -6.5494  -6.5381
 -6.5372  -6.5358  -6.5349  -6.3672  -6.3654  -6.3650  -4.7800  -4.7782
 -4.7779  -4.7649  -4.7641  -4.7634  -4.7629  -4.7623  -4.7617  -2.6626
 -2.6601  -2.6590  -2.6583  -2.6566  -2.6558  -2.6472  -2.6471  -2.6450
 -2.6449  -2.0461  -2.0442  -2.0440  -2.0412  -2.0407  -2.0397  -2.0393
 -2.0389  -2.0384  -2.0276  -2.0274  -2.0260  -2.0258  -2.0255  -2.0253
 -1.2721  -0.9400  -0.8669  -0.8485  -0.7924  -0.7713  -0.7214  -0.6872
 -0.6612  -0.6393  -0.6067  -0.5658  -0.5609  -0.5145  -0.4893  -0.4489
 -0.4434  -0.4384  -0.4184  -0.4080  -0.3770  -0.3721  -0.3592  -0.3404
 -0.3302  -0.3131  -0.3083  -0.2993  -0.2922  -0.2693  -0.2631  -0.2574
 -0.2465
 -- Virtual --
 -0.1013  -0.0706  -0.0599  -0.0577  -0.0369  -0.0115  -0.0079   0.0010
  0.0257   0.0280   0.0419   0.0502   0.0529   0.0580   0.0600   0.0644
  0.0756   0.0825   0.0868   0.0892   0.0949   0.1003   0.1113   0.1133
  0.1254   0.1289   0.1310   0.1331   0.1488   0.1583   0.1742   0.1785
  0.1811   0.1859   0.1896   0.1932   0.2021   0.2056   0.2111   0.2134
  0.2264   0.2303   0.2342   0.2425   0.2551   0.2584   0.2638   0.2757
  0.2765   0.3028   0.3102   0.3202   0.3328   0.3535   0.3663   0.3682
  0.3788   0.3805   0.3917   0.3948   0.4043   0.4112   0.4170   0.4181
  0.4261   0.4298   0.4319   0.4381   0.4520   0.4524   0.4735   0.4787
  0.4845   0.4959   0.5057   0.5064   0.5136   0.5251   0.5265   0.5435
  0.5438   0.5516   0.5616   0.5699   0.5827   0.6020   0.6025   0.6098
  0.6189   0.6258   0.6506   0.6625   0.6724   0.6883   0.7047   0.7072
  0.7241   0.7349   0.7507   0.7552   0.7698   0.7787   0.8011   0.8153
  0.8338   0.8469   0.8728   0.8759   0.9220   0.9373   0.9749   0.9831
  0.9946   1.0054   1.0734   1.0832   1.0846   1.0932   1.1126   1.1625
  1.1875   1.2105   1.2420   1.3055   1.3172   1.3298   1.3319   1.3629
  1.3742   1.3925   1.4169   1.4274   1.4526   1.4568   1.4688   1.4866
  1.5007   1.5246   1.5383   1.5591   1.5717   1.6193   1.7193   1.7207
  1.7476   1.7658   1.8138   1.8201   1.8440   1.8512   1.8935   2.0064
  2.0098   2.0224   2.0319   2.0742   2.1240   2.1402   2.1972   2.2026
  2.2266   2.2587   2.2902   2.3025   2.3397   2.3568   2.4670   2.5681
  2.6915   2.7029   2.7754   2.8126   2.8183   2.8741   2.9511   3.0282
  3.0431   3.0809   3.1263   3.1654   3.3796   3.3907   3.6267   3.7520
  3.7530   3.8029   3.8736   3.9350   3.9556   3.9576   3.9590   3.9700
  3.9903   3.9908   3.9983   4.0119   4.0205   4.0377   4.0438   4.0524
  4.0588   4.0665   4.0702   4.1077   4.1199   4.1506   4.1977   4.2466
  4.2599   4.2840   4.2864   4.3092   4.3954   4.4046   4.4433   4.5101
  4.6131   4.8281   4.8334   5.9918   6.0205   6.0385   6.0571   6.0989
  6.1265   6.1699   6.1727   6.2323   6.3029   6.4374   6.6926   6.7424
  6.7655   7.5476   7.5593   7.6734   7.6925   7.7492   7.7608  23.2031
 23.7789  23.7855  23.9487  23.9572  24.0454  27.8659  27.9121  27.9761
 28.3343  28.3560  28.3700  28.3850  28.4031  28.4219  28.4379  28.4487
 28.4724  28.5197  28.5288  28.5319  28.5352  28.5447  28.5564  28.5571
 28.5667  28.5715  28.5983  28.6254  28.6513  28.7011  28.7321  28.7700
 47.9683  48.0147  66.7732 127.8778 127.8944 127.9051 127.9217 127.9463
127.9583 127.9767 127.9817 128.0114 151.6611 151.7018 151.7598 289.7445
289.7562 289.8709 289.8927 289.9710 289.98241020.77581020.83521901.8242
********1901.9276
 --------------------------------------------------------------

          Ground-State Mulliken Net Atomic Charges

     Atom                 Charge (a.u.)
  ----------------------------------------
      1 C                    -0.662651
      2 C                     0.637454
      3 C                    -0.124242
      4 C                    -0.013504
      5 C                    -0.040989
      6 C                     0.439642
      7 F                    -0.105664
      8 Br                   -0.153402
      9 I                     0.105706
     10 Br                   -0.277787
     11 I                     0.103610
     12 I                     0.091828
  ----------------------------------------
  Sum of atomic charges =     0.000000

 -----------------------------------------------------------------
                    Cartesian Multipole Moments
 -----------------------------------------------------------------
    Charge (ESU x 10^10)
                -0.0000
    Dipole Moment (Debye)
         X       0.9188      Y       0.0000      Z       0.1476
       Tot       0.9306
    Quadrupole Moments (Debye-Ang)
        XX    -156.0951     XY       0.0000     YY    -161.6521
        XZ      -3.0837     YZ       0.0000     ZZ    -151.3877
    Octopole Moments (Debye-Ang^2)
       XXX    -764.0410    XXY       0.0000    XYY    -271.1256
       YYY       0.0000    XXZ    -116.1447    XYZ       0.0000
       YYZ    -117.5768    XZZ    -251.0840    YZZ       0.0000
       ZZZ    -330.7122
    Hexadecapole Moments (Debye-Ang^3)
      XXXX   -5987.2960   XXXY       0.0000   XXYY   -1111.4475
      XYYY       0.0000   YYYY    -208.7666   XXXZ    -233.3523
      XXYZ       0.0000   XYYZ     -60.0919   YYYZ       0.0000
      XXZZ   -1979.2228   XYZZ       0.0000   YYZZ   -1080.2520
      XZZZ    -176.5516   YZZZ       0.0000   ZZZZ   -5692.0177
 -----------------------------------------------------------------
 Calculating analytic gradient of the SCF energy
 Gradient of SCF Energy
            1           2           3           4           5           6
    1  -0.0037739   0.0053952  -0.0014634  -0.0012400  -0.0000428   0.0049133
    2  -0.0000000   0.0000000   0.0000000  -0.0000000   0.0000000  -0.0000000
    3  -0.0029518   0.0018388  -0.0001553  -0.0002083  -0.0041115  -0.0001366
            7           8           9          10          11          12
    1  -0.0034500   0.0087944   0.0005263  -0.0059902  -0.0176881   0.0140191
    2   0.0000000   0.0000000  -0.0000000  -0.0000000  -0.0000000   0.0000000
    3  -0.0029008   0.0074715  -0.0164445  -0.0035902   0.0068823   0.0143063
 Max gradient component =       1.769E-02
 RMS gradient           =       6.089E-03
 Gradient time:  CPU 102.63 s  wall 17.23 s
 Geometry Optimization Parameters
   NAtoms,    NIC,     NZ,  NCons,   NDum,   NFix, NCnnct, MaxDiis
       12      78      12       0       0       0       0       0


** GEOMETRY OPTIMIZATION IN DELOCALIZED INTERNAL COORDINATES **
   Searching for a Minimum

   Optimization Cycle:   1

                       Coordinates (Angstroms)
     ATOM                X               Y               Z
      1  C         0.0000000000    0.0000000000    0.0000000000
      2  C         0.0000000000    0.0000000000    1.3948300000
      3  C         1.2079582140    0.0000000000    2.0922450000
      4  C         2.4159164279    0.0000000000    1.3948300000
      5  C         2.4159164279    0.0000000000    0.0000000000
      6  C         1.2079582140    0.0000000000   -0.6974150000
      7  F        -1.1601276309    0.0000000000   -0.6698000000
      8  Br       -1.6373769104    0.0000000000    2.3401700000
      9  I         1.2079582140    0.0000000000    4.1711050000
     10  Br        4.0532933383    0.0000000000    2.3401700000
     11  I         4.2162619988    0.0000000000   -1.0394300000
     12  I         1.2079582140    0.0000000000   -2.7762750000
   Point Group: c1    Number of degrees of freedom:    30


   Energy is -26235.354979104


 Attempting to generate delocalized internal coordinates
 Initial Hessian constructed with Jon Baker's OPTIMIZE code

 21 Hessian modes will be used to form the next step
  Hessian Eigenvalues:
     0.124424    0.124424    0.124424    0.201019    0.201019    0.250000
     0.250000    0.250000    0.250000    0.250000    0.250000    0.250000
     0.250000    0.250000    0.426727    0.426727    0.464882    0.464882
     0.464882    0.464882    0.572947

 Minimum search - taking simple RFO step
 Searching for Lamda that Minimizes Along All modes
 Value Taken    Lamda =  -0.01938973
 Step Taken.  Stepsize is  0.293604

                             Maximum     Tolerance    Cnvgd?
         Gradient           0.050870      0.000300      NO
         Displacement       0.176410      0.001200      NO
         Energy change     *********      0.000001      NO


 New Cartesian Coordinates Obtained by Inverse Iteration

 Displacement from previous Coordinates is:  0.653169
 ----------------------------------------------------------------
             Standard Nuclear Orientation (Angstroms)
    I     Atom           X                Y                Z
 ----------------------------------------------------------------
    1      C       0.0404322013     0.0000000000     0.0172805456
    2      C       0.0085635929     0.0000000000     1.4023778055
    3      C       1.2163262348     0.0000000000     2.1241512010
    4      C       2.4348360731     0.0000000000     1.4060374929
    5      C       2.4549044401     0.0000000000    -0.0101217060
    6      C       1.2229519353     0.0000000000    -0.7098406608
    7      F      -1.1200098704     0.0000000000    -0.6440032330
    8      Br     -1.7170264346     0.0000000000     2.1975599504
    9      I       1.1998977888     0.0000000000     4.2634511176
   10      Br      4.0828698122     0.0000000000     2.3664160814
   11      I       4.3416664533     0.0000000000    -1.0365565449
   12      I       0.9703042807     0.0000000000    -2.8263220496
 ----------------------------------------------------------------
 Nuclear Repulsion Energy =        4070.78830288 hartrees
 There are      137 alpha and      137 beta electrons
 Applying Cartesian multipole field
    Component          Value
    ---------          -----
     (2,0,0)        1.00000E-11
     (0,2,0)        2.00000E-11
     (0,0,2)       -3.00000E-11
 Nucleus-field energy     =    -0.0000001316 hartrees
 Requested basis set is 6-311++G(d,p)
 There are 152 shells and 436 basis functions
 A cutoff of  1.0D-11 yielded   6750 shell pairs
 There are     61554 function pairs (     68792 Cartesian)
 Smallest overlap matrix eigenvalue = 8.47E-07

 Q-Chem warning in module stvman/mkSTV.C, line 318:

 Overlap eigenvalue is smaller than square root of threshold
 Use THRESH >= 12 to get rid of this warning

 Linear dependence detected in AO basis
 Tighter screening thresholds may be required for diffuse basis sets
 Use S2THRESH > 14 and THRESH = 14 in case of SCF convergence issues
 Number of orthogonalized atomic orbitals = 435
 Maximum deviation from orthogonality = 1.762E-10
 Guess MOs from SCF MO coefficient file

 -----------------------------------------------------------------------
  General SCF calculation program by
  Eric Jon Sundstrom, Paul Horn, Yuezhi Mao, Dmitri Zuev, Alec White,
  David Stuck, Shaama M.S., Shane Yost, Joonho Lee, David Small,
  Daniel Levine, Susi Lehtola, Hugh Burton, Evgeny Epifanovsky,
  Bang C. Huynh
 -----------------------------------------------------------------------
 Exchange:     0.2000 Hartree-Fock + 0.0800 Slater + 0.7200 B88
 Correlation:  0.1900 VWN1RPA + 0.8100 LYP
 Using SG-1 standard quadrature grid
 using 6 threads for integral computing
 -------------------------------------------------------
 OpenMP Integral computing Module                
 Release: version 2.0, May 2017, Q-Chem Inc. Pleasanton 
 -------------------------------------------------------
 A restricted SCF calculation will be
 performed using DIIS
 SCF converges when DIIS error is below 1.0e-08
 ---------------------------------------
  Cycle       Energy         DIIS error
 ---------------------------------------
    1  -26235.3476898110      9.25e-04  
    2  -26235.3568504682      3.62e-04  
    3  -26235.3503108484      6.15e-04  
    4  -26235.3599798042      9.23e-05  
    5  -26235.3601476202      2.10e-05  
    6  -26235.3601554574      7.15e-06  
    7  -26235.3601563428      4.26e-06  
    8  -26235.3601567693      8.54e-07  
    9  -26235.3601567840      4.14e-07  
   10  -26235.3601567875      1.11e-07  
   11  -26235.3601567889      6.51e-08  
   12  -26235.3601567894      1.13e-08  
   13  -26235.3601567893      3.06e-09  Convergence criterion met
 ---------------------------------------
 SCF time:   CPU 272.91s  wall 51.00s 
 SCF   energy in the final basis set =   -26235.3601567893
 Total energy in the final basis set =   -26235.3601567893

 --------------------------------------------------------------

                    Orbital Energies (a.u.)
 --------------------------------------------------------------

 Alpha MOs
 -- Occupied --
**************************-482.8586-482.8554-176.3224-176.3216-176.3211
********-165.7255-165.7250-165.7240-165.7239-165.7232-165.7230-165.7227
******** -62.5114 -62.5083 -56.3322 -56.3290 -56.3280 -56.3276 -56.3249
-56.3245 -35.8188 -35.8180 -35.8175 -31.3124 -31.3116 -31.3110 -31.3060
-31.3055 -31.3052 -31.3046 -31.3046 -31.3042 -24.7277 -22.9628 -22.9619
-22.9614 -22.9613 -22.9611 -22.9605 -22.9602 -22.9600 -22.9597 -22.9565
-22.9565 -22.9557 -22.9557 -22.9552 -22.9552 -10.3114 -10.2834 -10.2784
-10.2774 -10.2759 -10.2706  -8.7202  -8.7172  -6.5527  -6.5494  -6.5385
 -6.5376  -6.5357  -6.5348  -6.3681  -6.3673  -6.3668  -4.7813  -4.7804
 -4.7798  -4.7656  -4.7649  -4.7647  -4.7644  -4.7639  -4.7634  -2.6634
 -2.6601  -2.6594  -2.6588  -2.6565  -2.6558  -2.6476  -2.6476  -2.6449
 -2.6447  -2.0469  -2.0460  -2.0453  -2.0422  -2.0415  -2.0414  -2.0409
 -2.0407  -2.0402  -2.0280  -2.0279  -2.0273  -2.0271  -2.0268  -2.0267
 -1.2748  -0.9332  -0.8627  -0.8421  -0.7890  -0.7668  -0.7150  -0.6806
 -0.6594  -0.6378  -0.6112  -0.5621  -0.5578  -0.5164  -0.4863  -0.4490
 -0.4370  -0.4364  -0.4159  -0.4045  -0.3715  -0.3706  -0.3554  -0.3376
 -0.3247  -0.3130  -0.2990  -0.2983  -0.2909  -0.2777  -0.2648  -0.2595
 -0.2562
 -- Virtual --
 -0.1103  -0.0749  -0.0701  -0.0603  -0.0493  -0.0185  -0.0164  -0.0011
  0.0260   0.0279   0.0423   0.0488   0.0530   0.0582   0.0606   0.0669
  0.0736   0.0836   0.0869   0.0882   0.0950   0.0994   0.1097   0.1130
  0.1231   0.1267   0.1337   0.1337   0.1494   0.1553   0.1596   0.1770
  0.1790   0.1838   0.1870   0.1923   0.1958   0.1993   0.2071   0.2124
  0.2265   0.2298   0.2306   0.2387   0.2493   0.2563   0.2603   0.2699
  0.2801   0.3002   0.3050   0.3177   0.3474   0.3629   0.3707   0.3745
  0.3762   0.3822   0.3879   0.3952   0.4016   0.4057   0.4088   0.4109
  0.4256   0.4272   0.4287   0.4343   0.4537   0.4589   0.4672   0.4728
  0.4830   0.4906   0.4987   0.5057   0.5068   0.5134   0.5233   0.5401
  0.5405   0.5513   0.5620   0.5623   0.5660   0.5836   0.6021   0.6029
  0.6038   0.6244   0.6453   0.6513   0.6694   0.6775   0.7019   0.7051
  0.7084   0.7194   0.7330   0.7493   0.7629   0.7694   0.8001   0.8129
  0.8288   0.8382   0.8622   0.8712   0.9187   0.9357   0.9740   0.9766
  0.9819   1.0039   1.0637   1.0788   1.0789   1.0919   1.1085   1.1644
  1.1702   1.2005   1.2385   1.2767   1.3099   1.3271   1.3313   1.3547
  1.3639   1.4118   1.4161   1.4210   1.4467   1.4485   1.4545   1.4632
  1.4848   1.5264   1.5308   1.5474   1.5651   1.6084   1.7116   1.7202
  1.7467   1.7541   1.8040   1.8085   1.8313   1.8486   1.8880   1.9991
  2.0043   2.0059   2.0293   2.0529   2.1090   2.1304   2.1882   2.1998
  2.2148   2.2445   2.2759   2.2909   2.3269   2.3401   2.4655   2.5642
  2.6891   2.6997   2.7595   2.8052   2.8189   2.8729   2.9450   3.0277
  3.0304   3.0533   3.1132   3.1614   3.3638   3.3782   3.6034   3.7432
  3.7534   3.7832   3.8739   3.9433   3.9571   3.9597   3.9619   3.9801
  3.9886   3.9893   3.9957   4.0043   4.0099   4.0231   4.0342   4.0542
  4.0618   4.0660   4.0663   4.1108   4.1153   4.1409   4.1683   4.2374
  4.2473   4.2699   4.2723   4.3102   4.3880   4.4022   4.4167   4.4748
  4.5785   4.7913   4.8394   5.9924   6.0139   6.0294   6.0847   6.0912
  6.1154   6.1309   6.1479   6.1858   6.3016   6.4393   6.6851   6.7434
  6.7605   7.5464   7.5580   7.6629   7.6905   7.7394   7.7547  23.2062
 23.7396  23.7657  23.9048  23.9125  24.0250  27.8401  27.8897  27.9524
 28.3333  28.3498  28.3622  28.3938  28.4032  28.4140  28.4244  28.4319
 28.4416  28.5215  28.5257  28.5270  28.5404  28.5410  28.5501  28.5508
 28.5560  28.5647  28.5985  28.6143  28.6298  28.6894  28.7193  28.7596
 47.9616  48.0114  66.7706 127.8762 127.8888 127.8984 127.9340 127.9430
127.9492 127.9574 127.9656 127.9868 151.6387 151.6813 151.7368 289.7427
289.7544 289.8583 289.8902 289.9612 289.97571020.76771020.83111901.8009
********1901.9031
 --------------------------------------------------------------

          Ground-State Mulliken Net Atomic Charges

     Atom                 Charge (a.u.)
  ----------------------------------------
      1 C                    -0.406259
      2 C                     0.524698
      3 C                    -0.174534
      4 C                     0.018187
      5 C                    -0.070327
      6 C                     0.254598
      7 F                    -0.077886
      8 Br                   -0.130622
      9 I                     0.114585
     10 Br                   -0.261308
     11 I                     0.107566
     12 I                     0.101302
  ----------------------------------------
  Sum of atomic charges =     0.000000

 -----------------------------------------------------------------
                    Cartesian Multipole Moments
 -----------------------------------------------------------------
    Charge (ESU x 10^10)
                -0.0000
    Dipole Moment (Debye)
         X       0.7102      Y       0.0000      Z       0.1712
       Tot       0.7306
    Quadrupole Moments (Debye-Ang)
        XX    -155.6204     XY       0.0000     YY    -162.1649
        XZ      -1.7017     YZ      -0.0000     ZZ    -151.3910
    Octopole Moments (Debye-Ang^2)
       XXX    -750.8127    XXY       0.0000    XYY    -268.8539
       YYY       0.0000    XXZ    -114.1020    XYZ      -0.0000
       YYZ    -117.3445    XZZ    -251.4143    YZZ      -0.0000
       ZZZ    -327.3607
    Hexadecapole Moments (Debye-Ang^3)
      XXXX   -6083.1917   XXXY      -0.0000   XXYY   -1140.8813
      XYYY       0.0000   YYYY    -210.0816   XXXZ    -300.6694
      XXYZ       0.0000   XYYZ     -80.5819   YYYZ      -0.0000
      XXZZ   -2043.3179   XYZZ      -0.0000   YYZZ   -1104.1963
      XZZZ    -198.6100   YZZZ      -0.0000   ZZZZ   -5786.3319
 -----------------------------------------------------------------
 Calculating analytic gradient of the SCF energy
 Gradient of SCF Energy
            1           2           3           4           5           6
    1  -0.0012519  -0.0029071  -0.0005161   0.0022064   0.0066585  -0.0111426
    2  -0.0000000  -0.0000000  -0.0000000  -0.0000000  -0.0000000   0.0000000
    3   0.0025326  -0.0082465   0.0035911   0.0023499  -0.0025054  -0.0025649
            7           8           9          10          11          12
    1   0.0028503  -0.0014220   0.0025802   0.0008393   0.0073547  -0.0052497
    2   0.0000000  -0.0000000  -0.0000000  -0.0000000   0.0000000  -0.0000000
    3   0.0006331  -0.0026715   0.0043650  -0.0007887   0.0042963  -0.0009911
 Max gradient component =       1.114E-02
 RMS gradient           =       3.477E-03
 Gradient time:  CPU 98.78 s  wall 16.59 s
 Geometry Optimization Parameters
   NAtoms,    NIC,     NZ,  NCons,   NDum,   NFix, NCnnct, MaxDiis
       12      78      12       0       0       0       0       0

 Cartesian Hessian Update
 Hessian updated using BFGS update


** GEOMETRY OPTIMIZATION IN DELOCALIZED INTERNAL COORDINATES **
   Searching for a Minimum

   Optimization Cycle:   2

                       Coordinates (Angstroms)
     ATOM                X               Y               Z
      1  C         0.0404322013    0.0000000000    0.0172805456
      2  C         0.0085635929    0.0000000000    1.4023778055
      3  C         1.2163262348    0.0000000000    2.1241512010
      4  C         2.4348360731    0.0000000000    1.4060374929
      5  C         2.4549044401    0.0000000000   -0.0101217060
      6  C         1.2229519353    0.0000000000   -0.7098406608
      7  F        -1.1200098704    0.0000000000   -0.6440032330
      8  Br       -1.7170264346    0.0000000000    2.1975599504
      9  I         1.1998977888    0.0000000000    4.2634511176
     10  Br        4.0828698122    0.0000000000    2.3664160814
     11  I         4.3416664533    0.0000000000   -1.0365565449
     12  I         0.9703042807    0.0000000000   -2.8263220496
   Point Group: c1    Number of degrees of freedom:    30


   Energy is -26235.360156789

 Hessian updated using BFGS update

 11 Hessian modes will be used to form the next step
  Hessian Eigenvalues:
     0.123910    0.128953    0.199999    0.201019    0.230730    0.331351
     0.425296    0.435916    0.462877    0.532340    0.576726

 Minimum search - taking simple RFO step
 Searching for Lamda that Minimizes Along All modes
 Value Taken    Lamda =  -0.00280378
 Step Taken.  Stepsize is  0.082915

                             Maximum     Tolerance    Cnvgd?
         Gradient           0.025952      0.000300      NO
         Displacement       0.056662      0.001200      NO
         Energy change     -0.005178      0.000001      NO


 New Cartesian Coordinates Obtained by Inverse Iteration

 Displacement from previous Coordinates is:  0.232308
 ----------------------------------------------------------------
             Standard Nuclear Orientation (Angstroms)
    I     Atom           X                Y                Z
 ----------------------------------------------------------------
    1      C       0.0420020334     0.0000000000     0.0197695415
    2      C       0.0118884504     0.0000000000     1.4087503840
    3      C       1.2178532508     0.0000000000     2.1236591001
    4      C       2.4377471989     0.0000000000     1.4110880923
    5      C       2.4504637438     0.0000000000    -0.0032994329
    6      C       1.2306316372     0.0000000000    -0.7009978547
    7      F      -1.1202667852     0.0000000000    -0.6416656804
    8      Br     -1.7041740797     0.0000000000     2.2252399601
    9      I       1.1651557295     0.0000000000     4.2544902387
   10      Br      4.0804899974     0.0000000000     2.3818401212
   11      I       4.2859523277     0.0000000000    -1.1047773591
   12      I       1.0379730033     0.0000000000    -2.8236671110
 ----------------------------------------------------------------
 Nuclear Repulsion Energy =        4082.81792210 hartrees
 There are      137 alpha and      137 beta electrons
 Applying Cartesian multipole field
    Component          Value
    ---------          -----
     (2,0,0)        1.00000E-11
     (0,2,0)        2.00000E-11
     (0,0,2)       -3.00000E-11
 Nucleus-field energy     =    -0.0000001336 hartrees
 Requested basis set is 6-311++G(d,p)
 There are 152 shells and 436 basis functions
 A cutoff of  1.0D-11 yielded   6748 shell pairs
 There are     61524 function pairs (     68747 Cartesian)
 Smallest overlap matrix eigenvalue = 8.28E-07

 Q-Chem warning in module stvman/mkSTV.C, line 318:

 Overlap eigenvalue is smaller than square root of threshold
 Use THRESH >= 12 to get rid of this warning

 Linear dependence detected in AO basis
 Tighter screening thresholds may be required for diffuse basis sets
 Use S2THRESH > 14 and THRESH = 14 in case of SCF convergence issues
 Number of orthogonalized atomic orbitals = 435
 Maximum deviation from orthogonality = 1.308E-10
 Guess MOs from SCF MO coefficient file

 -----------------------------------------------------------------------
  General SCF calculation program by
  Eric Jon Sundstrom, Paul Horn, Yuezhi Mao, Dmitri Zuev, Alec White,
  David Stuck, Shaama M.S., Shane Yost, Joonho Lee, David Small,
  Daniel Levine, Susi Lehtola, Hugh Burton, Evgeny Epifanovsky,
  Bang C. Huynh
 -----------------------------------------------------------------------
 Exchange:     0.2000 Hartree-Fock + 0.0800 Slater + 0.7200 B88
 Correlation:  0.1900 VWN1RPA + 0.8100 LYP
 Using SG-1 standard quadrature grid
 using 6 threads for integral computing
 -------------------------------------------------------
 OpenMP Integral computing Module                
 Release: version 2.0, May 2017, Q-Chem Inc. Pleasanton 
 -------------------------------------------------------
 A restricted SCF calculation will be
 performed using DIIS
 SCF converges when DIIS error is below 1.0e-08
 ---------------------------------------
  Cycle       Energy         DIIS error
 ---------------------------------------
    1  -26235.3602936634      2.32e-04  
    2  -26235.3613031257      8.31e-05  
    3  -26235.3611510125      1.13e-04  
    4  -26235.3614559006      3.11e-05  
    5  -26235.3614801335      8.56e-06  
    6  -26235.3614816794      2.38e-06  
    7  -26235.3614817966      1.15e-06  
    8  -26235.3614818251      3.02e-07  
    9  -26235.3614818256      1.37e-07  
   10  -26235.3614818277      2.92e-08  
   11  -26235.3614818289      2.24e-08  
   12  -26235.3614818297      4.76e-09  Convergence criterion met
 ---------------------------------------
 SCF time:   CPU 249.88s  wall 46.00s 
 SCF   energy in the final basis set =   -26235.3614818297
 Total energy in the final basis set =   -26235.3614818297

 --------------------------------------------------------------

                    Orbital Energies (a.u.)
 --------------------------------------------------------------

 Alpha MOs
 -- Occupied --
**************************-482.8587-482.8556-176.3224-176.3211-176.3208
********-165.7250-165.7247-165.7240-165.7239-165.7228-165.7226-165.7225
******** -62.5115 -62.5085 -56.3323 -56.3292 -56.3281 -56.3278 -56.3251
-56.3247 -35.8188 -35.8176 -35.8173 -31.3124 -31.3111 -31.3108 -31.3060
-31.3055 -31.3048 -31.3044 -31.3042 -31.3040 -24.7276 -22.9628 -22.9615
-22.9613 -22.9612 -22.9610 -22.9601 -22.9598 -22.9597 -22.9594 -22.9565
-22.9565 -22.9553 -22.9553 -22.9550 -22.9550 -10.3121 -10.2834 -10.2781
-10.2759 -10.2749 -10.2694  -8.7204  -8.7174  -6.5528  -6.5495  -6.5387
 -6.5378  -6.5358  -6.5349  -6.3681  -6.3669  -6.3666  -4.7812  -4.7800
 -4.7796  -4.7656  -4.7648  -4.7646  -4.7643  -4.7635  -4.7633  -2.6635
 -2.6602  -2.6596  -2.6590  -2.6567  -2.6559  -2.6477  -2.6477  -2.6450
 -2.6448  -2.0469  -2.0456  -2.0451  -2.0422  -2.0415  -2.0410  -2.0408
 -2.0403  -2.0400  -2.0280  -2.0280  -2.0270  -2.0269  -2.0268  -2.0265
 -1.2734  -0.9345  -0.8626  -0.8433  -0.7896  -0.7674  -0.7146  -0.6824
 -0.6598  -0.6383  -0.6103  -0.5624  -0.5586  -0.5154  -0.4867  -0.4484
 -0.4380  -0.4369  -0.4161  -0.4049  -0.3726  -0.3701  -0.3557  -0.3358
 -0.3261  -0.3127  -0.3032  -0.2987  -0.2915  -0.2747  -0.2642  -0.2601
 -0.2555
 -- Virtual --
 -0.1102  -0.0733  -0.0695  -0.0611  -0.0475  -0.0184  -0.0152  -0.0010
  0.0261   0.0278   0.0422   0.0489   0.0528   0.0582   0.0605   0.0663
  0.0739   0.0838   0.0872   0.0883   0.0950   0.1001   0.1100   0.1125
  0.1239   0.1284   0.1328   0.1330   0.1491   0.1580   0.1659   0.1761
  0.1806   0.1828   0.1882   0.1904   0.1959   0.2008   0.2056   0.2110
  0.2256   0.2292   0.2310   0.2405   0.2499   0.2587   0.2602   0.2711
  0.2770   0.2995   0.3051   0.3197   0.3445   0.3595   0.3721   0.3750
  0.3754   0.3819   0.3845   0.4009   0.4024   0.4032   0.4104   0.4139
  0.4226   0.4257   0.4275   0.4337   0.4529   0.4602   0.4695   0.4733
  0.4823   0.4934   0.5036   0.5065   0.5070   0.5141   0.5226   0.5413
  0.5418   0.5515   0.5604   0.5609   0.5722   0.5893   0.6024   0.6054
  0.6055   0.6232   0.6421   0.6531   0.6688   0.6789   0.7012   0.7024
  0.7112   0.7205   0.7336   0.7506   0.7651   0.7681   0.8011   0.8124
  0.8304   0.8382   0.8646   0.8702   0.9190   0.9358   0.9749   0.9768
  0.9869   1.0031   1.0648   1.0779   1.0812   1.0927   1.1080   1.1648
  1.1733   1.2010   1.2371   1.2835   1.3099   1.3272   1.3305   1.3562
  1.3652   1.4117   1.4164   1.4170   1.4432   1.4530   1.4570   1.4713
  1.4838   1.5250   1.5307   1.5479   1.5657   1.6096   1.7113   1.7226
  1.7501   1.7552   1.8058   1.8101   1.8377   1.8458   1.8900   2.0008
  2.0045   2.0071   2.0296   2.0571   2.1116   2.1333   2.1890   2.2023
  2.2192   2.2479   2.2787   2.2918   2.3294   2.3423   2.4678   2.5648
  2.6894   2.7001   2.7626   2.8068   2.8187   2.8731   2.9462   3.0268
  3.0330   3.0594   3.1146   3.1619   3.3706   3.3766   3.6088   3.7437
  3.7537   3.7924   3.8710   3.9419   3.9585   3.9597   3.9626   3.9742
  3.9882   3.9896   3.9946   4.0046   4.0207   4.0232   4.0351   4.0489
  4.0607   4.0632   4.0662   4.1116   4.1148   4.1397   4.1736   4.2372
  4.2514   4.2698   4.2737   4.3079   4.3920   4.4021   4.4192   4.4779
  4.5816   4.7998   4.8368   5.9915   6.0147   6.0310   6.0705   6.0891
  6.1165   6.1438   6.1494   6.1943   6.3019   6.4380   6.6836   6.7420
  6.7592   7.5464   7.5582   7.6645   7.6926   7.7393   7.7556  23.2050
 23.7556  23.7636  23.9121  23.9263  24.0241  27.8430  27.8917  27.9550
 28.3329  28.3505  28.3633  28.3907  28.4004  28.4114  28.4280  28.4332
 28.4507  28.5208  28.5268  28.5272  28.5380  28.5410  28.5508  28.5544
 28.5553  28.5653  28.5965  28.6154  28.6330  28.6920  28.7206  28.7596
 47.9606  48.0107  66.7707 127.8760 127.8894 127.8993 127.9288 127.9405
127.9500 127.9637 127.9668 127.9908 151.6413 151.6832 151.7395 289.7426
289.7544 289.8598 289.8920 289.9610 289.97661020.76641020.83031901.8036
********1901.9061
 --------------------------------------------------------------

          Ground-State Mulliken Net Atomic Charges

     Atom                 Charge (a.u.)
  ----------------------------------------
      1 C                    -0.468560
      2 C                     0.561509
      3 C                    -0.162023
      4 C                    -0.032859
      5 C                    -0.030225
      6 C                     0.287896
      7 F                    -0.084130
      8 Br                   -0.134659
      9 I                     0.112437
     10 Br                   -0.258410
     11 I                     0.106012
     12 I                     0.103011
  ----------------------------------------
  Sum of atomic charges =     0.000000

 -----------------------------------------------------------------
                    Cartesian Multipole Moments
 -----------------------------------------------------------------
    Charge (ESU x 10^10)
                -0.0000
    Dipole Moment (Debye)
         X       0.6892      Y       0.0000      Z       0.1082
       Tot       0.6977
    Quadrupole Moments (Debye-Ang)
        XX    -156.2945     XY       0.0000     YY    -162.1135
        XZ      -2.6027     YZ      -0.0000     ZZ    -150.9602
    Octopole Moments (Debye-Ang^2)
       XXX    -755.2770    XXY       0.0000    XYY    -268.3807
       YYY       0.0000    XXZ    -115.2309    XYZ      -0.0000
       YYZ    -116.1813    XZZ    -249.4133    YZZ      -0.0000
       ZZZ    -325.2917
    Hexadecapole Moments (Debye-Ang^3)
      XXXX   -6052.0086   XXXY       0.0000   XXYY   -1127.6490
      XYYY       0.0000   YYYY    -209.9683   XXXZ    -261.2118
      XXYZ      -0.0000   XYYZ     -65.2850   YYYZ      -0.0000
      XXZZ   -2025.2904   XYZZ       0.0000   YYZZ   -1109.0738
      XZZZ    -173.1896   YZZZ      -0.0000   ZZZZ   -5815.9937
 -----------------------------------------------------------------
 Calculating analytic gradient of the SCF energy
 Gradient of SCF Energy
            1           2           3           4           5           6
    1   0.0002671  -0.0001378  -0.0010480   0.0011879   0.0010707  -0.0013198
    2  -0.0000000  -0.0000000  -0.0000000   0.0000000  -0.0000000   0.0000000
    3   0.0012408  -0.0022258   0.0015353   0.0016528  -0.0025093   0.0001356
            7           8           9          10          11          12
    1   0.0006231  -0.0006271  -0.0010154   0.0004922   0.0008946  -0.0003874
    2  -0.0000000   0.0000000   0.0000000  -0.0000000   0.0000000  -0.0000000
    3   0.0005389   0.0000146   0.0014621   0.0021448  -0.0026170  -0.0013729
 Max gradient component =       2.617E-03
 RMS gradient           =       1.082E-03
 Gradient time:  CPU 99.20 s  wall 16.66 s
 Geometry Optimization Parameters
   NAtoms,    NIC,     NZ,  NCons,   NDum,   NFix, NCnnct, MaxDiis
       12      78      12       0       0       0       0       0

 Cartesian Hessian Update
 Hessian updated using BFGS update


** GEOMETRY OPTIMIZATION IN DELOCALIZED INTERNAL COORDINATES **
   Searching for a Minimum

   Optimization Cycle:   3

                       Coordinates (Angstroms)
     ATOM                X               Y               Z
      1  C         0.0420020334    0.0000000000    0.0197695415
      2  C         0.0118884504    0.0000000000    1.4087503840
      3  C         1.2178532508    0.0000000000    2.1236591001
      4  C         2.4377471989    0.0000000000    1.4110880923
      5  C         2.4504637438    0.0000000000   -0.0032994329
      6  C         1.2306316372    0.0000000000   -0.7009978547
      7  F        -1.1202667852    0.0000000000   -0.6416656804
      8  Br       -1.7041740797    0.0000000000    2.2252399601
      9  I         1.1651557295    0.0000000000    4.2544902387
     10  Br        4.0804899974    0.0000000000    2.3818401212
     11  I         4.2859523277    0.0000000000   -1.1047773591
     12  I         1.0379730033    0.0000000000   -2.8236671110
   Point Group: c1    Number of degrees of freedom:    30


   Energy is -26235.361481830

 Hessian updated using BFGS update

 14 Hessian modes will be used to form the next step
  Hessian Eigenvalues:
     0.124277    0.124450    0.125708    0.200545    0.201005    0.239745
     0.245385    0.376498    0.408902    0.427657    0.459735    0.464671
     0.543653    0.573024

 Minimum search - taking simple RFO step
 Searching for Lamda that Minimizes Along All modes
 Value Taken    Lamda =  -0.00043114
 Step Taken.  Stepsize is  0.041856

                             Maximum     Tolerance    Cnvgd?
         Gradient           0.008338      0.000300      NO
         Displacement       0.022192      0.001200      NO
         Energy change     -0.001325      0.000001      NO


 New Cartesian Coordinates Obtained by Inverse Iteration

 Displacement from previous Coordinates is:  0.097305
 ----------------------------------------------------------------
             Standard Nuclear Orientation (Angstroms)
    I     Atom           X                Y                Z
 ----------------------------------------------------------------
    1      C       0.0363119355     0.0000000000     0.0172549968
    2      C       0.0085226593     0.0000000000     1.4092478606
    3      C       1.2160700581     0.0000000000     2.1194558563
    4      C       2.4309011119     0.0000000000     1.4071107823
    5      C       2.4422886360     0.0000000000     0.0006251455
    6      C       1.2282051203     0.0000000000    -0.7002677762
    7      F      -1.1256981754     0.0000000000    -0.6464853284
    8      Br     -1.7013360537     0.0000000000     2.2351798181
    9      I       1.1804331603     0.0000000000     4.2433489376
   10      Br      4.0807785093     0.0000000000     2.3578563686
   11      I       4.2820682529     0.0000000000    -1.0743343165
   12      I       1.0571712930     0.0000000000    -2.8185623448
 ----------------------------------------------------------------
 Nuclear Repulsion Energy =        4095.12938302 hartrees
 There are      137 alpha and      137 beta electrons
 Applying Cartesian multipole field
    Component          Value
    ---------          -----
     (2,0,0)        1.00000E-11
     (0,2,0)        2.00000E-11
     (0,0,2)       -3.00000E-11
 Nucleus-field energy     =    -0.0000001322 hartrees
 Requested basis set is 6-311++G(d,p)
 There are 152 shells and 436 basis functions
 A cutoff of  1.0D-11 yielded   6752 shell pairs
 There are     61584 function pairs (     68822 Cartesian)
 Smallest overlap matrix eigenvalue = 8.13E-07

 Q-Chem warning in module stvman/mkSTV.C, line 318:

 Overlap eigenvalue is smaller than square root of threshold
 Use THRESH >= 12 to get rid of this warning

 Linear dependence detected in AO basis
 Tighter screening thresholds may be required for diffuse basis sets
 Use S2THRESH > 14 and THRESH = 14 in case of SCF convergence issues
 Number of orthogonalized atomic orbitals = 435
 Maximum deviation from orthogonality = 1.364E-10
 Guess MOs from SCF MO coefficient file

 -----------------------------------------------------------------------
  General SCF calculation program by
  Eric Jon Sundstrom, Paul Horn, Yuezhi Mao, Dmitri Zuev, Alec White,
  David Stuck, Shaama M.S., Shane Yost, Joonho Lee, David Small,
  Daniel Levine, Susi Lehtola, Hugh Burton, Evgeny Epifanovsky,
  Bang C. Huynh
 -----------------------------------------------------------------------
 Exchange:     0.2000 Hartree-Fock + 0.0800 Slater + 0.7200 B88
 Correlation:  0.1900 VWN1RPA + 0.8100 LYP
 Using SG-1 standard quadrature grid
 using 6 threads for integral computing
 -------------------------------------------------------
 OpenMP Integral computing Module                
 Release: version 2.0, May 2017, Q-Chem Inc. Pleasanton 
 -------------------------------------------------------
 A restricted SCF calculation will be
 performed using DIIS
 SCF converges when DIIS error is below 1.0e-08
 ---------------------------------------
  Cycle       Energy         DIIS error
 ---------------------------------------
    1  -26235.3613188363      1.59e-04  
    2  -26235.3615191311      6.18e-05  
    3  -26235.3612848987      1.12e-04  
    4  -26235.3616158649      9.45e-06  
    5  -26235.3616174067      2.86e-06  
    6  -26235.3616175181      9.97e-07  
    7  -26235.3616175335      5.85e-07  
    8  -26235.3616175415      1.21e-07  
    9  -26235.3616175420      5.13e-08  
   10  -26235.3616175421      1.84e-08  
   11  -26235.3616175419      8.71e-09  Convergence criterion met
 ---------------------------------------
 SCF time:   CPU 230.29s  wall 43.00s 
 SCF   energy in the final basis set =   -26235.3616175419
 Total energy in the final basis set =   -26235.3616175419

 --------------------------------------------------------------

                    Orbital Energies (a.u.)
 --------------------------------------------------------------

 Alpha MOs
 -- Occupied --
**************************-482.8588-482.8554-176.3223-176.3209-176.3202
********-165.7248-165.7241-165.7239-165.7237-165.7225-165.7223-165.7219
******** -62.5116 -62.5083 -56.3324 -56.3290 -56.3282 -56.3279 -56.3249
-56.3246 -35.8187 -35.8173 -35.8167 -31.3122 -31.3109 -31.3102 -31.3058
-31.3054 -31.3045 -31.3040 -31.3039 -31.3034 -24.7277 -22.9626 -22.9613
-22.9612 -22.9609 -22.9606 -22.9598 -22.9595 -22.9592 -22.9589 -22.9564
-22.9564 -22.9551 -22.9551 -22.9545 -22.9545 -10.3125 -10.2817 -10.2781
-10.2740 -10.2739 -10.2688  -8.7205  -8.7173  -6.5528  -6.5494  -6.5388
 -6.5379  -6.5357  -6.5348  -6.3680  -6.3667  -6.3661  -4.7811  -4.7798
 -4.7791  -4.7655  -4.7647  -4.7644  -4.7638  -4.7634  -4.7629  -2.6636
 -2.6601  -2.6597  -2.6591  -2.6566  -2.6558  -2.6478  -2.6478  -2.6449
 -2.6448  -2.0468  -2.0455  -2.0447  -2.0421  -2.0414  -2.0409  -2.0404
 -2.0401  -2.0396  -2.0279  -2.0279  -2.0268  -2.0267  -2.0264  -2.0262
 -1.2729  -0.9358  -0.8637  -0.8440  -0.7905  -0.7678  -0.7154  -0.6831
 -0.6599  -0.6386  -0.6098  -0.5630  -0.5591  -0.5151  -0.4873  -0.4486
 -0.4393  -0.4374  -0.4165  -0.4052  -0.3734  -0.3703  -0.3562  -0.3370
 -0.3265  -0.3131  -0.3027  -0.2986  -0.2914  -0.2749  -0.2642  -0.2597
 -0.2541
 -- Virtual --
 -0.1089  -0.0729  -0.0679  -0.0606  -0.0457  -0.0169  -0.0141  -0.0010
  0.0261   0.0279   0.0422   0.0491   0.0527   0.0582   0.0604   0.0663
  0.0743   0.0836   0.0872   0.0884   0.0950   0.1000   0.1101   0.1127
  0.1240   0.1283   0.1328   0.1333   0.1488   0.1582   0.1666   0.1768
  0.1804   0.1846   0.1878   0.1912   0.1969   0.2016   0.2059   0.2116
  0.2255   0.2296   0.2309   0.2405   0.2506   0.2584   0.2606   0.2722
  0.2778   0.3000   0.3057   0.3207   0.3434   0.3596   0.3705   0.3749
  0.3764   0.3838   0.3841   0.4012   0.4019   0.4042   0.4103   0.4143
  0.4259   0.4261   0.4280   0.4343   0.4528   0.4600   0.4689   0.4738
  0.4819   0.4930   0.5054   0.5063   0.5064   0.5150   0.5231   0.5414
  0.5425   0.5513   0.5613   0.5618   0.5741   0.5917   0.6024   0.6058
  0.6082   0.6243   0.6439   0.6546   0.6704   0.6793   0.7022   0.7039
  0.7137   0.7227   0.7356   0.7509   0.7670   0.7687   0.8011   0.8127
  0.8310   0.8390   0.8665   0.8718   0.9190   0.9361   0.9770   0.9780
  0.9876   1.0032   1.0669   1.0781   1.0836   1.0930   1.1074   1.1645
  1.1763   1.2017   1.2384   1.2875   1.3119   1.3291   1.3312   1.3571
  1.3666   1.4130   1.4165   1.4207   1.4439   1.4538   1.4596   1.4734
  1.4844   1.5245   1.5314   1.5488   1.5668   1.6111   1.7127   1.7232
  1.7526   1.7567   1.8073   1.8121   1.8399   1.8472   1.8914   2.0033
  2.0046   2.0084   2.0304   2.0601   2.1134   2.1360   2.1907   2.2022
  2.2206   2.2510   2.2805   2.2951   2.3324   2.3449   2.4696   2.5656
  2.6899   2.7007   2.7651   2.8078   2.8192   2.8736   2.9485   3.0269
  3.0355   3.0650   3.1166   3.1639   3.3737   3.3787   3.6136   3.7449
  3.7536   3.7950   3.8725   3.9414   3.9580   3.9600   3.9626   3.9723
  3.9883   3.9896   3.9958   4.0057   4.0210   4.0244   4.0363   4.0505
  4.0603   4.0628   4.0667   4.1132   4.1139   4.1417   4.1754   4.2386
  4.2529   4.2729   4.2750   4.3091   4.3923   4.4023   4.4223   4.4822
  4.5875   4.8060   4.8358   5.9920   6.0154   6.0321   6.0719   6.0906
  6.1185   6.1463   6.1516   6.1982   6.3021   6.4381   6.6846   6.7416
  6.7607   7.5464   7.5586   7.6650   7.6938   7.7417   7.7566  23.2043
 23.7619  23.7699  23.9259  23.9326  24.0251  27.8453  27.8943  27.9588
 28.3335  28.3512  28.3643  28.3924  28.4015  28.4124  28.4297  28.4354
 28.4525  28.5210  28.5271  28.5278  28.5380  28.5418  28.5515  28.5552
 28.5558  28.5663  28.5973  28.6167  28.6344  28.6935  28.7222  28.7613
 47.9618  48.0116  66.7708 127.8765 127.8901 127.9002 127.9297 127.9418
127.9516 127.9651 127.9679 127.9929 151.6434 151.6855 151.7430 289.7427
289.7549 289.8605 289.8934 289.9634 289.97771020.76791020.83141901.8057
********1901.9097
 --------------------------------------------------------------

          Ground-State Mulliken Net Atomic Charges

     Atom                 Charge (a.u.)
  ----------------------------------------
      1 C                    -0.487564
      2 C                     0.573181
      3 C                    -0.168036
      4 C                    -0.008469
      5 C                    -0.044520
      6 C                     0.301246
      7 F                    -0.086311
      8 Br                   -0.135083
      9 I                     0.111662
     10 Br                   -0.263047
     11 I                     0.104882
     12 I                     0.102059
  ----------------------------------------
  Sum of atomic charges =     0.000000

 -----------------------------------------------------------------
                    Cartesian Multipole Moments
 -----------------------------------------------------------------
    Charge (ESU x 10^10)
                -0.0000
    Dipole Moment (Debye)
         X       0.7203      Y       0.0000      Z       0.1282
       Tot       0.7316
    Quadrupole Moments (Debye-Ang)
        XX    -156.1212     XY       0.0000     YY    -162.0381
        XZ      -2.5125     YZ      -0.0000     ZZ    -151.1706
    Octopole Moments (Debye-Ang^2)
       XXX    -756.0163    XXY      -0.0000    XYY    -268.9371
       YYY      -0.0000    XXZ    -114.8201    XYZ      -0.0000
       YYZ    -116.5045    XZZ    -250.4327    YZZ      -0.0000
       ZZZ    -326.8310
    Hexadecapole Moments (Debye-Ang^3)
      XXXX   -6046.3987   XXXY      -0.0000   XXYY   -1127.6905
      XYYY      -0.0000   YYYY    -209.7836   XXXZ    -262.2858
      XXYZ      -0.0000   XYYZ     -67.0102   YYYZ      -0.0000
      XXZZ   -2022.3546   XYZZ      -0.0000   YYZZ   -1101.9970
      XZZZ    -178.9661   YZZZ      -0.0000   ZZZZ   -5782.2601
 -----------------------------------------------------------------
 Calculating analytic gradient of the SCF energy
 Gradient of SCF Energy
            1           2           3           4           5           6
    1  -0.0001135   0.0004100   0.0001098  -0.0002678  -0.0003853   0.0019440
    2   0.0000000  -0.0000000   0.0000000  -0.0000000   0.0000000  -0.0000000
    3  -0.0001985   0.0006155  -0.0001886  -0.0005848   0.0002653   0.0006853
            7           8           9          10          11          12
    1  -0.0003796  -0.0001068  -0.0002015  -0.0002053  -0.0010627   0.0002587
    2  -0.0000000  -0.0000000   0.0000000  -0.0000000   0.0000000   0.0000000
    3  -0.0002983   0.0003358  -0.0004978  -0.0011680   0.0012583  -0.0002243
 Max gradient component =       1.944E-03
 RMS gradient           =       5.377E-04
 Gradient time:  CPU 99.69 s  wall 16.74 s
 Geometry Optimization Parameters
   NAtoms,    NIC,     NZ,  NCons,   NDum,   NFix, NCnnct, MaxDiis
       12      78      12       0       0       0       0       0

 Cartesian Hessian Update
 Hessian updated using BFGS update


** GEOMETRY OPTIMIZATION IN DELOCALIZED INTERNAL COORDINATES **
   Searching for a Minimum

   Optimization Cycle:   4

                       Coordinates (Angstroms)
     ATOM                X               Y               Z
      1  C         0.0363119355    0.0000000000    0.0172549968
      2  C         0.0085226593    0.0000000000    1.4092478606
      3  C         1.2160700581    0.0000000000    2.1194558563
      4  C         2.4309011119    0.0000000000    1.4071107823
      5  C         2.4422886360    0.0000000000    0.0006251455
      6  C         1.2282051203    0.0000000000   -0.7002677762
      7  F        -1.1256981754    0.0000000000   -0.6464853284
      8  Br       -1.7013360537    0.0000000000    2.2351798181
      9  I         1.1804331603    0.0000000000    4.2433489376
     10  Br        4.0807785093    0.0000000000    2.3578563686
     11  I         4.2820682529    0.0000000000   -1.0743343165
     12  I         1.0571712930    0.0000000000   -2.8185623448
   Point Group: c1    Number of degrees of freedom:    30


   Energy is -26235.361617542

 Hessian updated using BFGS update

 16 Hessian modes will be used to form the next step
  Hessian Eigenvalues:
     0.121391    0.124501    0.135081    0.200028    0.202528    0.237416
     0.247058    0.276087    0.376554    0.426458    0.452367    0.461498
     0.464734    0.493260    0.551781    0.574609

 Minimum search - taking simple RFO step
 Searching for Lamda that Minimizes Along All modes
 Value Taken    Lamda =  -0.00006155
 Step Taken.  Stepsize is  0.013882

                             Maximum     Tolerance    Cnvgd?
         Gradient           0.002780      0.000300      NO
         Displacement       0.007210      0.001200      NO
         Energy change     -0.000136      0.000001      NO


 New Cartesian Coordinates Obtained by Inverse Iteration

 Displacement from previous Coordinates is:  0.029963
 ----------------------------------------------------------------
             Standard Nuclear Orientation (Angstroms)
    I     Atom           X                Y                Z
 ----------------------------------------------------------------
    1      C       0.0369057403     0.0000000000     0.0174558814
    2      C       0.0087815153     0.0000000000     1.4086442203
    3      C       1.2163924209     0.0000000000     2.1195526984
    4      C       2.4321800604     0.0000000000     1.4078631559
    5      C       2.4441488752     0.0000000000    -0.0004945970
    6      C       1.2277024629     0.0000000000    -0.7006199834
    7      F      -1.1249960451     0.0000000000    -0.6457991053
    8      Br     -1.7023923475     0.0000000000     2.2307091780
    9      I       1.1823243899     0.0000000000     4.2449133228
   10      Br      4.0782677859     0.0000000000     2.3678309137
   11      I       4.2854389622     0.0000000000    -1.0819850022
   12      I       1.0509626872     0.0000000000    -2.8176406827
 ----------------------------------------------------------------
 Nuclear Repulsion Energy =        4092.26753145 hartrees
 There are      137 alpha and      137 beta electrons
 Applying Cartesian multipole field
    Component          Value
    ---------          -----
     (2,0,0)        1.00000E-11
     (0,2,0)        2.00000E-11
     (0,0,2)       -3.00000E-11
 Nucleus-field energy     =    -0.0000001324 hartrees
 Requested basis set is 6-311++G(d,p)
 There are 152 shells and 436 basis functions
 A cutoff of  1.0D-11 yielded   6752 shell pairs
 There are     61584 function pairs (     68822 Cartesian)
 Smallest overlap matrix eigenvalue = 8.16E-07

 Q-Chem warning in module stvman/mkSTV.C, line 318:

 Overlap eigenvalue is smaller than square root of threshold
 Use THRESH >= 12 to get rid of this warning

 Linear dependence detected in AO basis
 Tighter screening thresholds may be required for diffuse basis sets
 Use S2THRESH > 14 and THRESH = 14 in case of SCF convergence issues
 Number of orthogonalized atomic orbitals = 435
 Maximum deviation from orthogonality = 1.477E-10
 Guess MOs from SCF MO coefficient file

 -----------------------------------------------------------------------
  General SCF calculation program by
  Eric Jon Sundstrom, Paul Horn, Yuezhi Mao, Dmitri Zuev, Alec White,
  David Stuck, Shaama M.S., Shane Yost, Joonho Lee, David Small,
  Daniel Levine, Susi Lehtola, Hugh Burton, Evgeny Epifanovsky,
  Bang C. Huynh
 -----------------------------------------------------------------------
 Exchange:     0.2000 Hartree-Fock + 0.0800 Slater + 0.7200 B88
 Correlation:  0.1900 VWN1RPA + 0.8100 LYP
 Using SG-1 standard quadrature grid
 using 6 threads for integral computing
 -------------------------------------------------------
 OpenMP Integral computing Module                
 Release: version 2.0, May 2017, Q-Chem Inc. Pleasanton 
 -------------------------------------------------------
 A restricted SCF calculation will be
 performed using DIIS
 SCF converges when DIIS error is below 1.0e-08
 ---------------------------------------
  Cycle       Energy         DIIS error
 ---------------------------------------
    1  -26235.3616135438      4.64e-05  
    2  -26235.3616344199      1.93e-05  
    3  -26235.3616157434      3.30e-05  
    4  -26235.3616435761      3.61e-06  
    5  -26235.3616438622      1.01e-06  
    6  -26235.3616438818      3.40e-07  
    7  -26235.3616438839      1.81e-07  
    8  -26235.3616438856      3.58e-08  
    9  -26235.3616438833      1.65e-08  
   10  -26235.3616438836      6.25e-09  Convergence criterion met
 ---------------------------------------
 SCF time:   CPU 207.43s  wall 39.00s 
 SCF   energy in the final basis set =   -26235.3616438836
 Total energy in the final basis set =   -26235.3616438836

 --------------------------------------------------------------

                    Orbital Energies (a.u.)
 --------------------------------------------------------------

 Alpha MOs
 -- Occupied --
**************************-482.8588-482.8554-176.3223-176.3209-176.3204
********-165.7248-165.7243-165.7239-165.7237-165.7225-165.7223-165.7221
******** -62.5116 -62.5084 -56.3324 -56.3291 -56.3282 -56.3279 -56.3249
-56.3246 -35.8187 -35.8173 -35.8169 -31.3123 -31.3109 -31.3104 -31.3059
-31.3054 -31.3045 -31.3041 -31.3040 -31.3036 -24.7278 -22.9626 -22.9613
-22.9612 -22.9609 -22.9608 -22.9598 -22.9595 -22.9594 -22.9590 -22.9564
-22.9564 -22.9551 -22.9551 -22.9546 -22.9546 -10.3124 -10.2821 -10.2781
-10.2746 -10.2741 -10.2690  -8.7205  -8.7173  -6.5528  -6.5494  -6.5388
 -6.5379  -6.5357  -6.5348  -6.3680  -6.3667  -6.3663  -4.7811  -4.7798
 -4.7793  -4.7656  -4.7647  -4.7644  -4.7639  -4.7634  -4.7630  -2.6636
 -2.6601  -2.6597  -2.6591  -2.6566  -2.6558  -2.6478  -2.6478  -2.6449
 -2.6448  -2.0468  -2.0455  -2.0448  -2.0421  -2.0414  -2.0408  -2.0405
 -2.0401  -2.0397  -2.0280  -2.0280  -2.0268  -2.0267  -2.0265  -2.0262
 -1.2732  -0.9355  -0.8634  -0.8439  -0.7903  -0.7677  -0.7154  -0.6827
 -0.6599  -0.6386  -0.6100  -0.5629  -0.5590  -0.5153  -0.4872  -0.4486
 -0.4390  -0.4372  -0.4165  -0.4051  -0.3731  -0.3702  -0.3562  -0.3368
 -0.3263  -0.3130  -0.3029  -0.2987  -0.2914  -0.2748  -0.2643  -0.2597
 -0.2545
 -- Virtual --
 -0.1092  -0.0731  -0.0681  -0.0606  -0.0462  -0.0172  -0.0144  -0.0010
  0.0261   0.0279   0.0422   0.0490   0.0528   0.0582   0.0605   0.0663
  0.0742   0.0837   0.0871   0.0884   0.0949   0.0999   0.1101   0.1128
  0.1239   0.1283   0.1328   0.1331   0.1490   0.1580   0.1663   0.1769
  0.1803   0.1841   0.1879   0.1911   0.1969   0.2013   0.2057   0.2117
  0.2256   0.2295   0.2311   0.2404   0.2504   0.2583   0.2605   0.2718
  0.2776   0.2999   0.3056   0.3205   0.3439   0.3598   0.3709   0.3747
  0.3761   0.3838   0.3843   0.4013   0.4019   0.4038   0.4103   0.4141
  0.4249   0.4260   0.4280   0.4342   0.4529   0.4598   0.4692   0.4738
  0.4822   0.4932   0.5050   0.5064   0.5066   0.5148   0.5230   0.5412
  0.5422   0.5515   0.5612   0.5616   0.5733   0.5908   0.6024   0.6057
  0.6076   0.6241   0.6437   0.6542   0.6699   0.6793   0.7024   0.7031
  0.7133   0.7221   0.7355   0.7509   0.7663   0.7687   0.8010   0.8129
  0.8307   0.8388   0.8660   0.8714   0.9192   0.9360   0.9766   0.9778
  0.9869   1.0033   1.0666   1.0782   1.0826   1.0931   1.1080   1.1644
  1.1755   1.2017   1.2381   1.2868   1.3114   1.3282   1.3311   1.3569
  1.3662   1.4129   1.4165   1.4199   1.4438   1.4535   1.4589   1.4726
  1.4844   1.5250   1.5309   1.5487   1.5662   1.6106   1.7127   1.7228
  1.7518   1.7565   1.8070   1.8117   1.8393   1.8470   1.8909   2.0028
  2.0046   2.0082   2.0302   2.0595   2.1131   2.1349   2.1903   2.2027
  2.2203   2.2503   2.2801   2.2944   2.3315   2.3443   2.4692   2.5654
  2.6898   2.7006   2.7646   2.8076   2.8191   2.8734   2.9479   3.0271
  3.0349   3.0637   3.1162   3.1634   3.3726   3.3786   3.6125   3.7448
  3.7536   3.7938   3.8725   3.9415   3.9582   3.9599   3.9626   3.9729
  3.9883   3.9896   3.9954   4.0055   4.0209   4.0239   4.0361   4.0502
  4.0606   4.0630   4.0667   4.1128   4.1139   4.1413   4.1751   4.2385
  4.2523   4.2721   4.2748   4.3088   4.3922   4.4024   4.4214   4.4815
  4.5859   4.8046   4.8362   5.9919   6.0153   6.0317   6.0718   6.0901
  6.1181   6.1454   6.1513   6.1972   6.3020   6.4381   6.6846   6.7419
  6.7603   7.5464   7.5585   7.6651   7.6933   7.7411   7.7565  23.2045
 23.7597  23.7692  23.9235  23.9303  24.0248  27.8446  27.8939  27.9578
 28.3333  28.3511  28.3640  28.3919  28.4014  28.4124  28.4294  28.4349
 28.4518  28.5210  28.5271  28.5276  28.5381  28.5416  28.5514  28.5551
 28.5556  28.5660  28.5971  28.6165  28.6340  28.6930  28.7219  28.7610
 47.9616  48.0114  66.7708 127.8764 127.8900 127.8999 127.9296 127.9414
127.9513 127.9647 127.9677 127.9923 151.6428 151.6852 151.7420 289.7427
289.7548 289.8606 289.8929 289.9628 289.97761020.76761020.83111901.8051
********1901.9087
 --------------------------------------------------------------

          Ground-State Mulliken Net Atomic Charges

     Atom                 Charge (a.u.)
  ----------------------------------------
      1 C                    -0.483113
      2 C                     0.570285
      3 C                    -0.167199
      4 C                    -0.011314
      5 C                    -0.039147
      6 C                     0.293553
      7 F                    -0.085345
      8 Br                   -0.134838
      9 I                     0.111750
     10 Br                   -0.262011
     11 I                     0.105220
     12 I                     0.102160
  ----------------------------------------
  Sum of atomic charges =     0.000000

 -----------------------------------------------------------------
                    Cartesian Multipole Moments
 -----------------------------------------------------------------
    Charge (ESU x 10^10)
                -0.0000
    Dipole Moment (Debye)
         X       0.7119      Y       0.0000      Z       0.1225
       Tot       0.7224
    Quadrupole Moments (Debye-Ang)
        XX    -156.1631     XY      -0.0000     YY    -162.0551
        XZ      -2.4801     YZ       0.0000     ZZ    -151.1307
    Octopole Moments (Debye-Ang^2)
       XXX    -756.2730    XXY      -0.0000    XYY    -268.9315
       YYY      -0.0000    XXZ    -114.8510    XYZ       0.0000
       YYZ    -116.4716    XZZ    -249.9994    YZZ       0.0000
       ZZZ    -326.5587
    Hexadecapole Moments (Debye-Ang^3)
      XXXX   -6051.2408   XXXY       0.0000   XXYY   -1128.2473
      XYYY      -0.0000   YYYY    -209.8261   XXXZ    -264.8747
      XXYZ       0.0000   XYYZ     -67.5343   YYYZ       0.0000
      XXZZ   -2022.2353   XYZZ      -0.0000   YYZZ   -1103.2413
      XZZZ    -178.3003   YZZZ       0.0000   ZZZZ   -5788.4958
 -----------------------------------------------------------------
 Calculating analytic gradient of the SCF energy
 Gradient of SCF Energy
            1           2           3           4           5           6
    1  -0.0000842   0.0000074   0.0001388  -0.0002531   0.0000086   0.0002530
    2   0.0000000   0.0000000  -0.0000000   0.0000000  -0.0000000  -0.0000000
    3  -0.0000832  -0.0000949   0.0000022   0.0002249  -0.0002162   0.0002687
            7           8           9          10          11          12
    1  -0.0000467  -0.0000572   0.0003030  -0.0002664   0.0000002  -0.0000035
    2   0.0000000  -0.0000000   0.0000000   0.0000000  -0.0000000   0.0000000
    3  -0.0000979  -0.0001272  -0.0001570   0.0002872  -0.0000296   0.0000231
 Max gradient component =       3.030E-04
 RMS gradient           =       1.336E-04
 Gradient time:  CPU 99.55 s  wall 16.72 s
 Geometry Optimization Parameters
   NAtoms,    NIC,     NZ,  NCons,   NDum,   NFix, NCnnct, MaxDiis
       12      78      12       0       0       0       0       0

 Cartesian Hessian Update
 Hessian updated using BFGS update


** GEOMETRY OPTIMIZATION IN DELOCALIZED INTERNAL COORDINATES **
   Searching for a Minimum

   Optimization Cycle:   5

                       Coordinates (Angstroms)
     ATOM                X               Y               Z
      1  C         0.0369057403    0.0000000000    0.0174558814
      2  C         0.0087815153    0.0000000000    1.4086442203
      3  C         1.2163924209    0.0000000000    2.1195526984
      4  C         2.4321800604    0.0000000000    1.4078631559
      5  C         2.4441488752    0.0000000000   -0.0004945970
      6  C         1.2277024629    0.0000000000   -0.7006199834
      7  F        -1.1249960451    0.0000000000   -0.6457991053
      8  Br       -1.7023923475    0.0000000000    2.2307091780
      9  I         1.1823243899    0.0000000000    4.2449133228
     10  Br        4.0782677859    0.0000000000    2.3678309137
     11  I         4.2854389622    0.0000000000   -1.0819850022
     12  I         1.0509626872    0.0000000000   -2.8176406827
   Point Group: c1    Number of degrees of freedom:    30


   Energy is -26235.361643884

 Hessian updated using BFGS update

 17 Hessian modes will be used to form the next step
  Hessian Eigenvalues:
     0.121769    0.123570    0.126765    0.199504    0.200136    0.234461
     0.246708    0.248757    0.332262    0.376185    0.425591    0.438009
     0.459413    0.463911    0.513193    0.572300    0.582459

 Minimum search - taking simple RFO step
 Searching for Lamda that Minimizes Along All modes
 Value Taken    Lamda =  -0.00000708
 Step Taken.  Stepsize is  0.005014

                             Maximum     Tolerance    Cnvgd?
         Gradient           0.001115      0.000300      NO
         Displacement       0.002827      0.001200      NO
         Energy change     -0.000026      0.000001      NO


 New Cartesian Coordinates Obtained by Inverse Iteration

 Displacement from previous Coordinates is:  0.012973
 ----------------------------------------------------------------
             Standard Nuclear Orientation (Angstroms)
    I     Atom           X                Y                Z
 ----------------------------------------------------------------
    1      C       0.0371979037     0.0000000000     0.0177250046
    2      C       0.0092377417     0.0000000000     1.4088024557
    3      C       1.2165824176     0.0000000000     2.1200199936
    4      C       2.4329315753     0.0000000000     1.4079754648
    5      C       2.4442399112     0.0000000000    -0.0005488590
    6      C       1.2275275724     0.0000000000    -0.7008974054
    7      F      -1.1248775019     0.0000000000    -0.6449859589
    8      Br     -1.7017402386     0.0000000000     2.2312340752
    9      I       1.1769907986     0.0000000000     4.2461451368
   10      Br      4.0810018069     0.0000000000     2.3653283226
   11      I       4.2860028208     0.0000000000    -1.0823709260
   12      I       1.0506216998     0.0000000000    -2.8179973041
 ----------------------------------------------------------------
 Nuclear Repulsion Energy =        4091.49823506 hartrees
 There are      137 alpha and      137 beta electrons
 Applying Cartesian multipole field
    Component          Value
    ---------          -----
     (2,0,0)        1.00000E-11
     (0,2,0)        2.00000E-11
     (0,0,2)       -3.00000E-11
 Nucleus-field energy     =    -0.0000001324 hartrees
 Requested basis set is 6-311++G(d,p)
 There are 152 shells and 436 basis functions
 A cutoff of  1.0D-11 yielded   6752 shell pairs
 There are     61584 function pairs (     68822 Cartesian)
 Smallest overlap matrix eigenvalue = 8.17E-07

 Q-Chem warning in module stvman/mkSTV.C, line 318:

 Overlap eigenvalue is smaller than square root of threshold
 Use THRESH >= 12 to get rid of this warning

 Linear dependence detected in AO basis
 Tighter screening thresholds may be required for diffuse basis sets
 Use S2THRESH > 14 and THRESH = 14 in case of SCF convergence issues
 Number of orthogonalized atomic orbitals = 435
 Maximum deviation from orthogonality = 1.840E-10
 Guess MOs from SCF MO coefficient file

 -----------------------------------------------------------------------
  General SCF calculation program by
  Eric Jon Sundstrom, Paul Horn, Yuezhi Mao, Dmitri Zuev, Alec White,
  David Stuck, Shaama M.S., Shane Yost, Joonho Lee, David Small,
  Daniel Levine, Susi Lehtola, Hugh Burton, Evgeny Epifanovsky,
  Bang C. Huynh
 -----------------------------------------------------------------------
 Exchange:     0.2000 Hartree-Fock + 0.0800 Slater + 0.7200 B88
 Correlation:  0.1900 VWN1RPA + 0.8100 LYP
 Using SG-1 standard quadrature grid
 using 6 threads for integral computing
 -------------------------------------------------------
 OpenMP Integral computing Module                
 Release: version 2.0, May 2017, Q-Chem Inc. Pleasanton 
 -------------------------------------------------------
 A restricted SCF calculation will be
 performed using DIIS
 SCF converges when DIIS error is below 1.0e-08
 ---------------------------------------
  Cycle       Energy         DIIS error
 ---------------------------------------
    1  -26235.3616397156      1.90e-05  
    2  -26235.3616442198      5.49e-06  
    3  -26235.3616427110      9.37e-06  
    4  -26235.3616449102      1.75e-06  
    5  -26235.3616449862      4.40e-07  
    6  -26235.3616449892      1.50e-07  
    7  -26235.3616449880      5.27e-08  
    8  -26235.3616449895      2.30e-08  
    9  -26235.3616449902      6.28e-09  Convergence criterion met
 ---------------------------------------
 SCF time:   CPU 187.74s  wall 35.00s 
 SCF   energy in the final basis set =   -26235.3616449902
 Total energy in the final basis set =   -26235.3616449902

 --------------------------------------------------------------

                    Orbital Energies (a.u.)
 --------------------------------------------------------------

 Alpha MOs
 -- Occupied --
**************************-482.8588-482.8554-176.3223-176.3209-176.3204
********-165.7248-165.7243-165.7239-165.7238-165.7226-165.7223-165.7220
******** -62.5116 -62.5084 -56.3324 -56.3291 -56.3282 -56.3279 -56.3250
-56.3246 -35.8187 -35.8174 -35.8168 -31.3123 -31.3109 -31.3103 -31.3059
-31.3055 -31.3046 -31.3040 -31.3040 -31.3036 -24.7277 -22.9627 -22.9613
-22.9612 -22.9609 -22.9607 -22.9599 -22.9595 -22.9593 -22.9590 -22.9565
-22.9564 -22.9551 -22.9551 -22.9546 -22.9546 -10.3123 -10.2822 -10.2781
-10.2746 -10.2742 -10.2690  -8.7205  -8.7173  -6.5529  -6.5494  -6.5388
 -6.5379  -6.5357  -6.5349  -6.3680  -6.3667  -6.3662  -4.7812  -4.7798
 -4.7792  -4.7656  -4.7647  -4.7644  -4.7639  -4.7634  -4.7630  -2.6636
 -2.6601  -2.6597  -2.6591  -2.6566  -2.6559  -2.6478  -2.6478  -2.6449
 -2.6448  -2.0469  -2.0455  -2.0448  -2.0421  -2.0414  -2.0409  -2.0405
 -2.0401  -2.0397  -2.0280  -2.0280  -2.0268  -2.0267  -2.0264  -2.0262
 -1.2732  -0.9354  -0.8634  -0.8438  -0.7902  -0.7676  -0.7154  -0.6826
 -0.6599  -0.6386  -0.6100  -0.5629  -0.5589  -0.5153  -0.4872  -0.4486
 -0.4389  -0.4372  -0.4165  -0.4050  -0.3731  -0.3702  -0.3561  -0.3367
 -0.3264  -0.3130  -0.3028  -0.2987  -0.2914  -0.2749  -0.2643  -0.2597
 -0.2545
 -- Virtual --
 -0.1093  -0.0731  -0.0682  -0.0607  -0.0462  -0.0174  -0.0144  -0.0010
  0.0261   0.0279   0.0422   0.0490   0.0527   0.0582   0.0604   0.0663
  0.0742   0.0837   0.0871   0.0884   0.0950   0.0999   0.1101   0.1127
  0.1239   0.1283   0.1329   0.1331   0.1489   0.1580   0.1663   0.1767
  0.1803   0.1841   0.1879   0.1911   0.1966   0.2014   0.2058   0.2115
  0.2256   0.2295   0.2310   0.2404   0.2504   0.2584   0.2605   0.2718
  0.2776   0.2998   0.3056   0.3206   0.3440   0.3597   0.3707   0.3749
  0.3761   0.3836   0.3841   0.4013   0.4019   0.4037   0.4103   0.4141
  0.4250   0.4260   0.4279   0.4342   0.4529   0.4601   0.4691   0.4737
  0.4821   0.4931   0.5048   0.5064   0.5066   0.5147   0.5230   0.5413
  0.5421   0.5514   0.5612   0.5615   0.5735   0.5907   0.6024   0.6056
  0.6072   0.6240   0.6435   0.6543   0.6700   0.6792   0.7023   0.7031
  0.7132   0.7221   0.7350   0.7509   0.7663   0.7684   0.8011   0.8128
  0.8307   0.8389   0.8659   0.8713   0.9191   0.9360   0.9767   0.9776
  0.9870   1.0032   1.0666   1.0782   1.0829   1.0929   1.1076   1.1645
  1.1754   1.2016   1.2380   1.2864   1.3114   1.3282   1.3311   1.3568
  1.3661   1.4128   1.4165   1.4197   1.4437   1.4534   1.4588   1.4726
  1.4844   1.5249   1.5310   1.5485   1.5665   1.6105   1.7126   1.7227
  1.7519   1.7563   1.8069   1.8116   1.8392   1.8469   1.8908   2.0026
  2.0046   2.0080   2.0302   2.0592   2.1129   2.1351   2.1902   2.2026
  2.2202   2.2501   2.2801   2.2941   2.3313   2.3441   2.4690   2.5654
  2.6897   2.7005   2.7644   2.8076   2.8190   2.8734   2.9479   3.0271
  3.0347   3.0633   3.1161   3.1633   3.3726   3.3782   3.6122   3.7447
  3.7536   3.7937   3.8724   3.9416   3.9583   3.9599   3.9626   3.9729
  3.9883   3.9896   3.9954   4.0054   4.0208   4.0241   4.0360   4.0501
  4.0604   4.0631   4.0666   4.1127   4.1140   4.1411   4.1749   4.2383
  4.2523   4.2720   4.2746   4.3087   4.3923   4.4023   4.4213   4.4810
  4.5856   4.8042   4.8363   5.9919   6.0152   6.0317   6.0719   6.0900
  6.1179   6.1453   6.1510   6.1970   6.3020   6.4380   6.6845   6.7420
  6.7602   7.5464   7.5584   7.6649   7.6934   7.7410   7.7565  23.2046
 23.7592  23.7689  23.9226  23.9298  24.0247  27.8446  27.8936  27.9577
 28.3333  28.3510  28.3640  28.3919  28.4014  28.4122  28.4292  28.4347
 28.4517  28.5210  28.5270  28.5276  28.5380  28.5416  28.5513  28.5550
 28.5556  28.5660  28.5971  28.6163  28.6340  28.6930  28.7217  28.7609
 47.9615  48.0113  66.7708 127.8764 127.8899 127.8999 127.9297 127.9413
127.9511 127.9646 127.9675 127.9922 151.6427 151.6849 151.7419 289.7427
289.7548 289.8604 289.8929 289.9627 289.97751020.76751020.83111901.8050
********1901.9086
 --------------------------------------------------------------

          Ground-State Mulliken Net Atomic Charges

     Atom                 Charge (a.u.)
  ----------------------------------------
      1 C                    -0.483181
      2 C                     0.571398
      3 C                    -0.165869
      4 C                    -0.013661
      5 C                    -0.038807
      6 C                     0.292600
      7 F                    -0.085261
      8 Br                   -0.134879
      9 I                     0.111798
     10 Br                   -0.261601
     11 I                     0.105155
     12 I                     0.102307
  ----------------------------------------
  Sum of atomic charges =     0.000000

 -----------------------------------------------------------------
                    Cartesian Multipole Moments
 -----------------------------------------------------------------
    Charge (ESU x 10^10)
                -0.0000
    Dipole Moment (Debye)
         X       0.7059      Y       0.0000      Z       0.1211
       Tot       0.7162
    Quadrupole Moments (Debye-Ang)
        XX    -156.1702     XY       0.0000     YY    -162.0601
        XZ      -2.5216     YZ      -0.0000     ZZ    -151.1301
    Octopole Moments (Debye-Ang^2)
       XXX    -755.9563    XXY       0.0000    XYY    -268.8744
       YYY       0.0000    XXZ    -114.9279    XYZ      -0.0000
       YYZ    -116.4659    XZZ    -250.2213    YZZ       0.0000
       ZZZ    -326.5423
    Hexadecapole Moments (Debye-Ang^3)
      XXXX   -6051.1693   XXXY       0.0000   XXYY   -1128.4440
      XYYY       0.0000   YYYY    -209.8384   XXXZ    -262.8700
      XXYZ      -0.0000   XYYZ     -66.8651   YYYZ      -0.0000
      XXZZ   -2023.4122   XYZZ       0.0000   YYZZ   -1103.4875
      XZZZ    -177.8665   YZZZ      -0.0000   ZZZZ   -5789.4703
 -----------------------------------------------------------------
 Calculating analytic gradient of the SCF energy
 Gradient of SCF Energy
            1           2           3           4           5           6
    1  -0.0000394  -0.0000334  -0.0000970   0.0000189   0.0000825  -0.0000463
    2  -0.0000000  -0.0000000  -0.0000000  -0.0000000   0.0000000   0.0000000
    3   0.0000352  -0.0001928   0.0001014   0.0001268  -0.0001621   0.0000872
            7           8           9          10          11          12
    1   0.0000651   0.0000436  -0.0003253   0.0001877   0.0001481  -0.0000045
    2  -0.0000000   0.0000000  -0.0000000  -0.0000000   0.0000000  -0.0000000
    3   0.0000014  -0.0000206   0.0000956  -0.0000185  -0.0000074  -0.0000462
 Max gradient component =       3.253E-04
 RMS gradient           =       9.148E-05
 Gradient time:  CPU 99.64 s  wall 16.74 s
 Geometry Optimization Parameters
   NAtoms,    NIC,     NZ,  NCons,   NDum,   NFix, NCnnct, MaxDiis
       12      78      12       0       0       0       0       0

 Cartesian Hessian Update
 Hessian updated using BFGS update


** GEOMETRY OPTIMIZATION IN DELOCALIZED INTERNAL COORDINATES **
   Searching for a Minimum

   Optimization Cycle:   6

                       Coordinates (Angstroms)
     ATOM                X               Y               Z
      1  C         0.0371979037    0.0000000000    0.0177250046
      2  C         0.0092377417    0.0000000000    1.4088024557
      3  C         1.2165824176    0.0000000000    2.1200199936
      4  C         2.4329315753    0.0000000000    1.4079754648
      5  C         2.4442399112    0.0000000000   -0.0005488590
      6  C         1.2275275724    0.0000000000   -0.7008974054
      7  F        -1.1248775019    0.0000000000   -0.6449859589
      8  Br       -1.7017402386    0.0000000000    2.2312340752
      9  I         1.1769907986    0.0000000000    4.2461451368
     10  Br        4.0810018069    0.0000000000    2.3653283226
     11  I         4.2860028208    0.0000000000   -1.0823709260
     12  I         1.0506216998    0.0000000000   -2.8179973041
   Point Group: c1    Number of degrees of freedom:    30


   Energy is -26235.361644990

 Hessian updated using BFGS update

 18 Hessian modes will be used to form the next step
  Hessian Eigenvalues:
     0.121723    0.124224    0.133067    0.200067    0.202963    0.239698
     0.245468    0.248851    0.258860    0.368658    0.418164    0.434550
     0.455421    0.462848    0.476128    0.547490    0.572782    0.599441

 Minimum search - taking simple RFO step
 Searching for Lamda that Minimizes Along All modes
 Value Taken    Lamda =  -0.00000244
 Step Taken.  Stepsize is  0.002378

                             Maximum     Tolerance    Cnvgd?
         Gradient           0.000751      0.000300      NO
         Displacement       0.001521      0.001200      NO
         Energy change     -0.000001      0.000001      NO


 New Cartesian Coordinates Obtained by Inverse Iteration

 Displacement from previous Coordinates is:  0.006203
 ----------------------------------------------------------------
             Standard Nuclear Orientation (Angstroms)
    I     Atom           X                Y                Z
 ----------------------------------------------------------------
    1      C       0.0370004093     0.0000000000     0.0176172648
    2      C       0.0089615972     0.0000000000     1.4088746698
    3      C       1.2164715327     0.0000000000     2.1198181300
    4      C       2.4325036462     0.0000000000     1.4077956251
    5      C       2.4438802554     0.0000000000    -0.0004265290
    6      C       1.2274415675     0.0000000000    -0.7009625772
    7      F      -1.1250388194     0.0000000000    -0.6452373734
    8      Br     -1.7021253141     0.0000000000     2.2312579262
    9      I       1.1795178254     0.0000000000     4.2457031414
   10      Br      4.0799257497     0.0000000000     2.3657255173
   11      I       4.2854166306     0.0000000000    -1.0817085965
   12      I       1.0517614271     0.0000000000    -2.8180271984
 ----------------------------------------------------------------
 Nuclear Repulsion Energy =        4092.00120619 hartrees
 There are      137 alpha and      137 beta electrons
 Applying Cartesian multipole field
    Component          Value
    ---------          -----
     (2,0,0)        1.00000E-11
     (0,2,0)        2.00000E-11
     (0,0,2)       -3.00000E-11
 Nucleus-field energy     =    -0.0000001324 hartrees
 Requested basis set is 6-311++G(d,p)
 There are 152 shells and 436 basis functions
 A cutoff of  1.0D-11 yielded   6752 shell pairs
 There are     61584 function pairs (     68822 Cartesian)
 Smallest overlap matrix eigenvalue = 8.16E-07

 Q-Chem warning in module stvman/mkSTV.C, line 318:

 Overlap eigenvalue is smaller than square root of threshold
 Use THRESH >= 12 to get rid of this warning

 Linear dependence detected in AO basis
 Tighter screening thresholds may be required for diffuse basis sets
 Use S2THRESH > 14 and THRESH = 14 in case of SCF convergence issues
 Number of orthogonalized atomic orbitals = 435
 Maximum deviation from orthogonality = 1.005E-10
 Guess MOs from SCF MO coefficient file

 -----------------------------------------------------------------------
  General SCF calculation program by
  Eric Jon Sundstrom, Paul Horn, Yuezhi Mao, Dmitri Zuev, Alec White,
  David Stuck, Shaama M.S., Shane Yost, Joonho Lee, David Small,
  Daniel Levine, Susi Lehtola, Hugh Burton, Evgeny Epifanovsky,
  Bang C. Huynh
 -----------------------------------------------------------------------
 Exchange:     0.2000 Hartree-Fock + 0.0800 Slater + 0.7200 B88
 Correlation:  0.1900 VWN1RPA + 0.8100 LYP
 Using SG-1 standard quadrature grid
 using 6 threads for integral computing
 -------------------------------------------------------
 OpenMP Integral computing Module                
 Release: version 2.0, May 2017, Q-Chem Inc. Pleasanton 
 -------------------------------------------------------
 A restricted SCF calculation will be
 performed using DIIS
 SCF converges when DIIS error is below 1.0e-08
 ---------------------------------------
  Cycle       Energy         DIIS error
 ---------------------------------------
    1  -26235.3616452041      8.14e-06  
    2  -26235.3616459495      3.24e-06  
    3  -26235.3616453929      5.64e-06  
    4  -26235.3616462155      5.61e-07  
    5  -26235.3616462225      1.67e-07  
    6  -26235.3616462222      8.95e-08  
    7  -26235.3616462241      2.45e-08  
    8  -26235.3616462223      8.25e-09  Convergence criterion met
 ---------------------------------------
 SCF time:   CPU 169.40s  wall 32.00s 
 SCF   energy in the final basis set =   -26235.3616462223
 Total energy in the final basis set =   -26235.3616462223

 --------------------------------------------------------------

                    Orbital Energies (a.u.)
 --------------------------------------------------------------

 Alpha MOs
 -- Occupied --
**************************-482.8588-482.8554-176.3223-176.3209-176.3204
********-165.7248-165.7243-165.7239-165.7238-165.7225-165.7223-165.7220
******** -62.5116 -62.5084 -56.3324 -56.3291 -56.3282 -56.3279 -56.3249
-56.3246 -35.8187 -35.8173 -35.8168 -31.3123 -31.3109 -31.3103 -31.3059
-31.3055 -31.3046 -31.3040 -31.3040 -31.3035 -24.7277 -22.9627 -22.9613
-22.9612 -22.9609 -22.9607 -22.9599 -22.9595 -22.9593 -22.9590 -22.9565
-22.9565 -22.9551 -22.9551 -22.9546 -22.9546 -10.3124 -10.2821 -10.2781
-10.2746 -10.2741 -10.2690  -8.7205  -8.7173  -6.5529  -6.5494  -6.5388
 -6.5379  -6.5357  -6.5349  -6.3680  -6.3667  -6.3662  -4.7812  -4.7798
 -4.7792  -4.7656  -4.7648  -4.7644  -4.7639  -4.7634  -4.7630  -2.6636
 -2.6601  -2.6597  -2.6591  -2.6566  -2.6559  -2.6478  -2.6478  -2.6449
 -2.6448  -2.0469  -2.0455  -2.0448  -2.0421  -2.0415  -2.0409  -2.0404
 -2.0401  -2.0396  -2.0280  -2.0280  -2.0268  -2.0267  -2.0264  -2.0262
 -1.2732  -0.9355  -0.8634  -0.8438  -0.7903  -0.7677  -0.7154  -0.6827
 -0.6599  -0.6386  -0.6100  -0.5629  -0.5589  -0.5153  -0.4872  -0.4486
 -0.4389  -0.4372  -0.4165  -0.4050  -0.3732  -0.3702  -0.3561  -0.3368
 -0.3263  -0.3130  -0.3029  -0.2987  -0.2914  -0.2749  -0.2643  -0.2597
 -0.2545
 -- Virtual --
 -0.1093  -0.0731  -0.0681  -0.0606  -0.0462  -0.0173  -0.0144  -0.0010
  0.0261   0.0279   0.0422   0.0490   0.0528   0.0582   0.0604   0.0663
  0.0742   0.0837   0.0871   0.0884   0.0950   0.0999   0.1101   0.1128
  0.1239   0.1283   0.1328   0.1331   0.1489   0.1580   0.1663   0.1768
  0.1803   0.1841   0.1879   0.1911   0.1968   0.2014   0.2057   0.2116
  0.2256   0.2295   0.2310   0.2404   0.2504   0.2584   0.2605   0.2718
  0.2776   0.2999   0.3056   0.3206   0.3439   0.3597   0.3707   0.3748
  0.3761   0.3837   0.3841   0.4013   0.4019   0.4037   0.4103   0.4141
  0.4250   0.4260   0.4279   0.4342   0.4529   0.4600   0.4691   0.4737
  0.4821   0.4931   0.5049   0.5064   0.5066   0.5147   0.5230   0.5413
  0.5422   0.5514   0.5612   0.5615   0.5735   0.5908   0.6024   0.6057
  0.6074   0.6241   0.6436   0.6543   0.6700   0.6792   0.7023   0.7031
  0.7133   0.7221   0.7352   0.7509   0.7663   0.7686   0.8011   0.8128
  0.8307   0.8388   0.8660   0.8713   0.9191   0.9360   0.9768   0.9777
  0.9871   1.0032   1.0666   1.0782   1.0828   1.0930   1.1077   1.1645
  1.1755   1.2016   1.2380   1.2867   1.3113   1.3283   1.3311   1.3569
  1.3662   1.4128   1.4165   1.4198   1.4437   1.4535   1.4589   1.4727
  1.4844   1.5248   1.5311   1.5486   1.5664   1.6106   1.7126   1.7228
  1.7519   1.7564   1.8069   1.8117   1.8392   1.8470   1.8909   2.0027
  2.0046   2.0081   2.0302   2.0594   2.1130   2.1351   2.1903   2.2027
  2.2202   2.2502   2.2801   2.2943   2.3314   2.3441   2.4691   2.5654
  2.6898   2.7006   2.7645   2.8076   2.8190   2.8734   2.9480   3.0271
  3.0348   3.0635   3.1161   3.1634   3.3727   3.3783   3.6124   3.7447
  3.7536   3.7938   3.8725   3.9415   3.9583   3.9599   3.9626   3.9728
  3.9883   3.9896   3.9954   4.0055   4.0209   4.0240   4.0361   4.0501
  4.0605   4.0630   4.0666   4.1128   4.1140   4.1412   4.1750   4.2384
  4.2524   4.2721   4.2747   4.3088   4.3923   4.4023   4.4214   4.4812
  4.5858   4.8044   4.8362   5.9919   6.0153   6.0318   6.0718   6.0901
  6.1180   6.1455   6.1511   6.1972   6.3020   6.4380   6.6845   6.7419
  6.7603   7.5464   7.5585   7.6650   7.6934   7.7411   7.7565  23.2045
 23.7595  23.7691  23.9232  23.9300  24.0246  27.8446  27.8937  27.9578
 28.3333  28.3510  28.3640  28.3919  28.4013  28.4122  28.4293  28.4348
 28.4518  28.5209  28.5270  28.5277  28.5380  28.5416  28.5514  28.5550
 28.5556  28.5660  28.5971  28.6164  28.6340  28.6930  28.7218  28.7609
 47.9615  48.0113  66.7707 127.8764 127.8900 127.8999 127.9296 127.9414
127.9512 127.9647 127.9676 127.9923 151.6428 151.6850 151.7420 289.7427
289.7548 289.8604 289.8930 289.9628 289.97761020.76761020.83111901.8051
********1901.9087
 --------------------------------------------------------------

          Ground-State Mulliken Net Atomic Charges

     Atom                 Charge (a.u.)
  ----------------------------------------
      1 C                    -0.484143
      2 C                     0.571964
      3 C                    -0.166677
      4 C                    -0.012001
      5 C                    -0.039365
      6 C                     0.293040
      7 F                    -0.085346
      8 Br                   -0.134822
      9 I                     0.111779
     10 Br                   -0.261853
     11 I                     0.105120
     12 I                     0.102304
  ----------------------------------------
  Sum of atomic charges =     0.000000

 -----------------------------------------------------------------
                    Cartesian Multipole Moments
 -----------------------------------------------------------------
    Charge (ESU x 10^10)
                -0.0000
    Dipole Moment (Debye)
         X       0.7089      Y       0.0000      Z       0.1210
       Tot       0.7192
    Quadrupole Moments (Debye-Ang)
        XX    -156.1675     XY       0.0000     YY    -162.0572
        XZ      -2.5062     YZ      -0.0000     ZZ    -151.1297
    Octopole Moments (Debye-Ang^2)
       XXX    -756.1543    XXY       0.0000    XYY    -268.9162
       YYY       0.0000    XXZ    -114.8847    XYZ       0.0000
       YYZ    -116.4737    XZZ    -250.1376    YZZ      -0.0000
       ZZZ    -326.5878
    Hexadecapole Moments (Debye-Ang^3)
      XXXX   -6051.1796   XXXY       0.0000   XXYY   -1128.3503
      XYYY       0.0000   YYYY    -209.8312   XXXZ    -263.4856
      XXYZ       0.0000   XYYZ     -67.1085   YYYZ      -0.0000
      XXZZ   -2022.9356   XYZZ      -0.0000   YYZZ   -1103.3624
      XZZZ    -178.0492   YZZZ      -0.0000   ZZZZ   -5788.9081
 -----------------------------------------------------------------
 Calculating analytic gradient of the SCF energy
 Gradient of SCF Energy
            1           2           3           4           5           6
    1  -0.0000342  -0.0000254   0.0000165  -0.0000560   0.0000054   0.0001041
    2   0.0000000   0.0000000  -0.0000000   0.0000000   0.0000000  -0.0000000
    3  -0.0000213  -0.0000664   0.0000132   0.0000604  -0.0000498   0.0000706
            7           8           9          10          11          12
    1   0.0000296  -0.0000357  -0.0000561  -0.0000148   0.0000100   0.0000567
    2   0.0000000  -0.0000000   0.0000000  -0.0000000   0.0000000  -0.0000000
    3  -0.0000244  -0.0000451   0.0000114   0.0000310   0.0000560  -0.0000355
 Max gradient component =       1.041E-04
 RMS gradient           =       3.696E-05
 Gradient time:  CPU 99.63 s  wall 16.74 s
 Geometry Optimization Parameters
   NAtoms,    NIC,     NZ,  NCons,   NDum,   NFix, NCnnct, MaxDiis
       12      78      12       0       0       0       0       0

 Cartesian Hessian Update
 Hessian updated using BFGS update


** GEOMETRY OPTIMIZATION IN DELOCALIZED INTERNAL COORDINATES **
   Searching for a Minimum

   Optimization Cycle:   7

                       Coordinates (Angstroms)
     ATOM                X               Y               Z
      1  C         0.0370004093    0.0000000000    0.0176172648
      2  C         0.0089615972    0.0000000000    1.4088746698
      3  C         1.2164715327    0.0000000000    2.1198181300
      4  C         2.4325036462    0.0000000000    1.4077956251
      5  C         2.4438802554    0.0000000000   -0.0004265290
      6  C         1.2274415675    0.0000000000   -0.7009625772
      7  F        -1.1250388194    0.0000000000   -0.6452373734
      8  Br       -1.7021253141    0.0000000000    2.2312579262
      9  I         1.1795178254    0.0000000000    4.2457031414
     10  Br        4.0799257497    0.0000000000    2.3657255173
     11  I         4.2854166306    0.0000000000   -1.0817085965
     12  I         1.0517614271    0.0000000000   -2.8180271984
   Point Group: c1    Number of degrees of freedom:    30


   Energy is -26235.361646222

 Hessian updated using BFGS update

 19 Hessian modes will be used to form the next step
  Hessian Eigenvalues:
     0.121145    0.124070    0.133695    0.200051    0.202851    0.238839
     0.242566    0.248841    0.249715    0.263479    0.369226    0.412735
     0.427955    0.456305    0.460411    0.487971    0.545019    0.572269
     0.602182

 Minimum search - taking simple RFO step
 Searching for Lamda that Minimizes Along All modes
 Value Taken    Lamda =   0.00000000
 Step Taken.  Stepsize is  0.000447

                             Maximum     Tolerance    Cnvgd?
         Gradient           0.000072      0.000300     YES
         Displacement       0.000206      0.001200     YES
         Energy change     -0.000001      0.000001      NO


                       Distance Matrix (Angstroms)
             C (  1)   C (  2)   C (  3)   C (  4)   C (  5)   C (  6)
   C (  2)  1.391540
   C (  3)  2.410477  1.401257
   C (  4)  2.769663  2.423542  1.409152
   C (  5)  2.406947  2.813354  2.449892  1.408268
   C (  6)  1.390506  2.436413  2.820802  2.428793  1.403736
   F (  7)  1.337801  2.346345  3.623286  4.107439  3.626702  2.353140
   Br(  8)  2.815096  1.898455  2.920724  4.215833  4.708479  4.144910
   I (  9)  4.379732  3.068843  2.126206  3.102208  4.430376  4.946898
   Br( 10)  4.675346  4.181903  2.873994  1.905683  2.876686  4.188227
   I ( 11)  4.388343  4.948846  4.434884  3.103372  2.135516  3.081587
   I ( 12)  3.011747  4.353634  4.940592  4.445675  3.142749  2.124341
             F (  7)   Br(  8)   I (  9)   Br( 10)   I ( 11)
   Br(  8)  2.933812
   I (  9)  5.406688  3.515943
   Br( 10)  6.013115  5.783614  3.456397
   I ( 11)  5.428032  6.842982  6.166678  3.453553
   I ( 12)  3.075626  5.751450  7.064886  6.003422  3.670331

 Final energy is   -26235.361646222267     


 ******************************
 **  OPTIMIZATION CONVERGED  **
 ******************************

                       Coordinates (Angstroms)
     ATOM                X               Y               Z
      1  C         0.0370004093    0.0000000000    0.0176172648
      2  C         0.0089615972    0.0000000000    1.4088746698
      3  C         1.2164715327    0.0000000000    2.1198181300
      4  C         2.4325036462    0.0000000000    1.4077956251
      5  C         2.4438802554    0.0000000000   -0.0004265290
      6  C         1.2274415675    0.0000000000   -0.7009625772
      7  F        -1.1250388194    0.0000000000   -0.6452373734
      8  Br       -1.7021253141    0.0000000000    2.2312579262
      9  I         1.1795178254    0.0000000000    4.2457031414
     10  Br        4.0799257497    0.0000000000    2.3657255173
     11  I         4.2854166306    0.0000000000   -1.0817085965
     12  I         1.0517614271    0.0000000000   -2.8180271984

Z-matrix Print:
$molecule
0 1
I 
C  1 2.135516
C  2 1.403736 1 119.642868
C  3 1.390506 2 118.946525 1 -180.000000 0
F  4 1.337801 3 119.182319 2 -180.000000 0
C  4 1.391540 3 122.270782 2 -0.000000 0
C  6 1.401257 4 119.333665 3 -0.000000 0
C  2 1.408268 1 120.882746 3 -180.000000 0
Br 6 1.898455 4 116.824447 3 -180.000000 0
Br 8 1.905683 2 119.713938 1 -0.000000 0
I  3 2.124341 2 124.680952 1 -0.000000 0
I  7 2.126206 6 119.492367 4 -180.000000 0
$end


 --------------------------------------------------------------

                    Orbital Energies (a.u.)
 --------------------------------------------------------------

 Alpha MOs
 -- Occupied --
**************************-482.8588-482.8554-176.3223-176.3209-176.3204
********-165.7248-165.7243-165.7239-165.7238-165.7225-165.7223-165.7220
******** -62.5116 -62.5084 -56.3324 -56.3291 -56.3282 -56.3279 -56.3249
-56.3246 -35.8187 -35.8173 -35.8168 -31.3123 -31.3109 -31.3103 -31.3059
-31.3055 -31.3046 -31.3040 -31.3040 -31.3035 -24.7277 -22.9627 -22.9613
-22.9612 -22.9609 -22.9607 -22.9599 -22.9595 -22.9593 -22.9590 -22.9565
-22.9565 -22.9551 -22.9551 -22.9546 -22.9546 -10.3124 -10.2821 -10.2781
-10.2746 -10.2741 -10.2690  -8.7205  -8.7173  -6.5529  -6.5494  -6.5388
 -6.5379  -6.5357  -6.5349  -6.3680  -6.3667  -6.3662  -4.7812  -4.7798
 -4.7792  -4.7656  -4.7648  -4.7644  -4.7639  -4.7634  -4.7630  -2.6636
 -2.6601  -2.6597  -2.6591  -2.6566  -2.6559  -2.6478  -2.6478  -2.6449
 -2.6448  -2.0469  -2.0455  -2.0448  -2.0421  -2.0415  -2.0409  -2.0404
 -2.0401  -2.0396  -2.0280  -2.0280  -2.0268  -2.0267  -2.0264  -2.0262
 -1.2732  -0.9355  -0.8634  -0.8438  -0.7903  -0.7677  -0.7154  -0.6827
 -0.6599  -0.6386  -0.6100  -0.5629  -0.5589  -0.5153  -0.4872  -0.4486
 -0.4389  -0.4372  -0.4165  -0.4050  -0.3732  -0.3702  -0.3561  -0.3368
 -0.3263  -0.3130  -0.3029  -0.2987  -0.2914  -0.2749  -0.2643  -0.2597
 -0.2545
 -- Virtual --
 -0.1093  -0.0731  -0.0681  -0.0606  -0.0462  -0.0173  -0.0144  -0.0010
  0.0261   0.0279   0.0422   0.0490   0.0528   0.0582   0.0604   0.0663
  0.0742   0.0837   0.0871   0.0884   0.0950   0.0999   0.1101   0.1128
  0.1239   0.1283   0.1328   0.1331   0.1489   0.1580   0.1663   0.1768
  0.1803   0.1841   0.1879   0.1911   0.1968   0.2014   0.2057   0.2116
  0.2256   0.2295   0.2310   0.2404   0.2504   0.2584   0.2605   0.2718
  0.2776   0.2999   0.3056   0.3206   0.3439   0.3597   0.3707   0.3748
  0.3761   0.3837   0.3841   0.4013   0.4019   0.4037   0.4103   0.4141
  0.4250   0.4260   0.4279   0.4342   0.4529   0.4600   0.4691   0.4737
  0.4821   0.4931   0.5049   0.5064   0.5066   0.5147   0.5230   0.5413
  0.5422   0.5514   0.5612   0.5615   0.5735   0.5908   0.6024   0.6057
  0.6074   0.6241   0.6436   0.6543   0.6700   0.6792   0.7023   0.7031
  0.7133   0.7221   0.7352   0.7509   0.7663   0.7686   0.8011   0.8128
  0.8307   0.8388   0.8660   0.8713   0.9191   0.9360   0.9768   0.9777
  0.9871   1.0032   1.0666   1.0782   1.0828   1.0930   1.1077   1.1645
  1.1755   1.2016   1.2380   1.2867   1.3113   1.3283   1.3311   1.3569
  1.3662   1.4128   1.4165   1.4198   1.4437   1.4535   1.4589   1.4727
  1.4844   1.5248   1.5311   1.5486   1.5664   1.6106   1.7126   1.7228
  1.7519   1.7564   1.8069   1.8117   1.8392   1.8470   1.8909   2.0027
  2.0046   2.0081   2.0302   2.0594   2.1130   2.1351   2.1903   2.2027
  2.2202   2.2502   2.2801   2.2943   2.3314   2.3441   2.4691   2.5654
  2.6898   2.7006   2.7645   2.8076   2.8190   2.8734   2.9480   3.0271
  3.0348   3.0635   3.1161   3.1634   3.3727   3.3783   3.6124   3.7447
  3.7536   3.7938   3.8725   3.9415   3.9583   3.9599   3.9626   3.9728
  3.9883   3.9896   3.9954   4.0055   4.0209   4.0240   4.0361   4.0501
  4.0605   4.0630   4.0666   4.1128   4.1140   4.1412   4.1750   4.2384
  4.2524   4.2721   4.2747   4.3088   4.3923   4.4023   4.4214   4.4812
  4.5858   4.8044   4.8362   5.9919   6.0153   6.0318   6.0718   6.0901
  6.1180   6.1455   6.1511   6.1972   6.3020   6.4380   6.6845   6.7419
  6.7603   7.5464   7.5585   7.6650   7.6934   7.7411   7.7565  23.2045
 23.7595  23.7691  23.9232  23.9300  24.0246  27.8446  27.8937  27.9578
 28.3333  28.3510  28.3640  28.3919  28.4013  28.4122  28.4293  28.4348
 28.4518  28.5209  28.5270  28.5277  28.5380  28.5416  28.5514  28.5550
 28.5556  28.5660  28.5971  28.6164  28.6340  28.6930  28.7218  28.7609
 47.9615  48.0113  66.7707 127.8764 127.8900 127.8999 127.9296 127.9414
127.9512 127.9647 127.9676 127.9923 151.6428 151.6850 151.7420 289.7427
289.7548 289.8604 289.8930 289.9628 289.97761020.76761020.83111901.8051
********1901.9087
 --------------------------------------------------------------

          Ground-State Mulliken Net Atomic Charges

     Atom                 Charge (a.u.)
  ----------------------------------------
      1 C                    -0.484143
      2 C                     0.571964
      3 C                    -0.166677
      4 C                    -0.012001
      5 C                    -0.039365
      6 C                     0.293040
      7 F                    -0.085346
      8 Br                   -0.134822
      9 I                     0.111779
     10 Br                   -0.261853
     11 I                     0.105120
     12 I                     0.102304
  ----------------------------------------
  Sum of atomic charges =     0.000000

 -----------------------------------------------------------------
                    Cartesian Multipole Moments
 -----------------------------------------------------------------
    Charge (ESU x 10^10)
                -0.0000
    Dipole Moment (Debye)
         X       0.7089      Y       0.0000      Z       0.1210
       Tot       0.7192
    Quadrupole Moments (Debye-Ang)
        XX    -156.1675     XY       0.0000     YY    -162.0572
        XZ      -2.5062     YZ      -0.0000     ZZ    -151.1297
    Octopole Moments (Debye-Ang^2)
       XXX    -756.1543    XXY       0.0000    XYY    -268.9162
       YYY       0.0000    XXZ    -114.8847    XYZ       0.0000
       YYZ    -116.4737    XZZ    -250.1376    YZZ      -0.0000
       ZZZ    -326.5878
    Hexadecapole Moments (Debye-Ang^3)
      XXXX   -6051.1796   XXXY       0.0000   XXYY   -1128.3503
      XYYY       0.0000   YYYY    -209.8312   XXXZ    -263.4856
      XXYZ       0.0000   XYYZ     -67.1085   YYYZ      -0.0000
      XXZZ   -2022.9356   XYZZ      -0.0000   YYZZ   -1103.3624
      XZZZ    -178.0492   YZZZ      -0.0000   ZZZZ   -5788.9081
 -----------------------------------------------------------------
Archival summary:
1\1\february\OPT\ProcedureUnspecified\BasisUnspecified\3r216\taweetha\MonDec208:34:232019MonDec208:34:232019\0\\#,OPT,ProcedureUnspecified,BasisUnspecified,\\0,1\I\C,1,2.13552\C,2,1.40374,1,119.643\C,3,1.39051,2,118.947,1,-180,0\F,4,1.3378,3,119.182,2,-180,0\C,4,1.39154,3,122.271,2,-0,0\C,6,1.40126,4,119.334,3,-0,0\C,2,1.40827,1,120.883,3,-180,0\Br,6,1.89846,4,116.824,3,-180,0\Br,8,1.90568,2,119.714,1,-0,0\I,3,2.12434,2,124.681,1,-0,0\I,7,2.12621,6,119.492,4,-180,0\\\@

 Total job time:  420.28s(wall), 2319.89s(cpu) 
 Mon Dec  2 08:34:23 2019

        *************************************************************
        *                                                           *
        *  Thank you very much for using Q-Chem.  Have a nice day.  *
        *                                                           *
        *************************************************************


 
User input: 2 of 2 
 
                  Welcome to Q-Chem
     A Quantum Leap Into The Future Of Chemistry


 Q-Chem 5.2 (devel), Q-Chem, Inc., Pleasanton, CA (2019)

 Yihan Shao,  Zhengting Gan,  E. Epifanovsky,  A. T. B. Gilbert,  M. Wormit,  
 J. Kussmann,  A. W. Lange,  A. Behn,  Jia Deng,  Xintian Feng,  D. Ghosh,  
 M. Goldey,  P. R. Horn,  L. D. Jacobson,  I. Kaliman,  T. Kus,  A. Landau,  
 Jie Liu,  E. I. Proynov,  R. M. Richard,  R. P. Steele,  E. J. Sundstrom,  
 H. L. Woodcock III,  P. M. Zimmerman,  D. Zuev,  B. Albrecht,  E. Alguire,  
 S. A. Baeppler,  D. Barton,  Z. Benda,  Y. A. Bernard,  E. J. Berquist,  
 K. B. Bravaya,  H. Burton,  D. Casanova,  Chun-Min Chang,  Yunqing Chen,  
 A. Chien,  K. D. Closser,  M. P. Coons,  S. Coriani,  S. Dasgupta,  
 A. L. Dempwolff,  M. Diedenhofen,  Hainam Do,  R. G. Edgar,  Po-Tung Fang,  
 S. Faraji,  S. Fatehi,  Qingguo Feng,  K. D. Fenk,  J. Fosso-Tande,  
 J. Gayvert,  Qinghui Ge,  A. Ghysels,  G. Gidofalvi,  J. Gomes,  
 J. Gonthier,  A. Gunina,  D. Hait,  M. W. D. Hanson-Heine,  
 P. H. P. Harbach,  A. W. Hauser,  M. F. Herbst,  J. E. Herr,  
 E. G. Hohenstein,  Z. C. Holden,  Kerwin Hui,  B. C. Huynh,  T.-C. Jagau,  
 Hyunjun Ji,  B. Kaduk,  K. Khistyaev,  Jaehoon Kim,  P. Klunzinger,  K. Koh,  
 D. Kosenkov,  L. Koulias,  T. Kowalczyk,  C. M. Krauter,  A. Kunitsa,  
 Ka Un Lao,  A. Laurent,  K. V. Lawler,  Joonho Lee,  D. Lefrancois,  
 S. Lehtola,  D. S. Levine,  Yi-Pei Li,  You-Sheng Lin,  Fenglai Liu,  
 E. Livshits,  A. Luenser,  P. Manohar,  E. Mansoor,  S. F. Manzer,  
 Shan-Ping Mao,  Yuezhi Mao,  N. Mardirossian,  A. V. Marenich,  
 T. Markovich,  L. A. Martinez-Martinez,  S. A. Maurer,  N. J. Mayhall,  
 S. C. McKenzie,  J.-M. Mewes,  P. Morgante,  A. F. Morrison,  
 J. W. Mullinax,  K. Nanda,  T. S. Nguyen-Beck,  R. Olivares-Amaya,  
 J. A. Parkhill,  Zheng Pei,  T. M. Perrine,  F. Plasser,  P. Pokhilko,  
 S. Prager,  A. Prociuk,  E. Ramos,  D. R. Rehn,  F. Rob,  M. Scheurer,  
 M. Schneider,  N. Sergueev,  S. M. Sharada,  S. Sharma,  D. W. Small,  
 T. Stauch,  T. Stein,  Yu-Chuan Su,  A. J. W. Thom,  A. Tkatchenko,  
 T. Tsuchimochi,  N. M. Tubman,  L. Vogt,  M. L. Vidal,  O. Vydrov,  
 M. A. Watson,  J. Wenzel,  M. de Wergifosse,  T. A. Wesolowski,  A. White,  
 J. Witte,  A. Yamada,  Jun Yang,  K. Yao,  S. Yeganeh,  S. R. Yost,  
 Zhi-Qiang You,  A. Zech,  Igor Ying Zhang,  Xing Zhang,  Yan Zhao,  
 Ying Zhu,  B. R. Brooks,  G. K. L. Chan,  C. J. Cramer,  M. S. Gordon,  
 W. J. Hehre,  A. Klamt,  M. W. Schmidt,  C. D. Sherrill,  D. G. Truhlar,  
 A. Aspuru-Guzik,  R. Baer,  A. T. Bell,  N. A. Besley,  Jeng-Da Chai,  
 A. E. DePrince, III,  R. A. DiStasio Jr.,  A. Dreuw,  B. D. Dunietz,  
 T. R. Furlani,  Chao-Ping Hsu,  Yousung Jung,  Jing Kong,  D. S. Lambrecht,  
 WanZhen Liang,  C. Ochsenfeld,  V. A. Rassolov,  L. V. Slipchenko,  
 J. E. Subotnik,  T. Van Voorhis,  J. M. Herbert,  A. I. Krylov,  
 P. M. W. Gill,  M. Head-Gordon

 Contributors to earlier versions of Q-Chem not listed above: 
 R. D. Adamson,  B. Austin,  J. Baker,  G. J. O. Beran,  K. Brandhorst,  
 S. T. Brown,  E. F. C. Byrd,  A. K. Chakraborty,  C.-L. Cheng,  
 Siu Hung Chien,  D. M. Chipman,  D. L. Crittenden,  H. Dachsel,  
 R. J. Doerksen,  A. D. Dutoi,  L. Fusti-Molnar,  W. A. Goddard III,  
 A. Golubeva-Zadorozhnaya,  S. R. Gwaltney,  G. Hawkins,  A. Heyden,  
 S. Hirata,  G. Kedziora,  F. J. Keil,  C. Kelley,  Jihan Kim,  R. A. King,  
 R. Z. Khaliullin,  P. P. Korambath,  W. Kurlancheek,  A. M. Lee,  M. S. Lee,  
 S. V. Levchenko,  Ching Yeh Lin,  D. Liotard,  R. C. Lochan,  I. Lotan,  
 P. E. Maslen,  N. Nair,  D. P. O'Neill,  D. Neuhauser,  E. Neuscamman,  
 C. M. Oana,  R. Olson,  B. Peters,  R. Peverati,  P. A. Pieniazek,  
 Y. M. Rhee,  J. Ritchie,  M. A. Rohrdanz,  E. Rosta,  N. J. Russ,  
 H. F. Schaefer III,  N. E. Schultz,  N. Shenvi,  A. C. Simmonett,  A. Sodt,  
 D. Stuck,  K. S. Thanthiriwatte,  V. Vanovschi,  Tao Wang,  A. Warshel,  
 C. F. Williams,  Q. Wu,  X. Xu,  W. Zhang

 Please cite Q-Chem as follows:
 Y. Shao et al., Mol. Phys. 113, 184-215 (2015)
 DOI: 10.1080/00268976.2014.952696

 Q-Chem 5.2.1 for Intel X86 EM64T Linux

 Parts of Q-Chem use Armadillo 8.300.2 (Tropical Shenanigans).
 http://arma.sourceforge.net/

 Q-Chem begins on Mon Dec  2 08:34:23 2019  

Host: 
0

     Scratch files written to /scratch/taweetham/qchem1589//
NAlpha2: 274
NElect   274
Mult     1
The previous job contains 0 fragments, simply inherited here

Checking the input file for inconsistencies... 	...done.

--------------------------------------------------------------
User input:
--------------------------------------------------------------

$MOLECULE
READ
$END

$REM
   JOB_TYPE 	FREQUENCY
   BASIS 	6-311++G**
   METHOD	B3LYP	
$END


--------------------------------------------------------------
 ----------------------------------------------------------------
             Standard Nuclear Orientation (Angstroms)
    I     Atom           X                Y                Z
 ----------------------------------------------------------------
    1      C       0.1473783016    -1.7910872520    -0.0000000000
    2      C      -1.1807909155    -1.3759368302    -0.0000000000
    3      C      -1.4715498404    -0.0051778815    -0.0000000000
    4      C      -0.4102684812     0.9218561122    -0.0000000000
    5      C       0.9286972231     0.4855191951     0.0000000000
    6      C       1.2067522992    -0.8904020275     0.0000000000
    7      F       0.4069741782    -3.1034596920    -0.0000000000
    8      Br     -2.5039073230    -2.7373682867    -0.0000000000
    9      I      -3.4991638325     0.6347706768    -0.0000000000
   10      Br     -0.7955569099     2.7881846181    -0.0000000000
   11      I       2.5387347192     1.8884469879     0.0000000000
   12      I       3.1584889063    -1.7291811037     0.0000000000
 ----------------------------------------------------------------
 Molecular Point Group                 Cs    NOp =  2
 Largest Abelian Subgroup              Cs    NOp =  2
 Nuclear Repulsion Energy =        4092.00120619 hartrees
 There are      137 alpha and      137 beta electrons
 Requested basis set is 6-311++G(d,p)
 There are 152 shells and 436 basis functions

 Total QAlloc Memory Limit   2000 MB
 Mega-Array Size       188 MB
 MEM_STATIC part       192 MB

                       Distance Matrix (Angstroms)
             C (  1)   C (  2)   C (  3)   C (  4)   C (  5)   C (  6)
   C (  2)  1.391540
   C (  3)  2.410477  1.401257
   C (  4)  2.769663  2.423542  1.409152
   C (  5)  2.406947  2.813354  2.449892  1.408268
   C (  6)  1.390506  2.436413  2.820802  2.428793  1.403736
   F (  7)  1.337801  2.346345  3.623286  4.107439  3.626702  2.353140
   Br(  8)  2.815096  1.898455  2.920724  4.215833  4.708479  4.144910
   I (  9)  4.379732  3.068843  2.126206  3.102208  4.430376  4.946898
   Br( 10)  4.675346  4.181903  2.873994  1.905683  2.876686  4.188227
   I ( 11)  4.388343  4.948846  4.434884  3.103372  2.135516  3.081587
   I ( 12)  3.011747  4.353634  4.940592  4.445675  3.142749  2.124341
             F (  7)   Br(  8)   I (  9)   Br( 10)   I ( 11)
   Br(  8)  2.933812
   I (  9)  5.406688  3.515943
   Br( 10)  6.013115  5.783614  3.456397
   I ( 11)  5.428032  6.842982  6.166678  3.453553
   I ( 12)  3.075626  5.751450  7.064886  6.003422  3.670331

 A cutoff of  1.0D-11 yielded   6752 shell pairs
 There are     61584 function pairs (     68822 Cartesian)
 Smallest overlap matrix eigenvalue = 8.16E-07

 Q-Chem warning in module stvman/mkSTV.C, line 318:

 Overlap eigenvalue is smaller than square root of threshold
 Use THRESH >= 12 to get rid of this warning

 Linear dependence detected in AO basis
 Tighter screening thresholds may be required for diffuse basis sets
 Use S2THRESH > 14 and THRESH = 14 in case of SCF convergence issues
 Number of orthogonalized atomic orbitals = 435
 Maximum deviation from orthogonality = 3.269E-10
 Guess from superposition of atomic densities
 Warning:  Energy on first SCF cycle will be non-variational
 SAD guess density has 274.000000 electrons

 -----------------------------------------------------------------------
  General SCF calculation program by
  Eric Jon Sundstrom, Paul Horn, Yuezhi Mao, Dmitri Zuev, Alec White,
  David Stuck, Shaama M.S., Shane Yost, Joonho Lee, David Small,
  Daniel Levine, Susi Lehtola, Hugh Burton, Evgeny Epifanovsky,
  Bang C. Huynh
 -----------------------------------------------------------------------
 Exchange:     0.2000 Hartree-Fock + 0.0800 Slater + 0.7200 B88
 Correlation:  0.1900 VWN1RPA + 0.8100 LYP
 Using SG-1 standard quadrature grid
 using 6 threads for integral computing
 -------------------------------------------------------
 OpenMP Integral computing Module                
 Release: version 2.0, May 2017, Q-Chem Inc. Pleasanton 
 -------------------------------------------------------
 A restricted SCF calculation will be
 performed using DIIS
 SCF converges when DIIS error is below 1.0e-08
 ---------------------------------------
  Cycle       Energy         DIIS error
 ---------------------------------------
    1  -26237.5436443400      2.72e-02  
    2  -26235.3079176327      1.92e-03  
    3  -26235.2256214671      2.58e-03  
    4  -26235.3391674400      8.77e-04  
    5  -26235.3596681055      2.03e-04  
    6  -26235.3602661426      8.61e-05  
    7  -26235.3604049657      2.81e-05  
    8  -26235.3604223534      1.11e-05  
    9  -26235.3604248188      1.93e-06  
   10  -26235.3604248611      1.16e-06  
   11  -26235.3604248910      3.82e-07  
   12  -26235.3604248944      9.27e-08  
   13  -26235.3604248949      3.46e-08  
   14  -26235.3604248999      7.21e-09  Convergence criterion met
 ---------------------------------------
 SCF time:   CPU 304.67s  wall 56.00s 
 SCF   energy in the final basis set =   -26235.3604248999
 Total energy in the final basis set =   -26235.3604248999

 --------------------------------------------------------------
             Orbital Energies (a.u.) and Symmetries
 --------------------------------------------------------------

 Alpha MOs, Restricted
 -- Occupied --                  
*******-1165.89-1165.89 -482.86 -482.86 -176.32 -176.32 -176.32
  1 A'    2 A'    3 A'    4 A'    5 A'    6 A'    7 A'    8 A'                 
-165.73 -165.72 -165.72 -165.72 -165.72 -165.72 -165.72 -165.72
  9 A'   10 A'   11 A'    1 A"   12 A'    2 A"   13 A'    3 A"                 
-165.72  -62.51  -62.51  -56.33  -56.33  -56.33  -56.33  -56.32
 14 A'   15 A'   16 A'   17 A'   18 A'    4 A"   19 A'    5 A"                 
-56.325 -35.819 -35.817 -35.817 -31.312 -31.311 -31.310 -31.306
 20 A'   21 A'   22 A'   23 A'   24 A'   25 A'   26 A'    6 A"                 
-31.306 -31.305 -31.304 -31.304 -31.304 -24.728 -22.963 -22.961
 27 A'    7 A"   28 A'    8 A"   29 A'   30 A'   31 A'   32 A'                 
-22.961 -22.961 -22.961 -22.960 -22.960 -22.959 -22.959 -22.957
  9 A"   33 A'   34 A'   10 A"   35 A'   11 A"   36 A'   37 A'                 
-22.957 -22.955 -22.955 -22.955 -22.955 -10.312 -10.282 -10.278
 12 A"   38 A'   13 A"   39 A'   14 A"   40 A'   41 A'   42 A'                 
-10.275 -10.274 -10.269  -8.720  -8.717  -6.553  -6.550  -6.539
 43 A'   44 A'   45 A'   46 A'   47 A'   48 A'   49 A'   15 A"                 
 -6.538  -6.536  -6.535  -6.368  -6.367  -6.366  -4.781  -4.780
 50 A'   16 A"   51 A'   52 A'   53 A'   54 A'   55 A'   56 A'                 
 -4.779  -4.766  -4.765  -4.764  -4.764  -4.763  -4.763  -2.664
 57 A'   17 A"   58 A'   18 A"   19 A"   59 A'   60 A'   61 A'                 
 -2.660  -2.660  -2.659  -2.656  -2.656  -2.648  -2.648  -2.645
 62 A'   20 A"   63 A'   21 A"   64 A'   22 A"   65 A'   66 A'                 
 -2.645  -2.047  -2.046  -2.045  -2.042  -2.042  -2.041  -2.040
 23 A"   67 A'   68 A'   69 A'   24 A"   70 A'   25 A"   26 A"                 
 -2.040  -2.040  -2.028  -2.028  -2.027  -2.027  -2.026  -2.026
 71 A'   72 A'   27 A"   73 A'   28 A"   74 A'   29 A"   75 A'                 
 -1.273  -0.935  -0.863  -0.844  -0.790  -0.768  -0.715  -0.683
 76 A'   77 A'   78 A'   79 A'   80 A'   81 A'   82 A'   83 A'                 
 -0.660  -0.639  -0.610  -0.563  -0.559  -0.515  -0.487  -0.449
 84 A'   85 A'   86 A'   87 A'   88 A'   30 A"   89 A'   90 A'                 
 -0.439  -0.437  -0.417  -0.405  -0.373  -0.370  -0.356  -0.337
 31 A"   91 A'   92 A'   93 A'   32 A"   94 A'   33 A"   95 A'                 
 -0.326  -0.313  -0.303  -0.299  -0.291  -0.275  -0.264  -0.260
 96 A'   34 A"   97 A'   35 A"   36 A"   98 A'   37 A"   38 A"                 
 -0.254
 99 A'                                                                         
 -- Virtual --                   
 -0.109  -0.073  -0.068  -0.061  -0.046  -0.017  -0.014  -0.001
100 A'   39 A"  101 A'   40 A"  102 A'  103 A'  104 A'  105 A'                 
  0.026   0.028   0.042   0.049   0.053   0.058   0.061   0.066
106 A'  107 A'   41 A"  108 A'  109 A'   42 A"  110 A'  111 A'                 
  0.074   0.084   0.087   0.088   0.095   0.100   0.110   0.113
 43 A"  112 A'   44 A"  113 A'  114 A'   45 A"   46 A"  115 A'                 
  0.124   0.128   0.133   0.133   0.149   0.158   0.167   0.177
116 A'  117 A'  118 A'   47 A"   48 A"  119 A'  120 A'  121 A'                 
  0.180   0.184   0.188   0.191   0.197   0.201   0.206   0.212
122 A'  123 A'   49 A"  124 A'  125 A'  126 A'  127 A'  128 A'                 
  0.226   0.229   0.231   0.241   0.250   0.259   0.260   0.272
129 A'   50 A"  130 A'  131 A'   51 A"  132 A'  133 A'   52 A"                 
  0.278   0.300   0.306   0.321   0.344   0.360   0.371   0.375
134 A'  135 A'   53 A"  136 A'  137 A'  138 A'  139 A'   54 A"                 
  0.376   0.384   0.384   0.401   0.402   0.404   0.410   0.414
140 A'  141 A'   55 A"  142 A'  143 A'  144 A'   56 A"   57 A"                 
  0.425   0.426   0.428   0.434   0.453   0.460   0.469   0.474
145 A'   58 A"  146 A'   59 A"   60 A"  147 A'  148 A'   61 A"                 
  0.482   0.493   0.505   0.506   0.507   0.515   0.523   0.541
149 A'  150 A'  151 A'   62 A"  152 A'  153 A'   63 A"   64 A"                 
  0.542   0.551   0.561   0.562   0.573   0.591   0.602   0.606
154 A'   65 A"   66 A"  155 A'  156 A'  157 A'   67 A"   68 A"                 
  0.607   0.624   0.644   0.654   0.670   0.679   0.702   0.703
158 A'  159 A'  160 A'  161 A'   69 A"  162 A'   70 A"  163 A'                 
  0.713   0.722   0.735   0.751   0.766   0.769   0.801   0.813
164 A'  165 A'  166 A'  167 A'  168 A'  169 A'  170 A'  171 A'                 
  0.831   0.839   0.866   0.871   0.919   0.936   0.977   0.978
172 A'  173 A'   71 A"  174 A'  175 A'   72 A"  176 A'  177 A'                 
  0.987   1.003   1.067   1.078   1.083   1.093   1.108   1.164
178 A'  179 A'  180 A'   73 A"  181 A'  182 A'  183 A'   74 A"                 
  1.176   1.202   1.238   1.287   1.311   1.328   1.332   1.357
 75 A"   76 A"   77 A"  184 A'  185 A'  186 A'   78 A"   79 A"                 
  1.367   1.413   1.416   1.420   1.444   1.453   1.459   1.473
 80 A"  187 A'   81 A"  188 A'  189 A'  190 A'  191 A'  192 A'                 
  1.484   1.525   1.531   1.549   1.566   1.611   1.713   1.723
193 A'  194 A'  195 A'  196 A'  197 A'  198 A'   82 A"   83 A"                 
  1.752   1.756   1.807   1.812   1.839   1.847   1.891   2.003
199 A'  200 A'  201 A'  202 A'   84 A"   85 A"   86 A"  203 A'                 
  2.005   2.008   2.031   2.059   2.113   2.135   2.190   2.203
 87 A"  204 A'   88 A"  205 A'  206 A'  207 A'  208 A'  209 A'                 
  2.220   2.250   2.280   2.294   2.331   2.344   2.469   2.565
210 A'   89 A"  211 A'  212 A'  213 A'  214 A'  215 A'   90 A"                 
  2.690   2.701   2.764   2.808   2.819   2.873   2.948   3.027
 91 A"   92 A"  216 A'   93 A"   94 A"  217 A'  218 A'  219 A'                 
  3.035   3.063   3.116   3.163   3.373   3.378   3.612   3.745
 95 A"  220 A'  221 A'  222 A'  223 A'  224 A'  225 A'  226 A'                 
  3.754   3.794   3.872   3.942   3.958   3.960   3.963   3.973
 96 A"  227 A'  228 A'   97 A"   98 A"   99 A"  100 A"  229 A'                 
  3.988   3.990   3.995   4.005   4.021   4.024   4.036   4.050
101 A"  102 A"  103 A"  104 A"  230 A'  231 A'  105 A"  232 A'                 
  4.060   4.063   4.066   4.112   4.114   4.141   4.175   4.238
233 A'  234 A'  106 A"  107 A"  235 A'  236 A'  237 A'  238 A'                 
  4.253   4.272   4.275   4.309   4.392   4.402   4.421   4.481
239 A'  240 A'  241 A'  242 A'  243 A'  244 A'  245 A'  246 A'                 
  4.586   4.804   4.836   5.991   6.014   6.031   6.072   6.090
247 A'  248 A'  249 A'  108 A"  109 A"  110 A"  250 A'  251 A'                 
  6.117   6.145   6.151   6.197   6.302   6.438   6.685   6.742
252 A'  253 A'  254 A'  255 A'  111 A"  256 A'  257 A'  258 A'                 
  6.760   7.547   7.559   7.665   7.694   7.741   7.757  23.205
259 A'  112 A"  113 A"  260 A'  261 A'  262 A'  263 A'  264 A'                 
 23.759  23.769  23.923  23.930  24.025  27.845  27.894  27.958
265 A'  266 A'  267 A'  268 A'  269 A'  270 A'  271 A'  272 A'                 
 28.333  28.351  28.364  28.392  28.401  28.412  28.429  28.435
114 A"  115 A"  116 A"  273 A'  274 A'  275 A'  276 A'  277 A'                 
 28.452  28.521  28.527  28.528  28.538  28.542  28.551  28.555
278 A'  117 A"  118 A"  119 A"  279 A'  120 A"  121 A"  280 A'                 
 28.556  28.566  28.597  28.616  28.634  28.693  28.722  28.761
281 A'  122 A"  282 A'  283 A'  284 A'  285 A'  286 A'  287 A'                 
 47.961  48.011  66.771 127.876 127.890 127.900 127.929 127.941
288 A'  289 A'  290 A'  123 A"  124 A"  125 A"  291 A'  292 A'                 
127.951 127.965 127.967 127.992 151.643 151.685 151.742 289.743
293 A'  294 A'  295 A'  296 A'  297 A'  298 A'  299 A'  126 A"                 
289.755 289.860 289.893 289.963 289.9781020.7681020.8311901.805
127 A"  300 A'  301 A'  302 A'  303 A'  304 A'  305 A'  306 A'                 
*******1901.909
307 A'  308 A'                                                                 

 Beta MOs, Restricted
 -- Occupied --                  
*******-1165.89-1165.89 -482.86 -482.86 -176.32 -176.32 -176.32
  1 A'    2 A'    3 A'    4 A'    5 A'    6 A'    7 A'    8 A'                 
-165.73 -165.72 -165.72 -165.72 -165.72 -165.72 -165.72 -165.72
  9 A'   10 A'   11 A'    1 A"   12 A'    2 A"   13 A'    3 A"                 
-165.72  -62.51  -62.51  -56.33  -56.33  -56.33  -56.33  -56.32
 14 A'   15 A'   16 A'   17 A'   18 A'    4 A"   19 A'    5 A"                 
-56.325 -35.819 -35.817 -35.817 -31.312 -31.311 -31.310 -31.306
 20 A'   21 A'   22 A'   23 A'   24 A'   25 A'   26 A'    6 A"                 
-31.306 -31.305 -31.304 -31.304 -31.304 -24.728 -22.963 -22.961
 27 A'    7 A"   28 A'    8 A"   29 A'   30 A'   31 A'   32 A'                 
-22.961 -22.961 -22.961 -22.960 -22.960 -22.959 -22.959 -22.957
  9 A"   33 A'   34 A'   10 A"   35 A'   11 A"   36 A'   37 A'                 
-22.957 -22.955 -22.955 -22.955 -22.955 -10.312 -10.282 -10.278
 12 A"   38 A'   13 A"   39 A'   14 A"   40 A'   41 A'   42 A'                 
-10.275 -10.274 -10.269  -8.720  -8.717  -6.553  -6.550  -6.539
 43 A'   44 A'   45 A'   46 A'   47 A'   48 A'   49 A'   15 A"                 
 -6.538  -6.536  -6.535  -6.368  -6.367  -6.366  -4.781  -4.780
 50 A'   16 A"   51 A'   52 A'   53 A'   54 A'   55 A'   56 A'                 
 -4.779  -4.766  -4.765  -4.764  -4.764  -4.763  -4.763  -2.664
 57 A'   17 A"   58 A'   18 A"   19 A"   59 A'   60 A'   61 A'                 
 -2.660  -2.660  -2.659  -2.656  -2.656  -2.648  -2.648  -2.645
 62 A'   20 A"   63 A'   21 A"   64 A'   22 A"   65 A'   66 A'                 
 -2.645  -2.047  -2.046  -2.045  -2.042  -2.042  -2.041  -2.040
 23 A"   67 A'   68 A'   69 A'   24 A"   70 A'   25 A"   26 A"                 
 -2.040  -2.040  -2.028  -2.028  -2.027  -2.027  -2.026  -2.026
 71 A'   72 A'   27 A"   73 A'   28 A"   74 A'   29 A"   75 A'                 
 -1.273  -0.935  -0.863  -0.844  -0.790  -0.768  -0.715  -0.683
 76 A'   77 A'   78 A'   79 A'   80 A'   81 A'   82 A'   83 A'                 
 -0.660  -0.639  -0.610  -0.563  -0.559  -0.515  -0.487  -0.449
 84 A'   85 A'   86 A'   87 A'   88 A'   30 A"   89 A'   90 A'                 
 -0.439  -0.437  -0.417  -0.405  -0.373  -0.370  -0.356  -0.337
 31 A"   91 A'   92 A'   93 A'   32 A"   94 A'   33 A"   95 A'                 
 -0.326  -0.313  -0.303  -0.299  -0.291  -0.275  -0.264  -0.260
 96 A'   34 A"   97 A'   35 A"   36 A"   98 A'   37 A"   38 A"                 
 -0.254
 99 A'                                                                         
 -- Virtual --                   
 -0.109  -0.073  -0.068  -0.061  -0.046  -0.017  -0.014  -0.001
100 A'   39 A"  101 A'   40 A"  102 A'  103 A'  104 A'  105 A'                 
  0.026   0.028   0.042   0.049   0.053   0.058   0.061   0.066
106 A'  107 A'   41 A"  108 A'  109 A'   42 A"  110 A'  111 A'                 
  0.074   0.084   0.087   0.088   0.095   0.100   0.110   0.113
 43 A"  112 A'   44 A"  113 A'  114 A'   45 A"   46 A"  115 A'                 
  0.124   0.128   0.133   0.133   0.149   0.158   0.167   0.177
116 A'  117 A'  118 A'   47 A"   48 A"  119 A'  120 A'  121 A'                 
  0.180   0.184   0.188   0.191   0.197   0.201   0.206   0.212
122 A'  123 A'   49 A"  124 A'  125 A'  126 A'  127 A'  128 A'                 
  0.226   0.229   0.231   0.241   0.250   0.259   0.260   0.272
129 A'   50 A"  130 A'  131 A'   51 A"  132 A'  133 A'   52 A"                 
  0.278   0.300   0.306   0.321   0.344   0.360   0.371   0.375
134 A'  135 A'   53 A"  136 A'  137 A'  138 A'  139 A'   54 A"                 
  0.376   0.384   0.384   0.401   0.402   0.404   0.410   0.414
140 A'  141 A'   55 A"  142 A'  143 A'  144 A'   56 A"   57 A"                 
  0.425   0.426   0.428   0.434   0.453   0.460   0.469   0.474
145 A'   58 A"  146 A'   59 A"   60 A"  147 A'  148 A'   61 A"                 
  0.482   0.493   0.505   0.506   0.507   0.515   0.523   0.541
149 A'  150 A'  151 A'   62 A"  152 A'  153 A'   63 A"   64 A"                 
  0.542   0.551   0.561   0.562   0.573   0.591   0.602   0.606
154 A'   65 A"   66 A"  155 A'  156 A'  157 A'   67 A"   68 A"                 
  0.607   0.624   0.644   0.654   0.670   0.679   0.702   0.703
158 A'  159 A'  160 A'  161 A'   69 A"  162 A'   70 A"  163 A'                 
  0.713   0.722   0.735   0.751   0.766   0.769   0.801   0.813
164 A'  165 A'  166 A'  167 A'  168 A'  169 A'  170 A'  171 A'                 
  0.831   0.839   0.866   0.871   0.919   0.936   0.977   0.978
172 A'  173 A'   71 A"  174 A'  175 A'   72 A"  176 A'  177 A'                 
  0.987   1.003   1.067   1.078   1.083   1.093   1.108   1.164
178 A'  179 A'  180 A'   73 A"  181 A'  182 A'  183 A'   74 A"                 
  1.176   1.202   1.238   1.287   1.311   1.328   1.332   1.357
 75 A"   76 A"   77 A"  184 A'  185 A'  186 A'   78 A"   79 A"                 
  1.367   1.413   1.416   1.420   1.444   1.453   1.459   1.473
 80 A"  187 A'   81 A"  188 A'  189 A'  190 A'  191 A'  192 A'                 
  1.484   1.525   1.531   1.549   1.566   1.611   1.713   1.723
193 A'  194 A'  195 A'  196 A'  197 A'  198 A'   82 A"   83 A"                 
  1.752   1.756   1.807   1.812   1.839   1.847   1.891   2.003
199 A'  200 A'  201 A'  202 A'   84 A"   85 A"   86 A"  203 A'                 
  2.005   2.008   2.031   2.059   2.113   2.135   2.190   2.203
 87 A"  204 A'   88 A"  205 A'  206 A'  207 A'  208 A'  209 A'                 
  2.220   2.250   2.280   2.294   2.331   2.344   2.469   2.565
210 A'   89 A"  211 A'  212 A'  213 A'  214 A'  215 A'   90 A"                 
  2.690   2.701   2.764   2.808   2.819   2.873   2.948   3.027
 91 A"   92 A"  216 A'   93 A"   94 A"  217 A'  218 A'  219 A'                 
  3.035   3.063   3.116   3.163   3.373   3.378   3.612   3.745
 95 A"  220 A'  221 A'  222 A'  223 A'  224 A'  225 A'  226 A'                 
  3.754   3.794   3.872   3.942   3.958   3.960   3.963   3.973
 96 A"  227 A'  228 A'   97 A"   98 A"   99 A"  100 A"  229 A'                 
  3.988   3.990   3.995   4.005   4.021   4.024   4.036   4.050
101 A"  102 A"  103 A"  104 A"  230 A'  231 A'  105 A"  232 A'                 
  4.060   4.063   4.066   4.112   4.114   4.141   4.175   4.238
233 A'  234 A'  106 A"  107 A"  235 A'  236 A'  237 A'  238 A'                 
  4.253   4.272   4.275   4.309   4.392   4.402   4.421   4.481
239 A'  240 A'  241 A'  242 A'  243 A'  244 A'  245 A'  246 A'                 
  4.586   4.804   4.836   5.991   6.014   6.031   6.072   6.090
247 A'  248 A'  249 A'  108 A"  109 A"  110 A"  250 A'  251 A'                 
  6.117   6.145   6.151   6.197   6.302   6.438   6.685   6.742
252 A'  253 A'  254 A'  255 A'  111 A"  256 A'  257 A'  258 A'                 
  6.760   7.547   7.559   7.665   7.694   7.741   7.757  23.205
259 A'  112 A"  113 A"  260 A'  261 A'  262 A'  263 A'  264 A'                 
 23.759  23.769  23.923  23.930  24.025  27.845  27.894  27.958
265 A'  266 A'  267 A'  268 A'  269 A'  270 A'  271 A'  272 A'                 
 28.333  28.351  28.364  28.392  28.401  28.412  28.429  28.435
114 A"  115 A"  116 A"  273 A'  274 A'  275 A'  276 A'  277 A'                 
 28.452  28.521  28.527  28.528  28.538  28.542  28.551  28.555
278 A'  117 A"  118 A"  119 A"  279 A'  120 A"  121 A"  280 A'                 
 28.556  28.566  28.597  28.616  28.634  28.693  28.722  28.761
281 A'  122 A"  282 A'  283 A'  284 A'  285 A'  286 A'  287 A'                 
 47.961  48.011  66.771 127.876 127.890 127.900 127.929 127.941
288 A'  289 A'  290 A'  123 A"  124 A"  125 A"  291 A'  292 A'                 
127.951 127.965 127.967 127.992 151.643 151.685 151.742 289.743
293 A'  294 A'  295 A'  296 A'  297 A'  298 A'  299 A'  126 A"                 
289.755 289.860 289.893 289.963 289.9781020.7681020.8311901.805
127 A"  300 A'  301 A'  302 A'  303 A'  304 A'  305 A'  306 A'                 
*******1901.909
307 A'  308 A'                                                                 
 --------------------------------------------------------------

          Ground-State Mulliken Net Atomic Charges

     Atom                 Charge (a.u.)
  ----------------------------------------
      1 C                    -0.497387
      2 C                     0.561991
      3 C                    -0.155933
      4 C                    -0.003515
      5 C                    -0.040850
      6 C                     0.303291
      7 F                    -0.084609
      8 Br                   -0.135663
      9 I                     0.110728
     10 Br                   -0.263500
     11 I                     0.105132
     12 I                     0.100315
  ----------------------------------------
  Sum of atomic charges =     0.000000

 -----------------------------------------------------------------
                    Cartesian Multipole Moments
 -----------------------------------------------------------------
    Charge (ESU x 10^10)
                -0.0000
    Dipole Moment (Debye)
         X       0.1098      Y       0.7131      Z      -0.0000
       Tot       0.7215
    Quadrupole Moments (Debye-Ang)
        XX    -150.1133     XY       0.4012     YY    -159.7881
        XZ      -0.0000     YZ      -0.0000     ZZ    -162.0574
    Octopole Moments (Debye-Ang^2)
       XXX       4.3384    XXY       6.0895    XYY       0.3949
       YYY      45.5516    XXZ       0.0000    XYZ       0.0000
       YYZ      -0.0000    XZZ       0.3742    YZZ       4.8683
       ZZZ       0.0000
    Hexadecapole Moments (Debye-Ang^3)
      XXXX   -5594.4715   XXXY     -41.3608   XXYY   -1469.2837
      XYYY      51.7836   YYYY   -3493.2649   XXXZ      -0.0000
      XXYZ      -0.0000   XYYZ      -0.0000   YYYZ      -0.0000
      XXZZ   -1061.6283   XYZZ       0.9027   YYZZ    -640.3293
      XZZZ      -0.0000   YZZZ      -0.0000   ZZZZ    -209.8249
 -----------------------------------------------------------------
 Calculating MO derivatives via CPSCF
    1     0    39    0.0213247  
    2     0    39    0.0072477  
    3     0    39    0.0014064  
    4     0    39    0.0002165  
    5    23    16    0.0000302  
    6    37     2    0.0000020  
    7    39     0    0.0000001  Converged
 Time for AOints: 387.0 s (CPU) 65.0 s (wall)
 ------------------------------------------------------------------------------
                     AOints        : Timing summary (seconds)
 ------------------------------------------------------------------------------
     job step          cpu (% of tot)      sys (% of tot)     wall (% of tot)
 ------------------------------------------------------------------------------
  AOints            0.3870E+03 ( 8.6)   0.2100E-04 ( 6.6)   0.6498E+02 ( 8.3)
 ------------------------------------------------------------------------------
   Grand Totals     0.4519E+04          0.3180E-03          0.7795E+03
 ------------------------------------------------------------------------------
 Polarizability Matrix (a.u.)
            1           2           3
    1-279.2393073  -1.5101285  -0.0000000
    2  -1.5101285-229.6355969  -0.0000000
    3  -0.0000000  -0.0000000-115.2099596
 Calculating analytic Hessian of the SCF energy

 Direct stationary perturbation theory relativistic correction:

 rels  =     324.545530995020
 relv  =   -1090.970524689512
 rel2e =     155.989440828763
 E_rel =    -610.435552865729

 Hessian of the SCF Energy
            1           2           3           4           5           6
    1   0.6568897   0.0022572   0.0000000  -0.2914331   0.0189337   0.0000000
    2   0.0022572   0.6547780  -0.0000000   0.0946584  -0.1077517   0.0000000
    3   0.0000000  -0.0000000   0.1368378  -0.0000000   0.0000000  -0.0574178
    4  -0.2914331   0.0946584  -0.0000000   0.5558613  -0.0537833   0.0000000
    5   0.0189337  -0.1077517   0.0000000  -0.0537833   0.5613887   0.0000000
    6   0.0000000   0.0000000  -0.0574178   0.0000000   0.0000000   0.0949596
    7   0.0115072   0.0315383  -0.0000000  -0.1022597   0.0648620  -0.0000000
    8   0.0874964  -0.0049647  -0.0000000   0.0211378  -0.2858707   0.0000000
    9  -0.0000000   0.0000000  -0.0007928  -0.0000000  -0.0000000  -0.0438311
   10  -0.0690147  -0.0132719   0.0000000   0.0475716  -0.0583596  -0.0000000
   11  -0.0134983  -0.0040302  -0.0000000  -0.0065755  -0.0444629  -0.0000000
   12   0.0000000  -0.0000000   0.0057581  -0.0000000  -0.0000000  -0.0012450
   13   0.0517503  -0.0083523  -0.0000000  -0.0313117   0.0322668  -0.0000000
   14  -0.0622707  -0.0449960  -0.0000000   0.0334226  -0.0339288  -0.0000000
   15  -0.0000000  -0.0000000  -0.0025631   0.0000000   0.0000000   0.0056500
   16  -0.2261389  -0.1392004  -0.0000000  -0.0512246   0.0070867  -0.0000000
   17  -0.0712166  -0.1781559   0.0000000  -0.0517812   0.0502456  -0.0000000
   18  -0.0000000   0.0000000  -0.0543326  -0.0000000   0.0000000   0.0054673
   19  -0.0764646   0.0460809  -0.0000000  -0.0123640   0.0478037   0.0000000
   20   0.0486225  -0.3061782  -0.0000000   0.0128259  -0.0391075  -0.0000000
   21  -0.0000000  -0.0000000  -0.0411325   0.0000000   0.0000000   0.0067932
   22  -0.0290615  -0.0289959  -0.0000000  -0.0944699  -0.0639934   0.0000000
   23  -0.0107091  -0.0089162   0.0000000  -0.0660536  -0.0937215  -0.0000000
   24  -0.0000000   0.0000000   0.0047684   0.0000000   0.0000000  -0.0167731
   25   0.0037921   0.0009120   0.0000000  -0.0202668   0.0101945  -0.0000000
   26  -0.0018929  -0.0022453   0.0000000   0.0211376  -0.0078364  -0.0000000
   27   0.0000000  -0.0000000   0.0030000  -0.0000000   0.0000000   0.0014037
   28  -0.0001357  -0.0001793   0.0000000  -0.0016586  -0.0006889  -0.0000000
   29  -0.0000258   0.0006819  -0.0000000  -0.0030267   0.0013530  -0.0000000
   30   0.0000000   0.0000000  -0.0010255  -0.0000000  -0.0000000   0.0035202
   31   0.0023212   0.0009997  -0.0000000  -0.0007016   0.0001748  -0.0000000
   32   0.0033808  -0.0010796  -0.0000000  -0.0004631  -0.0002320  -0.0000000
   33   0.0000000  -0.0000000   0.0032180  -0.0000000   0.0000000  -0.0009020
   34  -0.0340129   0.0135537   0.0000000   0.0022569  -0.0044958   0.0000000
   35  -0.0010783   0.0028579   0.0000000  -0.0014986  -0.0000764   0.0000000
   36  -0.0000000  -0.0000000   0.0036820   0.0000000  -0.0000000   0.0023751
            7           8           9          10          11          12
    1   0.0115072   0.0874964  -0.0000000  -0.0690147  -0.0134983   0.0000000
    2   0.0315383  -0.0049647   0.0000000  -0.0132719  -0.0040302  -0.0000000
    3  -0.0000000  -0.0000000  -0.0007928   0.0000000  -0.0000000   0.0057581
    4  -0.1022597   0.0211378  -0.0000000   0.0475716  -0.0065755  -0.0000000
    5   0.0648620  -0.2858707  -0.0000000  -0.0583596  -0.0444629  -0.0000000
    6  -0.0000000   0.0000000  -0.0438311  -0.0000000  -0.0000000  -0.0012450
    7   0.3924177   0.0286892   0.0000000  -0.1927670  -0.1143643  -0.0000000
    8   0.0286892   0.5538591   0.0000000  -0.0677656  -0.1674272  -0.0000000
    9   0.0000000   0.0000000   0.0835837  -0.0000000   0.0000000  -0.0434885
   10  -0.1927670  -0.0677656  -0.0000000   0.5413792   0.0167485   0.0000000
   11  -0.1143643  -0.1674272   0.0000000   0.0167485   0.4645494   0.0000000
   12  -0.0000000  -0.0000000  -0.0434885   0.0000000   0.0000000   0.0940160
   13  -0.0503119  -0.0493401  -0.0000000  -0.2549291   0.0775545  -0.0000000
   14   0.0067733   0.0485908  -0.0000000   0.0303027  -0.1039788   0.0000000
   15  -0.0000000  -0.0000000  -0.0000872  -0.0000000  -0.0000000  -0.0426599
   16  -0.0073152  -0.0214602   0.0000000   0.0090916   0.0285413  -0.0000000
   17  -0.0202890  -0.0566585  -0.0000000   0.0805939  -0.0075255  -0.0000000
   18  -0.0000000  -0.0000000   0.0053758  -0.0000000  -0.0000000  -0.0011878
   19  -0.0053300  -0.0038925   0.0000000   0.0025783   0.0005271  -0.0000000
   20   0.0003146   0.0019620  -0.0000000   0.0003979  -0.0004352   0.0000000
   21   0.0000000   0.0000000   0.0052048  -0.0000000  -0.0000000  -0.0012158
   22  -0.0034997  -0.0074896  -0.0000000   0.0007816   0.0011000  -0.0000000
   23  -0.0218546  -0.0246202   0.0000000   0.0029581  -0.0010913   0.0000000
   24  -0.0000000   0.0000000   0.0009461  -0.0000000  -0.0000000   0.0034639
   25  -0.0433416   0.0206951   0.0000000  -0.0289620   0.0054854   0.0000000
   26   0.0204681  -0.0301443   0.0000000  -0.0046772   0.0022150   0.0000000
   27   0.0000000  -0.0000000  -0.0104416  -0.0000000  -0.0000000   0.0011095
   28   0.0026142  -0.0121212  -0.0000000  -0.0342905   0.0208682   0.0000000
   29   0.0027356  -0.0354040   0.0000000   0.0207451  -0.1326855   0.0000000
   30  -0.0000000  -0.0000000   0.0014728   0.0000000   0.0000000  -0.0184853
   31  -0.0011679   0.0031740  -0.0000000  -0.0235717  -0.0168872   0.0000000
   32   0.0009559   0.0012902  -0.0000000  -0.0064440  -0.0032415  -0.0000000
   33  -0.0000000  -0.0000000   0.0027981   0.0000000   0.0000000   0.0010886
   34  -0.0005443   0.0008765  -0.0000000   0.0021320   0.0004997  -0.0000000
   35   0.0001711  -0.0006129   0.0000000  -0.0012271  -0.0018860  -0.0000000
   36  -0.0000000  -0.0000000  -0.0007401   0.0000000   0.0000000   0.0028463
           13          14          15          16          17          18
    1   0.0517503  -0.0622707  -0.0000000  -0.2261389  -0.0712166  -0.0000000
    2  -0.0083523  -0.0449960  -0.0000000  -0.1392004  -0.1781559   0.0000000
    3  -0.0000000  -0.0000000  -0.0025631  -0.0000000   0.0000000  -0.0543326
    4  -0.0313117   0.0334226   0.0000000  -0.0512246  -0.0517812  -0.0000000
    5   0.0322668  -0.0339288   0.0000000   0.0070867   0.0502456   0.0000000
    6  -0.0000000  -0.0000000   0.0056500  -0.0000000  -0.0000000   0.0054673
    7  -0.0503119   0.0067733  -0.0000000  -0.0073152  -0.0202890  -0.0000000
    8  -0.0493401   0.0485908  -0.0000000  -0.0214602  -0.0566585  -0.0000000
    9  -0.0000000  -0.0000000  -0.0000872   0.0000000  -0.0000000   0.0053758
   10  -0.2549291   0.0303027  -0.0000000   0.0090916   0.0805939  -0.0000000
   11   0.0775545  -0.1039788  -0.0000000   0.0285413  -0.0075255  -0.0000000
   12  -0.0000000   0.0000000  -0.0426599  -0.0000000  -0.0000000  -0.0011878
   13   0.4294684  -0.0812068   0.0000000  -0.0976397   0.0196628   0.0000000
   14  -0.0812068   0.4931707   0.0000000   0.0573139  -0.2810119  -0.0000000
   15   0.0000000   0.0000000   0.0819613  -0.0000000   0.0000000  -0.0408732
   16  -0.0976397   0.0573139  -0.0000000   0.4404901   0.0765461   0.0000000
   17   0.0196628  -0.2810119   0.0000000   0.0765461   0.5595996   0.0000000
   18   0.0000000  -0.0000000  -0.0408732   0.0000000   0.0000000   0.0854663
   19  -0.0053238   0.0007702   0.0000000   0.0069069  -0.0291152   0.0000000
   20  -0.0030757   0.0016702  -0.0000000   0.0041436  -0.0550771   0.0000000
   21   0.0000000   0.0000000   0.0056251  -0.0000000  -0.0000000   0.0056087
   22   0.0000745  -0.0009720   0.0000000  -0.0005975   0.0049526  -0.0000000
   23  -0.0001304  -0.0009626  -0.0000000   0.0016404   0.0021856   0.0000000
   24   0.0000000  -0.0000000  -0.0008798  -0.0000000   0.0000000   0.0028729
   25   0.0007986  -0.0034513  -0.0000000  -0.0009335  -0.0002891  -0.0000000
   26  -0.0012984  -0.0005742  -0.0000000   0.0003057  -0.0002415  -0.0000000
   27   0.0000000   0.0000000   0.0027229  -0.0000000   0.0000000  -0.0008409
   28  -0.0069494   0.0244215  -0.0000000  -0.0025100  -0.0007709  -0.0000000
   29   0.0096800  -0.0261352  -0.0000000   0.0015425   0.0019653  -0.0000000
   30  -0.0000000  -0.0000000   0.0013989  -0.0000000  -0.0000000   0.0035812
   31  -0.0208987  -0.0147426  -0.0000000  -0.0062308  -0.0097756   0.0000000
   32  -0.0153932  -0.0426140   0.0000000  -0.0199993  -0.0217091   0.0000000
   33   0.0000000   0.0000000  -0.0104538  -0.0000000  -0.0000000   0.0007156
   34  -0.0147282   0.0096400   0.0000000  -0.0638979   0.0014809   0.0000000
   35   0.0196331  -0.0092301  -0.0000000   0.0035391  -0.0136159  -0.0000000
   36  -0.0000000   0.0000000   0.0001589   0.0000000  -0.0000000  -0.0118533
           19          20          21          22          23          24
    1  -0.0764646   0.0486225  -0.0000000  -0.0290615  -0.0107091  -0.0000000
    2   0.0460809  -0.3061782  -0.0000000  -0.0289959  -0.0089162   0.0000000
    3  -0.0000000  -0.0000000  -0.0411325  -0.0000000   0.0000000   0.0047684
    4  -0.0123640   0.0128259   0.0000000  -0.0944699  -0.0660536   0.0000000
    5   0.0478037  -0.0391075   0.0000000  -0.0639934  -0.0937215   0.0000000
    6   0.0000000  -0.0000000   0.0067932   0.0000000  -0.0000000  -0.0167731
    7  -0.0053300   0.0003146   0.0000000  -0.0034997  -0.0218546  -0.0000000
    8  -0.0038925   0.0019620   0.0000000  -0.0074896  -0.0246202   0.0000000
    9   0.0000000  -0.0000000   0.0052048  -0.0000000   0.0000000   0.0009461
   10   0.0025783   0.0003979  -0.0000000   0.0007816   0.0029581  -0.0000000
   11   0.0005271  -0.0004352  -0.0000000   0.0011000  -0.0010913  -0.0000000
   12  -0.0000000   0.0000000  -0.0012158  -0.0000000   0.0000000   0.0034639
   13  -0.0053238  -0.0030757   0.0000000   0.0000745  -0.0001304   0.0000000
   14   0.0007702   0.0016702   0.0000000  -0.0009720  -0.0009626  -0.0000000
   15   0.0000000  -0.0000000   0.0056251   0.0000000  -0.0000000  -0.0008798
   16   0.0069069   0.0041436  -0.0000000  -0.0005975   0.0016404  -0.0000000
   17  -0.0291152  -0.0550771  -0.0000000   0.0049526   0.0021856   0.0000000
   18   0.0000000   0.0000000   0.0056087  -0.0000000   0.0000000   0.0028729
   19   0.0989740  -0.0621959   0.0000000  -0.0045409   0.0043220   0.0000000
   20  -0.0621959   0.3965294   0.0000000  -0.0017933   0.0042055  -0.0000000
   21   0.0000000   0.0000000   0.0223075   0.0000000  -0.0000000  -0.0018582
   22  -0.0045409  -0.0017933   0.0000000   0.1325499   0.0907134   0.0000000
   23   0.0043220   0.0042055  -0.0000000   0.0907134   0.1335487  -0.0000000
   24   0.0000000  -0.0000000  -0.0018582   0.0000000  -0.0000000   0.0072031
   25  -0.0005959   0.0002900  -0.0000000   0.0000271   0.0002552  -0.0000000
   26   0.0012622  -0.0006214   0.0000000   0.0070697  -0.0095190  -0.0000000
   27   0.0000000   0.0000000   0.0001325  -0.0000000   0.0000000   0.0000707
   28   0.0001607   0.0005629  -0.0000000   0.0001516  -0.0007051  -0.0000000
   29   0.0005403  -0.0024888   0.0000000   0.0001221  -0.0007929  -0.0000000
   30  -0.0000000  -0.0000000  -0.0001175  -0.0000000   0.0000000   0.0002087
   31  -0.0000182   0.0000143  -0.0000000  -0.0003264  -0.0003656  -0.0000000
   32  -0.0009763  -0.0010109  -0.0000000  -0.0002961  -0.0002843   0.0000000
   33  -0.0000000   0.0000000   0.0001545  -0.0000000  -0.0000000  -0.0000655
   34  -0.0039827  -0.0001069  -0.0000000  -0.0010890  -0.0000707   0.0000000
   35  -0.0051264   0.0005521  -0.0000000  -0.0004174  -0.0000317  -0.0000000
   36  -0.0000000  -0.0000000  -0.0015025   0.0000000  -0.0000000   0.0000427
           25          26          27          28          29          30
    1   0.0037921  -0.0018929   0.0000000  -0.0001357  -0.0000258   0.0000000
    2   0.0009120  -0.0022453  -0.0000000  -0.0001793   0.0006819   0.0000000
    3   0.0000000   0.0000000   0.0030000   0.0000000  -0.0000000  -0.0010255
    4  -0.0202668   0.0211376  -0.0000000  -0.0016586  -0.0030267  -0.0000000
    5   0.0101945  -0.0078364   0.0000000  -0.0006889   0.0013530  -0.0000000
    6  -0.0000000  -0.0000000   0.0014037  -0.0000000  -0.0000000   0.0035202
    7  -0.0433416   0.0204681   0.0000000   0.0026142   0.0027356  -0.0000000
    8   0.0206951  -0.0301443  -0.0000000  -0.0121212  -0.0354040  -0.0000000
    9   0.0000000   0.0000000  -0.0104416  -0.0000000   0.0000000   0.0014728
   10  -0.0289620  -0.0046772  -0.0000000  -0.0342905   0.0207451   0.0000000
   11   0.0054854   0.0022150  -0.0000000   0.0208682  -0.1326855   0.0000000
   12   0.0000000   0.0000000   0.0011095   0.0000000   0.0000000  -0.0184853
   13   0.0007986  -0.0012984   0.0000000  -0.0069494   0.0096800  -0.0000000
   14  -0.0034513  -0.0005742   0.0000000   0.0244215  -0.0261352  -0.0000000
   15  -0.0000000  -0.0000000   0.0027229  -0.0000000  -0.0000000   0.0013989
   16  -0.0009335   0.0003057  -0.0000000  -0.0025100   0.0015425  -0.0000000
   17  -0.0002891  -0.0002415   0.0000000  -0.0007709   0.0019653  -0.0000000
   18  -0.0000000  -0.0000000  -0.0008409  -0.0000000  -0.0000000   0.0035812
   19  -0.0005959   0.0012622   0.0000000   0.0001607   0.0005403  -0.0000000
   20   0.0002900  -0.0006214   0.0000000   0.0005629  -0.0024888  -0.0000000
   21  -0.0000000   0.0000000   0.0001325  -0.0000000   0.0000000  -0.0001175
   22   0.0000271   0.0070697  -0.0000000   0.0001516   0.0001221  -0.0000000
   23   0.0002552  -0.0095190   0.0000000  -0.0007051  -0.0007929   0.0000000
   24  -0.0000000  -0.0000000   0.0000707  -0.0000000  -0.0000000   0.0002087
   25   0.0983233  -0.0310380   0.0000000  -0.0080013  -0.0035084  -0.0000000
   26  -0.0310380   0.0530531   0.0000000  -0.0108753  -0.0041409   0.0000000
   27   0.0000000   0.0000000   0.0022945  -0.0000000   0.0000000   0.0004759
   28  -0.0080013  -0.0108753  -0.0000000   0.0636462  -0.0285271   0.0000000
   29  -0.0035084  -0.0041409   0.0000000  -0.0285271   0.1974168   0.0000000
   30  -0.0000000   0.0000000   0.0004759   0.0000000   0.0000000   0.0083303
   31  -0.0004975  -0.0005507  -0.0000000  -0.0128881  -0.0001383   0.0000000
   32   0.0002919   0.0000978  -0.0000000   0.0072110   0.0005406  -0.0000000
   33   0.0000000   0.0000000   0.0001164  -0.0000000  -0.0000000   0.0004513
   34  -0.0003426   0.0000892  -0.0000000  -0.0001392  -0.0001395  -0.0000000
   35   0.0001627  -0.0000427  -0.0000000   0.0008043  -0.0003102   0.0000000
   36   0.0000000  -0.0000000  -0.0000436  -0.0000000   0.0000000   0.0001890
           31          32          33          34          35          36
    1   0.0023212   0.0033808   0.0000000  -0.0340129  -0.0010783  -0.0000000
    2   0.0009997  -0.0010796  -0.0000000   0.0135537   0.0028579  -0.0000000
    3  -0.0000000  -0.0000000   0.0032180   0.0000000   0.0000000   0.0036820
    4  -0.0007016  -0.0004631  -0.0000000   0.0022569  -0.0014986   0.0000000
    5   0.0001748  -0.0002320   0.0000000  -0.0044958  -0.0000764  -0.0000000
    6  -0.0000000  -0.0000000  -0.0009020   0.0000000   0.0000000   0.0023751
    7  -0.0011679   0.0009559  -0.0000000  -0.0005443   0.0001711  -0.0000000
    8   0.0031740   0.0012902  -0.0000000   0.0008765  -0.0006129  -0.0000000
    9  -0.0000000  -0.0000000   0.0027981  -0.0000000   0.0000000  -0.0007401
   10  -0.0235717  -0.0064440   0.0000000   0.0021320  -0.0012271   0.0000000
   11  -0.0168872  -0.0032415   0.0000000   0.0004997  -0.0018860   0.0000000
   12   0.0000000  -0.0000000   0.0010886  -0.0000000  -0.0000000   0.0028463
   13  -0.0208987  -0.0153932   0.0000000  -0.0147282   0.0196331  -0.0000000
   14  -0.0147426  -0.0426140   0.0000000   0.0096400  -0.0092301   0.0000000
   15  -0.0000000   0.0000000  -0.0104538   0.0000000  -0.0000000   0.0001589
   16  -0.0062308  -0.0199993  -0.0000000  -0.0638979   0.0035391   0.0000000
   17  -0.0097756  -0.0217091  -0.0000000   0.0014809  -0.0136159  -0.0000000
   18   0.0000000   0.0000000   0.0007156   0.0000000  -0.0000000  -0.0118533
   19  -0.0000182  -0.0009763  -0.0000000  -0.0039827  -0.0051264  -0.0000000
   20   0.0000143  -0.0010109   0.0000000  -0.0001069   0.0005521  -0.0000000
   21  -0.0000000  -0.0000000   0.0001545  -0.0000000  -0.0000000  -0.0015025
   22  -0.0003264  -0.0002961  -0.0000000  -0.0010890  -0.0004174   0.0000000
   23  -0.0003656  -0.0002843  -0.0000000  -0.0000707  -0.0000317  -0.0000000
   24  -0.0000000   0.0000000  -0.0000655   0.0000000  -0.0000000   0.0000427
   25  -0.0004975   0.0002919   0.0000000  -0.0003426   0.0001627   0.0000000
   26  -0.0005507   0.0000978   0.0000000   0.0000892  -0.0000427  -0.0000000
   27  -0.0000000  -0.0000000   0.0001164  -0.0000000  -0.0000000  -0.0000436
   28  -0.0128881   0.0072110  -0.0000000  -0.0001392   0.0008043  -0.0000000
   29  -0.0001383   0.0005406  -0.0000000  -0.0001395  -0.0003102   0.0000000
   30   0.0000000  -0.0000000   0.0004513  -0.0000000   0.0000000   0.0001890
   31   0.0631917   0.0329801  -0.0000000   0.0007881   0.0051171   0.0000000
   32   0.0329801   0.0795622  -0.0000000  -0.0012476  -0.0113192   0.0000000
   33  -0.0000000  -0.0000000   0.0023900  -0.0000000  -0.0000000   0.0004888
   34   0.0007881  -0.0012476  -0.0000000   0.1135596  -0.0200797  -0.0000000
   35   0.0051171  -0.0113192  -0.0000000  -0.0200797   0.0337152  -0.0000000
   36   0.0000000   0.0000000   0.0004888  -0.0000000  -0.0000000   0.0043568
 **********************************************************************
 **                                                                  **
 **                       VIBRATIONAL ANALYSIS                       **
 **                       --------------------                       **
 **                                                                  **
 **        VIBRATIONAL FREQUENCIES (CM**-1) AND NORMAL MODES         **
 **     FORCE CONSTANTS (mDYN/ANGSTROM) AND REDUCED MASSES (AMU)     **
 **                  INFRARED INTENSITIES (KM/MOL)                   **
 **                                                                  **
 **********************************************************************


 Mode:                 1                      2                      3
 Frequency:        19.38                  23.99                  73.98
 Force Cnst:      0.0200                 0.0240                 0.0654
 Red. Mass:      90.2241                70.6882                20.2830
 IR Active:          YES                    YES                    YES
 IR Intens:        0.014                  0.042                  0.274
 Raman Active:       YES                    YES                    YES
               X      Y      Z        X      Y      Z        X      Y      Z
 C         -0.000 -0.000  0.180    0.000  0.000  0.214   -0.000 -0.000  0.452
 C         -0.000 -0.000  0.247    0.000  0.000  0.145   -0.000 -0.000  0.238
 C          0.000 -0.000  0.080   -0.000  0.000  0.165    0.000  0.000  0.146
 C          0.000 -0.000  0.077   -0.000 -0.000  0.284    0.000  0.000  0.136
 C          0.000 -0.000  0.094    0.000  0.000  0.159    0.000 -0.000  0.178
 C          0.000 -0.000  0.036    0.000  0.000  0.163   -0.000 -0.000  0.308
 F         -0.000 -0.000  0.235    0.000  0.000  0.262   -0.000 -0.000  0.715
 Br        -0.000 -0.000  0.600    0.000  0.000 -0.002   -0.000  0.000 -0.208
 I          0.000 -0.000 -0.418   -0.000  0.000 -0.288    0.000 -0.000  0.028
 Br         0.000 -0.000  0.049   -0.000 -0.000  0.689    0.000  0.000 -0.076
 I         -0.000  0.000  0.335    0.000  0.000 -0.373    0.000 -0.000  0.010
 I          0.000  0.000 -0.424    0.000 -0.000  0.088   -0.000  0.000 -0.107
 TransDip   0.000 -0.000 -0.004    0.000  0.000 -0.007    0.000 -0.000 -0.017

 Mode:                 4                      5                      6
 Frequency:        97.28                  98.62                 123.80
 Force Cnst:      0.4454                 0.5183                 0.7391
 Red. Mass:      79.8791                90.4444                81.8487
 IR Active:          YES                    YES                    YES
 IR Intens:        0.305                  0.540                  0.054
 Raman Active:       YES                    YES                    YES
               X      Y      Z        X      Y      Z        X      Y      Z
 C         -0.090 -0.234 -0.000   -0.047  0.188 -0.000    0.056 -0.095 -0.000
 C         -0.099 -0.182 -0.000   -0.031  0.191 -0.000    0.073  0.014 -0.000
 C         -0.067 -0.164 -0.000   -0.046  0.186 -0.000    0.144  0.002 -0.000
 C         -0.047 -0.193 -0.000   -0.054  0.232 -0.000    0.133 -0.036 -0.000
 C         -0.095 -0.235  0.000   -0.049  0.191  0.000    0.128 -0.085 -0.000
 C         -0.081 -0.225  0.000   -0.069  0.192  0.000    0.114 -0.107 -0.000
 F         -0.093 -0.236 -0.000   -0.041  0.193 -0.000   -0.053 -0.117  0.000
 Br        -0.269 -0.047  0.000    0.050  0.122  0.000   -0.520  0.606  0.000
 I          0.066  0.107 -0.000   -0.395 -0.339 -0.000    0.026 -0.349  0.000
 Br         0.118 -0.183  0.000   -0.036  0.239  0.000    0.083 -0.065  0.000
 I         -0.003 -0.393 -0.000    0.550 -0.164  0.000   -0.092  0.117  0.000
 I          0.090  0.581  0.000   -0.129  0.138  0.000    0.285 -0.058  0.000
 TransDip   0.013  0.012  0.000    0.005 -0.023  0.000   -0.007  0.001  0.000

 Mode:                 7                      8                      9
 Frequency:       142.07                 143.13                 145.44
 Force Cnst:      1.2244                 1.1236                 0.1755
 Red. Mass:     102.9666                93.0954                14.0809
 IR Active:          YES                    YES                    YES
 IR Intens:        0.073                  0.002                  0.207
 Raman Active:       YES                    YES                    YES
               X      Y      Z        X      Y      Z        X      Y      Z
 C         -0.042 -0.057 -0.000   -0.085 -0.023 -0.000    0.000  0.000 -0.125
 C         -0.017 -0.129 -0.000   -0.032  0.002 -0.000   -0.000  0.000 -0.302
 C          0.113 -0.127 -0.000    0.048  0.030 -0.000   -0.000  0.000 -0.442
 C          0.020 -0.020 -0.000    0.065  0.025 -0.000   -0.000  0.000 -0.432
 C          0.009  0.078 -0.000    0.005 -0.029 -0.000    0.000 -0.000 -0.451
 C         -0.112  0.043 -0.000   -0.101 -0.028 -0.000    0.000 -0.000 -0.322
 F          0.041 -0.041  0.000   -0.089 -0.024  0.000   -0.000  0.000  0.441
 Br        -0.223  0.044  0.000    0.040 -0.086  0.000    0.000 -0.000  0.019
 I          0.566 -0.133  0.000    0.131 -0.295  0.000   -0.000  0.000  0.026
 Br        -0.498 -0.137  0.000    0.761  0.169  0.000   -0.000 -0.000  0.087
 I          0.282  0.135  0.000   -0.187  0.124  0.000   -0.000 -0.000  0.030
 I         -0.404  0.082  0.000   -0.419  0.125  0.000    0.000 -0.000  0.009
 TransDip  -0.008 -0.002  0.000   -0.000 -0.001  0.000    0.000  0.000  0.015

 Mode:                10                     11                     12
 Frequency:       163.39                 215.46                 276.27
 Force Cnst:      1.1001                 1.6795                 0.8943
 Red. Mass:      69.9434                61.4057                19.8864
 IR Active:          YES                    YES                    YES
 IR Intens:        0.062                  0.012                  0.427
 Raman Active:       YES                    YES                    YES
               X      Y      Z        X      Y      Z        X      Y      Z
 C         -0.095 -0.173  0.000   -0.206  0.001  0.000    0.220  0.042 -0.000
 C         -0.160 -0.248  0.000   -0.270 -0.092 -0.000    0.122 -0.162  0.000
 C         -0.093 -0.216  0.000   -0.131  0.012 -0.000    0.061 -0.119  0.000
 C          0.015 -0.285  0.000   -0.176  0.187 -0.000   -0.029 -0.006  0.000
 C          0.054 -0.145 -0.000   -0.179  0.090  0.000    0.016  0.127 -0.000
 C         -0.023 -0.161 -0.000   -0.181  0.055  0.000    0.075  0.188 -0.000
 F         -0.071 -0.181 -0.000   -0.174  0.014 -0.000    0.880  0.173  0.000
 Br        -0.293 -0.279 -0.000   -0.359 -0.439  0.000   -0.142 -0.025 -0.000
 I         -0.201  0.127 -0.000    0.125 -0.055  0.000   -0.037  0.029 -0.000
 Br         0.211 -0.379 -0.000   -0.021  0.545  0.000    0.027  0.021 -0.000
 I          0.271  0.408 -0.000    0.034  0.015 -0.000   -0.018 -0.040  0.000
 I          0.020  0.017  0.000    0.211 -0.052 -0.000   -0.049 -0.019  0.000
 TransDip  -0.002  0.008  0.000    0.002 -0.003  0.000   -0.021 -0.004  0.000

 Mode:                13                     14                     15
 Frequency:       283.24                 338.18                 344.87
 Force Cnst:      0.5774                 1.2025                 0.8773
 Red. Mass:      12.2147                17.8462                12.5203
 IR Active:          YES                    YES                    YES
 IR Intens:        0.030                  0.165                  0.613
 Raman Active:       YES                    YES                    YES
               X      Y      Z        X      Y      Z        X      Y      Z
 C         -0.000  0.000 -0.014   -0.152  0.479 -0.000    0.000 -0.000 -0.446
 C         -0.000  0.000  0.466   -0.211  0.223 -0.000    0.000 -0.000 -0.424
 C         -0.000  0.000  0.530   -0.188  0.169 -0.000   -0.000 -0.000  0.193
 C         -0.000 -0.000  0.048   -0.106  0.068  0.000   -0.000 -0.000  0.549
 C          0.000  0.000 -0.477   -0.063  0.264  0.000   -0.000 -0.000  0.289
 C         -0.000  0.000 -0.518   -0.066  0.345  0.000    0.000 -0.000 -0.373
 F         -0.000  0.000  0.024   -0.104  0.563  0.000   -0.000 -0.000  0.243
 Br         0.000 -0.000 -0.038   -0.043 -0.052  0.000    0.000  0.000  0.016
 I          0.000 -0.000 -0.017    0.049 -0.033  0.000   -0.000  0.000 -0.004
 Br        -0.000 -0.000 -0.004    0.054 -0.183 -0.000   -0.000  0.000 -0.035
 I         -0.000 -0.000  0.017   -0.010 -0.038 -0.000    0.000  0.000 -0.006
 I          0.000  0.000  0.020    0.043 -0.014 -0.000   -0.000  0.000  0.005
 TransDip   0.000  0.000  0.006   -0.012 -0.005 -0.000   -0.000  0.000 -0.025

 Mode:                16                     17                     18
 Frequency:       445.67                 538.32                 580.73
 Force Cnst:      1.6055                 2.0523                 2.3945
 Red. Mass:      13.7194                12.0204                12.0509
 IR Active:          YES                    YES                    YES
 IR Intens:       13.130                  0.143                  2.616
 Raman Active:       YES                    YES                    YES
               X      Y      Z        X      Y      Z        X      Y      Z
 C          0.117  0.117 -0.000    0.000  0.000 -0.054   -0.000 -0.000  0.243
 C          0.122  0.123 -0.000    0.000  0.000 -0.483   -0.000 -0.000  0.060
 C          0.434  0.190 -0.000   -0.000 -0.000  0.467    0.000  0.000 -0.486
 C          0.535  0.089  0.000    0.000 -0.000  0.040   -0.000 -0.000  0.706
 C          0.542  0.025  0.000    0.000  0.000 -0.519   -0.000 -0.000 -0.444
 C          0.286 -0.038 -0.000    0.000  0.000  0.523   -0.000 -0.000  0.020
 F         -0.133  0.090  0.000   -0.000 -0.000  0.007    0.000  0.000 -0.070
 Br        -0.078 -0.093  0.000   -0.000 -0.000  0.012    0.000  0.000  0.002
 I         -0.036  0.001 -0.000    0.000 -0.000 -0.006    0.000  0.000  0.004
 Br        -0.042 -0.002 -0.000   -0.000  0.000 -0.001    0.000  0.000 -0.014
 I         -0.031 -0.019 -0.000   -0.000 -0.000  0.006    0.000  0.000  0.003
 I         -0.031  0.016  0.000   -0.000  0.000 -0.006    0.000  0.000  0.002
 TransDip   0.115  0.013 -0.000    0.000  0.000 -0.012    0.000 -0.000  0.052

 Mode:                19                     20                     21
 Frequency:       611.62                 653.61                 674.37
 Force Cnst:      2.8145                 3.3949                 3.2415
 Red. Mass:      12.7700                13.4881                12.0976
 IR Active:          YES                    YES                    YES
 IR Intens:       10.722                 40.467                  0.594
 Raman Active:       YES                    YES                    YES
               X      Y      Z        X      Y      Z        X      Y      Z
 C          0.457  0.101  0.000   -0.021 -0.190 -0.000   -0.000 -0.000  0.755
 C          0.371 -0.235  0.000    0.068  0.132  0.000    0.000  0.000 -0.473
 C          0.017 -0.354 -0.000    0.247  0.260  0.000    0.000  0.000  0.160
 C         -0.224 -0.067 -0.000    0.002  0.484  0.000   -0.000  0.000 -0.051
 C         -0.102  0.314  0.000   -0.091  0.432 -0.000   -0.000  0.000  0.104
 C          0.299  0.348 -0.000   -0.369  0.320  0.000   -0.000  0.000 -0.393
 F         -0.292 -0.045 -0.000    0.038 -0.369  0.000    0.000 -0.000 -0.115
 Br        -0.032 -0.004 -0.000   -0.010 -0.026 -0.000   -0.000 -0.000  0.008
 I         -0.007  0.011  0.000   -0.002  0.000 -0.000   -0.000  0.000  0.000
 Br         0.016  0.007  0.000    0.018 -0.078 -0.000    0.000 -0.000 -0.002
 I         -0.001 -0.013  0.000   -0.007 -0.009  0.000   -0.000 -0.000  0.001
 I         -0.015 -0.004 -0.000    0.014 -0.007  0.000    0.000 -0.000  0.003
 TransDip   0.104  0.010  0.000   -0.024  0.202 -0.000    0.000  0.000  0.025

 Mode:                22                     23                     24
 Frequency:       742.52                 856.17                1059.91
 Force Cnst:      4.0496                 5.5176                 8.1193
 Red. Mass:      12.4666                12.7755                12.2668
 IR Active:          YES                    YES                    YES
 IR Intens:        4.103                 19.416                  5.797
 Raman Active:       YES                    YES                    YES
               X      Y      Z        X      Y      Z        X      Y      Z
 C          0.270  0.026  0.000    0.017 -0.062 -0.000    0.118 -0.221  0.000
 C          0.258  0.445  0.000    0.202 -0.124  0.000    0.555  0.301  0.000
 C         -0.280  0.410 -0.000    0.575 -0.121  0.000   -0.119  0.057 -0.000
 C         -0.166  0.203 -0.000   -0.059  0.336  0.000    0.099 -0.412 -0.000
 C         -0.274 -0.248 -0.000   -0.465 -0.332 -0.000    0.074 -0.059  0.000
 C          0.405 -0.168  0.000   -0.137 -0.172 -0.000   -0.547  0.078 -0.000
 F          0.045 -0.102 -0.000   -0.066  0.314  0.000   -0.039  0.157 -0.000
 Br        -0.045 -0.046 -0.000   -0.006 -0.005 -0.000   -0.022 -0.020 -0.000
 I          0.011 -0.006  0.000   -0.008  0.007 -0.000   -0.001  0.001  0.000
 Br        -0.000 -0.028  0.000    0.004 -0.019 -0.000   -0.004  0.017  0.000
 I          0.004  0.005  0.000    0.003  0.008  0.000    0.001  0.002  0.000
 I         -0.014 -0.000 -0.000    0.003 -0.001  0.000    0.005 -0.001 -0.000
 TransDip   0.006  0.065  0.000    0.044 -0.134 -0.000   -0.008  0.077  0.000

 Mode:                25                     26                     27
 Frequency:      1169.26                1233.54                1295.78
 Force Cnst:     10.0057                10.7588                11.8985
 Red. Mass:      12.4216                12.0007                12.0277
 IR Active:          YES                    YES                    YES
 IR Intens:        6.172                  5.442                 72.214
 Raman Active:       YES                    YES                    YES
               X      Y      Z        X      Y      Z        X      Y      Z
 C          0.053 -0.338  0.000    0.346  0.059  0.000   -0.249 -0.114 -0.000
 C          0.166 -0.228  0.000   -0.224  0.244 -0.000    0.038  0.450  0.000
 C         -0.396 -0.076 -0.000   -0.178 -0.360 -0.000    0.315 -0.218  0.000
 C         -0.127  0.523  0.000    0.542  0.080  0.000   -0.396 -0.188 -0.000
 C          0.389  0.167  0.000   -0.344  0.282 -0.000    0.065  0.442  0.000
 C         -0.057 -0.336 -0.000   -0.122 -0.304 -0.000    0.177 -0.385  0.000
 F         -0.042  0.233 -0.000    0.004  0.004 -0.000    0.039  0.031  0.000
 Br         0.002  0.006  0.000   -0.001  0.000  0.000   -0.005 -0.009  0.000
 I          0.003  0.000  0.000   -0.001 -0.000 -0.000   -0.001  0.001 -0.000
 Br         0.004 -0.019  0.000   -0.001  0.001 -0.000    0.004  0.003 -0.000
 I         -0.002 -0.001 -0.000   -0.001 -0.000 -0.000    0.001 -0.001  0.000
 I         -0.001  0.001 -0.000    0.000 -0.001  0.000   -0.001  0.001  0.000
 TransDip  -0.016  0.078  0.000   -0.070 -0.027  0.000    0.271  0.022 -0.000

 Mode:                28                     29                     30
 Frequency:      1366.62                1523.16                1528.77
 Force Cnst:     13.5739                16.4605                16.5323
 Red. Mass:      12.3356                12.0420                12.0060
 IR Active:          YES                    YES                    YES
 IR Intens:      219.554                 11.631                  2.081
 Raman Active:       YES                    YES                    YES
               X      Y      Z        X      Y      Z        X      Y      Z
 C         -0.121  0.605 -0.000   -0.201  0.422 -0.000    0.621  0.200  0.000
 C          0.226  0.208  0.000    0.361 -0.416  0.000   -0.330 -0.064  0.000
 C         -0.059 -0.435 -0.000   -0.043  0.343  0.000    0.194  0.244 -0.000
 C         -0.114  0.281 -0.000    0.113 -0.138 -0.000   -0.366 -0.106 -0.000
 C          0.256 -0.267  0.000   -0.194  0.326 -0.000    0.206 -0.013 -0.000
 C         -0.232 -0.046  0.000   -0.064 -0.416 -0.000   -0.331 -0.256 -0.000
 F          0.046 -0.211  0.000    0.017 -0.074  0.000   -0.022 -0.015 -0.000
 Br        -0.008 -0.005  0.000   -0.003  0.001 -0.000    0.001  0.001 -0.000
 I         -0.000  0.002  0.000   -0.001 -0.000 -0.000    0.001 -0.001  0.000
 Br         0.001 -0.003  0.000   -0.000 -0.001 -0.000    0.001  0.000  0.000
 I         -0.000  0.001 -0.000    0.000 -0.000  0.000    0.001  0.001  0.000
 I          0.002  0.001 -0.000    0.002 -0.000  0.000   -0.000  0.001 -0.000
 TransDip  -0.028  0.474 -0.000   -0.022  0.107 -0.000    0.044  0.015  0.000

 STANDARD THERMODYNAMIC QUANTITIES AT   298.15 K  AND     1.00 ATM

   This Molecule has  0 Imaginary Frequencies
   Zero point vibrational energy:       23.973 kcal/mol

   Atom    1 Element C  Has Mass   12.00000
   Atom    2 Element C  Has Mass   12.00000
   Atom    3 Element C  Has Mass   12.00000
   Atom    4 Element C  Has Mass   12.00000
   Atom    5 Element C  Has Mass   12.00000
   Atom    6 Element C  Has Mass   12.00000
   Atom    7 Element F  Has Mass   18.99840
   Atom    8 Element Br Has Mass   78.91830
   Atom    9 Element I  Has Mass  126.90440
   Atom   10 Element Br Has Mass   78.91830
   Atom   11 Element I  Has Mass  126.90440
   Atom   12 Element I  Has Mass  126.90440
   Molecular Mass:   629.548200 amu
   Principal axes and moments of inertia in amu*Bohr^2:
                             1           2           3
    Eigenvalues --     8407.06914 15206.41722 23613.48636
          X               0.99994     0.01086     0.00000
          Y              -0.01086     0.99994     0.00000
          Z               0.00000    -0.00000     1.00000
   Rotational Symmetry Number is   1
   The Molecule is an Asymmetric Top
   Translational Enthalpy:        0.889 kcal/mol
   Rotational Enthalpy:           0.889 kcal/mol
   Vibrational Enthalpy:         30.747 kcal/mol
   gas constant (RT):             0.592 kcal/mol
   Translational Entropy:        45.202  cal/mol.K
   Rotational Entropy:           36.355  cal/mol.K
   Vibrational Entropy:          48.947  cal/mol.K

   Total Enthalpy:               33.117 kcal/mol
   Total Entropy:               130.504  cal/mol.K

 ======================================================================

 STANDARD THERMODYNAMIC QUANTITIES FOR ANHARMONIC VIBRATION -- TOSH

   Zero point vibrational energy: ************ kcal/mol

   Vibrational Enthalpy:       Infinity kcal/mol
   Vibrational Entropy:             NaN  cal/mol.K

   Total Enthalpy:             Infinity kcal/mol
   Total Entropy:                   NaN  cal/mol.K

 ======================================================================

 STANDARD THERMODYNAMIC QUANTITIES FOR ANHARMONIC VIBRATION -- VPT2

   Zero point vibrational energy: ************ kcal/mol

   Vibrational Enthalpy:       Infinity kcal/mol
   Vibrational Entropy:             NaN  cal/mol.K

   Total Enthalpy:             Infinity kcal/mol
   Total Entropy:                   NaN  cal/mol.K

 ======================================================================

Archival summary:
1\1\february\FREQ\ProcedureUnspecified\BasisUnspecified\3r216\taweetha\MonDec208:51:562019MonDec208:51:562019\0\\#,FREQ,ProcedureUnspecified,BasisUnspecified,\\0,1\I\C,1,2.13552\C,2,1.40374,1,119.643\C,3,1.39051,2,118.947,1,180,0\F,4,1.3378,3,119.182,2,-180,0\C,4,1.39154,3,122.271,2,0,0\C,6,1.40126,4,119.334,3,0,0\C,2,1.40827,1,120.883,3,-180,0\Br,6,1.89846,4,116.824,3,180,0\Br,8,1.90568,2,119.714,1,0,0\I,3,2.12434,2,124.681,1,0,0\I,7,2.12621,6,119.492,4,180,0\\\@

 Total job time:  1053.56s(wall), 6014.95s(cpu) 
 Mon Dec  2 08:51:56 2019

        *************************************************************
        *                                                           *
        *  Thank you very much for using Q-Chem.  Have a nice day.  *
        *                                                           *
        *************************************************************
