# Supplementary material for: Geometric and energetic data from quantum chemical calculations of halobenzenes and xylenes
Source: Data Brief. 2020 Mar 5;30:105386. doi: 10.1016/j.dib.2020.105386 (PMC7114895; doi:10.1016/j.dib.2020.105386)
Supplement: Supplementary file 1 [file mmc1.zip › halobenzene/B3LYP/FBrIClBrI.out]

                  Welcome to Q-Chem
     A Quantum Leap Into The Future Of Chemistry


 Q-Chem 5.2 (devel), Q-Chem, Inc., Pleasanton, CA (2019)

 Yihan Shao,  Zhengting Gan,  E. Epifanovsky,  A. T. B. Gilbert,  M. Wormit,  
 J. Kussmann,  A. W. Lange,  A. Behn,  Jia Deng,  Xintian Feng,  D. Ghosh,  
 M. Goldey,  P. R. Horn,  L. D. Jacobson,  I. Kaliman,  T. Kus,  A. Landau,  
 Jie Liu,  E. I. Proynov,  R. M. Richard,  R. P. Steele,  E. J. Sundstrom,  
 H. L. Woodcock III,  P. M. Zimmerman,  D. Zuev,  B. Albrecht,  E. Alguire,  
 S. A. Baeppler,  D. Barton,  Z. Benda,  Y. A. Bernard,  E. J. Berquist,  
 K. B. Bravaya,  H. Burton,  D. Casanova,  Chun-Min Chang,  Yunqing Chen,  
 A. Chien,  K. D. Closser,  M. P. Coons,  S. Coriani,  S. Dasgupta,  
 A. L. Dempwolff,  M. Diedenhofen,  Hainam Do,  R. G. Edgar,  Po-Tung Fang,  
 S. Faraji,  S. Fatehi,  Qingguo Feng,  K. D. Fenk,  J. Fosso-Tande,  
 J. Gayvert,  Qinghui Ge,  A. Ghysels,  G. Gidofalvi,  J. Gomes,  
 J. Gonthier,  A. Gunina,  D. Hait,  M. W. D. Hanson-Heine,  
 P. H. P. Harbach,  A. W. Hauser,  M. F. Herbst,  J. E. Herr,  
 E. G. Hohenstein,  Z. C. Holden,  Kerwin Hui,  B. C. Huynh,  T.-C. Jagau,  
 Hyunjun Ji,  B. Kaduk,  K. Khistyaev,  Jaehoon Kim,  P. Klunzinger,  K. Koh,  
 D. Kosenkov,  L. Koulias,  T. Kowalczyk,  C. M. Krauter,  A. Kunitsa,  
 Ka Un Lao,  A. Laurent,  K. V. Lawler,  Joonho Lee,  D. Lefrancois,  
 S. Lehtola,  D. S. Levine,  Yi-Pei Li,  You-Sheng Lin,  Fenglai Liu,  
 E. Livshits,  A. Luenser,  P. Manohar,  E. Mansoor,  S. F. Manzer,  
 Shan-Ping Mao,  Yuezhi Mao,  N. Mardirossian,  A. V. Marenich,  
 T. Markovich,  L. A. Martinez-Martinez,  S. A. Maurer,  N. J. Mayhall,  
 S. C. McKenzie,  J.-M. Mewes,  P. Morgante,  A. F. Morrison,  
 J. W. Mullinax,  K. Nanda,  T. S. Nguyen-Beck,  R. Olivares-Amaya,  
 J. A. Parkhill,  Zheng Pei,  T. M. Perrine,  F. Plasser,  P. Pokhilko,  
 S. Prager,  A. Prociuk,  E. Ramos,  D. R. Rehn,  F. Rob,  M. Scheurer,  
 M. Schneider,  N. Sergueev,  S. M. Sharada,  S. Sharma,  D. W. Small,  
 T. Stauch,  T. Stein,  Yu-Chuan Su,  A. J. W. Thom,  A. Tkatchenko,  
 T. Tsuchimochi,  N. M. Tubman,  L. Vogt,  M. L. Vidal,  O. Vydrov,  
 M. A. Watson,  J. Wenzel,  M. de Wergifosse,  T. A. Wesolowski,  A. White,  
 J. Witte,  A. Yamada,  Jun Yang,  K. Yao,  S. Yeganeh,  S. R. Yost,  
 Zhi-Qiang You,  A. Zech,  Igor Ying Zhang,  Xing Zhang,  Yan Zhao,  
 Ying Zhu,  B. R. Brooks,  G. K. L. Chan,  C. J. Cramer,  M. S. Gordon,  
 W. J. Hehre,  A. Klamt,  M. W. Schmidt,  C. D. Sherrill,  D. G. Truhlar,  
 A. Aspuru-Guzik,  R. Baer,  A. T. Bell,  N. A. Besley,  Jeng-Da Chai,  
 A. E. DePrince, III,  R. A. DiStasio Jr.,  A. Dreuw,  B. D. Dunietz,  
 T. R. Furlani,  Chao-Ping Hsu,  Yousung Jung,  Jing Kong,  D. S. Lambrecht,  
 WanZhen Liang,  C. Ochsenfeld,  V. A. Rassolov,  L. V. Slipchenko,  
 J. E. Subotnik,  T. Van Voorhis,  J. M. Herbert,  A. I. Krylov,  
 P. M. W. Gill,  M. Head-Gordon

 Contributors to earlier versions of Q-Chem not listed above: 
 R. D. Adamson,  B. Austin,  J. Baker,  G. J. O. Beran,  K. Brandhorst,  
 S. T. Brown,  E. F. C. Byrd,  A. K. Chakraborty,  C.-L. Cheng,  
 Siu Hung Chien,  D. M. Chipman,  D. L. Crittenden,  H. Dachsel,  
 R. J. Doerksen,  A. D. Dutoi,  L. Fusti-Molnar,  W. A. Goddard III,  
 A. Golubeva-Zadorozhnaya,  S. R. Gwaltney,  G. Hawkins,  A. Heyden,  
 S. Hirata,  G. Kedziora,  F. J. Keil,  C. Kelley,  Jihan Kim,  R. A. King,  
 R. Z. Khaliullin,  P. P. Korambath,  W. Kurlancheek,  A. M. Lee,  M. S. Lee,  
 S. V. Levchenko,  Ching Yeh Lin,  D. Liotard,  R. C. Lochan,  I. Lotan,  
 P. E. Maslen,  N. Nair,  D. P. O'Neill,  D. Neuhauser,  E. Neuscamman,  
 C. M. Oana,  R. Olson,  B. Peters,  R. Peverati,  P. A. Pieniazek,  
 Y. M. Rhee,  J. Ritchie,  M. A. Rohrdanz,  E. Rosta,  N. J. Russ,  
 H. F. Schaefer III,  N. E. Schultz,  N. Shenvi,  A. C. Simmonett,  A. Sodt,  
 D. Stuck,  K. S. Thanthiriwatte,  V. Vanovschi,  Tao Wang,  A. Warshel,  
 C. F. Williams,  Q. Wu,  X. Xu,  W. Zhang

 Please cite Q-Chem as follows:
 Y. Shao et al., Mol. Phys. 113, 184-215 (2015)
 DOI: 10.1080/00268976.2014.952696

 Q-Chem 5.2.1 for Intel X86 EM64T Linux

 Parts of Q-Chem use Armadillo 8.300.2 (Tropical Shenanigans).
 http://arma.sourceforge.net/

 Q-Chem begins on Mon Dec  2 08:51:57 2019  

Host: 
0

     Scratch files written to /scratch/taweetham/qchem1771//
NAlpha2: 238
NElect   238
Mult     1

Checking the input file for inconsistencies... 	...done.

--------------------------------------------------------------
User input:
--------------------------------------------------------------
$MOLECULE
0 1
C   
C	1	CC
C	2	CC	1	120.0		
C	3	CC	2	120.0	1	0.0
C	4	CC	3	120.0	2	0.0	
C	5 	CC	4	120.0	3	0.0
F	1	CF	2	120.0	3	180.0
Br	2	CBr	3	120.0	4	180.0
I	3	CI	4	120.0	5	180.0
Cl	4	CCl	5	120.0	6	180.0
Br	5	CBr	6	120.0	1	180.0
I	6	CI	1	120.0	2	180.0

CC=1.39483
CH=1.08673
CF=1.33960
CCl=1.72090
CBr=1.89068
CI=2.07886
$END

$REM
   JOB_TYPE	OPTIMIZATION
   BASIS	6-311++G**
   METHOD	B3LYP
   MEM_TOTAL	64000
   SYM_IGNORE	TRUE
$END

--------------------------------------------------------------
 ----------------------------------------------------------------
             Standard Nuclear Orientation (Angstroms)
    I     Atom           X                Y                Z
 ----------------------------------------------------------------
    1      C       0.0000000000     0.0000000000     0.0000000000
    2      C       0.0000000000     0.0000000000     1.3948300000
    3      C       1.2079582140     0.0000000000     2.0922450000
    4      C       2.4159164279     0.0000000000     1.3948300000
    5      C       2.4159164279     0.0000000000    -0.0000000000
    6      C       1.2079582140     0.0000000000    -0.6974150000
    7      F      -1.1601276309    -0.0000000000    -0.6698000000
    8      Br     -1.6373769104    -0.0000000000     2.3401700000
    9      I       1.2079582140    -0.0000000000     4.1711050000
   10      Cl      3.9062595453    -0.0000000000     2.2552800000
   11      Br      4.0532933383    -0.0000000000    -0.9453400000
   12      I       1.2079582140    -0.0000000000    -2.7762750000
 ----------------------------------------------------------------
 Nuclear Repulsion Energy =        3201.70384548 hartrees
 There are      119 alpha and      119 beta electrons
 Requested basis set is 6-311++G(d,p)
 There are 141 shells and 404 basis functions

 Total QAlloc Memory Limit  64000 MB
 Mega-Array Size       188 MB
 MEM_STATIC part       192 MB
 A cutoff of  1.0D-11 yielded   6189 shell pairs
 There are     56585 function pairs (     62845 Cartesian)
 Smallest overlap matrix eigenvalue = 6.81E-07

 Q-Chem warning in module stvman/mkSTV.C, line 318:

 Overlap eigenvalue is smaller than square root of threshold
 Use THRESH >= 12 to get rid of this warning

 Linear dependence detected in AO basis
 Tighter screening thresholds may be required for diffuse basis sets
 Use S2THRESH > 14 and THRESH = 14 in case of SCF convergence issues
 Number of orthogonalized atomic orbitals = 403
 Maximum deviation from orthogonality = 1.424E-10

 Scale SEOQF with 1.000000e-01/1.000000e-01/1.000000e-01

 Standard Electronic Orientation quadrupole field applied
 Nucleus-field energy     =    -0.0000001395 hartrees
 Guess from superposition of atomic densities
 Warning:  Energy on first SCF cycle will be non-variational
 SAD guess density has 238.000000 electrons

 -----------------------------------------------------------------------
  General SCF calculation program by
  Eric Jon Sundstrom, Paul Horn, Yuezhi Mao, Dmitri Zuev, Alec White,
  David Stuck, Shaama M.S., Shane Yost, Joonho Lee, David Small,
  Daniel Levine, Susi Lehtola, Hugh Burton, Evgeny Epifanovsky,
  Bang C. Huynh
 -----------------------------------------------------------------------
 Exchange:     0.2000 Hartree-Fock + 0.0800 Slater + 0.7200 B88
 Correlation:  0.1900 VWN1RPA + 0.8100 LYP
 Using SG-1 standard quadrature grid
 using 6 threads for integral computing
 -------------------------------------------------------
 OpenMP Integral computing Module                
 Release: version 2.0, May 2017, Q-Chem Inc. Pleasanton 
 -------------------------------------------------------
 A restricted SCF calculation will be
 performed using DIIS
 SCF converges when DIIS error is below 1.0e-08
 ---------------------------------------
  Cycle       Energy         DIIS error
 ---------------------------------------
    1  -19778.5440081808      2.94e-02  
    2  -19776.0174455640      2.04e-03  
    3  -19775.9569580297      2.60e-03  
    4  -19776.0540993667      8.08e-04  
    5  -19776.0684287205      2.03e-04  
    6  -19776.0689762093      7.48e-05  
    7  -19776.0690550241      2.00e-05  
    8  -19776.0690612136      1.07e-05  
    9  -19776.0690634919      2.06e-06  
   10  -19776.0690635473      6.72e-07  
   11  -19776.0690635527      4.02e-07  
   12  -19776.0690635551      9.62e-08  
   13  -19776.0690635560      3.60e-08  
   14  -19776.0690635585      7.83e-09  Convergence criterion met
 ---------------------------------------
 SCF time:   CPU 259.35s  wall 47.00s 
 SCF   energy in the final basis set =   -19776.0690635585
 Total energy in the final basis set =   -19776.0690635585

 --------------------------------------------------------------

                    Orbital Energies (a.u.)
 --------------------------------------------------------------

 Alpha MOs
 -- Occupied --
*****************-482.8589-482.8583-176.3217-176.3206-165.7256-165.7244
********-165.7232-165.7222-165.7220-101.5822 -62.5118 -62.5113 -56.3325
-56.3320 -56.3284 -56.3280 -56.3279 -56.3275 -35.8183 -35.8172 -31.3117
-31.3106 -31.3055 -31.3050 -31.3045 -31.3039 -24.7302 -22.9621 -22.9610
-22.9607 -22.9604 -22.9596 -22.9592 -22.9561 -22.9561 -22.9550 -22.9550
-10.3151 -10.2842 -10.2798 -10.2776 -10.2687 -10.2670  -9.4976  -8.7207
 -8.7203  -7.2624  -7.2525  -7.2515  -6.5530  -6.5524  -6.5391  -6.5388
 -6.5382  -6.5377  -6.3679  -6.3669  -4.7809  -4.7798  -4.7656  -4.7648
 -4.7647  -4.7636  -2.6637  -2.6632  -2.6601  -2.6597  -2.6593  -2.6588
 -2.6483  -2.6481  -2.6478  -2.6477  -2.0470  -2.0459  -2.0420  -2.0414
 -2.0411  -2.0403  -2.0282  -2.0280  -2.0273  -2.0271  -1.2731  -0.9553
 -0.8968  -0.8705  -0.8221  -0.7985  -0.7508  -0.7222  -0.6623  -0.6479
 -0.6193  -0.5725  -0.5658  -0.5158  -0.5067  -0.4572  -0.4529  -0.4515
 -0.4327  -0.4197  -0.3851  -0.3837  -0.3774  -0.3572  -0.3348  -0.3251
 -0.3238  -0.3191  -0.2932  -0.2764  -0.2696  -0.2645  -0.2589
 -- Virtual --
 -0.0937  -0.0711  -0.0593  -0.0561  -0.0294  -0.0123   0.0037   0.0110
  0.0232   0.0311   0.0416   0.0471   0.0516   0.0535   0.0637   0.0671
  0.0721   0.0737   0.0833   0.0898   0.0902   0.0927   0.1026   0.1052
  0.1077   0.1220   0.1315   0.1340   0.1403   0.1521   0.1590   0.1599
  0.1648   0.1737   0.1833   0.1892   0.1933   0.1955   0.1968   0.2029
  0.2166   0.2252   0.2317   0.2425   0.2466   0.2511   0.2523   0.2598
  0.2674   0.2676   0.2839   0.3056   0.3153   0.3298   0.3509   0.3674
  0.3764   0.3775   0.3836   0.3936   0.4004   0.4139   0.4172   0.4198
  0.4214   0.4285   0.4364   0.4378   0.4424   0.4558   0.4675   0.4708
  0.4757   0.4983   0.5028   0.5037   0.5156   0.5282   0.5373   0.5423
  0.5445   0.5476   0.5572   0.5687   0.5779   0.5822   0.6028   0.6184
  0.6235   0.6322   0.6377   0.6603   0.6830   0.6895   0.7023   0.7096
  0.7278   0.7510   0.7648   0.7654   0.7763   0.7859   0.8129   0.8229
  0.8318   0.8409   0.8501   0.8823   0.8885   0.9179   0.9262   0.9300
  0.9375   0.9555   1.0077   1.0248   1.0340   1.0436   1.0842   1.0967
  1.1406   1.1627   1.1710   1.2114   1.2120   1.2240   1.2749   1.3262
  1.3503   1.3656   1.3684   1.3772   1.4168   1.4346   1.4436   1.4629
  1.4779   1.4859   1.4938   1.5271   1.5758   1.5980   1.6127   1.7196
  1.7270   1.7501   1.7567   1.8142   1.8219   1.8408   1.8485   1.8986
  2.0037   2.0159   2.0264   2.0287   2.0946   2.1170   2.1589   2.1873
  2.2260   2.2417   2.2541   2.2563   2.2700   2.2762   2.3160   2.3735
  2.4402   2.4668   2.5663   2.5683   2.6940   2.7142   2.7883   2.8137
  2.8238   2.9316   3.0038   3.0401   3.0714   3.0790   3.1409   3.1985
  3.3830   3.4200   3.6378   3.7521   3.7593   3.8052   3.8967   3.9456
  3.9568   3.9610   3.9798   3.9879   3.9914   4.0144   4.0163   4.0298
  4.0515   4.0615   4.0716   4.0765   4.1031   4.1370   4.1639   4.2436
  4.2711   4.2786   4.2926   4.3961   4.4023   4.4921   4.5577   4.8228
  4.8331   6.0105   6.0249   6.1116   6.1366   6.1548   6.1768   6.3020
  6.4361   6.6868   6.7309   6.7843   7.5440   7.5584   7.6577   7.7062
  7.7386   7.7555   9.7746  23.2146  23.7769  23.7859  23.9381  23.9554
 24.0362  25.8186  26.2078  26.6469  27.9010  27.9441  28.3481  28.3593
 28.4222  28.4266  28.4287  28.4496  28.5229  28.5277  28.5455  28.5527
 28.5594  28.5594  28.6161  28.6281  28.7228  28.7409  47.9595  48.0300
 66.7723 127.8877 127.8966 127.9483 127.9628 127.9781 127.9786 151.6909
151.7270 215.7680 289.7409 289.7549 289.8556 289.9056 289.9609 289.9788
********1020.85451901.85551901.8933
 --------------------------------------------------------------

          Ground-State Mulliken Net Atomic Charges

     Atom                 Charge (a.u.)
  ----------------------------------------
      1 C                    -0.672708
      2 C                     0.436608
      3 C                    -0.070364
      4 C                    -0.010349
      5 C                    -0.146922
      6 C                     0.208422
      7 F                    -0.100141
      8 Br                   -0.173840
      9 I                     0.111733
     10 Cl                    0.538112
     11 Br                   -0.216761
     12 I                     0.096210
  ----------------------------------------
  Sum of atomic charges =     0.000000

 -----------------------------------------------------------------
                    Cartesian Multipole Moments
 -----------------------------------------------------------------
    Charge (ESU x 10^10)
                -0.0000
    Dipole Moment (Debye)
         X       0.5001      Y      -0.0000      Z       0.2370
       Tot       0.5534
    Quadrupole Moments (Debye-Ang)
        XX    -143.7390     XY       0.0000     YY    -145.4886
        XZ      -3.1266     YZ       0.0000     ZZ    -135.8848
    Octopole Moments (Debye-Ang^2)
       XXX    -578.4790    XXY      -0.0000    XYY    -199.1403
       YYY      -0.0000    XXZ    -114.4595    XYZ       0.0000
       YYZ    -114.9917    XZZ    -187.1542    YZZ       0.0000
       ZZZ    -322.9385
    Hexadecapole Moments (Debye-Ang^3)
      XXXX   -4268.8282   XXXY       0.0000   XXYY    -784.3967
      XYYY      -0.0000   YYYY    -182.5084   XXXZ    -210.8978
      XXYZ       0.0000   XYYZ     -50.5290   YYYZ       0.0000
      XXZZ   -1651.8336   XYZZ       0.0000   YYZZ   -1019.8680
      XZZZ    -158.9664   YZZZ       0.0000   ZZZZ   -5360.9245
 -----------------------------------------------------------------
 Calculating analytic gradient of the SCF energy
 Gradient of SCF Energy
            1           2           3           4           5           6
    1  -0.0039905   0.0051979   0.0006607  -0.0003986  -0.0013259   0.0032790
    2   0.0000000  -0.0000000   0.0000000   0.0000000  -0.0000000  -0.0000000
    3  -0.0037944   0.0019631   0.0010607   0.0018868  -0.0003377   0.0011254
            7           8           9          10          11          12
    1  -0.0037732   0.0086749  -0.0020797  -0.0097669  -0.0063786   0.0099008
    2  -0.0000000   0.0000000   0.0000000   0.0000000   0.0000000   0.0000000
    3  -0.0027236   0.0074671  -0.0153804  -0.0029326  -0.0014811   0.0131466
 Max gradient component =       1.538E-02
 RMS gradient           =       4.977E-03
 Gradient time:  CPU 88.44 s  wall 14.85 s
 Geometry Optimization Parameters
   NAtoms,    NIC,     NZ,  NCons,   NDum,   NFix, NCnnct, MaxDiis
       12      78      12       0       0       0       0       0


** GEOMETRY OPTIMIZATION IN DELOCALIZED INTERNAL COORDINATES **
   Searching for a Minimum

   Optimization Cycle:   1

                       Coordinates (Angstroms)
     ATOM                X               Y               Z
      1  C         0.0000000000    0.0000000000    0.0000000000
      2  C         0.0000000000    0.0000000000    1.3948300000
      3  C         1.2079582140    0.0000000000    2.0922450000
      4  C         2.4159164279    0.0000000000    1.3948300000
      5  C         2.4159164279    0.0000000000    0.0000000000
      6  C         1.2079582140    0.0000000000   -0.6974150000
      7  F        -1.1601276309    0.0000000000   -0.6698000000
      8  Br       -1.6373769104    0.0000000000    2.3401700000
      9  I         1.2079582140    0.0000000000    4.1711050000
     10  Cl        3.9062595453    0.0000000000    2.2552800000
     11  Br        4.0532933383    0.0000000000   -0.9453400000
     12  I         1.2079582140    0.0000000000   -2.7762750000
   Point Group: c1    Number of degrees of freedom:    30


   Energy is -19776.069063558


 Attempting to generate delocalized internal coordinates
 Initial Hessian constructed with Jon Baker's OPTIMIZE code

 21 Hessian modes will be used to form the next step
  Hessian Eigenvalues:
     0.124424    0.124424    0.201019    0.201019    0.250000    0.250000
     0.250000    0.250000    0.250000    0.250000    0.250000    0.250000
     0.250000    0.334879    0.426727    0.426727    0.464882    0.464882
     0.464882    0.464882    0.572947

 Minimum search - taking simple RFO step
 Searching for Lamda that Minimizes Along All modes
 Value Taken    Lamda =  -0.01310008
 Step Taken.  Stepsize is  0.239317

                             Maximum     Tolerance    Cnvgd?
         Gradient           0.037172      0.000300      NO
         Displacement       0.138173      0.001200      NO
         Energy change     *********      0.000001      NO


 New Cartesian Coordinates Obtained by Inverse Iteration

 Displacement from previous Coordinates is:  0.542180
 ----------------------------------------------------------------
             Standard Nuclear Orientation (Angstroms)
    I     Atom           X                Y                Z
 ----------------------------------------------------------------
    1      C       0.0336955386     0.0000000000     0.0140969380
    2      C       0.0033481404     0.0000000000     1.4023301497
    3      C       1.2134631845     0.0000000000     2.1243450482
    4      C       2.4277474394     0.0000000000     1.4046621610
    5      C       2.4354697469     0.0000000000    -0.0029795682
    6      C       1.2180820812     0.0000000000    -0.7114292155
    7      F      -1.1256231912     0.0000000000    -0.6487198969
    8      Br     -1.7221777857     0.0000000000     2.1977125313
    9      I       1.2430060864     0.0000000000     4.2621820844
   10      Cl      3.9459294295     0.0000000000     2.2465612081
   11      Br      4.1153941462     0.0000000000    -0.8959355444
   12      I       1.0373792376     0.0000000000    -2.8331958956
 ----------------------------------------------------------------
 Nuclear Repulsion Energy =        3143.74144893 hartrees
 There are      119 alpha and      119 beta electrons
 Applying Cartesian multipole field
    Component          Value
    ---------          -----
     (2,0,0)        1.00000E-11
     (0,2,0)        2.00000E-11
     (0,0,2)       -3.00000E-11
 Nucleus-field energy     =    -0.0000001423 hartrees
 Requested basis set is 6-311++G(d,p)
 There are 141 shells and 404 basis functions
 A cutoff of  1.0D-11 yielded   6164 shell pairs
 There are     56392 function pairs (     62610 Cartesian)
 Smallest overlap matrix eigenvalue = 7.20E-07

 Q-Chem warning in module stvman/mkSTV.C, line 318:

 Overlap eigenvalue is smaller than square root of threshold
 Use THRESH >= 12 to get rid of this warning

 Linear dependence detected in AO basis
 Tighter screening thresholds may be required for diffuse basis sets
 Use S2THRESH > 14 and THRESH = 14 in case of SCF convergence issues
 Number of orthogonalized atomic orbitals = 403
 Maximum deviation from orthogonality = 1.336E-10
 Guess MOs from SCF MO coefficient file

 -----------------------------------------------------------------------
  General SCF calculation program by
  Eric Jon Sundstrom, Paul Horn, Yuezhi Mao, Dmitri Zuev, Alec White,
  David Stuck, Shaama M.S., Shane Yost, Joonho Lee, David Small,
  Daniel Levine, Susi Lehtola, Hugh Burton, Evgeny Epifanovsky,
  Bang C. Huynh
 -----------------------------------------------------------------------
 Exchange:     0.2000 Hartree-Fock + 0.0800 Slater + 0.7200 B88
 Correlation:  0.1900 VWN1RPA + 0.8100 LYP
 Using SG-1 standard quadrature grid
 using 6 threads for integral computing
 -------------------------------------------------------
 OpenMP Integral computing Module                
 Release: version 2.0, May 2017, Q-Chem Inc. Pleasanton 
 -------------------------------------------------------
 A restricted SCF calculation will be
 performed using DIIS
 SCF converges when DIIS error is below 1.0e-08
 ---------------------------------------
  Cycle       Energy         DIIS error
 ---------------------------------------
    1  -19776.0627554458      8.65e-04  
    2  -19776.0706460569      2.87e-04  
    3  -19776.0679476432      4.53e-04  
    4  -19776.0722142521      7.75e-05  
    5  -19776.0723212542      1.86e-05  
    6  -19776.0723262903      6.35e-06  
    7  -19776.0723269329      3.56e-06  
    8  -19776.0723271847      7.52e-07  
    9  -19776.0723271947      3.23e-07  
   10  -19776.0723271963      9.58e-08  
   11  -19776.0723271963      4.56e-08  
   12  -19776.0723271975      1.32e-08  
   13  -19776.0723271985      2.96e-09  Convergence criterion met
 ---------------------------------------
 SCF time:   CPU 239.89s  wall 44.00s 
 SCF   energy in the final basis set =   -19776.0723271985
 Total energy in the final basis set =   -19776.0723271985

 --------------------------------------------------------------

                    Orbital Energies (a.u.)
 --------------------------------------------------------------

 Alpha MOs
 -- Occupied --
*****************-482.8594-482.8585-176.3240-176.3232-165.7280-165.7271
********-165.7255-165.7249-165.7247-101.5822 -62.5122 -62.5113 -56.3330
-56.3320 -56.3288 -56.3284 -56.3279 -56.3275 -35.8204 -35.8196 -31.3140
-31.3132 -31.3075 -31.3071 -31.3068 -31.3063 -24.7287 -22.9644 -22.9636
-22.9629 -22.9627 -22.9621 -22.9618 -22.9581 -22.9581 -22.9573 -22.9573
-10.3129 -10.2887 -10.2847 -10.2796 -10.2767 -10.2708  -9.4972  -8.7210
 -8.7201  -7.2621  -7.2520  -7.2511  -6.5534  -6.5524  -6.5393  -6.5386
 -6.5384  -6.5375  -6.3696  -6.3688  -4.7829  -4.7820  -4.7671  -4.7664
 -4.7662  -4.7655  -2.6642  -2.6631  -2.6602  -2.6596  -2.6595  -2.6587
 -2.6484  -2.6483  -2.6476  -2.6475  -2.0485  -2.0476  -2.0438  -2.0430
 -2.0430  -2.0423  -2.0294  -2.0294  -2.0288  -2.0287  -1.2753  -0.9495
 -0.8937  -0.8639  -0.8205  -0.7957  -0.7492  -0.7145  -0.6613  -0.6460
 -0.6221  -0.5689  -0.5641  -0.5172  -0.5036  -0.4558  -0.4511  -0.4481
 -0.4305  -0.4180  -0.3827  -0.3820  -0.3729  -0.3578  -0.3269  -0.3250
 -0.3185  -0.3161  -0.2927  -0.2835  -0.2716  -0.2696  -0.2614
 -- Virtual --
 -0.1007  -0.0748  -0.0689  -0.0592  -0.0336  -0.0166  -0.0014   0.0088
  0.0230   0.0309   0.0421   0.0463   0.0519   0.0534   0.0637   0.0687
  0.0709   0.0724   0.0836   0.0891   0.0907   0.0943   0.1018   0.1037
  0.1078   0.1214   0.1306   0.1323   0.1424   0.1472   0.1553   0.1587
  0.1630   0.1708   0.1820   0.1837   0.1904   0.1950   0.1985   0.1995
  0.2142   0.2263   0.2296   0.2341   0.2446   0.2461   0.2529   0.2615
  0.2617   0.2690   0.2851   0.3028   0.3111   0.3249   0.3497   0.3669
  0.3822   0.3823   0.3905   0.4019   0.4023   0.4136   0.4137   0.4176
  0.4200   0.4266   0.4316   0.4354   0.4486   0.4568   0.4653   0.4700
  0.4754   0.4933   0.4995   0.5046   0.5163   0.5232   0.5250   0.5408
  0.5420   0.5481   0.5561   0.5649   0.5758   0.5781   0.5919   0.6041
  0.6204   0.6370   0.6396   0.6484   0.6690   0.6908   0.6928   0.6980
  0.7162   0.7515   0.7567   0.7604   0.7666   0.7778   0.8155   0.8199
  0.8284   0.8422   0.8498   0.8792   0.8886   0.9144   0.9212   0.9293
  0.9359   0.9547   0.9936   1.0125   1.0379   1.0472   1.0797   1.0918
  1.1379   1.1559   1.1681   1.2037   1.2045   1.2174   1.2705   1.3145
  1.3436   1.3581   1.3600   1.3724   1.4164   1.4327   1.4518   1.4539
  1.4584   1.4734   1.4888   1.5339   1.5670   1.5824   1.6196   1.7181
  1.7208   1.7349   1.7623   1.8055   1.8131   1.8316   1.8466   1.8923
  2.0036   2.0079   2.0127   2.0263   2.0849   2.1095   2.1571   2.1795
  2.2177   2.2237   2.2451   2.2530   2.2553   2.2662   2.3030   2.3628
  2.4429   2.4576   2.5592   2.5652   2.6919   2.7109   2.7735   2.8109
  2.8215   2.9297   3.0012   3.0307   3.0566   3.0696   3.1271   3.1904
  3.3801   3.4003   3.6203   3.7519   3.7528   3.7898   3.9011   3.9472
  3.9585   3.9609   3.9846   3.9889   3.9923   4.0091   4.0125   4.0193
  4.0413   4.0682   4.0711   4.0759   4.0969   4.1369   4.1580   4.2337
  4.2596   4.2723   4.2824   4.3960   4.4034   4.4561   4.5347   4.7943
  4.8385   6.0059   6.0187   6.1016   6.1250   6.1479   6.1532   6.3011
  6.4389   6.6756   6.7352   6.7801   7.5438   7.5570   7.6553   7.7015
  7.7319   7.7498   9.7675  23.2191  23.7464  23.7729  23.9096  23.9162
 24.0198  25.8178  26.2005  26.6261  27.8782  27.9253  28.3435  28.3533
 28.4084  28.4175  28.4200  28.4426  28.5207  28.5252  28.5423  28.5475
 28.5540  28.5552  28.6080  28.6208  28.7151  28.7323  47.9537  48.0267
 66.7700 127.8834 127.8910 127.9416 127.9549 127.9664 127.9709 151.6707
151.7095 215.7599 289.7401 289.7530 289.8510 289.8986 289.9550 289.9722
********1020.85041901.83421901.8749
 --------------------------------------------------------------

          Ground-State Mulliken Net Atomic Charges

     Atom                 Charge (a.u.)
  ----------------------------------------
      1 C                    -0.601605
      2 C                     0.291399
      3 C                     0.095207
      4 C                    -0.033942
      5 C                    -0.214568
      6 C                     0.116693
      7 F                    -0.076639
      8 Br                   -0.149877
      9 I                     0.118833
     10 Cl                    0.550204
     11 Br                   -0.203861
     12 I                     0.108156
  ----------------------------------------
  Sum of atomic charges =     0.000000

 -----------------------------------------------------------------
                    Cartesian Multipole Moments
 -----------------------------------------------------------------
    Charge (ESU x 10^10)
                -0.0000
    Dipole Moment (Debye)
         X       0.3458      Y      -0.0000      Z       0.1815
       Tot       0.3905
    Quadrupole Moments (Debye-Ang)
        XX    -143.5687     XY      -0.0000     YY    -145.8454
        XZ      -1.7794     YZ       0.0000     ZZ    -135.7810
    Octopole Moments (Debye-Ang^2)
       XXX    -569.6300    XXY      -0.0000    XYY    -196.6057
       YYY      -0.0000    XXZ    -111.3706    XYZ      -0.0000
       YYZ    -114.9068    XZZ    -185.0114    YZZ      -0.0000
       ZZZ    -321.5402
    Hexadecapole Moments (Debye-Ang^3)
      XXXX   -4302.8507   XXXY      -0.0000   XXYY    -796.7036
      XYYY      -0.0000   YYYY    -183.3887   XXXZ    -276.5470
      XXYZ       0.0000   XYYZ     -74.1514   YYYZ       0.0000
      XXZZ   -1695.2232   XYZZ      -0.0000   YYZZ   -1039.8900
      XZZZ    -190.7159   YZZZ      -0.0000   ZZZZ   -5432.6269
 -----------------------------------------------------------------
 Calculating analytic gradient of the SCF energy
 Gradient of SCF Energy
            1           2           3           4           5           6
    1  -0.0014127  -0.0038851   0.0005004   0.0048205   0.0034375  -0.0064966
    2  -0.0000000  -0.0000000  -0.0000000  -0.0000000   0.0000000   0.0000000
    3   0.0018420  -0.0072193   0.0035456   0.0000401   0.0010314  -0.0007426
            7           8           9          10          11          12
    1   0.0021420  -0.0020729   0.0035802  -0.0008847   0.0042489  -0.0039775
    2   0.0000000   0.0000000   0.0000000   0.0000000   0.0000000   0.0000000
    3   0.0011038  -0.0032118   0.0050861  -0.0035812   0.0049543  -0.0028483
 Max gradient component =       7.219E-03
 RMS gradient           =       2.904E-03
 Gradient time:  CPU 85.57 s  wall 14.37 s
 Geometry Optimization Parameters
   NAtoms,    NIC,     NZ,  NCons,   NDum,   NFix, NCnnct, MaxDiis
       12      78      12       0       0       0       0       0

 Cartesian Hessian Update
 Hessian updated using BFGS update


** GEOMETRY OPTIMIZATION IN DELOCALIZED INTERNAL COORDINATES **
   Searching for a Minimum

   Optimization Cycle:   2

                       Coordinates (Angstroms)
     ATOM                X               Y               Z
      1  C         0.0336955386    0.0000000000    0.0140969380
      2  C         0.0033481404    0.0000000000    1.4023301497
      3  C         1.2134631845    0.0000000000    2.1243450482
      4  C         2.4277474394    0.0000000000    1.4046621610
      5  C         2.4354697469    0.0000000000   -0.0029795682
      6  C         1.2180820812    0.0000000000   -0.7114292155
      7  F        -1.1256231912    0.0000000000   -0.6487198969
      8  Br       -1.7221777857    0.0000000000    2.1977125313
      9  I         1.2430060864    0.0000000000    4.2621820844
     10  Cl        3.9459294295    0.0000000000    2.2465612081
     11  Br        4.1153941462    0.0000000000   -0.8959355444
     12  I         1.0373792376    0.0000000000   -2.8331958956
   Point Group: c1    Number of degrees of freedom:    30


   Energy is -19776.072327198

 Hessian updated using BFGS update

 12 Hessian modes will be used to form the next step
  Hessian Eigenvalues:
     0.124246    0.128477    0.200722    0.201066    0.233652    0.330584
     0.344019    0.425302    0.427784    0.462553    0.526854    0.576615

 Minimum search - taking simple RFO step
 Searching for Lamda that Minimizes Along All modes
 Value Taken    Lamda =  -0.00212535
 Step Taken.  Stepsize is  0.072046

                             Maximum     Tolerance    Cnvgd?
         Gradient           0.024409      0.000300      NO
         Displacement       0.056986      0.001200      NO
         Energy change     -0.003264      0.000001      NO


 New Cartesian Coordinates Obtained by Inverse Iteration

 Displacement from previous Coordinates is:  0.188049
 ----------------------------------------------------------------
             Standard Nuclear Orientation (Angstroms)
    I     Atom           X                Y                Z
 ----------------------------------------------------------------
    1      C       0.0345860094     0.0000000000     0.0150845043
    2      C       0.0079440596     0.0000000000     1.4058684505
    3      C       1.2150160216     0.0000000000     2.1190155696
    4      C       2.4312070698     0.0000000000     1.4064075006
    5      C       2.4350002109     0.0000000000    -0.0035139915
    6      C       1.2226023631     0.0000000000    -0.7069323024
    7      F      -1.1261359235     0.0000000000    -0.6480135233
    8      Br     -1.7021541728     0.0000000000     2.2330113185
    9      I       1.2038762599     0.0000000000     4.2462148463
   10      Cl      3.9420145344     0.0000000000     2.2690108119
   11      Br      4.0828420485     0.0000000000    -0.9506077755
   12      I       1.0789155730     0.0000000000    -2.8259154091
 ----------------------------------------------------------------
 Nuclear Repulsion Energy =        3154.96717479 hartrees
 There are      119 alpha and      119 beta electrons
 Applying Cartesian multipole field
    Component          Value
    ---------          -----
     (2,0,0)        1.00000E-11
     (0,2,0)        2.00000E-11
     (0,0,2)       -3.00000E-11
 Nucleus-field energy     =    -0.0000001429 hartrees
 Requested basis set is 6-311++G(d,p)
 There are 141 shells and 404 basis functions
 A cutoff of  1.0D-11 yielded   6160 shell pairs
 There are     56364 function pairs (     62576 Cartesian)
 Smallest overlap matrix eigenvalue = 7.04E-07

 Q-Chem warning in module stvman/mkSTV.C, line 318:

 Overlap eigenvalue is smaller than square root of threshold
 Use THRESH >= 12 to get rid of this warning

 Linear dependence detected in AO basis
 Tighter screening thresholds may be required for diffuse basis sets
 Use S2THRESH > 14 and THRESH = 14 in case of SCF convergence issues
 Number of orthogonalized atomic orbitals = 403
 Maximum deviation from orthogonality = 1.405E-10
 Guess MOs from SCF MO coefficient file

 -----------------------------------------------------------------------
  General SCF calculation program by
  Eric Jon Sundstrom, Paul Horn, Yuezhi Mao, Dmitri Zuev, Alec White,
  David Stuck, Shaama M.S., Shane Yost, Joonho Lee, David Small,
  Daniel Levine, Susi Lehtola, Hugh Burton, Evgeny Epifanovsky,
  Bang C. Huynh
 -----------------------------------------------------------------------
 Exchange:     0.2000 Hartree-Fock + 0.0800 Slater + 0.7200 B88
 Correlation:  0.1900 VWN1RPA + 0.8100 LYP
 Using SG-1 standard quadrature grid
 using 6 threads for integral computing
 -------------------------------------------------------
 OpenMP Integral computing Module                
 Release: version 2.0, May 2017, Q-Chem Inc. Pleasanton 
 -------------------------------------------------------
 A restricted SCF calculation will be
 performed using DIIS
 SCF converges when DIIS error is below 1.0e-08
 ---------------------------------------
  Cycle       Energy         DIIS error
 ---------------------------------------
    1  -19776.0724035561      2.28e-04  
    2  -19776.0732994345      7.02e-05  
    3  -19776.0731957673      9.93e-05  
    4  -19776.0733951488      2.02e-05  
    5  -19776.0734031554      7.30e-06  
    6  -19776.0734041133      1.98e-06  
    7  -19776.0734041743      1.07e-06  
    8  -19776.0734041978      2.31e-07  
    9  -19776.0734041994      8.86e-08  
   10  -19776.0734041999      2.79e-08  
   11  -19776.0734042007      1.35e-08  
   12  -19776.0734042001      4.29e-09  Convergence criterion met
 ---------------------------------------
 SCF time:   CPU 219.01s  wall 40.00s 
 SCF   energy in the final basis set =   -19776.0734042001
 Total energy in the final basis set =   -19776.0734042001

 --------------------------------------------------------------

                    Orbital Energies (a.u.)
 --------------------------------------------------------------

 Alpha MOs
 -- Occupied --
*****************-482.8596-482.8587-176.3238-176.3226-165.7277-165.7265
********-165.7252-165.7243-165.7241-101.5826 -62.5123 -62.5116 -56.3331
-56.3323 -56.3289 -56.3286 -56.3282 -56.3278 -35.8202 -35.8191 -31.3138
-31.3126 -31.3073 -31.3068 -31.3062 -31.3057 -24.7286 -22.9641 -22.9630
-22.9627 -22.9624 -22.9616 -22.9612 -22.9578 -22.9578 -22.9568 -22.9568
-10.3134 -10.2893 -10.2844 -10.2790 -10.2752 -10.2698  -9.4975  -8.7212
 -8.7204  -7.2624  -7.2523  -7.2514  -6.5536  -6.5527  -6.5394  -6.5389
 -6.5386  -6.5378  -6.3694  -6.3684  -4.7827  -4.7815  -4.7669  -4.7660
 -4.7660  -4.7650  -2.6643  -2.6633  -2.6604  -2.6598  -2.6598  -2.6589
 -2.6485  -2.6485  -2.6479  -2.6478  -2.0483  -2.0471  -2.0435  -2.0428
 -2.0425  -2.0418  -2.0293  -2.0292  -2.0284  -2.0283  -1.2743  -0.9496
 -0.8931  -0.8661  -0.8206  -0.7961  -0.7496  -0.7156  -0.6615  -0.6470
 -0.6213  -0.5693  -0.5643  -0.5166  -0.5038  -0.4563  -0.4507  -0.4484
 -0.4308  -0.4184  -0.3824  -0.3821  -0.3742  -0.3561  -0.3296  -0.3248
 -0.3196  -0.3186  -0.2929  -0.2814  -0.2704  -0.2695  -0.2615
 -- Virtual --
 -0.1002  -0.0734  -0.0672  -0.0602  -0.0332  -0.0152  -0.0006   0.0077
  0.0230   0.0305   0.0420   0.0465   0.0514   0.0534   0.0636   0.0686
  0.0707   0.0723   0.0835   0.0891   0.0907   0.0939   0.1008   0.1043
  0.1078   0.1214   0.1308   0.1338   0.1413   0.1491   0.1551   0.1586
  0.1642   0.1726   0.1826   0.1845   0.1909   0.1940   0.1988   0.2011
  0.2127   0.2255   0.2295   0.2382   0.2444   0.2472   0.2539   0.2611
  0.2635   0.2686   0.2847   0.3037   0.3111   0.3260   0.3504   0.3664
  0.3809   0.3810   0.3870   0.4006   0.4010   0.4149   0.4158   0.4172
  0.4197   0.4250   0.4340   0.4358   0.4411   0.4563   0.4670   0.4704
  0.4722   0.4948   0.4995   0.5043   0.5171   0.5242   0.5256   0.5422
  0.5441   0.5476   0.5549   0.5652   0.5769   0.5774   0.5975   0.6097
  0.6206   0.6366   0.6387   0.6500   0.6730   0.6900   0.6946   0.7004
  0.7167   0.7491   0.7567   0.7611   0.7685   0.7779   0.8146   0.8222
  0.8290   0.8427   0.8474   0.8787   0.8885   0.9125   0.9244   0.9285
  0.9357   0.9532   0.9970   1.0150   1.0384   1.0461   1.0800   1.0916
  1.1403   1.1495   1.1696   1.2039   1.2041   1.2188   1.2679   1.3169
  1.3448   1.3598   1.3661   1.3759   1.4166   1.4327   1.4521   1.4556
  1.4605   1.4780   1.4878   1.5325   1.5672   1.5861   1.6163   1.7184
  1.7216   1.7391   1.7598   1.8066   1.8148   1.8367   1.8437   1.8936
  2.0033   2.0095   2.0138   2.0263   2.0857   2.1125   2.1494   2.1838
  2.2195   2.2277   2.2474   2.2529   2.2602   2.2678   2.3052   2.3637
  2.4403   2.4594   2.5583   2.5658   2.6918   2.7115   2.7765   2.8115
  2.8215   2.9292   3.0015   3.0325   3.0603   3.0688   3.1293   3.1902
  3.3785   3.4049   3.6232   3.7527   3.7529   3.7971   3.8966   3.9468
  3.9583   3.9607   3.9850   3.9880   3.9891   4.0099   4.0127   4.0243
  4.0422   4.0682   4.0693   4.0731   4.0978   4.1379   4.1578   4.2328
  4.2616   4.2744   4.2847   4.3956   4.4035   4.4626   4.5379   4.7999
  4.8368   6.0067   6.0201   6.1027   6.1283   6.1472   6.1573   6.3013
  6.4384   6.6768   6.7336   6.7801   7.5435   7.5572   7.6544   7.7033
  7.7321   7.7511   9.7661  23.2170  23.7587  23.7689  23.9100  23.9305
 24.0219  25.8161  26.1956  26.6257  27.8820  27.9286  28.3443  28.3546
 28.4112  28.4185  28.4210  28.4443  28.5210  28.5256  28.5423  28.5483
 28.5549  28.5558  28.6094  28.6219  28.7162  28.7338  47.9533  48.0268
 66.7701 127.8841 127.8922 127.9422 127.9571 127.9686 127.9715 151.6739
151.7125 215.7584 289.7399 289.7532 289.8506 289.9013 289.9548 289.9736
********1020.85061901.83761901.8780
 --------------------------------------------------------------

          Ground-State Mulliken Net Atomic Charges

     Atom                 Charge (a.u.)
  ----------------------------------------
      1 C                    -0.631107
      2 C                     0.278361
      3 C                     0.049971
      4 C                     0.082633
      5 C                    -0.221689
      6 C                     0.115889
      7 F                    -0.081670
      8 Br                   -0.155214
      9 I                     0.117212
     10 Cl                    0.544035
     11 Br                   -0.205455
     12 I                     0.107034
  ----------------------------------------
  Sum of atomic charges =     0.000000

 -----------------------------------------------------------------
                    Cartesian Multipole Moments
 -----------------------------------------------------------------
    Charge (ESU x 10^10)
                -0.0000
    Dipole Moment (Debye)
         X       0.3306      Y       0.0000      Z       0.1616
       Tot       0.3679
    Quadrupole Moments (Debye-Ang)
        XX    -143.9376     XY       0.0000     YY    -145.7974
        XZ      -2.4755     YZ       0.0000     ZZ    -135.5994
    Octopole Moments (Debye-Ang^2)
       XXX    -571.6146    XXY      -0.0000    XYY    -196.4335
       YYY       0.0000    XXZ    -112.8388    XYZ       0.0000
       YYZ    -114.5766    XZZ    -185.0434    YZZ       0.0000
       ZZZ    -321.0988
    Hexadecapole Moments (Debye-Ang^3)
      XXXX   -4286.5786   XXXY      -0.0000   XXYY    -790.1102
      XYYY       0.0000   YYYY    -183.2659   XXXZ    -249.2037
      XXYZ       0.0000   XYYZ     -63.1715   YYYZ       0.0000
      XXZZ   -1684.9534   XYZZ       0.0000   YYZZ   -1040.4217
      XZZZ    -174.4548   YZZZ       0.0000   ZZZZ   -5441.8933
 -----------------------------------------------------------------
 Calculating analytic gradient of the SCF energy
 Gradient of SCF Energy
            1           2           3           4           5           6
    1  -0.0000085  -0.0001088  -0.0009549   0.0024853   0.0000175  -0.0002786
    2   0.0000000  -0.0000000   0.0000000   0.0000000   0.0000000  -0.0000000
    3   0.0007474  -0.0018257   0.0010800   0.0014541  -0.0018182   0.0003775
            7           8           9          10          11          12
    1   0.0007594  -0.0006264  -0.0001933  -0.0004768   0.0002361  -0.0008510
    2  -0.0000000  -0.0000000  -0.0000000   0.0000000   0.0000000   0.0000000
    3   0.0004199   0.0000551   0.0014727   0.0006587  -0.0011691  -0.0014523
 Max gradient component =       2.485E-03
 RMS gradient           =       8.510E-04
 Gradient time:  CPU 85.92 s  wall 14.43 s
 Geometry Optimization Parameters
   NAtoms,    NIC,     NZ,  NCons,   NDum,   NFix, NCnnct, MaxDiis
       12      78      12       0       0       0       0       0

 Cartesian Hessian Update
 Hessian updated using BFGS update


** GEOMETRY OPTIMIZATION IN DELOCALIZED INTERNAL COORDINATES **
   Searching for a Minimum

   Optimization Cycle:   3

                       Coordinates (Angstroms)
     ATOM                X               Y               Z
      1  C         0.0345860094    0.0000000000    0.0150845043
      2  C         0.0079440596    0.0000000000    1.4058684505
      3  C         1.2150160216    0.0000000000    2.1190155696
      4  C         2.4312070698    0.0000000000    1.4064075006
      5  C         2.4350002109    0.0000000000   -0.0035139915
      6  C         1.2226023631    0.0000000000   -0.7069323024
      7  F        -1.1261359235    0.0000000000   -0.6480135233
      8  Br       -1.7021541728    0.0000000000    2.2330113185
      9  I         1.2038762599    0.0000000000    4.2462148463
     10  Cl        3.9420145344    0.0000000000    2.2690108119
     11  Br        4.0828420485    0.0000000000   -0.9506077755
     12  I         1.0789155730    0.0000000000   -2.8259154091
   Point Group: c1    Number of degrees of freedom:    30


   Energy is -19776.073404200

 Hessian updated using BFGS update

 14 Hessian modes will be used to form the next step
  Hessian Eigenvalues:
     0.123837    0.124806    0.200456    0.201006    0.238460    0.247344
     0.330536    0.355088    0.420372    0.428180    0.461005    0.464669
     0.535929    0.572570

 Minimum search - taking simple RFO step
 Searching for Lamda that Minimizes Along All modes
 Value Taken    Lamda =  -0.00017585
 Step Taken.  Stepsize is  0.028069

                             Maximum     Tolerance    Cnvgd?
         Gradient           0.004167      0.000300      NO
         Displacement       0.013573      0.001200      NO
         Energy change     -0.001077      0.000001      NO


 New Cartesian Coordinates Obtained by Inverse Iteration

 Displacement from previous Coordinates is:  0.059411
 ----------------------------------------------------------------
             Standard Nuclear Orientation (Angstroms)
    I     Atom           X                Y                Z
 ----------------------------------------------------------------
    1      C       0.0298186244     0.0000000000     0.0137555026
    2      C       0.0056227014     0.0000000000     1.4062860154
    3      C       1.2137157347     0.0000000000     2.1151559951
    4      C       2.4265072542     0.0000000000     1.4034026723
    5      C       2.4306611584     0.0000000000    -0.0015355340
    6      C       1.2204118177     0.0000000000    -0.7058715533
    7      F      -1.1316771477     0.0000000000    -0.6497693568
    8      Br     -1.6983522025     0.0000000000     2.2422194645
    9      I       1.2097799301     0.0000000000     4.2354548213
   10      Cl      3.9421367314     0.0000000000     2.2575880323
   11      Br      4.0820333811     0.0000000000    -0.9379430453
   12      I       1.0950560709     0.0000000000    -2.8191130141
 ----------------------------------------------------------------
 Nuclear Repulsion Energy =        3160.66647139 hartrees
 There are      119 alpha and      119 beta electrons
 Applying Cartesian multipole field
    Component          Value
    ---------          -----
     (2,0,0)        1.00000E-11
     (0,2,0)        2.00000E-11
     (0,0,2)       -3.00000E-11
 Nucleus-field energy     =    -0.0000001421 hartrees
 Requested basis set is 6-311++G(d,p)
 There are 141 shells and 404 basis functions
 A cutoff of  1.0D-11 yielded   6160 shell pairs
 There are     56376 function pairs (     62591 Cartesian)
 Smallest overlap matrix eigenvalue = 6.96E-07

 Q-Chem warning in module stvman/mkSTV.C, line 318:

 Overlap eigenvalue is smaller than square root of threshold
 Use THRESH >= 12 to get rid of this warning

 Linear dependence detected in AO basis
 Tighter screening thresholds may be required for diffuse basis sets
 Use S2THRESH > 14 and THRESH = 14 in case of SCF convergence issues
 Number of orthogonalized atomic orbitals = 403
 Maximum deviation from orthogonality = 1.775E-10
 Guess MOs from SCF MO coefficient file

 -----------------------------------------------------------------------
  General SCF calculation program by
  Eric Jon Sundstrom, Paul Horn, Yuezhi Mao, Dmitri Zuev, Alec White,
  David Stuck, Shaama M.S., Shane Yost, Joonho Lee, David Small,
  Daniel Levine, Susi Lehtola, Hugh Burton, Evgeny Epifanovsky,
  Bang C. Huynh
 -----------------------------------------------------------------------
 Exchange:     0.2000 Hartree-Fock + 0.0800 Slater + 0.7200 B88
 Correlation:  0.1900 VWN1RPA + 0.8100 LYP
 Using SG-1 standard quadrature grid
 using 6 threads for integral computing
 -------------------------------------------------------
 OpenMP Integral computing Module                
 Release: version 2.0, May 2017, Q-Chem Inc. Pleasanton 
 -------------------------------------------------------
 A restricted SCF calculation will be
 performed using DIIS
 SCF converges when DIIS error is below 1.0e-08
 ---------------------------------------
  Cycle       Energy         DIIS error
 ---------------------------------------
    1  -19776.0733196969      1.19e-04  
    2  -19776.0734362802      3.89e-05  
    3  -19776.0733637457      6.89e-05  
    4  -19776.0734682918      7.17e-06  
    5  -19776.0734690377      1.83e-06  
    6  -19776.0734690833      5.29e-07  
    7  -19776.0734690873      3.37e-07  
    8  -19776.0734690894      8.43e-08  
    9  -19776.0734690893      3.53e-08  
   10  -19776.0734690876      1.02e-08  
   11  -19776.0734690850      5.54e-09  Convergence criterion met
 ---------------------------------------
 SCF time:   CPU 199.70s  wall 37.00s 
 SCF   energy in the final basis set =   -19776.0734690850
 Total energy in the final basis set =   -19776.0734690850

 --------------------------------------------------------------

                    Orbital Energies (a.u.)
 --------------------------------------------------------------

 Alpha MOs
 -- Occupied --
*****************-482.8596-482.8585-176.3236-176.3224-165.7275-165.7263
********-165.7250-165.7240-165.7238-101.5823 -62.5124 -62.5114 -56.3332
-56.3321 -56.3290 -56.3287 -56.3280 -56.3276 -35.8200 -35.8188 -31.3136
-31.3124 -31.3072 -31.3067 -31.3060 -31.3055 -24.7287 -22.9640 -22.9628
-22.9625 -22.9622 -22.9613 -22.9610 -22.9577 -22.9577 -22.9565 -22.9565
-10.3137 -10.2883 -10.2834 -10.2789 -10.2743 -10.2694  -9.4972  -8.7213
 -8.7202  -7.2621  -7.2520  -7.2511  -6.5537  -6.5525  -6.5396  -6.5387
 -6.5387  -6.5377  -6.3693  -6.3682  -4.7825  -4.7813  -4.7669  -4.7659
 -4.7659  -4.7648  -2.6644  -2.6632  -2.6605  -2.6599  -2.6596  -2.6588
 -2.6486  -2.6486  -2.6477  -2.6477  -2.0482  -2.0470  -2.0434  -2.0427
 -2.0423  -2.0416  -2.0292  -2.0291  -2.0283  -2.0281  -1.2739  -0.9506
 -0.8933  -0.8665  -0.8209  -0.7967  -0.7498  -0.7166  -0.6617  -0.6472
 -0.6211  -0.5699  -0.5644  -0.5163  -0.5040  -0.4564  -0.4510  -0.4492
 -0.4309  -0.4188  -0.3828  -0.3824  -0.3742  -0.3567  -0.3299  -0.3249
 -0.3194  -0.3188  -0.2929  -0.2812  -0.2699  -0.2696  -0.2611
 -- Virtual --
 -0.0993  -0.0731  -0.0656  -0.0599  -0.0326  -0.0148  -0.0001   0.0081
  0.0230   0.0306   0.0420   0.0466   0.0514   0.0534   0.0636   0.0684
  0.0709   0.0727   0.0835   0.0891   0.0906   0.0938   0.1014   0.1043
  0.1079   0.1213   0.1310   0.1336   0.1415   0.1496   0.1559   0.1587
  0.1641   0.1727   0.1828   0.1851   0.1907   0.1944   0.1983   0.2010
  0.2136   0.2254   0.2297   0.2386   0.2445   0.2477   0.2538   0.2611
  0.2640   0.2687   0.2848   0.3038   0.3116   0.3268   0.3503   0.3670
  0.3806   0.3811   0.3873   0.3998   0.4011   0.4147   0.4159   0.4176
  0.4214   0.4250   0.4340   0.4357   0.4419   0.4564   0.4671   0.4704
  0.4732   0.4952   0.4998   0.5042   0.5167   0.5258   0.5261   0.5422
  0.5438   0.5475   0.5551   0.5654   0.5776   0.5779   0.5983   0.6103
  0.6210   0.6364   0.6384   0.6521   0.6745   0.6907   0.6953   0.7018
  0.7182   0.7505   0.7575   0.7619   0.7697   0.7783   0.8143   0.8216
  0.8288   0.8427   0.8491   0.8793   0.8890   0.9135   0.9254   0.9283
  0.9360   0.9535   0.9982   1.0165   1.0379   1.0460   1.0808   1.0922
  1.1408   1.1528   1.1699   1.2043   1.2050   1.2199   1.2687   1.3189
  1.3456   1.3606   1.3665   1.3762   1.4167   1.4335   1.4516   1.4568
  1.4619   1.4796   1.4886   1.5314   1.5679   1.5879   1.6165   1.7195
  1.7218   1.7407   1.7604   1.8082   1.8161   1.8382   1.8444   1.8947
  2.0035   2.0110   2.0153   2.0267   2.0869   2.1132   2.1526   2.1837
  2.2208   2.2289   2.2495   2.2532   2.2616   2.2691   2.3067   2.3660
  2.4412   2.4610   2.5590   2.5662   2.6920   2.7119   2.7785   2.8121
  2.8219   2.9304   3.0027   3.0341   3.0635   3.0690   3.1308   3.1920
  3.3798   3.4065   3.6264   3.7528   3.7532   3.7986   3.8973   3.9468
  3.9580   3.9605   3.9852   3.9877   3.9892   4.0106   4.0132   4.0253
  4.0428   4.0688   4.0693   4.0723   4.0986   4.1380   4.1585   4.2349
  4.2625   4.2750   4.2854   4.3959   4.4035   4.4663   4.5413   4.8039
  4.8358   6.0072   6.0207   6.1041   6.1296   6.1488   6.1595   6.3014
  6.4383   6.6777   6.7330   6.7809   7.5436   7.5574   7.6551   7.7041
  7.7333   7.7518   9.7667  23.2164  23.7626  23.7732  23.9189  23.9347
 24.0225  25.8168  26.1982  26.6282  27.8842  27.9309  28.3448  28.3552
 28.4125  28.4198  28.4220  28.4452  28.5212  28.5259  28.5426  28.5489
 28.5554  28.5564  28.6102  28.6226  28.7173  28.7347  47.9542  48.0275
 66.7702 127.8845 127.8928 127.9431 127.9579 127.9696 127.9725 151.6759
151.7145 215.7592 289.7401 289.7535 289.8515 289.9022 289.9561 289.9745
********1020.85141901.83971901.8802
 --------------------------------------------------------------

          Ground-State Mulliken Net Atomic Charges

     Atom                 Charge (a.u.)
  ----------------------------------------
      1 C                    -0.637711
      2 C                     0.305136
      3 C                     0.043199
      4 C                     0.063048
      5 C                    -0.218145
      6 C                     0.125994
      7 F                    -0.083437
      8 Br                   -0.156007
      9 I                     0.116633
     10 Cl                    0.542599
     11 Br                   -0.207468
     12 I                     0.106158
  ----------------------------------------
  Sum of atomic charges =     0.000000

 -----------------------------------------------------------------
                    Cartesian Multipole Moments
 -----------------------------------------------------------------
    Charge (ESU x 10^10)
                -0.0000
    Dipole Moment (Debye)
         X       0.3435      Y       0.0000      Z       0.1659
       Tot       0.3814
    Quadrupole Moments (Debye-Ang)
        XX    -143.8758     XY      -0.0000     YY    -145.7504
        XZ      -2.5373     YZ      -0.0000     ZZ    -135.7068
    Octopole Moments (Debye-Ang^2)
       XXX    -572.6350    XXY       0.0000    XYY    -196.9044
       YYY       0.0000    XXZ    -112.9016    XYZ      -0.0000
       YYZ    -114.6462    XZZ    -185.5940    YZZ      -0.0000
       ZZZ    -321.6775
    Hexadecapole Moments (Debye-Ang^3)
      XXXX   -4288.3042   XXXY       0.0000   XXYY    -790.7175
      XYYY      -0.0000   YYYY    -183.1487   XXXZ    -247.0221
      XXYZ      -0.0000   XYYZ     -62.6072   YYYZ       0.0000
      XXZZ   -1681.8378   XYZZ      -0.0000   YYZZ   -1036.0393
      XZZZ    -174.6089   YZZZ      -0.0000   ZZZZ   -5422.4460
 -----------------------------------------------------------------
 Calculating analytic gradient of the SCF energy
 Gradient of SCF Energy
            1           2           3           4           5           6
    1  -0.0003357   0.0004225  -0.0002573   0.0002957  -0.0004382   0.0011984
    2  -0.0000000  -0.0000000   0.0000000   0.0000000  -0.0000000  -0.0000000
    3  -0.0001565   0.0003424  -0.0001930   0.0000438  -0.0000562   0.0005164
            7           8           9          10          11          12
    1  -0.0002813   0.0001009  -0.0000199  -0.0002599  -0.0004090  -0.0000162
    2  -0.0000000   0.0000000   0.0000000   0.0000000   0.0000000   0.0000000
    3  -0.0000539   0.0003806  -0.0005824  -0.0006966   0.0003627   0.0000928
 Max gradient component =       1.198E-03
 RMS gradient           =       3.317E-04
 Gradient time:  CPU 86.42 s  wall 14.52 s
 Geometry Optimization Parameters
   NAtoms,    NIC,     NZ,  NCons,   NDum,   NFix, NCnnct, MaxDiis
       12      78      12       0       0       0       0       0

 Cartesian Hessian Update
 Hessian updated using BFGS update


** GEOMETRY OPTIMIZATION IN DELOCALIZED INTERNAL COORDINATES **
   Searching for a Minimum

   Optimization Cycle:   4

                       Coordinates (Angstroms)
     ATOM                X               Y               Z
      1  C         0.0298186244    0.0000000000    0.0137555026
      2  C         0.0056227014    0.0000000000    1.4062860154
      3  C         1.2137157347    0.0000000000    2.1151559951
      4  C         2.4265072542    0.0000000000    1.4034026723
      5  C         2.4306611584    0.0000000000   -0.0015355340
      6  C         1.2204118177    0.0000000000   -0.7058715533
      7  F        -1.1316771477    0.0000000000   -0.6497693568
      8  Br       -1.6983522025    0.0000000000    2.2422194645
      9  I         1.2097799301    0.0000000000    4.2354548213
     10  Cl        3.9421367314    0.0000000000    2.2575880323
     11  Br        4.0820333811    0.0000000000   -0.9379430453
     12  I         1.0950560709    0.0000000000   -2.8191130141
   Point Group: c1    Number of degrees of freedom:    30


   Energy is -19776.073469085

 Hessian updated using BFGS update

 16 Hessian modes will be used to form the next step
  Hessian Eigenvalues:
     0.121664    0.129729    0.199724    0.203086    0.239051    0.245988
     0.275317    0.329533    0.355175    0.424700    0.446885    0.461015
     0.464673    0.503100    0.528496    0.574992

 Minimum search - taking simple RFO step
 Searching for Lamda that Minimizes Along All modes
 Value Taken    Lamda =  -0.00001543
 Step Taken.  Stepsize is  0.006852

                             Maximum     Tolerance    Cnvgd?
         Gradient           0.001029      0.000300      NO
         Displacement       0.002744      0.001200      NO
         Energy change     -0.000065      0.000001      NO


 New Cartesian Coordinates Obtained by Inverse Iteration

 Displacement from previous Coordinates is:  0.014259
 ----------------------------------------------------------------
             Standard Nuclear Orientation (Angstroms)
    I     Atom           X                Y                Z
 ----------------------------------------------------------------
    1      C       0.0304675305     0.0000000000     0.0140539813
    2      C       0.0057967145     0.0000000000     1.4063153565
    3      C       1.2140385589     0.0000000000     2.1159223402
    4      C       2.4268487601     0.0000000000     1.4037173086
    5      C       2.4312631219     0.0000000000    -0.0020797461
    6      C       1.2200425313     0.0000000000    -0.7064007652
    7      F      -1.1309870988     0.0000000000    -0.6491662354
    8      Br     -1.6997718320     0.0000000000     2.2385742013
    9      I       1.2114486440     0.0000000000     4.2380523597
   10      Cl      3.9414619559     0.0000000000     2.2612030290
   11      Br      4.0825323279     0.0000000000    -0.9408475759
   12      I       1.0925728397     0.0000000000    -2.8197142541
 ----------------------------------------------------------------
 Nuclear Repulsion Energy =        3159.44209553 hartrees
 There are      119 alpha and      119 beta electrons
 Applying Cartesian multipole field
    Component          Value
    ---------          -----
     (2,0,0)        1.00000E-11
     (0,2,0)        2.00000E-11
     (0,0,2)       -3.00000E-11
 Nucleus-field energy     =    -0.0000001422 hartrees
 Requested basis set is 6-311++G(d,p)
 There are 141 shells and 404 basis functions
 A cutoff of  1.0D-11 yielded   6161 shell pairs
 There are     56396 function pairs (     62615 Cartesian)
 Smallest overlap matrix eigenvalue = 6.98E-07

 Q-Chem warning in module stvman/mkSTV.C, line 318:

 Overlap eigenvalue is smaller than square root of threshold
 Use THRESH >= 12 to get rid of this warning

 Linear dependence detected in AO basis
 Tighter screening thresholds may be required for diffuse basis sets
 Use S2THRESH > 14 and THRESH = 14 in case of SCF convergence issues
 Number of orthogonalized atomic orbitals = 403
 Maximum deviation from orthogonality = 2.228E-10
 Guess MOs from SCF MO coefficient file

 -----------------------------------------------------------------------
  General SCF calculation program by
  Eric Jon Sundstrom, Paul Horn, Yuezhi Mao, Dmitri Zuev, Alec White,
  David Stuck, Shaama M.S., Shane Yost, Joonho Lee, David Small,
  Daniel Levine, Susi Lehtola, Hugh Burton, Evgeny Epifanovsky,
  Bang C. Huynh
 -----------------------------------------------------------------------
 Exchange:     0.2000 Hartree-Fock + 0.0800 Slater + 0.7200 B88
 Correlation:  0.1900 VWN1RPA + 0.8100 LYP
 Using SG-1 standard quadrature grid
 using 6 threads for integral computing
 -------------------------------------------------------
 OpenMP Integral computing Module                
 Release: version 2.0, May 2017, Q-Chem Inc. Pleasanton 
 -------------------------------------------------------
 A restricted SCF calculation will be
 performed using DIIS
 SCF converges when DIIS error is below 1.0e-08
 ---------------------------------------
  Cycle       Energy         DIIS error
 ---------------------------------------
    1  -19776.0734671438      2.78e-05  
    2  -19776.0734747507      8.95e-06  
    3  -19776.0734714019      1.52e-05  
    4  -19776.0734763294      2.00e-06  
    5  -19776.0734763990      4.76e-07  
    6  -19776.0734764025      1.42e-07  
    7  -19776.0734764032      8.20e-08  
    8  -19776.0734764027      2.18e-08  
    9  -19776.0734764028      6.00e-09  Convergence criterion met
 ---------------------------------------
 SCF time:   CPU 166.56s  wall 30.00s 
 SCF   energy in the final basis set =   -19776.0734764028
 Total energy in the final basis set =   -19776.0734764028

 --------------------------------------------------------------

                    Orbital Energies (a.u.)
 --------------------------------------------------------------

 Alpha MOs
 -- Occupied --
*****************-482.8596-482.8586-176.3236-176.3224-165.7275-165.7263
********-165.7251-165.7241-165.7239-101.5823 -62.5124 -62.5114 -56.3332
-56.3322 -56.3290 -56.3287 -56.3280 -56.3276 -35.8201 -35.8189 -31.3136
-31.3124 -31.3072 -31.3068 -31.3061 -31.3055 -24.7287 -22.9640 -22.9628
-22.9626 -22.9623 -22.9614 -22.9610 -22.9578 -22.9578 -22.9566 -22.9566
-10.3136 -10.2885 -10.2837 -10.2790 -10.2745 -10.2695  -9.4971  -8.7213
 -8.7203  -7.2621  -7.2520  -7.2511  -6.5537  -6.5525  -6.5396  -6.5388
 -6.5387  -6.5377  -6.3694  -6.3682  -4.7826  -4.7813  -4.7669  -4.7660
 -4.7659  -4.7649  -2.6644  -2.6632  -2.6605  -2.6599  -2.6597  -2.6588
 -2.6486  -2.6486  -2.6478  -2.6477  -2.0483  -2.0470  -2.0435  -2.0428
 -2.0424  -2.0416  -2.0293  -2.0292  -2.0283  -2.0282  -1.2740  -0.9503
 -0.8932  -0.8664  -0.8208  -0.7966  -0.7498  -0.7165  -0.6617  -0.6471
 -0.6212  -0.5698  -0.5643  -0.5164  -0.5039  -0.4564  -0.4510  -0.4490
 -0.4308  -0.4188  -0.3827  -0.3824  -0.3742  -0.3566  -0.3297  -0.3249
 -0.3195  -0.3188  -0.2929  -0.2812  -0.2700  -0.2696  -0.2612
 -- Virtual --
 -0.0994  -0.0733  -0.0658  -0.0599  -0.0327  -0.0149  -0.0002   0.0080
  0.0230   0.0305   0.0420   0.0465   0.0513   0.0534   0.0636   0.0684
  0.0708   0.0727   0.0835   0.0891   0.0906   0.0938   0.1012   0.1043
  0.1078   0.1214   0.1309   0.1336   0.1414   0.1495   0.1558   0.1587
  0.1641   0.1726   0.1829   0.1849   0.1907   0.1944   0.1984   0.2010
  0.2135   0.2254   0.2296   0.2384   0.2445   0.2476   0.2538   0.2611
  0.2639   0.2687   0.2848   0.3037   0.3115   0.3268   0.3504   0.3669
  0.3806   0.3811   0.3873   0.4000   0.4011   0.4146   0.4159   0.4175
  0.4211   0.4251   0.4340   0.4357   0.4420   0.4564   0.4670   0.4705
  0.4731   0.4951   0.4998   0.5042   0.5169   0.5257   0.5257   0.5422
  0.5439   0.5475   0.5551   0.5654   0.5775   0.5777   0.5979   0.6101
  0.6209   0.6366   0.6385   0.6517   0.6743   0.6906   0.6950   0.7016
  0.7178   0.7501   0.7576   0.7618   0.7697   0.7782   0.8144   0.8218
  0.8289   0.8428   0.8485   0.8792   0.8889   0.9132   0.9252   0.9282
  0.9359   0.9533   0.9979   1.0163   1.0381   1.0459   1.0806   1.0922
  1.1410   1.1519   1.1698   1.2042   1.2046   1.2195   1.2684   1.3186
  1.3455   1.3604   1.3667   1.3761   1.4167   1.4333   1.4517   1.4567
  1.4617   1.4791   1.4885   1.5315   1.5678   1.5876   1.6164   1.7192
  1.7217   1.7402   1.7604   1.8078   1.8159   1.8377   1.8445   1.8944
  2.0034   2.0107   2.0151   2.0266   2.0868   2.1129   2.1517   2.1839
  2.2205   2.2284   2.2491   2.2532   2.2612   2.2688   2.3063   2.3656
  2.4409   2.4607   2.5586   2.5661   2.6920   2.7119   2.7781   2.8119
  2.8218   2.9301   3.0024   3.0338   3.0628   3.0688   3.1304   3.1915
  3.3797   3.4059   3.6257   3.7529   3.7531   3.7979   3.8975   3.9468
  3.9581   3.9605   3.9851   3.9879   3.9891   4.0104   4.0132   4.0251
  4.0426   4.0687   4.0694   4.0725   4.0985   4.1380   4.1584   4.2345
  4.2623   4.2748   4.2853   4.3958   4.4035   4.4656   4.5408   4.8031
  4.8361   6.0071   6.0205   6.1040   6.1293   6.1486   6.1592   6.3014
  6.4383   6.6775   6.7331   6.7807   7.5436   7.5573   7.6550   7.7038
  7.7330   7.7517   9.7663  23.2165  23.7615  23.7728  23.9179  23.9330
 24.0222  25.8167  26.1976  26.6271  27.8838  27.9305  28.3447  28.3551
 28.4122  28.4197  28.4219  28.4450  28.5211  28.5258  28.5425  28.5488
 28.5553  28.5562  28.6101  28.6225  28.7171  28.7346  47.9540  48.0273
 66.7702 127.8845 127.8927 127.9430 127.9577 127.9694 127.9724 151.6756
151.7142 215.7587 289.7400 289.7534 289.8513 289.9019 289.9558 289.9744
********1020.85111901.83941901.8798
 --------------------------------------------------------------

          Ground-State Mulliken Net Atomic Charges

     Atom                 Charge (a.u.)
  ----------------------------------------
      1 C                    -0.636637
      2 C                     0.296944
      3 C                     0.044314
      4 C                     0.065143
      5 C                    -0.215510
      6 C                     0.125419
      7 F                    -0.082934
      8 Br                   -0.155512
      9 I                     0.116799
     10 Cl                    0.542689
     11 Br                   -0.207111
     12 I                     0.106396
  ----------------------------------------
  Sum of atomic charges =     0.000000

 -----------------------------------------------------------------
                    Cartesian Multipole Moments
 -----------------------------------------------------------------
    Charge (ESU x 10^10)
                -0.0000
    Dipole Moment (Debye)
         X       0.3394      Y      -0.0000      Z       0.1614
       Tot       0.3758
    Quadrupole Moments (Debye-Ang)
        XX    -143.8968     XY      -0.0000     YY    -145.7599
        XZ      -2.5206     YZ       0.0000     ZZ    -135.6858
    Octopole Moments (Debye-Ang^2)
       XXX    -572.7737    XXY      -0.0000    XYY    -196.8944
       YYY      -0.0000    XXZ    -112.9133    XYZ       0.0000
       YYZ    -114.6510    XZZ    -185.3961    YZZ       0.0000
       ZZZ    -321.5975
    Hexadecapole Moments (Debye-Ang^3)
      XXXX   -4289.8555   XXXY      -0.0000   XXYY    -790.8701
      XYYY      -0.0000   YYYY    -183.1708   XXXZ    -248.7053
      XXYZ       0.0000   XYYZ     -63.0935   YYYZ       0.0000
      XXZZ   -1682.3318   XYZZ      -0.0000   YYZZ   -1036.8371
      XZZZ    -174.9373   YZZZ       0.0000   ZZZZ   -5425.8220
 -----------------------------------------------------------------
 Calculating analytic gradient of the SCF energy
 Gradient of SCF Energy
            1           2           3           4           5           6
    1  -0.0001951   0.0000554  -0.0000094   0.0002071  -0.0002355   0.0002905
    2   0.0000000   0.0000000  -0.0000000   0.0000000  -0.0000000  -0.0000000
    3  -0.0000408  -0.0000461  -0.0000185   0.0002320  -0.0002126   0.0002176
            7           8           9          10          11          12
    1  -0.0000467   0.0000220   0.0002616  -0.0002022  -0.0000480  -0.0000995
    2   0.0000000  -0.0000000  -0.0000000   0.0000000  -0.0000000  -0.0000000
    3   0.0000819   0.0000258  -0.0000486  -0.0000741  -0.0001293   0.0000127
 Max gradient component =       2.905E-04
 RMS gradient           =       1.214E-04
 Gradient time:  CPU 86.29 s  wall 14.50 s
 Geometry Optimization Parameters
   NAtoms,    NIC,     NZ,  NCons,   NDum,   NFix, NCnnct, MaxDiis
       12      78      12       0       0       0       0       0

 Cartesian Hessian Update
 Hessian updated using BFGS update


** GEOMETRY OPTIMIZATION IN DELOCALIZED INTERNAL COORDINATES **
   Searching for a Minimum

   Optimization Cycle:   5

                       Coordinates (Angstroms)
     ATOM                X               Y               Z
      1  C         0.0304675305    0.0000000000    0.0140539813
      2  C         0.0057967145    0.0000000000    1.4063153565
      3  C         1.2140385589    0.0000000000    2.1159223402
      4  C         2.4268487601    0.0000000000    1.4037173086
      5  C         2.4312631219    0.0000000000   -0.0020797461
      6  C         1.2200425313    0.0000000000   -0.7064007652
      7  F        -1.1309870988    0.0000000000   -0.6491662354
      8  Br       -1.6997718320    0.0000000000    2.2385742013
      9  I         1.2114486440    0.0000000000    4.2380523597
     10  Cl        3.9414619559    0.0000000000    2.2612030290
     11  Br        4.0825323279    0.0000000000   -0.9408475759
     12  I         1.0925728397    0.0000000000   -2.8197142541
   Point Group: c1    Number of degrees of freedom:    30


   Energy is -19776.073476403

 Hessian updated using BFGS update

 17 Hessian modes will be used to form the next step
  Hessian Eigenvalues:
     0.121698    0.124083    0.199144    0.200526    0.228061    0.241657
     0.247710    0.319889    0.332227    0.356403    0.424342    0.433702
     0.459777    0.461073    0.514256    0.547593    0.577928

 Minimum search - taking simple RFO step
 Searching for Lamda that Minimizes Along All modes
 Value Taken    Lamda =  -0.00000173
 Step Taken.  Stepsize is  0.002564

                             Maximum     Tolerance    Cnvgd?
         Gradient           0.000403      0.000300      NO
         Displacement       0.001321      0.001200      NO
         Energy change     -0.000007      0.000001      NO


 New Cartesian Coordinates Obtained by Inverse Iteration

 Displacement from previous Coordinates is:  0.005790
 ----------------------------------------------------------------
             Standard Nuclear Orientation (Angstroms)
    I     Atom           X                Y                Z
 ----------------------------------------------------------------
    1      C       0.0307512281     0.0000000000     0.0142114935
    2      C       0.0060596878     0.0000000000     1.4064700379
    3      C       1.2142225755     0.0000000000     2.1161326552
    4      C       2.4270727988     0.0000000000     1.4035809751
    5      C       2.4314088967     0.0000000000    -0.0022389148
    6      C       1.2198806566     0.0000000000    -0.7067367089
    7      F      -1.1307471661     0.0000000000    -0.6488854992
    8      Br     -1.6994274576     0.0000000000     2.2389006319
    9      I       1.2090927678     0.0000000000     4.2386854427
   10      Cl      3.9425504750     0.0000000000     2.2603791333
   11      Br      4.0828983975     0.0000000000    -0.9407647426
   12      I       1.0919511939     0.0000000000    -2.8201045041
 ----------------------------------------------------------------
 Nuclear Repulsion Energy =        3159.19081257 hartrees
 There are      119 alpha and      119 beta electrons
 Applying Cartesian multipole field
    Component          Value
    ---------          -----
     (2,0,0)        1.00000E-11
     (0,2,0)        2.00000E-11
     (0,0,2)       -3.00000E-11
 Nucleus-field energy     =    -0.0000001423 hartrees
 Requested basis set is 6-311++G(d,p)
 There are 141 shells and 404 basis functions
 A cutoff of  1.0D-11 yielded   6161 shell pairs
 There are     56396 function pairs (     62615 Cartesian)
 Smallest overlap matrix eigenvalue = 6.98E-07

 Q-Chem warning in module stvman/mkSTV.C, line 318:

 Overlap eigenvalue is smaller than square root of threshold
 Use THRESH >= 12 to get rid of this warning

 Linear dependence detected in AO basis
 Tighter screening thresholds may be required for diffuse basis sets
 Use S2THRESH > 14 and THRESH = 14 in case of SCF convergence issues
 Number of orthogonalized atomic orbitals = 403
 Maximum deviation from orthogonality = 3.405E-10
 Guess MOs from SCF MO coefficient file

 -----------------------------------------------------------------------
  General SCF calculation program by
  Eric Jon Sundstrom, Paul Horn, Yuezhi Mao, Dmitri Zuev, Alec White,
  David Stuck, Shaama M.S., Shane Yost, Joonho Lee, David Small,
  Daniel Levine, Susi Lehtola, Hugh Burton, Evgeny Epifanovsky,
  Bang C. Huynh
 -----------------------------------------------------------------------
 Exchange:     0.2000 Hartree-Fock + 0.0800 Slater + 0.7200 B88
 Correlation:  0.1900 VWN1RPA + 0.8100 LYP
 Using SG-1 standard quadrature grid
 using 6 threads for integral computing
 -------------------------------------------------------
 OpenMP Integral computing Module                
 Release: version 2.0, May 2017, Q-Chem Inc. Pleasanton 
 -------------------------------------------------------
 A restricted SCF calculation will be
 performed using DIIS
 SCF converges when DIIS error is below 1.0e-08
 ---------------------------------------
  Cycle       Energy         DIIS error
 ---------------------------------------
    1  -19776.0734753463      1.25e-05  
    2  -19776.0734767029      2.78e-06  
    3  -19776.0734764657      4.39e-06  
    4  -19776.0734768368      8.81e-07  
    5  -19776.0734768521      2.49e-07  
    6  -19776.0734768538      6.33e-08  
    7  -19776.0734768538      1.25e-08  
    8  -19776.0734768510      7.86e-09  Convergence criterion met
 ---------------------------------------
 SCF time:   CPU 148.92s  wall 28.00s 
 SCF   energy in the final basis set =   -19776.0734768510
 Total energy in the final basis set =   -19776.0734768510

 --------------------------------------------------------------

                    Orbital Energies (a.u.)
 --------------------------------------------------------------

 Alpha MOs
 -- Occupied --
*****************-482.8597-482.8586-176.3237-176.3225-165.7276-165.7263
********-165.7251-165.7241-165.7239-101.5822 -62.5125 -62.5114 -56.3332
-56.3322 -56.3290 -56.3287 -56.3280 -56.3276 -35.8201 -35.8189 -31.3137
-31.3124 -31.3072 -31.3068 -31.3061 -31.3056 -24.7287 -22.9640 -22.9628
-22.9626 -22.9623 -22.9614 -22.9611 -22.9578 -22.9578 -22.9566 -22.9566
-10.3136 -10.2885 -10.2837 -10.2790 -10.2746 -10.2695  -9.4971  -8.7213
 -8.7203  -7.2621  -7.2520  -7.2510  -6.5537  -6.5525  -6.5396  -6.5388
 -6.5387  -6.5377  -6.3694  -6.3682  -4.7826  -4.7813  -4.7669  -4.7660
 -4.7659  -4.7649  -2.6644  -2.6632  -2.6605  -2.6599  -2.6597  -2.6588
 -2.6486  -2.6486  -2.6478  -2.6477  -2.0483  -2.0470  -2.0435  -2.0428
 -2.0424  -2.0417  -2.0293  -2.0292  -2.0283  -2.0282  -1.2740  -0.9502
 -0.8931  -0.8663  -0.8208  -0.7966  -0.7497  -0.7165  -0.6617  -0.6471
 -0.6212  -0.5698  -0.5643  -0.5164  -0.5038  -0.4564  -0.4509  -0.4489
 -0.4308  -0.4188  -0.3827  -0.3824  -0.3741  -0.3565  -0.3298  -0.3249
 -0.3195  -0.3188  -0.2930  -0.2812  -0.2700  -0.2696  -0.2612
 -- Virtual --
 -0.0995  -0.0733  -0.0659  -0.0599  -0.0328  -0.0149  -0.0002   0.0079
  0.0230   0.0305   0.0420   0.0465   0.0513   0.0534   0.0636   0.0684
  0.0708   0.0726   0.0835   0.0891   0.0906   0.0938   0.1013   0.1043
  0.1078   0.1213   0.1309   0.1336   0.1414   0.1495   0.1558   0.1587
  0.1641   0.1727   0.1828   0.1848   0.1907   0.1943   0.1984   0.2011
  0.2134   0.2254   0.2296   0.2384   0.2445   0.2476   0.2539   0.2611
  0.2639   0.2688   0.2848   0.3037   0.3115   0.3268   0.3504   0.3669
  0.3807   0.3811   0.3872   0.4000   0.4011   0.4146   0.4159   0.4175
  0.4211   0.4251   0.4339   0.4357   0.4419   0.4564   0.4670   0.4705
  0.4730   0.4951   0.4998   0.5042   0.5168   0.5257   0.5257   0.5423
  0.5440   0.5475   0.5551   0.5653   0.5775   0.5776   0.5979   0.6100
  0.6209   0.6365   0.6385   0.6517   0.6742   0.6906   0.6951   0.7015
  0.7178   0.7501   0.7574   0.7618   0.7695   0.7782   0.8144   0.8217
  0.8288   0.8428   0.8486   0.8792   0.8889   0.9132   0.9252   0.9282
  0.9359   0.9532   0.9978   1.0162   1.0381   1.0460   1.0805   1.0921
  1.1407   1.1520   1.1698   1.2042   1.2046   1.2195   1.2683   1.3185
  1.3455   1.3604   1.3668   1.3760   1.4167   1.4332   1.4517   1.4566
  1.4616   1.4791   1.4884   1.5316   1.5677   1.5876   1.6163   1.7191
  1.7217   1.7401   1.7604   1.8077   1.8159   1.8375   1.8445   1.8943
  2.0034   2.0106   2.0150   2.0266   2.0867   2.1128   2.1518   2.1837
  2.2203   2.2282   2.2490   2.2532   2.2610   2.2687   2.3063   2.3654
  2.4409   2.4606   2.5585   2.5661   2.6919   2.7118   2.7780   2.8119
  2.8217   2.9301   3.0024   3.0337   3.0627   3.0688   3.1303   3.1914
  3.3797   3.4056   3.6255   3.7529   3.7530   3.7978   3.8975   3.9467
  3.9581   3.9605   3.9851   3.9878   3.9891   4.0104   4.0132   4.0250
  4.0426   4.0687   4.0694   4.0725   4.0984   4.1380   4.1583   4.2344
  4.2623   4.2749   4.2852   4.3958   4.4034   4.4655   4.5407   4.8028
  4.8361   6.0071   6.0205   6.1039   6.1294   6.1485   6.1591   6.3014
  6.4384   6.6775   6.7332   6.7806   7.5436   7.5573   7.6549   7.7038
  7.7329   7.7517   9.7662  23.2165  23.7611  23.7728  23.9177  23.9327
 24.0221  25.8166  26.1974  26.6267  27.8837  27.9304  28.3447  28.3550
 28.4121  28.4196  28.4218  28.4449  28.5211  28.5258  28.5425  28.5488
 28.5553  28.5562  28.6100  28.6225  28.7171  28.7346  47.9540  48.0273
 66.7701 127.8844 127.8926 127.9430 127.9577 127.9693 127.9724 151.6755
151.7141 215.7586 289.7400 289.7534 289.8512 289.9018 289.9557 289.9744
********1020.85111901.83921901.8797
 --------------------------------------------------------------

          Ground-State Mulliken Net Atomic Charges

     Atom                 Charge (a.u.)
  ----------------------------------------
      1 C                    -0.636325
      2 C                     0.294436
      3 C                     0.042036
      4 C                     0.068483
      5 C                    -0.214128
      6 C                     0.125224
      7 F                    -0.082909
      8 Br                   -0.155589
      9 I                     0.116878
     10 Cl                    0.542469
     11 Br                   -0.207082
     12 I                     0.106506
  ----------------------------------------
  Sum of atomic charges =     0.000000

 -----------------------------------------------------------------
                    Cartesian Multipole Moments
 -----------------------------------------------------------------
    Charge (ESU x 10^10)
                -0.0000
    Dipole Moment (Debye)
         X       0.3353      Y      -0.0000      Z       0.1605
       Tot       0.3717
    Quadrupole Moments (Debye-Ang)
        XX    -143.9087     XY       0.0000     YY    -145.7621
        XZ      -2.5414     YZ      -0.0000     ZZ    -135.6776
    Octopole Moments (Debye-Ang^2)
       XXX    -572.6308    XXY      -0.0000    XYY    -196.8504
       YYY      -0.0000    XXZ    -112.9755    XYZ       0.0000
       YYZ    -114.6602    XZZ    -185.4757    YZZ      -0.0000
       ZZZ    -321.5957
    Hexadecapole Moments (Debye-Ang^3)
      XXXX   -4289.4396   XXXY      -0.0000   XXYY    -790.8409
      XYYY       0.0000   YYYY    -183.1748   XXXZ    -248.1833
      XXYZ      -0.0000   XYYZ     -62.8798   YYYZ      -0.0000
      XXZZ   -1682.8482   XYZZ       0.0000   YYZZ   -1037.0417
      XZZZ    -174.8593   YZZZ       0.0000   ZZZZ   -5426.5807
 -----------------------------------------------------------------
 Calculating analytic gradient of the SCF energy
 Gradient of SCF Energy
            1           2           3           4           5           6
    1  -0.0000910   0.0000274  -0.0000235   0.0001619  -0.0000707  -0.0000238
    2   0.0000000  -0.0000000  -0.0000000   0.0000000   0.0000000  -0.0000000
    3   0.0000350  -0.0000524   0.0000053   0.0001031  -0.0001275   0.0000445
            7           8           9          10          11          12
    1   0.0000330   0.0000558  -0.0000119   0.0000491   0.0000218  -0.0001282
    2  -0.0000000   0.0000000  -0.0000000  -0.0000000  -0.0000000   0.0000000
    3   0.0000900   0.0000858   0.0000906  -0.0001440  -0.0000849  -0.0000454
 Max gradient component =       1.619E-04
 RMS gradient           =       6.490E-05
 Gradient time:  CPU 86.19 s  wall 14.48 s
 Geometry Optimization Parameters
   NAtoms,    NIC,     NZ,  NCons,   NDum,   NFix, NCnnct, MaxDiis
       12      78      12       0       0       0       0       0

 Cartesian Hessian Update
 Hessian updated using BFGS update


** GEOMETRY OPTIMIZATION IN DELOCALIZED INTERNAL COORDINATES **
   Searching for a Minimum

   Optimization Cycle:   6

                       Coordinates (Angstroms)
     ATOM                X               Y               Z
      1  C         0.0307512281    0.0000000000    0.0142114935
      2  C         0.0060596878    0.0000000000    1.4064700379
      3  C         1.2142225755    0.0000000000    2.1161326552
      4  C         2.4270727988    0.0000000000    1.4035809751
      5  C         2.4314088967    0.0000000000   -0.0022389148
      6  C         1.2198806566    0.0000000000   -0.7067367089
      7  F        -1.1307471661    0.0000000000   -0.6488854992
      8  Br       -1.6994274576    0.0000000000    2.2389006319
      9  I         1.2090927678    0.0000000000    4.2386854427
     10  Cl        3.9425504750    0.0000000000    2.2603791333
     11  Br        4.0828983975    0.0000000000   -0.9407647426
     12  I         1.0919511939    0.0000000000   -2.8201045041
   Point Group: c1    Number of degrees of freedom:    30


   Energy is -19776.073476851

 Hessian updated using BFGS update

 18 Hessian modes will be used to form the next step
  Hessian Eigenvalues:
     0.121077    0.132375    0.199694    0.203550    0.209374    0.246013
     0.248210    0.258135    0.310348    0.353123    0.414786    0.421710
     0.454089    0.456626    0.489323    0.527938    0.561664    0.587904

 Minimum search - taking simple RFO step
 Searching for Lamda that Minimizes Along All modes
 Value Taken    Lamda =   0.00000000
 Step Taken.  Stepsize is  0.001115

                             Maximum     Tolerance    Cnvgd?
         Gradient           0.000341      0.000300      NO
         Displacement       0.000725      0.001200     YES
         Energy change     -0.000000      0.000001     YES


 New Cartesian Coordinates Obtained by Inverse Iteration

 Displacement from previous Coordinates is:  0.002539
 ----------------------------------------------------------------
             Standard Nuclear Orientation (Angstroms)
    I     Atom           X                Y                Z
 ----------------------------------------------------------------
    1      C       0.0306530974     0.0000000000     0.0141917879
    2      C       0.0059169610     0.0000000000     1.4065240229
    3      C       1.2141644198     0.0000000000     2.1160159549
    4      C       2.4268493382     0.0000000000     1.4034569114
    5      C       2.4313046594     0.0000000000    -0.0022028813
    6      C       1.2198138020     0.0000000000    -0.7067525226
    7      F      -1.1308759991     0.0000000000    -0.6489543827
    8      Br     -1.6995667349     0.0000000000     2.2389916113
    9      I       1.2100330980     0.0000000000     4.2382994094
   10      Cl      3.9421871695     0.0000000000     2.2606379776
   11      Br      4.0827204327     0.0000000000    -0.9405957876
   12      I       1.0925138101     0.0000000000    -2.8199821012
 ----------------------------------------------------------------
 Nuclear Repulsion Energy =        3159.33407908 hartrees
 There are      119 alpha and      119 beta electrons
 Applying Cartesian multipole field
    Component          Value
    ---------          -----
     (2,0,0)        1.00000E-11
     (0,2,0)        2.00000E-11
     (0,0,2)       -3.00000E-11
 Nucleus-field energy     =    -0.0000001422 hartrees
 Requested basis set is 6-311++G(d,p)
 There are 141 shells and 404 basis functions
 A cutoff of  1.0D-11 yielded   6161 shell pairs
 There are     56396 function pairs (     62615 Cartesian)
 Smallest overlap matrix eigenvalue = 6.98E-07

 Q-Chem warning in module stvman/mkSTV.C, line 318:

 Overlap eigenvalue is smaller than square root of threshold
 Use THRESH >= 12 to get rid of this warning

 Linear dependence detected in AO basis
 Tighter screening thresholds may be required for diffuse basis sets
 Use S2THRESH > 14 and THRESH = 14 in case of SCF convergence issues
 Number of orthogonalized atomic orbitals = 403
 Maximum deviation from orthogonality = 1.159E-10
 Guess MOs from SCF MO coefficient file

 -----------------------------------------------------------------------
  General SCF calculation program by
  Eric Jon Sundstrom, Paul Horn, Yuezhi Mao, Dmitri Zuev, Alec White,
  David Stuck, Shaama M.S., Shane Yost, Joonho Lee, David Small,
  Daniel Levine, Susi Lehtola, Hugh Burton, Evgeny Epifanovsky,
  Bang C. Huynh
 -----------------------------------------------------------------------
 Exchange:     0.2000 Hartree-Fock + 0.0800 Slater + 0.7200 B88
 Correlation:  0.1900 VWN1RPA + 0.8100 LYP
 Using SG-1 standard quadrature grid
 using 6 threads for integral computing
 -------------------------------------------------------
 OpenMP Integral computing Module                
 Release: version 2.0, May 2017, Q-Chem Inc. Pleasanton 
 -------------------------------------------------------
 A restricted SCF calculation will be
 performed using DIIS
 SCF converges when DIIS error is below 1.0e-08
 ---------------------------------------
  Cycle       Energy         DIIS error
 ---------------------------------------
    1  -19776.0734768885      4.26e-06  
    2  -19776.0734770665      1.47e-06  
    3  -19776.0734769715      2.55e-06  
    4  -19776.0734771143      2.49e-07  
    5  -19776.0734771169      7.78e-08  
    6  -19776.0734771178      2.98e-08  
    7  -19776.0734771163      9.99e-09  Convergence criterion met
 ---------------------------------------
 SCF time:   CPU 132.85s  wall 24.00s 
 SCF   energy in the final basis set =   -19776.0734771163
 Total energy in the final basis set =   -19776.0734771163

 --------------------------------------------------------------

                    Orbital Energies (a.u.)
 --------------------------------------------------------------

 Alpha MOs
 -- Occupied --
*****************-482.8597-482.8586-176.3237-176.3224-165.7276-165.7263
********-165.7251-165.7241-165.7239-101.5822 -62.5125 -62.5114 -56.3332
-56.3322 -56.3290 -56.3287 -56.3280 -56.3276 -35.8201 -35.8189 -31.3137
-31.3124 -31.3072 -31.3068 -31.3061 -31.3056 -24.7287 -22.9640 -22.9628
-22.9626 -22.9623 -22.9614 -22.9610 -22.9578 -22.9578 -22.9566 -22.9566
-10.3136 -10.2885 -10.2837 -10.2790 -10.2745 -10.2695  -9.4971  -8.7213
 -8.7203  -7.2621  -7.2519  -7.2510  -6.5537  -6.5525  -6.5396  -6.5388
 -6.5387  -6.5377  -6.3694  -6.3682  -4.7826  -4.7813  -4.7669  -4.7660
 -4.7659  -4.7649  -2.6644  -2.6632  -2.6605  -2.6599  -2.6597  -2.6588
 -2.6486  -2.6486  -2.6478  -2.6477  -2.0483  -2.0470  -2.0435  -2.0428
 -2.0424  -2.0417  -2.0293  -2.0292  -2.0283  -2.0282  -1.2740  -0.9502
 -0.8931  -0.8663  -0.8209  -0.7966  -0.7497  -0.7165  -0.6617  -0.6471
 -0.6212  -0.5698  -0.5643  -0.5164  -0.5038  -0.4564  -0.4509  -0.4489
 -0.4308  -0.4188  -0.3827  -0.3824  -0.3741  -0.3566  -0.3298  -0.3249
 -0.3195  -0.3188  -0.2930  -0.2812  -0.2700  -0.2696  -0.2612
 -- Virtual --
 -0.0995  -0.0733  -0.0658  -0.0598  -0.0327  -0.0149  -0.0002   0.0079
  0.0230   0.0305   0.0420   0.0465   0.0513   0.0534   0.0636   0.0684
  0.0708   0.0727   0.0835   0.0891   0.0906   0.0938   0.1013   0.1043
  0.1078   0.1214   0.1309   0.1336   0.1414   0.1495   0.1558   0.1587
  0.1641   0.1727   0.1828   0.1848   0.1907   0.1943   0.1984   0.2010
  0.2135   0.2254   0.2296   0.2384   0.2445   0.2476   0.2538   0.2611
  0.2639   0.2687   0.2848   0.3037   0.3115   0.3268   0.3504   0.3669
  0.3807   0.3811   0.3873   0.4000   0.4011   0.4146   0.4159   0.4175
  0.4211   0.4251   0.4339   0.4357   0.4420   0.4564   0.4670   0.4705
  0.4730   0.4951   0.4998   0.5042   0.5168   0.5257   0.5257   0.5422
  0.5440   0.5475   0.5551   0.5653   0.5775   0.5777   0.5979   0.6101
  0.6209   0.6365   0.6385   0.6517   0.6743   0.6906   0.6951   0.7016
  0.7178   0.7501   0.7575   0.7619   0.7696   0.7782   0.8144   0.8217
  0.8288   0.8429   0.8485   0.8792   0.8889   0.9132   0.9252   0.9282
  0.9359   0.9533   0.9979   1.0163   1.0381   1.0460   1.0805   1.0921
  1.1409   1.1519   1.1698   1.2042   1.2045   1.2195   1.2684   1.3185
  1.3455   1.3604   1.3669   1.3760   1.4167   1.4332   1.4518   1.4567
  1.4616   1.4792   1.4885   1.5315   1.5677   1.5877   1.6164   1.7191
  1.7217   1.7401   1.7604   1.8078   1.8159   1.8375   1.8446   1.8944
  2.0034   2.0106   2.0150   2.0266   2.0867   2.1129   2.1518   2.1837
  2.2203   2.2282   2.2490   2.2532   2.2611   2.2687   2.3063   2.3655
  2.4408   2.4607   2.5585   2.5661   2.6919   2.7118   2.7781   2.8119
  2.8217   2.9301   3.0024   3.0338   3.0627   3.0687   3.1303   3.1914
  3.3797   3.4056   3.6256   3.7529   3.7530   3.7978   3.8975   3.9467
  3.9580   3.9605   3.9851   3.9879   3.9891   4.0104   4.0132   4.0251
  4.0426   4.0687   4.0694   4.0725   4.0985   4.1380   4.1583   4.2344
  4.2623   4.2749   4.2853   4.3958   4.4035   4.4656   4.5409   4.8029
  4.8360   6.0071   6.0205   6.1039   6.1294   6.1486   6.1592   6.3014
  6.4384   6.6775   6.7331   6.7807   7.5436   7.5573   7.6549   7.7038
  7.7329   7.7517   9.7662  23.2165  23.7612  23.7729  23.9180  23.9327
 24.0221  25.8167  26.1975  26.6268  27.8838  27.9305  28.3447  28.3550
 28.4122  28.4197  28.4219  28.4450  28.5211  28.5258  28.5425  28.5488
 28.5553  28.5562  28.6100  28.6225  28.7171  28.7346  47.9541  48.0273
 66.7701 127.8845 127.8926 127.9430 127.9577 127.9694 127.9724 151.6755
151.7142 215.7586 289.7400 289.7534 289.8513 289.9019 289.9557 289.9744
********1020.85111901.83931901.8798
 --------------------------------------------------------------

          Ground-State Mulliken Net Atomic Charges

     Atom                 Charge (a.u.)
  ----------------------------------------
      1 C                    -0.636470
      2 C                     0.294974
      3 C                     0.041933
      4 C                     0.067652
      5 C                    -0.214011
      6 C                     0.125799
      7 F                    -0.082964
      8 Br                   -0.155543
      9 I                     0.116871
     10 Cl                    0.542402
     11 Br                   -0.207140
     12 I                     0.106497
  ----------------------------------------
  Sum of atomic charges =     0.000000

 -----------------------------------------------------------------
                    Cartesian Multipole Moments
 -----------------------------------------------------------------
    Charge (ESU x 10^10)
                -0.0000
    Dipole Moment (Debye)
         X       0.3364      Y      -0.0000      Z       0.1601
       Tot       0.3726
    Quadrupole Moments (Debye-Ang)
        XX    -143.9070     XY      -0.0000     YY    -145.7608
        XZ      -2.5400     YZ      -0.0000     ZZ    -135.6791
    Octopole Moments (Debye-Ang^2)
       XXX    -572.7226    XXY      -0.0000    XYY    -196.8754
       YYY      -0.0000    XXZ    -112.9685    XYZ      -0.0000
       YYZ    -114.6586    XZZ    -185.4568    YZZ       0.0000
       ZZZ    -321.6080
    Hexadecapole Moments (Debye-Ang^3)
      XXXX   -4289.7415   XXXY      -0.0000   XXYY    -790.8706
      XYYY      -0.0000   YYYY    -183.1713   XXXZ    -248.3816
      XXYZ      -0.0000   XYYZ     -62.9429   YYYZ      -0.0000
      XXZZ   -1682.6618   XYZZ      -0.0000   YYZZ   -1036.9340
      XZZZ    -174.8959   YZZZ      -0.0000   ZZZZ   -5426.1337
 -----------------------------------------------------------------
 Calculating analytic gradient of the SCF energy
 Gradient of SCF Energy
            1           2           3           4           5           6
    1  -0.0000642   0.0000268   0.0000356   0.0000547  -0.0000572   0.0000004
    2   0.0000000  -0.0000000  -0.0000000  -0.0000000   0.0000000   0.0000000
    3   0.0000212   0.0000181  -0.0000207   0.0000346  -0.0000681   0.0000174
            7           8           9          10          11          12
    1  -0.0000050   0.0000310   0.0000832   0.0000198  -0.0000330  -0.0000922
    2   0.0000000   0.0000000  -0.0000000  -0.0000000  -0.0000000  -0.0000000
    3   0.0000719   0.0000812   0.0000079  -0.0000839  -0.0000693  -0.0000103
 Max gradient component =       9.218E-05
 RMS gradient           =       4.130E-05
 Gradient time:  CPU 86.41 s  wall 14.53 s
 Geometry Optimization Parameters
   NAtoms,    NIC,     NZ,  NCons,   NDum,   NFix, NCnnct, MaxDiis
       12      78      12       0       0       0       0       0

 Cartesian Hessian Update
 Hessian updated using BFGS update


** GEOMETRY OPTIMIZATION IN DELOCALIZED INTERNAL COORDINATES **
   Searching for a Minimum

   Optimization Cycle:   7

                       Coordinates (Angstroms)
     ATOM                X               Y               Z
      1  C         0.0306530974    0.0000000000    0.0141917879
      2  C         0.0059169610    0.0000000000    1.4065240229
      3  C         1.2141644198    0.0000000000    2.1160159549
      4  C         2.4268493382    0.0000000000    1.4034569114
      5  C         2.4313046594    0.0000000000   -0.0022028813
      6  C         1.2198138020    0.0000000000   -0.7067525226
      7  F        -1.1308759991    0.0000000000   -0.6489543827
      8  Br       -1.6995667349    0.0000000000    2.2389916113
      9  I         1.2100330980    0.0000000000    4.2382994094
     10  Cl        3.9421871695    0.0000000000    2.2606379776
     11  Br        4.0827204327    0.0000000000   -0.9405957876
     12  I         1.0925138101    0.0000000000   -2.8199821012
   Point Group: c1    Number of degrees of freedom:    30


   Energy is -19776.073477116

 Hessian updated using BFGS update

 19 Hessian modes will be used to form the next step
  Hessian Eigenvalues:
     0.119001    0.130222    0.196310    0.200887    0.207382    0.245762
     0.247997    0.249284    0.262824    0.307859    0.352368    0.400401
     0.421789    0.454689    0.457428    0.494340    0.521095    0.567865
     0.584580

 Minimum search - taking simple RFO step
 Searching for Lamda that Minimizes Along All modes
 Value Taken    Lamda =   0.00000000
 Step Taken.  Stepsize is  0.000306

                             Maximum     Tolerance    Cnvgd?
         Gradient           0.000045      0.000300     YES
         Displacement       0.000207      0.001200     YES
         Energy change     -0.000000      0.000001     YES


                       Distance Matrix (Angstroms)
             C (  1)   C (  2)   C (  3)   C (  4)   C (  5)   C (  6)
   C (  2)  1.392552
   C (  3)  2.412128  1.401157
   C (  4)  2.769804  2.420934  1.406537
   C (  5)  2.400708  2.804820  2.443007  1.405667
   C (  6)  1.390634  2.437106  2.822774  2.431032  1.401464
   F (  7)  1.337502  2.348891  3.625503  4.107286  3.620417  2.351400
   Br(  8)  2.818403  1.897808  2.916325  4.210158  4.699686  4.147311
   I (  9)  4.385661  3.077149  2.122287  3.084959  4.412863  4.945062
   Cl( 10)  4.510723  4.027870  2.731854  1.740979  2.720885  4.026999
   Br( 11)  4.163036  4.704179  4.191836  2.869929  1.899409  2.872441
   I ( 12)  3.026564  4.363949  4.937497  4.429209  3.119654  2.117060
             F (  7)   Br(  8)   I (  9)   Cl( 10)   Br( 11)
   Br(  8)  2.943406
   I (  9)  5.418958  3.530298
   Cl( 10)  5.848222  5.641795  3.372805
   Br( 11)  5.221747  6.598835  5.922271  3.204317
   I ( 12)  3.107543  5.778315  7.059260  5.825233  3.531774

 Final energy is   -19776.073477116341     


 ******************************
 **  OPTIMIZATION CONVERGED  **
 ******************************

                       Coordinates (Angstroms)
     ATOM                X               Y               Z
      1  C         0.0306530974    0.0000000000    0.0141917879
      2  C         0.0059169610    0.0000000000    1.4065240229
      3  C         1.2141644198    0.0000000000    2.1160159549
      4  C         2.4268493382    0.0000000000    1.4034569114
      5  C         2.4313046594    0.0000000000   -0.0022028813
      6  C         1.2198138020    0.0000000000   -0.7067525226
      7  F        -1.1308759991    0.0000000000   -0.6489543827
      8  Br       -1.6995667349    0.0000000000    2.2389916113
      9  I         1.2100330980    0.0000000000    4.2382994094
     10  Cl        3.9421871695    0.0000000000    2.2606379776
     11  Br        4.0827204327    0.0000000000   -0.9405957876
     12  I         1.0925138101    0.0000000000   -2.8199821012

Z-matrix Print:
$molecule
0 1
I 
C  1 2.122287
C  2 1.401157 1 120.310240
C  3 1.392552 2 119.403966 1 -180.000000 0
F  4 1.337502 3 118.705324 2 -180.000000 0
C  4 1.390634 3 122.244697 2 -0.000000 0
C  6 1.401464 4 118.592717 3 -0.000000 0
C  7 1.405667 6 119.998792 4 -0.000000 0
Cl 8 1.740979 7 119.313935 6 -180.000000 0
Br 3 1.897808 2 123.560653 1 -0.000000 0
Br 7 1.899409 6 120.212834 4 -180.000000 0
I  6 2.117060 4 117.779583 3 -180.000000 0
$end


 --------------------------------------------------------------

                    Orbital Energies (a.u.)
 --------------------------------------------------------------

 Alpha MOs
 -- Occupied --
*****************-482.8597-482.8586-176.3237-176.3224-165.7276-165.7263
********-165.7251-165.7241-165.7239-101.5822 -62.5125 -62.5114 -56.3332
-56.3322 -56.3290 -56.3287 -56.3280 -56.3276 -35.8201 -35.8189 -31.3137
-31.3124 -31.3072 -31.3068 -31.3061 -31.3056 -24.7287 -22.9640 -22.9628
-22.9626 -22.9623 -22.9614 -22.9610 -22.9578 -22.9578 -22.9566 -22.9566
-10.3136 -10.2885 -10.2837 -10.2790 -10.2745 -10.2695  -9.4971  -8.7213
 -8.7203  -7.2621  -7.2519  -7.2510  -6.5537  -6.5525  -6.5396  -6.5388
 -6.5387  -6.5377  -6.3694  -6.3682  -4.7826  -4.7813  -4.7669  -4.7660
 -4.7659  -4.7649  -2.6644  -2.6632  -2.6605  -2.6599  -2.6597  -2.6588
 -2.6486  -2.6486  -2.6478  -2.6477  -2.0483  -2.0470  -2.0435  -2.0428
 -2.0424  -2.0417  -2.0293  -2.0292  -2.0283  -2.0282  -1.2740  -0.9502
 -0.8931  -0.8663  -0.8209  -0.7966  -0.7497  -0.7165  -0.6617  -0.6471
 -0.6212  -0.5698  -0.5643  -0.5164  -0.5038  -0.4564  -0.4509  -0.4489
 -0.4308  -0.4188  -0.3827  -0.3824  -0.3741  -0.3566  -0.3298  -0.3249
 -0.3195  -0.3188  -0.2930  -0.2812  -0.2700  -0.2696  -0.2612
 -- Virtual --
 -0.0995  -0.0733  -0.0658  -0.0598  -0.0327  -0.0149  -0.0002   0.0079
  0.0230   0.0305   0.0420   0.0465   0.0513   0.0534   0.0636   0.0684
  0.0708   0.0727   0.0835   0.0891   0.0906   0.0938   0.1013   0.1043
  0.1078   0.1214   0.1309   0.1336   0.1414   0.1495   0.1558   0.1587
  0.1641   0.1727   0.1828   0.1848   0.1907   0.1943   0.1984   0.2010
  0.2135   0.2254   0.2296   0.2384   0.2445   0.2476   0.2538   0.2611
  0.2639   0.2687   0.2848   0.3037   0.3115   0.3268   0.3504   0.3669
  0.3807   0.3811   0.3873   0.4000   0.4011   0.4146   0.4159   0.4175
  0.4211   0.4251   0.4339   0.4357   0.4420   0.4564   0.4670   0.4705
  0.4730   0.4951   0.4998   0.5042   0.5168   0.5257   0.5257   0.5422
  0.5440   0.5475   0.5551   0.5653   0.5775   0.5777   0.5979   0.6101
  0.6209   0.6365   0.6385   0.6517   0.6743   0.6906   0.6951   0.7016
  0.7178   0.7501   0.7575   0.7619   0.7696   0.7782   0.8144   0.8217
  0.8288   0.8429   0.8485   0.8792   0.8889   0.9132   0.9252   0.9282
  0.9359   0.9533   0.9979   1.0163   1.0381   1.0460   1.0805   1.0921
  1.1409   1.1519   1.1698   1.2042   1.2045   1.2195   1.2684   1.3185
  1.3455   1.3604   1.3669   1.3760   1.4167   1.4332   1.4518   1.4567
  1.4616   1.4792   1.4885   1.5315   1.5677   1.5877   1.6164   1.7191
  1.7217   1.7401   1.7604   1.8078   1.8159   1.8375   1.8446   1.8944
  2.0034   2.0106   2.0150   2.0266   2.0867   2.1129   2.1518   2.1837
  2.2203   2.2282   2.2490   2.2532   2.2611   2.2687   2.3063   2.3655
  2.4408   2.4607   2.5585   2.5661   2.6919   2.7118   2.7781   2.8119
  2.8217   2.9301   3.0024   3.0338   3.0627   3.0687   3.1303   3.1914
  3.3797   3.4056   3.6256   3.7529   3.7530   3.7978   3.8975   3.9467
  3.9580   3.9605   3.9851   3.9879   3.9891   4.0104   4.0132   4.0251
  4.0426   4.0687   4.0694   4.0725   4.0985   4.1380   4.1583   4.2344
  4.2623   4.2749   4.2853   4.3958   4.4035   4.4656   4.5409   4.8029
  4.8360   6.0071   6.0205   6.1039   6.1294   6.1486   6.1592   6.3014
  6.4384   6.6775   6.7331   6.7807   7.5436   7.5573   7.6549   7.7038
  7.7329   7.7517   9.7662  23.2165  23.7612  23.7729  23.9180  23.9327
 24.0221  25.8167  26.1975  26.6268  27.8838  27.9305  28.3447  28.3550
 28.4122  28.4197  28.4219  28.4450  28.5211  28.5258  28.5425  28.5488
 28.5553  28.5562  28.6100  28.6225  28.7171  28.7346  47.9541  48.0273
 66.7701 127.8845 127.8926 127.9430 127.9577 127.9694 127.9724 151.6755
151.7142 215.7586 289.7400 289.7534 289.8513 289.9019 289.9557 289.9744
********1020.85111901.83931901.8798
 --------------------------------------------------------------

          Ground-State Mulliken Net Atomic Charges

     Atom                 Charge (a.u.)
  ----------------------------------------
      1 C                    -0.636470
      2 C                     0.294974
      3 C                     0.041933
      4 C                     0.067652
      5 C                    -0.214011
      6 C                     0.125799
      7 F                    -0.082964
      8 Br                   -0.155543
      9 I                     0.116871
     10 Cl                    0.542402
     11 Br                   -0.207140
     12 I                     0.106497
  ----------------------------------------
  Sum of atomic charges =     0.000000

 -----------------------------------------------------------------
                    Cartesian Multipole Moments
 -----------------------------------------------------------------
    Charge (ESU x 10^10)
                -0.0000
    Dipole Moment (Debye)
         X       0.3364      Y      -0.0000      Z       0.1601
       Tot       0.3726
    Quadrupole Moments (Debye-Ang)
        XX    -143.9070     XY      -0.0000     YY    -145.7608
        XZ      -2.5400     YZ      -0.0000     ZZ    -135.6791
    Octopole Moments (Debye-Ang^2)
       XXX    -572.7226    XXY      -0.0000    XYY    -196.8754
       YYY      -0.0000    XXZ    -112.9685    XYZ      -0.0000
       YYZ    -114.6586    XZZ    -185.4568    YZZ       0.0000
       ZZZ    -321.6080
    Hexadecapole Moments (Debye-Ang^3)
      XXXX   -4289.7415   XXXY      -0.0000   XXYY    -790.8706
      XYYY      -0.0000   YYYY    -183.1713   XXXZ    -248.3816
      XXYZ      -0.0000   XYYZ     -62.9429   YYYZ      -0.0000
      XXZZ   -1682.6618   XYZZ      -0.0000   YYZZ   -1036.9340
      XZZZ    -174.8959   YZZZ      -0.0000   ZZZZ   -5426.1337
 -----------------------------------------------------------------
Archival summary:
1\1\february\OPT\ProcedureUnspecified\BasisUnspecified\2r2l116\taweetha\MonDec208:57:522019MonDec208:57:522019\0\\#,OPT,ProcedureUnspecified,BasisUnspecified,\\0,1\I\C,1,2.12229\C,2,1.40116,1,120.31\C,3,1.39255,2,119.404,1,-180,0\F,4,1.3375,3,118.705,2,-180,0\C,4,1.39063,3,122.245,2,-0,0\C,6,1.40146,4,118.593,3,-0,0\C,7,1.40567,6,119.999,4,-0,0\Cl,8,1.74098,7,119.314,6,-180,0\Br,3,1.89781,2,123.561,1,-0,0\Br,7,1.89941,6,120.213,4,-180,0\I,6,2.11706,4,117.78,3,-180,0\\\@

 Total job time:  355.55s(wall), 1977.09s(cpu) 
 Mon Dec  2 08:57:52 2019

        *************************************************************
        *                                                           *
        *  Thank you very much for using Q-Chem.  Have a nice day.  *
        *                                                           *
        *************************************************************


 
User input: 2 of 2 
 
                  Welcome to Q-Chem
     A Quantum Leap Into The Future Of Chemistry


 Q-Chem 5.2 (devel), Q-Chem, Inc., Pleasanton, CA (2019)

 Yihan Shao,  Zhengting Gan,  E. Epifanovsky,  A. T. B. Gilbert,  M. Wormit,  
 J. Kussmann,  A. W. Lange,  A. Behn,  Jia Deng,  Xintian Feng,  D. Ghosh,  
 M. Goldey,  P. R. Horn,  L. D. Jacobson,  I. Kaliman,  T. Kus,  A. Landau,  
 Jie Liu,  E. I. Proynov,  R. M. Richard,  R. P. Steele,  E. J. Sundstrom,  
 H. L. Woodcock III,  P. M. Zimmerman,  D. Zuev,  B. Albrecht,  E. Alguire,  
 S. A. Baeppler,  D. Barton,  Z. Benda,  Y. A. Bernard,  E. J. Berquist,  
 K. B. Bravaya,  H. Burton,  D. Casanova,  Chun-Min Chang,  Yunqing Chen,  
 A. Chien,  K. D. Closser,  M. P. Coons,  S. Coriani,  S. Dasgupta,  
 A. L. Dempwolff,  M. Diedenhofen,  Hainam Do,  R. G. Edgar,  Po-Tung Fang,  
 S. Faraji,  S. Fatehi,  Qingguo Feng,  K. D. Fenk,  J. Fosso-Tande,  
 J. Gayvert,  Qinghui Ge,  A. Ghysels,  G. Gidofalvi,  J. Gomes,  
 J. Gonthier,  A. Gunina,  D. Hait,  M. W. D. Hanson-Heine,  
 P. H. P. Harbach,  A. W. Hauser,  M. F. Herbst,  J. E. Herr,  
 E. G. Hohenstein,  Z. C. Holden,  Kerwin Hui,  B. C. Huynh,  T.-C. Jagau,  
 Hyunjun Ji,  B. Kaduk,  K. Khistyaev,  Jaehoon Kim,  P. Klunzinger,  K. Koh,  
 D. Kosenkov,  L. Koulias,  T. Kowalczyk,  C. M. Krauter,  A. Kunitsa,  
 Ka Un Lao,  A. Laurent,  K. V. Lawler,  Joonho Lee,  D. Lefrancois,  
 S. Lehtola,  D. S. Levine,  Yi-Pei Li,  You-Sheng Lin,  Fenglai Liu,  
 E. Livshits,  A. Luenser,  P. Manohar,  E. Mansoor,  S. F. Manzer,  
 Shan-Ping Mao,  Yuezhi Mao,  N. Mardirossian,  A. V. Marenich,  
 T. Markovich,  L. A. Martinez-Martinez,  S. A. Maurer,  N. J. Mayhall,  
 S. C. McKenzie,  J.-M. Mewes,  P. Morgante,  A. F. Morrison,  
 J. W. Mullinax,  K. Nanda,  T. S. Nguyen-Beck,  R. Olivares-Amaya,  
 J. A. Parkhill,  Zheng Pei,  T. M. Perrine,  F. Plasser,  P. Pokhilko,  
 S. Prager,  A. Prociuk,  E. Ramos,  D. R. Rehn,  F. Rob,  M. Scheurer,  
 M. Schneider,  N. Sergueev,  S. M. Sharada,  S. Sharma,  D. W. Small,  
 T. Stauch,  T. Stein,  Yu-Chuan Su,  A. J. W. Thom,  A. Tkatchenko,  
 T. Tsuchimochi,  N. M. Tubman,  L. Vogt,  M. L. Vidal,  O. Vydrov,  
 M. A. Watson,  J. Wenzel,  M. de Wergifosse,  T. A. Wesolowski,  A. White,  
 J. Witte,  A. Yamada,  Jun Yang,  K. Yao,  S. Yeganeh,  S. R. Yost,  
 Zhi-Qiang You,  A. Zech,  Igor Ying Zhang,  Xing Zhang,  Yan Zhao,  
 Ying Zhu,  B. R. Brooks,  G. K. L. Chan,  C. J. Cramer,  M. S. Gordon,  
 W. J. Hehre,  A. Klamt,  M. W. Schmidt,  C. D. Sherrill,  D. G. Truhlar,  
 A. Aspuru-Guzik,  R. Baer,  A. T. Bell,  N. A. Besley,  Jeng-Da Chai,  
 A. E. DePrince, III,  R. A. DiStasio Jr.,  A. Dreuw,  B. D. Dunietz,  
 T. R. Furlani,  Chao-Ping Hsu,  Yousung Jung,  Jing Kong,  D. S. Lambrecht,  
 WanZhen Liang,  C. Ochsenfeld,  V. A. Rassolov,  L. V. Slipchenko,  
 J. E. Subotnik,  T. Van Voorhis,  J. M. Herbert,  A. I. Krylov,  
 P. M. W. Gill,  M. Head-Gordon

 Contributors to earlier versions of Q-Chem not listed above: 
 R. D. Adamson,  B. Austin,  J. Baker,  G. J. O. Beran,  K. Brandhorst,  
 S. T. Brown,  E. F. C. Byrd,  A. K. Chakraborty,  C.-L. Cheng,  
 Siu Hung Chien,  D. M. Chipman,  D. L. Crittenden,  H. Dachsel,  
 R. J. Doerksen,  A. D. Dutoi,  L. Fusti-Molnar,  W. A. Goddard III,  
 A. Golubeva-Zadorozhnaya,  S. R. Gwaltney,  G. Hawkins,  A. Heyden,  
 S. Hirata,  G. Kedziora,  F. J. Keil,  C. Kelley,  Jihan Kim,  R. A. King,  
 R. Z. Khaliullin,  P. P. Korambath,  W. Kurlancheek,  A. M. Lee,  M. S. Lee,  
 S. V. Levchenko,  Ching Yeh Lin,  D. Liotard,  R. C. Lochan,  I. Lotan,  
 P. E. Maslen,  N. Nair,  D. P. O'Neill,  D. Neuhauser,  E. Neuscamman,  
 C. M. Oana,  R. Olson,  B. Peters,  R. Peverati,  P. A. Pieniazek,  
 Y. M. Rhee,  J. Ritchie,  M. A. Rohrdanz,  E. Rosta,  N. J. Russ,  
 H. F. Schaefer III,  N. E. Schultz,  N. Shenvi,  A. C. Simmonett,  A. Sodt,  
 D. Stuck,  K. S. Thanthiriwatte,  V. Vanovschi,  Tao Wang,  A. Warshel,  
 C. F. Williams,  Q. Wu,  X. Xu,  W. Zhang

 Please cite Q-Chem as follows:
 Y. Shao et al., Mol. Phys. 113, 184-215 (2015)
 DOI: 10.1080/00268976.2014.952696

 Q-Chem 5.2.1 for Intel X86 EM64T Linux

 Parts of Q-Chem use Armadillo 8.300.2 (Tropical Shenanigans).
 http://arma.sourceforge.net/

 Q-Chem begins on Mon Dec  2 08:57:52 2019  

Host: 
0

     Scratch files written to /scratch/taweetham/qchem1771//
NAlpha2: 238
NElect   238
Mult     1
The previous job contains 0 fragments, simply inherited here

Checking the input file for inconsistencies... 	...done.

--------------------------------------------------------------
User input:
--------------------------------------------------------------

$MOLECULE
READ
$END

$REM
   JOB_TYPE 	FREQUENCY
   BASIS 	6-311++G**
   METHOD	B3LYP	
$END


--------------------------------------------------------------
 ----------------------------------------------------------------
             Standard Nuclear Orientation (Angstroms)
    I     Atom           X                Y                Z
 ----------------------------------------------------------------
    1      C       0.4259021300    -1.3922934672    -0.0000000000
    2      C      -0.9344409889    -1.0945225353    -0.0000000000
    3      C      -1.3454325711     0.2450022471    -0.0000000000
    4      C      -0.3718591639     1.2601376678     0.0000000000
    5      C       0.9967626743     0.9395545009     0.0000000000
    6      C       1.4021961013    -0.4019834340     0.0000000000
    7      F       0.8026020126    -2.6756522961    -0.0000000000
    8      Br     -2.1385858879    -2.5613940311    -0.0000000000
    9      I      -3.4111957183     0.7315479786    -0.0000000000
   10      Cl     -0.8555563469     2.9325745601     0.0000000000
   11      Br      2.2914664589     2.3293377261     0.0000000000
   12      I       3.4287702600    -1.0143082816     0.0000000000
 ----------------------------------------------------------------
 Molecular Point Group                 Cs    NOp =  2
 Largest Abelian Subgroup              Cs    NOp =  2
 Nuclear Repulsion Energy =        3159.33407908 hartrees
 There are      119 alpha and      119 beta electrons
 Requested basis set is 6-311++G(d,p)
 There are 141 shells and 404 basis functions

 Total QAlloc Memory Limit   2000 MB
 Mega-Array Size       188 MB
 MEM_STATIC part       192 MB

                       Distance Matrix (Angstroms)
             C (  1)   C (  2)   C (  3)   C (  4)   C (  5)   C (  6)
   C (  2)  1.392552
   C (  3)  2.412128  1.401157
   C (  4)  2.769804  2.420934  1.406537
   C (  5)  2.400708  2.804820  2.443007  1.405667
   C (  6)  1.390634  2.437106  2.822774  2.431032  1.401464
   F (  7)  1.337502  2.348891  3.625503  4.107286  3.620417  2.351400
   Br(  8)  2.818403  1.897808  2.916325  4.210158  4.699686  4.147311
   I (  9)  4.385661  3.077149  2.122287  3.084959  4.412863  4.945062
   Cl( 10)  4.510723  4.027870  2.731854  1.740979  2.720885  4.026999
   Br( 11)  4.163036  4.704179  4.191836  2.869929  1.899409  2.872441
   I ( 12)  3.026564  4.363949  4.937497  4.429209  3.119654  2.117060
             F (  7)   Br(  8)   I (  9)   Cl( 10)   Br( 11)
   Br(  8)  2.943406
   I (  9)  5.418958  3.530298
   Cl( 10)  5.848222  5.641795  3.372805
   Br( 11)  5.221747  6.598835  5.922271  3.204317
   I ( 12)  3.107543  5.778315  7.059260  5.825233  3.531774

 A cutoff of  1.0D-11 yielded   6161 shell pairs
 There are     56396 function pairs (     62615 Cartesian)
 Smallest overlap matrix eigenvalue = 6.98E-07

 Q-Chem warning in module stvman/mkSTV.C, line 318:

 Overlap eigenvalue is smaller than square root of threshold
 Use THRESH >= 12 to get rid of this warning

 Linear dependence detected in AO basis
 Tighter screening thresholds may be required for diffuse basis sets
 Use S2THRESH > 14 and THRESH = 14 in case of SCF convergence issues
 Number of orthogonalized atomic orbitals = 403
 Maximum deviation from orthogonality = 3.256E-10
 Guess from superposition of atomic densities
 Warning:  Energy on first SCF cycle will be non-variational
 SAD guess density has 238.000000 electrons

 -----------------------------------------------------------------------
  General SCF calculation program by
  Eric Jon Sundstrom, Paul Horn, Yuezhi Mao, Dmitri Zuev, Alec White,
  David Stuck, Shaama M.S., Shane Yost, Joonho Lee, David Small,
  Daniel Levine, Susi Lehtola, Hugh Burton, Evgeny Epifanovsky,
  Bang C. Huynh
 -----------------------------------------------------------------------
 Exchange:     0.2000 Hartree-Fock + 0.0800 Slater + 0.7200 B88
 Correlation:  0.1900 VWN1RPA + 0.8100 LYP
 Using SG-1 standard quadrature grid
 using 6 threads for integral computing
 -------------------------------------------------------
 OpenMP Integral computing Module                
 Release: version 2.0, May 2017, Q-Chem Inc. Pleasanton 
 -------------------------------------------------------
 A restricted SCF calculation will be
 performed using DIIS
 SCF converges when DIIS error is below 1.0e-08
 ---------------------------------------
  Cycle       Energy         DIIS error
 ---------------------------------------
    1  -19778.3849007292      2.86e-02  
    2  -19776.0258797857      1.98e-03  
    3  -19775.9777088065      2.44e-03  
    4  -19776.0587163056      7.86e-04  
    5  -19776.0724192567      2.05e-04  
    6  -19776.0729998128      7.46e-05  
    7  -19776.0730768318      2.06e-05  
    8  -19776.0730835517      1.09e-05  
    9  -19776.0730859126      2.11e-06  
   10  -19776.0730859686      7.93e-07  
   11  -19776.0730859778      4.33e-07  
   12  -19776.0730859814      9.47e-08  
   13  -19776.0730859820      3.56e-08  
   14  -19776.0730859847      8.11e-09  Convergence criterion met
 ---------------------------------------
 SCF time:   CPU 267.38s  wall 48.00s 
 SCF   energy in the final basis set =   -19776.0730859847
 Total energy in the final basis set =   -19776.0730859847

 --------------------------------------------------------------
             Orbital Energies (a.u.) and Symmetries
 --------------------------------------------------------------

 Alpha MOs, Restricted
 -- Occupied --                  
*******-1165.89 -482.86 -482.86 -176.32 -176.32 -165.73 -165.73
  1 A'    2 A'    3 A'    4 A'    5 A'    6 A'    7 A'    8 A'                 
-165.73 -165.73 -165.72 -165.72 -101.58  -62.51  -62.51  -56.33
  1 A"    9 A'    2 A"   10 A'   11 A'   12 A'   13 A'   14 A'                 
-56.332 -56.329 -56.329 -56.328 -56.328 -35.820 -35.819 -31.314
 15 A'    3 A"   16 A'    4 A"   17 A'   18 A'   19 A'   20 A'                 
-31.312 -31.307 -31.307 -31.306 -31.306 -24.729 -22.964 -22.963
 21 A'    5 A"   22 A'    6 A"   23 A'   24 A'   25 A'   26 A'                 
-22.963 -22.962 -22.961 -22.961 -22.958 -22.958 -22.957 -22.957
  7 A"   27 A'    8 A"   28 A'   29 A'    9 A"   30 A'   10 A"                 
-10.314 -10.288 -10.284 -10.279 -10.275 -10.269  -9.497  -8.721
 31 A'   32 A'   33 A'   34 A'   35 A'   36 A'   37 A'   38 A'                 
 -8.720  -7.262  -7.252  -7.251  -6.554  -6.553  -6.540  -6.539
 39 A'   40 A'   11 A"   41 A'   42 A'   43 A'   12 A"   44 A'                 
 -6.539  -6.538  -6.369  -6.368  -4.783  -4.781  -4.767  -4.766
 13 A"   45 A'   46 A'   47 A'   48 A'   49 A'   14 A"   50 A'                 
 -4.766  -4.765  -2.664  -2.664  -2.660  -2.660  -2.659  -2.659
 15 A"   51 A'   52 A'   53 A'   16 A"   54 A'   17 A"   55 A'                 
 -2.649  -2.649  -2.648  -2.648  -2.048  -2.047  -2.043  -2.043
 18 A"   56 A'   19 A"   57 A'   58 A'   59 A'   20 A"   60 A'                 
 -2.042  -2.042  -2.029  -2.029  -2.028  -2.028  -1.274  -0.950
 21 A"   61 A'   62 A'   22 A"   63 A'   23 A"   64 A'   65 A'                 
 -0.893  -0.866  -0.821  -0.797  -0.750  -0.716  -0.662  -0.647
 66 A'   67 A'   68 A'   69 A'   70 A'   71 A'   72 A'   73 A'                 
 -0.621  -0.570  -0.564  -0.516  -0.504  -0.456  -0.451  -0.449
 74 A'   75 A'   76 A'   24 A"   77 A'   78 A'   79 A'   25 A"                 
 -0.431  -0.419  -0.383  -0.382  -0.374  -0.357  -0.330  -0.325
 80 A'   81 A'   26 A"   82 A'   27 A"   83 A'   84 A'   28 A"                 
 -0.319  -0.319  -0.293  -0.281  -0.270  -0.270  -0.261
 85 A'   29 A"   30 A"   86 A'   87 A'   31 A"   32 A"                         
 -- Virtual --                   
 -0.099  -0.073  -0.066  -0.060  -0.033  -0.015  -0.000   0.008
 88 A'   33 A"   89 A'   34 A"   90 A'   91 A'   92 A'   93 A'                 
  0.023   0.031   0.042   0.047   0.051   0.053   0.064   0.068
 94 A'   95 A'   35 A"   96 A'   97 A'   36 A"   98 A'   99 A'                 
  0.071   0.073   0.084   0.089   0.091   0.094   0.101   0.104
100 A'   37 A"   38 A"  101 A'   39 A"  102 A'  103 A'   40 A"                 
  0.108   0.121   0.131   0.134   0.141   0.150   0.156   0.159
104 A'  105 A'   41 A"  106 A'   42 A"  107 A'  108 A'   43 A"                 
  0.164   0.173   0.183   0.185   0.191   0.194   0.198   0.201
109 A'  110 A'  111 A'  112 A'  113 A'  114 A'   44 A"  115 A'                 
  0.214   0.226   0.229   0.239   0.244   0.247   0.254   0.261
116 A'  117 A'  118 A'  119 A'  120 A'   45 A"  121 A'  122 A'                 
  0.264   0.269   0.285   0.304   0.312   0.327   0.350   0.367
 46 A"  123 A'  124 A'  125 A'   47 A"  126 A'  127 A'  128 A'                 
  0.381   0.381   0.387   0.400   0.401   0.414   0.416   0.418
 48 A"  129 A'  130 A'  131 A'   49 A"  132 A'   50 A"   51 A"                 
  0.422   0.425   0.434   0.436   0.442   0.456   0.467   0.470
133 A'  134 A'  135 A'   52 A"  136 A'   53 A"  137 A'   54 A"                 
  0.473   0.495   0.500   0.504   0.517   0.526   0.526   0.542
138 A'  139 A'  140 A'   55 A"  141 A'   56 A"  142 A'   57 A"                 
  0.544   0.548   0.555   0.565   0.578   0.578   0.598   0.610
143 A'   58 A"   59 A"  144 A'   60 A"  145 A'  146 A'  147 A'                 
  0.621   0.636   0.638   0.652   0.674   0.691   0.695   0.701
 61 A"  148 A'   62 A"  149 A'  150 A'   63 A"  151 A'  152 A'                 
  0.718   0.750   0.757   0.762   0.769   0.778   0.814   0.822
153 A'  154 A'  155 A'   64 A"  156 A'  157 A'  158 A'  159 A'                 
  0.829   0.843   0.848   0.879   0.889   0.913   0.925   0.928
160 A'   65 A"  161 A'  162 A'  163 A'  164 A'   66 A"  165 A'                 
  0.936   0.953   0.998   1.016   1.038   1.046   1.080   1.092
 67 A"  166 A'  167 A'  168 A'  169 A'  170 A'  171 A'   68 A"                 
  1.141   1.152   1.170   1.204   1.205   1.220   1.268   1.319
172 A'  173 A'   69 A"   70 A"  174 A'   71 A"   72 A"  175 A'                 
  1.346   1.360   1.367   1.376   1.417   1.433   1.452   1.457
 73 A"   74 A"  176 A'  177 A'   75 A"  178 A'  179 A'  180 A'                 
  1.462   1.479   1.488   1.532   1.568   1.588   1.616   1.719
181 A'  182 A'  183 A'  184 A'  185 A'  186 A'  187 A'   76 A"                 
  1.722   1.740   1.760   1.808   1.816   1.837   1.845   1.894
 77 A"  188 A'  189 A'  190 A'  191 A'   78 A"   79 A"   80 A"                 
  2.004   2.011   2.015   2.027   2.087   2.113   2.152   2.184
 81 A"  192 A'  193 A'   82 A"  194 A'  195 A'  196 A'  197 A'                 
  2.220   2.228   2.249   2.253   2.261   2.269   2.306   2.365
198 A'  199 A'   83 A"   84 A"  200 A'  201 A'  202 A'  203 A'                 
  2.441   2.461   2.559   2.566   2.692   2.712   2.778   2.812
204 A'  205 A'  206 A'   85 A"   86 A"   87 A"  207 A'   88 A"                 
  2.822   2.930   3.002   3.034   3.063   3.069   3.130   3.191
 89 A"  208 A'  209 A'   90 A"  210 A'  211 A'  212 A'  213 A'                 
  3.380   3.406   3.626   3.753   3.753   3.798   3.898   3.947
214 A'  215 A'  216 A'   91 A"  217 A'  218 A'  219 A'   92 A"                 
  3.958   3.960   3.985   3.988   3.989   4.010   4.013   4.025
 93 A"   94 A"   95 A"  220 A'   96 A"   97 A"   98 A"  221 A'                 
  4.042   4.068   4.069   4.072   4.098   4.138   4.158   4.234
222 A'   99 A"  223 A'  224 A'  100 A"  225 A'  226 A'  227 A'                 
  4.262   4.275   4.285   4.396   4.403   4.465   4.541   4.803
228 A'  229 A'  230 A'  231 A'  232 A'  233 A'  234 A'  235 A'                 
  4.836   6.007   6.020   6.104   6.129   6.149   6.159   6.301
236 A'  101 A"  102 A"  237 A'  238 A'  239 A'  240 A'  103 A"                 
  6.438   6.678   6.733   6.781   7.544   7.558   7.655   7.704
241 A'  242 A'  243 A'  244 A'  104 A"  105 A"  245 A'  246 A'                 
  7.733   7.752   9.766  23.216  23.761  23.773  23.918  23.933
247 A'  248 A'  249 A'  250 A'  251 A'  252 A'  253 A'  254 A'                 
 24.022  25.817  26.197  26.627  27.884  27.930  28.345  28.355
255 A'  106 A"  256 A'  257 A'  258 A'  259 A'  107 A"  108 A"                 
 28.412  28.420  28.422  28.445  28.521  28.526  28.542  28.549
260 A'  261 A'  262 A'  263 A'  109 A"  110 A"  264 A'  111 A"                 
 28.555  28.556  28.610  28.622  28.717  28.735  47.954  48.027
112 A"  265 A'  266 A'  267 A'  268 A'  269 A'  270 A'  271 A'                 
 66.770 127.884 127.893 127.943 127.958 127.969 127.972 151.675
272 A'  113 A"  114 A"  273 A'  274 A'  275 A'  276 A'  277 A'                 
151.714 215.759 289.740 289.753 289.851 289.902 289.956 289.974
278 A'  279 A'  115 A"  116 A"  280 A'  281 A'  282 A'  283 A'                 
*******1020.8511901.8391901.880
284 A'  285 A'  286 A'  287 A'                                                 

 Beta MOs, Restricted
 -- Occupied --                  
*******-1165.89 -482.86 -482.86 -176.32 -176.32 -165.73 -165.73
  1 A'    2 A'    3 A'    4 A'    5 A'    6 A'    7 A'    8 A'                 
-165.73 -165.73 -165.72 -165.72 -101.58  -62.51  -62.51  -56.33
  1 A"    9 A'    2 A"   10 A'   11 A'   12 A'   13 A'   14 A'                 
-56.332 -56.329 -56.329 -56.328 -56.328 -35.820 -35.819 -31.314
 15 A'    3 A"   16 A'    4 A"   17 A'   18 A'   19 A'   20 A'                 
-31.312 -31.307 -31.307 -31.306 -31.306 -24.729 -22.964 -22.963
 21 A'    5 A"   22 A'    6 A"   23 A'   24 A'   25 A'   26 A'                 
-22.963 -22.962 -22.961 -22.961 -22.958 -22.958 -22.957 -22.957
  7 A"   27 A'    8 A"   28 A'   29 A'    9 A"   30 A'   10 A"                 
-10.314 -10.288 -10.284 -10.279 -10.275 -10.269  -9.497  -8.721
 31 A'   32 A'   33 A'   34 A'   35 A'   36 A'   37 A'   38 A'                 
 -8.720  -7.262  -7.252  -7.251  -6.554  -6.553  -6.540  -6.539
 39 A'   40 A'   11 A"   41 A'   42 A'   43 A'   12 A"   44 A'                 
 -6.539  -6.538  -6.369  -6.368  -4.783  -4.781  -4.767  -4.766
 13 A"   45 A'   46 A'   47 A'   48 A'   49 A'   14 A"   50 A'                 
 -4.766  -4.765  -2.664  -2.664  -2.660  -2.660  -2.659  -2.659
 15 A"   51 A'   52 A'   53 A'   16 A"   54 A'   17 A"   55 A'                 
 -2.649  -2.649  -2.648  -2.648  -2.048  -2.047  -2.043  -2.043
 18 A"   56 A'   19 A"   57 A'   58 A'   59 A'   20 A"   60 A'                 
 -2.042  -2.042  -2.029  -2.029  -2.028  -2.028  -1.274  -0.950
 21 A"   61 A'   62 A'   22 A"   63 A'   23 A"   64 A'   65 A'                 
 -0.893  -0.866  -0.821  -0.797  -0.750  -0.716  -0.662  -0.647
 66 A'   67 A'   68 A'   69 A'   70 A'   71 A'   72 A'   73 A'                 
 -0.621  -0.570  -0.564  -0.516  -0.504  -0.456  -0.451  -0.449
 74 A'   75 A'   76 A'   24 A"   77 A'   78 A'   79 A'   25 A"                 
 -0.431  -0.419  -0.383  -0.382  -0.374  -0.357  -0.330  -0.325
 80 A'   81 A'   26 A"   82 A'   27 A"   83 A'   84 A'   28 A"                 
 -0.319  -0.319  -0.293  -0.281  -0.270  -0.270  -0.261
 85 A'   29 A"   30 A"   86 A'   87 A'   31 A"   32 A"                         
 -- Virtual --                   
 -0.099  -0.073  -0.066  -0.060  -0.033  -0.015  -0.000   0.008
 88 A'   33 A"   89 A'   34 A"   90 A'   91 A'   92 A'   93 A'                 
  0.023   0.031   0.042   0.047   0.051   0.053   0.064   0.068
 94 A'   95 A'   35 A"   96 A'   97 A'   36 A"   98 A'   99 A'                 
  0.071   0.073   0.084   0.089   0.091   0.094   0.101   0.104
100 A'   37 A"   38 A"  101 A'   39 A"  102 A'  103 A'   40 A"                 
  0.108   0.121   0.131   0.134   0.141   0.150   0.156   0.159
104 A'  105 A'   41 A"  106 A'   42 A"  107 A'  108 A'   43 A"                 
  0.164   0.173   0.183   0.185   0.191   0.194   0.198   0.201
109 A'  110 A'  111 A'  112 A'  113 A'  114 A'   44 A"  115 A'                 
  0.214   0.226   0.229   0.239   0.244   0.247   0.254   0.261
116 A'  117 A'  118 A'  119 A'  120 A'   45 A"  121 A'  122 A'                 
  0.264   0.269   0.285   0.304   0.312   0.327   0.350   0.367
 46 A"  123 A'  124 A'  125 A'   47 A"  126 A'  127 A'  128 A'                 
  0.381   0.381   0.387   0.400   0.401   0.414   0.416   0.418
 48 A"  129 A'  130 A'  131 A'   49 A"  132 A'   50 A"   51 A"                 
  0.422   0.425   0.434   0.436   0.442   0.456   0.467   0.470
133 A'  134 A'  135 A'   52 A"  136 A'   53 A"  137 A'   54 A"                 
  0.473   0.495   0.500   0.504   0.517   0.526   0.526   0.542
138 A'  139 A'  140 A'   55 A"  141 A'   56 A"  142 A'   57 A"                 
  0.544   0.548   0.555   0.565   0.578   0.578   0.598   0.610
143 A'   58 A"   59 A"  144 A'   60 A"  145 A'  146 A'  147 A'                 
  0.621   0.636   0.638   0.652   0.674   0.691   0.695   0.701
 61 A"  148 A'   62 A"  149 A'  150 A'   63 A"  151 A'  152 A'                 
  0.718   0.750   0.757   0.762   0.769   0.778   0.814   0.822
153 A'  154 A'  155 A'   64 A"  156 A'  157 A'  158 A'  159 A'                 
  0.829   0.843   0.848   0.879   0.889   0.913   0.925   0.928
160 A'   65 A"  161 A'  162 A'  163 A'  164 A'   66 A"  165 A'                 
  0.936   0.953   0.998   1.016   1.038   1.046   1.080   1.092
 67 A"  166 A'  167 A'  168 A'  169 A'  170 A'  171 A'   68 A"                 
  1.141   1.152   1.170   1.204   1.205   1.220   1.268   1.319
172 A'  173 A'   69 A"   70 A"  174 A'   71 A"   72 A"  175 A'                 
  1.346   1.360   1.367   1.376   1.417   1.433   1.452   1.457
 73 A"   74 A"  176 A'  177 A'   75 A"  178 A'  179 A'  180 A'                 
  1.462   1.479   1.488   1.532   1.568   1.588   1.616   1.719
181 A'  182 A'  183 A'  184 A'  185 A'  186 A'  187 A'   76 A"                 
  1.722   1.740   1.760   1.808   1.816   1.837   1.845   1.894
 77 A"  188 A'  189 A'  190 A'  191 A'   78 A"   79 A"   80 A"                 
  2.004   2.011   2.015   2.027   2.087   2.113   2.152   2.184
 81 A"  192 A'  193 A'   82 A"  194 A'  195 A'  196 A'  197 A'                 
  2.220   2.228   2.249   2.253   2.261   2.269   2.306   2.365
198 A'  199 A'   83 A"   84 A"  200 A'  201 A'  202 A'  203 A'                 
  2.441   2.461   2.559   2.566   2.692   2.712   2.778   2.812
204 A'  205 A'  206 A'   85 A"   86 A"   87 A"  207 A'   88 A"                 
  2.822   2.930   3.002   3.034   3.063   3.069   3.130   3.191
 89 A"  208 A'  209 A'   90 A"  210 A'  211 A'  212 A'  213 A'                 
  3.380   3.406   3.626   3.753   3.753   3.798   3.898   3.947
214 A'  215 A'  216 A'   91 A"  217 A'  218 A'  219 A'   92 A"                 
  3.958   3.960   3.985   3.988   3.989   4.010   4.013   4.025
 93 A"   94 A"   95 A"  220 A'   96 A"   97 A"   98 A"  221 A'                 
  4.042   4.068   4.069   4.072   4.098   4.138   4.158   4.234
222 A'   99 A"  223 A'  224 A'  100 A"  225 A'  226 A'  227 A'                 
  4.262   4.275   4.285   4.396   4.403   4.465   4.541   4.803
228 A'  229 A'  230 A'  231 A'  232 A'  233 A'  234 A'  235 A'                 
  4.836   6.007   6.020   6.104   6.129   6.149   6.159   6.301
236 A'  101 A"  102 A"  237 A'  238 A'  239 A'  240 A'  103 A"                 
  6.438   6.678   6.733   6.781   7.544   7.558   7.655   7.704
241 A'  242 A'  243 A'  244 A'  104 A"  105 A"  245 A'  246 A'                 
  7.733   7.752   9.766  23.216  23.761  23.773  23.918  23.933
247 A'  248 A'  249 A'  250 A'  251 A'  252 A'  253 A'  254 A'                 
 24.022  25.817  26.197  26.627  27.884  27.930  28.345  28.355
255 A'  106 A"  256 A'  257 A'  258 A'  259 A'  107 A"  108 A"                 
 28.412  28.420  28.422  28.445  28.521  28.526  28.542  28.549
260 A'  261 A'  262 A'  263 A'  109 A"  110 A"  264 A'  111 A"                 
 28.555  28.556  28.610  28.622  28.717  28.735  47.954  48.027
112 A"  265 A'  266 A'  267 A'  268 A'  269 A'  270 A'  271 A'                 
 66.770 127.884 127.893 127.943 127.958 127.969 127.972 151.675
272 A'  113 A"  114 A"  273 A'  274 A'  275 A'  276 A'  277 A'                 
151.714 215.759 289.740 289.753 289.851 289.902 289.956 289.974
278 A'  279 A'  115 A"  116 A"  280 A'  281 A'  282 A'  283 A'                 
*******1020.8511901.8391901.880
284 A'  285 A'  286 A'  287 A'                                                 
 --------------------------------------------------------------

          Ground-State Mulliken Net Atomic Charges

     Atom                 Charge (a.u.)
  ----------------------------------------
      1 C                    -0.663972
      2 C                     0.267741
      3 C                     0.002105
      4 C                     0.093723
      5 C                    -0.192564
      6 C                     0.180976
      7 F                    -0.081934
      8 Br                   -0.156861
      9 I                     0.118699
     10 Cl                    0.539320
     11 Br                   -0.208550
     12 I                     0.101317
  ----------------------------------------
  Sum of atomic charges =     0.000000

 -----------------------------------------------------------------
                    Cartesian Multipole Moments
 -----------------------------------------------------------------
    Charge (ESU x 10^10)
                -0.0000
    Dipole Moment (Debye)
         X      -0.0862      Y       0.3676      Z      -0.0000
       Tot       0.3776
    Quadrupole Moments (Debye-Ang)
        XX    -135.0611     XY       0.6907     YY    -145.6532
        XZ      -0.0000     YZ       0.0000     ZZ    -145.7609
    Octopole Moments (Debye-Ang^2)
       XXX       9.4687    XXY     -10.6235    XYY      -1.8327
       YYY     -13.8275    XXZ      -0.0000    XYZ      -0.0000
       YYZ      -0.0000    XZZ       2.9656    YZZ     -10.2719
       ZZZ      -0.0000
    Hexadecapole Moments (Debye-Ang^3)
      XXXX   -5055.8621   XXXY     -21.0308   XXYY   -1302.0960
      XYYY     106.1459   YYYY   -2739.2136   XXXZ      -0.0000
      XXYZ       0.0000   XYYZ      -0.0000   YYYZ      -0.0000
      XXZZ    -965.6406   XYZZ      12.9747   YYZZ    -506.8762
      XZZZ      -0.0000   YZZZ       0.0000   ZZZZ    -183.1643
 -----------------------------------------------------------------
 Calculating MO derivatives via CPSCF
    1     0    39    0.0241000  
    2     0    39    0.0071858  
    3     0    39    0.0014128  
    4     0    39    0.0002266  
    5    22    17    0.0000305  
    6    38     1    0.0000019  
    7    39     0    0.0000001  Converged
 Time for AOints: 319.0 s (CPU) 53.6 s (wall)
 ------------------------------------------------------------------------------
                     AOints        : Timing summary (seconds)
 ------------------------------------------------------------------------------
     job step          cpu (% of tot)      sys (% of tot)     wall (% of tot)
 ------------------------------------------------------------------------------
  AOints            0.3190E+03 ( 8.3)   0.1500E-04 ( 5.6)   0.5356E+02 ( 8.1)
 ------------------------------------------------------------------------------
   Grand Totals     0.3836E+04          0.2690E-03          0.6606E+03
 ------------------------------------------------------------------------------
 Polarizability Matrix (a.u.)
            1           2           3
    1-260.4771630  -1.5954496  -0.0000000
    2  -1.5954496-203.5444493   0.0000000
    3  -0.0000000   0.0000000-103.6773261
 Calculating analytic Hessian of the SCF energy

 Direct stationary perturbation theory relativistic correction:

 rels  =     228.370550642478
 relv  =    -767.177283740049
 rel2e =     109.675349113525
 E_rel =    -429.131383984045

 Hessian of the SCF Energy
            1           2           3           4           5           6
    1   0.6550830   0.0021668   0.0000000  -0.2973847   0.0021319  -0.0000000
    2   0.0021668   0.6589485  -0.0000000   0.0770596  -0.1005659   0.0000000
    3   0.0000000  -0.0000000   0.1385790  -0.0000000   0.0000000  -0.0582253
    4  -0.2973847   0.0770596  -0.0000000   0.5583524  -0.0572143   0.0000000
    5   0.0021319  -0.1005659   0.0000000  -0.0572143   0.5511439  -0.0000000
    6  -0.0000000   0.0000000  -0.0582253   0.0000000  -0.0000000   0.0970245
    7   0.0011302   0.0321066  -0.0000000  -0.1119608   0.0794279   0.0000000
    8   0.0879412   0.0058072   0.0000000   0.0369496  -0.2782135  -0.0000000
    9  -0.0000000   0.0000000   0.0006526  -0.0000000  -0.0000000  -0.0454675
   10  -0.0672391  -0.0187718   0.0000000   0.0542756  -0.0497865  -0.0000000
   11  -0.0187483  -0.0071409  -0.0000000   0.0013624  -0.0489110   0.0000000
   12   0.0000000   0.0000000   0.0041711  -0.0000000  -0.0000000  -0.0006253
   13   0.0593064   0.0001844  -0.0000000  -0.0379766   0.0322953  -0.0000000
   14  -0.0541115  -0.0505888   0.0000000   0.0336299  -0.0292304   0.0000000
   15  -0.0000000  -0.0000000  -0.0015958   0.0000000   0.0000000   0.0047247
   16  -0.2097393  -0.1412622  -0.0000000  -0.0462374  -0.0015123  -0.0000000
   17  -0.0739113  -0.1981934  -0.0000000  -0.0602847   0.0458477   0.0000000
   18  -0.0000000  -0.0000000  -0.0560223   0.0000000   0.0000000   0.0066826
   19  -0.0874479   0.0666603  -0.0000000  -0.0176030   0.0491073   0.0000000
   20   0.0682677  -0.2981424  -0.0000000   0.0147047  -0.0332918  -0.0000000
   21  -0.0000000  -0.0000000  -0.0414155   0.0000000  -0.0000000   0.0066523
   22  -0.0254882  -0.0301674   0.0000000  -0.0796935  -0.0584798   0.0000000
   23  -0.0118393  -0.0122142   0.0000000  -0.0604796  -0.1018454  -0.0000000
   24  -0.0000000  -0.0000000   0.0046742   0.0000000   0.0000000  -0.0174238
   25   0.0036780   0.0013369  -0.0000000  -0.0220627   0.0089361   0.0000000
   26  -0.0013901  -0.0022764   0.0000000   0.0195901  -0.0052890  -0.0000000
   27   0.0000000  -0.0000000   0.0029452   0.0000000   0.0000000   0.0013147
   28   0.0003319  -0.0003054  -0.0000000  -0.0020605  -0.0007550  -0.0000000
   29  -0.0001280   0.0010232   0.0000000  -0.0033273   0.0011467   0.0000000
   30  -0.0000000  -0.0000000  -0.0011268  -0.0000000  -0.0000000   0.0041357
   31   0.0012507   0.0015877  -0.0000000  -0.0004450   0.0000004  -0.0000000
   32   0.0044636  -0.0005659   0.0000000  -0.0007511  -0.0001131  -0.0000000
   33  -0.0000000  -0.0000000   0.0037635  -0.0000000  -0.0000000  -0.0010813
   34  -0.0334808   0.0094043   0.0000000   0.0027971  -0.0041507  -0.0000000
   35  -0.0048444   0.0039087   0.0000000  -0.0012394  -0.0006777   0.0000000
   36  -0.0000000   0.0000000   0.0036001   0.0000000   0.0000000   0.0022886
            7           8           9          10          11          12
    1   0.0011302   0.0879412  -0.0000000  -0.0672391  -0.0187483   0.0000000
    2   0.0321066   0.0058072   0.0000000  -0.0187718  -0.0071409   0.0000000
    3  -0.0000000   0.0000000   0.0006526   0.0000000  -0.0000000   0.0041711
    4  -0.1119608   0.0369496  -0.0000000   0.0542756   0.0013624  -0.0000000
    5   0.0794279  -0.2782135  -0.0000000  -0.0497865  -0.0489110  -0.0000000
    6   0.0000000  -0.0000000  -0.0454675  -0.0000000   0.0000000  -0.0006253
    7   0.4117430   0.0220654   0.0000000  -0.1835316  -0.1193300   0.0000000
    8   0.0220654   0.5723116  -0.0000000  -0.0684016  -0.1874021   0.0000000
    9   0.0000000  -0.0000000   0.0888298   0.0000000   0.0000000  -0.0463280
   10  -0.1835316  -0.0684016   0.0000000   0.5628949   0.0212399   0.0000000
   11  -0.1193300  -0.1874021   0.0000000   0.0212399   0.4962016   0.0000000
   12   0.0000000   0.0000000  -0.0463280   0.0000000   0.0000000   0.1025238
   13  -0.0464190  -0.0594870  -0.0000000  -0.2694684   0.0716407  -0.0000000
   14  -0.0019205   0.0457052   0.0000000   0.0128223  -0.1001122  -0.0000000
   15  -0.0000000   0.0000000   0.0018241  -0.0000000  -0.0000000  -0.0491572
   16  -0.0037810  -0.0165570   0.0000000   0.0005247   0.0293601  -0.0000000
   17  -0.0157176  -0.0601388   0.0000000   0.0825361   0.0031313   0.0000000
   18  -0.0000000   0.0000000   0.0036480  -0.0000000  -0.0000000   0.0020425
   19  -0.0049462  -0.0045274   0.0000000   0.0025906   0.0005649  -0.0000000
   20  -0.0004692   0.0014470   0.0000000   0.0006920   0.0003586  -0.0000000
   21   0.0000000   0.0000000   0.0051291  -0.0000000   0.0000000  -0.0012342
   22  -0.0011940  -0.0054326  -0.0000000   0.0002799   0.0013718  -0.0000000
   23  -0.0199093  -0.0272828   0.0000000   0.0031860  -0.0005265   0.0000000
   24  -0.0000000   0.0000000   0.0009675  -0.0000000  -0.0000000   0.0034978
   25  -0.0626834   0.0152855   0.0000000  -0.0292242   0.0038875   0.0000000
   26   0.0156938  -0.0315394  -0.0000000  -0.0068075   0.0023789   0.0000000
   27  -0.0000000   0.0000000  -0.0135990  -0.0000000  -0.0000000   0.0013672
   28   0.0038404  -0.0124652  -0.0000000  -0.0474388   0.0320950  -0.0000000
   29   0.0068534  -0.0417250   0.0000000   0.0335240  -0.1486067   0.0000000
   30   0.0000000  -0.0000000   0.0017758   0.0000000  -0.0000000  -0.0213224
   31  -0.0014893   0.0038188   0.0000000  -0.0262059  -0.0242259   0.0000000
   32   0.0010093   0.0014644  -0.0000000  -0.0090670  -0.0072813   0.0000000
   33   0.0000000  -0.0000000   0.0032663   0.0000000   0.0000000   0.0025224
   34  -0.0007084   0.0008090   0.0000000   0.0025394   0.0007830  -0.0000000
   35   0.0001887  -0.0004343  -0.0000000  -0.0011639  -0.0020866  -0.0000000
   36  -0.0000000  -0.0000000  -0.0006988   0.0000000   0.0000000   0.0025423
           13          14          15          16          17          18
    1   0.0593064  -0.0541115  -0.0000000  -0.2097393  -0.0739113  -0.0000000
    2   0.0001844  -0.0505888  -0.0000000  -0.1412622  -0.1981934  -0.0000000
    3  -0.0000000   0.0000000  -0.0015958  -0.0000000  -0.0000000  -0.0560223
    4  -0.0379766   0.0336299   0.0000000  -0.0462374  -0.0602847   0.0000000
    5   0.0322953  -0.0292304   0.0000000  -0.0015123   0.0458477   0.0000000
    6  -0.0000000   0.0000000   0.0047247  -0.0000000   0.0000000   0.0066826
    7  -0.0464190  -0.0019205  -0.0000000  -0.0037810  -0.0157176  -0.0000000
    8  -0.0594870   0.0457052   0.0000000  -0.0165570  -0.0601388   0.0000000
    9  -0.0000000   0.0000000   0.0018241   0.0000000   0.0000000   0.0036480
   10  -0.2694684   0.0128223  -0.0000000   0.0005247   0.0825361  -0.0000000
   11   0.0716407  -0.1001122  -0.0000000   0.0293601   0.0031313  -0.0000000
   12  -0.0000000  -0.0000000  -0.0491572  -0.0000000   0.0000000   0.0020425
   13   0.5245424  -0.0441732   0.0000000  -0.1113543   0.0368352   0.0000000
   14  -0.0441732   0.5445091  -0.0000000   0.0795565  -0.2782386   0.0000000
   15   0.0000000  -0.0000000   0.0957178  -0.0000000   0.0000000  -0.0456678
   16  -0.1113543   0.0795565  -0.0000000   0.4277216   0.0384452   0.0000000
   17   0.0368352  -0.2782386   0.0000000   0.0384452   0.6009973  -0.0000000
   18   0.0000000   0.0000000  -0.0456678   0.0000000  -0.0000000   0.0876225
   19  -0.0055218   0.0003679   0.0000000   0.0089930  -0.0247503  -0.0000000
   20  -0.0036324   0.0018712   0.0000000   0.0096285  -0.0564248  -0.0000000
   21   0.0000000  -0.0000000   0.0055582  -0.0000000   0.0000000   0.0057053
   22   0.0002596  -0.0007111  -0.0000000  -0.0011633   0.0046263  -0.0000000
   23   0.0000397  -0.0008088  -0.0000000   0.0013081   0.0025810   0.0000000
   24   0.0000000  -0.0000000  -0.0009835  -0.0000000   0.0000000   0.0028713
   25   0.0018204  -0.0034926  -0.0000000  -0.0009715  -0.0001526  -0.0000000
   26  -0.0009542  -0.0010397   0.0000000   0.0002177  -0.0002441   0.0000000
   27   0.0000000   0.0000000   0.0027457  -0.0000000   0.0000000  -0.0008660
   28  -0.0115670   0.0314337  -0.0000000  -0.0031888  -0.0018903  -0.0000000
   29   0.0114643  -0.0271316  -0.0000000   0.0009381   0.0021851  -0.0000000
   30  -0.0000000   0.0000000   0.0029861   0.0000000   0.0000000   0.0037016
   31  -0.0851636  -0.0618248   0.0000000  -0.0033824  -0.0077908  -0.0000000
   32  -0.0631437  -0.0993018  -0.0000000  -0.0226602  -0.0297013   0.0000000
   33   0.0000000  -0.0000000  -0.0171689  -0.0000000   0.0000000   0.0014532
   34  -0.0184566   0.0084239   0.0000000  -0.0574210   0.0220540  -0.0000000
   35   0.0189335  -0.0056356  -0.0000000   0.0225368  -0.0318017   0.0000000
   36  -0.0000000   0.0000000   0.0010166   0.0000000  -0.0000000  -0.0111709
           19          20          21          22          23          24
    1  -0.0874479   0.0682677  -0.0000000  -0.0254882  -0.0118393  -0.0000000
    2   0.0666603  -0.2981424  -0.0000000  -0.0301674  -0.0122142  -0.0000000
    3  -0.0000000  -0.0000000  -0.0414155   0.0000000   0.0000000   0.0046742
    4  -0.0176030   0.0147047   0.0000000  -0.0796935  -0.0604796   0.0000000
    5   0.0491073  -0.0332918  -0.0000000  -0.0584798  -0.1018454   0.0000000
    6   0.0000000  -0.0000000   0.0066523   0.0000000  -0.0000000  -0.0174238
    7  -0.0049462  -0.0004692   0.0000000  -0.0011940  -0.0199093  -0.0000000
    8  -0.0045274   0.0014470   0.0000000  -0.0054326  -0.0272828   0.0000000
    9   0.0000000   0.0000000   0.0051291  -0.0000000   0.0000000   0.0009675
   10   0.0025906   0.0006920  -0.0000000   0.0002799   0.0031860  -0.0000000
   11   0.0005649   0.0003586   0.0000000   0.0013718  -0.0005265  -0.0000000
   12  -0.0000000  -0.0000000  -0.0012342  -0.0000000   0.0000000   0.0034978
   13  -0.0055218  -0.0036324   0.0000000   0.0002596   0.0000397   0.0000000
   14   0.0003679   0.0018712  -0.0000000  -0.0007111  -0.0008088  -0.0000000
   15   0.0000000   0.0000000   0.0055582  -0.0000000  -0.0000000  -0.0009835
   16   0.0089930   0.0096285  -0.0000000  -0.0011633   0.0013081  -0.0000000
   17  -0.0247503  -0.0564248   0.0000000   0.0046263   0.0025810   0.0000000
   18  -0.0000000  -0.0000000   0.0057053  -0.0000000   0.0000000   0.0028713
   19   0.1114010  -0.0867418   0.0000000  -0.0043579   0.0035375   0.0000000
   20  -0.0867418   0.3853339   0.0000000  -0.0024984   0.0037164   0.0000000
   21   0.0000000   0.0000000   0.0230223   0.0000000  -0.0000000  -0.0019639
   22  -0.0043579  -0.0024984   0.0000000   0.1129920   0.0848056   0.0000000
   23   0.0035375   0.0037164  -0.0000000   0.0848056   0.1463452  -0.0000000
   24   0.0000000   0.0000000  -0.0019639   0.0000000  -0.0000000   0.0080910
   25  -0.0007014   0.0002251  -0.0000000  -0.0004715   0.0007145  -0.0000000
   26   0.0012507  -0.0005023   0.0000000   0.0073703  -0.0082283  -0.0000000
   27   0.0000000  -0.0000000   0.0001491   0.0000000  -0.0000000   0.0000117
   28  -0.0000308   0.0010116   0.0000000   0.0002374  -0.0006491  -0.0000000
   29   0.0010129  -0.0031756  -0.0000000   0.0001457  -0.0010634  -0.0000000
   30  -0.0000000  -0.0000000  -0.0000800  -0.0000000   0.0000000   0.0002366
   31   0.0002584  -0.0001768   0.0000000  -0.0004292  -0.0006057  -0.0000000
   32  -0.0010163  -0.0015399  -0.0000000  -0.0005181  -0.0005666   0.0000000
   33   0.0000000   0.0000000   0.0002132   0.0000000  -0.0000000  -0.0000379
   34  -0.0026340  -0.0010110   0.0000000  -0.0009713  -0.0001083   0.0000000
   35  -0.0054658   0.0003497  -0.0000000  -0.0005126  -0.0001066  -0.0000000
   36  -0.0000000  -0.0000000  -0.0017361  -0.0000000  -0.0000000   0.0000591
           25          26          27          28          29          30
    1   0.0036780  -0.0013901   0.0000000   0.0003319  -0.0001280  -0.0000000
    2   0.0013369  -0.0022764  -0.0000000  -0.0003054   0.0010232  -0.0000000
    3  -0.0000000   0.0000000   0.0029452  -0.0000000   0.0000000  -0.0011268
    4  -0.0220627   0.0195901   0.0000000  -0.0020605  -0.0033273  -0.0000000
    5   0.0089361  -0.0052890   0.0000000  -0.0007550   0.0011467  -0.0000000
    6   0.0000000  -0.0000000   0.0013147  -0.0000000   0.0000000   0.0041357
    7  -0.0626834   0.0156938  -0.0000000   0.0038404   0.0068534   0.0000000
    8   0.0152855  -0.0315394   0.0000000  -0.0124652  -0.0417250  -0.0000000
    9   0.0000000  -0.0000000  -0.0135990  -0.0000000   0.0000000   0.0017758
   10  -0.0292242  -0.0068075  -0.0000000  -0.0474388   0.0335240   0.0000000
   11   0.0038875   0.0023789  -0.0000000   0.0320950  -0.1486067  -0.0000000
   12   0.0000000   0.0000000   0.0013672  -0.0000000   0.0000000  -0.0213224
   13   0.0018204  -0.0009542   0.0000000  -0.0115670   0.0114643  -0.0000000
   14  -0.0034926  -0.0010397   0.0000000   0.0314337  -0.0271316   0.0000000
   15  -0.0000000   0.0000000   0.0027457  -0.0000000  -0.0000000   0.0029861
   16  -0.0009715   0.0002177  -0.0000000  -0.0031888   0.0009381   0.0000000
   17  -0.0001526  -0.0002441   0.0000000  -0.0018903   0.0021851   0.0000000
   18  -0.0000000   0.0000000  -0.0008660  -0.0000000  -0.0000000   0.0037016
   19  -0.0007014   0.0012507   0.0000000  -0.0000308   0.0010129  -0.0000000
   20   0.0002251  -0.0005023  -0.0000000   0.0010116  -0.0031756  -0.0000000
   21  -0.0000000   0.0000000   0.0001491   0.0000000  -0.0000000  -0.0000800
   22  -0.0004715   0.0073703   0.0000000   0.0002374   0.0001457  -0.0000000
   23   0.0007145  -0.0082283  -0.0000000  -0.0006491  -0.0010634   0.0000000
   24  -0.0000000  -0.0000000   0.0000117  -0.0000000  -0.0000000   0.0002366
   25   0.1180269  -0.0243859   0.0000000  -0.0063560  -0.0025886   0.0000000
   26  -0.0243859   0.0507605  -0.0000000  -0.0099862  -0.0040316   0.0000000
   27   0.0000000  -0.0000000   0.0058336  -0.0000000   0.0000000   0.0000005
   28  -0.0063560  -0.0099862  -0.0000000   0.0771794  -0.0460040   0.0000000
   29  -0.0025886  -0.0040316   0.0000000  -0.0460040   0.2194904   0.0000000
   30   0.0000000   0.0000000   0.0000005   0.0000000   0.0000000   0.0097819
   31  -0.0007178  -0.0006801  -0.0000000  -0.0106306  -0.0019409   0.0000000
   32   0.0001241   0.0000373  -0.0000000   0.0065774   0.0022979  -0.0000000
   33   0.0000000  -0.0000000   0.0001065   0.0000000   0.0000000  -0.0002988
   34  -0.0003369   0.0000813   0.0000000  -0.0003163   0.0000505  -0.0000000
   35   0.0001094  -0.0000262  -0.0000000   0.0009375  -0.0004091  -0.0000000
   36   0.0000000  -0.0000000  -0.0000092   0.0000000   0.0000000   0.0002097
           31          32          33          34          35          36
    1   0.0012507   0.0044636  -0.0000000  -0.0334808  -0.0048444  -0.0000000
    2   0.0015877  -0.0005659  -0.0000000   0.0094043   0.0039087   0.0000000
    3  -0.0000000   0.0000000   0.0037635   0.0000000   0.0000000   0.0036001
    4  -0.0004450  -0.0007511  -0.0000000   0.0027971  -0.0012394   0.0000000
    5   0.0000004  -0.0001131  -0.0000000  -0.0041507  -0.0006777   0.0000000
    6  -0.0000000  -0.0000000  -0.0010813  -0.0000000   0.0000000   0.0022886
    7  -0.0014893   0.0010093   0.0000000  -0.0007084   0.0001887  -0.0000000
    8   0.0038188   0.0014644  -0.0000000   0.0008090  -0.0004343  -0.0000000
    9   0.0000000  -0.0000000   0.0032663   0.0000000  -0.0000000  -0.0006988
   10  -0.0262059  -0.0090670   0.0000000   0.0025394  -0.0011639   0.0000000
   11  -0.0242259  -0.0072813   0.0000000   0.0007830  -0.0020866   0.0000000
   12   0.0000000   0.0000000   0.0025224  -0.0000000  -0.0000000   0.0025423
   13  -0.0851636  -0.0631437   0.0000000  -0.0184566   0.0189335  -0.0000000
   14  -0.0618248  -0.0993018  -0.0000000   0.0084239  -0.0056356   0.0000000
   15   0.0000000  -0.0000000  -0.0171689   0.0000000  -0.0000000   0.0010166
   16  -0.0033824  -0.0226602  -0.0000000  -0.0574210   0.0225368   0.0000000
   17  -0.0077908  -0.0297013   0.0000000   0.0220540  -0.0318017  -0.0000000
   18  -0.0000000   0.0000000   0.0014532  -0.0000000   0.0000000  -0.0111709
   19   0.0002584  -0.0010163   0.0000000  -0.0026340  -0.0054658  -0.0000000
   20  -0.0001768  -0.0015399   0.0000000  -0.0010110   0.0003497  -0.0000000
   21   0.0000000  -0.0000000   0.0002132   0.0000000  -0.0000000  -0.0017361
   22  -0.0004292  -0.0005181   0.0000000  -0.0009713  -0.0005126  -0.0000000
   23  -0.0006057  -0.0005666  -0.0000000  -0.0001083  -0.0001066  -0.0000000
   24  -0.0000000   0.0000000  -0.0000379   0.0000000  -0.0000000   0.0000591
   25  -0.0007178   0.0001241   0.0000000  -0.0003369   0.0001094   0.0000000
   26  -0.0006801   0.0000373  -0.0000000   0.0000813  -0.0000262  -0.0000000
   27  -0.0000000  -0.0000000   0.0001065   0.0000000  -0.0000000  -0.0000092
   28  -0.0106306   0.0065774   0.0000000  -0.0003163   0.0009375   0.0000000
   29  -0.0019409   0.0022979   0.0000000   0.0000505  -0.0004091   0.0000000
   30   0.0000000  -0.0000000  -0.0002988  -0.0000000  -0.0000000   0.0002097
   31   0.1270033   0.0849294   0.0000000  -0.0000489   0.0069083  -0.0000000
   32   0.0849294   0.1438189  -0.0000000   0.0000526  -0.0085486  -0.0000000
   33   0.0000000  -0.0000000   0.0072859   0.0000000  -0.0000000  -0.0000240
   34  -0.0000489   0.0000526   0.0000000   0.1090379  -0.0363882  -0.0000000
   35   0.0069083  -0.0085486  -0.0000000  -0.0363882   0.0454682   0.0000000
   36  -0.0000000  -0.0000000  -0.0000240  -0.0000000   0.0000000   0.0039227
 **********************************************************************
 **                                                                  **
 **                       VIBRATIONAL ANALYSIS                       **
 **                       --------------------                       **
 **                                                                  **
 **        VIBRATIONAL FREQUENCIES (CM**-1) AND NORMAL MODES         **
 **     FORCE CONSTANTS (mDYN/ANGSTROM) AND REDUCED MASSES (AMU)     **
 **                  INFRARED INTENSITIES (KM/MOL)                   **
 **                                                                  **
 **********************************************************************


 Mode:                 1                      2                      3
 Frequency:        28.81                  50.68                  78.40
 Force Cnst:      0.0384                 0.0561                 0.0743
 Red. Mass:      78.5637                37.0464                20.5261
 IR Active:          YES                    YES                    YES
 IR Intens:        0.021                  0.040                  0.190
 Raman Active:       YES                    YES                    YES
               X      Y      Z        X      Y      Z        X      Y      Z
 C         -0.000 -0.000  0.185    0.000  0.000  0.160   -0.000 -0.000  0.450
 C         -0.000 -0.000  0.224    0.000  0.000  0.114   -0.000 -0.000  0.222
 C          0.000 -0.000  0.082   -0.000  0.000  0.173    0.000  0.000  0.112
 C          0.000  0.000  0.146   -0.000 -0.000  0.304    0.000  0.000  0.091
 C         -0.000  0.000  0.205    0.000  0.000  0.105   -0.000 -0.000  0.155
 C          0.000  0.000  0.105    0.000  0.000  0.096   -0.000 -0.000  0.308
 F          0.000 -0.000  0.202   -0.000  0.000  0.207   -0.000 -0.000  0.728
 Br        -0.000  0.000  0.507    0.000  0.000 -0.021   -0.000 -0.000 -0.211
 I          0.000 -0.000 -0.386   -0.000 -0.000 -0.153    0.000 -0.000  0.032
 Cl        -0.000  0.000  0.148   -0.000 -0.000  0.803    0.000  0.000 -0.150
 Br        -0.000  0.000  0.469    0.000  0.000 -0.326    0.000 -0.000  0.012
 I         -0.000  0.000 -0.381    0.000 -0.000  0.027   -0.000  0.000 -0.102
 TransDip   0.000 -0.000 -0.005    0.000  0.000 -0.006    0.000 -0.000 -0.014

 Mode:                 4                      5                      6
 Frequency:       104.53                 122.13                 134.66
 Force Cnst:      0.3700                 0.6323                 0.8348
 Red. Mass:      57.4764                71.9545                78.1376
 IR Active:          YES                    YES                    YES
 IR Intens:        0.425                  0.353                  0.096
 Raman Active:       YES                    YES                    YES
               X      Y      Z        X      Y      Z        X      Y      Z
 C         -0.085 -0.276 -0.000   -0.023 -0.146  0.000   -0.089  0.107  0.000
 C         -0.102 -0.194  0.000   -0.054 -0.227 -0.000   -0.078  0.101  0.000
 C         -0.049 -0.167 -0.000   -0.085 -0.210  0.000   -0.114  0.116  0.000
 C         -0.021 -0.208 -0.000   -0.094 -0.214  0.000   -0.053  0.119  0.000
 C         -0.056 -0.275 -0.000   -0.107 -0.146  0.000   -0.055  0.061 -0.000
 C         -0.071 -0.268 -0.000   -0.051 -0.119  0.000   -0.116  0.076 -0.000
 F         -0.120 -0.286 -0.000    0.052 -0.128  0.000   -0.063  0.117 -0.000
 Br        -0.397  0.004  0.000    0.232 -0.504 -0.000    0.395 -0.277  0.000
 I          0.011  0.072 -0.000    0.162  0.476 -0.000   -0.298  0.086 -0.000
 Cl         0.087 -0.186  0.000   -0.097 -0.215 -0.000    0.129  0.176 -0.000
 Br        -0.001 -0.357 -0.000   -0.362  0.034 -0.000    0.481 -0.412  0.000
 I          0.266  0.373  0.000   -0.023 -0.004 -0.000   -0.224  0.222 -0.000
 TransDip   0.003  0.021  0.000    0.004  0.019 -0.000    0.009 -0.004 -0.000

 Mode:                 7                      8                      9
 Frequency:       147.16                 161.49                 210.02
 Force Cnst:      1.4491                 0.2196                 0.9685
 Red. Mass:     113.5660                14.2934                37.2686
 IR Active:          YES                    YES                    YES
 IR Intens:        0.020                  0.037                  0.012
 Raman Active:       YES                    YES                    YES
               X      Y      Z        X      Y      Z        X      Y      Z
 C         -0.066 -0.081 -0.000   -0.000  0.000 -0.158   -0.056 -0.062  0.000
 C         -0.010 -0.124 -0.000   -0.000  0.000 -0.329   -0.019  0.063  0.000
 C          0.156 -0.085 -0.000    0.000  0.000 -0.436   -0.001  0.085  0.000
 C          0.045  0.008 -0.000    0.000  0.000 -0.398    0.091 -0.010 -0.000
 C         -0.021  0.040 -0.000    0.000 -0.000 -0.422    0.021 -0.159 -0.000
 C         -0.178  0.027  0.000    0.000 -0.000 -0.351    0.004 -0.134 -0.000
 F          0.039 -0.049  0.000   -0.000  0.000  0.431   -0.199 -0.105 -0.000
 Br        -0.164 -0.033  0.000    0.000 -0.000  0.022    0.084  0.005 -0.000
 I          0.633 -0.176  0.000   -0.000  0.000  0.030   -0.043 -0.071 -0.000
 Cl         0.015 -0.008  0.000    0.000  0.000  0.161    0.861  0.206  0.000
 Br         0.098 -0.071 -0.000   -0.000  0.000  0.062   -0.279  0.009  0.000
 I         -0.595  0.270  0.000    0.000 -0.000  0.007   -0.047  0.041  0.000
 TransDip  -0.003  0.004  0.000    0.000 -0.000  0.006    0.002  0.003  0.000

 Mode:                10                     11                     12
 Frequency:       220.28                 260.19                 290.84
 Force Cnst:      1.7426                 0.9812                 1.1586
 Red. Mass:      60.9517                24.6002                23.2478
 IR Active:          YES                    YES                    YES
 IR Intens:        0.016                  0.315                  0.384
 Raman Active:       YES                    YES                    YES
               X      Y      Z        X      Y      Z        X      Y      Z
 C         -0.049 -0.013  0.000    0.270 -0.155 -0.000    0.131  0.123  0.000
 C         -0.136 -0.218  0.000    0.249 -0.182 -0.000    0.057 -0.052 -0.000
 C          0.050 -0.103  0.000    0.131 -0.219  0.000   -0.010  0.006 -0.000
 C          0.152 -0.078 -0.000    0.129 -0.269  0.000   -0.135  0.149 -0.000
 C          0.232  0.129 -0.000    0.144 -0.122 -0.000   -0.142  0.129  0.000
 C          0.016  0.051 -0.000    0.171 -0.070 -0.000   -0.008  0.216  0.000
 F          0.120  0.025 -0.000    0.572 -0.093  0.000    0.756  0.317 -0.000
 Br        -0.386 -0.440 -0.000    0.027  0.179 -0.000   -0.132 -0.083  0.000
 I         -0.097  0.005 -0.000   -0.114  0.059 -0.000    0.006  0.001  0.000
 Cl         0.342 -0.040  0.000    0.119 -0.411 -0.000    0.051  0.320  0.000
 Br         0.335  0.467  0.000    0.000  0.032  0.000   -0.094 -0.158 -0.000
 I         -0.008  0.008  0.000   -0.125  0.033 -0.000    0.017 -0.041 -0.000
 TransDip  -0.004 -0.001  0.000   -0.013  0.012 -0.000   -0.015 -0.012  0.000

 Mode:                13                     14                     15
 Frequency:       292.15                 355.16                 397.40
 Force Cnst:      0.6162                 0.9344                 1.7808
 Red. Mass:      12.2531                12.5724                19.1386
 IR Active:          YES                    YES                    YES
 IR Intens:        0.012                  0.256                  0.156
 Raman Active:       YES                    YES                    YES
               X      Y      Z        X      Y      Z        X      Y      Z
 C         -0.000 -0.000  0.037    0.000 -0.000 -0.441   -0.166  0.467 -0.000
 C         -0.000  0.000 -0.461    0.000 -0.000 -0.437   -0.207  0.160 -0.000
 C          0.000 -0.000 -0.528   -0.000 -0.000  0.183   -0.204  0.062 -0.000
 C          0.000 -0.000 -0.068   -0.000 -0.000  0.557   -0.046 -0.132  0.000
 C          0.000 -0.000  0.436   -0.000  0.000  0.326   -0.027  0.111  0.000
 C          0.000 -0.000  0.554   -0.000 -0.000 -0.321    0.003  0.240  0.000
 F         -0.000 -0.000 -0.044   -0.000 -0.000  0.231   -0.098  0.597  0.000
 Br         0.000  0.000  0.036    0.000 -0.000  0.017   -0.011 -0.010  0.000
 I         -0.000 -0.000  0.019    0.000 -0.000 -0.004    0.033 -0.017  0.000
 Cl        -0.000 -0.000  0.019    0.000  0.000 -0.084    0.141 -0.399 -0.000
 Br         0.000  0.000 -0.033    0.000  0.000 -0.014   -0.019 -0.056 -0.000
 I         -0.000  0.000 -0.017    0.000  0.000  0.004    0.023 -0.007 -0.000
 TransDip   0.000  0.000  0.003    0.000  0.000 -0.016   -0.012 -0.003 -0.000

 Mode:                16                     17                     18
 Frequency:       518.16                 550.10                 608.57
 Force Cnst:      2.2329                 2.1447                 2.6375
 Red. Mass:      14.1156                12.0293                12.0872
 IR Active:          YES                    YES                    YES
 IR Intens:       24.085                  1.196                  0.767
 Raman Active:       YES                    YES                    YES
               X      Y      Z        X      Y      Z        X      Y      Z
 C          0.209  0.161 -0.000   -0.000 -0.000 -0.092   -0.000 -0.000  0.339
 C          0.210  0.159 -0.000   -0.000  0.000 -0.475   -0.000  0.000 -0.098
 C          0.413  0.207 -0.000   -0.000  0.000  0.565    0.000  0.000 -0.354
 C          0.472  0.127  0.000    0.000 -0.000 -0.101    0.000  0.000  0.681
 C          0.424 -0.023  0.000    0.000 -0.000 -0.444    0.000 -0.000 -0.525
 C          0.403 -0.009 -0.000    0.000 -0.000  0.489   -0.000 -0.000  0.048
 F         -0.153  0.102  0.000    0.000 -0.000  0.020    0.000  0.000 -0.082
 Br        -0.064 -0.077  0.000   -0.000 -0.000  0.011    0.000  0.000  0.006
 I         -0.032  0.001  0.000    0.000 -0.000 -0.007    0.000 -0.000  0.003
 Cl        -0.093  0.004 -0.000   -0.000  0.000  0.005   -0.000 -0.000 -0.036
 Br        -0.082 -0.069 -0.000   -0.000 -0.000  0.011   -0.000  0.000  0.010
 I         -0.031  0.014  0.000   -0.000  0.000 -0.006    0.000  0.000  0.001
 TransDip   0.156  0.015  0.000   -0.000  0.000 -0.035   -0.000  0.000  0.028

 Mode:                19                     20                     21
 Frequency:       619.15                 685.89                 708.58
 Force Cnst:      2.8702                 3.3478                 4.1600
 Red. Mass:      12.7075                12.0783                14.0626
 IR Active:          YES                    YES                    YES
 IR Intens:        6.972                  1.542                 57.388
 Raman Active:       YES                    YES                    YES
               X      Y      Z        X      Y      Z        X      Y      Z
 C          0.438  0.151  0.000   -0.000  0.000  0.710    0.082 -0.102  0.000
 C          0.372 -0.194 -0.000    0.000 -0.000 -0.460    0.133  0.233 -0.000
 C         -0.059 -0.362 -0.000    0.000 -0.000  0.214    0.195  0.315  0.000
 C         -0.298 -0.118  0.000   -0.000 -0.000 -0.151   -0.046  0.458  0.000
 C         -0.209  0.217 -0.000    0.000 -0.000  0.193   -0.178  0.418 -0.000
 C          0.301  0.335  0.000    0.000 -0.000 -0.411   -0.304  0.335 -0.000
 F         -0.267 -0.041 -0.000   -0.000  0.000 -0.103    0.039 -0.309 -0.000
 Br        -0.029 -0.002 -0.000    0.000  0.000  0.007   -0.018 -0.035 -0.000
 I         -0.002  0.011  0.000   -0.000  0.000 -0.000   -0.003 -0.002 -0.000
 Cl         0.046  0.039 -0.000   -0.000  0.000 -0.000    0.065 -0.217 -0.000
 Br         0.008 -0.019  0.000    0.000  0.000 -0.000   -0.018 -0.026  0.000
 I         -0.009 -0.005  0.000   -0.000  0.000  0.003    0.012 -0.011  0.000
 TransDip   0.085  0.001  0.000    0.000 -0.000  0.040   -0.035  0.240  0.000

 Mode:                22                     23                     24
 Frequency:       769.28                 919.78                1067.33
 Force Cnst:      4.3533                 6.4385                 8.2395
 Red. Mass:      12.4854                12.9171                12.2760
 IR Active:          YES                    YES                    YES
 IR Intens:        7.115                 13.390                  4.719
 Raman Active:       YES                    YES                    YES
               X      Y      Z        X      Y      Z        X      Y      Z
 C         -0.183 -0.034 -0.000   -0.063  0.123  0.000   -0.133  0.200 -0.000
 C         -0.106 -0.465 -0.000   -0.300 -0.020 -0.000   -0.513 -0.332 -0.000
 C          0.512 -0.361  0.000   -0.401  0.011 -0.000    0.181 -0.008  0.000
 C          0.188 -0.017  0.000    0.197 -0.321 -0.000   -0.146  0.411  0.000
 C          0.128  0.259 -0.000    0.450  0.430  0.000   -0.149 -0.022 -0.000
 C         -0.410  0.160 -0.000    0.092  0.297  0.000    0.544 -0.012 -0.000
 F         -0.089  0.141  0.000    0.076 -0.304 -0.000    0.050 -0.145  0.000
 Br         0.029  0.036 -0.000    0.011  0.012  0.000    0.018  0.019 -0.000
 I         -0.017  0.006 -0.000    0.006 -0.004  0.000    0.000 -0.000 -0.000
 Cl         0.005  0.037 -0.000   -0.015  0.054  0.000    0.017 -0.049 -0.000
 Br        -0.022 -0.020  0.000   -0.028 -0.035 -0.000    0.002 -0.001  0.000
 I          0.013 -0.004  0.000   -0.000 -0.000 -0.000   -0.004  0.002  0.000
 TransDip   0.031 -0.080 -0.000   -0.038  0.111  0.000    0.028 -0.063 -0.000

 Mode:                25                     26                     27
 Frequency:      1210.85                1249.49                1327.45
 Force Cnst:     10.7067                11.0401                12.4959
 Red. Mass:      12.3943                12.0022                12.0359
 IR Active:          YES                    YES                    YES
 IR Intens:       11.783                  4.245                 72.973
 Raman Active:       YES                    YES                    YES
               X      Y      Z        X      Y      Z        X      Y      Z
 C          0.129 -0.316  0.000    0.355  0.125  0.000   -0.276 -0.155 -0.000
 C          0.113 -0.282  0.000   -0.275  0.262 -0.000    0.024  0.430  0.000
 C         -0.447 -0.066 -0.000   -0.108 -0.388  0.000    0.271 -0.252  0.000
 C         -0.053  0.528 -0.000    0.488  0.104  0.000   -0.391 -0.127 -0.000
 C          0.369  0.226  0.000   -0.374  0.223 -0.000    0.134  0.460  0.000
 C         -0.002 -0.268  0.000   -0.081 -0.327 -0.000    0.232 -0.348  0.000
 F         -0.062  0.200 -0.000    0.009 -0.010 -0.000    0.035  0.036  0.000
 Br         0.003  0.008  0.000   -0.001 -0.001 -0.000   -0.003 -0.008 -0.000
 I          0.004  0.000  0.000   -0.001 -0.000 -0.000   -0.001  0.002  0.000
 Cl         0.013 -0.050  0.000   -0.001  0.004 -0.000    0.014  0.003  0.000
 Br        -0.013 -0.010 -0.000    0.001  0.002  0.000   -0.005 -0.009  0.000
 I         -0.002  0.002 -0.000   -0.001 -0.000  0.000   -0.002  0.002 -0.000
 TransDip  -0.038  0.103  0.000   -0.058 -0.032  0.000    0.251  0.108 -0.000

 Mode:                28                     29                     30
 Frequency:      1378.17                1536.93                1537.78
 Force Cnst:     13.7964                16.7277                16.7441
 Red. Mass:      12.3284                12.0192                12.0177
 IR Active:          YES                    YES                    YES
 IR Intens:      223.423                  6.405                  5.247
 Raman Active:       YES                    YES                    YES
               X      Y      Z        X      Y      Z        X      Y      Z
 C         -0.184  0.609 -0.000    0.518 -0.154  0.000   -0.334 -0.412 -0.000
 C          0.241  0.141  0.000   -0.477  0.254 -0.000    0.036  0.281 -0.000
 C         -0.070 -0.395 -0.000    0.160 -0.131 -0.000   -0.121 -0.413  0.000
 C         -0.117  0.307 -0.000   -0.336  0.040 -0.000    0.247  0.206  0.000
 C          0.292 -0.245  0.000    0.345 -0.265  0.000   -0.057 -0.227  0.000
 C         -0.229 -0.072  0.000   -0.178  0.188  0.000    0.228  0.490 -0.000
 F          0.062 -0.205  0.000   -0.030  0.041 -0.000    0.003  0.050  0.000
 Br        -0.007 -0.004  0.000    0.002 -0.000  0.000    0.001 -0.001  0.000
 I          0.000  0.002  0.000    0.001 -0.000  0.000   -0.000  0.001 -0.000
 Cl         0.004 -0.010 -0.000    0.003  0.001  0.000   -0.003  0.000 -0.000
 Br        -0.002  0.002 -0.000   -0.001  0.001 -0.000    0.000  0.000 -0.000
 I          0.002  0.001 -0.000   -0.001 -0.000 -0.000    0.000 -0.001  0.000
 TransDip  -0.081  0.472 -0.000    0.051 -0.063  0.000   -0.020 -0.071 -0.000

 STANDARD THERMODYNAMIC QUANTITIES AT   298.15 K  AND     1.00 ATM

   This Molecule has  0 Imaginary Frequencies
   Zero point vibrational energy:       25.077 kcal/mol

   Atom    1 Element C  Has Mass   12.00000
   Atom    2 Element C  Has Mass   12.00000
   Atom    3 Element C  Has Mass   12.00000
   Atom    4 Element C  Has Mass   12.00000
   Atom    5 Element C  Has Mass   12.00000
   Atom    6 Element C  Has Mass   12.00000
   Atom    7 Element F  Has Mass   18.99840
   Atom    8 Element Br Has Mass   78.91830
   Atom    9 Element I  Has Mass  126.90440
   Atom   10 Element Cl Has Mass   34.96885
   Atom   11 Element Br Has Mass   78.91830
   Atom   12 Element I  Has Mass  126.90440
   Molecular Mass:   537.612650 amu
   Principal axes and moments of inertia in amu*Bohr^2:
                             1           2           3
    Eigenvalues --     5894.10382 13762.30164 19656.40545
          X               0.99989     0.01496     0.00000
          Y              -0.01496     0.99989     0.00000
          Z               0.00000    -0.00000     1.00000
   Rotational Symmetry Number is   1
   The Molecule is an Asymmetric Top
   Translational Enthalpy:        0.889 kcal/mol
   Rotational Enthalpy:           0.889 kcal/mol
   Vibrational Enthalpy:         31.404 kcal/mol
   gas constant (RT):             0.592 kcal/mol
   Translational Entropy:        44.731  cal/mol.K
   Rotational Entropy:           35.720  cal/mol.K
   Vibrational Entropy:          43.092  cal/mol.K

   Total Enthalpy:               33.774 kcal/mol
   Total Entropy:               123.544  cal/mol.K

 ======================================================================

 STANDARD THERMODYNAMIC QUANTITIES FOR ANHARMONIC VIBRATION -- TOSH

   Zero point vibrational energy: ************ kcal/mol

   Vibrational Enthalpy:       Infinity kcal/mol
   Vibrational Entropy:             NaN  cal/mol.K

   Total Enthalpy:             Infinity kcal/mol
   Total Entropy:                   NaN  cal/mol.K

 ======================================================================

 STANDARD THERMODYNAMIC QUANTITIES FOR ANHARMONIC VIBRATION -- VPT2

   Zero point vibrational energy: ************ kcal/mol

   Vibrational Enthalpy:       Infinity kcal/mol
   Vibrational Entropy:             NaN  cal/mol.K

   Total Enthalpy:             Infinity kcal/mol
   Total Entropy:                   NaN  cal/mol.K

 ======================================================================

Archival summary:
1\1\february\FREQ\ProcedureUnspecified\BasisUnspecified\2r2l116\taweetha\MonDec209:12:512019MonDec209:12:512019\0\\#,FREQ,ProcedureUnspecified,BasisUnspecified,\\0,1\I\C,1,2.12229\C,2,1.40116,1,120.31\C,3,1.39255,2,119.404,1,-180,0\F,4,1.3375,3,118.705,2,-180,0\C,4,1.39063,3,122.245,2,-0,0\C,6,1.40146,4,118.593,3,0,0\C,7,1.40567,6,119.999,4,0,0\Cl,8,1.74098,7,119.314,6,180,0\Br,3,1.89781,2,123.561,1,-0,0\Br,7,1.89941,6,120.213,4,-180,0\I,6,2.11706,4,117.78,3,-180,0\\\@

 Total job time:  898.82s(wall), 5146.37s(cpu) 
 Mon Dec  2 09:12:51 2019

        *************************************************************
        *                                                           *
        *  Thank you very much for using Q-Chem.  Have a nice day.  *
        *                                                           *
        *************************************************************
