# Supplementary material for: Geometric and energetic data from quantum chemical calculations of halobenzenes and xylenes
Source: Data Brief. 2020 Mar 5;30:105386. doi: 10.1016/j.dib.2020.105386 (PMC7114895; doi:10.1016/j.dib.2020.105386)
Supplement: Supplementary file 1 [file mmc1.zip › halobenzene/B3LYP/FBrIClClI.out]

                  Welcome to Q-Chem
     A Quantum Leap Into The Future Of Chemistry


 Q-Chem 5.2 (devel), Q-Chem, Inc., Pleasanton, CA (2019)

 Yihan Shao,  Zhengting Gan,  E. Epifanovsky,  A. T. B. Gilbert,  M. Wormit,  
 J. Kussmann,  A. W. Lange,  A. Behn,  Jia Deng,  Xintian Feng,  D. Ghosh,  
 M. Goldey,  P. R. Horn,  L. D. Jacobson,  I. Kaliman,  T. Kus,  A. Landau,  
 Jie Liu,  E. I. Proynov,  R. M. Richard,  R. P. Steele,  E. J. Sundstrom,  
 H. L. Woodcock III,  P. M. Zimmerman,  D. Zuev,  B. Albrecht,  E. Alguire,  
 S. A. Baeppler,  D. Barton,  Z. Benda,  Y. A. Bernard,  E. J. Berquist,  
 K. B. Bravaya,  H. Burton,  D. Casanova,  Chun-Min Chang,  Yunqing Chen,  
 A. Chien,  K. D. Closser,  M. P. Coons,  S. Coriani,  S. Dasgupta,  
 A. L. Dempwolff,  M. Diedenhofen,  Hainam Do,  R. G. Edgar,  Po-Tung Fang,  
 S. Faraji,  S. Fatehi,  Qingguo Feng,  K. D. Fenk,  J. Fosso-Tande,  
 J. Gayvert,  Qinghui Ge,  A. Ghysels,  G. Gidofalvi,  J. Gomes,  
 J. Gonthier,  A. Gunina,  D. Hait,  M. W. D. Hanson-Heine,  
 P. H. P. Harbach,  A. W. Hauser,  M. F. Herbst,  J. E. Herr,  
 E. G. Hohenstein,  Z. C. Holden,  Kerwin Hui,  B. C. Huynh,  T.-C. Jagau,  
 Hyunjun Ji,  B. Kaduk,  K. Khistyaev,  Jaehoon Kim,  P. Klunzinger,  K. Koh,  
 D. Kosenkov,  L. Koulias,  T. Kowalczyk,  C. M. Krauter,  A. Kunitsa,  
 Ka Un Lao,  A. Laurent,  K. V. Lawler,  Joonho Lee,  D. Lefrancois,  
 S. Lehtola,  D. S. Levine,  Yi-Pei Li,  You-Sheng Lin,  Fenglai Liu,  
 E. Livshits,  A. Luenser,  P. Manohar,  E. Mansoor,  S. F. Manzer,  
 Shan-Ping Mao,  Yuezhi Mao,  N. Mardirossian,  A. V. Marenich,  
 T. Markovich,  L. A. Martinez-Martinez,  S. A. Maurer,  N. J. Mayhall,  
 S. C. McKenzie,  J.-M. Mewes,  P. Morgante,  A. F. Morrison,  
 J. W. Mullinax,  K. Nanda,  T. S. Nguyen-Beck,  R. Olivares-Amaya,  
 J. A. Parkhill,  Zheng Pei,  T. M. Perrine,  F. Plasser,  P. Pokhilko,  
 S. Prager,  A. Prociuk,  E. Ramos,  D. R. Rehn,  F. Rob,  M. Scheurer,  
 M. Schneider,  N. Sergueev,  S. M. Sharada,  S. Sharma,  D. W. Small,  
 T. Stauch,  T. Stein,  Yu-Chuan Su,  A. J. W. Thom,  A. Tkatchenko,  
 T. Tsuchimochi,  N. M. Tubman,  L. Vogt,  M. L. Vidal,  O. Vydrov,  
 M. A. Watson,  J. Wenzel,  M. de Wergifosse,  T. A. Wesolowski,  A. White,  
 J. Witte,  A. Yamada,  Jun Yang,  K. Yao,  S. Yeganeh,  S. R. Yost,  
 Zhi-Qiang You,  A. Zech,  Igor Ying Zhang,  Xing Zhang,  Yan Zhao,  
 Ying Zhu,  B. R. Brooks,  G. K. L. Chan,  C. J. Cramer,  M. S. Gordon,  
 W. J. Hehre,  A. Klamt,  M. W. Schmidt,  C. D. Sherrill,  D. G. Truhlar,  
 A. Aspuru-Guzik,  R. Baer,  A. T. Bell,  N. A. Besley,  Jeng-Da Chai,  
 A. E. DePrince, III,  R. A. DiStasio Jr.,  A. Dreuw,  B. D. Dunietz,  
 T. R. Furlani,  Chao-Ping Hsu,  Yousung Jung,  Jing Kong,  D. S. Lambrecht,  
 WanZhen Liang,  C. Ochsenfeld,  V. A. Rassolov,  L. V. Slipchenko,  
 J. E. Subotnik,  T. Van Voorhis,  J. M. Herbert,  A. I. Krylov,  
 P. M. W. Gill,  M. Head-Gordon

 Contributors to earlier versions of Q-Chem not listed above: 
 R. D. Adamson,  B. Austin,  J. Baker,  G. J. O. Beran,  K. Brandhorst,  
 S. T. Brown,  E. F. C. Byrd,  A. K. Chakraborty,  C.-L. Cheng,  
 Siu Hung Chien,  D. M. Chipman,  D. L. Crittenden,  H. Dachsel,  
 R. J. Doerksen,  A. D. Dutoi,  L. Fusti-Molnar,  W. A. Goddard III,  
 A. Golubeva-Zadorozhnaya,  S. R. Gwaltney,  G. Hawkins,  A. Heyden,  
 S. Hirata,  G. Kedziora,  F. J. Keil,  C. Kelley,  Jihan Kim,  R. A. King,  
 R. Z. Khaliullin,  P. P. Korambath,  W. Kurlancheek,  A. M. Lee,  M. S. Lee,  
 S. V. Levchenko,  Ching Yeh Lin,  D. Liotard,  R. C. Lochan,  I. Lotan,  
 P. E. Maslen,  N. Nair,  D. P. O'Neill,  D. Neuhauser,  E. Neuscamman,  
 C. M. Oana,  R. Olson,  B. Peters,  R. Peverati,  P. A. Pieniazek,  
 Y. M. Rhee,  J. Ritchie,  M. A. Rohrdanz,  E. Rosta,  N. J. Russ,  
 H. F. Schaefer III,  N. E. Schultz,  N. Shenvi,  A. C. Simmonett,  A. Sodt,  
 D. Stuck,  K. S. Thanthiriwatte,  V. Vanovschi,  Tao Wang,  A. Warshel,  
 C. F. Williams,  Q. Wu,  X. Xu,  W. Zhang

 Please cite Q-Chem as follows:
 Y. Shao et al., Mol. Phys. 113, 184-215 (2015)
 DOI: 10.1080/00268976.2014.952696

 Q-Chem 5.2.1 for Intel X86 EM64T Linux

 Parts of Q-Chem use Armadillo 8.300.2 (Tropical Shenanigans).
 http://arma.sourceforge.net/

 Q-Chem begins on Mon Dec  2 09:12:51 2019  

Host: 
0

     Scratch files written to /scratch/taweetham/qchem1952//
NAlpha2: 220
NElect   220
Mult     1

Checking the input file for inconsistencies... 	...done.

--------------------------------------------------------------
User input:
--------------------------------------------------------------
$MOLECULE
0 1
C   
C	1	CC
C	2	CC	1	120.0		
C	3	CC	2	120.0	1	0.0
C	4	CC	3	120.0	2	0.0	
C	5 	CC	4	120.0	3	0.0
F	1	CF	2	120.0	3	180.0
Br	2	CBr	3	120.0	4	180.0
I	3	CI	4	120.0	5	180.0
Cl	4	CCl	5	120.0	6	180.0
Cl	5	CCl	6	120.0	1	180.0
I	6	CI	1	120.0	2	180.0

CC=1.39483
CH=1.08673
CF=1.33960
CCl=1.72090
CBr=1.89068
CI=2.07886
$END

$REM
   JOB_TYPE	OPTIMIZATION
   BASIS	6-311++G**
   METHOD	B3LYP
   MEM_TOTAL	64000
   SYM_IGNORE	TRUE
$END

--------------------------------------------------------------
 ----------------------------------------------------------------
             Standard Nuclear Orientation (Angstroms)
    I     Atom           X                Y                Z
 ----------------------------------------------------------------
    1      C       0.0000000000     0.0000000000     0.0000000000
    2      C       0.0000000000     0.0000000000     1.3948300000
    3      C       1.2079582140     0.0000000000     2.0922450000
    4      C       2.4159164279     0.0000000000     1.3948300000
    5      C       2.4159164279     0.0000000000    -0.0000000000
    6      C       1.2079582140     0.0000000000    -0.6974150000
    7      F      -1.1601276309    -0.0000000000    -0.6698000000
    8      Br     -1.6373769104    -0.0000000000     2.3401700000
    9      I       1.2079582140    -0.0000000000     4.1711050000
   10      Cl      3.9062595453    -0.0000000000     2.2552800000
   11      Cl      3.9062595453    -0.0000000000    -0.8604500000
   12      I       1.2079582140    -0.0000000000    -2.7762750000
 ----------------------------------------------------------------
 Nuclear Repulsion Energy =        2753.40591383 hartrees
 There are      110 alpha and      110 beta electrons
 Requested basis set is 6-311++G(d,p)
 There are 135 shells and 386 basis functions

 Total QAlloc Memory Limit  64000 MB
 Mega-Array Size       188 MB
 MEM_STATIC part       192 MB
 A cutoff of  1.0D-11 yielded   5830 shell pairs
 There are     53168 function pairs (     58867 Cartesian)
 Smallest overlap matrix eigenvalue = 6.73E-07

 Q-Chem warning in module stvman/mkSTV.C, line 318:

 Overlap eigenvalue is smaller than square root of threshold
 Use THRESH >= 12 to get rid of this warning

 Linear dependence detected in AO basis
 Tighter screening thresholds may be required for diffuse basis sets
 Use S2THRESH > 14 and THRESH = 14 in case of SCF convergence issues
 Number of orthogonalized atomic orbitals = 385
 Maximum deviation from orthogonality = 3.492E-10

 Scale SEOQF with 1.000000e-01/1.000000e-01/1.000000e-01

 Standard Electronic Orientation quadrupole field applied
 Nucleus-field energy     =    -0.0000001488 hartrees
 Guess from superposition of atomic densities
 Warning:  Energy on first SCF cycle will be non-variational
 SAD guess density has 220.000000 electrons

 -----------------------------------------------------------------------
  General SCF calculation program by
  Eric Jon Sundstrom, Paul Horn, Yuezhi Mao, Dmitri Zuev, Alec White,
  David Stuck, Shaama M.S., Shane Yost, Joonho Lee, David Small,
  Daniel Levine, Susi Lehtola, Hugh Burton, Evgeny Epifanovsky,
  Bang C. Huynh
 -----------------------------------------------------------------------
 Exchange:     0.2000 Hartree-Fock + 0.0800 Slater + 0.7200 B88
 Correlation:  0.1900 VWN1RPA + 0.8100 LYP
 Using SG-1 standard quadrature grid
 using 6 threads for integral computing
 -------------------------------------------------------
 OpenMP Integral computing Module                
 Release: version 2.0, May 2017, Q-Chem Inc. Pleasanton 
 -------------------------------------------------------
 A restricted SCF calculation will be
 performed using DIIS
 SCF converges when DIIS error is below 1.0e-08
 ---------------------------------------
  Cycle       Energy         DIIS error
 ---------------------------------------
    1  -17664.6948334210      3.00e-02  
    2  -17662.1048218673      1.96e-03  
    3  -17662.0586182571      2.45e-03  
    4  -17662.1408351915      7.58e-04  
    5  -17662.1520673558      2.11e-04  
    6  -17662.1526105789      7.81e-05  
    7  -17662.1526915722      2.63e-05  
    8  -17662.1527028229      1.09e-05  
    9  -17662.1527048511      2.25e-06  
   10  -17662.1527049110      6.54e-07  
   11  -17662.1527049157      4.02e-07  
   12  -17662.1527049189      9.25e-08  
   13  -17662.1527049192      3.56e-08  
   14  -17662.1527049223      7.72e-09  Convergence criterion met
 ---------------------------------------
 SCF time:   CPU 225.17s  wall 41.00s 
 SCF   energy in the final basis set =   -17662.1527049223
 Total energy in the final basis set =   -17662.1527049223

 --------------------------------------------------------------

                    Orbital Energies (a.u.)
 --------------------------------------------------------------

 Alpha MOs
 -- Occupied --
*****************-482.8589-176.3227-176.3210-165.7266-165.7248-165.7244
********-165.7227-165.7224-101.5853-101.5832 -62.5118 -56.3325 -56.3284
-56.3281 -35.8193 -35.8176 -31.3127 -31.3110 -31.3065 -31.3060 -31.3049
-31.3043 -24.7307 -22.9631 -22.9617 -22.9614 -22.9614 -22.9601 -22.9597
-22.9571 -22.9571 -22.9554 -22.9554 -10.3156 -10.2868 -10.2840 -10.2774
-10.2691 -10.2670  -9.5006  -9.4985  -8.7208  -7.2655  -7.2634  -7.2555
 -7.2544  -7.2533  -7.2523  -6.5530  -6.5391  -6.5383  -6.3688  -6.3673
 -4.7819  -4.7803  -4.7665  -4.7656  -4.7652  -4.7640  -2.6637  -2.6601
 -2.6594  -2.6483  -2.6482  -2.0479  -2.0464  -2.0430  -2.0423  -2.0415
 -2.0407  -2.0291  -2.0289  -2.0277  -2.0275  -1.2736  -0.9641  -0.9021
 -0.8965  -0.8396  -0.7996  -0.7562  -0.7234  -0.6628  -0.6496  -0.6212
 -0.5754  -0.5684  -0.5165  -0.5100  -0.4780  -0.4579  -0.4524  -0.4371
 -0.4203  -0.3960  -0.3885  -0.3803  -0.3624  -0.3459  -0.3412  -0.3292
 -0.3197  -0.2937  -0.2821  -0.2712  -0.2674  -0.2593
 -- Virtual --
 -0.0898  -0.0708  -0.0592  -0.0549  -0.0204  -0.0105   0.0094   0.0156
  0.0292   0.0321   0.0427   0.0520   0.0563   0.0592   0.0626   0.0744
  0.0744   0.0800   0.0893   0.0895   0.0903   0.0986   0.1062   0.1063
  0.1187   0.1230   0.1365   0.1398   0.1446   0.1525   0.1581   0.1604
  0.1718   0.1774   0.1912   0.1923   0.1980   0.1983   0.2007   0.2083
  0.2157   0.2249   0.2312   0.2473   0.2504   0.2519   0.2561   0.2688
  0.2703   0.2724   0.2885   0.3039   0.3144   0.3285   0.3538   0.3753
  0.3786   0.3837   0.3846   0.4020   0.4039   0.4171   0.4176   0.4256
  0.4284   0.4320   0.4383   0.4426   0.4502   0.4648   0.4679   0.4846
  0.4851   0.5005   0.5023   0.5115   0.5236   0.5344   0.5493   0.5494
  0.5560   0.5665   0.5834   0.5897   0.6014   0.6059   0.6152   0.6208
  0.6298   0.6506   0.6688   0.7061   0.7136   0.7432   0.7534   0.7660
  0.7684   0.7757   0.7884   0.8072   0.8137   0.8281   0.8388   0.8414
  0.8436   0.8704   0.9021   0.9132   0.9260   0.9299   0.9387   0.9460
  0.9605   0.9841   1.0140   1.0447   1.0581   1.0792   1.0993   1.1355
  1.1601   1.1720   1.2007   1.2130   1.2560   1.2626   1.2767   1.3297
  1.3517   1.3652   1.3775   1.4010   1.4163   1.4376   1.4459   1.4665
  1.4875   1.4937   1.4989   1.5338   1.5688   1.6113   1.6356   1.7224
  1.7305   1.7562   1.7610   1.8206   1.8217   1.8399   1.8471   1.9075
  2.0199   2.0230   2.0278   2.1019   2.1555   2.1885   2.2151   2.2251
  2.2498   2.2549   2.2744   2.2815   2.3027   2.3374   2.4158   2.4293
  2.4705   2.5278   2.5674   2.6008   2.6935   2.7182   2.7956   2.8133
  2.8253   2.9765   3.0174   3.0391   3.0743   3.0798   3.1801   3.2050
  3.3890   3.4390   3.6476   3.7516   3.7617   3.8244   3.9014   3.9477
  3.9564   3.9610   3.9896   3.9897   4.0136   4.0268   4.0318   4.0567
  4.0686   4.0906   4.1426   4.1738   4.2611   4.2776   4.2931   4.4018
  4.4790   4.5473   4.8162   4.8323   6.0109   6.0247   6.1137   6.1440
  6.1529   6.1789   6.3014   6.4354   6.7022   6.7434   7.5516   7.6773
  7.7532   9.7398   9.8035  23.2202  23.7699  23.7907  23.9337  23.9502
 24.0302  25.7722  25.8561  26.1390  26.2007  26.5172  26.7849  27.8998
 27.9495  28.3482  28.3591  28.4216  28.4262  28.4310  28.4529  28.5221
 28.5271  28.5444  28.5522  28.5586  28.5604  28.6141  28.6291  28.7223
 28.7420  47.9840  66.7716 127.8876 127.8963 127.9492 127.9661 127.9750
127.9801 151.6893 151.7282 215.7287 215.8023 289.7480 289.8755 289.9753
********1901.85381901.8946
 --------------------------------------------------------------

          Ground-State Mulliken Net Atomic Charges

     Atom                 Charge (a.u.)
  ----------------------------------------
      1 C                    -0.797473
      2 C                     0.508931
      3 C                    -0.413688
      4 C                    -0.397520
      5 C                    -0.078696
      6 C                     0.070818
      7 F                    -0.095801
      8 Br                   -0.168995
      9 I                     0.106622
     10 Cl                    0.582731
     11 Cl                    0.588867
     12 I                     0.094204
  ----------------------------------------
  Sum of atomic charges =     0.000000

 -----------------------------------------------------------------
                    Cartesian Multipole Moments
 -----------------------------------------------------------------
    Charge (ESU x 10^10)
                -0.0000
    Dipole Moment (Debye)
         X       0.3360      Y       0.0000      Z       0.3231
       Tot       0.4662
    Quadrupole Moments (Debye-Ang)
        XX    -139.5730     XY      -0.0000     YY    -139.5962
        XZ      -2.2581     YZ      -0.0000     ZZ    -130.2318
    Octopole Moments (Debye-Ang^2)
       XXX    -514.7764    XXY      -0.0000    XYY    -173.4065
       YYY       0.0000    XXZ    -115.6060    XYZ      -0.0000
       YYZ    -121.6305    XZZ    -163.7791    YZZ       0.0000
       ZZZ    -341.7151
    Hexadecapole Moments (Debye-Ang^3)
      XXXX   -3686.8855   XXXY      -0.0000   XXYY    -670.3877
      XYYY       0.0000   YYYY    -174.3017   XXXZ    -261.1518
      XXYZ      -0.0000   XYYZ     -78.7703   YYYZ      -0.0000
      XXZZ   -1544.7201   XYZZ       0.0000   YYZZ   -1009.9526
      XZZZ    -236.7519   YZZZ       0.0000   ZZZZ   -5308.7703
 -----------------------------------------------------------------
 Calculating analytic gradient of the SCF energy
 Gradient of SCF Energy
            1           2           3           4           5           6
    1  -0.0043258   0.0052468   0.0006325   0.0008045   0.0017819   0.0050152
    2  -0.0000000   0.0000000  -0.0000000  -0.0000000   0.0000000   0.0000000
    3  -0.0039973   0.0018653   0.0014178   0.0004535  -0.0022550   0.0007708
            7           8           9          10          11          12
    1  -0.0039874   0.0087807  -0.0021013  -0.0103218  -0.0089873   0.0074620
    2  -0.0000000   0.0000000  -0.0000000  -0.0000000   0.0000000  -0.0000000
    3  -0.0026982   0.0074123  -0.0152270  -0.0012458   0.0010666   0.0124369
 Max gradient component =       1.523E-02
 RMS gradient           =       4.986E-03
 Gradient time:  CPU 76.32 s  wall 12.83 s
 Geometry Optimization Parameters
   NAtoms,    NIC,     NZ,  NCons,   NDum,   NFix, NCnnct, MaxDiis
       12      78      12       0       0       0       0       0


** GEOMETRY OPTIMIZATION IN DELOCALIZED INTERNAL COORDINATES **
   Searching for a Minimum

   Optimization Cycle:   1

                       Coordinates (Angstroms)
     ATOM                X               Y               Z
      1  C         0.0000000000    0.0000000000    0.0000000000
      2  C         0.0000000000    0.0000000000    1.3948300000
      3  C         1.2079582140    0.0000000000    2.0922450000
      4  C         2.4159164279    0.0000000000    1.3948300000
      5  C         2.4159164279    0.0000000000    0.0000000000
      6  C         1.2079582140    0.0000000000   -0.6974150000
      7  F        -1.1601276309    0.0000000000   -0.6698000000
      8  Br       -1.6373769104    0.0000000000    2.3401700000
      9  I         1.2079582140    0.0000000000    4.1711050000
     10  Cl        3.9062595453    0.0000000000    2.2552800000
     11  Cl        3.9062595453    0.0000000000   -0.8604500000
     12  I         1.2079582140    0.0000000000   -2.7762750000
   Point Group: c1    Number of degrees of freedom:    30


   Energy is -17662.152704922


 Attempting to generate delocalized internal coordinates
 Initial Hessian constructed with Jon Baker's OPTIMIZE code

 21 Hessian modes will be used to form the next step
  Hessian Eigenvalues:
     0.124424    0.124424    0.201019    0.250000    0.250000    0.250000
     0.250000    0.250000    0.250000    0.250000    0.250000    0.250000
     0.334879    0.334879    0.426727    0.426727    0.464882    0.464882
     0.464882    0.464882    0.572947

 Minimum search - taking simple RFO step
 Searching for Lamda that Minimizes Along All modes
 Value Taken    Lamda =  -0.01157695
 Step Taken.  Stepsize is  0.226656

                             Maximum     Tolerance    Cnvgd?
         Gradient           0.033831      0.000300      NO
         Displacement       0.123728      0.001200      NO
         Energy change     *********      0.000001      NO


 New Cartesian Coordinates Obtained by Inverse Iteration

 Displacement from previous Coordinates is:  0.495297
 ----------------------------------------------------------------
             Standard Nuclear Orientation (Angstroms)
    I     Atom           X                Y                Z
 ----------------------------------------------------------------
    1      C       0.0298462706     0.0000000000     0.0162963815
    2      C      -0.0000208912     0.0000000000     1.4053031243
    3      C       1.2109259615     0.0000000000     2.1278763252
    4      C       2.4248246791     0.0000000000     1.4074187303
    5      C       2.4296875236     0.0000000000     0.0011846903
    6      C       1.2151356496     0.0000000000    -0.7066858223
    7      F      -1.1284007482     0.0000000000    -0.6480548667
    8      Br     -1.7261346926     0.0000000000     2.2002772337
    9      I       1.2415702611     0.0000000000     4.2657640122
   10      Cl      3.9527275360     0.0000000000     2.2305167945
   11      Cl      3.9531973785     0.0000000000    -0.8260381516
   12      I       1.0753213328     0.0000000000    -2.8293384515
 ----------------------------------------------------------------
 Nuclear Repulsion Energy =        2706.64269774 hartrees
 There are      110 alpha and      110 beta electrons
 Applying Cartesian multipole field
    Component          Value
    ---------          -----
     (2,0,0)        1.00000E-11
     (0,2,0)        2.00000E-11
     (0,0,2)       -3.00000E-11
 Nucleus-field energy     =    -0.0000001520 hartrees
 Requested basis set is 6-311++G(d,p)
 There are 135 shells and 386 basis functions
 A cutoff of  1.0D-11 yielded   5795 shell pairs
 There are     52863 function pairs (     58484 Cartesian)
 Smallest overlap matrix eigenvalue = 6.97E-07

 Q-Chem warning in module stvman/mkSTV.C, line 318:

 Overlap eigenvalue is smaller than square root of threshold
 Use THRESH >= 12 to get rid of this warning

 Linear dependence detected in AO basis
 Tighter screening thresholds may be required for diffuse basis sets
 Use S2THRESH > 14 and THRESH = 14 in case of SCF convergence issues
 Number of orthogonalized atomic orbitals = 385
 Maximum deviation from orthogonality = 6.055E-10
 Guess MOs from SCF MO coefficient file

 -----------------------------------------------------------------------
  General SCF calculation program by
  Eric Jon Sundstrom, Paul Horn, Yuezhi Mao, Dmitri Zuev, Alec White,
  David Stuck, Shaama M.S., Shane Yost, Joonho Lee, David Small,
  Daniel Levine, Susi Lehtola, Hugh Burton, Evgeny Epifanovsky,
  Bang C. Huynh
 -----------------------------------------------------------------------
 Exchange:     0.2000 Hartree-Fock + 0.0800 Slater + 0.7200 B88
 Correlation:  0.1900 VWN1RPA + 0.8100 LYP
 Using SG-1 standard quadrature grid
 using 6 threads for integral computing
 -------------------------------------------------------
 OpenMP Integral computing Module                
 Release: version 2.0, May 2017, Q-Chem Inc. Pleasanton 
 -------------------------------------------------------
 A restricted SCF calculation will be
 performed using DIIS
 SCF converges when DIIS error is below 1.0e-08
 ---------------------------------------
  Cycle       Energy         DIIS error
 ---------------------------------------
    1  -17662.1467182095      8.61e-04  
    2  -17662.1543062466      2.88e-04  
    3  -17662.1519612316      4.49e-04  
    4  -17662.1557410133      7.59e-05  
    5  -17662.1558344422      1.92e-05  
    6  -17662.1558393009      7.95e-06  
    7  -17662.1558403008      3.90e-06  
    8  -17662.1558405720      6.19e-07  
    9  -17662.1558405779      2.86e-07  
   10  -17662.1558405801      8.42e-08  
   11  -17662.1558405796      3.96e-08  
   12  -17662.1558405818      1.38e-08  
   13  -17662.1558405823      2.27e-09  Convergence criterion met
 ---------------------------------------
 SCF time:   CPU 208.29s  wall 38.00s 
 SCF   energy in the final basis set =   -17662.1558405823
 Total energy in the final basis set =   -17662.1558405823

 --------------------------------------------------------------

                    Orbital Energies (a.u.)
 --------------------------------------------------------------

 Alpha MOs
 -- Occupied --
*****************-482.8596-176.3248-176.3238-165.7288-165.7277-165.7265
********-165.7254-165.7252-101.5853-101.5830 -62.5124 -56.3331 -56.3289
-56.3286 -35.8212 -35.8202 -31.3149 -31.3138 -31.3083 -31.3079 -31.3074
-31.3069 -24.7292 -22.9652 -22.9642 -22.9638 -22.9635 -22.9627 -22.9624
-22.9589 -22.9589 -22.9579 -22.9579 -10.3136 -10.2909 -10.2884 -10.2798
-10.2774 -10.2703  -9.5001  -9.4980  -8.7212  -7.2651  -7.2629  -7.2550
 -7.2540  -7.2528  -7.2519  -6.5536  -6.5394  -6.5386  -6.3704  -6.3694
 -4.7837  -4.7826  -4.7679  -4.7670  -4.7670  -4.7660  -2.6643  -2.6603
 -2.6598  -2.6485  -2.6485  -2.0493  -2.0481  -2.0445  -2.0438  -2.0435
 -2.0428  -2.0302  -2.0302  -2.0294  -2.0292  -1.2757  -0.9587  -0.8979
 -0.8910  -0.8373  -0.7970  -0.7545  -0.7158  -0.6620  -0.6476  -0.6241
 -0.5717  -0.5672  -0.5178  -0.5066  -0.4759  -0.4534  -0.4521  -0.4352
 -0.4187  -0.3914  -0.3877  -0.3775  -0.3626  -0.3397  -0.3388  -0.3235
 -0.3194  -0.2934  -0.2861  -0.2748  -0.2712  -0.2620
 -- Virtual --
 -0.0977  -0.0744  -0.0684  -0.0590  -0.0252  -0.0118   0.0039   0.0144
  0.0283   0.0319   0.0431   0.0506   0.0561   0.0592   0.0628   0.0728
  0.0761   0.0784   0.0892   0.0899   0.0911   0.0996   0.1049   0.1063
  0.1181   0.1221   0.1371   0.1374   0.1455   0.1484   0.1559   0.1591
  0.1685   0.1746   0.1867   0.1920   0.1951   0.1972   0.2007   0.2107
  0.2146   0.2213   0.2313   0.2470   0.2475   0.2492   0.2497   0.2643
  0.2688   0.2728   0.2868   0.3026   0.3108   0.3248   0.3513   0.3740
  0.3814   0.3843   0.3928   0.4024   0.4078   0.4145   0.4173   0.4238
  0.4238   0.4305   0.4323   0.4410   0.4572   0.4657   0.4722   0.4740
  0.4850   0.5002   0.5033   0.5073   0.5145   0.5300   0.5476   0.5503
  0.5504   0.5677   0.5739   0.5873   0.5929   0.5978   0.6041   0.6173
  0.6398   0.6522   0.6631   0.6904   0.6979   0.7309   0.7525   0.7547
  0.7692   0.7705   0.7748   0.8085   0.8155   0.8299   0.8398   0.8416
  0.8426   0.8703   0.9027   0.9140   0.9246   0.9329   0.9369   0.9409
  0.9545   0.9825   0.9965   1.0443   1.0528   1.0756   1.0959   1.1283
  1.1440   1.1672   1.2045   1.2079   1.2544   1.2582   1.2718   1.3184
  1.3454   1.3575   1.3751   1.3946   1.4159   1.4348   1.4522   1.4590
  1.4747   1.4776   1.4893   1.5363   1.5587   1.6016   1.6365   1.7203
  1.7247   1.7418   1.7682   1.8121   1.8140   1.8313   1.8453   1.9005
  2.0091   2.0184   2.0191   2.0935   2.1366   2.1925   2.2103   2.2261
  2.2365   2.2445   2.2637   2.2720   2.2865   2.3227   2.4148   2.4260
  2.4623   2.5196   2.5645   2.5947   2.6915   2.7149   2.7818   2.8111
  2.8224   2.9734   3.0177   3.0302   3.0559   3.0733   3.1624   3.1973
  3.3819   3.4260   3.6320   3.7524   3.7549   3.8089   3.9059   3.9472
  3.9583   3.9606   3.9873   3.9936   4.0073   4.0212   4.0238   4.0558
  4.0774   4.0856   4.1358   4.1629   4.2510   4.2713   4.2878   4.4028
  4.4482   4.5250   4.7896   4.8377   6.0067   6.0183   6.1043   6.1295
  6.1446   6.1570   6.3004   6.4372   6.6973   6.7442   7.5507   7.6711
  7.7483   9.7282   9.8044  23.2244  23.7427  23.7758  23.9057  23.9133
 24.0178  25.7725  25.8528  26.1498  26.1693  26.4998  26.7565  27.8787
 27.9327  28.3439  28.3529  28.4079  28.4185  28.4211  28.4443  28.5199
 28.5246  28.5414  28.5469  28.5533  28.5559  28.6056  28.6209  28.7147
 28.7338  47.9789  66.7693 127.8835 127.8906 127.9424 127.9565 127.9662
127.9702 151.6703 151.7116 215.7151 215.8037 289.7465 289.8670 289.9702
********1901.83391901.8771
 --------------------------------------------------------------

          Ground-State Mulliken Net Atomic Charges

     Atom                 Charge (a.u.)
  ----------------------------------------
      1 C                    -0.849714
      2 C                     0.406335
      3 C                    -0.158473
      4 C                    -0.412102
      5 C                    -0.068858
      6 C                    -0.106029
      7 F                    -0.074400
      8 Br                   -0.145447
      9 I                     0.114387
     10 Cl                    0.594044
     11 Cl                    0.593996
     12 I                     0.106261
  ----------------------------------------
  Sum of atomic charges =     0.000000

 -----------------------------------------------------------------
                    Cartesian Multipole Moments
 -----------------------------------------------------------------
    Charge (ESU x 10^10)
                -0.0000
    Dipole Moment (Debye)
         X       0.1849      Y      -0.0000      Z       0.2464
       Tot       0.3081
    Quadrupole Moments (Debye-Ang)
        XX    -139.5756     XY      -0.0000     YY    -139.9348
        XZ      -1.2662     YZ      -0.0000     ZZ    -129.9882
    Octopole Moments (Debye-Ang^2)
       XXX    -508.7503    XXY       0.0000    XYY    -171.1972
       YYY       0.0000    XXZ    -113.2287    XYZ      -0.0000
       YYZ    -121.2993    XZZ    -160.7834    YZZ      -0.0000
       ZZZ    -339.6986
    Hexadecapole Moments (Debye-Ang^3)
      XXXX   -3722.4520   XXXY       0.0000   XXYY    -680.7893
      XYYY      -0.0000   YYYY    -175.1274   XXXZ    -314.3246
      XXYZ      -0.0000   XYYZ     -97.4153   YYYZ      -0.0000
      XXZZ   -1583.6087   XYZZ      -0.0000   YYZZ   -1030.4544
      XZZZ    -260.0234   YZZZ      -0.0000   ZZZZ   -5381.7356
 -----------------------------------------------------------------
 Calculating analytic gradient of the SCF energy
 Gradient of SCF Energy
            1           2           3           4           5           6
    1  -0.0014333  -0.0041087   0.0002805   0.0052757   0.0044922  -0.0047606
    2   0.0000000   0.0000000   0.0000000   0.0000000  -0.0000000   0.0000000
    3   0.0015402  -0.0069670   0.0039450  -0.0010012  -0.0001016   0.0005863
            7           8           9          10          11          12
    1   0.0017718  -0.0021887   0.0031818  -0.0007707   0.0012870  -0.0030273
    2   0.0000000   0.0000000   0.0000000  -0.0000000   0.0000000  -0.0000000
    3   0.0013061  -0.0032099   0.0054873  -0.0036076   0.0052148  -0.0031924
 Max gradient component =       6.967E-03
 RMS gradient           =       2.786E-03
 Gradient time:  CPU 74.41 s  wall 12.51 s
 Geometry Optimization Parameters
   NAtoms,    NIC,     NZ,  NCons,   NDum,   NFix, NCnnct, MaxDiis
       12      78      12       0       0       0       0       0

 Cartesian Hessian Update
 Hessian updated using BFGS update


** GEOMETRY OPTIMIZATION IN DELOCALIZED INTERNAL COORDINATES **
   Searching for a Minimum

   Optimization Cycle:   2

                       Coordinates (Angstroms)
     ATOM                X               Y               Z
      1  C         0.0298462706    0.0000000000    0.0162963815
      2  C        -0.0000208912    0.0000000000    1.4053031243
      3  C         1.2109259615    0.0000000000    2.1278763252
      4  C         2.4248246791    0.0000000000    1.4074187303
      5  C         2.4296875236    0.0000000000    0.0011846903
      6  C         1.2151356496    0.0000000000   -0.7066858223
      7  F        -1.1284007482    0.0000000000   -0.6480548667
      8  Br       -1.7261346926    0.0000000000    2.2002772337
      9  I         1.2415702611    0.0000000000    4.2657640122
     10  Cl        3.9527275360    0.0000000000    2.2305167945
     11  Cl        3.9531973785    0.0000000000   -0.8260381516
     12  I         1.0753213328    0.0000000000   -2.8293384515
   Point Group: c1    Number of degrees of freedom:    30


   Energy is -17662.155840582

 Hessian updated using BFGS update

 12 Hessian modes will be used to form the next step
  Hessian Eigenvalues:
     0.124286    0.130590    0.200837    0.236398    0.326612    0.332019
     0.335429    0.424474    0.431299    0.462793    0.522708    0.576222

 Minimum search - taking simple RFO step
 Searching for Lamda that Minimizes Along All modes
 Value Taken    Lamda =  -0.00168607
 Step Taken.  Stepsize is  0.065824

                             Maximum     Tolerance    Cnvgd?
         Gradient           0.018977      0.000300      NO
         Displacement       0.044613      0.001200      NO
         Energy change     -0.003136      0.000001      NO


 New Cartesian Coordinates Obtained by Inverse Iteration

 Displacement from previous Coordinates is:  0.160550
 ----------------------------------------------------------------
             Standard Nuclear Orientation (Angstroms)
    I     Atom           X                Y                Z
 ----------------------------------------------------------------
    1      C       0.0297087388     0.0000000000     0.0163525329
    2      C       0.0043010634     0.0000000000     1.4078670189
    3      C       1.2122049369     0.0000000000     2.1204338272
    4      C       2.4267866194     0.0000000000     1.4076739787
    5      C       2.4289797798     0.0000000000    -0.0008657361
    6      C       1.2176568518     0.0000000000    -0.7044789714
    7      F      -1.1295885156     0.0000000000    -0.6486991597
    8      Br     -1.7045142971     0.0000000000     2.2378170211
    9      I       1.2074377871     0.0000000000     4.2455872708
   10      Cl      3.9468811314     0.0000000000     2.2522650193
   11      Cl      3.9327992115     0.0000000000    -0.8677572831
   12      I       1.1060269535     0.0000000000    -2.8216755187
 ----------------------------------------------------------------
 Nuclear Repulsion Energy =        2716.11726018 hartrees
 There are      110 alpha and      110 beta electrons
 Applying Cartesian multipole field
    Component          Value
    ---------          -----
     (2,0,0)        1.00000E-11
     (0,2,0)        2.00000E-11
     (0,0,2)       -3.00000E-11
 Nucleus-field energy     =    -0.0000001520 hartrees
 Requested basis set is 6-311++G(d,p)
 There are 135 shells and 386 basis functions
 A cutoff of  1.0D-11 yielded   5795 shell pairs
 There are     52917 function pairs (     58562 Cartesian)
 Smallest overlap matrix eigenvalue = 6.85E-07

 Q-Chem warning in module stvman/mkSTV.C, line 318:

 Overlap eigenvalue is smaller than square root of threshold
 Use THRESH >= 12 to get rid of this warning

 Linear dependence detected in AO basis
 Tighter screening thresholds may be required for diffuse basis sets
 Use S2THRESH > 14 and THRESH = 14 in case of SCF convergence issues
 Number of orthogonalized atomic orbitals = 385
 Maximum deviation from orthogonality = 1.571E-10
 Guess MOs from SCF MO coefficient file

 -----------------------------------------------------------------------
  General SCF calculation program by
  Eric Jon Sundstrom, Paul Horn, Yuezhi Mao, Dmitri Zuev, Alec White,
  David Stuck, Shaama M.S., Shane Yost, Joonho Lee, David Small,
  Daniel Levine, Susi Lehtola, Hugh Burton, Evgeny Epifanovsky,
  Bang C. Huynh
 -----------------------------------------------------------------------
 Exchange:     0.2000 Hartree-Fock + 0.0800 Slater + 0.7200 B88
 Correlation:  0.1900 VWN1RPA + 0.8100 LYP
 Using SG-1 standard quadrature grid
 using 6 threads for integral computing
 -------------------------------------------------------
 OpenMP Integral computing Module                
 Release: version 2.0, May 2017, Q-Chem Inc. Pleasanton 
 -------------------------------------------------------
 A restricted SCF calculation will be
 performed using DIIS
 SCF converges when DIIS error is below 1.0e-08
 ---------------------------------------
  Cycle       Energy         DIIS error
 ---------------------------------------
    1  -17662.1557491295      2.35e-04  
    2  -17662.1566020542      7.18e-05  
    3  -17662.1564644305      1.11e-04  
    4  -17662.1566926342      2.06e-05  
    5  -17662.1567002622      6.86e-06  
    6  -17662.1567010392      1.98e-06  
    7  -17662.1567010954      1.13e-06  
    8  -17662.1567011184      1.77e-07  
    9  -17662.1567011190      7.48e-08  
   10  -17662.1567011194      1.75e-08  
   11  -17662.1567011205      9.84e-09  Convergence criterion met
 ---------------------------------------
 SCF time:   CPU 178.54s  wall 32.00s 
 SCF   energy in the final basis set =   -17662.1567011205
 Total energy in the final basis set =   -17662.1567011205

 --------------------------------------------------------------

                    Orbital Energies (a.u.)
 --------------------------------------------------------------

 Alpha MOs
 -- Occupied --
*****************-482.8598-176.3246-176.3232-165.7285-165.7271-165.7262
********-165.7248-165.7246-101.5855-101.5834 -62.5126 -56.3333 -56.3291
-56.3288 -35.8210 -35.8196 -31.3146 -31.3132 -31.3081 -31.3077 -31.3068
-31.3063 -24.7292 -22.9650 -22.9636 -22.9635 -22.9632 -22.9621 -22.9618
-22.9587 -22.9587 -22.9573 -22.9573 -10.3141 -10.2910 -10.2888 -10.2792
-10.2756 -10.2695  -9.5002  -9.4982  -8.7214  -7.2652  -7.2632  -7.2551
 -7.2541  -7.2531  -7.2522  -6.5538  -6.5396  -6.5388  -6.3702  -6.3689
 -4.7835  -4.7821  -4.7678  -4.7668  -4.7666  -4.7656  -2.6645  -2.6606
 -2.6600  -2.6487  -2.6487  -2.0492  -2.0477  -2.0444  -2.0437  -2.0431
 -2.0424  -2.0301  -2.0300  -2.0290  -2.0288  -1.2749  -0.9585  -0.8982
 -0.8917  -0.8377  -0.7977  -0.7549  -0.7171  -0.6624  -0.6487  -0.6232
 -0.5722  -0.5673  -0.5173  -0.5067  -0.4760  -0.4536  -0.4518  -0.4356
 -0.4193  -0.3926  -0.3871  -0.3778  -0.3615  -0.3418  -0.3399  -0.3257
 -0.3196  -0.2936  -0.2850  -0.2733  -0.2713  -0.2620
 -- Virtual --
 -0.0969  -0.0732  -0.0662  -0.0599  -0.0247  -0.0115   0.0045   0.0137
  0.0283   0.0314   0.0430   0.0507   0.0558   0.0592   0.0627   0.0729
  0.0757   0.0783   0.0891   0.0898   0.0909   0.0989   0.1048   0.1054
  0.1181   0.1228   0.1370   0.1391   0.1450   0.1494   0.1555   0.1590
  0.1708   0.1759   0.1869   0.1927   0.1951   0.1975   0.2008   0.2102
  0.2135   0.2214   0.2307   0.2480   0.2487   0.2496   0.2516   0.2663
  0.2687   0.2730   0.2870   0.3032   0.3107   0.3264   0.3519   0.3739
  0.3810   0.3832   0.3895   0.4018   0.4069   0.4161   0.4170   0.4224
  0.4250   0.4289   0.4318   0.4409   0.4559   0.4659   0.4685   0.4766
  0.4854   0.4994   0.5029   0.5092   0.5164   0.5313   0.5485   0.5497
  0.5508   0.5674   0.5759   0.5871   0.5959   0.6020   0.6064   0.6184
  0.6354   0.6516   0.6655   0.6966   0.6994   0.7366   0.7527   0.7552
  0.7686   0.7730   0.7754   0.8080   0.8159   0.8292   0.8400   0.8403
  0.8432   0.8682   0.9017   0.9145   0.9235   0.9298   0.9367   0.9396
  0.9576   0.9808   1.0014   1.0455   1.0537   1.0756   1.0957   1.1291
  1.1481   1.1691   1.2010   1.2049   1.2523   1.2571   1.2702   1.3201
  1.3466   1.3595   1.3750   1.4034   1.4161   1.4350   1.4521   1.4602
  1.4777   1.4818   1.4908   1.5361   1.5597   1.6044   1.6328   1.7198
  1.7260   1.7467   1.7648   1.8129   1.8153   1.8364   1.8427   1.9014
  2.0102   2.0185   2.0202   2.0938   2.1409   2.1906   2.2118   2.2246
  2.2379   2.2470   2.2660   2.2730   2.2901   2.3250   2.4162   2.4239
  2.4632   2.5199   2.5649   2.5938   2.6913   2.7153   2.7845   2.8115
  2.8224   2.9737   3.0163   3.0320   3.0596   3.0728   3.1646   3.1971
  3.3824   3.4276   3.6340   3.7525   3.7557   3.8158   3.9017   3.9473
  3.9581   3.9603   3.9873   3.9918   4.0084   4.0220   4.0272   4.0536
  4.0756   4.0864   4.1373   4.1653   4.2529   4.2735   4.2888   4.4026
  4.4536   4.5291   4.7952   4.8360   6.0075   6.0199   6.1058   6.1328
  6.1458   6.1618   6.3006   6.4371   6.6976   6.7431   7.5506   7.6728
  7.7495   9.7328   9.7974  23.2223  23.7539  23.7733  23.9056  23.9285
 24.0194  25.7697  25.8542  26.1331  26.1879  26.5019  26.7541  27.8824
 27.9358  28.3447  28.3544  28.4109  28.4200  28.4220  28.4472  28.5203
 28.5250  28.5416  28.5479  28.5543  28.5567  28.6074  28.6224  28.7160
 28.7354  47.9789  66.7693 127.8842 127.8919 127.9434 127.9587 127.9684
127.9720 151.6738 151.7149 215.7209 215.7953 289.7465 289.8690 289.9715
********1901.83751901.8805
 --------------------------------------------------------------

          Ground-State Mulliken Net Atomic Charges

     Atom                 Charge (a.u.)
  ----------------------------------------
      1 C                    -0.848146
      2 C                     0.356558
      3 C                    -0.193547
      4 C                    -0.304714
      5 C                    -0.087018
      6 C                    -0.087318
      7 F                    -0.079567
      8 Br                   -0.150462
      9 I                     0.112990
     10 Cl                    0.582279
     11 Cl                    0.593426
     12 I                     0.105520
  ----------------------------------------
  Sum of atomic charges =     0.000000

 -----------------------------------------------------------------
                    Cartesian Multipole Moments
 -----------------------------------------------------------------
    Charge (ESU x 10^10)
                -0.0000
    Dipole Moment (Debye)
         X       0.1646      Y       0.0000      Z       0.2558
       Tot       0.3042
    Quadrupole Moments (Debye-Ang)
        XX    -139.8524     XY       0.0000     YY    -139.8873
        XZ      -1.7528     YZ       0.0000     ZZ    -129.8966
    Octopole Moments (Debye-Ang^2)
       XXX    -510.0519    XXY       0.0000    XYY    -171.1987
       YYY       0.0000    XXZ    -114.2138    XYZ       0.0000
       YYZ    -121.2705    XZZ    -161.4990    YZZ       0.0000
       ZZZ    -340.0591
    Hexadecapole Moments (Debye-Ang^3)
      XXXX   -3710.5484   XXXY       0.0000   XXYY    -676.5134
      XYYY       0.0000   YYYY    -175.0025   XXXZ    -292.3747
      XXYZ       0.0000   XYYZ     -89.1923   YYYZ       0.0000
      XXZZ   -1575.6371   XYZZ       0.0000   YYZZ   -1028.9719
      XZZZ    -249.1235   YZZZ       0.0000   ZZZZ   -5381.3467
 -----------------------------------------------------------------
 Calculating analytic gradient of the SCF energy
 Gradient of SCF Energy
            1           2           3           4           5           6
    1  -0.0001344  -0.0000349  -0.0008994   0.0019864   0.0010636  -0.0001881
    2  -0.0000000  -0.0000000   0.0000000  -0.0000000  -0.0000000   0.0000000
    3   0.0004140  -0.0015365   0.0010843   0.0013345  -0.0020878   0.0007595
            7           8           9          10          11          12
    1   0.0007165  -0.0006049  -0.0001427  -0.0004081  -0.0007800  -0.0005739
    2  -0.0000000   0.0000000  -0.0000000  -0.0000000   0.0000000  -0.0000000
    3   0.0003286   0.0001656   0.0012089   0.0002649  -0.0006222  -0.0013138
 Max gradient component =       2.088E-03
 RMS gradient           =       7.844E-04
 Gradient time:  CPU 75.06 s  wall 12.62 s
 Geometry Optimization Parameters
   NAtoms,    NIC,     NZ,  NCons,   NDum,   NFix, NCnnct, MaxDiis
       12      78      12       0       0       0       0       0

 Cartesian Hessian Update
 Hessian updated using BFGS update


** GEOMETRY OPTIMIZATION IN DELOCALIZED INTERNAL COORDINATES **
   Searching for a Minimum

   Optimization Cycle:   3

                       Coordinates (Angstroms)
     ATOM                X               Y               Z
      1  C         0.0297087388    0.0000000000    0.0163525329
      2  C         0.0043010634    0.0000000000    1.4078670189
      3  C         1.2122049369    0.0000000000    2.1204338272
      4  C         2.4267866194    0.0000000000    1.4076739787
      5  C         2.4289797798    0.0000000000   -0.0008657361
      6  C         1.2176568518    0.0000000000   -0.7044789714
      7  F        -1.1295885156    0.0000000000   -0.6486991597
      8  Br       -1.7045142971    0.0000000000    2.2378170211
      9  I         1.2074377871    0.0000000000    4.2455872708
     10  Cl        3.9468811314    0.0000000000    2.2522650193
     11  Cl        3.9327992115    0.0000000000   -0.8677572831
     12  I         1.1060269535    0.0000000000   -2.8216755187
   Point Group: c1    Number of degrees of freedom:    30


   Energy is -17662.156701121

 Hessian updated using BFGS update

 14 Hessian modes will be used to form the next step
  Hessian Eigenvalues:
     0.123786    0.125302    0.200729    0.239955    0.247767    0.326769
     0.334371    0.348622    0.417187    0.430346    0.460964    0.464670
     0.531863    0.572484

 Minimum search - taking simple RFO step
 Searching for Lamda that Minimizes Along All modes
 Value Taken    Lamda =  -0.00011269
 Step Taken.  Stepsize is  0.022601

                             Maximum     Tolerance    Cnvgd?
         Gradient           0.002922      0.000300      NO
         Displacement       0.009427      0.001200      NO
         Energy change     -0.000861      0.000001      NO


 New Cartesian Coordinates Obtained by Inverse Iteration

 Displacement from previous Coordinates is:  0.044260
 ----------------------------------------------------------------
             Standard Nuclear Orientation (Angstroms)
    I     Atom           X                Y                Z
 ----------------------------------------------------------------
    1      C       0.0260591890     0.0000000000     0.0152267634
    2      C       0.0027256838     0.0000000000     1.4079386279
    3      C       1.2113563410     0.0000000000     2.1168248119
    4      C       2.4230830447     0.0000000000     1.4051773752
    5      C       2.4255621759     0.0000000000     0.0006554337
    6      C       1.2158008846     0.0000000000    -0.7042386997
    7      F      -1.1343463060     0.0000000000    -0.6494862394
    8      Br     -1.7010649968     0.0000000000     2.2442592223
    9      I       1.2124292451     0.0000000000     4.2362686464
   10      Cl      3.9459565984     0.0000000000     2.2454107506
   11      Cl      3.9349287916     0.0000000000    -0.8576105100
   12      I       1.1161896098     0.0000000000    -2.8159061823
 ----------------------------------------------------------------
 Nuclear Repulsion Energy =        2719.69307204 hartrees
 There are      110 alpha and      110 beta electrons
 Applying Cartesian multipole field
    Component          Value
    ---------          -----
     (2,0,0)        1.00000E-11
     (0,2,0)        2.00000E-11
     (0,0,2)       -3.00000E-11
 Nucleus-field energy     =    -0.0000001513 hartrees
 Requested basis set is 6-311++G(d,p)
 There are 135 shells and 386 basis functions
 A cutoff of  1.0D-11 yielded   5797 shell pairs
 There are     52917 function pairs (     58559 Cartesian)
 Smallest overlap matrix eigenvalue = 6.80E-07

 Q-Chem warning in module stvman/mkSTV.C, line 318:

 Overlap eigenvalue is smaller than square root of threshold
 Use THRESH >= 12 to get rid of this warning

 Linear dependence detected in AO basis
 Tighter screening thresholds may be required for diffuse basis sets
 Use S2THRESH > 14 and THRESH = 14 in case of SCF convergence issues
 Number of orthogonalized atomic orbitals = 385
 Maximum deviation from orthogonality = 1.634E-10
 Guess MOs from SCF MO coefficient file

 -----------------------------------------------------------------------
  General SCF calculation program by
  Eric Jon Sundstrom, Paul Horn, Yuezhi Mao, Dmitri Zuev, Alec White,
  David Stuck, Shaama M.S., Shane Yost, Joonho Lee, David Small,
  Daniel Levine, Susi Lehtola, Hugh Burton, Evgeny Epifanovsky,
  Bang C. Huynh
 -----------------------------------------------------------------------
 Exchange:     0.2000 Hartree-Fock + 0.0800 Slater + 0.7200 B88
 Correlation:  0.1900 VWN1RPA + 0.8100 LYP
 Using SG-1 standard quadrature grid
 using 6 threads for integral computing
 -------------------------------------------------------
 OpenMP Integral computing Module                
 Release: version 2.0, May 2017, Q-Chem Inc. Pleasanton 
 -------------------------------------------------------
 A restricted SCF calculation will be
 performed using DIIS
 SCF converges when DIIS error is below 1.0e-08
 ---------------------------------------
  Cycle       Energy         DIIS error
 ---------------------------------------
    1  -17662.1566242287      1.06e-04  
    2  -17662.1567232182      3.25e-05  
    3  -17662.1566778559      5.72e-05  
    4  -17662.1567435786      6.04e-06  
    5  -17662.1567440719      1.74e-06  
    6  -17662.1567441095      8.02e-07  
    7  -17662.1567441194      2.93e-07  
    8  -17662.1567441209      7.31e-08  
    9  -17662.1567441216      2.69e-08  
   10  -17662.1567441202      1.09e-08  
   11  -17662.1567441180      4.11e-09  Convergence criterion met
 ---------------------------------------
 SCF time:   CPU 173.08s  wall 32.00s 
 SCF   energy in the final basis set =   -17662.1567441180
 Total energy in the final basis set =   -17662.1567441180

 --------------------------------------------------------------

                    Orbital Energies (a.u.)
 --------------------------------------------------------------

 Alpha MOs
 -- Occupied --
*****************-482.8599-176.3245-176.3230-165.7284-165.7268-165.7261
********-165.7246-165.7244-101.5852-101.5832 -62.5127 -56.3334 -56.3292
-56.3289 -35.8209 -35.8194 -31.3145 -31.3129 -31.3081 -31.3076 -31.3066
-31.3061 -24.7294 -22.9649 -22.9634 -22.9633 -22.9632 -22.9619 -22.9616
-22.9586 -22.9586 -22.9571 -22.9571 -10.3144 -10.2903 -10.2880 -10.2791
-10.2749 -10.2693  -9.5000  -9.4980  -8.7215  -7.2650  -7.2630  -7.2549
 -7.2539  -7.2528  -7.2519  -6.5539  -6.5398  -6.5389  -6.3702  -6.3688
 -4.7835  -4.7819  -4.7678  -4.7668  -4.7664  -4.7654  -2.6646  -2.6607
 -2.6601  -2.6488  -2.6488  -2.0492  -2.0476  -2.0444  -2.0437  -2.0429
 -2.0422  -2.0301  -2.0300  -2.0289  -2.0287  -1.2746  -0.9592  -0.8985
 -0.8915  -0.8380  -0.7983  -0.7552  -0.7180  -0.6625  -0.6489  -0.6232
 -0.5728  -0.5672  -0.5171  -0.5070  -0.4759  -0.4542  -0.4519  -0.4357
 -0.4196  -0.3928  -0.3874  -0.3777  -0.3620  -0.3414  -0.3401  -0.3258
 -0.3198  -0.2936  -0.2850  -0.2729  -0.2714  -0.2617
 -- Virtual --
 -0.0961  -0.0730  -0.0648  -0.0597  -0.0243  -0.0116   0.0047   0.0140
  0.0283   0.0314   0.0430   0.0508   0.0558   0.0593   0.0627   0.0732
  0.0756   0.0784   0.0891   0.0898   0.0908   0.0991   0.1054   0.1054
  0.1181   0.1225   0.1370   0.1389   0.1451   0.1498   0.1562   0.1591
  0.1707   0.1759   0.1874   0.1924   0.1955   0.1978   0.2004   0.2098
  0.2140   0.2220   0.2307   0.2485   0.2488   0.2496   0.2515   0.2667
  0.2690   0.2730   0.2873   0.3034   0.3110   0.3266   0.3521   0.3745
  0.3815   0.3829   0.3899   0.4020   0.4069   0.4173   0.4173   0.4220
  0.4251   0.4302   0.4320   0.4409   0.4551   0.4663   0.4690   0.4770
  0.4854   0.4997   0.5027   0.5097   0.5167   0.5315   0.5487   0.5496
  0.5513   0.5671   0.5769   0.5873   0.5968   0.6030   0.6064   0.6186
  0.6353   0.6516   0.6659   0.6973   0.7010   0.7376   0.7531   0.7558
  0.7697   0.7738   0.7761   0.8079   0.8152   0.8290   0.8401   0.8410
  0.8432   0.8690   0.9019   0.9146   0.9236   0.9305   0.9369   0.9398
  0.9585   0.9813   1.0023   1.0460   1.0538   1.0758   1.0960   1.1293
  1.1489   1.1696   1.2032   1.2051   1.2532   1.2578   1.2702   1.3214
  1.3472   1.3602   1.3758   1.4027   1.4162   1.4356   1.4521   1.4610
  1.4785   1.4835   1.4913   1.5354   1.5601   1.6052   1.6332   1.7203
  1.7263   1.7476   1.7654   1.8142   1.8165   1.8375   1.8434   1.9023
  2.0114   2.0186   2.0213   2.0950   2.1423   2.1911   2.2132   2.2252
  2.2393   2.2487   2.2679   2.2730   2.2910   2.3252   2.4160   2.4251
  2.4646   2.5207   2.5652   2.5941   2.6915   2.7156   2.7862   2.8119
  2.8228   2.9751   3.0168   3.0333   3.0625   3.0727   3.1655   3.1988
  3.3833   3.4286   3.6365   3.7524   3.7560   3.8166   3.9025   3.9473
  3.9578   3.9601   3.9872   3.9920   4.0090   4.0226   4.0282   4.0533
  4.0744   4.0868   4.1380   4.1662   4.2536   4.2740   4.2890   4.4026
  4.4566   4.5319   4.7983   4.8352   6.0078   6.0204   6.1069   6.1345
  6.1470   6.1634   6.3007   6.4371   6.6975   6.7430   7.5506   7.6735
  7.7502   9.7315   9.7990  23.2217  23.7567  23.7774  23.9134  23.9318
 24.0196  25.7706  25.8540  26.1388  26.1831  26.5037  26.7566  27.8843
 27.9377  28.3450  28.3549  28.4120  28.4208  28.4231  28.4478  28.5203
 28.5252  28.5418  28.5484  28.5547  28.5572  28.6080  28.6231  28.7170
 28.7361  47.9793  66.7694 127.8845 127.8924 127.9442 127.9597 127.9691
127.9727 151.6754 151.7166 215.7194 215.7973 289.7466 289.8698 289.9722
********1901.83921901.8823
 --------------------------------------------------------------

          Ground-State Mulliken Net Atomic Charges

     Atom                 Charge (a.u.)
  ----------------------------------------
      1 C                    -0.850071
      2 C                     0.386022
      3 C                    -0.224384
      4 C                    -0.323026
      5 C                    -0.078479
      6 C                    -0.072159
      7 F                    -0.080487
      8 Br                   -0.151102
      9 I                     0.112369
     10 Cl                    0.583312
     11 Cl                    0.593227
     12 I                     0.104780
  ----------------------------------------
  Sum of atomic charges =     0.000000

 -----------------------------------------------------------------
                    Cartesian Multipole Moments
 -----------------------------------------------------------------
    Charge (ESU x 10^10)
                -0.0000
    Dipole Moment (Debye)
         X       0.1660      Y       0.0000      Z       0.2561
       Tot       0.3052
    Quadrupole Moments (Debye-Ang)
        XX    -139.8420     XY       0.0000     YY    -139.8515
        XZ      -1.7925     YZ      -0.0000     ZZ    -129.9733
    Octopole Moments (Debye-Ang^2)
       XXX    -510.9855    XXY       0.0000    XYY    -171.5628
       YYY       0.0000    XXZ    -114.2097    XYZ      -0.0000
       YYZ    -121.2585    XZZ    -161.8855    YZZ      -0.0000
       ZZZ    -340.3935
    Hexadecapole Moments (Debye-Ang^3)
      XXXX   -3713.4222   XXXY       0.0000   XXYY    -677.1411
      XYYY       0.0000   YYYY    -174.9099   XXXZ    -291.0995
      XXYZ      -0.0000   XYYZ     -88.8056   YYYZ      -0.0000
      XXZZ   -1572.8779   XYZZ      -0.0000   YYZZ   -1025.3946
      XZZZ    -249.0939   YZZZ      -0.0000   ZZZZ   -5365.6996
 -----------------------------------------------------------------
 Calculating analytic gradient of the SCF energy
 Gradient of SCF Energy
            1           2           3           4           5           6
    1  -0.0003543   0.0003849  -0.0001797   0.0001042   0.0000654   0.0005956
    2  -0.0000000   0.0000000  -0.0000000  -0.0000000   0.0000000  -0.0000000
    3  -0.0001957   0.0002164  -0.0001481   0.0001851  -0.0003300   0.0005130
            7           8           9          10          11          12
    1  -0.0001887   0.0001061   0.0000807  -0.0002796  -0.0002787  -0.0000559
    2  -0.0000000   0.0000000   0.0000000  -0.0000000   0.0000000   0.0000000
    3   0.0000021   0.0002879  -0.0005490  -0.0004719   0.0003733   0.0001170
 Max gradient component =       5.956E-04
 RMS gradient           =       2.450E-04
 Gradient time:  CPU 74.88 s  wall 12.59 s
 Geometry Optimization Parameters
   NAtoms,    NIC,     NZ,  NCons,   NDum,   NFix, NCnnct, MaxDiis
       12      78      12       0       0       0       0       0

 Cartesian Hessian Update
 Hessian updated using BFGS update


** GEOMETRY OPTIMIZATION IN DELOCALIZED INTERNAL COORDINATES **
   Searching for a Minimum

   Optimization Cycle:   4

                       Coordinates (Angstroms)
     ATOM                X               Y               Z
      1  C         0.0260591890    0.0000000000    0.0152267634
      2  C         0.0027256838    0.0000000000    1.4079386279
      3  C         1.2113563410    0.0000000000    2.1168248119
      4  C         2.4230830447    0.0000000000    1.4051773752
      5  C         2.4255621759    0.0000000000    0.0006554337
      6  C         1.2158008846    0.0000000000   -0.7042386997
      7  F        -1.1343463060    0.0000000000   -0.6494862394
      8  Br       -1.7010649968    0.0000000000    2.2442592223
      9  I         1.2124292451    0.0000000000    4.2362686464
     10  Cl        3.9459565984    0.0000000000    2.2454107506
     11  Cl        3.9349287916    0.0000000000   -0.8576105100
     12  I         1.1161896098    0.0000000000   -2.8159061823
   Point Group: c1    Number of degrees of freedom:    30


   Energy is -17662.156744118

 Hessian updated using BFGS update

 16 Hessian modes will be used to form the next step
  Hessian Eigenvalues:
     0.121459    0.133118    0.199547    0.242716    0.245592    0.272332
     0.321875    0.334346    0.348679    0.428859    0.444858    0.462119
     0.464727    0.491108    0.525974    0.573888

 Minimum search - taking simple RFO step
 Searching for Lamda that Minimizes Along All modes
 Value Taken    Lamda =  -0.00000895
 Step Taken.  Stepsize is  0.005476

                             Maximum     Tolerance    Cnvgd?
         Gradient           0.000846      0.000300      NO
         Displacement       0.002282      0.001200      NO
         Energy change     -0.000043      0.000001      NO


 New Cartesian Coordinates Obtained by Inverse Iteration

 Displacement from previous Coordinates is:  0.010441
 ----------------------------------------------------------------
             Standard Nuclear Orientation (Angstroms)
    I     Atom           X                Y                Z
 ----------------------------------------------------------------
    1      C       0.0267304396     0.0000000000     0.0155518885
    2      C       0.0029567657     0.0000000000     1.4081325618
    3      C       1.2116908558     0.0000000000     2.1177055410
    4      C       2.4234826902     0.0000000000     1.4055000909
    5      C       2.4256469179     0.0000000000     0.0004489493
    6      C       1.2156224246     0.0000000000    -0.7046968841
    7      F      -1.1336610531     0.0000000000    -0.6489701449
    8      Br     -1.7021673862     0.0000000000     2.2415066144
    9      I       1.2126794281     0.0000000000     4.2389060597
   10      Cl      3.9462915838     0.0000000000     2.2471918125
   11      Cl      3.9343508695     0.0000000000    -0.8601636721
   12      I       1.1150567250     0.0000000000    -2.8165928169
 ----------------------------------------------------------------
 Nuclear Repulsion Energy =        2718.85546753 hartrees
 There are      110 alpha and      110 beta electrons
 Applying Cartesian multipole field
    Component          Value
    ---------          -----
     (2,0,0)        1.00000E-11
     (0,2,0)        2.00000E-11
     (0,0,2)       -3.00000E-11
 Nucleus-field energy     =    -0.0000001514 hartrees
 Requested basis set is 6-311++G(d,p)
 There are 135 shells and 386 basis functions
 A cutoff of  1.0D-11 yielded   5797 shell pairs
 There are     52917 function pairs (     58559 Cartesian)
 Smallest overlap matrix eigenvalue = 6.81E-07

 Q-Chem warning in module stvman/mkSTV.C, line 318:

 Overlap eigenvalue is smaller than square root of threshold
 Use THRESH >= 12 to get rid of this warning

 Linear dependence detected in AO basis
 Tighter screening thresholds may be required for diffuse basis sets
 Use S2THRESH > 14 and THRESH = 14 in case of SCF convergence issues
 Number of orthogonalized atomic orbitals = 385
 Maximum deviation from orthogonality = 2.680E-10
 Guess MOs from SCF MO coefficient file

 -----------------------------------------------------------------------
  General SCF calculation program by
  Eric Jon Sundstrom, Paul Horn, Yuezhi Mao, Dmitri Zuev, Alec White,
  David Stuck, Shaama M.S., Shane Yost, Joonho Lee, David Small,
  Daniel Levine, Susi Lehtola, Hugh Burton, Evgeny Epifanovsky,
  Bang C. Huynh
 -----------------------------------------------------------------------
 Exchange:     0.2000 Hartree-Fock + 0.0800 Slater + 0.7200 B88
 Correlation:  0.1900 VWN1RPA + 0.8100 LYP
 Using SG-1 standard quadrature grid
 using 6 threads for integral computing
 -------------------------------------------------------
 OpenMP Integral computing Module                
 Release: version 2.0, May 2017, Q-Chem Inc. Pleasanton 
 -------------------------------------------------------
 A restricted SCF calculation will be
 performed using DIIS
 SCF converges when DIIS error is below 1.0e-08
 ---------------------------------------
  Cycle       Energy         DIIS error
 ---------------------------------------
    1  -17662.1567416348      2.61e-05  
    2  -17662.1567477410      7.56e-06  
    3  -17662.1567454486      1.31e-05  
    4  -17662.1567487321      1.83e-06  
    5  -17662.1567487831      3.85e-07  
    6  -17662.1567487844      1.89e-07  
    7  -17662.1567487853      8.07e-08  
    8  -17662.1567487844      1.35e-08  
    9  -17662.1567487837      5.03e-09  Convergence criterion met
 ---------------------------------------
 SCF time:   CPU 144.09s  wall 27.00s 
 SCF   energy in the final basis set =   -17662.1567487837
 Total energy in the final basis set =   -17662.1567487837

 --------------------------------------------------------------

                    Orbital Energies (a.u.)
 --------------------------------------------------------------

 Alpha MOs
 -- Occupied --
*****************-482.8599-176.3246-176.3230-165.7285-165.7269-165.7262
********-165.7247-165.7245-101.5852-101.5832 -62.5127 -56.3334 -56.3292
-56.3289 -35.8210 -35.8195 -31.3146 -31.3130 -31.3081 -31.3077 -31.3067
-31.3061 -24.7293 -22.9649 -22.9635 -22.9634 -22.9632 -22.9620 -22.9616
-22.9587 -22.9587 -22.9572 -22.9572 -10.3143 -10.2905 -10.2882 -10.2792
-10.2751 -10.2693  -9.5000  -9.4980  -8.7215  -7.2650  -7.2630  -7.2549
 -7.2539  -7.2528  -7.2519  -6.5539  -6.5398  -6.5389  -6.3703  -6.3688
 -4.7835  -4.7819  -4.7678  -4.7669  -4.7665  -4.7655  -2.6646  -2.6607
 -2.6601  -2.6488  -2.6488  -2.0492  -2.0476  -2.0444  -2.0437  -2.0430
 -2.0422  -2.0302  -2.0301  -2.0289  -2.0287  -1.2746  -0.9590  -0.8983
 -0.8914  -0.8380  -0.7983  -0.7552  -0.7179  -0.6625  -0.6488  -0.6232
 -0.5727  -0.5672  -0.5171  -0.5069  -0.4758  -0.4540  -0.4519  -0.4356
 -0.4197  -0.3927  -0.3874  -0.3777  -0.3619  -0.3415  -0.3401  -0.3257
 -0.3198  -0.2936  -0.2850  -0.2730  -0.2714  -0.2618
 -- Virtual --
 -0.0963  -0.0731  -0.0651  -0.0597  -0.0244  -0.0116   0.0046   0.0138
  0.0283   0.0314   0.0430   0.0507   0.0557   0.0593   0.0627   0.0732
  0.0756   0.0783   0.0891   0.0897   0.0908   0.0991   0.1052   0.1054
  0.1181   0.1225   0.1370   0.1390   0.1450   0.1497   0.1561   0.1591
  0.1707   0.1759   0.1873   0.1925   0.1954   0.1978   0.2004   0.2098
  0.2139   0.2219   0.2307   0.2484   0.2487   0.2496   0.2515   0.2666
  0.2690   0.2731   0.2873   0.3035   0.3110   0.3266   0.3521   0.3744
  0.3813   0.3829   0.3899   0.4020   0.4069   0.4171   0.4172   0.4221
  0.4251   0.4299   0.4319   0.4409   0.4554   0.4662   0.4690   0.4769
  0.4855   0.4996   0.5027   0.5096   0.5167   0.5314   0.5487   0.5496
  0.5512   0.5671   0.5766   0.5873   0.5966   0.6027   0.6064   0.6185
  0.6355   0.6516   0.6659   0.6970   0.7007   0.7375   0.7531   0.7557
  0.7696   0.7738   0.7759   0.8080   0.8154   0.8290   0.8402   0.8409
  0.8433   0.8688   0.9018   0.9145   0.9236   0.9303   0.9369   0.9396
  0.9584   0.9811   1.0020   1.0459   1.0540   1.0757   1.0960   1.1292
  1.1487   1.1694   1.2027   1.2050   1.2528   1.2576   1.2700   1.3210
  1.3471   1.3600   1.3758   1.4031   1.4162   1.4354   1.4522   1.4609
  1.4785   1.4831   1.4911   1.5355   1.5599   1.6051   1.6330   1.7202
  1.7261   1.7473   1.7654   1.8139   1.8163   1.8371   1.8435   1.9020
  2.0111   2.0186   2.0211   2.0948   2.1417   2.1911   2.2129   2.2250
  2.2389   2.2484   2.2673   2.2730   2.2907   2.3251   2.4160   2.4247
  2.4644   2.5204   2.5651   2.5938   2.6914   2.7155   2.7858   2.8118
  2.8227   2.9750   3.0166   3.0331   3.0620   3.0725   3.1652   3.1984
  3.3830   3.4282   3.6359   3.7524   3.7560   3.8162   3.9025   3.9473
  3.9579   3.9600   3.9872   3.9920   4.0089   4.0225   4.0279   4.0534
  4.0747   4.0868   4.1378   4.1661   4.2535   4.2739   4.2889   4.4026
  4.4561   4.5314   4.7975   4.8354   6.0078   6.0203   6.1067   6.1341
  6.1468   6.1632   6.3007   6.4371   6.6975   6.7431   7.5506   7.6733
  7.7501   9.7316   9.7984  23.2217  23.7560  23.7768  23.9124  23.9310
 24.0195  25.7704  25.8540  26.1375  26.1840  26.5032  26.7553  27.8839
 27.9374  28.3450  28.3547  28.4117  28.4207  28.4229  28.4477  28.5203
 28.5251  28.5417  28.5483  28.5546  28.5570  28.6079  28.6230  28.7168
 28.7360  47.9793  66.7693 127.8845 127.8922 127.9440 127.9594 127.9689
127.9727 151.6751 151.7163 215.7196 215.7966 289.7465 289.8696 289.9721
********1901.83891901.8820
 --------------------------------------------------------------

          Ground-State Mulliken Net Atomic Charges

     Atom                 Charge (a.u.)
  ----------------------------------------
      1 C                    -0.851821
      2 C                     0.379626
      3 C                    -0.219470
      4 C                    -0.322440
      5 C                    -0.076571
      6 C                    -0.072347
      7 F                    -0.080162
      8 Br                   -0.150746
      9 I                     0.112562
     10 Cl                    0.583108
     11 Cl                    0.593171
     12 I                     0.105089
  ----------------------------------------
  Sum of atomic charges =     0.000000

 -----------------------------------------------------------------
                    Cartesian Multipole Moments
 -----------------------------------------------------------------
    Charge (ESU x 10^10)
                -0.0000
    Dipole Moment (Debye)
         X       0.1618      Y      -0.0000      Z       0.2532
       Tot       0.3005
    Quadrupole Moments (Debye-Ang)
        XX    -139.8646     XY      -0.0000     YY    -139.8589
        XZ      -1.7874     YZ      -0.0000     ZZ    -129.9500
    Octopole Moments (Debye-Ang^2)
       XXX    -511.0858    XXY       0.0000    XYY    -171.5445
       YYY      -0.0000    XXZ    -114.2349    XYZ      -0.0000
       YYZ    -121.2793    XZZ    -161.7604    YZZ      -0.0000
       ZZZ    -340.3623
    Hexadecapole Moments (Debye-Ang^3)
      XXXX   -3714.2899   XXXY       0.0000   XXYY    -677.1955
      XYYY      -0.0000   YYYY    -174.9261   XXXZ    -291.8832
      XXYZ      -0.0000   XYYZ     -89.0482   YYYZ      -0.0000
      XXZZ   -1573.4878   XYZZ      -0.0000   YYZZ   -1026.1370
      XZZZ    -249.2920   YZZZ      -0.0000   ZZZZ   -5368.7087
 -----------------------------------------------------------------
 Calculating analytic gradient of the SCF energy
 Gradient of SCF Energy
            1           2           3           4           5           6
    1  -0.0001743   0.0000708  -0.0000194   0.0001084   0.0000274   0.0001420
    2  -0.0000000   0.0000000  -0.0000000  -0.0000000   0.0000000  -0.0000000
    3  -0.0000704  -0.0000345  -0.0000047   0.0001998  -0.0003330   0.0002539
            7           8           9          10          11          12
    1  -0.0000150   0.0000364   0.0001631  -0.0001010  -0.0001732  -0.0000652
    2  -0.0000000  -0.0000000  -0.0000000  -0.0000000   0.0000000  -0.0000000
    3   0.0000892   0.0000373  -0.0000174  -0.0001028  -0.0000217   0.0000042
 Max gradient component =       3.330E-04
 RMS gradient           =       1.032E-04
 Gradient time:  CPU 74.93 s  wall 12.60 s
 Geometry Optimization Parameters
   NAtoms,    NIC,     NZ,  NCons,   NDum,   NFix, NCnnct, MaxDiis
       12      78      12       0       0       0       0       0

 Cartesian Hessian Update
 Hessian updated using BFGS update


** GEOMETRY OPTIMIZATION IN DELOCALIZED INTERNAL COORDINATES **
   Searching for a Minimum

   Optimization Cycle:   5

                       Coordinates (Angstroms)
     ATOM                X               Y               Z
      1  C         0.0267304396    0.0000000000    0.0155518885
      2  C         0.0029567657    0.0000000000    1.4081325618
      3  C         1.2116908558    0.0000000000    2.1177055410
      4  C         2.4234826902    0.0000000000    1.4055000909
      5  C         2.4256469179    0.0000000000    0.0004489493
      6  C         1.2156224246    0.0000000000   -0.7046968841
      7  F        -1.1336610531    0.0000000000   -0.6489701449
      8  Br       -1.7021673862    0.0000000000    2.2415066144
      9  I         1.2126794281    0.0000000000    4.2389060597
     10  Cl        3.9462915838    0.0000000000    2.2471918125
     11  Cl        3.9343508695    0.0000000000   -0.8601636721
     12  I         1.1150567250    0.0000000000   -2.8165928169
   Point Group: c1    Number of degrees of freedom:    30


   Energy is -17662.156748784

 Hessian updated using BFGS update

 17 Hessian modes will be used to form the next step
  Hessian Eigenvalues:
     0.121266    0.130535    0.199524    0.217427    0.243501    0.248141
     0.299108    0.310055    0.334354    0.348511    0.428341    0.442135
     0.460747    0.462249    0.503832    0.541214    0.578834

 Minimum search - taking simple RFO step
 Searching for Lamda that Minimizes Along All modes
 Value Taken    Lamda =   0.00000000
 Step Taken.  Stepsize is  0.001755

                             Maximum     Tolerance    Cnvgd?
         Gradient           0.000191      0.000300     YES
         Displacement       0.000794      0.001200     YES
         Energy change     -0.000005      0.000001      NO


                       Distance Matrix (Angstroms)
             C (  1)   C (  2)   C (  3)   C (  4)   C (  5)   C (  6)
   C (  2)  1.392784
   C (  3)  2.413127  1.401618
   C (  4)  2.770628  2.420527  1.405587
   C (  5)  2.398964  2.801964  2.440587  1.405053
   C (  6)  1.390044  2.436105  2.822405  2.431431  1.400496
   F (  7)  1.337198  2.350228  3.627006  4.107812  3.618068  2.349944
   Br(  8)  2.818504  1.897883  2.916487  4.209501  4.696934  4.146518
   I (  9)  4.386707  3.078426  2.121201  3.081271  4.408606  4.943604
   Cl( 10)  4.510341  4.031614  2.737665  1.739940  2.712971  4.021219
   Cl( 11)  4.004544  4.538835  4.034920  2.723225  1.736906  2.723170
   I ( 12)  3.034056  4.368646  4.935245  4.420186  3.106987  2.114289
             F (  7)   Br(  8)   I (  9)   Cl( 10)   Cl( 11)
   Br(  8)  2.945854
   I (  9)  5.421868  3.533544
   Cl( 10)  5.847536  5.648462  3.382242
   Cl( 11)  5.072410  6.433560  5.779966  3.107378
   I ( 12)  3.123351  5.789743  7.056174  5.801535  3.431623

 Final energy is   -17662.156748783673     


 ******************************
 **  OPTIMIZATION CONVERGED  **
 ******************************

                       Coordinates (Angstroms)
     ATOM                X               Y               Z
      1  C         0.0267304396    0.0000000000    0.0155518885
      2  C         0.0029567657    0.0000000000    1.4081325618
      3  C         1.2116908558    0.0000000000    2.1177055410
      4  C         2.4234826902    0.0000000000    1.4055000909
      5  C         2.4256469179    0.0000000000    0.0004489493
      6  C         1.2156224246    0.0000000000   -0.7046968841
      7  F        -1.1336610531    0.0000000000   -0.6489701449
      8  Br       -1.7021673862    0.0000000000    2.2415066144
      9  I         1.2126794281    0.0000000000    4.2389060597
     10  Cl        3.9462915838    0.0000000000    2.2471918125
     11  Cl        3.9343508695    0.0000000000   -0.8601636721
     12  I         1.1150567250    0.0000000000   -2.8165928169

Z-matrix Print:
$molecule
0 1
I 
C  1 2.121201
C  2 1.401618 1 120.441260
C  3 1.392784 2 119.436519 1 -180.000000 0
F  4 1.337198 3 118.820457 2 -180.000000 0
C  4 1.390044 3 122.186155 2 -0.000000 0
C  6 1.400496 4 118.560247 3 -0.000000 0
C  7 1.405053 6 120.143384 4 -0.000000 0
Cl 7 1.736906 6 120.066555 4 -180.000000 0
Cl 8 1.739940 7 118.842191 6 -180.000000 0
Br 3 1.897883 2 123.538515 1 -0.000000 0
I  6 2.114289 4 118.481826 3 -180.000000 0
$end


 --------------------------------------------------------------

                    Orbital Energies (a.u.)
 --------------------------------------------------------------

 Alpha MOs
 -- Occupied --
*****************-482.8599-176.3246-176.3230-165.7285-165.7269-165.7262
********-165.7247-165.7245-101.5852-101.5832 -62.5127 -56.3334 -56.3292
-56.3289 -35.8210 -35.8195 -31.3146 -31.3130 -31.3081 -31.3077 -31.3067
-31.3061 -24.7293 -22.9649 -22.9635 -22.9634 -22.9632 -22.9620 -22.9616
-22.9587 -22.9587 -22.9572 -22.9572 -10.3143 -10.2905 -10.2882 -10.2792
-10.2751 -10.2693  -9.5000  -9.4980  -8.7215  -7.2650  -7.2630  -7.2549
 -7.2539  -7.2528  -7.2519  -6.5539  -6.5398  -6.5389  -6.3703  -6.3688
 -4.7835  -4.7819  -4.7678  -4.7669  -4.7665  -4.7655  -2.6646  -2.6607
 -2.6601  -2.6488  -2.6488  -2.0492  -2.0476  -2.0444  -2.0437  -2.0430
 -2.0422  -2.0302  -2.0301  -2.0289  -2.0287  -1.2746  -0.9590  -0.8983
 -0.8914  -0.8380  -0.7983  -0.7552  -0.7179  -0.6625  -0.6488  -0.6232
 -0.5727  -0.5672  -0.5171  -0.5069  -0.4758  -0.4540  -0.4519  -0.4356
 -0.4197  -0.3927  -0.3874  -0.3777  -0.3619  -0.3415  -0.3401  -0.3257
 -0.3198  -0.2936  -0.2850  -0.2730  -0.2714  -0.2618
 -- Virtual --
 -0.0963  -0.0731  -0.0651  -0.0597  -0.0244  -0.0116   0.0046   0.0138
  0.0283   0.0314   0.0430   0.0507   0.0557   0.0593   0.0627   0.0732
  0.0756   0.0783   0.0891   0.0897   0.0908   0.0991   0.1052   0.1054
  0.1181   0.1225   0.1370   0.1390   0.1450   0.1497   0.1561   0.1591
  0.1707   0.1759   0.1873   0.1925   0.1954   0.1978   0.2004   0.2098
  0.2139   0.2219   0.2307   0.2484   0.2487   0.2496   0.2515   0.2666
  0.2690   0.2731   0.2873   0.3035   0.3110   0.3266   0.3521   0.3744
  0.3813   0.3829   0.3899   0.4020   0.4069   0.4171   0.4172   0.4221
  0.4251   0.4299   0.4319   0.4409   0.4554   0.4662   0.4690   0.4769
  0.4855   0.4996   0.5027   0.5096   0.5167   0.5314   0.5487   0.5496
  0.5512   0.5671   0.5766   0.5873   0.5966   0.6027   0.6064   0.6185
  0.6355   0.6516   0.6659   0.6970   0.7007   0.7375   0.7531   0.7557
  0.7696   0.7738   0.7759   0.8080   0.8154   0.8290   0.8402   0.8409
  0.8433   0.8688   0.9018   0.9145   0.9236   0.9303   0.9369   0.9396
  0.9584   0.9811   1.0020   1.0459   1.0540   1.0757   1.0960   1.1292
  1.1487   1.1694   1.2027   1.2050   1.2528   1.2576   1.2700   1.3210
  1.3471   1.3600   1.3758   1.4031   1.4162   1.4354   1.4522   1.4609
  1.4785   1.4831   1.4911   1.5355   1.5599   1.6051   1.6330   1.7202
  1.7261   1.7473   1.7654   1.8139   1.8163   1.8371   1.8435   1.9020
  2.0111   2.0186   2.0211   2.0948   2.1417   2.1911   2.2129   2.2250
  2.2389   2.2484   2.2673   2.2730   2.2907   2.3251   2.4160   2.4247
  2.4644   2.5204   2.5651   2.5938   2.6914   2.7155   2.7858   2.8118
  2.8227   2.9750   3.0166   3.0331   3.0620   3.0725   3.1652   3.1984
  3.3830   3.4282   3.6359   3.7524   3.7560   3.8162   3.9025   3.9473
  3.9579   3.9600   3.9872   3.9920   4.0089   4.0225   4.0279   4.0534
  4.0747   4.0868   4.1378   4.1661   4.2535   4.2739   4.2889   4.4026
  4.4561   4.5314   4.7975   4.8354   6.0078   6.0203   6.1067   6.1341
  6.1468   6.1632   6.3007   6.4371   6.6975   6.7431   7.5506   7.6733
  7.7501   9.7316   9.7984  23.2217  23.7560  23.7768  23.9124  23.9310
 24.0195  25.7704  25.8540  26.1375  26.1840  26.5032  26.7553  27.8839
 27.9374  28.3450  28.3547  28.4117  28.4207  28.4229  28.4477  28.5203
 28.5251  28.5417  28.5483  28.5546  28.5570  28.6079  28.6230  28.7168
 28.7360  47.9793  66.7693 127.8845 127.8922 127.9440 127.9594 127.9689
127.9727 151.6751 151.7163 215.7196 215.7966 289.7465 289.8696 289.9721
********1901.83891901.8820
 --------------------------------------------------------------

          Ground-State Mulliken Net Atomic Charges

     Atom                 Charge (a.u.)
  ----------------------------------------
      1 C                    -0.851821
      2 C                     0.379626
      3 C                    -0.219470
      4 C                    -0.322440
      5 C                    -0.076571
      6 C                    -0.072347
      7 F                    -0.080162
      8 Br                   -0.150746
      9 I                     0.112562
     10 Cl                    0.583108
     11 Cl                    0.593171
     12 I                     0.105089
  ----------------------------------------
  Sum of atomic charges =     0.000000

 -----------------------------------------------------------------
                    Cartesian Multipole Moments
 -----------------------------------------------------------------
    Charge (ESU x 10^10)
                -0.0000
    Dipole Moment (Debye)
         X       0.1618      Y      -0.0000      Z       0.2532
       Tot       0.3005
    Quadrupole Moments (Debye-Ang)
        XX    -139.8646     XY      -0.0000     YY    -139.8589
        XZ      -1.7874     YZ      -0.0000     ZZ    -129.9500
    Octopole Moments (Debye-Ang^2)
       XXX    -511.0858    XXY       0.0000    XYY    -171.5445
       YYY      -0.0000    XXZ    -114.2349    XYZ      -0.0000
       YYZ    -121.2793    XZZ    -161.7604    YZZ      -0.0000
       ZZZ    -340.3623
    Hexadecapole Moments (Debye-Ang^3)
      XXXX   -3714.2899   XXXY       0.0000   XXYY    -677.1955
      XYYY      -0.0000   YYYY    -174.9261   XXXZ    -291.8832
      XXYZ      -0.0000   XYYZ     -89.0482   YYYZ      -0.0000
      XXZZ   -1573.4878   XYZZ      -0.0000   YYZZ   -1026.1370
      XZZZ    -249.2920   YZZZ      -0.0000   ZZZZ   -5368.7087
 -----------------------------------------------------------------
Archival summary:
1\1\february\OPT\ProcedureUnspecified\BasisUnspecified\2r1l216\taweetha\MonDec209:16:472019MonDec209:16:472019\0\\#,OPT,ProcedureUnspecified,BasisUnspecified,\\0,1\I\C,1,2.1212\C,2,1.40162,1,120.441\C,3,1.39278,2,119.437,1,-180,0\F,4,1.3372,3,118.82,2,-180,0\C,4,1.39004,3,122.186,2,-0,0\C,6,1.4005,4,118.56,3,-0,0\C,7,1.40505,6,120.143,4,-0,0\Cl,7,1.73691,6,120.067,4,-180,0\Cl,8,1.73994,7,118.842,6,-180,0\Br,3,1.89788,2,123.539,1,-0,0\I,6,2.11429,4,118.482,3,-180,0\\\@

 Total job time:  235.56s(wall), 1308.40s(cpu) 
 Mon Dec  2 09:16:47 2019

        *************************************************************
        *                                                           *
        *  Thank you very much for using Q-Chem.  Have a nice day.  *
        *                                                           *
        *************************************************************


 
User input: 2 of 2 
 
                  Welcome to Q-Chem
     A Quantum Leap Into The Future Of Chemistry


 Q-Chem 5.2 (devel), Q-Chem, Inc., Pleasanton, CA (2019)

 Yihan Shao,  Zhengting Gan,  E. Epifanovsky,  A. T. B. Gilbert,  M. Wormit,  
 J. Kussmann,  A. W. Lange,  A. Behn,  Jia Deng,  Xintian Feng,  D. Ghosh,  
 M. Goldey,  P. R. Horn,  L. D. Jacobson,  I. Kaliman,  T. Kus,  A. Landau,  
 Jie Liu,  E. I. Proynov,  R. M. Richard,  R. P. Steele,  E. J. Sundstrom,  
 H. L. Woodcock III,  P. M. Zimmerman,  D. Zuev,  B. Albrecht,  E. Alguire,  
 S. A. Baeppler,  D. Barton,  Z. Benda,  Y. A. Bernard,  E. J. Berquist,  
 K. B. Bravaya,  H. Burton,  D. Casanova,  Chun-Min Chang,  Yunqing Chen,  
 A. Chien,  K. D. Closser,  M. P. Coons,  S. Coriani,  S. Dasgupta,  
 A. L. Dempwolff,  M. Diedenhofen,  Hainam Do,  R. G. Edgar,  Po-Tung Fang,  
 S. Faraji,  S. Fatehi,  Qingguo Feng,  K. D. Fenk,  J. Fosso-Tande,  
 J. Gayvert,  Qinghui Ge,  A. Ghysels,  G. Gidofalvi,  J. Gomes,  
 J. Gonthier,  A. Gunina,  D. Hait,  M. W. D. Hanson-Heine,  
 P. H. P. Harbach,  A. W. Hauser,  M. F. Herbst,  J. E. Herr,  
 E. G. Hohenstein,  Z. C. Holden,  Kerwin Hui,  B. C. Huynh,  T.-C. Jagau,  
 Hyunjun Ji,  B. Kaduk,  K. Khistyaev,  Jaehoon Kim,  P. Klunzinger,  K. Koh,  
 D. Kosenkov,  L. Koulias,  T. Kowalczyk,  C. M. Krauter,  A. Kunitsa,  
 Ka Un Lao,  A. Laurent,  K. V. Lawler,  Joonho Lee,  D. Lefrancois,  
 S. Lehtola,  D. S. Levine,  Yi-Pei Li,  You-Sheng Lin,  Fenglai Liu,  
 E. Livshits,  A. Luenser,  P. Manohar,  E. Mansoor,  S. F. Manzer,  
 Shan-Ping Mao,  Yuezhi Mao,  N. Mardirossian,  A. V. Marenich,  
 T. Markovich,  L. A. Martinez-Martinez,  S. A. Maurer,  N. J. Mayhall,  
 S. C. McKenzie,  J.-M. Mewes,  P. Morgante,  A. F. Morrison,  
 J. W. Mullinax,  K. Nanda,  T. S. Nguyen-Beck,  R. Olivares-Amaya,  
 J. A. Parkhill,  Zheng Pei,  T. M. Perrine,  F. Plasser,  P. Pokhilko,  
 S. Prager,  A. Prociuk,  E. Ramos,  D. R. Rehn,  F. Rob,  M. Scheurer,  
 M. Schneider,  N. Sergueev,  S. M. Sharada,  S. Sharma,  D. W. Small,  
 T. Stauch,  T. Stein,  Yu-Chuan Su,  A. J. W. Thom,  A. Tkatchenko,  
 T. Tsuchimochi,  N. M. Tubman,  L. Vogt,  M. L. Vidal,  O. Vydrov,  
 M. A. Watson,  J. Wenzel,  M. de Wergifosse,  T. A. Wesolowski,  A. White,  
 J. Witte,  A. Yamada,  Jun Yang,  K. Yao,  S. Yeganeh,  S. R. Yost,  
 Zhi-Qiang You,  A. Zech,  Igor Ying Zhang,  Xing Zhang,  Yan Zhao,  
 Ying Zhu,  B. R. Brooks,  G. K. L. Chan,  C. J. Cramer,  M. S. Gordon,  
 W. J. Hehre,  A. Klamt,  M. W. Schmidt,  C. D. Sherrill,  D. G. Truhlar,  
 A. Aspuru-Guzik,  R. Baer,  A. T. Bell,  N. A. Besley,  Jeng-Da Chai,  
 A. E. DePrince, III,  R. A. DiStasio Jr.,  A. Dreuw,  B. D. Dunietz,  
 T. R. Furlani,  Chao-Ping Hsu,  Yousung Jung,  Jing Kong,  D. S. Lambrecht,  
 WanZhen Liang,  C. Ochsenfeld,  V. A. Rassolov,  L. V. Slipchenko,  
 J. E. Subotnik,  T. Van Voorhis,  J. M. Herbert,  A. I. Krylov,  
 P. M. W. Gill,  M. Head-Gordon

 Contributors to earlier versions of Q-Chem not listed above: 
 R. D. Adamson,  B. Austin,  J. Baker,  G. J. O. Beran,  K. Brandhorst,  
 S. T. Brown,  E. F. C. Byrd,  A. K. Chakraborty,  C.-L. Cheng,  
 Siu Hung Chien,  D. M. Chipman,  D. L. Crittenden,  H. Dachsel,  
 R. J. Doerksen,  A. D. Dutoi,  L. Fusti-Molnar,  W. A. Goddard III,  
 A. Golubeva-Zadorozhnaya,  S. R. Gwaltney,  G. Hawkins,  A. Heyden,  
 S. Hirata,  G. Kedziora,  F. J. Keil,  C. Kelley,  Jihan Kim,  R. A. King,  
 R. Z. Khaliullin,  P. P. Korambath,  W. Kurlancheek,  A. M. Lee,  M. S. Lee,  
 S. V. Levchenko,  Ching Yeh Lin,  D. Liotard,  R. C. Lochan,  I. Lotan,  
 P. E. Maslen,  N. Nair,  D. P. O'Neill,  D. Neuhauser,  E. Neuscamman,  
 C. M. Oana,  R. Olson,  B. Peters,  R. Peverati,  P. A. Pieniazek,  
 Y. M. Rhee,  J. Ritchie,  M. A. Rohrdanz,  E. Rosta,  N. J. Russ,  
 H. F. Schaefer III,  N. E. Schultz,  N. Shenvi,  A. C. Simmonett,  A. Sodt,  
 D. Stuck,  K. S. Thanthiriwatte,  V. Vanovschi,  Tao Wang,  A. Warshel,  
 C. F. Williams,  Q. Wu,  X. Xu,  W. Zhang

 Please cite Q-Chem as follows:
 Y. Shao et al., Mol. Phys. 113, 184-215 (2015)
 DOI: 10.1080/00268976.2014.952696

 Q-Chem 5.2.1 for Intel X86 EM64T Linux

 Parts of Q-Chem use Armadillo 8.300.2 (Tropical Shenanigans).
 http://arma.sourceforge.net/

 Q-Chem begins on Mon Dec  2 09:16:47 2019  

Host: 
0

     Scratch files written to /scratch/taweetham/qchem1952//
NAlpha2: 220
NElect   220
Mult     1
The previous job contains 0 fragments, simply inherited here

Checking the input file for inconsistencies... 	...done.

--------------------------------------------------------------
User input:
--------------------------------------------------------------

$MOLECULE
READ
$END

$REM
   JOB_TYPE 	FREQUENCY
   BASIS 	6-311++G**
   METHOD	B3LYP	
$END


--------------------------------------------------------------
 ----------------------------------------------------------------
             Standard Nuclear Orientation (Angstroms)
    I     Atom           X                Y                Z
 ----------------------------------------------------------------
    1      C       0.7577497630    -1.1185160555     0.0000000000
    2      C      -0.6284996437    -0.9837618284     0.0000000000
    3      C      -1.1960035749     0.2978274980     0.0000000000
    4      C      -0.3506057315     1.4207605057    -0.0000000000
    5      C       1.0455756640     1.2631188072    -0.0000000000
    6      C       1.6085344191    -0.0192490654    -0.0000000000
    7      F       1.2859928818    -2.3469529308     0.0000000000
    8      Br     -1.6503850317    -2.5830463367     0.0000000000
    9      I      -3.3033294612     0.5400468748     0.0000000000
   10      Cl     -1.0136525244     3.0294123733    -0.0000000000
   11      Cl      2.0721846699     2.6641597226    -0.0000000000
   12      I       3.6952915050    -0.3593413396    -0.0000000000
 ----------------------------------------------------------------
 Molecular Point Group                 Cs    NOp =  2
 Largest Abelian Subgroup              Cs    NOp =  2
 Nuclear Repulsion Energy =        2718.85546753 hartrees
 There are      110 alpha and      110 beta electrons
 Requested basis set is 6-311++G(d,p)
 There are 135 shells and 386 basis functions

 Total QAlloc Memory Limit   2000 MB
 Mega-Array Size       188 MB
 MEM_STATIC part       192 MB

                       Distance Matrix (Angstroms)
             C (  1)   C (  2)   C (  3)   C (  4)   C (  5)   C (  6)
   C (  2)  1.392784
   C (  3)  2.413127  1.401618
   C (  4)  2.770628  2.420527  1.405587
   C (  5)  2.398964  2.801964  2.440587  1.405053
   C (  6)  1.390044  2.436105  2.822405  2.431431  1.400496
   F (  7)  1.337198  2.350228  3.627006  4.107812  3.618068  2.349944
   Br(  8)  2.818504  1.897883  2.916487  4.209501  4.696934  4.146518
   I (  9)  4.386707  3.078426  2.121201  3.081271  4.408606  4.943604
   Cl( 10)  4.510341  4.031614  2.737665  1.739940  2.712971  4.021219
   Cl( 11)  4.004544  4.538835  4.034920  2.723225  1.736906  2.723170
   I ( 12)  3.034056  4.368646  4.935245  4.420186  3.106987  2.114289
             F (  7)   Br(  8)   I (  9)   Cl( 10)   Cl( 11)
   Br(  8)  2.945854
   I (  9)  5.421868  3.533544
   Cl( 10)  5.847536  5.648462  3.382242
   Cl( 11)  5.072410  6.433560  5.779966  3.107378
   I ( 12)  3.123351  5.789743  7.056174  5.801535  3.431623

 A cutoff of  1.0D-11 yielded   5797 shell pairs
 There are     52917 function pairs (     58559 Cartesian)
 Smallest overlap matrix eigenvalue = 6.81E-07

 Q-Chem warning in module stvman/mkSTV.C, line 318:

 Overlap eigenvalue is smaller than square root of threshold
 Use THRESH >= 12 to get rid of this warning

 Linear dependence detected in AO basis
 Tighter screening thresholds may be required for diffuse basis sets
 Use S2THRESH > 14 and THRESH = 14 in case of SCF convergence issues
 Number of orthogonalized atomic orbitals = 385
 Maximum deviation from orthogonality = 1.586E-10
 Guess from superposition of atomic densities
 Warning:  Energy on first SCF cycle will be non-variational
 SAD guess density has 220.000000 electrons

 -----------------------------------------------------------------------
  General SCF calculation program by
  Eric Jon Sundstrom, Paul Horn, Yuezhi Mao, Dmitri Zuev, Alec White,
  David Stuck, Shaama M.S., Shane Yost, Joonho Lee, David Small,
  Daniel Levine, Susi Lehtola, Hugh Burton, Evgeny Epifanovsky,
  Bang C. Huynh
 -----------------------------------------------------------------------
 Exchange:     0.2000 Hartree-Fock + 0.0800 Slater + 0.7200 B88
 Correlation:  0.1900 VWN1RPA + 0.8100 LYP
 Using SG-1 standard quadrature grid
 using 6 threads for integral computing
 -------------------------------------------------------
 OpenMP Integral computing Module                
 Release: version 2.0, May 2017, Q-Chem Inc. Pleasanton 
 -------------------------------------------------------
 A restricted SCF calculation will be
 performed using DIIS
 SCF converges when DIIS error is below 1.0e-08
 ---------------------------------------
  Cycle       Energy         DIIS error
 ---------------------------------------
    1  -17664.5353972719      2.92e-02  
    2  -17662.1124067124      1.90e-03  
    3  -17662.0769015362      2.29e-03  
    4  -17662.1450815472      7.33e-04  
    5  -17662.1556631478      2.13e-04  
    6  -17662.1562492342      7.74e-05  
    7  -17662.1563274085      2.65e-05  
    8  -17662.1563388887      1.10e-05  
    9  -17662.1563409666      2.33e-06  
   10  -17662.1563410310      6.95e-07  
   11  -17662.1563410374      4.15e-07  
   12  -17662.1563410407      9.45e-08  
   13  -17662.1563410413      3.63e-08  
   14  -17662.1563410442      8.07e-09  Convergence criterion met
 ---------------------------------------
 SCF time:   CPU 232.26s  wall 42.00s 
 SCF   energy in the final basis set =   -17662.1563410442
 Total energy in the final basis set =   -17662.1563410442

 --------------------------------------------------------------
             Orbital Energies (a.u.) and Symmetries
 --------------------------------------------------------------

 Alpha MOs, Restricted
 -- Occupied --                  
*******-1165.89 -482.86 -176.32 -176.32 -165.73 -165.73 -165.73
  1 A'    2 A'    3 A'    4 A'    5 A'    6 A'    7 A'    1 A"                 
-165.73 -165.72 -165.72 -101.59 -101.58  -62.51  -56.33  -56.33
  8 A'    2 A"    9 A'   10 A'   11 A'   12 A'   13 A'    3 A"                 
-56.329 -35.821 -35.819 -31.314 -31.313 -31.308 -31.308 -31.307
 14 A'   15 A'   16 A'   17 A'   18 A'    4 A"   19 A'    5 A"                 
-31.306 -24.729 -22.965 -22.963 -22.963 -22.963 -22.962 -22.962
 20 A'   21 A'   22 A'   23 A'    6 A"   24 A'    7 A"   25 A'                 
-22.959 -22.959 -22.957 -22.957 -10.314 -10.290 -10.288 -10.279
 26 A'    8 A"   27 A'    9 A"   28 A'   29 A'   30 A'   31 A'                 
-10.275 -10.269  -9.500  -9.498  -8.721  -7.265  -7.263  -7.255
 32 A'   33 A'   34 A'   35 A'   36 A'   37 A'   38 A'   10 A"                 
 -7.254  -7.253  -7.252  -6.554  -6.540  -6.539  -6.370  -6.369
 39 A'   11 A"   40 A'   41 A'   12 A"   42 A'   43 A'   44 A'                 
 -4.783  -4.782  -4.768  -4.767  -4.766  -4.765  -2.664  -2.661
 45 A'   46 A'   13 A"   47 A'   14 A"   48 A'   49 A'   15 A"                 
 -2.660  -2.649  -2.649  -2.049  -2.048  -2.044  -2.044  -2.043
 50 A'   51 A'   16 A"   52 A'   53 A'   17 A"   54 A'   18 A"                 
 -2.042  -2.030  -2.030  -2.029  -2.029  -1.275  -0.959  -0.898
 55 A'   56 A'   19 A"   57 A'   20 A"   58 A'   59 A'   60 A'                 
 -0.891  -0.838  -0.798  -0.755  -0.718  -0.663  -0.649  -0.623
 61 A'   62 A'   63 A'   64 A'   65 A'   66 A'   67 A'   68 A'                 
 -0.573  -0.567  -0.517  -0.507  -0.476  -0.454  -0.452  -0.436
 69 A'   70 A'   21 A"   71 A'   72 A'   22 A"   73 A'   74 A'                 
 -0.420  -0.393  -0.387  -0.378  -0.362  -0.341  -0.340  -0.326
 75 A'   23 A"   76 A'   24 A"   77 A'   78 A'   25 A"   79 A'                 
 -0.320  -0.294  -0.285  -0.273  -0.271  -0.262
 26 A"   27 A"   80 A'   81 A'   28 A"   29 A"                                 
 -- Virtual --                   
 -0.096  -0.073  -0.065  -0.060  -0.024  -0.012   0.005   0.014
 82 A'   30 A"   83 A'   31 A"   84 A'   85 A'   86 A'   87 A'                 
  0.028   0.031   0.043   0.051   0.056   0.059   0.063   0.073
 88 A'   89 A'   32 A"   90 A'   91 A'   33 A"   92 A'   34 A"                 
  0.076   0.078   0.089   0.090   0.091   0.099   0.105   0.105
 93 A'   94 A'   95 A'   35 A"   36 A"   96 A'   97 A'   37 A"                 
  0.118   0.123   0.137   0.139   0.145   0.150   0.156   0.159
 98 A'   99 A'   38 A"  100 A'   39 A"  101 A'  102 A'   40 A"                 
  0.171   0.176   0.187   0.193   0.195   0.198   0.200   0.210
103 A'  104 A'  105 A'  106 A'  107 A'  108 A'   41 A"  109 A'                 
  0.214   0.222   0.231   0.248   0.249   0.250   0.252   0.267
110 A'  111 A'  112 A'   42 A"  113 A'  114 A'  115 A'   43 A"                 
  0.269   0.273   0.287   0.303   0.311   0.327   0.352   0.375
116 A'  117 A'  118 A'  119 A'   44 A"  120 A'  121 A'  122 A'                 
  0.381   0.383   0.390   0.402   0.407   0.417   0.417   0.422
123 A'   45 A"  124 A'   46 A"  125 A'  126 A'   47 A"  127 A'                 
  0.425   0.430   0.432   0.441   0.455   0.466   0.469   0.477
 48 A"  128 A'  129 A'   49 A"  130 A'   50 A"  131 A'  132 A'                 
  0.485   0.500   0.503   0.510   0.517   0.531   0.549   0.550
 51 A"  133 A'   52 A"  134 A'  135 A'   53 A"  136 A'   54 A"                 
  0.551   0.567   0.577   0.587   0.596   0.603   0.606   0.619
137 A'   55 A"  138 A'   56 A"  139 A'  140 A'  141 A'   57 A"                 
  0.635   0.652   0.666   0.697   0.701   0.738   0.753   0.756
142 A'   58 A"  143 A'  144 A'  145 A'  146 A'   59 A"  147 A'                 
  0.770   0.774   0.776   0.808   0.815   0.829   0.840   0.841
 60 A"  148 A'  149 A'  150 A'  151 A'  152 A'   61 A"  153 A'                 
  0.843   0.869   0.902   0.914   0.924   0.930   0.937   0.940
 62 A"  154 A'  155 A'  156 A'  157 A'  158 A'   63 A"  159 A'                 
  0.958   0.981   1.002   1.046   1.054   1.076   1.096   1.129
 64 A"  160 A'  161 A'  162 A'  163 A'  164 A'   65 A"  165 A'                 
  1.149   1.169   1.203   1.205   1.253   1.258   1.270   1.321
166 A'   66 A"  167 A'   67 A"  168 A'   68 A"   69 A"  169 A'                 
  1.347   1.360   1.376   1.403   1.416   1.435   1.452   1.461
 70 A"   71 A"  170 A'  171 A'   72 A"  172 A'  173 A'  174 A'                 
  1.478   1.483   1.490   1.536   1.560   1.605   1.633   1.720
175 A'  176 A'  177 A'  178 A'  179 A'  180 A'  181 A'   73 A"                 
  1.726   1.747   1.765   1.814   1.816   1.837   1.844   1.902
 74 A"  182 A'  183 A'  184 A'  185 A'   75 A"   76 A"   77 A"                 
  2.011   2.018   2.021   2.095   2.141   2.191   2.213   2.225
186 A'   78 A"  187 A'  188 A'  189 A'  190 A'  191 A'   79 A"                 
  2.239   2.248   2.267   2.273   2.291   2.325   2.416   2.425
192 A'   80 A"  193 A'   81 A"  194 A'  195 A'  196 A'  197 A'                 
  2.464   2.521   2.565   2.594   2.691   2.716   2.786   2.812
198 A'  199 A'   82 A"  200 A'   83 A"   84 A"  201 A'   85 A"                 
  2.823   2.975   3.017   3.033   3.062   3.073   3.165   3.198
 86 A"  202 A'  203 A'   87 A"  204 A'  205 A'  206 A'  207 A'                 
  3.383   3.428   3.636   3.752   3.756   3.816   3.903   3.947
208 A'  209 A'  210 A'   88 A"  211 A'  212 A'  213 A'   89 A"                 
  3.958   3.960   3.987   3.992   4.009   4.023   4.028   4.054
 90 A"   91 A"   92 A"  214 A'   93 A"   94 A"  215 A'  216 A'                 
  4.075   4.087   4.138   4.166   4.254   4.274   4.289   4.402
217 A'   95 A"  218 A'  219 A'  220 A'  221 A'  222 A'  223 A'                 
  4.456   4.531   4.798   4.835   6.008   6.020   6.107   6.134
224 A'  225 A'  226 A'  227 A'   96 A"   97 A"  228 A'  229 A'                 
  6.146   6.163   6.301   6.437   6.697   6.743   7.551   7.672
230 A'  231 A'   98 A"  232 A'  233 A'  234 A'   99 A"  235 A'                 
  7.750   9.732   9.799  23.222  23.756  23.777  23.912  23.931
236 A'  237 A'  238 A'  239 A'  240 A'  241 A'  242 A'  243 A'                 
 24.020  25.771  25.854  26.137  26.184  26.504  26.756  27.884
244 A'  100 A"  101 A"  245 A'  246 A'  247 A'  248 A'  249 A'                 
 27.937  28.345  28.355  28.412  28.421  28.423  28.448  28.520
250 A'  102 A"  103 A"  251 A'  252 A'  253 A'  254 A'  104 A"                 
 28.525  28.542  28.548  28.555  28.557  28.608  28.623  28.717
105 A"  255 A'  106 A"  107 A"  256 A'  257 A'  258 A'  259 A'                 
 28.736  47.979  66.769 127.885 127.892 127.944 127.959 127.969
260 A'  261 A'  262 A'  108 A"  109 A"  263 A'  264 A'  265 A'                 
127.973 151.675 151.716 215.720 215.797 289.747 289.870 289.972
266 A'  267 A'  268 A'  269 A'  270 A'  110 A"  271 A'  272 A'                 
*******1901.8391901.882
273 A'  274 A'  275 A'                                                         

 Beta MOs, Restricted
 -- Occupied --                  
*******-1165.89 -482.86 -176.32 -176.32 -165.73 -165.73 -165.73
  1 A'    2 A'    3 A'    4 A'    5 A'    6 A'    7 A'    1 A"                 
-165.73 -165.72 -165.72 -101.59 -101.58  -62.51  -56.33  -56.33
  8 A'    2 A"    9 A'   10 A'   11 A'   12 A'   13 A'    3 A"                 
-56.329 -35.821 -35.819 -31.314 -31.313 -31.308 -31.308 -31.307
 14 A'   15 A'   16 A'   17 A'   18 A'    4 A"   19 A'    5 A"                 
-31.306 -24.729 -22.965 -22.963 -22.963 -22.963 -22.962 -22.962
 20 A'   21 A'   22 A'   23 A'    6 A"   24 A'    7 A"   25 A'                 
-22.959 -22.959 -22.957 -22.957 -10.314 -10.290 -10.288 -10.279
 26 A'    8 A"   27 A'    9 A"   28 A'   29 A'   30 A'   31 A'                 
-10.275 -10.269  -9.500  -9.498  -8.721  -7.265  -7.263  -7.255
 32 A'   33 A'   34 A'   35 A'   36 A'   37 A'   38 A'   10 A"                 
 -7.254  -7.253  -7.252  -6.554  -6.540  -6.539  -6.370  -6.369
 39 A'   11 A"   40 A'   41 A'   12 A"   42 A'   43 A'   44 A'                 
 -4.783  -4.782  -4.768  -4.767  -4.766  -4.765  -2.664  -2.661
 45 A'   46 A'   13 A"   47 A'   14 A"   48 A'   49 A'   15 A"                 
 -2.660  -2.649  -2.649  -2.049  -2.048  -2.044  -2.044  -2.043
 50 A'   51 A'   16 A"   52 A'   53 A'   17 A"   54 A'   18 A"                 
 -2.042  -2.030  -2.030  -2.029  -2.029  -1.275  -0.959  -0.898
 55 A'   56 A'   19 A"   57 A'   20 A"   58 A'   59 A'   60 A'                 
 -0.891  -0.838  -0.798  -0.755  -0.718  -0.663  -0.649  -0.623
 61 A'   62 A'   63 A'   64 A'   65 A'   66 A'   67 A'   68 A'                 
 -0.573  -0.567  -0.517  -0.507  -0.476  -0.454  -0.452  -0.436
 69 A'   70 A'   21 A"   71 A'   72 A'   22 A"   73 A'   74 A'                 
 -0.420  -0.393  -0.387  -0.378  -0.362  -0.341  -0.340  -0.326
 75 A'   23 A"   76 A'   24 A"   77 A'   78 A'   25 A"   79 A'                 
 -0.320  -0.294  -0.285  -0.273  -0.271  -0.262
 26 A"   27 A"   80 A'   81 A'   28 A"   29 A"                                 
 -- Virtual --                   
 -0.096  -0.073  -0.065  -0.060  -0.024  -0.012   0.005   0.014
 82 A'   30 A"   83 A'   31 A"   84 A'   85 A'   86 A'   87 A'                 
  0.028   0.031   0.043   0.051   0.056   0.059   0.063   0.073
 88 A'   89 A'   32 A"   90 A'   91 A'   33 A"   92 A'   34 A"                 
  0.076   0.078   0.089   0.090   0.091   0.099   0.105   0.105
 93 A'   94 A'   95 A'   35 A"   36 A"   96 A'   97 A'   37 A"                 
  0.118   0.123   0.137   0.139   0.145   0.150   0.156   0.159
 98 A'   99 A'   38 A"  100 A'   39 A"  101 A'  102 A'   40 A"                 
  0.171   0.176   0.187   0.193   0.195   0.198   0.200   0.210
103 A'  104 A'  105 A'  106 A'  107 A'  108 A'   41 A"  109 A'                 
  0.214   0.222   0.231   0.248   0.249   0.250   0.252   0.267
110 A'  111 A'  112 A'   42 A"  113 A'  114 A'  115 A'   43 A"                 
  0.269   0.273   0.287   0.303   0.311   0.327   0.352   0.375
116 A'  117 A'  118 A'  119 A'   44 A"  120 A'  121 A'  122 A'                 
  0.381   0.383   0.390   0.402   0.407   0.417   0.417   0.422
123 A'   45 A"  124 A'   46 A"  125 A'  126 A'   47 A"  127 A'                 
  0.425   0.430   0.432   0.441   0.455   0.466   0.469   0.477
 48 A"  128 A'  129 A'   49 A"  130 A'   50 A"  131 A'  132 A'                 
  0.485   0.500   0.503   0.510   0.517   0.531   0.549   0.550
 51 A"  133 A'   52 A"  134 A'  135 A'   53 A"  136 A'   54 A"                 
  0.551   0.567   0.577   0.587   0.596   0.603   0.606   0.619
137 A'   55 A"  138 A'   56 A"  139 A'  140 A'  141 A'   57 A"                 
  0.635   0.652   0.666   0.697   0.701   0.738   0.753   0.756
142 A'   58 A"  143 A'  144 A'  145 A'  146 A'   59 A"  147 A'                 
  0.770   0.774   0.776   0.808   0.815   0.829   0.840   0.841
 60 A"  148 A'  149 A'  150 A'  151 A'  152 A'   61 A"  153 A'                 
  0.843   0.869   0.902   0.914   0.924   0.930   0.937   0.940
 62 A"  154 A'  155 A'  156 A'  157 A'  158 A'   63 A"  159 A'                 
  0.958   0.981   1.002   1.046   1.054   1.076   1.096   1.129
 64 A"  160 A'  161 A'  162 A'  163 A'  164 A'   65 A"  165 A'                 
  1.149   1.169   1.203   1.205   1.253   1.258   1.270   1.321
166 A'   66 A"  167 A'   67 A"  168 A'   68 A"   69 A"  169 A'                 
  1.347   1.360   1.376   1.403   1.416   1.435   1.452   1.461
 70 A"   71 A"  170 A'  171 A'   72 A"  172 A'  173 A'  174 A'                 
  1.478   1.483   1.490   1.536   1.560   1.605   1.633   1.720
175 A'  176 A'  177 A'  178 A'  179 A'  180 A'  181 A'   73 A"                 
  1.726   1.747   1.765   1.814   1.816   1.837   1.844   1.902
 74 A"  182 A'  183 A'  184 A'  185 A'   75 A"   76 A"   77 A"                 
  2.011   2.018   2.021   2.095   2.141   2.191   2.213   2.225
186 A'   78 A"  187 A'  188 A'  189 A'  190 A'  191 A'   79 A"                 
  2.239   2.248   2.267   2.273   2.291   2.325   2.416   2.425
192 A'   80 A"  193 A'   81 A"  194 A'  195 A'  196 A'  197 A'                 
  2.464   2.521   2.565   2.594   2.691   2.716   2.786   2.812
198 A'  199 A'   82 A"  200 A'   83 A"   84 A"  201 A'   85 A"                 
  2.823   2.975   3.017   3.033   3.062   3.073   3.165   3.198
 86 A"  202 A'  203 A'   87 A"  204 A'  205 A'  206 A'  207 A'                 
  3.383   3.428   3.636   3.752   3.756   3.816   3.903   3.947
208 A'  209 A'  210 A'   88 A"  211 A'  212 A'  213 A'   89 A"                 
  3.958   3.960   3.987   3.992   4.009   4.023   4.028   4.054
 90 A"   91 A"   92 A"  214 A'   93 A"   94 A"  215 A'  216 A'                 
  4.075   4.087   4.138   4.166   4.254   4.274   4.289   4.402
217 A'   95 A"  218 A'  219 A'  220 A'  221 A'  222 A'  223 A'                 
  4.456   4.531   4.798   4.835   6.008   6.020   6.107   6.134
224 A'  225 A'  226 A'  227 A'   96 A"   97 A"  228 A'  229 A'                 
  6.146   6.163   6.301   6.437   6.697   6.743   7.551   7.672
230 A'  231 A'   98 A"  232 A'  233 A'  234 A'   99 A"  235 A'                 
  7.750   9.732   9.799  23.222  23.756  23.777  23.912  23.931
236 A'  237 A'  238 A'  239 A'  240 A'  241 A'  242 A'  243 A'                 
 24.020  25.771  25.854  26.137  26.184  26.504  26.756  27.884
244 A'  100 A"  101 A"  245 A'  246 A'  247 A'  248 A'  249 A'                 
 27.937  28.345  28.355  28.412  28.421  28.423  28.448  28.520
250 A'  102 A"  103 A"  251 A'  252 A'  253 A'  254 A'  104 A"                 
 28.525  28.542  28.548  28.555  28.557  28.608  28.623  28.717
105 A"  255 A'  106 A"  107 A"  256 A'  257 A'  258 A'  259 A'                 
 28.736  47.979  66.769 127.885 127.892 127.944 127.959 127.969
260 A'  261 A'  262 A'  108 A"  109 A"  263 A'  264 A'  265 A'                 
127.973 151.675 151.716 215.720 215.797 289.747 289.870 289.972
266 A'  267 A'  268 A'  269 A'  270 A'  110 A"  271 A'  272 A'                 
*******1901.8391901.882
273 A'  274 A'  275 A'                                                         
 --------------------------------------------------------------

          Ground-State Mulliken Net Atomic Charges

     Atom                 Charge (a.u.)
  ----------------------------------------
      1 C                    -0.858753
      2 C                     0.363090
      3 C                    -0.259739
      4 C                    -0.297130
      5 C                    -0.047615
      6 C                    -0.061867
      7 F                    -0.079655
      8 Br                   -0.150126
      9 I                     0.114897
     10 Cl                    0.580299
     11 Cl                    0.591996
     12 I                     0.104602
  ----------------------------------------
  Sum of atomic charges =     0.000000

 -----------------------------------------------------------------
                    Cartesian Multipole Moments
 -----------------------------------------------------------------
    Charge (ESU x 10^10)
                -0.0000
    Dipole Moment (Debye)
         X      -0.2319      Y       0.1869      Z       0.0000
       Tot       0.2978
    Quadrupole Moments (Debye-Ang)
        XX    -130.0180     XY       1.0289     YY    -140.5754
        XZ      -0.0000     YZ      -0.0000     ZZ    -139.8561
    Octopole Moments (Debye-Ang^2)
       XXX     -17.0607    XXY     -23.5985    XYY     -17.8352
       YYY     -63.5065    XXZ       0.0000    XYZ       0.0000
       YYZ       0.0000    XZZ      -6.7319    YZZ     -23.8234
       ZZZ       0.0000
    Hexadecapole Moments (Debye-Ang^3)
      XXXX   -4828.7311   XXXY     -62.5258   XXYY   -1275.5864
      XYYY      32.6280   YYYY   -2472.3971   XXXZ       0.0000
      XXYZ      -0.0000   XYYZ      -0.0000   YYYZ      -0.0000
      XXZZ    -928.8815   XYZZ      -7.9807   YYZZ    -463.2266
      XZZZ       0.0000   YZZZ      -0.0000   ZZZZ    -174.9176
 -----------------------------------------------------------------
 Calculating MO derivatives via CPSCF
    1     0    39    0.0235803  
    2     0    39    0.0067567  
    3     0    39    0.0014589  
    4     0    39    0.0002151  
    5    21    18    0.0000288  
    6    38     1    0.0000017  
    7    39     0    0.0000001  Converged
 Time for AOints: 277.4 s (CPU) 46.6 s (wall)
 ------------------------------------------------------------------------------
                     AOints        : Timing summary (seconds)
 ------------------------------------------------------------------------------
     job step          cpu (% of tot)      sys (% of tot)     wall (% of tot)
 ------------------------------------------------------------------------------
  AOints            0.2774E+03 ( 8.2)   0.1400E-04 ( 5.3)   0.4658E+02 ( 8.0)
 ------------------------------------------------------------------------------
   Grand Totals     0.3400E+04          0.2620E-03          0.5847E+03
 ------------------------------------------------------------------------------
 Polarizability Matrix (a.u.)
            1           2           3
    1-251.5768261  -3.7436400   0.0000000
    2  -3.7436400-193.9075345  -0.0000000
    3   0.0000000  -0.0000000 -99.1902701
 Calculating analytic Hessian of the SCF energy

 Direct stationary perturbation theory relativistic correction:

 rels  =     212.353281345377
 relv  =    -711.296148747614
 rel2e =      99.499115371687
 E_rel =    -399.443752030550

 Hessian of the SCF Energy
            1           2           3           4           5           6
    1   0.6545373   0.0036199  -0.0000000  -0.3030503  -0.0234704  -0.0000000
    2   0.0036199   0.6605237  -0.0000000   0.0517767  -0.0931745  -0.0000000
    3  -0.0000000  -0.0000000   0.1410044   0.0000000  -0.0000000  -0.0604809
    4  -0.3030503   0.0517767   0.0000000   0.5707057  -0.0541069   0.0000000
    5  -0.0234704  -0.0931745  -0.0000000  -0.0541069   0.5287614   0.0000000
    6  -0.0000000  -0.0000000  -0.0604809   0.0000000   0.0000000   0.0995283
    7  -0.0130058   0.0299898  -0.0000000  -0.1275202   0.0960276  -0.0000000
    8   0.0858408   0.0198421   0.0000000   0.0539842  -0.2619445   0.0000000
    9   0.0000000  -0.0000000   0.0035586   0.0000000   0.0000000  -0.0482703
   10  -0.0622497  -0.0251619   0.0000000   0.0588231  -0.0368501  -0.0000000
   11  -0.0249509  -0.0124861   0.0000000   0.0135245  -0.0529827  -0.0000000
   12   0.0000000  -0.0000000   0.0005023  -0.0000000   0.0000000   0.0031991
   13   0.0659943   0.0129935   0.0000000  -0.0464313   0.0309814   0.0000000
   14  -0.0411311  -0.0548996  -0.0000000   0.0322420  -0.0216088   0.0000000
   15  -0.0000000   0.0000000   0.0021984  -0.0000000  -0.0000000   0.0007516
   16  -0.1857836  -0.1399720  -0.0000000  -0.0370967  -0.0121618  -0.0000000
   17  -0.0732432  -0.2254350   0.0000000  -0.0702447   0.0374457   0.0000000
   18  -0.0000000   0.0000000  -0.0595754  -0.0000000  -0.0000000   0.0098818
   19  -0.1073677   0.0897459   0.0000000  -0.0254450   0.0505956   0.0000000
   20   0.0914616  -0.2800257   0.0000000   0.0155836  -0.0246284  -0.0000000
   21   0.0000000   0.0000000  -0.0413855  -0.0000000   0.0000000   0.0068852
   22  -0.0200868  -0.0311003  -0.0000000  -0.0664425  -0.0529453   0.0000000
   23  -0.0127123  -0.0172423   0.0000000  -0.0548849  -0.1087568  -0.0000000
   24   0.0000000   0.0000000   0.0046120   0.0000000   0.0000000  -0.0181181
   25   0.0035457   0.0020472   0.0000000  -0.0252036   0.0066946   0.0000000
   26  -0.0007171  -0.0022220  -0.0000000   0.0173295  -0.0024535  -0.0000000
   27   0.0000000  -0.0000000   0.0028892   0.0000000   0.0000000   0.0013745
   28   0.0004139  -0.0003656   0.0000000  -0.0016460  -0.0010986   0.0000000
   29  -0.0003219   0.0008706  -0.0000000  -0.0034821   0.0006503   0.0000000
   30   0.0000000   0.0000000  -0.0010107   0.0000000  -0.0000000   0.0039926
   31  -0.0002144   0.0017372   0.0000000  -0.0000792  -0.0000761  -0.0000000
   32   0.0052637   0.0001914  -0.0000000  -0.0010114   0.0000200  -0.0000000
   33  -0.0000000   0.0000000   0.0040792  -0.0000000   0.0000000  -0.0009752
   34  -0.0327339   0.0046897  -0.0000000   0.0033850  -0.0035908  -0.0000000
   35  -0.0096390   0.0040575  -0.0000000  -0.0007105  -0.0013290  -0.0000000
   36  -0.0000000  -0.0000000   0.0036083   0.0000000   0.0000000   0.0022315
            7           8           9          10          11          12
    1  -0.0130058   0.0858408   0.0000000  -0.0622497  -0.0249509   0.0000000
    2   0.0299898   0.0198421  -0.0000000  -0.0251619  -0.0124861  -0.0000000
    3  -0.0000000   0.0000000   0.0035586   0.0000000   0.0000000   0.0005023
    4  -0.1275202   0.0539842   0.0000000   0.0588231   0.0135245  -0.0000000
    5   0.0960276  -0.2619445   0.0000000  -0.0368501  -0.0529827   0.0000000
    6  -0.0000000   0.0000000  -0.0482703  -0.0000000  -0.0000000   0.0031991
    7   0.4052998   0.0140854   0.0000000  -0.1631093  -0.1168780  -0.0000000
    8   0.0140854   0.5630399   0.0000000  -0.0667998  -0.2116633   0.0000000
    9   0.0000000   0.0000000   0.0938610  -0.0000000  -0.0000000  -0.0506048
   10  -0.1631093  -0.0667998  -0.0000000   0.5619741   0.0326632   0.0000000
   11  -0.1168780  -0.2116633  -0.0000000   0.0326632   0.5059193  -0.0000000
   12  -0.0000000   0.0000000  -0.0506048   0.0000000  -0.0000000   0.1076999
   13  -0.0370952  -0.0701552  -0.0000000  -0.2779188   0.0534814  -0.0000000
   14  -0.0131154   0.0381492  -0.0000000  -0.0105634  -0.0932651  -0.0000000
   15   0.0000000  -0.0000000   0.0065006   0.0000000   0.0000000  -0.0584437
   16  -0.0009851  -0.0092029  -0.0000000  -0.0128037   0.0276878   0.0000000
   17  -0.0084417  -0.0632127  -0.0000000   0.0815525   0.0163938  -0.0000000
   18   0.0000000  -0.0000000  -0.0001076  -0.0000000   0.0000000   0.0086653
   19  -0.0043122  -0.0052169  -0.0000000   0.0024117   0.0007615   0.0000000
   20  -0.0011365   0.0006890  -0.0000000   0.0010980   0.0006267   0.0000000
   21   0.0000000   0.0000000   0.0050705  -0.0000000  -0.0000000  -0.0012293
   22   0.0016724  -0.0022904  -0.0000000  -0.0003590   0.0014028  -0.0000000
   23  -0.0165051  -0.0294365  -0.0000000   0.0031716   0.0000421   0.0000000
   24   0.0000000   0.0000000   0.0010111  -0.0000000   0.0000000   0.0033891
   25  -0.0623757   0.0019404  -0.0000000  -0.0288148   0.0003086   0.0000000
   26   0.0027416  -0.0160628   0.0000000  -0.0106366   0.0017620  -0.0000000
   27   0.0000000  -0.0000000  -0.0155068  -0.0000000   0.0000000   0.0014825
   28   0.0044515  -0.0068172  -0.0000000  -0.0545760   0.0420632   0.0000000
   29   0.0122613  -0.0406255   0.0000000   0.0442058  -0.1394825   0.0000000
   30  -0.0000000   0.0000000   0.0017428   0.0000000   0.0000000  -0.0209014
   31  -0.0021658   0.0039403  -0.0000000  -0.0261552  -0.0314990   0.0000000
   32   0.0008199   0.0015561   0.0000000  -0.0118961  -0.0127645  -0.0000000
   33   0.0000000  -0.0000000   0.0033747  -0.0000000  -0.0000000   0.0038453
   34  -0.0008543   0.0006912   0.0000000   0.0027768   0.0014347   0.0000000
   35   0.0001521  -0.0003327   0.0000000  -0.0007836  -0.0020964   0.0000000
   36  -0.0000000  -0.0000000  -0.0006297   0.0000000  -0.0000000   0.0023957
           13          14          15          16          17          18
    1   0.0659943  -0.0411311  -0.0000000  -0.1857836  -0.0732432  -0.0000000
    2   0.0129935  -0.0548996   0.0000000  -0.1399720  -0.2254350   0.0000000
    3   0.0000000  -0.0000000   0.0021984  -0.0000000   0.0000000  -0.0595754
    4  -0.0464313   0.0322420  -0.0000000  -0.0370967  -0.0702447  -0.0000000
    5   0.0309814  -0.0216088  -0.0000000  -0.0121618   0.0374457  -0.0000000
    6   0.0000000   0.0000000   0.0007516  -0.0000000   0.0000000   0.0098818
    7  -0.0370952  -0.0131154   0.0000000  -0.0009851  -0.0084417   0.0000000
    8  -0.0701552   0.0381492  -0.0000000  -0.0092029  -0.0632127  -0.0000000
    9  -0.0000000  -0.0000000   0.0065006  -0.0000000  -0.0000000  -0.0001076
   10  -0.2779188  -0.0105634   0.0000000  -0.0128037   0.0815525  -0.0000000
   11   0.0534814  -0.0932651   0.0000000   0.0276878   0.0163938   0.0000000
   12  -0.0000000  -0.0000000  -0.0584437   0.0000000  -0.0000000   0.0086653
   13   0.5490885  -0.0433748  -0.0000000  -0.1296679   0.0528330   0.0000000
   14  -0.0433748   0.5434539   0.0000000   0.1007736  -0.2643200   0.0000000
   15  -0.0000000   0.0000000   0.1136361   0.0000000   0.0000000  -0.0539640
   16  -0.1296679   0.1007736   0.0000000   0.4341969   0.0351677   0.0000000
   17   0.0528330  -0.2643200   0.0000000   0.0351677   0.6129687   0.0000000
   18   0.0000000   0.0000000  -0.0539640   0.0000000   0.0000000   0.0948152
   19  -0.0053447  -0.0004103  -0.0000000   0.0106081  -0.0172693  -0.0000000
   20  -0.0046380   0.0018049  -0.0000000   0.0178115  -0.0571947  -0.0000000
   21   0.0000000   0.0000000   0.0055232  -0.0000000   0.0000000   0.0059408
   22   0.0004094  -0.0004529   0.0000000  -0.0017930   0.0041005  -0.0000000
   23   0.0003120  -0.0007373  -0.0000000   0.0007911   0.0031385   0.0000000
   24  -0.0000000   0.0000000  -0.0009290   0.0000000  -0.0000000   0.0028435
   25   0.0025621  -0.0030370  -0.0000000  -0.0009977  -0.0001596  -0.0000000
   26  -0.0004513  -0.0015834   0.0000000   0.0001150  -0.0002404  -0.0000000
   27  -0.0000000   0.0000000   0.0026690   0.0000000  -0.0000000  -0.0008278
   28  -0.0163689   0.0328117  -0.0000000  -0.0029945  -0.0028098   0.0000000
   29   0.0122741  -0.0234137  -0.0000000   0.0002130   0.0022696   0.0000000
   30  -0.0000000  -0.0000000   0.0035867  -0.0000000   0.0000000   0.0034078
   31  -0.0827515  -0.0597183  -0.0000000   0.0008833  -0.0040867   0.0000000
   32  -0.0613257  -0.1211973   0.0000000  -0.0235496  -0.0380700   0.0000000
   33   0.0000000   0.0000000  -0.0230119  -0.0000000  -0.0000000   0.0026279
   34  -0.0224716   0.0059797  -0.0000000  -0.0735681   0.0025987   0.0000000
   35   0.0170680  -0.0023812   0.0000000   0.0023269  -0.0237458   0.0000000
   36  -0.0000000   0.0000000   0.0014829  -0.0000000   0.0000000  -0.0137076
           19          20          21          22          23          24
    1  -0.1073677   0.0914616   0.0000000  -0.0200868  -0.0127123   0.0000000
    2   0.0897459  -0.2800257   0.0000000  -0.0311003  -0.0172423   0.0000000
    3   0.0000000   0.0000000  -0.0413855  -0.0000000   0.0000000   0.0046120
    4  -0.0254450   0.0155836  -0.0000000  -0.0664425  -0.0548849   0.0000000
    5   0.0505956  -0.0246284   0.0000000  -0.0529453  -0.1087568   0.0000000
    6   0.0000000  -0.0000000   0.0068852   0.0000000  -0.0000000  -0.0181181
    7  -0.0043122  -0.0011365   0.0000000   0.0016724  -0.0165051   0.0000000
    8  -0.0052169   0.0006890   0.0000000  -0.0022904  -0.0294365   0.0000000
    9  -0.0000000  -0.0000000   0.0050705  -0.0000000  -0.0000000   0.0010111
   10   0.0024117   0.0010980  -0.0000000  -0.0003590   0.0031716  -0.0000000
   11   0.0007615   0.0006267  -0.0000000   0.0014028   0.0000421   0.0000000
   12   0.0000000   0.0000000  -0.0012293  -0.0000000   0.0000000   0.0033891
   13  -0.0053447  -0.0046380   0.0000000   0.0004094   0.0003120  -0.0000000
   14  -0.0004103   0.0018049   0.0000000  -0.0004529  -0.0007373   0.0000000
   15  -0.0000000  -0.0000000   0.0055232   0.0000000  -0.0000000  -0.0009290
   16   0.0106081   0.0178115  -0.0000000  -0.0017930   0.0007911   0.0000000
   17  -0.0172693  -0.0571947   0.0000000   0.0041005   0.0031385  -0.0000000
   18  -0.0000000  -0.0000000   0.0059408  -0.0000000   0.0000000   0.0028435
   19   0.1357028  -0.1174510   0.0000000  -0.0046772   0.0027744  -0.0000000
   20  -0.1174510   0.3617714   0.0000000  -0.0030561   0.0035407  -0.0000000
   21   0.0000000   0.0000000   0.0225477   0.0000000  -0.0000000  -0.0019435
   22  -0.0046772  -0.0030561   0.0000000   0.0937299   0.0771066   0.0000000
   23   0.0027744   0.0035407  -0.0000000   0.0771066   0.1588753  -0.0000000
   24  -0.0000000  -0.0000000  -0.0019435   0.0000000  -0.0000000   0.0088341
   25  -0.0008680   0.0001762  -0.0000000  -0.0014851   0.0013991   0.0000000
   26   0.0012000  -0.0003164  -0.0000000   0.0082097  -0.0072117  -0.0000000
   27  -0.0000000  -0.0000000   0.0001441  -0.0000000  -0.0000000   0.0000164
   28  -0.0003122   0.0013197  -0.0000000   0.0002803  -0.0004998  -0.0000000
   29   0.0013520  -0.0029164  -0.0000000   0.0002914  -0.0010983   0.0000000
   30   0.0000000   0.0000000  -0.0000482   0.0000000   0.0000000   0.0002584
   31   0.0005734  -0.0000992  -0.0000000  -0.0003933  -0.0007767   0.0000000
   32  -0.0008419  -0.0020968   0.0000000  -0.0006528  -0.0009185  -0.0000000
   33  -0.0000000  -0.0000000   0.0002319  -0.0000000   0.0000000  -0.0000392
   34  -0.0009689  -0.0010701   0.0000000  -0.0008552  -0.0001758  -0.0000000
   35  -0.0052399  -0.0012541   0.0000000  -0.0006131  -0.0001950  -0.0000000
   36  -0.0000000   0.0000000  -0.0017370  -0.0000000  -0.0000000   0.0000653
           25          26          27          28          29          30
    1   0.0035457  -0.0007171   0.0000000   0.0004139  -0.0003219   0.0000000
    2   0.0020472  -0.0022220  -0.0000000  -0.0003656   0.0008706   0.0000000
    3   0.0000000  -0.0000000   0.0028892   0.0000000  -0.0000000  -0.0010107
    4  -0.0252036   0.0173295   0.0000000  -0.0016460  -0.0034821   0.0000000
    5   0.0066946  -0.0024535   0.0000000  -0.0010986   0.0006503  -0.0000000
    6   0.0000000  -0.0000000   0.0013745   0.0000000   0.0000000   0.0039926
    7  -0.0623757   0.0027416   0.0000000   0.0044515   0.0122613  -0.0000000
    8   0.0019404  -0.0160628  -0.0000000  -0.0068172  -0.0406255   0.0000000
    9  -0.0000000   0.0000000  -0.0155068  -0.0000000   0.0000000   0.0017428
   10  -0.0288148  -0.0106366  -0.0000000  -0.0545760   0.0442058   0.0000000
   11   0.0003086   0.0017620   0.0000000   0.0420632  -0.1394825   0.0000000
   12   0.0000000  -0.0000000   0.0014825   0.0000000   0.0000000  -0.0209014
   13   0.0025621  -0.0004513  -0.0000000  -0.0163689   0.0122741  -0.0000000
   14  -0.0030370  -0.0015834   0.0000000   0.0328117  -0.0234137  -0.0000000
   15  -0.0000000   0.0000000   0.0026690  -0.0000000  -0.0000000   0.0035867
   16  -0.0009977   0.0001150   0.0000000  -0.0029945   0.0002130  -0.0000000
   17  -0.0001596  -0.0002404  -0.0000000  -0.0028098   0.0022696   0.0000000
   18  -0.0000000  -0.0000000  -0.0008278   0.0000000   0.0000000   0.0034078
   19  -0.0008680   0.0012000  -0.0000000  -0.0003122   0.0013520   0.0000000
   20   0.0001762  -0.0003164  -0.0000000   0.0013197  -0.0029164   0.0000000
   21  -0.0000000  -0.0000000   0.0001441  -0.0000000  -0.0000000  -0.0000482
   22  -0.0014851   0.0082097  -0.0000000   0.0002803   0.0002914   0.0000000
   23   0.0013991  -0.0072117  -0.0000000  -0.0004998  -0.0010983   0.0000000
   24   0.0000000  -0.0000000   0.0000164  -0.0000000   0.0000000   0.0002584
   25   0.1197754  -0.0068232   0.0000000  -0.0049939  -0.0025590   0.0000000
   26  -0.0068232   0.0333937   0.0000000  -0.0101602  -0.0050325  -0.0000000
   27   0.0000000   0.0000000   0.0075819  -0.0000000  -0.0000000   0.0000559
   28  -0.0049939  -0.0101602  -0.0000000   0.0864619  -0.0613629   0.0000000
   29  -0.0025590  -0.0050325  -0.0000000  -0.0613629   0.2059533   0.0000000
   30   0.0000000  -0.0000000   0.0000559   0.0000000   0.0000000   0.0093107
   31  -0.0008009  -0.0008517  -0.0000000  -0.0102401  -0.0029677   0.0000000
   32  -0.0000441  -0.0000354   0.0000000   0.0059664   0.0031428  -0.0000000
   33  -0.0000000   0.0000000   0.0001194  -0.0000000  -0.0000000  -0.0005894
   34  -0.0003435   0.0000447  -0.0000000  -0.0004753   0.0000960   0.0000000
   35   0.0000572   0.0000026  -0.0000000   0.0009533  -0.0003178   0.0000000
   36   0.0000000  -0.0000000   0.0000016   0.0000000   0.0000000   0.0001948
           31          32          33          34          35          36
    1  -0.0002144   0.0052637  -0.0000000  -0.0327339  -0.0096390  -0.0000000
    2   0.0017372   0.0001914   0.0000000   0.0046897   0.0040575  -0.0000000
    3   0.0000000  -0.0000000   0.0040792  -0.0000000  -0.0000000   0.0036083
    4  -0.0000792  -0.0010114  -0.0000000   0.0033850  -0.0007105   0.0000000
    5  -0.0000761   0.0000200   0.0000000  -0.0035908  -0.0013290   0.0000000
    6  -0.0000000  -0.0000000  -0.0009752  -0.0000000  -0.0000000   0.0022315
    7  -0.0021658   0.0008199   0.0000000  -0.0008543   0.0001521  -0.0000000
    8   0.0039403   0.0015561  -0.0000000   0.0006912  -0.0003327  -0.0000000
    9  -0.0000000   0.0000000   0.0033747   0.0000000   0.0000000  -0.0006297
   10  -0.0261552  -0.0118961  -0.0000000   0.0027768  -0.0007836   0.0000000
   11  -0.0314990  -0.0127645  -0.0000000   0.0014347  -0.0020964  -0.0000000
   12   0.0000000  -0.0000000   0.0038453   0.0000000   0.0000000   0.0023957
   13  -0.0827515  -0.0613257   0.0000000  -0.0224716   0.0170680  -0.0000000
   14  -0.0597183  -0.1211973   0.0000000   0.0059797  -0.0023812   0.0000000
   15  -0.0000000   0.0000000  -0.0230119  -0.0000000   0.0000000   0.0014829
   16   0.0008833  -0.0235496  -0.0000000  -0.0735681   0.0023269  -0.0000000
   17  -0.0040867  -0.0380700  -0.0000000   0.0025987  -0.0237458   0.0000000
   18   0.0000000   0.0000000   0.0026279   0.0000000   0.0000000  -0.0137076
   19   0.0005734  -0.0008419  -0.0000000  -0.0009689  -0.0052399  -0.0000000
   20  -0.0000992  -0.0020968  -0.0000000  -0.0010701  -0.0012541   0.0000000
   21  -0.0000000   0.0000000   0.0002319   0.0000000   0.0000000  -0.0017370
   22  -0.0003933  -0.0006528  -0.0000000  -0.0008552  -0.0006131  -0.0000000
   23  -0.0007767  -0.0009185   0.0000000  -0.0001758  -0.0001950  -0.0000000
   24   0.0000000  -0.0000000  -0.0000392  -0.0000000  -0.0000000   0.0000653
   25  -0.0008009  -0.0000441  -0.0000000  -0.0003435   0.0000572   0.0000000
   26  -0.0008517  -0.0000354   0.0000000   0.0000447   0.0000026  -0.0000000
   27  -0.0000000   0.0000000   0.0001194  -0.0000000  -0.0000000   0.0000016
   28  -0.0102401   0.0059664  -0.0000000  -0.0004753   0.0009533   0.0000000
   29  -0.0029677   0.0031428  -0.0000000   0.0000960  -0.0003178   0.0000000
   30   0.0000000  -0.0000000  -0.0005894   0.0000000   0.0000000   0.0001948
   31   0.1225588   0.0864031  -0.0000000  -0.0012152   0.0079950   0.0000000
   32   0.0864031   0.1770181   0.0000000   0.0008680  -0.0068457  -0.0000000
   33  -0.0000000   0.0000000   0.0105683  -0.0000000  -0.0000000  -0.0002310
   34  -0.0012152   0.0008680  -0.0000000   0.1273237  -0.0115661  -0.0000000
   35   0.0079950  -0.0068457  -0.0000000  -0.0115661   0.0344374  -0.0000000
   36   0.0000000  -0.0000000  -0.0002310  -0.0000000  -0.0000000   0.0063251
 **********************************************************************
 **                                                                  **
 **                       VIBRATIONAL ANALYSIS                       **
 **                       --------------------                       **
 **                                                                  **
 **        VIBRATIONAL FREQUENCIES (CM**-1) AND NORMAL MODES         **
 **     FORCE CONSTANTS (mDYN/ANGSTROM) AND REDUCED MASSES (AMU)     **
 **                  INFRARED INTENSITIES (KM/MOL)                   **
 **                                                                  **
 **********************************************************************


 Mode:                 1                      2                      3
 Frequency:        37.28                  62.68                  81.39
 Force Cnst:      0.0446                 0.0783                 0.0796
 Red. Mass:      54.4920                33.8242                20.3843
 IR Active:          YES                    YES                    YES
 IR Intens:        0.026                  0.010                  0.180
 Raman Active:       YES                    YES                    YES
               X      Y      Z        X      Y      Z        X      Y      Z
 C          0.000 -0.000 -0.139    0.000  0.000  0.105   -0.000 -0.000  0.444
 C         -0.000 -0.000 -0.177    0.000 -0.000  0.048   -0.000  0.000  0.210
 C         -0.000 -0.000 -0.105    0.000 -0.000  0.090   -0.000  0.000  0.095
 C         -0.000  0.000 -0.247   -0.000 -0.000  0.138    0.000  0.000  0.087
 C         -0.000  0.000 -0.267    0.000  0.000 -0.118   -0.000 -0.000  0.146
 C          0.000 -0.000 -0.110    0.000  0.000 -0.031    0.000 -0.000  0.287
 F          0.000 -0.000 -0.116    0.000  0.000  0.242   -0.000 -0.000  0.756
 Br         0.000 -0.000 -0.390    0.000 -0.000 -0.053   -0.000  0.000 -0.195
 I         -0.000  0.000  0.353    0.000  0.000 -0.084   -0.000 -0.000  0.018
 Cl        -0.000  0.000 -0.436   -0.000 -0.000  0.666    0.000  0.000 -0.119
 Cl        -0.000 -0.000 -0.495   -0.000  0.000 -0.655    0.000 -0.000  0.050
 I          0.000 -0.000  0.263   -0.000 -0.000  0.056    0.000  0.000 -0.111
 TransDip   0.000 -0.000  0.005    0.000 -0.000 -0.003    0.000  0.000 -0.014

 Mode:                 4                      5                      6
 Frequency:       112.46                 118.69                 146.28
 Force Cnst:      0.3014                 0.6268                 1.4692
 Red. Mass:      40.4408                75.5116               116.5353
 IR Active:          YES                    YES                    YES
 IR Intens:        0.778                  0.013                  0.030
 Raman Active:       YES                    YES                    YES
               X      Y      Z        X      Y      Z        X      Y      Z
 C         -0.015 -0.296 -0.000    0.002  0.145  0.000   -0.066 -0.055  0.000
 C         -0.046 -0.300  0.000    0.003  0.011  0.000    0.004 -0.082  0.000
 C         -0.017 -0.276 -0.000   -0.090 -0.015  0.000    0.153 -0.021  0.000
 C         -0.001 -0.294 -0.000   -0.113  0.024  0.000    0.037  0.050  0.000
 C         -0.026 -0.290 -0.000   -0.100  0.126  0.000   -0.036  0.061  0.000
 C         -0.012 -0.273 -0.000   -0.056  0.152 -0.000   -0.192  0.020 -0.000
 F          0.001 -0.292 -0.000    0.110  0.188  0.000    0.034 -0.010  0.000
 Br        -0.140 -0.290  0.000    0.635 -0.390 -0.000   -0.030 -0.079 -0.000
 I          0.030  0.270 -0.000   -0.110  0.343  0.000    0.674 -0.064  0.000
 Cl         0.072 -0.276  0.000   -0.181  0.009 -0.000    0.015  0.039 -0.000
 Cl        -0.070 -0.269  0.000   -0.174  0.177  0.000    0.022  0.012  0.000
 I          0.068  0.267  0.000   -0.170 -0.221 -0.000   -0.661  0.103 -0.000
 TransDip   0.007  0.027  0.000    0.004 -0.000 -0.000   -0.005  0.002 -0.000

 Mode:                 7                      8                      9
 Frequency:       163.24                 170.57                 232.03
 Force Cnst:      0.6851                 0.2439                 1.1797
 Red. Mass:      43.6364                14.2255                37.1906
 IR Active:          YES                    YES                    YES
 IR Intens:        0.033                  0.009                  0.027
 Raman Active:       YES                    YES                    YES
               X      Y      Z        X      Y      Z        X      Y      Z
 C         -0.084 -0.022 -0.000    0.000 -0.000 -0.190   -0.090  0.035 -0.000
 C         -0.061  0.097 -0.000    0.000  0.000 -0.366   -0.110 -0.020  0.000
 C         -0.029  0.134 -0.000    0.000 -0.000 -0.465   -0.065  0.041  0.000
 C          0.097  0.085 -0.000   -0.000 -0.000 -0.409   -0.010  0.022  0.000
 C          0.083 -0.078 -0.000   -0.000 -0.000 -0.374   -0.031  0.020 -0.000
 C         -0.035 -0.096 -0.000    0.000 -0.000 -0.337   -0.021  0.031 -0.000
 F         -0.173 -0.058  0.000    0.000 -0.000  0.386   -0.102  0.032  0.000
 Br         0.189 -0.057  0.000   -0.000  0.000  0.030   -0.111 -0.216 -0.000
 I         -0.205 -0.089  0.000    0.000  0.000  0.036    0.024 -0.044 -0.000
 Cl         0.542  0.266  0.000   -0.000 -0.000  0.136    0.644  0.320 -0.000
 Cl         0.496 -0.369 -0.000   -0.000  0.000  0.154   -0.491  0.367  0.000
 I         -0.170  0.150  0.000    0.000 -0.000  0.011    0.049 -0.027  0.000
 TransDip   0.006 -0.001  0.000    0.000  0.000  0.003    0.003 -0.005 -0.000

 Mode:                10                     11                     12
 Frequency:       254.19                 258.87                 302.23
 Force Cnst:      1.2761                 0.8846                 0.6643
 Red. Mass:      33.5222                22.4052                12.3441
 IR Active:          YES                    YES                    YES
 IR Intens:        0.152                  0.462                  0.041
 Raman Active:       YES                    YES                    YES
               X      Y      Z        X      Y      Z        X      Y      Z
 C          0.185 -0.203  0.000    0.237  0.029 -0.000    0.000 -0.000  0.080
 C          0.216 -0.048 -0.000    0.185 -0.170  0.000    0.000  0.000 -0.430
 C          0.055 -0.163 -0.000    0.164 -0.140  0.000    0.000  0.000 -0.513
 C          0.066 -0.275 -0.000    0.128 -0.083  0.000   -0.000  0.000 -0.080
 C          0.017 -0.280  0.000    0.154  0.120 -0.000   -0.000  0.000  0.409
 C          0.133 -0.207  0.000    0.110  0.140 -0.000   -0.000  0.000  0.598
 F          0.130 -0.249 -0.000    0.735  0.230  0.000    0.000  0.000 -0.069
 Br         0.182  0.358  0.000   -0.153 -0.054 -0.000   -0.000 -0.000  0.033
 I         -0.057  0.017  0.000   -0.100  0.014 -0.000   -0.000  0.000  0.018
 Cl         0.295 -0.312  0.000    0.123 -0.141 -0.000   -0.000  0.000  0.023
 Cl        -0.431 -0.045 -0.000    0.176  0.190  0.000    0.000  0.000 -0.082
 I         -0.102  0.007 -0.000   -0.090 -0.018  0.000   -0.000 -0.000 -0.017
 TransDip  -0.001  0.012  0.000   -0.020 -0.008 -0.000   -0.000 -0.000  0.006

 Mode:                13                     14                     15
 Frequency:       324.87                 356.06                 401.83
 Force Cnst:      1.5097                 0.9383                 1.8051
 Red. Mass:      24.2779                12.5616                18.9737
 IR Active:          YES                    YES                    YES
 IR Intens:        0.172                  0.136                  0.604
 Raman Active:       YES                    YES                    YES
               X      Y      Z        X      Y      Z        X      Y      Z
 C         -0.070  0.039 -0.000   -0.000  0.000 -0.436   -0.238  0.407  0.000
 C         -0.048  0.038 -0.000   -0.000 -0.000 -0.466   -0.240  0.121  0.000
 C          0.102  0.026 -0.000   -0.000 -0.000  0.149   -0.261  0.025 -0.000
 C          0.287 -0.093  0.000   -0.000 -0.000  0.581   -0.100 -0.144 -0.000
 C          0.321  0.103  0.000   -0.000 -0.000  0.324   -0.116  0.053 -0.000
 C          0.122 -0.024  0.000   -0.000  0.000 -0.265   -0.085  0.209  0.000
 F         -0.556 -0.171  0.000    0.000  0.000  0.220   -0.077  0.588 -0.000
 Br         0.006 -0.030  0.000    0.000  0.000  0.019    0.003  0.007 -0.000
 I         -0.031 -0.008  0.000    0.000 -0.000 -0.004    0.039 -0.008  0.000
 Cl         0.049 -0.381 -0.000    0.000  0.000 -0.082    0.178 -0.348  0.000
 Cl         0.224  0.468 -0.000   -0.000 -0.000 -0.042   -0.024 -0.177  0.000
 I         -0.032  0.020 -0.000    0.000  0.000  0.004    0.026 -0.003 -0.000
 TransDip   0.013 -0.001  0.000   -0.000  0.000 -0.012   -0.025  0.001  0.000

 Mode:                16                     17                     18
 Frequency:       556.12                 558.07                 628.67
 Force Cnst:      2.6973                 2.2101                 2.9889
 Red. Mass:      14.8024                12.0446                12.8354
 IR Active:          YES                    YES                    YES
 IR Intens:       30.435                  1.956                  9.847
 Raman Active:       YES                    YES                    YES
               X      Y      Z        X      Y      Z        X      Y      Z
 C          0.161  0.197  0.000    0.000  0.000 -0.118    0.413  0.230  0.000
 C          0.166  0.231  0.000    0.000  0.000 -0.453    0.403 -0.166 -0.000
 C          0.341  0.286 -0.000    0.000  0.000  0.617    0.051 -0.385 -0.000
 C          0.431  0.161  0.000    0.000  0.000 -0.198   -0.238 -0.145  0.000
 C          0.374 -0.089  0.000    0.000 -0.000 -0.379   -0.199  0.189 -0.000
 C          0.410 -0.033 -0.000    0.000 -0.000  0.464    0.245  0.365 -0.000
 F         -0.112  0.161 -0.000   -0.000  0.000  0.029   -0.283 -0.014 -0.000
 Br        -0.046 -0.072 -0.000   -0.000 -0.000  0.010   -0.028 -0.005  0.000
 I         -0.024 -0.004  0.000   -0.000 -0.000 -0.008   -0.004  0.008  0.000
 Cl        -0.083  0.001 -0.000   -0.000  0.000  0.010    0.031  0.051 -0.000
 Cl        -0.196 -0.189 -0.000   -0.000 -0.000  0.028    0.018 -0.065  0.000
 I         -0.031  0.005  0.000   -0.000  0.000 -0.006   -0.013 -0.007  0.000
 TransDip   0.172  0.040  0.000    0.000  0.000 -0.045    0.100  0.008  0.000

 Mode:                19                     20                     21
 Frequency:       629.02                 706.41                 720.04
 Force Cnst:      2.8278                 4.1869                 3.6788
 Red. Mass:      12.1303                14.2406                12.0434
 IR Active:          YES                    YES                    YES
 IR Intens:        1.185                 65.897                  0.722
 Raman Active:       YES                    YES                    YES
               X      Y      Z        X      Y      Z        X      Y      Z
 C         -0.000 -0.000  0.525    0.149 -0.072 -0.000    0.000 -0.000  0.579
 C         -0.000  0.000 -0.266    0.149  0.314  0.000    0.000  0.000 -0.397
 C         -0.000  0.000 -0.211    0.106  0.372 -0.000    0.000  0.000  0.277
 C          0.000  0.000  0.572   -0.121  0.445  0.000    0.000  0.000 -0.315
 C          0.000 -0.000 -0.518   -0.243  0.336 -0.000   -0.000  0.000  0.367
 C         -0.000 -0.000 -0.019   -0.264  0.292  0.000   -0.000  0.000 -0.437
 F          0.000  0.000 -0.108    0.075 -0.309  0.000    0.000 -0.000 -0.073
 Br         0.000  0.000  0.008   -0.020 -0.044 -0.000   -0.000 -0.000  0.005
 I          0.000 -0.000  0.002   -0.002 -0.001 -0.000   -0.000 -0.000 -0.001
 Cl        -0.000 -0.000 -0.031    0.087 -0.212 -0.000    0.000 -0.000  0.007
 Cl        -0.000  0.000  0.031   -0.033 -0.074  0.000   -0.000 -0.000 -0.011
 I          0.000  0.000  0.001    0.010 -0.006  0.000    0.000 -0.000  0.003
 TransDip  -0.000 -0.000  0.035   -0.054  0.254 -0.000   -0.000  0.000  0.027

 Mode:                22                     23                     24
 Frequency:       764.13                 933.84                1071.87
 Force Cnst:      4.2993                 6.7221                 8.3168
 Red. Mass:      12.4975                13.0832                12.2864
 IR Active:          YES                    YES                    YES
 IR Intens:        3.652                 14.564                  2.391
 Raman Active:       YES                    YES                    YES
               X      Y      Z        X      Y      Z        X      Y      Z
 C         -0.198 -0.070 -0.000   -0.057  0.133 -0.000   -0.134  0.201  0.000
 C         -0.065 -0.414 -0.000   -0.272 -0.050  0.000   -0.468 -0.387 -0.000
 C          0.599 -0.210 -0.000   -0.365 -0.026 -0.000    0.154  0.012 -0.000
 C          0.207  0.090 -0.000    0.265 -0.308 -0.000   -0.192  0.402 -0.000
 C          0.076  0.265  0.000    0.392  0.476  0.000   -0.131 -0.015  0.000
 C         -0.457  0.109  0.000    0.037  0.331  0.000    0.550  0.051  0.000
 F         -0.089  0.110  0.000    0.104 -0.288  0.000    0.067 -0.144  0.000
 Br         0.023  0.032  0.000    0.008  0.011 -0.000    0.015  0.019  0.000
 I         -0.017  0.001  0.000    0.005 -0.002  0.000    0.001 -0.001  0.000
 Cl         0.008  0.011  0.000   -0.022  0.052  0.000    0.022 -0.048 -0.000
 Cl        -0.060 -0.067 -0.000   -0.065 -0.102  0.000    0.003 -0.006 -0.000
 I          0.015 -0.001 -0.000   -0.001 -0.000 -0.000   -0.006  0.000 -0.000
 TransDip   0.043 -0.043 -0.000   -0.033  0.118 -0.000    0.044 -0.023  0.000

 Mode:                25                     26                     27
 Frequency:      1217.11                1250.99                1328.40
 Force Cnst:     10.8447                11.0661                12.5220
 Red. Mass:      12.4252                12.0015                12.0439
 IR Active:          YES                    YES                    YES
 IR Intens:       12.506                  2.064                 89.679
 Raman Active:       YES                    YES                    YES
               X      Y      Z        X      Y      Z        X      Y      Z
 C          0.155 -0.316  0.000    0.330  0.116 -0.000   -0.294 -0.181 -0.000
 C          0.172 -0.302  0.000   -0.299  0.254 -0.000    0.007  0.417  0.000
 C         -0.444 -0.068 -0.000   -0.073 -0.422 -0.000    0.279 -0.220  0.000
 C         -0.109  0.491 -0.000    0.432  0.180  0.000   -0.418 -0.146 -0.000
 C          0.366  0.259  0.000   -0.363  0.229  0.000    0.148  0.459  0.000
 C          0.012 -0.223 -0.000   -0.031 -0.369 -0.000    0.263 -0.283  0.000
 F         -0.089  0.193 -0.000    0.006  0.012  0.000    0.033  0.033  0.000
 Br         0.003  0.008 -0.000   -0.001 -0.001  0.000   -0.002 -0.008  0.000
 I          0.004  0.001  0.000    0.000 -0.000  0.000   -0.001  0.001  0.000
 Cl         0.017 -0.046  0.000    0.001  0.000 -0.000    0.014  0.002 -0.000
 Cl        -0.033 -0.030  0.000   -0.000  0.002 -0.000   -0.012 -0.026 -0.000
 I         -0.002  0.001 -0.000   -0.000 -0.000 -0.000   -0.002  0.001 -0.000
 TransDip  -0.031  0.109  0.000   -0.038 -0.026  0.000    0.237  0.189 -0.000

 Mode:                28                     29                     30
 Frequency:      1380.18                1536.92                1545.52
 Force Cnst:     13.8242                16.7441                16.8989
 Red. Mass:      12.3174                12.0312                12.0076
 IR Active:          YES                    YES                    YES
 IR Intens:      218.080                 11.214                  3.095
 Raman Active:       YES                    YES                    YES
               X      Y      Z        X      Y      Z        X      Y      Z
 C         -0.247  0.574  0.000   -0.348  0.284  0.000    0.482  0.366 -0.000
 C          0.233  0.147  0.000    0.445 -0.290  0.000   -0.220 -0.153  0.000
 C         -0.059 -0.396 -0.000   -0.115  0.280 -0.000    0.145  0.313  0.000
 C         -0.113  0.317 -0.000    0.204 -0.112  0.000   -0.354 -0.206  0.000
 C          0.316 -0.232  0.000   -0.332  0.314  0.000    0.204  0.110 -0.000
 C         -0.235 -0.085  0.000    0.101 -0.384 -0.000   -0.253 -0.396 -0.000
 F          0.082 -0.193 -0.000    0.033 -0.056  0.000   -0.011 -0.029  0.000
 Br        -0.006 -0.004 -0.000   -0.003 -0.000  0.000    0.000  0.000 -0.000
 I          0.000  0.001  0.000   -0.001  0.000 -0.000    0.001 -0.001 -0.000
 Cl         0.004 -0.011  0.000   -0.001 -0.001 -0.000    0.004  0.001 -0.000
 Cl        -0.008  0.005  0.000    0.003 -0.003 -0.000   -0.002  0.002  0.000
 I          0.002  0.001 -0.000    0.002  0.001  0.000   -0.000  0.001  0.000
 TransDip  -0.145  0.450 -0.000   -0.057  0.091  0.000    0.035  0.044 -0.000

 STANDARD THERMODYNAMIC QUANTITIES AT   298.15 K  AND     1.00 ATM

   This Molecule has  0 Imaginary Frequencies
   Zero point vibrational energy:       25.518 kcal/mol

   Atom    1 Element C  Has Mass   12.00000
   Atom    2 Element C  Has Mass   12.00000
   Atom    3 Element C  Has Mass   12.00000
   Atom    4 Element C  Has Mass   12.00000
   Atom    5 Element C  Has Mass   12.00000
   Atom    6 Element C  Has Mass   12.00000
   Atom    7 Element F  Has Mass   18.99840
   Atom    8 Element Br Has Mass   78.91830
   Atom    9 Element I  Has Mass  126.90440
   Atom   10 Element Cl Has Mass   34.96885
   Atom   11 Element Cl Has Mass   34.96885
   Atom   12 Element I  Has Mass  126.90440
   Molecular Mass:   493.663200 amu
   Principal axes and moments of inertia in amu*Bohr^2:
                             1           2           3
    Eigenvalues --     4727.81335 12944.67610 17672.48946
          X               0.99993     0.01209     0.00000
          Y              -0.01209     0.99993     0.00000
          Z              -0.00000    -0.00000     1.00000
   Rotational Symmetry Number is   1
   The Molecule is an Asymmetric Top
   Translational Enthalpy:        0.889 kcal/mol
   Rotational Enthalpy:           0.889 kcal/mol
   Vibrational Enthalpy:         31.644 kcal/mol
   gas constant (RT):             0.592 kcal/mol
   Translational Entropy:        44.477  cal/mol.K
   Rotational Entropy:           35.335  cal/mol.K
   Vibrational Entropy:          40.666  cal/mol.K

   Total Enthalpy:               34.014 kcal/mol
   Total Entropy:               120.478  cal/mol.K

 ======================================================================

 STANDARD THERMODYNAMIC QUANTITIES FOR ANHARMONIC VIBRATION -- TOSH

   Zero point vibrational energy: ************ kcal/mol

   Vibrational Enthalpy:       Infinity kcal/mol
   Vibrational Entropy:             NaN  cal/mol.K

   Total Enthalpy:             Infinity kcal/mol
   Total Entropy:                   NaN  cal/mol.K

 ======================================================================

 STANDARD THERMODYNAMIC QUANTITIES FOR ANHARMONIC VIBRATION -- VPT2

   Zero point vibrational energy: ************ kcal/mol

   Vibrational Enthalpy:       Infinity kcal/mol
   Vibrational Entropy:             NaN  cal/mol.K

   Total Enthalpy:             Infinity kcal/mol
   Total Entropy:                   NaN  cal/mol.K

 ======================================================================

Archival summary:
1\1\february\FREQ\ProcedureUnspecified\BasisUnspecified\2r1l216\taweetha\MonDec209:30:012019MonDec209:30:012019\0\\#,FREQ,ProcedureUnspecified,BasisUnspecified,\\0,1\I\C,1,2.1212\C,2,1.40162,1,120.441\C,3,1.39278,2,119.437,1,-180,0\F,4,1.3372,3,118.82,2,-180,0\C,4,1.39004,3,122.186,2,-0,0\C,6,1.4005,4,118.56,3,0,0\C,7,1.40505,6,120.143,4,0,0\Cl,7,1.73691,6,120.067,4,-180,0\Cl,8,1.73994,7,118.842,6,180,0\Br,3,1.89788,2,123.539,1,-0,0\I,6,2.11429,4,118.482,3,-180,0\\\@

 Total job time:  794.39s(wall), 4553.90s(cpu) 
 Mon Dec  2 09:30:01 2019

        *************************************************************
        *                                                           *
        *  Thank you very much for using Q-Chem.  Have a nice day.  *
        *                                                           *
        *************************************************************
