# Supplementary material for: Geometric and energetic data from quantum chemical calculations of halobenzenes and xylenes
Source: Data Brief. 2020 Mar 5;30:105386. doi: 10.1016/j.dib.2020.105386 (PMC7114895; doi:10.1016/j.dib.2020.105386)
Supplement: Supplementary file 1 [file mmc1.zip › halobenzene/B3LYP/FBrIClIBr.out]

                  Welcome to Q-Chem
     A Quantum Leap Into The Future Of Chemistry


 Q-Chem 5.2 (devel), Q-Chem, Inc., Pleasanton, CA (2019)

 Yihan Shao,  Zhengting Gan,  E. Epifanovsky,  A. T. B. Gilbert,  M. Wormit,  
 J. Kussmann,  A. W. Lange,  A. Behn,  Jia Deng,  Xintian Feng,  D. Ghosh,  
 M. Goldey,  P. R. Horn,  L. D. Jacobson,  I. Kaliman,  T. Kus,  A. Landau,  
 Jie Liu,  E. I. Proynov,  R. M. Richard,  R. P. Steele,  E. J. Sundstrom,  
 H. L. Woodcock III,  P. M. Zimmerman,  D. Zuev,  B. Albrecht,  E. Alguire,  
 S. A. Baeppler,  D. Barton,  Z. Benda,  Y. A. Bernard,  E. J. Berquist,  
 K. B. Bravaya,  H. Burton,  D. Casanova,  Chun-Min Chang,  Yunqing Chen,  
 A. Chien,  K. D. Closser,  M. P. Coons,  S. Coriani,  S. Dasgupta,  
 A. L. Dempwolff,  M. Diedenhofen,  Hainam Do,  R. G. Edgar,  Po-Tung Fang,  
 S. Faraji,  S. Fatehi,  Qingguo Feng,  K. D. Fenk,  J. Fosso-Tande,  
 J. Gayvert,  Qinghui Ge,  A. Ghysels,  G. Gidofalvi,  J. Gomes,  
 J. Gonthier,  A. Gunina,  D. Hait,  M. W. D. Hanson-Heine,  
 P. H. P. Harbach,  A. W. Hauser,  M. F. Herbst,  J. E. Herr,  
 E. G. Hohenstein,  Z. C. Holden,  Kerwin Hui,  B. C. Huynh,  T.-C. Jagau,  
 Hyunjun Ji,  B. Kaduk,  K. Khistyaev,  Jaehoon Kim,  P. Klunzinger,  K. Koh,  
 D. Kosenkov,  L. Koulias,  T. Kowalczyk,  C. M. Krauter,  A. Kunitsa,  
 Ka Un Lao,  A. Laurent,  K. V. Lawler,  Joonho Lee,  D. Lefrancois,  
 S. Lehtola,  D. S. Levine,  Yi-Pei Li,  You-Sheng Lin,  Fenglai Liu,  
 E. Livshits,  A. Luenser,  P. Manohar,  E. Mansoor,  S. F. Manzer,  
 Shan-Ping Mao,  Yuezhi Mao,  N. Mardirossian,  A. V. Marenich,  
 T. Markovich,  L. A. Martinez-Martinez,  S. A. Maurer,  N. J. Mayhall,  
 S. C. McKenzie,  J.-M. Mewes,  P. Morgante,  A. F. Morrison,  
 J. W. Mullinax,  K. Nanda,  T. S. Nguyen-Beck,  R. Olivares-Amaya,  
 J. A. Parkhill,  Zheng Pei,  T. M. Perrine,  F. Plasser,  P. Pokhilko,  
 S. Prager,  A. Prociuk,  E. Ramos,  D. R. Rehn,  F. Rob,  M. Scheurer,  
 M. Schneider,  N. Sergueev,  S. M. Sharada,  S. Sharma,  D. W. Small,  
 T. Stauch,  T. Stein,  Yu-Chuan Su,  A. J. W. Thom,  A. Tkatchenko,  
 T. Tsuchimochi,  N. M. Tubman,  L. Vogt,  M. L. Vidal,  O. Vydrov,  
 M. A. Watson,  J. Wenzel,  M. de Wergifosse,  T. A. Wesolowski,  A. White,  
 J. Witte,  A. Yamada,  Jun Yang,  K. Yao,  S. Yeganeh,  S. R. Yost,  
 Zhi-Qiang You,  A. Zech,  Igor Ying Zhang,  Xing Zhang,  Yan Zhao,  
 Ying Zhu,  B. R. Brooks,  G. K. L. Chan,  C. J. Cramer,  M. S. Gordon,  
 W. J. Hehre,  A. Klamt,  M. W. Schmidt,  C. D. Sherrill,  D. G. Truhlar,  
 A. Aspuru-Guzik,  R. Baer,  A. T. Bell,  N. A. Besley,  Jeng-Da Chai,  
 A. E. DePrince, III,  R. A. DiStasio Jr.,  A. Dreuw,  B. D. Dunietz,  
 T. R. Furlani,  Chao-Ping Hsu,  Yousung Jung,  Jing Kong,  D. S. Lambrecht,  
 WanZhen Liang,  C. Ochsenfeld,  V. A. Rassolov,  L. V. Slipchenko,  
 J. E. Subotnik,  T. Van Voorhis,  J. M. Herbert,  A. I. Krylov,  
 P. M. W. Gill,  M. Head-Gordon

 Contributors to earlier versions of Q-Chem not listed above: 
 R. D. Adamson,  B. Austin,  J. Baker,  G. J. O. Beran,  K. Brandhorst,  
 S. T. Brown,  E. F. C. Byrd,  A. K. Chakraborty,  C.-L. Cheng,  
 Siu Hung Chien,  D. M. Chipman,  D. L. Crittenden,  H. Dachsel,  
 R. J. Doerksen,  A. D. Dutoi,  L. Fusti-Molnar,  W. A. Goddard III,  
 A. Golubeva-Zadorozhnaya,  S. R. Gwaltney,  G. Hawkins,  A. Heyden,  
 S. Hirata,  G. Kedziora,  F. J. Keil,  C. Kelley,  Jihan Kim,  R. A. King,  
 R. Z. Khaliullin,  P. P. Korambath,  W. Kurlancheek,  A. M. Lee,  M. S. Lee,  
 S. V. Levchenko,  Ching Yeh Lin,  D. Liotard,  R. C. Lochan,  I. Lotan,  
 P. E. Maslen,  N. Nair,  D. P. O'Neill,  D. Neuhauser,  E. Neuscamman,  
 C. M. Oana,  R. Olson,  B. Peters,  R. Peverati,  P. A. Pieniazek,  
 Y. M. Rhee,  J. Ritchie,  M. A. Rohrdanz,  E. Rosta,  N. J. Russ,  
 H. F. Schaefer III,  N. E. Schultz,  N. Shenvi,  A. C. Simmonett,  A. Sodt,  
 D. Stuck,  K. S. Thanthiriwatte,  V. Vanovschi,  Tao Wang,  A. Warshel,  
 C. F. Williams,  Q. Wu,  X. Xu,  W. Zhang

 Please cite Q-Chem as follows:
 Y. Shao et al., Mol. Phys. 113, 184-215 (2015)
 DOI: 10.1080/00268976.2014.952696

 Q-Chem 5.2.1 for Intel X86 EM64T Linux

 Parts of Q-Chem use Armadillo 8.300.2 (Tropical Shenanigans).
 http://arma.sourceforge.net/

 Q-Chem begins on Mon Dec  2 09:30:01 2019  

Host: 
0

     Scratch files written to /scratch/taweetham/qchem2137//
NAlpha2: 238
NElect   238
Mult     1

Checking the input file for inconsistencies... 	...done.

--------------------------------------------------------------
User input:
--------------------------------------------------------------
$MOLECULE
0 1
C   
C	1	CC
C	2	CC	1	120.0		
C	3	CC	2	120.0	1	0.0
C	4	CC	3	120.0	2	0.0	
C	5 	CC	4	120.0	3	0.0
F	1	CF	2	120.0	3	180.0
Br	2	CBr	3	120.0	4	180.0
I	3	CI	4	120.0	5	180.0
Cl	4	CCl	5	120.0	6	180.0
I	5	CI	6	120.0	1	180.0
Br	6	CBr	1	120.0	2	180.0

CC=1.39483
CH=1.08673
CF=1.33960
CCl=1.72090
CBr=1.89068
CI=2.07886
$END

$REM
   JOB_TYPE	OPTIMIZATION
   BASIS	6-311++G**
   METHOD	B3LYP
   MEM_TOTAL	64000
   SYM_IGNORE	TRUE
$END

--------------------------------------------------------------
 ----------------------------------------------------------------
             Standard Nuclear Orientation (Angstroms)
    I     Atom           X                Y                Z
 ----------------------------------------------------------------
    1      C       0.0000000000     0.0000000000     0.0000000000
    2      C       0.0000000000     0.0000000000     1.3948300000
    3      C       1.2079582140     0.0000000000     2.0922450000
    4      C       2.4159164279     0.0000000000     1.3948300000
    5      C       2.4159164279     0.0000000000    -0.0000000000
    6      C       1.2079582140     0.0000000000    -0.6974150000
    7      F      -1.1601276309    -0.0000000000    -0.6698000000
    8      Br     -1.6373769104    -0.0000000000     2.3401700000
    9      I       1.2079582140    -0.0000000000     4.1711050000
   10      Cl      3.9062595453    -0.0000000000     2.2552800000
   11      I       4.2162619988    -0.0000000000    -1.0394300000
   12      Br      1.2079582140    -0.0000000000    -2.5880950000
 ----------------------------------------------------------------
 Nuclear Repulsion Energy =        3214.22531363 hartrees
 There are      119 alpha and      119 beta electrons
 Requested basis set is 6-311++G(d,p)
 There are 141 shells and 404 basis functions

 Total QAlloc Memory Limit  64000 MB
 Mega-Array Size       188 MB
 MEM_STATIC part       192 MB
 A cutoff of  1.0D-11 yielded   6187 shell pairs
 There are     56607 function pairs (     62884 Cartesian)
 Smallest overlap matrix eigenvalue = 8.16E-07

 Q-Chem warning in module stvman/mkSTV.C, line 318:

 Overlap eigenvalue is smaller than square root of threshold
 Use THRESH >= 12 to get rid of this warning

 Linear dependence detected in AO basis
 Tighter screening thresholds may be required for diffuse basis sets
 Use S2THRESH > 14 and THRESH = 14 in case of SCF convergence issues
 Number of orthogonalized atomic orbitals = 403
 Maximum deviation from orthogonality = 1.380E-10

 Scale SEOQF with 1.000000e-01/1.000000e-01/1.000000e-01

 Standard Electronic Orientation quadrupole field applied
 Nucleus-field energy     =    -0.0000001115 hartrees
 Guess from superposition of atomic densities
 Warning:  Energy on first SCF cycle will be non-variational
 SAD guess density has 238.000000 electrons

 -----------------------------------------------------------------------
  General SCF calculation program by
  Eric Jon Sundstrom, Paul Horn, Yuezhi Mao, Dmitri Zuev, Alec White,
  David Stuck, Shaama M.S., Shane Yost, Joonho Lee, David Small,
  Daniel Levine, Susi Lehtola, Hugh Burton, Evgeny Epifanovsky,
  Bang C. Huynh
 -----------------------------------------------------------------------
 Exchange:     0.2000 Hartree-Fock + 0.0800 Slater + 0.7200 B88
 Correlation:  0.1900 VWN1RPA + 0.8100 LYP
 Using SG-1 standard quadrature grid
 using 6 threads for integral computing
 -------------------------------------------------------
 OpenMP Integral computing Module                
 Release: version 2.0, May 2017, Q-Chem Inc. Pleasanton 
 -------------------------------------------------------
 A restricted SCF calculation will be
 performed using DIIS
 SCF converges when DIIS error is below 1.0e-08
 ---------------------------------------
  Cycle       Energy         DIIS error
 ---------------------------------------
    1  -19778.5480320101      2.94e-02  
    2  -19776.0151708099      2.04e-03  
    3  -19775.9470262038      2.67e-03  
    4  -19776.0508313811      8.48e-04  
    5  -19776.0666642736      2.05e-04  
    6  -19776.0672005995      7.74e-05  
    7  -19776.0672882363      2.00e-05  
    8  -19776.0672947085      1.05e-05  
    9  -19776.0672968561      1.92e-06  
   10  -19776.0672969011      4.66e-07  
   11  -19776.0672969048      1.87e-07  
   12  -19776.0672969049      4.48e-08  
   13  -19776.0672969071      1.59e-08  
   14  -19776.0672969091      2.67e-09  Convergence criterion met
 ---------------------------------------
 SCF time:   CPU 257.60s  wall 46.00s 
 SCF   energy in the final basis set =   -19776.0672969091
 Total energy in the final basis set =   -19776.0672969091

 --------------------------------------------------------------

                    Orbital Energies (a.u.)
 --------------------------------------------------------------

 Alpha MOs
 -- Occupied --
*****************-482.8596-482.8595-176.3203-176.3202-165.7241-165.7240
********-165.7219-165.7217-165.7216-101.5828 -62.5125 -62.5124 -56.3332
-56.3332 -56.3290 -56.3290 -56.3287 -56.3287 -35.8169 -35.8168 -31.3102
-31.3102 -31.3042 -31.3041 -31.3036 -31.3035 -24.7297 -22.9607 -22.9606
-22.9593 -22.9593 -22.9589 -22.9588 -22.9547 -22.9547 -22.9546 -22.9546
-10.3152 -10.2844 -10.2782 -10.2781 -10.2684 -10.2684  -9.4984  -8.7214
 -8.7213  -7.2632  -7.2532  -7.2523  -6.5537  -6.5536  -6.5397  -6.5397
 -6.5389  -6.5388  -6.3666  -6.3665  -4.7795  -4.7795  -4.7645  -4.7644
 -4.7633  -4.7632  -2.6645  -2.6643  -2.6607  -2.6606  -2.6600  -2.6599
 -2.6489  -2.6488  -2.6488  -2.6487  -2.0456  -2.0455  -2.0409  -2.0408
 -2.0400  -2.0399  -2.0270  -2.0269  -2.0268  -2.0267  -1.2724  -0.9539
 -0.9001  -0.8731  -0.8186  -0.7829  -0.7789  -0.6916  -0.6875  -0.6459
 -0.6149  -0.5714  -0.5647  -0.5157  -0.5113  -0.4522  -0.4515  -0.4467
 -0.4404  -0.4214  -0.3833  -0.3832  -0.3799  -0.3579  -0.3356  -0.3275
 -0.3238  -0.3142  -0.2991  -0.2772  -0.2658  -0.2612  -0.2611
 -- Virtual --
 -0.0946  -0.0710  -0.0596  -0.0533  -0.0330  -0.0055  -0.0028   0.0112
  0.0235   0.0290   0.0391   0.0442   0.0578   0.0603   0.0635   0.0651
  0.0660   0.0740   0.0776   0.0794   0.0999   0.1030   0.1040   0.1046
  0.1082   0.1171   0.1204   0.1383   0.1498   0.1535   0.1563   0.1577
  0.1694   0.1749   0.1798   0.1821   0.1856   0.1968   0.2018   0.2081
  0.2162   0.2199   0.2223   0.2446   0.2492   0.2501   0.2512   0.2656
  0.2687   0.2763   0.2765   0.3036   0.3185   0.3517   0.3558   0.3716
  0.3822   0.3825   0.3828   0.3854   0.3977   0.4119   0.4164   0.4171
  0.4187   0.4250   0.4279   0.4413   0.4439   0.4456   0.4578   0.4814
  0.4901   0.4980   0.5051   0.5122   0.5168   0.5262   0.5263   0.5419
  0.5472   0.5514   0.5526   0.5714   0.5839   0.5895   0.6103   0.6140
  0.6184   0.6251   0.6368   0.6396   0.6888   0.6896   0.7019   0.7073
  0.7161   0.7626   0.7748   0.7773   0.7887   0.7965   0.8120   0.8194
  0.8395   0.8403   0.8528   0.8568   0.8839   0.8921   0.9088   0.9373
  0.9459   0.9787   0.9990   1.0174   1.0329   1.0470   1.0961   1.1185
  1.1299   1.1657   1.1674   1.1873   1.1936   1.2365   1.2759   1.3258
  1.3599   1.3675   1.3694   1.3729   1.4141   1.4449   1.4505   1.4650
  1.4788   1.4930   1.4991   1.5594   1.5611   1.5812   1.6032   1.7199
  1.7237   1.7548   1.7554   1.8152   1.8187   1.8408   1.8490   1.8959
  2.0032   2.0178   2.0264   2.0347   2.0734   2.1409   2.1564   2.1949
  2.2190   2.2466   2.2491   2.2562   2.2754   2.3003   2.3042   2.3762
  2.4327   2.4662   2.5608   2.5719   2.7025   2.7064   2.7917   2.8162
  2.8194   2.9083   3.0196   3.0383   3.0741   3.0780   3.1378   3.1989
  3.3882   3.4154   3.6383   3.7528   3.7641   3.8052   3.8960   3.9461
  3.9573   3.9603   3.9784   3.9882   3.9912   4.0133   4.0166   4.0312
  4.0558   4.0570   4.0703   4.0727   4.1050   4.1348   4.1610   4.2540
  4.2703   4.2730   4.2928   4.3996   4.4026   4.4973   4.5599   4.8242
  4.8356   6.0155   6.0323   6.1233   6.1362   6.1386   6.1867   6.3007
  6.4455   6.6785   6.7463   6.7651   7.5448   7.5570   7.6694   7.6845
  7.7571   7.7574   9.7707  23.2153  23.7771  23.7844  23.9383  23.9558
 24.0362  25.8148  26.2117  26.6444  27.9128  27.9468  28.3518  28.3649
 28.4122  28.4339  28.4382  28.4491  28.5240  28.5281  28.5470  28.5534
 28.5596  28.5599  28.6196  28.6248  28.7278  28.7333  47.9652  48.0140
 66.7737 127.8909 127.9010 127.9558 127.9635 127.9663 127.9861 151.7018
151.7283 215.7643 289.7410 289.7528 289.8654 289.8844 289.9771 289.9803
********1020.83491901.86701901.8945
 --------------------------------------------------------------

          Ground-State Mulliken Net Atomic Charges

     Atom                 Charge (a.u.)
  ----------------------------------------
      1 C                    -0.601362
      2 C                     0.447209
      3 C                    -0.545582
      4 C                     0.487240
      5 C                    -0.561901
      6 C                     0.436464
      7 F                    -0.104287
      8 Br                   -0.163119
      9 I                     0.111905
     10 Cl                    0.544349
     11 I                     0.113257
     12 Br                   -0.164175
  ----------------------------------------
  Sum of atomic charges =     0.000000

 -----------------------------------------------------------------
                    Cartesian Multipole Moments
 -----------------------------------------------------------------
    Charge (ESU x 10^10)
                -0.0000
    Dipole Moment (Debye)
         X       0.6876      Y       0.0000      Z       0.3952
       Tot       0.7930
    Quadrupole Moments (Debye-Ang)
        XX    -141.5857     XY      -0.0000     YY    -145.4907
        XZ      -3.5856     YZ       0.0000     ZZ    -137.4920
    Octopole Moments (Debye-Ang^2)
       XXX    -662.8485    XXY      -0.0000    XYY    -233.1033
       YYY      -0.0000    XXZ    -139.5721    XYZ       0.0000
       YYZ    -134.5902    XZZ    -221.0004    YZZ       0.0000
       ZZZ    -370.8516
    Hexadecapole Moments (Debye-Ang^3)
      XXXX   -5292.0223   XXXY      -0.0000   XXYY    -976.5525
      XYYY      -0.0000   YYYY    -182.5249   XXXZ    -206.7494
      XXYZ       0.0000   XYYZ     -34.1666   YYYZ       0.0000
      XXZZ   -1745.2930   XYZZ      -0.0000   YYZZ    -937.2112
      XZZZ    -101.8567   YZZZ      -0.0000   ZZZZ   -4937.3383
 -----------------------------------------------------------------
 Calculating analytic gradient of the SCF energy
 Gradient of SCF Energy
            1           2           3           4           5           6
    1  -0.0012553   0.0042136   0.0001802   0.0030345   0.0007654   0.0037284
    2   0.0000000  -0.0000000   0.0000000   0.0000000  -0.0000000  -0.0000000
    3  -0.0006477   0.0018160   0.0001885   0.0019277  -0.0010294   0.0020363
            7           8           9          10          11          12
    1  -0.0042130   0.0084144  -0.0019190  -0.0089966  -0.0150500   0.0110973
    2  -0.0000000  -0.0000000   0.0000000  -0.0000000   0.0000000   0.0000000
    3  -0.0025593   0.0078072  -0.0157111  -0.0051540   0.0073250   0.0040008
 Max gradient component =       1.571E-02
 RMS gradient           =       5.242E-03
 Gradient time:  CPU 88.60 s  wall 14.88 s
 Geometry Optimization Parameters
   NAtoms,    NIC,     NZ,  NCons,   NDum,   NFix, NCnnct, MaxDiis
       12      78      12       0       0       0       0       0


** GEOMETRY OPTIMIZATION IN DELOCALIZED INTERNAL COORDINATES **
   Searching for a Minimum

   Optimization Cycle:   1

                       Coordinates (Angstroms)
     ATOM                X               Y               Z
      1  C         0.0000000000    0.0000000000    0.0000000000
      2  C         0.0000000000    0.0000000000    1.3948300000
      3  C         1.2079582140    0.0000000000    2.0922450000
      4  C         2.4159164279    0.0000000000    1.3948300000
      5  C         2.4159164279    0.0000000000    0.0000000000
      6  C         1.2079582140    0.0000000000   -0.6974150000
      7  F        -1.1601276309    0.0000000000   -0.6698000000
      8  Br       -1.6373769104    0.0000000000    2.3401700000
      9  I         1.2079582140    0.0000000000    4.1711050000
     10  Cl        3.9062595453    0.0000000000    2.2552800000
     11  I         4.2162619988    0.0000000000   -1.0394300000
     12  Br        1.2079582140    0.0000000000   -2.5880950000
   Point Group: c1    Number of degrees of freedom:    30


   Energy is -19776.067296909


 Attempting to generate delocalized internal coordinates
 Initial Hessian constructed with Jon Baker's OPTIMIZE code

 21 Hessian modes will be used to form the next step
  Hessian Eigenvalues:
     0.124424    0.124424    0.201019    0.201019    0.250000    0.250000
     0.250000    0.250000    0.250000    0.250000    0.250000    0.250000
     0.250000    0.334879    0.426727    0.426727    0.464882    0.464882
     0.464882    0.464882    0.572947

 Minimum search - taking simple RFO step
 Searching for Lamda that Minimizes Along All modes
 Value Taken    Lamda =  -0.01353870
 Step Taken.  Stepsize is  0.246802

                             Maximum     Tolerance    Cnvgd?
         Gradient           0.050746      0.000300      NO
         Displacement       0.177083      0.001200      NO
         Energy change     *********      0.000001      NO


 New Cartesian Coordinates Obtained by Inverse Iteration

 Displacement from previous Coordinates is:  0.526425
 ----------------------------------------------------------------
             Standard Nuclear Orientation (Angstroms)
    I     Atom           X                Y                Z
 ----------------------------------------------------------------
    1      C       0.0269672677     0.0000000000     0.0159840492
    2      C      -0.0009079937     0.0000000000     1.4028364755
    3      C       1.2109061827     0.0000000000     2.1215140710
    4      C       2.4270233977     0.0000000000     1.4023068430
    5      C       2.4426923630     0.0000000000    -0.0102122855
    6      C       1.2146604816     0.0000000000    -0.7004309546
    7      F      -1.1290386962     0.0000000000    -0.6520614134
    8      Br     -1.7250211669     0.0000000000     2.1988990120
    9      I       1.2382510361     0.0000000000     4.2604559552
   10      Cl      3.9303419561     0.0000000000     2.2717764052
   11      I       4.3085781688     0.0000000000    -1.0640232650
   12      Br      1.0442297175     0.0000000000    -2.5933248927
 ----------------------------------------------------------------
 Nuclear Repulsion Energy =        3152.26866402 hartrees
 There are      119 alpha and      119 beta electrons
 Applying Cartesian multipole field
    Component          Value
    ---------          -----
     (2,0,0)        1.00000E-11
     (0,2,0)        2.00000E-11
     (0,0,2)       -3.00000E-11
 Nucleus-field energy     =    -0.0000001123 hartrees
 Requested basis set is 6-311++G(d,p)
 There are 141 shells and 404 basis functions
 A cutoff of  1.0D-11 yielded   6157 shell pairs
 There are     56399 function pairs (     62642 Cartesian)
 Smallest overlap matrix eigenvalue = 8.29E-07

 Q-Chem warning in module stvman/mkSTV.C, line 318:

 Overlap eigenvalue is smaller than square root of threshold
 Use THRESH >= 12 to get rid of this warning

 Linear dependence detected in AO basis
 Tighter screening thresholds may be required for diffuse basis sets
 Use S2THRESH > 14 and THRESH = 14 in case of SCF convergence issues
 Number of orthogonalized atomic orbitals = 403
 Maximum deviation from orthogonality = 2.792E-10
 Guess MOs from SCF MO coefficient file

 -----------------------------------------------------------------------
  General SCF calculation program by
  Eric Jon Sundstrom, Paul Horn, Yuezhi Mao, Dmitri Zuev, Alec White,
  David Stuck, Shaama M.S., Shane Yost, Joonho Lee, David Small,
  Daniel Levine, Susi Lehtola, Hugh Burton, Evgeny Epifanovsky,
  Bang C. Huynh
 -----------------------------------------------------------------------
 Exchange:     0.2000 Hartree-Fock + 0.0800 Slater + 0.7200 B88
 Correlation:  0.1900 VWN1RPA + 0.8100 LYP
 Using SG-1 standard quadrature grid
 using 6 threads for integral computing
 -------------------------------------------------------
 OpenMP Integral computing Module                
 Release: version 2.0, May 2017, Q-Chem Inc. Pleasanton 
 -------------------------------------------------------
 A restricted SCF calculation will be
 performed using DIIS
 SCF converges when DIIS error is below 1.0e-08
 ---------------------------------------
  Cycle       Energy         DIIS error
 ---------------------------------------
    1  -19776.0610141316      8.63e-04  
    2  -19776.0691439161      3.30e-04  
    3  -19776.0651071480      5.39e-04  
    4  -19776.0713146598      7.61e-05  
    5  -19776.0714146300      1.68e-05  
    6  -19776.0714187471      5.02e-06  
    7  -19776.0714192213      1.75e-06  
    8  -19776.0714192705      6.55e-07  
    9  -19776.0714192781      2.37e-07  
   10  -19776.0714192790      7.17e-08  
   11  -19776.0714192803      4.18e-08  
   12  -19776.0714192821      1.24e-08  
   13  -19776.0714192820      2.77e-09  Convergence criterion met
 ---------------------------------------
 SCF time:   CPU 238.16s  wall 43.00s 
 SCF   energy in the final basis set =   -19776.0714192820
 Total energy in the final basis set =   -19776.0714192820

 --------------------------------------------------------------

                    Orbital Energies (a.u.)
 --------------------------------------------------------------

 Alpha MOs
 -- Occupied --
*****************-482.8601-482.8600-176.3229-176.3228-165.7268-165.7267
********-165.7244-165.7243-165.7242-101.5828 -62.5129 -62.5128 -56.3336
-56.3336 -56.3294 -56.3294 -56.3291 -56.3290 -35.8193 -35.8192 -31.3128
-31.3128 -31.3064 -31.3063 -31.3059 -31.3058 -24.7286 -22.9632 -22.9631
-22.9618 -22.9617 -22.9615 -22.9614 -22.9569 -22.9569 -22.9568 -22.9568
-10.3123 -10.2905 -10.2804 -10.2803 -10.2763 -10.2762  -9.4979  -8.7217
 -8.7216  -7.2628  -7.2528  -7.2519  -6.5541  -6.5540  -6.5399  -6.5399
 -6.5391  -6.5390  -6.3685  -6.3684  -4.7816  -4.7816  -4.7661  -4.7660
 -4.7651  -4.7650  -2.6648  -2.6647  -2.6609  -2.6608  -2.6603  -2.6601
 -2.6490  -2.6490  -2.6489  -2.6489  -2.0472  -2.0470  -2.0427  -2.0426
 -2.0419  -2.0418  -2.0285  -2.0284  -2.0283  -2.0282  -1.2750  -0.9474
 -0.8968  -0.8684  -0.8167  -0.7797  -0.7740  -0.6889  -0.6818  -0.6440
 -0.6196  -0.5668  -0.5637  -0.5175  -0.5081  -0.4524  -0.4459  -0.4455
 -0.4389  -0.4181  -0.3812  -0.3784  -0.3781  -0.3571  -0.3293  -0.3235
 -0.3207  -0.3139  -0.2973  -0.2841  -0.2680  -0.2675  -0.2628
 -- Virtual --
 -0.1034  -0.0746  -0.0644  -0.0601  -0.0400  -0.0104  -0.0054   0.0074
  0.0224   0.0296   0.0391   0.0449   0.0583   0.0608   0.0613   0.0654
  0.0661   0.0757   0.0768   0.0777   0.0965   0.1027   0.1049   0.1067
  0.1070   0.1158   0.1210   0.1368   0.1459   0.1560   0.1562   0.1562
  0.1623   0.1735   0.1773   0.1813   0.1863   0.1966   0.1970   0.2013
  0.2148   0.2150   0.2236   0.2450   0.2461   0.2468   0.2498   0.2626
  0.2689   0.2694   0.2712   0.3049   0.3175   0.3501   0.3553   0.3670
  0.3818   0.3834   0.3836   0.3912   0.4063   0.4081   0.4112   0.4160
  0.4224   0.4267   0.4307   0.4398   0.4435   0.4446   0.4578   0.4809
  0.4828   0.4968   0.5061   0.5151   0.5156   0.5226   0.5258   0.5370
  0.5455   0.5457   0.5543   0.5611   0.5709   0.5869   0.5902   0.6074
  0.6085   0.6226   0.6372   0.6479   0.6834   0.6866   0.6929   0.6936
  0.7067   0.7409   0.7702   0.7756   0.7854   0.7949   0.8124   0.8191
  0.8282   0.8415   0.8491   0.8528   0.8846   0.8964   0.8992   0.9356
  0.9413   0.9773   0.9887   1.0149   1.0226   1.0486   1.0972   1.1170
  1.1355   1.1447   1.1688   1.1698   1.1845   1.2301   1.2728   1.3140
  1.3521   1.3580   1.3620   1.3762   1.4141   1.4390   1.4519   1.4552
  1.4651   1.4678   1.4885   1.5564   1.5649   1.5678   1.6078   1.7173
  1.7190   1.7405   1.7611   1.8072   1.8096   1.8326   1.8440   1.8889
  2.0033   2.0073   2.0200   2.0316   2.0708   2.1245   2.1295   2.1956
  2.2144   2.2407   2.2446   2.2477   2.2556   2.2887   2.2910   2.3600
  2.4391   2.4591   2.5508   2.5683   2.6992   2.7052   2.7779   2.8090
  2.8206   2.9105   3.0136   3.0282   3.0552   3.0735   3.1230   3.1893
  3.3854   3.3950   3.6204   3.7534   3.7596   3.7903   3.8980   3.9484
  3.9584   3.9608   3.9827   3.9914   3.9945   4.0055   4.0121   4.0228
  4.0327   4.0675   4.0737   4.0771   4.0988   4.1317   4.1472   4.2503
  4.2541   4.2685   4.2770   4.3994   4.4044   4.4646   4.5298   4.7953
  4.8426   6.0095   6.0260   6.1112   6.1267   6.1294   6.1592   6.3001
  6.4469   6.6653   6.7507   6.7669   7.5447   7.5552   7.6642   7.6731
  7.7496   7.7555   9.7616  23.2185  23.7446  23.7692  23.9035  23.9158
 24.0234  25.8121  26.1993  26.6143  27.8913  27.9226  28.3460  28.3589
 28.4018  28.4188  28.4276  28.4422  28.5218  28.5254  28.5437  28.5470
 28.5540  28.5554  28.6115  28.6129  28.7179  28.7228  47.9560  48.0152
 66.7732 127.8856 127.8955 127.9473 127.9572 127.9575 127.9710 151.6823
151.7074 215.7537 289.7403 289.7505 289.8588 289.8710 289.9715 289.9763
********1020.83651901.84651901.8726
 --------------------------------------------------------------

          Ground-State Mulliken Net Atomic Charges

     Atom                 Charge (a.u.)
  ----------------------------------------
      1 C                    -0.488256
      2 C                     0.246679
      3 C                    -0.386634
      4 C                     0.391728
      5 C                    -0.405285
      6 C                     0.205261
      7 F                    -0.079020
      8 Br                   -0.138772
      9 I                     0.118301
     10 Cl                    0.556418
     11 I                     0.119214
     12 Br                   -0.139632
  ----------------------------------------
  Sum of atomic charges =     0.000000

 -----------------------------------------------------------------
                    Cartesian Multipole Moments
 -----------------------------------------------------------------
    Charge (ESU x 10^10)
                -0.0000
    Dipole Moment (Debye)
         X       0.6251      Y       0.0000      Z       0.3623
       Tot       0.7225
    Quadrupole Moments (Debye-Ang)
        XX    -140.8899     XY       0.0000     YY    -145.8748
        XZ      -2.8009     YZ      -0.0000     ZZ    -137.6708
    Octopole Moments (Debye-Ang^2)
       XXX    -660.0836    XXY       0.0000    XYY    -233.7071
       YYY       0.0000    XXZ    -139.7348    XYZ      -0.0000
       YYZ    -134.7732    XZZ    -219.7798    YZZ       0.0000
       ZZZ    -367.9499
    Hexadecapole Moments (Debye-Ang^3)
      XXXX   -5404.5517   XXXY       0.0000   XXYY   -1005.4436
      XYYY       0.0000   YYYY    -183.4734   XXXZ    -252.6059
      XXYZ      -0.0000   XYYZ     -45.3282   YYYZ      -0.0000
      XXZZ   -1789.8710   XYZZ       0.0000   YYZZ    -952.7752
      XZZZ    -101.4873   YZZZ      -0.0000   ZZZZ   -4994.1777
 -----------------------------------------------------------------
 Calculating analytic gradient of the SCF energy
 Gradient of SCF Energy
            1           2           3           4           5           6
    1   0.0006298  -0.0038672   0.0003432   0.0045484   0.0038866  -0.0082016
    2  -0.0000000   0.0000000  -0.0000000  -0.0000000   0.0000000  -0.0000000
    3   0.0004768  -0.0073231   0.0035492   0.0030023  -0.0018781   0.0010026
            7           8           9          10          11          12
    1   0.0008626  -0.0019769   0.0040162  -0.0024040   0.0055936  -0.0034307
    2   0.0000000  -0.0000000  -0.0000000  -0.0000000  -0.0000000   0.0000000
    3   0.0003212  -0.0032292   0.0046794  -0.0009893   0.0011084  -0.0007203
 Max gradient component =       8.202E-03
 RMS gradient           =       2.903E-03
 Gradient time:  CPU 86.03 s  wall 14.45 s
 Geometry Optimization Parameters
   NAtoms,    NIC,     NZ,  NCons,   NDum,   NFix, NCnnct, MaxDiis
       12      78      12       0       0       0       0       0

 Cartesian Hessian Update
 Hessian updated using BFGS update


** GEOMETRY OPTIMIZATION IN DELOCALIZED INTERNAL COORDINATES **
   Searching for a Minimum

   Optimization Cycle:   2

                       Coordinates (Angstroms)
     ATOM                X               Y               Z
      1  C         0.0269672677    0.0000000000    0.0159840492
      2  C        -0.0009079937    0.0000000000    1.4028364755
      3  C         1.2109061827    0.0000000000    2.1215140710
      4  C         2.4270233977    0.0000000000    1.4023068430
      5  C         2.4426923630    0.0000000000   -0.0102122855
      6  C         1.2146604816    0.0000000000   -0.7004309546
      7  F        -1.1290386962    0.0000000000   -0.6520614134
      8  Br       -1.7250211669    0.0000000000    2.1988990120
      9  I         1.2382510361    0.0000000000    4.2604559552
     10  Cl        3.9303419561    0.0000000000    2.2717764052
     11  I         4.3085781688    0.0000000000   -1.0640232650
     12  Br        1.0442297175    0.0000000000   -2.5933248927
   Point Group: c1    Number of degrees of freedom:    30


   Energy is -19776.071419282

 Hessian updated using BFGS update

 12 Hessian modes will be used to form the next step
  Hessian Eigenvalues:
     0.124383    0.131056    0.200848    0.201056    0.233492    0.319841
     0.331259    0.426725    0.433026    0.462963    0.524891    0.573690

 Minimum search - taking simple RFO step
 Searching for Lamda that Minimizes Along All modes
 Value Taken    Lamda =  -0.00170387
 Step Taken.  Stepsize is  0.066595

                             Maximum     Tolerance    Cnvgd?
         Gradient           0.019280      0.000300      NO
         Displacement       0.041955      0.001200      NO
         Energy change     -0.004122      0.000001      NO


 New Cartesian Coordinates Obtained by Inverse Iteration

 Displacement from previous Coordinates is:  0.170698
 ----------------------------------------------------------------
             Standard Nuclear Orientation (Angstroms)
    I     Atom           X                Y                Z
 ----------------------------------------------------------------
    1      C       0.0288146349     0.0000000000     0.0169244275
    2      C       0.0046266026     0.0000000000     1.4067270580
    3      C       1.2124598825     0.0000000000     2.1177202753
    4      C       2.4295339050     0.0000000000     1.4034093919
    5      C       2.4399413873     0.0000000000    -0.0070397450
    6      C       1.2206358643     0.0000000000    -0.6981426285
    7      F      -1.1278422187     0.0000000000    -0.6508265413
    8      Br     -1.7041719291     0.0000000000     2.2342931728
    9      I       1.1890531667     0.0000000000     4.2458987862
   10      Cl      3.9374126108     0.0000000000     2.2726828790
   11      I       4.2749735891     0.0000000000    -1.0956509429
   12      Br      1.0832452190     0.0000000000    -2.5922761330
 ----------------------------------------------------------------
 Nuclear Repulsion Energy =        3163.89267820 hartrees
 There are      119 alpha and      119 beta electrons
 Applying Cartesian multipole field
    Component          Value
    ---------          -----
     (2,0,0)        1.00000E-11
     (0,2,0)        2.00000E-11
     (0,0,2)       -3.00000E-11
 Nucleus-field energy     =    -0.0000001133 hartrees
 Requested basis set is 6-311++G(d,p)
 There are 141 shells and 404 basis functions
 A cutoff of  1.0D-11 yielded   6154 shell pairs
 There are     56358 function pairs (     62588 Cartesian)
 Smallest overlap matrix eigenvalue = 8.17E-07

 Q-Chem warning in module stvman/mkSTV.C, line 318:

 Overlap eigenvalue is smaller than square root of threshold
 Use THRESH >= 12 to get rid of this warning

 Linear dependence detected in AO basis
 Tighter screening thresholds may be required for diffuse basis sets
 Use S2THRESH > 14 and THRESH = 14 in case of SCF convergence issues
 Number of orthogonalized atomic orbitals = 403
 Maximum deviation from orthogonality = 1.577E-10
 Guess MOs from SCF MO coefficient file

 -----------------------------------------------------------------------
  General SCF calculation program by
  Eric Jon Sundstrom, Paul Horn, Yuezhi Mao, Dmitri Zuev, Alec White,
  David Stuck, Shaama M.S., Shane Yost, Joonho Lee, David Small,
  Daniel Levine, Susi Lehtola, Hugh Burton, Evgeny Epifanovsky,
  Bang C. Huynh
 -----------------------------------------------------------------------
 Exchange:     0.2000 Hartree-Fock + 0.0800 Slater + 0.7200 B88
 Correlation:  0.1900 VWN1RPA + 0.8100 LYP
 Using SG-1 standard quadrature grid
 using 6 threads for integral computing
 -------------------------------------------------------
 OpenMP Integral computing Module                
 Release: version 2.0, May 2017, Q-Chem Inc. Pleasanton 
 -------------------------------------------------------
 A restricted SCF calculation will be
 performed using DIIS
 SCF converges when DIIS error is below 1.0e-08
 ---------------------------------------
  Cycle       Energy         DIIS error
 ---------------------------------------
    1  -19776.0715065304      2.09e-04  
    2  -19776.0721342738      7.48e-05  
    3  -19776.0720074479      1.07e-04  
    4  -19776.0722433766      2.14e-05  
    5  -19776.0722526811      6.67e-06  
    6  -19776.0722534686      1.75e-06  
    7  -19776.0722535209      9.21e-07  
    8  -19776.0722535375      2.03e-07  
    9  -19776.0722535391      7.04e-08  
   10  -19776.0722535384      1.33e-08  
   11  -19776.0722535397      6.86e-09  Convergence criterion met
 ---------------------------------------
 SCF time:   CPU 205.33s  wall 38.00s 
 SCF   energy in the final basis set =   -19776.0722535397
 Total energy in the final basis set =   -19776.0722535397

 --------------------------------------------------------------

                    Orbital Energies (a.u.)
 --------------------------------------------------------------

 Alpha MOs
 -- Occupied --
*****************-482.8602-482.8602-176.3224-176.3223-165.7263-165.7261
********-165.7239-165.7238-165.7237-101.5828 -62.5130 -62.5130 -56.3338
-56.3338 -56.3296 -56.3296 -56.3292 -56.3292 -35.8188 -35.8187 -31.3124
-31.3122 -31.3060 -31.3058 -31.3055 -31.3053 -24.7287 -22.9627 -22.9626
-22.9613 -22.9612 -22.9610 -22.9609 -22.9565 -22.9565 -22.9564 -22.9564
-10.3131 -10.2904 -10.2797 -10.2796 -10.2750 -10.2749  -9.4978  -8.7218
 -8.7218  -7.2627  -7.2526  -7.2517  -6.5542  -6.5542  -6.5401  -6.5401
 -6.5393  -6.5392  -6.3681  -6.3680  -4.7812  -4.7811  -4.7658  -4.7656
 -4.7648  -4.7646  -2.6650  -2.6649  -2.6611  -2.6610  -2.6605  -2.6604
 -2.6492  -2.6492  -2.6492  -2.6491  -2.0469  -2.0466  -2.0423  -2.0422
 -2.0416  -2.0414  -2.0282  -2.0280  -2.0280  -2.0278  -1.2745  -0.9479
 -0.8960  -0.8698  -0.8172  -0.7805  -0.7747  -0.6891  -0.6835  -0.6445
 -0.6187  -0.5678  -0.5639  -0.5172  -0.5082  -0.4522  -0.4466  -0.4457
 -0.4398  -0.4182  -0.3809  -0.3800  -0.3779  -0.3557  -0.3317  -0.3236
 -0.3233  -0.3137  -0.2977  -0.2818  -0.2673  -0.2670  -0.2631
 -- Virtual --
 -0.1024  -0.0732  -0.0629  -0.0608  -0.0388  -0.0088  -0.0054   0.0069
  0.0226   0.0291   0.0391   0.0446   0.0583   0.0608   0.0610   0.0648
  0.0661   0.0754   0.0769   0.0781   0.0971   0.1031   0.1048   0.1061
  0.1073   0.1157   0.1210   0.1380   0.1473   0.1548   0.1550   0.1565
  0.1668   0.1751   0.1755   0.1809   0.1870   0.1967   0.1975   0.2045
  0.2128   0.2159   0.2233   0.2448   0.2470   0.2473   0.2505   0.2641
  0.2696   0.2706   0.2724   0.3022   0.3166   0.3502   0.3559   0.3682
  0.3827   0.3844   0.3854   0.3890   0.4033   0.4072   0.4133   0.4136
  0.4217   0.4270   0.4275   0.4394   0.4405   0.4444   0.4574   0.4823
  0.4837   0.4951   0.5064   0.5141   0.5167   0.5232   0.5273   0.5389
  0.5454   0.5457   0.5535   0.5629   0.5788   0.5855   0.5957   0.6091
  0.6094   0.6241   0.6378   0.6434   0.6872   0.6884   0.6942   0.6987
  0.7047   0.7426   0.7712   0.7765   0.7816   0.7951   0.8128   0.8186
  0.8293   0.8422   0.8499   0.8532   0.8840   0.8960   0.9032   0.9355
  0.9401   0.9797   0.9890   1.0192   1.0214   1.0486   1.0951   1.1161
  1.1299   1.1493   1.1691   1.1733   1.1865   1.2306   1.2706   1.3179
  1.3539   1.3630   1.3650   1.3726   1.4141   1.4426   1.4487   1.4579
  1.4669   1.4717   1.4892   1.5581   1.5659   1.5675   1.6057   1.7164
  1.7211   1.7440   1.7595   1.8088   1.8115   1.8378   1.8421   1.8906
  2.0031   2.0072   2.0215   2.0320   2.0697   2.1274   2.1357   2.1949
  2.2176   2.2424   2.2475   2.2481   2.2600   2.2923   2.2937   2.3625
  2.4373   2.4601   2.5508   2.5689   2.6993   2.7054   2.7807   2.8103
  2.8205   2.9099   3.0153   3.0305   3.0608   3.0725   3.1251   3.1904
  3.3832   3.4011   3.6243   3.7533   3.7595   3.7980   3.8947   3.9480
  3.9587   3.9605   3.9839   3.9903   3.9908   4.0064   4.0128   4.0247
  4.0385   4.0674   4.0687   4.0760   4.0999   4.1329   4.1482   4.2531
  4.2546   4.2704   4.2799   4.3996   4.4038   4.4687   4.5354   4.8021
  4.8410   6.0105   6.0272   6.1138   6.1247   6.1321   6.1627   6.3000
  6.4471   6.6683   6.7496   6.7654   7.5444   7.5554   7.6661   7.6753
  7.7506   7.7569   9.7615  23.2170  23.7577  23.7672  23.9082  23.9314
 24.0234  25.8118  26.1982  26.6162  27.8938  27.9280  28.3470  28.3600
 28.4029  28.4217  28.4280  28.4439  28.5224  28.5259  28.5450  28.5479
 28.5550  28.5556  28.6130  28.6141  28.7203  28.7232  47.9571  48.0140
 66.7728 127.8865 127.8965 127.9486 127.9573 127.9595 127.9729 151.6846
151.7118 215.7537 289.7401 289.7508 289.8611 289.8738 289.9723 289.9782
********1020.83511901.84891901.8771
 --------------------------------------------------------------

          Ground-State Mulliken Net Atomic Charges

     Atom                 Charge (a.u.)
  ----------------------------------------
      1 C                    -0.519682
      2 C                     0.259007
      3 C                    -0.430215
      4 C                     0.502933
      5 C                    -0.445031
      6 C                     0.222550
      7 F                    -0.083352
      8 Br                   -0.144915
      9 I                     0.117382
     10 Cl                    0.548374
     11 I                     0.118463
     12 Br                   -0.145512
  ----------------------------------------
  Sum of atomic charges =     0.000000

 -----------------------------------------------------------------
                    Cartesian Multipole Moments
 -----------------------------------------------------------------
    Charge (ESU x 10^10)
                -0.0000
    Dipole Moment (Debye)
         X       0.5581      Y       0.0000      Z       0.3279
       Tot       0.6473
    Quadrupole Moments (Debye-Ang)
        XX    -141.4497     XY       0.0000     YY    -145.8153
        XZ      -3.4878     YZ      -0.0000     ZZ    -137.4379
    Octopole Moments (Debye-Ang^2)
       XXX    -659.9373    XXY       0.0000    XYY    -232.5462
       YYY       0.0000    XXZ    -140.6624    XYZ      -0.0000
       YYZ    -134.1347    XZZ    -219.9713    YZZ      -0.0000
       ZZZ    -367.0907
    Hexadecapole Moments (Debye-Ang^3)
      XXXX   -5367.8551   XXXY       0.0000   XXYY    -994.7251
      XYYY       0.0000   YYYY    -183.3218   XXXZ    -223.0012
      XXYZ       0.0000   XYYZ     -34.4804   YYYZ      -0.0000
      XXZZ   -1779.9152   XYZZ      -0.0000   YYZZ    -953.5898
      XZZZ     -88.4872   YZZZ      -0.0000   ZZZZ   -5002.7743
 -----------------------------------------------------------------
 Calculating analytic gradient of the SCF energy
 Gradient of SCF Energy
            1           2           3           4           5           6
    1   0.0006769  -0.0000823  -0.0014668   0.0026798   0.0002089  -0.0013730
    2   0.0000000   0.0000000  -0.0000000   0.0000000   0.0000000  -0.0000000
    3   0.0003307  -0.0015512   0.0009139   0.0017687  -0.0021655   0.0008201
            7           8           9          10          11          12
    1   0.0002776  -0.0003423  -0.0012514  -0.0003498   0.0008457   0.0001766
    2  -0.0000000   0.0000000  -0.0000000   0.0000000   0.0000000  -0.0000000
    3   0.0000588   0.0002369   0.0013758  -0.0002828  -0.0011016  -0.0004038
 Max gradient component =       2.680E-03
 RMS gradient           =       9.069E-04
 Gradient time:  CPU 86.38 s  wall 14.51 s
 Geometry Optimization Parameters
   NAtoms,    NIC,     NZ,  NCons,   NDum,   NFix, NCnnct, MaxDiis
       12      78      12       0       0       0       0       0

 Cartesian Hessian Update
 Hessian updated using BFGS update


** GEOMETRY OPTIMIZATION IN DELOCALIZED INTERNAL COORDINATES **
   Searching for a Minimum

   Optimization Cycle:   3

                       Coordinates (Angstroms)
     ATOM                X               Y               Z
      1  C         0.0288146349    0.0000000000    0.0169244275
      2  C         0.0046266026    0.0000000000    1.4067270580
      3  C         1.2124598825    0.0000000000    2.1177202753
      4  C         2.4295339050    0.0000000000    1.4034093919
      5  C         2.4399413873    0.0000000000   -0.0070397450
      6  C         1.2206358643    0.0000000000   -0.6981426285
      7  F        -1.1278422187    0.0000000000   -0.6508265413
      8  Br       -1.7041719291    0.0000000000    2.2342931728
      9  I         1.1890531667    0.0000000000    4.2458987862
     10  Cl        3.9374126108    0.0000000000    2.2726828790
     11  I         4.2749735891    0.0000000000   -1.0956509429
     12  Br        1.0832452190    0.0000000000   -2.5922761330
   Point Group: c1    Number of degrees of freedom:    30


   Energy is -19776.072253540

 Hessian updated using BFGS update

 14 Hessian modes will be used to form the next step
  Hessian Eigenvalues:
     0.124239    0.124538    0.200751    0.201022    0.238802    0.248677
     0.329294    0.365504    0.408257    0.426730    0.461098    0.464880
     0.532912    0.573041

 Minimum search - taking simple RFO step
 Searching for Lamda that Minimizes Along All modes
 Value Taken    Lamda =  -0.00015235
 Step Taken.  Stepsize is  0.025193

                             Maximum     Tolerance    Cnvgd?
         Gradient           0.005452      0.000300      NO
         Displacement       0.015259      0.001200      NO
         Energy change     -0.000834      0.000001      NO


 New Cartesian Coordinates Obtained by Inverse Iteration

 Displacement from previous Coordinates is:  0.054485
 ----------------------------------------------------------------
             Standard Nuclear Orientation (Angstroms)
    I     Atom           X                Y                Z
 ----------------------------------------------------------------
    1      C       0.0263462550     0.0000000000     0.0154399004
    2      C       0.0029447979     0.0000000000     1.4067901417
    3      C       1.2118505236     0.0000000000     2.1142122038
    4      C       2.4246518198     0.0000000000     1.4011303479
    5      C       2.4364515358     0.0000000000    -0.0049928872
    6      C       1.2201577206     0.0000000000    -0.6991398742
    7      F      -1.1303747483     0.0000000000    -0.6528190415
    8      Br     -1.7033337106     0.0000000000     2.2369592210
    9      I       1.2070943807     0.0000000000     4.2357737985
   10      Cl      3.9320682708     0.0000000000     2.2726594331
   11      I       4.2723526629     0.0000000000    -1.0797806518
   12      Br      1.0884732064     0.0000000000    -2.5925125917
 ----------------------------------------------------------------
 Nuclear Repulsion Energy =        3168.50427656 hartrees
 There are      119 alpha and      119 beta electrons
 Applying Cartesian multipole field
    Component          Value
    ---------          -----
     (2,0,0)        1.00000E-11
     (0,2,0)        2.00000E-11
     (0,0,2)       -3.00000E-11
 Nucleus-field energy     =    -0.0000001126 hartrees
 Requested basis set is 6-311++G(d,p)
 There are 141 shells and 404 basis functions
 A cutoff of  1.0D-11 yielded   6156 shell pairs
 There are     56378 function pairs (     62612 Cartesian)
 Smallest overlap matrix eigenvalue = 8.10E-07

 Q-Chem warning in module stvman/mkSTV.C, line 318:

 Overlap eigenvalue is smaller than square root of threshold
 Use THRESH >= 12 to get rid of this warning

 Linear dependence detected in AO basis
 Tighter screening thresholds may be required for diffuse basis sets
 Use S2THRESH > 14 and THRESH = 14 in case of SCF convergence issues
 Number of orthogonalized atomic orbitals = 403
 Maximum deviation from orthogonality = 2.047E-10
 Guess MOs from SCF MO coefficient file

 -----------------------------------------------------------------------
  General SCF calculation program by
  Eric Jon Sundstrom, Paul Horn, Yuezhi Mao, Dmitri Zuev, Alec White,
  David Stuck, Shaama M.S., Shane Yost, Joonho Lee, David Small,
  Daniel Levine, Susi Lehtola, Hugh Burton, Evgeny Epifanovsky,
  Bang C. Huynh
 -----------------------------------------------------------------------
 Exchange:     0.2000 Hartree-Fock + 0.0800 Slater + 0.7200 B88
 Correlation:  0.1900 VWN1RPA + 0.8100 LYP
 Using SG-1 standard quadrature grid
 using 6 threads for integral computing
 -------------------------------------------------------
 OpenMP Integral computing Module                
 Release: version 2.0, May 2017, Q-Chem Inc. Pleasanton 
 -------------------------------------------------------
 A restricted SCF calculation will be
 performed using DIIS
 SCF converges when DIIS error is below 1.0e-08
 ---------------------------------------
  Cycle       Energy         DIIS error
 ---------------------------------------
    1  -19776.0721827913      1.05e-04  
    2  -19776.0722615147      4.25e-05  
    3  -19776.0721830212      7.27e-05  
    4  -19776.0723009794      5.14e-06  
    5  -19776.0723013903      1.78e-06  
    6  -19776.0723014324      5.07e-07  
    7  -19776.0723014356      1.78e-07  
    8  -19776.0723014348      9.50e-08  
    9  -19776.0723014368      1.61e-08  
   10  -19776.0723014348      1.01e-08  
   11  -19776.0723014340      3.98e-09  Convergence criterion met
 ---------------------------------------
 SCF time:   CPU 198.00s  wall 36.00s 
 SCF   energy in the final basis set =   -19776.0723014340
 Total energy in the final basis set =   -19776.0723014340

 --------------------------------------------------------------

                    Orbital Energies (a.u.)
 --------------------------------------------------------------

 Alpha MOs
 -- Occupied --
*****************-482.8603-482.8603-176.3221-176.3220-165.7260-165.7259
********-165.7236-165.7236-165.7234-101.5826 -62.5131 -62.5131 -56.3338
-56.3338 -56.3296 -56.3296 -56.3293 -56.3293 -35.8186 -35.8184 -31.3121
-31.3120 -31.3058 -31.3056 -31.3053 -31.3051 -24.7289 -22.9625 -22.9624
-22.9611 -22.9610 -22.9607 -22.9606 -22.9563 -22.9563 -22.9562 -22.9561
-10.3134 -10.2893 -10.2796 -10.2796 -10.2741 -10.2740  -9.4975  -8.7219
 -8.7219  -7.2625  -7.2524  -7.2515  -6.5543  -6.5543  -6.5402  -6.5402
 -6.5393  -6.5393  -6.3679  -6.3678  -4.7810  -4.7809  -4.7656  -4.7655
 -4.7646  -4.7644  -2.6650  -2.6650  -2.6612  -2.6611  -2.6605  -2.6605
 -2.6492  -2.6492  -2.6492  -2.6492  -2.0467  -2.0465  -2.0421  -2.0421
 -2.0414  -2.0412  -2.0280  -2.0279  -2.0279  -2.0277  -1.2744  -0.9488
 -0.8960  -0.8701  -0.8176  -0.7814  -0.7748  -0.6895  -0.6840  -0.6448
 -0.6183  -0.5685  -0.5638  -0.5171  -0.5084  -0.4524  -0.4474  -0.4459
 -0.4400  -0.4183  -0.3808  -0.3803  -0.3780  -0.3564  -0.3316  -0.3238
 -0.3232  -0.3141  -0.2976  -0.2819  -0.2670  -0.2667  -0.2629
 -- Virtual --
 -0.1015  -0.0730  -0.0617  -0.0604  -0.0381  -0.0084  -0.0055   0.0072
  0.0226   0.0291   0.0390   0.0447   0.0583   0.0609   0.0609   0.0647
  0.0661   0.0753   0.0770   0.0784   0.0973   0.1030   0.1047   0.1060
  0.1072   0.1159   0.1210   0.1377   0.1478   0.1550   0.1552   0.1565
  0.1665   0.1751   0.1766   0.1806   0.1868   0.1970   0.1975   0.2043
  0.2137   0.2163   0.2232   0.2449   0.2473   0.2474   0.2507   0.2640
  0.2695   0.2714   0.2726   0.3033   0.3168   0.3503   0.3561   0.3691
  0.3834   0.3846   0.3849   0.3892   0.4034   0.4085   0.4132   0.4143
  0.4218   0.4270   0.4286   0.4400   0.4410   0.4446   0.4576   0.4825
  0.4841   0.4959   0.5063   0.5139   0.5163   0.5234   0.5274   0.5388
  0.5454   0.5462   0.5533   0.5642   0.5794   0.5855   0.5968   0.6096
  0.6112   0.6240   0.6373   0.6434   0.6877   0.6887   0.6946   0.6996
  0.7049   0.7452   0.7719   0.7768   0.7842   0.7957   0.8124   0.8186
  0.8298   0.8422   0.8498   0.8532   0.8839   0.8961   0.9047   0.9357
  0.9399   0.9797   0.9905   1.0203   1.0212   1.0486   1.0958   1.1161
  1.1324   1.1500   1.1689   1.1753   1.1862   1.2302   1.2711   1.3193
  1.3546   1.3640   1.3653   1.3723   1.4141   1.4448   1.4493   1.4591
  1.4686   1.4729   1.4909   1.5580   1.5658   1.5683   1.6065   1.7169
  1.7216   1.7448   1.7605   1.8102   1.8123   1.8386   1.8433   1.8916
  2.0032   2.0080   2.0231   2.0322   2.0704   2.1288   2.1372   2.1959
  2.2185   2.2428   2.2484   2.2494   2.2622   2.2930   2.2942   2.3647
  2.4374   2.4619   2.5513   2.5694   2.6994   2.7057   2.7821   2.8108
  2.8209   2.9103   3.0170   3.0320   3.0643   3.0721   3.1263   3.1923
  3.3852   3.4015   3.6270   3.7531   3.7595   3.7992   3.8960   3.9481
  3.9591   3.9602   3.9838   3.9904   3.9907   4.0074   4.0133   4.0257
  4.0385   4.0678   4.0682   4.0758   4.1004   4.1336   4.1503   4.2536
  4.2552   4.2704   4.2814   4.3998   4.4039   4.4720   4.5384   4.8056
  4.8405   6.0111   6.0278   6.1150   6.1272   6.1325   6.1657   6.3000
  6.4470   6.6686   6.7494   6.7654   7.5444   7.5555   7.6666   7.6761
  7.7512   7.7575   9.7616  23.2168  23.7617  23.7711  23.9172  23.9346
 24.0230  25.8124  26.2008  26.6187  27.8962  27.9299  28.3475  28.3606
 28.4041  28.4230  28.4297  28.4445  28.5225  28.5262  28.5451  28.5486
 28.5556  28.5563  28.6136  28.6156  28.7219  28.7238  47.9575  48.0140
 66.7726 127.8871 127.8970 127.9497 127.9586 127.9598 127.9745 151.6867
151.7135 215.7540 289.7401 289.7509 289.8615 289.8746 289.9728 289.9789
********1020.83511901.85111901.8790
 --------------------------------------------------------------

          Ground-State Mulliken Net Atomic Charges

     Atom                 Charge (a.u.)
  ----------------------------------------
      1 C                    -0.529293
      2 C                     0.279271
      3 C                    -0.437019
      4 C                     0.505351
      5 C                    -0.463370
      6 C                     0.236451
      7 F                    -0.083936
      8 Br                   -0.144657
      9 I                     0.116942
     10 Cl                    0.548011
     11 I                     0.117919
     12 Br                   -0.145671
  ----------------------------------------
  Sum of atomic charges =     0.000000

 -----------------------------------------------------------------
                    Cartesian Multipole Moments
 -----------------------------------------------------------------
    Charge (ESU x 10^10)
                -0.0000
    Dipole Moment (Debye)
         X       0.5685      Y       0.0000      Z       0.3306
       Tot       0.6576
    Quadrupole Moments (Debye-Ang)
        XX    -141.4185     XY       0.0000     YY    -145.7764
        XZ      -3.3519     YZ       0.0000     ZZ    -137.5214
    Octopole Moments (Debye-Ang^2)
       XXX    -660.9642    XXY       0.0000    XYY    -232.8582
       YYY       0.0000    XXZ    -140.2303    XYZ       0.0000
       YYZ    -134.2510    XZZ    -219.9909    YZZ       0.0000
       ZZZ    -367.9180
    Hexadecapole Moments (Debye-Ang^3)
      XXXX   -5367.0359   XXXY       0.0000   XXYY    -994.4930
      XYYY       0.0000   YYYY    -183.2271   XXXZ    -230.4380
      XXYZ      -0.0000   XYYZ     -37.7241   YYYZ      -0.0000
      XXZZ   -1776.4276   XYZZ       0.0000   YYZZ    -950.1213
      XZZZ     -94.4730   YZZZ      -0.0000   ZZZZ   -4987.2053
 -----------------------------------------------------------------
 Calculating analytic gradient of the SCF energy
 Gradient of SCF Energy
            1           2           3           4           5           6
    1  -0.0000094   0.0002890  -0.0001777   0.0003192  -0.0002816   0.0006009
    2  -0.0000000  -0.0000000   0.0000000   0.0000000  -0.0000000   0.0000000
    3  -0.0000723   0.0003510  -0.0003511   0.0004197  -0.0002161   0.0001779
            7           8           9          10          11          12
    1  -0.0001413  -0.0001426   0.0004200  -0.0007615  -0.0004597   0.0003447
    2   0.0000000  -0.0000000  -0.0000000  -0.0000000   0.0000000  -0.0000000
    3  -0.0001979   0.0000228  -0.0006376  -0.0000519   0.0006361  -0.0000806
 Max gradient component =       7.615E-04
 RMS gradient           =       2.958E-04
 Gradient time:  CPU 86.76 s  wall 14.57 s
 Geometry Optimization Parameters
   NAtoms,    NIC,     NZ,  NCons,   NDum,   NFix, NCnnct, MaxDiis
       12      78      12       0       0       0       0       0

 Cartesian Hessian Update
 Hessian updated using BFGS update


** GEOMETRY OPTIMIZATION IN DELOCALIZED INTERNAL COORDINATES **
   Searching for a Minimum

   Optimization Cycle:   4

                       Coordinates (Angstroms)
     ATOM                X               Y               Z
      1  C         0.0263462550    0.0000000000    0.0154399004
      2  C         0.0029447979    0.0000000000    1.4067901417
      3  C         1.2118505236    0.0000000000    2.1142122038
      4  C         2.4246518198    0.0000000000    1.4011303479
      5  C         2.4364515358    0.0000000000   -0.0049928872
      6  C         1.2201577206    0.0000000000   -0.6991398742
      7  F        -1.1303747483    0.0000000000   -0.6528190415
      8  Br       -1.7033337106    0.0000000000    2.2369592210
      9  I         1.2070943807    0.0000000000    4.2357737985
     10  Cl        3.9320682708    0.0000000000    2.2726594331
     11  I         4.2723526629    0.0000000000   -1.0797806518
     12  Br        1.0884732064    0.0000000000   -2.5925125917
   Point Group: c1    Number of degrees of freedom:    30


   Energy is -19776.072301434

 Hessian updated using BFGS update

 16 Hessian modes will be used to form the next step
  Hessian Eigenvalues:
     0.124269    0.136266    0.199188    0.201042    0.244088    0.249157
     0.268531    0.322756    0.367109    0.426696    0.452789    0.461561
     0.464882    0.488801    0.534815    0.573958

 Minimum search - taking simple RFO step
 Searching for Lamda that Minimizes Along All modes
 Value Taken    Lamda =  -0.00002043
 Step Taken.  Stepsize is  0.008155

                             Maximum     Tolerance    Cnvgd?
         Gradient           0.001915      0.000300      NO
         Displacement       0.004180      0.001200      NO
         Energy change     -0.000048      0.000001      NO


 New Cartesian Coordinates Obtained by Inverse Iteration

 Displacement from previous Coordinates is:  0.017838
 ----------------------------------------------------------------
             Standard Nuclear Orientation (Angstroms)
    I     Atom           X                Y                Z
 ----------------------------------------------------------------
    1      C       0.0271372191     0.0000000000     0.0158879824
    2      C       0.0036083912     0.0000000000     1.4068314218
    3      C       1.2122787163     0.0000000000     2.1152850303
    4      C       2.4256863808     0.0000000000     1.4015082471
    5      C       2.4374767075     0.0000000000    -0.0051557077
    6      C       1.2203420716     0.0000000000    -0.6989505705
    7      F      -1.1295534121     0.0000000000    -0.6521108180
    8      Br     -1.7033332782     0.0000000000     2.2350172180
    9      I       1.2011424737     0.0000000000     4.2387530076
   10      Cl      3.9348286984     0.0000000000     2.2717147944
   11      I       4.2740658788     0.0000000000    -1.0831094842
   12      Br      1.0850028673     0.0000000000    -2.5919511211
 ----------------------------------------------------------------
 Nuclear Repulsion Energy =        3167.11641736 hartrees
 There are      119 alpha and      119 beta electrons
 Applying Cartesian multipole field
    Component          Value
    ---------          -----
     (2,0,0)        1.00000E-11
     (0,2,0)        2.00000E-11
     (0,0,2)       -3.00000E-11
 Nucleus-field energy     =    -0.0000001128 hartrees
 Requested basis set is 6-311++G(d,p)
 There are 141 shells and 404 basis functions
 A cutoff of  1.0D-11 yielded   6158 shell pairs
 There are     56418 function pairs (     62660 Cartesian)
 Smallest overlap matrix eigenvalue = 8.11E-07

 Q-Chem warning in module stvman/mkSTV.C, line 318:

 Overlap eigenvalue is smaller than square root of threshold
 Use THRESH >= 12 to get rid of this warning

 Linear dependence detected in AO basis
 Tighter screening thresholds may be required for diffuse basis sets
 Use S2THRESH > 14 and THRESH = 14 in case of SCF convergence issues
 Number of orthogonalized atomic orbitals = 403
 Maximum deviation from orthogonality = 1.587E-10
 Guess MOs from SCF MO coefficient file

 -----------------------------------------------------------------------
  General SCF calculation program by
  Eric Jon Sundstrom, Paul Horn, Yuezhi Mao, Dmitri Zuev, Alec White,
  David Stuck, Shaama M.S., Shane Yost, Joonho Lee, David Small,
  Daniel Levine, Susi Lehtola, Hugh Burton, Evgeny Epifanovsky,
  Bang C. Huynh
 -----------------------------------------------------------------------
 Exchange:     0.2000 Hartree-Fock + 0.0800 Slater + 0.7200 B88
 Correlation:  0.1900 VWN1RPA + 0.8100 LYP
 Using SG-1 standard quadrature grid
 using 6 threads for integral computing
 -------------------------------------------------------
 OpenMP Integral computing Module                
 Release: version 2.0, May 2017, Q-Chem Inc. Pleasanton 
 -------------------------------------------------------
 A restricted SCF calculation will be
 performed using DIIS
 SCF converges when DIIS error is below 1.0e-08
 ---------------------------------------
  Cycle       Energy         DIIS error
 ---------------------------------------
    1  -19776.0723016331      2.64e-05  
    2  -19776.0723087594      1.14e-05  
    3  -19776.0723039974      1.85e-05  
    4  -19776.0723115560      1.67e-06  
    5  -19776.0723116038      5.73e-07  
    6  -19776.0723116085      1.80e-07  
    7  -19776.0723116079      6.65e-08  
    8  -19776.0723116090      2.53e-08  
    9  -19776.0723116083      5.83e-09  Convergence criterion met
 ---------------------------------------
 SCF time:   CPU 166.47s  wall 31.00s 
 SCF   energy in the final basis set =   -19776.0723116083
 Total energy in the final basis set =   -19776.0723116083

 --------------------------------------------------------------

                    Orbital Energies (a.u.)
 --------------------------------------------------------------

 Alpha MOs
 -- Occupied --
*****************-482.8603-482.8603-176.3222-176.3221-165.7261-165.7260
********-165.7237-165.7237-165.7235-101.5826 -62.5131 -62.5131 -56.3338
-56.3338 -56.3296 -56.3296 -56.3293 -56.3293 -35.8187 -35.8185 -31.3122
-31.3120 -31.3059 -31.3057 -31.3053 -31.3052 -24.7289 -22.9626 -22.9624
-22.9612 -22.9610 -22.9608 -22.9607 -22.9564 -22.9564 -22.9562 -22.9562
-10.3133 -10.2896 -10.2796 -10.2796 -10.2743 -10.2743  -9.4975  -8.7219
 -8.7219  -7.2624  -7.2523  -7.2515  -6.5543  -6.5543  -6.5402  -6.5402
 -6.5393  -6.5393  -6.3680  -6.3679  -4.7811  -4.7810  -4.7657  -4.7655
 -4.7647  -4.7645  -2.6650  -2.6650  -2.6612  -2.6611  -2.6605  -2.6605
 -2.6492  -2.6492  -2.6492  -2.6492  -2.0468  -2.0465  -2.0421  -2.0421
 -2.0414  -2.0413  -2.0281  -2.0280  -2.0279  -2.0277  -1.2745  -0.9485
 -0.8959  -0.8701  -0.8176  -0.7812  -0.7748  -0.6893  -0.6839  -0.6448
 -0.6185  -0.5684  -0.5638  -0.5171  -0.5083  -0.4524  -0.4471  -0.4459
 -0.4399  -0.4182  -0.3808  -0.3802  -0.3780  -0.3562  -0.3316  -0.3238
 -0.3232  -0.3140  -0.2976  -0.2819  -0.2671  -0.2669  -0.2629
 -- Virtual --
 -0.1018  -0.0731  -0.0620  -0.0604  -0.0382  -0.0085  -0.0055   0.0070
  0.0226   0.0291   0.0390   0.0447   0.0584   0.0608   0.0609   0.0648
  0.0661   0.0753   0.0770   0.0783   0.0972   0.1030   0.1047   0.1061
  0.1073   0.1159   0.1210   0.1378   0.1476   0.1550   0.1551   0.1565
  0.1665   0.1751   0.1763   0.1807   0.1869   0.1970   0.1974   0.2043
  0.2135   0.2161   0.2233   0.2449   0.2472   0.2474   0.2507   0.2640
  0.2695   0.2711   0.2725   0.3030   0.3167   0.3503   0.3561   0.3689
  0.3833   0.3845   0.3851   0.3892   0.4035   0.4081   0.4131   0.4141
  0.4218   0.4272   0.4283   0.4398   0.4409   0.4445   0.4575   0.4825
  0.4839   0.4957   0.5065   0.5140   0.5164   0.5233   0.5274   0.5388
  0.5454   0.5462   0.5533   0.5638   0.5792   0.5855   0.5964   0.6094
  0.6106   0.6240   0.6375   0.6435   0.6876   0.6886   0.6944   0.6993
  0.7049   0.7444   0.7718   0.7767   0.7835   0.7956   0.8125   0.8186
  0.8297   0.8423   0.8499   0.8533   0.8840   0.8962   0.9044   0.9357
  0.9397   0.9797   0.9901   1.0199   1.0214   1.0485   1.0956   1.1162
  1.1318   1.1497   1.1689   1.1748   1.1862   1.2304   1.2709   1.3189
  1.3544   1.3637   1.3653   1.3725   1.4141   1.4441   1.4492   1.4588
  1.4680   1.4726   1.4905   1.5580   1.5658   1.5680   1.6063   1.7168
  1.7215   1.7446   1.7604   1.8099   1.8120   1.8382   1.8433   1.8913
  2.0032   2.0078   2.0228   2.0321   2.0702   2.1283   2.1365   2.1957
  2.2182   2.2429   2.2483   2.2490   2.2617   2.2928   2.2940   2.3642
  2.4375   2.4616   2.5509   2.5693   2.6993   2.7057   2.7818   2.8107
  2.8208   2.9104   3.0166   3.0316   3.0636   3.0721   3.1261   3.1918
  3.3850   3.4010   3.6264   3.7531   3.7595   3.7988   3.8959   3.9481
  3.9590   3.9603   3.9838   3.9906   3.9907   4.0071   4.0131   4.0254
  4.0383   4.0678   4.0685   4.0759   4.1003   4.1334   4.1497   4.2536
  4.2550   4.2704   4.2809   4.3997   4.4039   4.4710   4.5375   4.8048
  4.8407   6.0109   6.0276   6.1146   6.1265   6.1324   6.1648   6.2999
  6.4469   6.6686   6.7496   6.7656   7.5444   7.5554   7.6664   7.6758
  7.7511   7.7574   9.7613  23.2168  23.7606  23.7707  23.9159  23.9335
 24.0230  25.8122  26.2000  26.6174  27.8955  27.9293  28.3474  28.3604
 28.4038  28.4226  28.4292  28.4443  28.5225  28.5261  28.5451  28.5484
 28.5554  28.5561  28.6134  28.6151  28.7214  28.7236  47.9575  48.0141
 66.7727 127.8869 127.8969 127.9494 127.9582 127.9597 127.9740 151.6861
151.7130 215.7536 289.7401 289.7509 289.8614 289.8743 289.9728 289.9787
********1020.83531901.85041901.8784
 --------------------------------------------------------------

          Ground-State Mulliken Net Atomic Charges

     Atom                 Charge (a.u.)
  ----------------------------------------
      1 C                    -0.526268
      2 C                     0.271328
      3 C                    -0.436291
      4 C                     0.508889
      5 C                    -0.456670
      6 C                     0.229350
      7 F                    -0.083475
      8 Br                   -0.144669
      9 I                     0.117161
     10 Cl                    0.547951
     11 I                     0.118070
     12 Br                   -0.145376
  ----------------------------------------
  Sum of atomic charges =     0.000000

 -----------------------------------------------------------------
                    Cartesian Multipole Moments
 -----------------------------------------------------------------
    Charge (ESU x 10^10)
                -0.0000
    Dipole Moment (Debye)
         X       0.5582      Y      -0.0000      Z       0.3289
       Tot       0.6479
    Quadrupole Moments (Debye-Ang)
        XX    -141.4411     XY       0.0000     YY    -145.7867
        XZ      -3.3967     YZ      -0.0000     ZZ    -137.5045
    Octopole Moments (Debye-Ang^2)
       XXX    -660.6599    XXY       0.0000    XYY    -232.7700
       YYY      -0.0000    XXZ    -140.4130    XYZ      -0.0000
       YYZ    -134.2323    XZZ    -220.0995    YZZ      -0.0000
       ZZZ    -367.6989
    Hexadecapole Moments (Debye-Ang^3)
      XXXX   -5368.0573   XXXY       0.0000   XXYY    -994.7966
      XYYY       0.0000   YYYY    -183.2517   XXXZ    -228.9860
      XXYZ      -0.0000   XYYZ     -36.9797   YYYZ      -0.0000
      XXZZ   -1777.8968   XYZZ      -0.0000   YYZZ    -950.8513
      XZZZ     -93.3108   YZZZ      -0.0000   ZZZZ   -4990.0858
 -----------------------------------------------------------------
 Calculating analytic gradient of the SCF energy
 Gradient of SCF Energy
            1           2           3           4           5           6
    1   0.0000319   0.0000503  -0.0002445   0.0003672  -0.0000542   0.0000625
    2   0.0000000   0.0000000  -0.0000000   0.0000000   0.0000000  -0.0000000
    3  -0.0000173  -0.0000448  -0.0000765   0.0003144  -0.0001562   0.0001163
            7           8           9          10          11          12
    1   0.0000186  -0.0000054  -0.0001775  -0.0002174   0.0000726   0.0000959
    2  -0.0000000   0.0000000  -0.0000000   0.0000000  -0.0000000   0.0000000
    3  -0.0001186  -0.0001051  -0.0000138  -0.0001324   0.0002380  -0.0000039
 Max gradient component =       3.672E-04
 RMS gradient           =       1.228E-04
 Gradient time:  CPU 86.52 s  wall 14.53 s
 Geometry Optimization Parameters
   NAtoms,    NIC,     NZ,  NCons,   NDum,   NFix, NCnnct, MaxDiis
       12      78      12       0       0       0       0       0

 Cartesian Hessian Update
 Hessian updated using BFGS update


** GEOMETRY OPTIMIZATION IN DELOCALIZED INTERNAL COORDINATES **
   Searching for a Minimum

   Optimization Cycle:   5

                       Coordinates (Angstroms)
     ATOM                X               Y               Z
      1  C         0.0271372191    0.0000000000    0.0158879824
      2  C         0.0036083912    0.0000000000    1.4068314218
      3  C         1.2122787163    0.0000000000    2.1152850303
      4  C         2.4256863808    0.0000000000    1.4015082471
      5  C         2.4374767075    0.0000000000   -0.0051557077
      6  C         1.2203420716    0.0000000000   -0.6989505705
      7  F        -1.1295534121    0.0000000000   -0.6521108180
      8  Br       -1.7033332782    0.0000000000    2.2350172180
      9  I         1.2011424737    0.0000000000    4.2387530076
     10  Cl        3.9348286984    0.0000000000    2.2717147944
     11  I         4.2740658788    0.0000000000   -1.0831094842
     12  Br        1.0850028673    0.0000000000   -2.5919511211
   Point Group: c1    Number of degrees of freedom:    30


   Energy is -19776.072311608

 Hessian updated using BFGS update

 17 Hessian modes will be used to form the next step
  Hessian Eigenvalues:
     0.124065    0.130419    0.199378    0.201100    0.227559    0.248172
     0.249627    0.290472    0.319237    0.365675    0.426630    0.453917
     0.460086    0.464880    0.497324    0.559433    0.572986

 Minimum search - taking simple RFO step
 Searching for Lamda that Minimizes Along All modes
 Value Taken    Lamda =  -0.00000122
 Step Taken.  Stepsize is  0.002252

                             Maximum     Tolerance    Cnvgd?
         Gradient           0.000320      0.000300      NO
         Displacement       0.001099      0.001200     YES
         Energy change     -0.000010      0.000001      NO


 New Cartesian Coordinates Obtained by Inverse Iteration

 Displacement from previous Coordinates is:  0.004795
 ----------------------------------------------------------------
             Standard Nuclear Orientation (Angstroms)
    I     Atom           X                Y                Z
 ----------------------------------------------------------------
    1      C       0.0272792645     0.0000000000     0.0159261491
    2      C       0.0035306675     0.0000000000     1.4069104241
    3      C       1.2123037788     0.0000000000     2.1154519372
    4      C       2.4255476969     0.0000000000     1.4015583163
    5      C       2.4376387010     0.0000000000    -0.0051171589
    6      C       1.2204771898     0.0000000000    -0.6989738483
    7      F      -1.1293657195     0.0000000000    -0.6520508817
    8      Br     -1.7037567972     0.0000000000     2.2346060041
    9      I       1.2016698460     0.0000000000     4.2390807788
   10      Cl      3.9344312012     0.0000000000     2.2731536914
   11      I       4.2736244825     0.0000000000    -1.0848475109
   12      Br      1.0853024031     0.0000000000    -2.5919779011
 ----------------------------------------------------------------
 Nuclear Repulsion Energy =        3166.88668908 hartrees
 There are      119 alpha and      119 beta electrons
 Applying Cartesian multipole field
    Component          Value
    ---------          -----
     (2,0,0)        1.00000E-11
     (0,2,0)        2.00000E-11
     (0,0,2)       -3.00000E-11
 Nucleus-field energy     =    -0.0000001128 hartrees
 Requested basis set is 6-311++G(d,p)
 There are 141 shells and 404 basis functions
 A cutoff of  1.0D-11 yielded   6156 shell pairs
 There are     56383 function pairs (     62618 Cartesian)
 Smallest overlap matrix eigenvalue = 8.11E-07

 Q-Chem warning in module stvman/mkSTV.C, line 318:

 Overlap eigenvalue is smaller than square root of threshold
 Use THRESH >= 12 to get rid of this warning

 Linear dependence detected in AO basis
 Tighter screening thresholds may be required for diffuse basis sets
 Use S2THRESH > 14 and THRESH = 14 in case of SCF convergence issues
 Number of orthogonalized atomic orbitals = 403
 Maximum deviation from orthogonality = 1.679E-10
 Guess MOs from SCF MO coefficient file

 -----------------------------------------------------------------------
  General SCF calculation program by
  Eric Jon Sundstrom, Paul Horn, Yuezhi Mao, Dmitri Zuev, Alec White,
  David Stuck, Shaama M.S., Shane Yost, Joonho Lee, David Small,
  Daniel Levine, Susi Lehtola, Hugh Burton, Evgeny Epifanovsky,
  Bang C. Huynh
 -----------------------------------------------------------------------
 Exchange:     0.2000 Hartree-Fock + 0.0800 Slater + 0.7200 B88
 Correlation:  0.1900 VWN1RPA + 0.8100 LYP
 Using SG-1 standard quadrature grid
 using 6 threads for integral computing
 -------------------------------------------------------
 OpenMP Integral computing Module                
 Release: version 2.0, May 2017, Q-Chem Inc. Pleasanton 
 -------------------------------------------------------
 A restricted SCF calculation will be
 performed using DIIS
 SCF converges when DIIS error is below 1.0e-08
 ---------------------------------------
  Cycle       Energy         DIIS error
 ---------------------------------------
    1  -19776.0723110214      7.48e-06  
    2  -19776.0723118535      1.86e-06  
    3  -19776.0723117900      2.53e-06  
    4  -19776.0723119137      7.23e-07  
    5  -19776.0723119247      1.83e-07  
    6  -19776.0723119255      5.64e-08  
    7  -19776.0723119251      1.74e-08  
    8  -19776.0723119253      7.41e-09  Convergence criterion met
 ---------------------------------------
 SCF time:   CPU 147.69s  wall 27.00s 
 SCF   energy in the final basis set =   -19776.0723119253
 Total energy in the final basis set =   -19776.0723119253

 --------------------------------------------------------------

                    Orbital Energies (a.u.)
 --------------------------------------------------------------

 Alpha MOs
 -- Occupied --
*****************-482.8603-482.8603-176.3222-176.3221-165.7261-165.7260
********-165.7237-165.7237-165.7235-101.5825 -62.5131 -62.5131 -56.3339
-56.3339 -56.3296 -56.3296 -56.3293 -56.3293 -35.8187 -35.8185 -31.3122
-31.3121 -31.3059 -31.3057 -31.3053 -31.3052 -24.7289 -22.9626 -22.9624
-22.9612 -22.9610 -22.9608 -22.9607 -22.9564 -22.9564 -22.9562 -22.9562
-10.3133 -10.2896 -10.2797 -10.2796 -10.2744 -10.2743  -9.4975  -8.7219
 -8.7219  -7.2624  -7.2523  -7.2514  -6.5543  -6.5543  -6.5402  -6.5402
 -6.5393  -6.5393  -6.3680  -6.3679  -4.7811  -4.7810  -4.7657  -4.7655
 -4.7647  -4.7645  -2.6650  -2.6650  -2.6612  -2.6611  -2.6605  -2.6605
 -2.6493  -2.6493  -2.6492  -2.6492  -2.0468  -2.0465  -2.0422  -2.0421
 -2.0415  -2.0413  -2.0281  -2.0280  -2.0279  -2.0277  -1.2745  -0.9485
 -0.8958  -0.8701  -0.8176  -0.7812  -0.7747  -0.6893  -0.6839  -0.6447
 -0.6185  -0.5684  -0.5638  -0.5172  -0.5083  -0.4524  -0.4471  -0.4459
 -0.4400  -0.4182  -0.3807  -0.3802  -0.3780  -0.3562  -0.3316  -0.3238
 -0.3232  -0.3140  -0.2976  -0.2819  -0.2671  -0.2669  -0.2629
 -- Virtual --
 -0.1019  -0.0731  -0.0621  -0.0604  -0.0383  -0.0085  -0.0055   0.0070
  0.0226   0.0291   0.0390   0.0447   0.0584   0.0608   0.0609   0.0648
  0.0661   0.0753   0.0770   0.0783   0.0972   0.1030   0.1047   0.1061
  0.1073   0.1159   0.1210   0.1378   0.1476   0.1550   0.1550   0.1565
  0.1665   0.1751   0.1763   0.1807   0.1869   0.1970   0.1974   0.2043
  0.2135   0.2161   0.2233   0.2449   0.2472   0.2474   0.2507   0.2641
  0.2695   0.2711   0.2725   0.3030   0.3167   0.3503   0.3562   0.3688
  0.3832   0.3845   0.3851   0.3892   0.4035   0.4081   0.4131   0.4141
  0.4218   0.4272   0.4282   0.4398   0.4408   0.4445   0.4575   0.4826
  0.4839   0.4957   0.5065   0.5140   0.5164   0.5233   0.5273   0.5388
  0.5454   0.5461   0.5533   0.5638   0.5792   0.5855   0.5964   0.6094
  0.6105   0.6240   0.6375   0.6435   0.6876   0.6886   0.6944   0.6992
  0.7049   0.7442   0.7718   0.7767   0.7834   0.7956   0.8125   0.8187
  0.8296   0.8424   0.8499   0.8533   0.8840   0.8963   0.9044   0.9357
  0.9396   0.9797   0.9900   1.0199   1.0214   1.0485   1.0955   1.1162
  1.1317   1.1496   1.1688   1.1747   1.1862   1.2303   1.2708   1.3188
  1.3543   1.3636   1.3654   1.3725   1.4141   1.4439   1.4492   1.4588
  1.4679   1.4725   1.4904   1.5580   1.5658   1.5680   1.6062   1.7167
  1.7215   1.7445   1.7604   1.8099   1.8120   1.8381   1.8433   1.8913
  2.0031   2.0077   2.0227   2.0321   2.0701   2.1283   2.1363   2.1957
  2.2182   2.2428   2.2483   2.2489   2.2616   2.2928   2.2939   2.3642
  2.4374   2.4616   2.5507   2.5693   2.6993   2.7057   2.7817   2.8107
  2.8208   2.9103   3.0166   3.0316   3.0635   3.0721   3.1260   3.1917
  3.3851   3.4008   3.6263   3.7531   3.7594   3.7987   3.8959   3.9481
  3.9590   3.9603   3.9838   3.9906   3.9907   4.0070   4.0131   4.0253
  4.0383   4.0677   4.0685   4.0759   4.1003   4.1334   4.1496   4.2536
  4.2550   4.2704   4.2808   4.3997   4.4039   4.4708   4.5375   4.8046
  4.8407   6.0109   6.0276   6.1146   6.1264   6.1324   6.1646   6.2999
  6.4469   6.6686   6.7496   6.7656   7.5444   7.5554   7.6664   7.6758
  7.7511   7.7574   9.7611  23.2168  23.7604  23.7707  23.9160  23.9332
 24.0228  25.8122  26.1998  26.6169  27.8954  27.9292  28.3473  28.3604
 28.4037  28.4225  28.4291  28.4443  28.5225  28.5261  28.5451  28.5484
 28.5554  28.5561  28.6134  28.6151  28.7213  28.7236  47.9575  48.0141
 66.7727 127.8869 127.8968 127.9493 127.9582 127.9597 127.9739 151.6860
151.7130 215.7534 289.7401 289.7509 289.8613 289.8743 289.9728 289.9787
********1020.83521901.85031901.8783
 --------------------------------------------------------------

          Ground-State Mulliken Net Atomic Charges

     Atom                 Charge (a.u.)
  ----------------------------------------
      1 C                    -0.525916
      2 C                     0.270602
      3 C                    -0.434674
      4 C                     0.511113
      5 C                    -0.458332
      6 C                     0.227445
      7 F                    -0.083413
      8 Br                   -0.144591
      9 I                     0.117227
     10 Cl                    0.547830
     11 I                     0.118126
     12 Br                   -0.145416
  ----------------------------------------
  Sum of atomic charges =     0.000000

 -----------------------------------------------------------------
                    Cartesian Multipole Moments
 -----------------------------------------------------------------
    Charge (ESU x 10^10)
                -0.0000
    Dipole Moment (Debye)
         X       0.5564      Y      -0.0000      Z       0.3259
       Tot       0.6448
    Quadrupole Moments (Debye-Ang)
        XX    -141.4579     XY      -0.0000     YY    -145.7887
        XZ      -3.4069     YZ      -0.0000     ZZ    -137.4929
    Octopole Moments (Debye-Ang^2)
       XXX    -660.8027    XXY      -0.0000    XYY    -232.7735
       YYY      -0.0000    XXZ    -140.4486    XYZ      -0.0000
       YYZ    -134.2086    XZZ    -220.0162    YZZ      -0.0000
       ZZZ    -367.6191
    Hexadecapole Moments (Debye-Ang^3)
      XXXX   -5368.5832   XXXY      -0.0000   XXYY    -994.7510
      XYYY      -0.0000   YYYY    -183.2559   XXXZ    -229.0900
      XXYZ      -0.0000   XYYZ     -36.9069   YYYZ      -0.0000
      XXZZ   -1777.7872   XYZZ       0.0000   YYZZ    -951.0977
      XZZZ     -92.9594   YZZZ      -0.0000   ZZZZ   -4991.2405
 -----------------------------------------------------------------
 Calculating analytic gradient of the SCF energy
 Gradient of SCF Energy
            1           2           3           4           5           6
    1   0.0000250  -0.0000226  -0.0000865   0.0001328  -0.0000516   0.0000540
    2   0.0000000  -0.0000000   0.0000000   0.0000000  -0.0000000   0.0000000
    3  -0.0000477  -0.0000615  -0.0000293   0.0002049  -0.0000834   0.0000475
            7           8           9          10          11          12
    1   0.0000553  -0.0000747  -0.0000907  -0.0001690   0.0000851   0.0001429
    2   0.0000000   0.0000000  -0.0000000  -0.0000000  -0.0000000  -0.0000000
    3  -0.0000790  -0.0001270   0.0000323   0.0001475   0.0000045  -0.0000089
 Max gradient component =       2.049E-04
 RMS gradient           =       7.607E-05
 Gradient time:  CPU 86.43 s  wall 14.52 s
 Geometry Optimization Parameters
   NAtoms,    NIC,     NZ,  NCons,   NDum,   NFix, NCnnct, MaxDiis
       12      78      12       0       0       0       0       0

 Cartesian Hessian Update
 Hessian updated using BFGS update


** GEOMETRY OPTIMIZATION IN DELOCALIZED INTERNAL COORDINATES **
   Searching for a Minimum

   Optimization Cycle:   6

                       Coordinates (Angstroms)
     ATOM                X               Y               Z
      1  C         0.0272792645    0.0000000000    0.0159261491
      2  C         0.0035306675    0.0000000000    1.4069104241
      3  C         1.2123037788    0.0000000000    2.1154519372
      4  C         2.4255476969    0.0000000000    1.4015583163
      5  C         2.4376387010    0.0000000000   -0.0051171589
      6  C         1.2204771898    0.0000000000   -0.6989738483
      7  F        -1.1293657195    0.0000000000   -0.6520508817
      8  Br       -1.7037567972    0.0000000000    2.2346060041
      9  I         1.2016698460    0.0000000000    4.2390807788
     10  Cl        3.9344312012    0.0000000000    2.2731536914
     11  I         4.2736244825    0.0000000000   -1.0848475109
     12  Br        1.0853024031    0.0000000000   -2.5919779011
   Point Group: c1    Number of degrees of freedom:    30


   Energy is -19776.072311925

 Hessian updated using BFGS update

 18 Hessian modes will be used to form the next step
  Hessian Eigenvalues:
     0.124339    0.138340    0.196535    0.199524    0.203461    0.246848
     0.249854    0.257485    0.295653    0.361255    0.410798    0.426626
     0.455155    0.464875    0.484776    0.537910    0.572413    0.586904

 Minimum search - taking simple RFO step
 Searching for Lamda that Minimizes Along All modes
 Value Taken    Lamda =   0.00000000
 Step Taken.  Stepsize is  0.000962

                             Maximum     Tolerance    Cnvgd?
         Gradient           0.000270      0.000300     YES
         Displacement       0.000493      0.001200     YES
         Energy change     -0.000000      0.000001     YES


                       Distance Matrix (Angstroms)
             C (  1)   C (  2)   C (  3)   C (  4)   C (  5)   C (  6)
   C (  2)  1.391187
   C (  3)  2.410869  1.401129
   C (  4)  2.769778  2.422023  1.407695
   C (  5)  2.410451  2.814019  2.449134  1.406727
   C (  6)  1.390972  2.432223  2.814438  2.421659  1.401042
   F (  7)  1.335672  2.350059  3.625257  4.105450  3.625196  2.350311
   Br(  8)  2.814076  1.897343  2.918494  4.212496  4.708239  4.142105
   I (  9)  4.383404  3.075179  2.123655  3.090212  4.420502  4.938090
   Cl( 10)  4.512307  4.025215  2.726692  1.742529  2.725969  4.024809
   I ( 11)  4.386702  4.943942  4.428725  3.098000  2.129944  3.077435
   Br( 12)  2.814352  4.142625  4.709143  4.212433  2.919017  1.897824
             F (  7)   Br(  8)   I (  9)   Cl( 10)   I ( 11)
   Br(  8)  2.943249
   I (  9)  5.418200  3.529791
   Cl( 10)  5.847979  5.638320  3.366430
   I ( 11)  5.420297  6.837241  6.146635  3.375089
   Br( 12)  2.944159  5.574474  6.832050  5.638000  3.526590

 Final energy is   -19776.072311925294     


 ******************************
 **  OPTIMIZATION CONVERGED  **
 ******************************

                       Coordinates (Angstroms)
     ATOM                X               Y               Z
      1  C         0.0272792645    0.0000000000    0.0159261491
      2  C         0.0035306675    0.0000000000    1.4069104241
      3  C         1.2123037788    0.0000000000    2.1154519372
      4  C         2.4255476969    0.0000000000    1.4015583163
      5  C         2.4376387010    0.0000000000   -0.0051171589
      6  C         1.2204771898    0.0000000000   -0.6989738483
      7  F        -1.1293657195    0.0000000000   -0.6520508817
      8  Br       -1.7037567972    0.0000000000    2.2346060041
      9  I         1.2016698460    0.0000000000    4.2390807788
     10  Cl        3.9344312012    0.0000000000    2.2731536914
     11  I         4.2736244825    0.0000000000   -1.0848475109
     12  Br        1.0853024031    0.0000000000   -2.5919779011

Z-matrix Print:
$molecule
0 1
I 
C  1 2.123655
C  2 1.401129 1 120.090473
C  3 1.391187 2 119.399246 1 -180.000000 0
F  4 1.335672 3 119.028845 2 -180.000000 0
C  4 1.390972 3 121.905902 2 -0.000000 0
C  6 1.401042 4 119.386436 3 -0.000000 0
C  7 1.406727 6 119.193321 4 -0.000000 0
Cl 8 1.742529 7 119.520089 6 -180.000000 0
Br 3 1.897343 2 123.758446 1 -0.000000 0
Br 6 1.897824 4 116.843354 3 -180.000000 0
I  7 2.129944 6 119.854722 4 -180.000000 0
$end


 --------------------------------------------------------------

                    Orbital Energies (a.u.)
 --------------------------------------------------------------

 Alpha MOs
 -- Occupied --
*****************-482.8603-482.8603-176.3222-176.3221-165.7261-165.7260
********-165.7237-165.7237-165.7235-101.5825 -62.5131 -62.5131 -56.3339
-56.3339 -56.3296 -56.3296 -56.3293 -56.3293 -35.8187 -35.8185 -31.3122
-31.3121 -31.3059 -31.3057 -31.3053 -31.3052 -24.7289 -22.9626 -22.9624
-22.9612 -22.9610 -22.9608 -22.9607 -22.9564 -22.9564 -22.9562 -22.9562
-10.3133 -10.2896 -10.2797 -10.2796 -10.2744 -10.2743  -9.4975  -8.7219
 -8.7219  -7.2624  -7.2523  -7.2514  -6.5543  -6.5543  -6.5402  -6.5402
 -6.5393  -6.5393  -6.3680  -6.3679  -4.7811  -4.7810  -4.7657  -4.7655
 -4.7647  -4.7645  -2.6650  -2.6650  -2.6612  -2.6611  -2.6605  -2.6605
 -2.6493  -2.6493  -2.6492  -2.6492  -2.0468  -2.0465  -2.0422  -2.0421
 -2.0415  -2.0413  -2.0281  -2.0280  -2.0279  -2.0277  -1.2745  -0.9485
 -0.8958  -0.8701  -0.8176  -0.7812  -0.7747  -0.6893  -0.6839  -0.6447
 -0.6185  -0.5684  -0.5638  -0.5172  -0.5083  -0.4524  -0.4471  -0.4459
 -0.4400  -0.4182  -0.3807  -0.3802  -0.3780  -0.3562  -0.3316  -0.3238
 -0.3232  -0.3140  -0.2976  -0.2819  -0.2671  -0.2669  -0.2629
 -- Virtual --
 -0.1019  -0.0731  -0.0621  -0.0604  -0.0383  -0.0085  -0.0055   0.0070
  0.0226   0.0291   0.0390   0.0447   0.0584   0.0608   0.0609   0.0648
  0.0661   0.0753   0.0770   0.0783   0.0972   0.1030   0.1047   0.1061
  0.1073   0.1159   0.1210   0.1378   0.1476   0.1550   0.1550   0.1565
  0.1665   0.1751   0.1763   0.1807   0.1869   0.1970   0.1974   0.2043
  0.2135   0.2161   0.2233   0.2449   0.2472   0.2474   0.2507   0.2641
  0.2695   0.2711   0.2725   0.3030   0.3167   0.3503   0.3562   0.3688
  0.3832   0.3845   0.3851   0.3892   0.4035   0.4081   0.4131   0.4141
  0.4218   0.4272   0.4282   0.4398   0.4408   0.4445   0.4575   0.4826
  0.4839   0.4957   0.5065   0.5140   0.5164   0.5233   0.5273   0.5388
  0.5454   0.5461   0.5533   0.5638   0.5792   0.5855   0.5964   0.6094
  0.6105   0.6240   0.6375   0.6435   0.6876   0.6886   0.6944   0.6992
  0.7049   0.7442   0.7718   0.7767   0.7834   0.7956   0.8125   0.8187
  0.8296   0.8424   0.8499   0.8533   0.8840   0.8963   0.9044   0.9357
  0.9396   0.9797   0.9900   1.0199   1.0214   1.0485   1.0955   1.1162
  1.1317   1.1496   1.1688   1.1747   1.1862   1.2303   1.2708   1.3188
  1.3543   1.3636   1.3654   1.3725   1.4141   1.4439   1.4492   1.4588
  1.4679   1.4725   1.4904   1.5580   1.5658   1.5680   1.6062   1.7167
  1.7215   1.7445   1.7604   1.8099   1.8120   1.8381   1.8433   1.8913
  2.0031   2.0077   2.0227   2.0321   2.0701   2.1283   2.1363   2.1957
  2.2182   2.2428   2.2483   2.2489   2.2616   2.2928   2.2939   2.3642
  2.4374   2.4616   2.5507   2.5693   2.6993   2.7057   2.7817   2.8107
  2.8208   2.9103   3.0166   3.0316   3.0635   3.0721   3.1260   3.1917
  3.3851   3.4008   3.6263   3.7531   3.7594   3.7987   3.8959   3.9481
  3.9590   3.9603   3.9838   3.9906   3.9907   4.0070   4.0131   4.0253
  4.0383   4.0677   4.0685   4.0759   4.1003   4.1334   4.1496   4.2536
  4.2550   4.2704   4.2808   4.3997   4.4039   4.4708   4.5375   4.8046
  4.8407   6.0109   6.0276   6.1146   6.1264   6.1324   6.1646   6.2999
  6.4469   6.6686   6.7496   6.7656   7.5444   7.5554   7.6664   7.6758
  7.7511   7.7574   9.7611  23.2168  23.7604  23.7707  23.9160  23.9332
 24.0228  25.8122  26.1998  26.6169  27.8954  27.9292  28.3473  28.3604
 28.4037  28.4225  28.4291  28.4443  28.5225  28.5261  28.5451  28.5484
 28.5554  28.5561  28.6134  28.6151  28.7213  28.7236  47.9575  48.0141
 66.7727 127.8869 127.8968 127.9493 127.9582 127.9597 127.9739 151.6860
151.7130 215.7534 289.7401 289.7509 289.8613 289.8743 289.9728 289.9787
********1020.83521901.85031901.8783
 --------------------------------------------------------------

          Ground-State Mulliken Net Atomic Charges

     Atom                 Charge (a.u.)
  ----------------------------------------
      1 C                    -0.525916
      2 C                     0.270602
      3 C                    -0.434674
      4 C                     0.511113
      5 C                    -0.458332
      6 C                     0.227445
      7 F                    -0.083413
      8 Br                   -0.144591
      9 I                     0.117227
     10 Cl                    0.547830
     11 I                     0.118126
     12 Br                   -0.145416
  ----------------------------------------
  Sum of atomic charges =     0.000000

 -----------------------------------------------------------------
                    Cartesian Multipole Moments
 -----------------------------------------------------------------
    Charge (ESU x 10^10)
                -0.0000
    Dipole Moment (Debye)
         X       0.5564      Y      -0.0000      Z       0.3259
       Tot       0.6448
    Quadrupole Moments (Debye-Ang)
        XX    -141.4579     XY      -0.0000     YY    -145.7887
        XZ      -3.4069     YZ      -0.0000     ZZ    -137.4929
    Octopole Moments (Debye-Ang^2)
       XXX    -660.8027    XXY      -0.0000    XYY    -232.7735
       YYY      -0.0000    XXZ    -140.4486    XYZ      -0.0000
       YYZ    -134.2086    XZZ    -220.0162    YZZ      -0.0000
       ZZZ    -367.6191
    Hexadecapole Moments (Debye-Ang^3)
      XXXX   -5368.5832   XXXY      -0.0000   XXYY    -994.7510
      XYYY      -0.0000   YYYY    -183.2559   XXXZ    -229.0900
      XXYZ      -0.0000   XYYZ     -36.9069   YYYZ      -0.0000
      XXZZ   -1777.7872   XYZZ       0.0000   YYZZ    -951.0977
      XZZZ     -92.9594   YZZZ      -0.0000   ZZZZ   -4991.2405
 -----------------------------------------------------------------
Archival summary:
1\1\february\OPT\ProcedureUnspecified\BasisUnspecified\2r2l116\taweetha\MonDec209:35:142019MonDec209:35:142019\0\\#,OPT,ProcedureUnspecified,BasisUnspecified,\\0,1\I\C,1,2.12366\C,2,1.40113,1,120.09\C,3,1.39119,2,119.399,1,-180,0\F,4,1.33567,3,119.029,2,-180,0\C,4,1.39097,3,121.906,2,-0,0\C,6,1.40104,4,119.386,3,-0,0\C,7,1.40673,6,119.193,4,-0,0\Cl,8,1.74253,7,119.52,6,-180,0\Br,3,1.89734,2,123.758,1,-0,0\Br,6,1.89782,4,116.843,3,-180,0\I,7,2.12994,6,119.855,4,-180,0\\\@

 Total job time:  312.77s(wall), 1738.74s(cpu) 
 Mon Dec  2 09:35:14 2019

        *************************************************************
        *                                                           *
        *  Thank you very much for using Q-Chem.  Have a nice day.  *
        *                                                           *
        *************************************************************


 
User input: 2 of 2 
 
                  Welcome to Q-Chem
     A Quantum Leap Into The Future Of Chemistry


 Q-Chem 5.2 (devel), Q-Chem, Inc., Pleasanton, CA (2019)

 Yihan Shao,  Zhengting Gan,  E. Epifanovsky,  A. T. B. Gilbert,  M. Wormit,  
 J. Kussmann,  A. W. Lange,  A. Behn,  Jia Deng,  Xintian Feng,  D. Ghosh,  
 M. Goldey,  P. R. Horn,  L. D. Jacobson,  I. Kaliman,  T. Kus,  A. Landau,  
 Jie Liu,  E. I. Proynov,  R. M. Richard,  R. P. Steele,  E. J. Sundstrom,  
 H. L. Woodcock III,  P. M. Zimmerman,  D. Zuev,  B. Albrecht,  E. Alguire,  
 S. A. Baeppler,  D. Barton,  Z. Benda,  Y. A. Bernard,  E. J. Berquist,  
 K. B. Bravaya,  H. Burton,  D. Casanova,  Chun-Min Chang,  Yunqing Chen,  
 A. Chien,  K. D. Closser,  M. P. Coons,  S. Coriani,  S. Dasgupta,  
 A. L. Dempwolff,  M. Diedenhofen,  Hainam Do,  R. G. Edgar,  Po-Tung Fang,  
 S. Faraji,  S. Fatehi,  Qingguo Feng,  K. D. Fenk,  J. Fosso-Tande,  
 J. Gayvert,  Qinghui Ge,  A. Ghysels,  G. Gidofalvi,  J. Gomes,  
 J. Gonthier,  A. Gunina,  D. Hait,  M. W. D. Hanson-Heine,  
 P. H. P. Harbach,  A. W. Hauser,  M. F. Herbst,  J. E. Herr,  
 E. G. Hohenstein,  Z. C. Holden,  Kerwin Hui,  B. C. Huynh,  T.-C. Jagau,  
 Hyunjun Ji,  B. Kaduk,  K. Khistyaev,  Jaehoon Kim,  P. Klunzinger,  K. Koh,  
 D. Kosenkov,  L. Koulias,  T. Kowalczyk,  C. M. Krauter,  A. Kunitsa,  
 Ka Un Lao,  A. Laurent,  K. V. Lawler,  Joonho Lee,  D. Lefrancois,  
 S. Lehtola,  D. S. Levine,  Yi-Pei Li,  You-Sheng Lin,  Fenglai Liu,  
 E. Livshits,  A. Luenser,  P. Manohar,  E. Mansoor,  S. F. Manzer,  
 Shan-Ping Mao,  Yuezhi Mao,  N. Mardirossian,  A. V. Marenich,  
 T. Markovich,  L. A. Martinez-Martinez,  S. A. Maurer,  N. J. Mayhall,  
 S. C. McKenzie,  J.-M. Mewes,  P. Morgante,  A. F. Morrison,  
 J. W. Mullinax,  K. Nanda,  T. S. Nguyen-Beck,  R. Olivares-Amaya,  
 J. A. Parkhill,  Zheng Pei,  T. M. Perrine,  F. Plasser,  P. Pokhilko,  
 S. Prager,  A. Prociuk,  E. Ramos,  D. R. Rehn,  F. Rob,  M. Scheurer,  
 M. Schneider,  N. Sergueev,  S. M. Sharada,  S. Sharma,  D. W. Small,  
 T. Stauch,  T. Stein,  Yu-Chuan Su,  A. J. W. Thom,  A. Tkatchenko,  
 T. Tsuchimochi,  N. M. Tubman,  L. Vogt,  M. L. Vidal,  O. Vydrov,  
 M. A. Watson,  J. Wenzel,  M. de Wergifosse,  T. A. Wesolowski,  A. White,  
 J. Witte,  A. Yamada,  Jun Yang,  K. Yao,  S. Yeganeh,  S. R. Yost,  
 Zhi-Qiang You,  A. Zech,  Igor Ying Zhang,  Xing Zhang,  Yan Zhao,  
 Ying Zhu,  B. R. Brooks,  G. K. L. Chan,  C. J. Cramer,  M. S. Gordon,  
 W. J. Hehre,  A. Klamt,  M. W. Schmidt,  C. D. Sherrill,  D. G. Truhlar,  
 A. Aspuru-Guzik,  R. Baer,  A. T. Bell,  N. A. Besley,  Jeng-Da Chai,  
 A. E. DePrince, III,  R. A. DiStasio Jr.,  A. Dreuw,  B. D. Dunietz,  
 T. R. Furlani,  Chao-Ping Hsu,  Yousung Jung,  Jing Kong,  D. S. Lambrecht,  
 WanZhen Liang,  C. Ochsenfeld,  V. A. Rassolov,  L. V. Slipchenko,  
 J. E. Subotnik,  T. Van Voorhis,  J. M. Herbert,  A. I. Krylov,  
 P. M. W. Gill,  M. Head-Gordon

 Contributors to earlier versions of Q-Chem not listed above: 
 R. D. Adamson,  B. Austin,  J. Baker,  G. J. O. Beran,  K. Brandhorst,  
 S. T. Brown,  E. F. C. Byrd,  A. K. Chakraborty,  C.-L. Cheng,  
 Siu Hung Chien,  D. M. Chipman,  D. L. Crittenden,  H. Dachsel,  
 R. J. Doerksen,  A. D. Dutoi,  L. Fusti-Molnar,  W. A. Goddard III,  
 A. Golubeva-Zadorozhnaya,  S. R. Gwaltney,  G. Hawkins,  A. Heyden,  
 S. Hirata,  G. Kedziora,  F. J. Keil,  C. Kelley,  Jihan Kim,  R. A. King,  
 R. Z. Khaliullin,  P. P. Korambath,  W. Kurlancheek,  A. M. Lee,  M. S. Lee,  
 S. V. Levchenko,  Ching Yeh Lin,  D. Liotard,  R. C. Lochan,  I. Lotan,  
 P. E. Maslen,  N. Nair,  D. P. O'Neill,  D. Neuhauser,  E. Neuscamman,  
 C. M. Oana,  R. Olson,  B. Peters,  R. Peverati,  P. A. Pieniazek,  
 Y. M. Rhee,  J. Ritchie,  M. A. Rohrdanz,  E. Rosta,  N. J. Russ,  
 H. F. Schaefer III,  N. E. Schultz,  N. Shenvi,  A. C. Simmonett,  A. Sodt,  
 D. Stuck,  K. S. Thanthiriwatte,  V. Vanovschi,  Tao Wang,  A. Warshel,  
 C. F. Williams,  Q. Wu,  X. Xu,  W. Zhang

 Please cite Q-Chem as follows:
 Y. Shao et al., Mol. Phys. 113, 184-215 (2015)
 DOI: 10.1080/00268976.2014.952696

 Q-Chem 5.2.1 for Intel X86 EM64T Linux

 Parts of Q-Chem use Armadillo 8.300.2 (Tropical Shenanigans).
 http://arma.sourceforge.net/

 Q-Chem begins on Mon Dec  2 09:35:14 2019  

Host: 
0

     Scratch files written to /scratch/taweetham/qchem2137//
NAlpha2: 238
NElect   238
Mult     1
The previous job contains 0 fragments, simply inherited here

Checking the input file for inconsistencies... 	...done.

--------------------------------------------------------------
User input:
--------------------------------------------------------------

$MOLECULE
READ
$END

$REM
   JOB_TYPE 	FREQUENCY
   BASIS 	6-311++G**
   METHOD	B3LYP	
$END


--------------------------------------------------------------
 ----------------------------------------------------------------
             Standard Nuclear Orientation (Angstroms)
    I     Atom           X                Y                Z
 ----------------------------------------------------------------
    1      C      -0.0019839857    -1.7591153647    -0.0000000000
    2      C      -1.2182257983    -1.0837213296     0.0000000000
    3      C      -1.2269142130     0.3173811012     0.0000000000
    4      C      -0.0017749634     1.0106622317     0.0000000000
    5      C       1.2222201156     0.3173238356    -0.0000000000
    6      C       1.2139969312    -1.0836942331    -0.0000000000
    7      F      -0.0023361637    -3.0947877828    -0.0000000000
    8      Br     -2.7890851473    -2.1478225307     0.0000000000
    9      I      -3.0709418969     1.3706970265     0.0000000000
   10      Cl     -0.0014853829     2.7531913831     0.0000000000
   11      I       3.0756915052     1.3667547435    -0.0000000000
   12      Br      2.7853891252    -2.1478667473    -0.0000000000
 ----------------------------------------------------------------
 Molecular Point Group                 Cs    NOp =  2
 Largest Abelian Subgroup              Cs    NOp =  2
 Nuclear Repulsion Energy =        3166.88668908 hartrees
 There are      119 alpha and      119 beta electrons
 Requested basis set is 6-311++G(d,p)
 There are 141 shells and 404 basis functions

 Total QAlloc Memory Limit   2000 MB
 Mega-Array Size       188 MB
 MEM_STATIC part       192 MB

                       Distance Matrix (Angstroms)
             C (  1)   C (  2)   C (  3)   C (  4)   C (  5)   C (  6)
   C (  2)  1.391187
   C (  3)  2.410869  1.401129
   C (  4)  2.769778  2.422023  1.407695
   C (  5)  2.410451  2.814019  2.449134  1.406727
   C (  6)  1.390972  2.432223  2.814438  2.421659  1.401042
   F (  7)  1.335672  2.350059  3.625257  4.105450  3.625196  2.350311
   Br(  8)  2.814076  1.897343  2.918494  4.212496  4.708239  4.142105
   I (  9)  4.383404  3.075179  2.123655  3.090212  4.420502  4.938090
   Cl( 10)  4.512307  4.025215  2.726692  1.742529  2.725969  4.024809
   I ( 11)  4.386702  4.943942  4.428725  3.098000  2.129944  3.077435
   Br( 12)  2.814352  4.142625  4.709143  4.212433  2.919017  1.897824
             F (  7)   Br(  8)   I (  9)   Cl( 10)   I ( 11)
   Br(  8)  2.943249
   I (  9)  5.418200  3.529791
   Cl( 10)  5.847979  5.638320  3.366430
   I ( 11)  5.420297  6.837241  6.146635  3.375089
   Br( 12)  2.944159  5.574474  6.832050  5.638000  3.526590

 A cutoff of  1.0D-11 yielded   6156 shell pairs
 There are     56383 function pairs (     62618 Cartesian)
 Smallest overlap matrix eigenvalue = 8.11E-07

 Q-Chem warning in module stvman/mkSTV.C, line 318:

 Overlap eigenvalue is smaller than square root of threshold
 Use THRESH >= 12 to get rid of this warning

 Linear dependence detected in AO basis
 Tighter screening thresholds may be required for diffuse basis sets
 Use S2THRESH > 14 and THRESH = 14 in case of SCF convergence issues
 Number of orthogonalized atomic orbitals = 403
 Maximum deviation from orthogonality = 1.794E-10
 Guess from superposition of atomic densities
 Warning:  Energy on first SCF cycle will be non-variational
 SAD guess density has 238.000000 electrons

 -----------------------------------------------------------------------
  General SCF calculation program by
  Eric Jon Sundstrom, Paul Horn, Yuezhi Mao, Dmitri Zuev, Alec White,
  David Stuck, Shaama M.S., Shane Yost, Joonho Lee, David Small,
  Daniel Levine, Susi Lehtola, Hugh Burton, Evgeny Epifanovsky,
  Bang C. Huynh
 -----------------------------------------------------------------------
 Exchange:     0.2000 Hartree-Fock + 0.0800 Slater + 0.7200 B88
 Correlation:  0.1900 VWN1RPA + 0.8100 LYP
 Using SG-1 standard quadrature grid
 using 6 threads for integral computing
 -------------------------------------------------------
 OpenMP Integral computing Module                
 Release: version 2.0, May 2017, Q-Chem Inc. Pleasanton 
 -------------------------------------------------------
 A restricted SCF calculation will be
 performed using DIIS
 SCF converges when DIIS error is below 1.0e-08
 ---------------------------------------
  Cycle       Energy         DIIS error
 ---------------------------------------
    1  -19778.3781895286      2.85e-02  
    2  -19776.0258925337      1.97e-03  
    3  -19775.9739456827      2.47e-03  
    4  -19776.0567318236      8.28e-04  
    5  -19776.0720074397      2.08e-04  
    6  -19776.0725970962      7.79e-05  
    7  -19776.0726873868      2.14e-05  
    8  -19776.0726953336      1.06e-05  
    9  -19776.0726974443      1.88e-06  
   10  -19776.0726974872      4.99e-07  
   11  -19776.0726974909      2.26e-07  
   12  -19776.0726974919      7.82e-08  
   13  -19776.0726974920      4.38e-08  
   14  -19776.0726974930      8.85e-09  Convergence criterion met
 ---------------------------------------
 SCF time:   CPU 266.55s  wall 49.00s 
 SCF   energy in the final basis set =   -19776.0726974930
 Total energy in the final basis set =   -19776.0726974930

 --------------------------------------------------------------
             Orbital Energies (a.u.) and Symmetries
 --------------------------------------------------------------

 Alpha MOs, Restricted
 -- Occupied --                  
*******-1165.89 -482.86 -482.86 -176.32 -176.32 -165.73 -165.73
  1 A'    2 A'    3 A'    4 A'    5 A'    6 A'    7 A'    8 A'                 
-165.72 -165.72 -165.72 -165.72 -101.58  -62.51  -62.51  -56.33
  1 A"    2 A"    9 A'   10 A'   11 A'   12 A'   13 A'   14 A'                 
-56.334 -56.330 -56.330 -56.329 -56.329 -35.819 -35.819 -31.312
 15 A'    3 A"    4 A"   16 A'   17 A'   18 A'   19 A'   20 A'                 
-31.312 -31.306 -31.306 -31.305 -31.305 -24.729 -22.963 -22.963
 21 A'    5 A"    6 A"   22 A'   23 A'   24 A'   25 A'   26 A'                 
-22.961 -22.961 -22.961 -22.961 -22.956 -22.956 -22.956 -22.956
  7 A"    8 A"   27 A'   28 A'   29 A'    9 A"   30 A'   10 A"                 
-10.313 -10.290 -10.280 -10.280 -10.274 -10.274  -9.497  -8.722
 31 A'   32 A'   33 A'   34 A'   35 A'   36 A'   37 A'   38 A'                 
 -8.722  -7.262  -7.252  -7.252  -6.554  -6.554  -6.540  -6.540
 39 A'   40 A'   11 A"   41 A'   42 A'   43 A'   12 A"   13 A"                 
 -6.539  -6.539  -6.368  -6.368  -4.781  -4.781  -4.766  -4.766
 44 A'   45 A'   46 A'   47 A'   48 A'   49 A'   14 A"   15 A"                 
 -4.765  -4.765  -2.665  -2.665  -2.661  -2.661  -2.661  -2.660
 50 A'   51 A'   52 A'   53 A'   16 A"   17 A"   54 A'   55 A'                 
 -2.649  -2.649  -2.649  -2.649  -2.047  -2.047  -2.042  -2.042
 56 A'   57 A'   18 A"   19 A"   58 A'   59 A'   20 A"   21 A"                 
 -2.041  -2.041  -2.028  -2.028  -2.028  -2.028  -1.275  -0.948
 60 A'   61 A'   62 A'   63 A'   22 A"   23 A"   64 A'   65 A'                 
 -0.896  -0.870  -0.818  -0.781  -0.775  -0.689  -0.684  -0.645
 66 A'   67 A'   68 A'   69 A'   70 A'   71 A'   72 A'   73 A'                 
 -0.619  -0.568  -0.564  -0.517  -0.508  -0.452  -0.447  -0.446
 74 A'   75 A'   76 A'   24 A"   77 A'   78 A'   25 A"   79 A'                 
 -0.440  -0.418  -0.381  -0.380  -0.378  -0.356  -0.332  -0.324
 80 A'   81 A'   26 A"   27 A"   82 A'   83 A'   84 A'   28 A"                 
 -0.323  -0.314  -0.298  -0.282  -0.267  -0.267  -0.263
 85 A'   29 A"   30 A"   86 A'   31 A"   87 A'   32 A"                         
 -- Virtual --                   
 -0.102  -0.073  -0.062  -0.060  -0.038  -0.008  -0.005   0.007
 88 A'   33 A"   89 A'   34 A"   90 A'   91 A'   92 A'   93 A'                 
  0.023   0.029   0.039   0.045   0.058   0.061   0.061   0.065
 94 A'   95 A'   35 A"   96 A'   97 A'   98 A'   36 A"   99 A'                 
  0.066   0.075   0.077   0.078   0.097   0.103   0.105   0.106
 37 A"  100 A'  101 A'   38 A"  102 A'   39 A"   40 A"  103 A'                 
  0.107   0.116   0.121   0.138   0.148   0.155   0.155   0.156
104 A'   41 A"  105 A'  106 A'  107 A'  108 A'   42 A"   43 A"                 
  0.167   0.175   0.176   0.181   0.187   0.197   0.198   0.204
109 A'  110 A'  111 A'  112 A'   44 A"  113 A'  114 A'  115 A'                 
  0.213   0.216   0.223   0.245   0.247   0.247   0.251   0.264
116 A'  117 A'  118 A'  119 A'   45 A"  120 A'  121 A'  122 A'                 
  0.269   0.271   0.273   0.303   0.317   0.350   0.356   0.369
123 A'   46 A"  124 A'  125 A'   47 A"  126 A'  127 A'  128 A'                 
  0.384   0.385   0.385   0.389   0.404   0.408   0.413   0.414
129 A'  130 A'   48 A"   49 A"  131 A'  132 A'   50 A"  133 A'                 
  0.422   0.427   0.428   0.440   0.441   0.445   0.457   0.483
 51 A"  134 A'  135 A'   52 A"  136 A'   53 A"  137 A'   54 A"                 
  0.484   0.496   0.507   0.514   0.517   0.523   0.527   0.539
138 A'  139 A'  140 A'   55 A"  141 A'   56 A"  142 A'   57 A"                 
  0.545   0.546   0.553   0.564   0.579   0.586   0.596   0.610
 58 A"  143 A'   59 A"  144 A'  145 A'   60 A"  146 A'   61 A"                 
  0.610   0.624   0.637   0.643   0.688   0.688   0.694   0.699
147 A'   62 A"  148 A'  149 A'  150 A'  151 A'  152 A'  153 A'                 
  0.705   0.744   0.772   0.777   0.783   0.796   0.812   0.819
 63 A"  154 A'   64 A"  155 A'  156 A'  157 A'  158 A'  159 A'                 
  0.830   0.842   0.850   0.853   0.884   0.896   0.904   0.936
160 A'   65 A"  161 A'  162 A'  163 A'  164 A'   66 A"   67 A"                 
  0.939   0.980   0.990   1.020   1.021   1.048   1.096   1.116
165 A'  166 A'  167 A'  168 A'  169 A'  170 A'  171 A'   68 A"                 
  1.132   1.150   1.169   1.175   1.186   1.230   1.271   1.319
172 A'  173 A'   69 A"   70 A"  174 A'   71 A"   72 A"  175 A'                 
  1.354   1.363   1.366   1.373   1.414   1.444   1.449   1.459
 73 A"   74 A"  176 A'  177 A'   75 A"  178 A'  179 A'  180 A'                 
  1.467   1.471   1.490   1.558   1.566   1.568   1.606   1.717
181 A'  182 A'  183 A'  184 A'  185 A'  186 A'  187 A'   76 A"                 
  1.722   1.744   1.760   1.810   1.812   1.838   1.843   1.891
 77 A"  188 A'  189 A'  190 A'  191 A'   78 A"   79 A"   80 A"                 
  2.003   2.008   2.023   2.032   2.070   2.128   2.136   2.195
 81 A"  192 A'  193 A'   82 A"  194 A'  195 A'  196 A'  197 A'                 
  2.218   2.243   2.248   2.249   2.262   2.293   2.294   2.364
198 A'  199 A'   83 A"   84 A"  200 A'  201 A'  202 A'  203 A'                 
  2.437   2.462   2.551   2.569   2.699   2.706   2.782   2.811
204 A'  205 A'  206 A'   85 A"   86 A"   87 A"  207 A'   88 A"                 
  2.821   2.910   3.017   3.032   3.063   3.072   3.126   3.192
 89 A"  208 A'  209 A'   90 A"  210 A'  211 A'  212 A'  213 A'                 
  3.385   3.401   3.626   3.753   3.759   3.799   3.896   3.948
214 A'  215 A'  216 A'   91 A"  217 A'  218 A'  219 A'   92 A"                 
  3.959   3.960   3.984   3.991   3.991   4.007   4.013   4.025
 93 A"   94 A"   95 A"  220 A'   96 A"   97 A"   98 A"  221 A'                 
  4.038   4.068   4.069   4.076   4.101   4.133   4.149   4.254
222 A'   99 A"  223 A'  224 A'  100 A"  225 A'  226 A'  227 A'                 
  4.255   4.270   4.281   4.400   4.404   4.471   4.537   4.805
228 A'  229 A'  230 A'  231 A'  232 A'  233 A'  234 A'  235 A'                 
  4.841   6.011   6.028   6.114   6.127   6.132   6.165   6.300
236 A'  101 A"  102 A"  237 A'  238 A'  239 A'  240 A'  103 A"                 
  6.447   6.669   6.750   6.766   7.544   7.555   7.666   7.675
241 A'  242 A'  243 A'  244 A'  104 A"  105 A"  245 A'  246 A'                 
  7.751   7.757   9.761  23.217  23.760  23.771  23.916  23.933
247 A'  248 A'  249 A'  250 A'  251 A'  252 A'  253 A'  254 A'                 
 24.023  25.813  26.200  26.617  27.895  27.929  28.347  28.360
255 A'  106 A"  256 A'  257 A'  258 A'  259 A'  107 A"  108 A"                 
 28.404  28.422  28.429  28.444  28.522  28.526  28.545  28.548
260 A'  261 A'  262 A'  263 A'  109 A"  110 A"  264 A'  111 A"                 
 28.555  28.556  28.613  28.615  28.721  28.724  47.958  48.014
112 A"  265 A'  266 A'  267 A'  268 A'  269 A'  270 A'  271 A'                 
 66.773 127.887 127.897 127.949 127.958 127.960 127.974 151.686
272 A'  113 A"  114 A"  273 A'  274 A'  275 A'  276 A'  277 A'                 
151.713 215.753 289.740 289.751 289.861 289.874 289.973 289.979
278 A'  279 A'  115 A"  116 A"  280 A'  281 A'  282 A'  283 A'                 
*******1020.8351901.8501901.878
284 A'  285 A'  286 A'  287 A'                                                 

 Beta MOs, Restricted
 -- Occupied --                  
*******-1165.89 -482.86 -482.86 -176.32 -176.32 -165.73 -165.73
  1 A'    2 A'    3 A'    4 A'    5 A'    6 A'    7 A'    8 A'                 
-165.72 -165.72 -165.72 -165.72 -101.58  -62.51  -62.51  -56.33
  1 A"    2 A"    9 A'   10 A'   11 A'   12 A'   13 A'   14 A'                 
-56.334 -56.330 -56.330 -56.329 -56.329 -35.819 -35.819 -31.312
 15 A'    3 A"    4 A"   16 A'   17 A'   18 A'   19 A'   20 A'                 
-31.312 -31.306 -31.306 -31.305 -31.305 -24.729 -22.963 -22.963
 21 A'    5 A"    6 A"   22 A'   23 A'   24 A'   25 A'   26 A'                 
-22.961 -22.961 -22.961 -22.961 -22.956 -22.956 -22.956 -22.956
  7 A"    8 A"   27 A'   28 A'   29 A'    9 A"   30 A'   10 A"                 
-10.313 -10.290 -10.280 -10.280 -10.274 -10.274  -9.497  -8.722
 31 A'   32 A'   33 A'   34 A'   35 A'   36 A'   37 A'   38 A'                 
 -8.722  -7.262  -7.252  -7.252  -6.554  -6.554  -6.540  -6.540
 39 A'   40 A'   11 A"   41 A'   42 A'   43 A'   12 A"   13 A"                 
 -6.539  -6.539  -6.368  -6.368  -4.781  -4.781  -4.766  -4.766
 44 A'   45 A'   46 A'   47 A'   48 A'   49 A'   14 A"   15 A"                 
 -4.765  -4.765  -2.665  -2.665  -2.661  -2.661  -2.661  -2.660
 50 A'   51 A'   52 A'   53 A'   16 A"   17 A"   54 A'   55 A'                 
 -2.649  -2.649  -2.649  -2.649  -2.047  -2.047  -2.042  -2.042
 56 A'   57 A'   18 A"   19 A"   58 A'   59 A'   20 A"   21 A"                 
 -2.041  -2.041  -2.028  -2.028  -2.028  -2.028  -1.275  -0.948
 60 A'   61 A'   62 A'   63 A'   22 A"   23 A"   64 A'   65 A'                 
 -0.896  -0.870  -0.818  -0.781  -0.775  -0.689  -0.684  -0.645
 66 A'   67 A'   68 A'   69 A'   70 A'   71 A'   72 A'   73 A'                 
 -0.619  -0.568  -0.564  -0.517  -0.508  -0.452  -0.447  -0.446
 74 A'   75 A'   76 A'   24 A"   77 A'   78 A'   25 A"   79 A'                 
 -0.440  -0.418  -0.381  -0.380  -0.378  -0.356  -0.332  -0.324
 80 A'   81 A'   26 A"   27 A"   82 A'   83 A'   84 A'   28 A"                 
 -0.323  -0.314  -0.298  -0.282  -0.267  -0.267  -0.263
 85 A'   29 A"   30 A"   86 A'   31 A"   87 A'   32 A"                         
 -- Virtual --                   
 -0.102  -0.073  -0.062  -0.060  -0.038  -0.008  -0.005   0.007
 88 A'   33 A"   89 A'   34 A"   90 A'   91 A'   92 A'   93 A'                 
  0.023   0.029   0.039   0.045   0.058   0.061   0.061   0.065
 94 A'   95 A'   35 A"   96 A'   97 A'   98 A'   36 A"   99 A'                 
  0.066   0.075   0.077   0.078   0.097   0.103   0.105   0.106
 37 A"  100 A'  101 A'   38 A"  102 A'   39 A"   40 A"  103 A'                 
  0.107   0.116   0.121   0.138   0.148   0.155   0.155   0.156
104 A'   41 A"  105 A'  106 A'  107 A'  108 A'   42 A"   43 A"                 
  0.167   0.175   0.176   0.181   0.187   0.197   0.198   0.204
109 A'  110 A'  111 A'  112 A'   44 A"  113 A'  114 A'  115 A'                 
  0.213   0.216   0.223   0.245   0.247   0.247   0.251   0.264
116 A'  117 A'  118 A'  119 A'   45 A"  120 A'  121 A'  122 A'                 
  0.269   0.271   0.273   0.303   0.317   0.350   0.356   0.369
123 A'   46 A"  124 A'  125 A'   47 A"  126 A'  127 A'  128 A'                 
  0.384   0.385   0.385   0.389   0.404   0.408   0.413   0.414
129 A'  130 A'   48 A"   49 A"  131 A'  132 A'   50 A"  133 A'                 
  0.422   0.427   0.428   0.440   0.441   0.445   0.457   0.483
 51 A"  134 A'  135 A'   52 A"  136 A'   53 A"  137 A'   54 A"                 
  0.484   0.496   0.507   0.514   0.517   0.523   0.527   0.539
138 A'  139 A'  140 A'   55 A"  141 A'   56 A"  142 A'   57 A"                 
  0.545   0.546   0.553   0.564   0.579   0.586   0.596   0.610
 58 A"  143 A'   59 A"  144 A'  145 A'   60 A"  146 A'   61 A"                 
  0.610   0.624   0.637   0.643   0.688   0.688   0.694   0.699
147 A'   62 A"  148 A'  149 A'  150 A'  151 A'  152 A'  153 A'                 
  0.705   0.744   0.772   0.777   0.783   0.796   0.812   0.819
 63 A"  154 A'   64 A"  155 A'  156 A'  157 A'  158 A'  159 A'                 
  0.830   0.842   0.850   0.853   0.884   0.896   0.904   0.936
160 A'   65 A"  161 A'  162 A'  163 A'  164 A'   66 A"   67 A"                 
  0.939   0.980   0.990   1.020   1.021   1.048   1.096   1.116
165 A'  166 A'  167 A'  168 A'  169 A'  170 A'  171 A'   68 A"                 
  1.132   1.150   1.169   1.175   1.186   1.230   1.271   1.319
172 A'  173 A'   69 A"   70 A"  174 A'   71 A"   72 A"  175 A'                 
  1.354   1.363   1.366   1.373   1.414   1.444   1.449   1.459
 73 A"   74 A"  176 A'  177 A'   75 A"  178 A'  179 A'  180 A'                 
  1.467   1.471   1.490   1.558   1.566   1.568   1.606   1.717
181 A'  182 A'  183 A'  184 A'  185 A'  186 A'  187 A'   76 A"                 
  1.722   1.744   1.760   1.810   1.812   1.838   1.843   1.891
 77 A"  188 A'  189 A'  190 A'  191 A'   78 A"   79 A"   80 A"                 
  2.003   2.008   2.023   2.032   2.070   2.128   2.136   2.195
 81 A"  192 A'  193 A'   82 A"  194 A'  195 A'  196 A'  197 A'                 
  2.218   2.243   2.248   2.249   2.262   2.293   2.294   2.364
198 A'  199 A'   83 A"   84 A"  200 A'  201 A'  202 A'  203 A'                 
  2.437   2.462   2.551   2.569   2.699   2.706   2.782   2.811
204 A'  205 A'  206 A'   85 A"   86 A"   87 A"  207 A'   88 A"                 
  2.821   2.910   3.017   3.032   3.063   3.072   3.126   3.192
 89 A"  208 A'  209 A'   90 A"  210 A'  211 A'  212 A'  213 A'                 
  3.385   3.401   3.626   3.753   3.759   3.799   3.896   3.948
214 A'  215 A'  216 A'   91 A"  217 A'  218 A'  219 A'   92 A"                 
  3.959   3.960   3.984   3.991   3.991   4.007   4.013   4.025
 93 A"   94 A"   95 A"  220 A'   96 A"   97 A"   98 A"  221 A'                 
  4.038   4.068   4.069   4.076   4.101   4.133   4.149   4.254
222 A'   99 A"  223 A'  224 A'  100 A"  225 A'  226 A'  227 A'                 
  4.255   4.270   4.281   4.400   4.404   4.471   4.537   4.805
228 A'  229 A'  230 A'  231 A'  232 A'  233 A'  234 A'  235 A'                 
  4.841   6.011   6.028   6.114   6.127   6.132   6.165   6.300
236 A'  101 A"  102 A"  237 A'  238 A'  239 A'  240 A'  103 A"                 
  6.447   6.669   6.750   6.766   7.544   7.555   7.666   7.675
241 A'  242 A'  243 A'  244 A'  104 A"  105 A"  245 A'  246 A'                 
  7.751   7.757   9.761  23.217  23.760  23.771  23.916  23.933
247 A'  248 A'  249 A'  250 A'  251 A'  252 A'  253 A'  254 A'                 
 24.023  25.813  26.200  26.617  27.895  27.929  28.347  28.360
255 A'  106 A"  256 A'  257 A'  258 A'  259 A'  107 A"  108 A"                 
 28.404  28.422  28.429  28.444  28.522  28.526  28.545  28.548
260 A'  261 A'  262 A'  263 A'  109 A"  110 A"  264 A'  111 A"                 
 28.555  28.556  28.613  28.615  28.721  28.724  47.958  48.014
112 A"  265 A'  266 A'  267 A'  268 A'  269 A'  270 A'  271 A'                 
 66.773 127.887 127.897 127.949 127.958 127.960 127.974 151.686
272 A'  113 A"  114 A"  273 A'  274 A'  275 A'  276 A'  277 A'                 
151.713 215.753 289.740 289.751 289.861 289.874 289.973 289.979
278 A'  279 A'  115 A"  116 A"  280 A'  281 A'  282 A'  283 A'                 
*******1020.8351901.8501901.878
284 A'  285 A'  286 A'  287 A'                                                 
 --------------------------------------------------------------

          Ground-State Mulliken Net Atomic Charges

     Atom                 Charge (a.u.)
  ----------------------------------------
      1 C                    -0.497493
      2 C                     0.252482
      3 C                    -0.465868
      4 C                     0.537648
      5 C                    -0.472664
      6 C                     0.233447
      7 F                    -0.084231
      8 Br                   -0.143366
      9 I                     0.119395
     10 Cl                    0.545561
     11 I                     0.118902
     12 Br                   -0.143814
  ----------------------------------------
  Sum of atomic charges =     0.000000

 -----------------------------------------------------------------
                    Cartesian Multipole Moments
 -----------------------------------------------------------------
    Charge (ESU x 10^10)
                -0.0000
    Dipole Moment (Debye)
         X      -0.0060      Y       0.6398      Z      -0.0000
       Tot       0.6398
    Quadrupole Moments (Debye-Ang)
        XX    -135.5217     XY      -0.0265     YY    -145.7250
        XZ      -0.0000     YZ       0.0000     ZZ    -145.7838
    Octopole Moments (Debye-Ang^2)
       XXX       0.2872    XXY       1.8619    XYY      -0.0960
       YYY       0.5359    XXZ      -0.0000    XYZ      -0.0000
       YYZ      -0.0000    XZZ      -0.0016    YZZ      -7.6293
       ZZZ      -0.0000
    Hexadecapole Moments (Debye-Ang^3)
      XXXX   -4922.7900   XXXY       0.0796   XXYY   -1233.4669
      XYYY      -0.3967   YYYY   -2884.7256   XXXZ      -0.0000
      XXYZ       0.0000   XYYZ      -0.0000   YYYZ      -0.0000
      XXZZ    -930.0010   XYZZ      -0.0321   YYZZ    -520.9607
      XZZZ      -0.0000   YZZZ       0.0000   ZZZZ    -183.2314
 -----------------------------------------------------------------
 Calculating MO derivatives via CPSCF
    1     0    39    0.0221598  
    2     0    39    0.0070565  
    3     0    39    0.0015542  
    4     0    39    0.0001807  
    5    23    16    0.0000215  
    6    37     2    0.0000017  
    7    39     0    0.0000001  Converged
 Time for AOints: 317.0 s (CPU) 53.2 s (wall)
 ------------------------------------------------------------------------------
                     AOints        : Timing summary (seconds)
 ------------------------------------------------------------------------------
     job step          cpu (% of tot)      sys (% of tot)     wall (% of tot)
 ------------------------------------------------------------------------------
  AOints            0.3170E+03 ( 8.3)   0.1500E-04 ( 5.2)   0.5323E+02 ( 8.1)
 ------------------------------------------------------------------------------
   Grand Totals     0.3836E+04          0.2890E-03          0.6605E+03
 ------------------------------------------------------------------------------
 Polarizability Matrix (a.u.)
            1           2           3
    1-258.1583697  -0.0046046   0.0000000
    2  -0.0046046-204.4256944   0.0000000
    3   0.0000000   0.0000000-103.3880160
 Calculating analytic Hessian of the SCF energy

 Direct stationary perturbation theory relativistic correction:

 rels  =     228.370374140858
 relv  =    -767.262222195448
 rel2e =     109.760451542776
 E_rel =    -429.131396511815

 Hessian of the SCF Energy
            1           2           3           4           5           6
    1   0.6637768   0.0002917   0.0000000  -0.2631168   0.0511792  -0.0000000
    2   0.0002917   0.6660227  -0.0000000   0.1262143  -0.1402931   0.0000000
    3   0.0000000  -0.0000000   0.1366946  -0.0000000   0.0000000  -0.0591226
    4  -0.2631168   0.1262143  -0.0000000   0.5292401  -0.0548456   0.0000000
    5   0.0511792  -0.1402931   0.0000000  -0.0548456   0.5786960   0.0000000
    6  -0.0000000   0.0000000  -0.0591226   0.0000000   0.0000000   0.1000314
    7   0.0346945   0.0241929  -0.0000000  -0.0940658   0.0238668  -0.0000000
    8   0.0789712  -0.0272506  -0.0000000  -0.0183786  -0.2969335  -0.0000000
    9  -0.0000000   0.0000000   0.0028389  -0.0000000  -0.0000000  -0.0480459
   10  -0.0725895  -0.0000167   0.0000000   0.0322330  -0.0744247  -0.0000000
   11   0.0000510  -0.0015633  -0.0000000  -0.0222243  -0.0275106  -0.0000000
   12   0.0000000   0.0000000   0.0017743  -0.0000000  -0.0000000   0.0026990
   13   0.0347194  -0.0241566  -0.0000000  -0.0183537   0.0289157   0.0000000
   14  -0.0790355  -0.0272698   0.0000000   0.0301711  -0.0471125  -0.0000000
   15  -0.0000000  -0.0000000   0.0028722   0.0000000  -0.0000000   0.0016640
   16  -0.2634310  -0.1264456  -0.0000000  -0.0565521   0.0299526  -0.0000000
   17  -0.0513698  -0.1404179  -0.0000000  -0.0299792   0.0566268   0.0000000
   18  -0.0000000  -0.0000000  -0.0591239  -0.0000000  -0.0000000   0.0075630
   19  -0.0685882  -0.0000584  -0.0000000  -0.0010583   0.0400492  -0.0000000
   20  -0.0000438  -0.3233484   0.0000000   0.0052308  -0.0484410  -0.0000000
   21  -0.0000000  -0.0000000  -0.0403952   0.0000000   0.0000000   0.0063282
   22  -0.0360770  -0.0236324   0.0000000  -0.1130028  -0.0511704   0.0000000
   23  -0.0049486  -0.0017827  -0.0000000  -0.0534573  -0.0627853  -0.0000000
   24  -0.0000000  -0.0000000   0.0048759   0.0000000   0.0000000  -0.0184392
   25   0.0031457  -0.0003264   0.0000000  -0.0129552   0.0112138   0.0000000
   26  -0.0030132  -0.0017524   0.0000000   0.0217457  -0.0145931   0.0000000
   27  -0.0000000  -0.0000000   0.0028697   0.0000000   0.0000000   0.0013539
   28   0.0003861   0.0000020  -0.0000000  -0.0029270   0.0004462   0.0000000
   29  -0.0000137   0.0011989   0.0000000  -0.0022170   0.0019454  -0.0000000
   30  -0.0000000   0.0000000  -0.0010197   0.0000000   0.0000000   0.0038607
   31   0.0031399   0.0003078   0.0000000  -0.0007245   0.0001786  -0.0000000
   32   0.0029867  -0.0017606  -0.0000000  -0.0003150  -0.0002439   0.0000000
   33   0.0000000   0.0000000   0.0028559  -0.0000000   0.0000000  -0.0007752
   34  -0.0360606   0.0236268   0.0000000   0.0012849  -0.0053606  -0.0000000
   35   0.0049454  -0.0017815  -0.0000000  -0.0019460   0.0006444  -0.0000000
   36  -0.0000000   0.0000000   0.0048798  -0.0000000  -0.0000000   0.0028827
            7           8           9          10          11          12
    1   0.0346945   0.0789712  -0.0000000  -0.0725895   0.0000510   0.0000000
    2   0.0241929  -0.0272506   0.0000000  -0.0000167  -0.0015633   0.0000000
    3  -0.0000000  -0.0000000   0.0028389   0.0000000  -0.0000000   0.0017743
    4  -0.0940658  -0.0183786  -0.0000000   0.0322330  -0.0222243  -0.0000000
    5   0.0238668  -0.2969335  -0.0000000  -0.0744247  -0.0275106  -0.0000000
    6  -0.0000000  -0.0000000  -0.0480459  -0.0000000  -0.0000000   0.0026990
    7   0.4468299   0.0591594   0.0000000  -0.2322441  -0.1042500  -0.0000000
    8   0.0591594   0.5446811   0.0000000  -0.0522446  -0.1331567  -0.0000000
    9   0.0000000   0.0000000   0.1020042  -0.0000000  -0.0000000  -0.0504259
   10  -0.2322441  -0.0522446  -0.0000000   0.5591691  -0.0011231   0.0000000
   11  -0.1042500  -0.1331567  -0.0000000  -0.0011231   0.4821097   0.0000000
   12  -0.0000000  -0.0000000  -0.0504259   0.0000000   0.0000000   0.1069089
   13  -0.0548156  -0.0283193  -0.0000000  -0.2336406   0.1051660  -0.0000000
   14   0.0283759   0.0534905  -0.0000000   0.0533014  -0.1335912  -0.0000000
   15  -0.0000000   0.0000000   0.0059225   0.0000000   0.0000000  -0.0502974
   16  -0.0183108  -0.0301648   0.0000000   0.0322266   0.0221768  -0.0000000
   17  -0.0289469  -0.0471141   0.0000000   0.0744534  -0.0275899   0.0000000
   18   0.0000000   0.0000000   0.0016516  -0.0000000   0.0000000   0.0027845
   19  -0.0057825  -0.0022645   0.0000000   0.0025851  -0.0000018  -0.0000000
   20   0.0014461   0.0021595  -0.0000000  -0.0000037   0.0000700   0.0000000
   21   0.0000000   0.0000000   0.0053059  -0.0000000  -0.0000000  -0.0012746
   22  -0.0101278  -0.0105839  -0.0000000   0.0015110   0.0006829  -0.0000000
   23  -0.0247257  -0.0179632   0.0000000   0.0025949  -0.0017801   0.0000000
   24  -0.0000000  -0.0000000   0.0010695  -0.0000000  -0.0000000   0.0033472
   25  -0.0647682   0.0235595   0.0000000  -0.0272614   0.0126063  -0.0000000
   26   0.0242164  -0.0404424   0.0000000   0.0018648   0.0005727  -0.0000000
   27   0.0000000   0.0000000  -0.0244094  -0.0000000  -0.0000000   0.0015232
   28  -0.0011914  -0.0245864  -0.0000000  -0.0366611   0.0000390   0.0000000
   29  -0.0050119  -0.0372581   0.0000000  -0.0000319  -0.1563613  -0.0000000
   30  -0.0000000   0.0000000   0.0024207   0.0000000  -0.0000000  -0.0218142
   31  -0.0000048   0.0037172  -0.0000000  -0.0268373  -0.0124540   0.0000000
   32   0.0013366   0.0004033   0.0000000  -0.0017875   0.0005787   0.0000000
   33   0.0000000  -0.0000000   0.0025650  -0.0000000  -0.0000000   0.0014483
   34  -0.0002148   0.0011355  -0.0000000   0.0015057  -0.0006716  -0.0000000
   35   0.0003389  -0.0006189   0.0000000  -0.0025783  -0.0017781   0.0000000
   36   0.0000000  -0.0000000  -0.0008970  -0.0000000   0.0000000   0.0033267
           13          14          15          16          17          18
    1   0.0347194  -0.0790355  -0.0000000  -0.2634310  -0.0513698  -0.0000000
    2  -0.0241566  -0.0272698  -0.0000000  -0.1264456  -0.1404179  -0.0000000
    3  -0.0000000   0.0000000   0.0028722  -0.0000000  -0.0000000  -0.0591239
    4  -0.0183537   0.0301711   0.0000000  -0.0565521  -0.0299792  -0.0000000
    5   0.0289157  -0.0471125  -0.0000000   0.0299526   0.0566268  -0.0000000
    6   0.0000000  -0.0000000   0.0016640  -0.0000000   0.0000000   0.0075630
    7  -0.0548156   0.0283759  -0.0000000  -0.0183108  -0.0289469   0.0000000
    8  -0.0283193   0.0534905   0.0000000  -0.0301648  -0.0471141   0.0000000
    9  -0.0000000  -0.0000000   0.0059225   0.0000000   0.0000000   0.0016516
   10  -0.2336406   0.0533014   0.0000000   0.0322266   0.0744534  -0.0000000
   11   0.1051660  -0.1335912   0.0000000   0.0221768  -0.0275899   0.0000000
   12  -0.0000000  -0.0000000  -0.0502974  -0.0000000   0.0000000   0.0027845
   13   0.4478214  -0.0608388   0.0000000  -0.0939016  -0.0237270  -0.0000000
   14  -0.0608388   0.5453426   0.0000000   0.0184936  -0.2970511   0.0000000
   15   0.0000000   0.0000000   0.1020293  -0.0000000  -0.0000000  -0.0481007
   16  -0.0939016   0.0184936  -0.0000000   0.5290995   0.0551436   0.0000000
   17  -0.0237270  -0.2970511  -0.0000000   0.0551436   0.5786370  -0.0000000
   18  -0.0000000   0.0000000  -0.0481007   0.0000000  -0.0000000   0.1000560
   19  -0.0057754   0.0022711   0.0000000  -0.0010485  -0.0400561   0.0000000
   20  -0.0014246   0.0021507  -0.0000000  -0.0052319  -0.0483728   0.0000000
   21   0.0000000  -0.0000000   0.0053156  -0.0000000   0.0000000   0.0063228
   22  -0.0002164  -0.0011430   0.0000000   0.0012829   0.0053646  -0.0000000
   23  -0.0003389  -0.0006252  -0.0000000   0.0019471   0.0006468   0.0000000
   24   0.0000000   0.0000000  -0.0008965  -0.0000000   0.0000000   0.0028807
   25  -0.0000277  -0.0037293  -0.0000000  -0.0007449  -0.0001705  -0.0000000
   26  -0.0013478   0.0004046  -0.0000000   0.0003311  -0.0002487  -0.0000000
   27   0.0000000   0.0000000   0.0025722  -0.0000000   0.0000000  -0.0007801
   28  -0.0011282   0.0246398  -0.0000000  -0.0029107  -0.0004345   0.0000000
   29   0.0050040  -0.0373522   0.0000000   0.0022244   0.0019554  -0.0000000
   30  -0.0000000   0.0000000   0.0024214   0.0000000  -0.0000000   0.0038624
   31  -0.0645628  -0.0230787   0.0000000  -0.0130318  -0.0112029  -0.0000000
   32  -0.0236165  -0.0404180  -0.0000000  -0.0216213  -0.0144825  -0.0000000
   33   0.0000000  -0.0000000  -0.0245611   0.0000000   0.0000000   0.0013426
   34  -0.0101162   0.0105736  -0.0000000  -0.1126768   0.0509262  -0.0000000
   35   0.0246819  -0.0179674  -0.0000000   0.0531937  -0.0625878   0.0000000
   36  -0.0000000  -0.0000000   0.0010585   0.0000000  -0.0000000  -0.0184589
           19          20          21          22          23          24
    1  -0.0685882  -0.0000438  -0.0000000  -0.0360770  -0.0049486  -0.0000000
    2  -0.0000584  -0.3233484  -0.0000000  -0.0236324  -0.0017827  -0.0000000
    3  -0.0000000   0.0000000  -0.0403952   0.0000000  -0.0000000   0.0048759
    4  -0.0010583   0.0052308   0.0000000  -0.1130028  -0.0534573   0.0000000
    5   0.0400492  -0.0484410   0.0000000  -0.0511704  -0.0627853   0.0000000
    6  -0.0000000  -0.0000000   0.0063282   0.0000000  -0.0000000  -0.0184392
    7  -0.0057825   0.0014461   0.0000000  -0.0101278  -0.0247257  -0.0000000
    8  -0.0022645   0.0021595   0.0000000  -0.0105839  -0.0179632  -0.0000000
    9   0.0000000  -0.0000000   0.0053059  -0.0000000   0.0000000   0.0010695
   10   0.0025851  -0.0000037  -0.0000000   0.0015110   0.0025949  -0.0000000
   11  -0.0000018   0.0000700  -0.0000000   0.0006829  -0.0017801  -0.0000000
   12  -0.0000000   0.0000000  -0.0012746  -0.0000000   0.0000000   0.0033472
   13  -0.0057754  -0.0014246   0.0000000  -0.0002164  -0.0003389   0.0000000
   14   0.0022711   0.0021507  -0.0000000  -0.0011430  -0.0006252   0.0000000
   15   0.0000000  -0.0000000   0.0053156   0.0000000  -0.0000000  -0.0008965
   16  -0.0010485  -0.0052319  -0.0000000   0.0012829   0.0019471  -0.0000000
   17  -0.0400561  -0.0483728   0.0000000   0.0053646   0.0006468   0.0000000
   18   0.0000000   0.0000000   0.0063228  -0.0000000   0.0000000   0.0028807
   19   0.0868367   0.0000379   0.0000000  -0.0034740   0.0057883   0.0000000
   20   0.0000379   0.4166573  -0.0000000   0.0000226   0.0022314  -0.0000000
   21   0.0000000  -0.0000000   0.0221230  -0.0000000  -0.0000000  -0.0019917
   22  -0.0034740   0.0000226  -0.0000000   0.1609232   0.0763882   0.0000000
   23   0.0057883   0.0022314  -0.0000000   0.0763882   0.0928718  -0.0000000
   24   0.0000000  -0.0000000  -0.0019917   0.0000000  -0.0000000   0.0089077
   25  -0.0002620   0.0001739   0.0000000   0.0011016  -0.0020998  -0.0000000
   26   0.0011779  -0.0009140   0.0000000   0.0046522  -0.0099079  -0.0000000
   27   0.0000000  -0.0000000   0.0001689   0.0000000   0.0000000   0.0000101
   28   0.0002823   0.0000032  -0.0000000  -0.0000114  -0.0009708  -0.0000000
   29  -0.0000010  -0.0035144   0.0000000  -0.0001707  -0.0008294   0.0000000
   30  -0.0000000  -0.0000000  -0.0000739  -0.0000000   0.0000000   0.0002291
   31  -0.0002665  -0.0001864  -0.0000000  -0.0004516  -0.0003150   0.0000000
   32  -0.0011772  -0.0009091  -0.0000000  -0.0002731  -0.0001619   0.0000000
   33   0.0000000  -0.0000000   0.0001674  -0.0000000  -0.0000000  -0.0000233
   34  -0.0034486  -0.0000241   0.0000000  -0.0014576   0.0001375   0.0000000
   35  -0.0057656   0.0022308  -0.0000000  -0.0001370   0.0000859  -0.0000000
   36   0.0000000   0.0000000  -0.0019964  -0.0000000   0.0000000   0.0000304
           25          26          27          28          29          30
    1   0.0031457  -0.0030132  -0.0000000   0.0003861  -0.0000137  -0.0000000
    2  -0.0003264  -0.0017524  -0.0000000   0.0000020   0.0011989   0.0000000
    3   0.0000000   0.0000000   0.0028697  -0.0000000   0.0000000  -0.0010197
    4  -0.0129552   0.0217457   0.0000000  -0.0029270  -0.0022170   0.0000000
    5   0.0112138  -0.0145931   0.0000000   0.0004462   0.0019454   0.0000000
    6   0.0000000   0.0000000   0.0013539   0.0000000  -0.0000000   0.0038607
    7  -0.0647682   0.0242164   0.0000000  -0.0011914  -0.0050119  -0.0000000
    8   0.0235595  -0.0404424   0.0000000  -0.0245864  -0.0372581   0.0000000
    9   0.0000000   0.0000000  -0.0244094  -0.0000000   0.0000000   0.0024207
   10  -0.0272614   0.0018648  -0.0000000  -0.0366611  -0.0000319   0.0000000
   11   0.0126063   0.0005727  -0.0000000   0.0000390  -0.1563613  -0.0000000
   12  -0.0000000  -0.0000000   0.0015232   0.0000000  -0.0000000  -0.0218142
   13  -0.0000277  -0.0013478   0.0000000  -0.0011282   0.0050040  -0.0000000
   14  -0.0037293   0.0004046   0.0000000   0.0246398  -0.0373522   0.0000000
   15  -0.0000000  -0.0000000   0.0025722  -0.0000000   0.0000000   0.0024214
   16  -0.0007449   0.0003311  -0.0000000  -0.0029107   0.0022244   0.0000000
   17  -0.0001705  -0.0002487   0.0000000  -0.0004345   0.0019554  -0.0000000
   18  -0.0000000  -0.0000000  -0.0007801   0.0000000  -0.0000000   0.0038624
   19  -0.0002620   0.0011779   0.0000000   0.0002823  -0.0000010  -0.0000000
   20   0.0001739  -0.0009140  -0.0000000   0.0000032  -0.0035144  -0.0000000
   21   0.0000000   0.0000000   0.0001689  -0.0000000   0.0000000  -0.0000739
   22   0.0011016   0.0046522   0.0000000  -0.0000114  -0.0001707  -0.0000000
   23  -0.0020998  -0.0099079   0.0000000  -0.0009708  -0.0008294   0.0000000
   24  -0.0000000  -0.0000000   0.0000101  -0.0000000   0.0000000   0.0002291
   25   0.1124759  -0.0412320   0.0000000  -0.0097225  -0.0007155  -0.0000000
   26  -0.0412320   0.0674825   0.0000000  -0.0082675  -0.0005314   0.0000000
   27   0.0000000   0.0000000   0.0165627  -0.0000000   0.0000000   0.0000316
   28  -0.0097225  -0.0082675  -0.0000000   0.0633563   0.0000999   0.0000000
   29  -0.0007155  -0.0005314   0.0000000   0.0000999   0.2320589  -0.0000000
   30  -0.0000000   0.0000000   0.0000316   0.0000000  -0.0000000   0.0098447
   31  -0.0005268  -0.0004039  -0.0000000  -0.0094588   0.0006655   0.0000000
   32   0.0004043   0.0000946  -0.0000000   0.0080674  -0.0004919   0.0000000
   33  -0.0000000  -0.0000000   0.0001187  -0.0000000   0.0000000   0.0000038
   34  -0.0004544   0.0002763   0.0000000  -0.0000135   0.0001677  -0.0000000
   35   0.0003159  -0.0001644  -0.0000000   0.0009615  -0.0008197  -0.0000000
   36  -0.0000000   0.0000000  -0.0000216  -0.0000000   0.0000000   0.0002332
           31          32          33          34          35          36
    1   0.0031399   0.0029867   0.0000000  -0.0360606   0.0049454  -0.0000000
    2   0.0003078  -0.0017606   0.0000000   0.0236268  -0.0017815   0.0000000
    3   0.0000000  -0.0000000   0.0028559   0.0000000  -0.0000000   0.0048798
    4  -0.0007245  -0.0003150  -0.0000000   0.0012849  -0.0019460  -0.0000000
    5   0.0001786  -0.0002439   0.0000000  -0.0053606   0.0006444  -0.0000000
    6  -0.0000000   0.0000000  -0.0007752  -0.0000000  -0.0000000   0.0028827
    7  -0.0000048   0.0013366   0.0000000  -0.0002148   0.0003389   0.0000000
    8   0.0037172   0.0004033  -0.0000000   0.0011355  -0.0006189  -0.0000000
    9  -0.0000000   0.0000000   0.0025650  -0.0000000   0.0000000  -0.0008970
   10  -0.0268373  -0.0017875  -0.0000000   0.0015057  -0.0025783  -0.0000000
   11  -0.0124540   0.0005787  -0.0000000  -0.0006716  -0.0017781   0.0000000
   12   0.0000000   0.0000000   0.0014483  -0.0000000   0.0000000   0.0033267
   13  -0.0645628  -0.0236165   0.0000000  -0.0101162   0.0246819  -0.0000000
   14  -0.0230787  -0.0404180  -0.0000000   0.0105736  -0.0179674  -0.0000000
   15   0.0000000  -0.0000000  -0.0245611  -0.0000000  -0.0000000   0.0010585
   16  -0.0130318  -0.0216213   0.0000000  -0.1126768   0.0531937   0.0000000
   17  -0.0112029  -0.0144825   0.0000000   0.0509262  -0.0625878  -0.0000000
   18  -0.0000000  -0.0000000   0.0013426  -0.0000000   0.0000000  -0.0184589
   19  -0.0002665  -0.0011772   0.0000000  -0.0034486  -0.0057656   0.0000000
   20  -0.0001864  -0.0009091  -0.0000000  -0.0000241   0.0022308   0.0000000
   21  -0.0000000  -0.0000000   0.0001674   0.0000000  -0.0000000  -0.0019964
   22  -0.0004516  -0.0002731  -0.0000000  -0.0014576  -0.0001370  -0.0000000
   23  -0.0003150  -0.0001619  -0.0000000   0.0001375   0.0000859   0.0000000
   24   0.0000000   0.0000000  -0.0000233   0.0000000  -0.0000000   0.0000304
   25  -0.0005268   0.0004043  -0.0000000  -0.0004544   0.0003159  -0.0000000
   26  -0.0004039   0.0000946  -0.0000000   0.0002763  -0.0001644   0.0000000
   27  -0.0000000  -0.0000000   0.0001187   0.0000000  -0.0000000  -0.0000216
   28  -0.0094588   0.0080674  -0.0000000  -0.0000135   0.0009615  -0.0000000
   29   0.0006655  -0.0004919   0.0000000   0.0001677  -0.0008197   0.0000000
   30   0.0000000   0.0000000   0.0000038  -0.0000000  -0.0000000   0.0002332
   31   0.1116245   0.0407125  -0.0000000   0.0011003   0.0020595  -0.0000000
   32   0.0407125   0.0674779  -0.0000000  -0.0047170  -0.0100867  -0.0000000
   33  -0.0000000  -0.0000000   0.0168195   0.0000000  -0.0000000   0.0000382
   34   0.0011003  -0.0047170   0.0000000   0.1605520  -0.0760698   0.0000000
   35   0.0020595  -0.0100867  -0.0000000  -0.0760698   0.0928434   0.0000000
   36  -0.0000000  -0.0000000   0.0000382   0.0000000   0.0000000   0.0089244
 **********************************************************************
 **                                                                  **
 **                       VIBRATIONAL ANALYSIS                       **
 **                       --------------------                       **
 **                                                                  **
 **        VIBRATIONAL FREQUENCIES (CM**-1) AND NORMAL MODES         **
 **     FORCE CONSTANTS (mDYN/ANGSTROM) AND REDUCED MASSES (AMU)     **
 **                  INFRARED INTENSITIES (KM/MOL)                   **
 **                                                                  **
 **********************************************************************


 Mode:                 1                      2                      3
 Frequency:        42.67                  59.97                  86.93
 Force Cnst:      0.0943                 0.0838                 0.0937
 Red. Mass:      87.9242                39.5693                21.0342
 IR Active:          YES                    YES                    YES
 IR Intens:        0.000                  0.017                  0.132
 Raman Active:       YES                    YES                    YES
               X      Y      Z        X      Y      Z        X      Y      Z
 C          0.000 -0.000  0.001   -0.000  0.000  0.073   -0.000 -0.000  0.430
 C         -0.000 -0.000  0.124    0.000  0.000  0.027   -0.000  0.000  0.197
 C          0.000 -0.000 -0.045   -0.000  0.000  0.061    0.000  0.000  0.067
 C         -0.000  0.000  0.004   -0.000 -0.000  0.248    0.000  0.000  0.060
 C         -0.000 -0.000  0.048    0.000 -0.000  0.060    0.000 -0.000  0.067
 C          0.000 -0.000 -0.122    0.000 -0.000  0.027   -0.000 -0.000  0.197
 F          0.000 -0.000  0.001   -0.000  0.000  0.143   -0.000 -0.000  0.811
 Br        -0.000  0.000  0.604    0.000  0.000  0.042   -0.000  0.000 -0.181
 I          0.000  0.000 -0.346   -0.000  0.000 -0.186    0.000 -0.000  0.009
 Cl        -0.000  0.000  0.010   -0.000 -0.000  0.911    0.000  0.000 -0.040
 I         -0.000 -0.000  0.341   -0.000  0.000 -0.189    0.000  0.000  0.009
 Br         0.000  0.000 -0.604    0.000 -0.000  0.048   -0.000 -0.000 -0.181
 TransDip   0.000 -0.000 -0.000    0.000  0.000 -0.004    0.000 -0.000 -0.012

 Mode:                 4                      5                      6
 Frequency:       113.08                 126.34                 131.40
 Force Cnst:      0.5871                 0.8050                 0.6762
 Red. Mass:      77.9230                85.5985                66.4668
 IR Active:          YES                    YES                    YES
 IR Intens:        0.435                  0.218                  0.078
 Raman Active:       YES                    YES                    YES
               X      Y      Z        X      Y      Z        X      Y      Z
 C          0.001  0.207 -0.000   -0.040  0.010  0.000   -0.001 -0.229 -0.000
 C          0.017  0.215  0.000   -0.094 -0.042  0.000   -0.003 -0.170  0.000
 C         -0.013  0.208  0.000   -0.185 -0.009  0.000    0.045 -0.176 -0.000
 C          0.002  0.240 -0.000   -0.177  0.008  0.000   -0.004 -0.163 -0.000
 C          0.018  0.208 -0.000   -0.180  0.026  0.000   -0.053 -0.176  0.000
 C         -0.014  0.214 -0.000   -0.094  0.058  0.000   -0.000 -0.169 -0.000
 F         -0.000  0.211 -0.000    0.069  0.010  0.000    0.001 -0.229 -0.000
 Br         0.001  0.270  0.000    0.182 -0.498 -0.000   -0.387  0.368 -0.000
 I         -0.404 -0.279 -0.000   -0.074  0.398 -0.000    0.194 -0.134  0.000
 Cl        -0.003  0.242  0.000   -0.090  0.009 -0.000   -0.000 -0.178  0.000
 I          0.407 -0.269  0.000   -0.050 -0.397 -0.000   -0.199 -0.152 -0.000
 Br        -0.006  0.257  0.000    0.159  0.483 -0.000    0.397  0.390  0.000
 TransDip  -0.000 -0.021  0.000    0.015 -0.001 -0.000    0.000  0.009 -0.000

 Mode:                 7                      8                      9
 Frequency:       175.24                 180.76                 188.23
 Force Cnst:      1.1952                 1.0883                 0.2850
 Red. Mass:      66.0582                56.5331                13.6522
 IR Active:          YES                    YES                    YES
 IR Intens:        0.098                  0.196                  0.051
 Raman Active:       YES                    YES                    YES
               X      Y      Z        X      Y      Z        X      Y      Z
 C         -0.199 -0.009 -0.000    0.006 -0.208  0.000    0.000  0.000  0.239
 C         -0.252 -0.160 -0.000   -0.092 -0.229  0.000    0.000 -0.000  0.379
 C         -0.058 -0.148 -0.000   -0.093 -0.204  0.000   -0.000 -0.000  0.423
 C         -0.099 -0.012 -0.000    0.002 -0.298  0.000   -0.000  0.000  0.415
 C         -0.051  0.130 -0.000    0.094 -0.213  0.000   -0.000  0.000  0.422
 C         -0.245  0.140 -0.000    0.107 -0.239  0.000    0.000  0.000  0.378
 F         -0.030 -0.010  0.000   -0.001 -0.224 -0.000    0.000  0.000 -0.331
 Br        -0.365 -0.282  0.000   -0.328 -0.106 -0.000    0.000  0.000 -0.037
 I          0.303 -0.087  0.000   -0.266  0.204 -0.000    0.000 -0.000 -0.045
 Cl        -0.349 -0.014  0.000    0.012 -0.337 -0.000   -0.000  0.000 -0.103
 I          0.320  0.102  0.000    0.246  0.198 -0.000    0.000 -0.000 -0.045
 Br        -0.338  0.275  0.000    0.351 -0.125 -0.000   -0.000 -0.000 -0.037
 TransDip   0.010  0.001  0.000   -0.000  0.014 -0.000   -0.000 -0.000 -0.007

 Mode:                10                     11                     12
 Frequency:       209.78                 283.54                 286.68
 Force Cnst:      0.9448                 0.9639                 1.6848
 Red. Mass:      36.4399                20.3490                34.7932
 IR Active:          YES                    YES                    YES
 IR Intens:        0.002                  0.341                  0.163
 Raman Active:       YES                    YES                    YES
               X      Y      Z        X      Y      Z        X      Y      Z
 C         -0.148  0.000  0.000    0.206  0.000 -0.000   -0.001  0.266  0.000
 C         -0.110  0.052  0.000    0.086 -0.163  0.000   -0.095  0.175  0.000
 C          0.005  0.084  0.000    0.032 -0.106  0.000    0.008  0.224 -0.000
 C          0.089  0.000  0.000   -0.019  0.000  0.000    0.001  0.349 -0.000
 C          0.005 -0.084  0.000    0.033  0.106  0.000   -0.007  0.224 -0.000
 C         -0.111 -0.051  0.000    0.086  0.163 -0.000    0.093  0.175 -0.000
 F         -0.238  0.000 -0.000    0.904  0.000  0.000   -0.002  0.296 -0.000
 Br        -0.084 -0.156  0.000   -0.114  0.013 -0.000   -0.253 -0.196 -0.000
 I         -0.040 -0.074 -0.000   -0.035  0.029 -0.000    0.045 -0.047  0.000
 Cl         0.890 -0.000 -0.000    0.132  0.000 -0.000    0.001  0.573  0.000
 I         -0.038  0.073 -0.000   -0.035 -0.029  0.000   -0.045 -0.046 -0.000
 Br        -0.086  0.158  0.000   -0.113 -0.014 -0.000    0.253 -0.195  0.000
 TransDip  -0.002 -0.000  0.000   -0.019 -0.000 -0.000   -0.000 -0.013  0.000

 Mode:                13                     14                     15
 Frequency:       317.55                 360.56                 394.58
 Force Cnst:      0.7258                 0.9603                 1.7641
 Red. Mass:      12.2158                12.5378                19.2315
 IR Active:          YES                    YES                    YES
 IR Intens:        0.000                  0.830                  0.014
 Raman Active:       YES                    YES                    YES
               X      Y      Z        X      Y      Z        X      Y      Z
 C          0.000  0.000  0.002    0.000  0.000 -0.459   -0.000  0.501  0.000
 C         -0.000  0.000 -0.506   -0.000  0.000 -0.357   -0.126  0.220  0.000
 C         -0.000  0.000 -0.491   -0.000  0.000  0.264   -0.107  0.122  0.000
 C         -0.000 -0.000 -0.002   -0.000 -0.000  0.583   -0.000 -0.124 -0.000
 C          0.000 -0.000  0.490   -0.000  0.000  0.267    0.107  0.122 -0.000
 C          0.000  0.000  0.510    0.000  0.000 -0.353    0.126  0.220 -0.000
 F          0.000  0.000 -0.001   -0.000  0.000  0.222   -0.000  0.600 -0.000
 Br        -0.000 -0.000  0.029   -0.000 -0.000  0.011   -0.031 -0.020 -0.000
 I          0.000 -0.000  0.021    0.000 -0.000 -0.009    0.020 -0.023 -0.000
 Cl        -0.000 -0.000  0.000    0.000 -0.000 -0.082   -0.000 -0.433  0.000
 I         -0.000 -0.000 -0.021    0.000  0.000 -0.010   -0.020 -0.023  0.000
 Br        -0.000 -0.000 -0.029    0.000 -0.000  0.011    0.031 -0.020  0.000
 TransDip  -0.000 -0.000  0.000   -0.000 -0.000 -0.029    0.000  0.004  0.000

 Mode:                16                     17                     18
 Frequency:       514.36                 564.31                 616.64
 Force Cnst:      2.1186                 2.2590                 2.7137
 Red. Mass:      13.5912                12.0403                12.1126
 IR Active:          YES                    YES                    YES
 IR Intens:       19.602                  0.000                  4.323
 Raman Active:       YES                    YES                    YES
               X      Y      Z        X      Y      Z        X      Y      Z
 C          0.161 -0.000  0.000    0.000  0.000 -0.000   -0.000 -0.000  0.464
 C          0.213  0.069 -0.000    0.000 -0.000  0.490   -0.000  0.000 -0.115
 C          0.506  0.071  0.000    0.000 -0.000 -0.509    0.000  0.000 -0.409
 C          0.562  0.000  0.000    0.000  0.000  0.000    0.000 -0.000  0.643
 C          0.506 -0.071 -0.000   -0.000  0.000  0.509    0.000 -0.000 -0.408
 C          0.213 -0.070 -0.000    0.000  0.000 -0.490   -0.000 -0.000 -0.115
 F         -0.104 -0.001 -0.000   -0.000  0.000  0.000    0.000 -0.000 -0.100
 Br        -0.067 -0.049  0.000   -0.000 -0.000 -0.013    0.000 -0.000  0.007
 I         -0.041  0.013 -0.000   -0.000  0.000  0.008    0.000 -0.000  0.006
 Cl        -0.090 -0.001 -0.000    0.000 -0.000 -0.000   -0.000  0.000 -0.036
 I         -0.041 -0.013 -0.000    0.000 -0.000 -0.008    0.000  0.000  0.006
 Br        -0.066  0.049  0.000   -0.000  0.000  0.013    0.000  0.000  0.006
 TransDip   0.142  0.000  0.000    0.000 -0.000 -0.000   -0.000  0.000  0.067

 Mode:                19                     20                     21
 Frequency:       628.11                 706.10                 717.49
 Force Cnst:      2.9674                 3.5404                 4.3559
 Red. Mass:      12.7662                12.0523                14.3616
 IR Active:          YES                    YES                    YES
 IR Intens:       10.296                  0.272                 65.613
 Raman Active:       YES                    YES                    YES
               X      Y      Z        X      Y      Z        X      Y      Z
 C          0.456  0.000  0.000   -0.000  0.000  0.621    0.001  0.132  0.000
 C          0.321 -0.315 -0.000    0.000 -0.000 -0.433   -0.152 -0.305  0.000
 C         -0.047 -0.349 -0.000    0.000 -0.000  0.290   -0.109 -0.394  0.000
 C         -0.238 -0.001  0.000   -0.000  0.000 -0.254    0.001 -0.467 -0.000
 C         -0.046  0.349 -0.000   -0.000  0.000  0.290    0.108 -0.396 -0.000
 C          0.321  0.314 -0.000    0.000  0.000 -0.434    0.154 -0.308 -0.000
 F         -0.281  0.000 -0.000    0.000  0.000 -0.082    0.000  0.373 -0.000
 Br        -0.029  0.003  0.000   -0.000  0.000  0.006    0.026  0.028 -0.000
 I         -0.004  0.012  0.000   -0.000  0.000 -0.002   -0.004  0.006 -0.000
 Cl         0.052  0.000 -0.000    0.000 -0.000  0.005   -0.000  0.227  0.000
 I         -0.004 -0.012  0.000    0.000 -0.000 -0.002    0.004  0.006  0.000
 Br        -0.029 -0.003  0.000   -0.000 -0.000  0.006   -0.026  0.028  0.000
 TransDip   0.103 -0.000  0.000    0.000 -0.000 -0.017    0.000 -0.259  0.000

 Mode:                22                     23                     24
 Frequency:       782.70                 890.24                1090.47
 Force Cnst:      4.4746                 5.9702                 8.6347
 Red. Mass:      12.3970                12.7858                12.3244
 IR Active:          YES                    YES                    YES
 IR Intens:        1.151                 12.059                  5.588
 Raman Active:       YES                    YES                    YES
               X      Y      Z        X      Y      Z        X      Y      Z
 C          0.304 -0.000  0.000   -0.001 -0.094 -0.000   -0.000 -0.269  0.000
 C          0.380  0.324  0.000    0.210 -0.134 -0.000    0.567  0.169  0.000
 C         -0.264  0.348 -0.000    0.521 -0.201  0.000   -0.122  0.032 -0.000
 C         -0.147  0.002 -0.000    0.000  0.388  0.000   -0.001 -0.404 -0.000
 C         -0.268 -0.347 -0.000   -0.519 -0.199 -0.000    0.124  0.030  0.000
 C          0.379 -0.323  0.000   -0.211 -0.131  0.000   -0.566  0.168 -0.000
 F          0.015 -0.000 -0.000   -0.000  0.302  0.000    0.000  0.174  0.000
 Br        -0.045 -0.026 -0.000   -0.008 -0.006  0.000   -0.020 -0.011  0.000
 I          0.011 -0.006  0.000   -0.010  0.008 -0.000   -0.000  0.001  0.000
 Cl        -0.017 -0.001  0.000   -0.000 -0.066 -0.000    0.000  0.044  0.000
 I          0.011  0.006  0.000    0.010  0.007 -0.000    0.000  0.001 -0.000
 Br        -0.045  0.025 -0.000    0.009 -0.006  0.000    0.020 -0.011 -0.000
 TransDip   0.034  0.000  0.000   -0.001 -0.111  0.000    0.002  0.076 -0.000

 Mode:                25                     26                     27
 Frequency:      1198.97                1247.01                1321.75
 Force Cnst:     10.5090                10.9949                12.3815
 Red. Mass:      12.4079                12.0004                12.0289
 IR Active:          YES                    YES                    YES
 IR Intens:        5.218                  4.138                 75.110
 Raman Active:       YES                    YES                    YES
               X      Y      Z        X      Y      Z        X      Y      Z
 C          0.007 -0.327 -0.000    0.368  0.008  0.000    0.275  0.003  0.000
 C          0.063 -0.289 -0.000   -0.178  0.301 -0.000   -0.128 -0.426 -0.000
 C         -0.426  0.056 -0.000   -0.256 -0.336 -0.000   -0.218  0.348 -0.000
 C          0.012  0.548  0.000    0.518 -0.009  0.000    0.428 -0.000  0.000
 C          0.413  0.068  0.000   -0.271  0.328 -0.000   -0.217 -0.352 -0.000
 C         -0.069 -0.300 -0.000   -0.179 -0.286 -0.000   -0.130  0.429 -0.000
 F          0.000  0.217  0.000    0.004 -0.005 -0.000   -0.043 -0.001 -0.000
 Br         0.004  0.006  0.000   -0.001  0.000 -0.000    0.006  0.006  0.000
 I          0.005 -0.001  0.000    0.000 -0.000  0.000    0.001 -0.002 -0.000
 Cl        -0.000 -0.053 -0.000   -0.000  0.001  0.000   -0.014  0.000 -0.000
 I         -0.005 -0.001 -0.000    0.000  0.000  0.000    0.001  0.002 -0.000
 Br        -0.004  0.006 -0.000   -0.001 -0.001 -0.000    0.006 -0.007  0.000
 TransDip  -0.003  0.073 -0.000   -0.065  0.002  0.000   -0.278  0.002  0.000

 Mode:                28                     29                     30
 Frequency:      1383.79                1539.15                1541.21
 Force Cnst:     13.9139                16.8080                16.8016
 Red. Mass:      12.3327                12.0422                12.0054
 IR Active:          YES                    YES                    YES
 IR Intens:      249.510                 11.478                  1.009
 Raman Active:       YES                    YES                    YES
               X      Y      Z        X      Y      Z        X      Y      Z
 C         -0.006  0.618 -0.000   -0.073 -0.450  0.000    0.638 -0.048  0.000
 C          0.267  0.073  0.000   -0.156  0.436  0.000   -0.378  0.143 -0.000
 C         -0.188 -0.358 -0.000   -0.109 -0.376  0.000    0.229  0.083 -0.000
 C         -0.003  0.308  0.000    0.043  0.166 -0.000   -0.401  0.021  0.000
 C          0.190 -0.357  0.000    0.057 -0.349 -0.000    0.251 -0.167 -0.000
 C         -0.261  0.073 -0.000    0.237  0.457 -0.000   -0.336 -0.044 -0.000
 F          0.000 -0.215  0.000    0.003  0.076 -0.000   -0.025  0.008 -0.000
 Br        -0.008 -0.002  0.000    0.002 -0.001 -0.000    0.001 -0.000 -0.000
 I          0.001  0.001 -0.000    0.001  0.000 -0.000    0.001 -0.001  0.000
 Cl         0.000 -0.008 -0.000   -0.000  0.001  0.000    0.003  0.000  0.000
 I         -0.001  0.001 -0.000   -0.001  0.000  0.000    0.001  0.001  0.000
 Br         0.008 -0.002  0.000   -0.003 -0.001  0.000    0.001 -0.000 -0.000
 TransDip   0.002  0.506  0.000   -0.003 -0.108  0.000    0.031 -0.010  0.000

 STANDARD THERMODYNAMIC QUANTITIES AT   298.15 K  AND     1.00 ATM

   This Molecule has  0 Imaginary Frequencies
   Zero point vibrational energy:       25.303 kcal/mol

   Atom    1 Element C  Has Mass   12.00000
   Atom    2 Element C  Has Mass   12.00000
   Atom    3 Element C  Has Mass   12.00000
   Atom    4 Element C  Has Mass   12.00000
   Atom    5 Element C  Has Mass   12.00000
   Atom    6 Element C  Has Mass   12.00000
   Atom    7 Element F  Has Mass   18.99840
   Atom    8 Element Br Has Mass   78.91830
   Atom    9 Element I  Has Mass  126.90440
   Atom   10 Element Cl Has Mass   34.96885
   Atom   11 Element I  Has Mass  126.90440
   Atom   12 Element Br Has Mass   78.91830
   Molecular Mass:   537.612650 amu
   Principal axes and moments of inertia in amu*Bohr^2:
                             1           2           3
    Eigenvalues --     6177.98569 13194.95623 19372.94192
          X               1.00000     0.00002     0.00000
          Y              -0.00002     1.00000    -0.00000
          Z              -0.00000     0.00000     1.00000
   Rotational Symmetry Number is   1
   The Molecule is an Asymmetric Top
   Translational Enthalpy:        0.889 kcal/mol
   Rotational Enthalpy:           0.889 kcal/mol
   Vibrational Enthalpy:         31.505 kcal/mol
   gas constant (RT):             0.592 kcal/mol
   Translational Entropy:        44.731  cal/mol.K
   Rotational Entropy:           35.711  cal/mol.K
   Vibrational Entropy:          41.000  cal/mol.K

   Total Enthalpy:               33.875 kcal/mol
   Total Entropy:               121.442  cal/mol.K

 ======================================================================

 STANDARD THERMODYNAMIC QUANTITIES FOR ANHARMONIC VIBRATION -- TOSH

   Zero point vibrational energy: ************ kcal/mol

   Vibrational Enthalpy:       Infinity kcal/mol
   Vibrational Entropy:             NaN  cal/mol.K

   Total Enthalpy:             Infinity kcal/mol
   Total Entropy:                   NaN  cal/mol.K

 ======================================================================

 STANDARD THERMODYNAMIC QUANTITIES FOR ANHARMONIC VIBRATION -- VPT2

   Zero point vibrational energy: ************ kcal/mol

   Vibrational Enthalpy:       Infinity kcal/mol
   Vibrational Entropy:             NaN  cal/mol.K

   Total Enthalpy:             Infinity kcal/mol
   Total Entropy:                   NaN  cal/mol.K

 ======================================================================

Archival summary:
1\1\february\FREQ\ProcedureUnspecified\BasisUnspecified\2r2l116\taweetha\MonDec209:50:132019MonDec209:50:132019\0\\#,FREQ,ProcedureUnspecified,BasisUnspecified,\\0,1\I\C,1,2.12366\C,2,1.40113,1,120.09\C,3,1.39119,2,119.399,1,-180,0\F,4,1.33567,3,119.029,2,180,0\C,4,1.39097,3,121.906,2,-0,0\C,6,1.40104,4,119.386,3,0,0\C,7,1.40673,6,119.193,4,-0,0\Cl,8,1.74253,7,119.52,6,180,0\Br,3,1.89734,2,123.758,1,-0,0\Br,6,1.89782,4,116.843,3,180,0\I,7,2.12994,6,119.855,4,180,0\\\@

 Total job time:  898.86s(wall), 5147.18s(cpu) 
 Mon Dec  2 09:50:13 2019

        *************************************************************
        *                                                           *
        *  Thank you very much for using Q-Chem.  Have a nice day.  *
        *                                                           *
        *************************************************************
