# Supplementary material for: Geometric and energetic data from quantum chemical calculations of halobenzenes and xylenes
Source: Data Brief. 2020 Mar 5;30:105386. doi: 10.1016/j.dib.2020.105386 (PMC7114895; doi:10.1016/j.dib.2020.105386)
Supplement: Supplementary file 1 [file mmc1.zip › halobenzene/B3LYP/FBrIClII.out]

                  Welcome to Q-Chem
     A Quantum Leap Into The Future Of Chemistry


 Q-Chem 5.2 (devel), Q-Chem, Inc., Pleasanton, CA (2019)

 Yihan Shao,  Zhengting Gan,  E. Epifanovsky,  A. T. B. Gilbert,  M. Wormit,  
 J. Kussmann,  A. W. Lange,  A. Behn,  Jia Deng,  Xintian Feng,  D. Ghosh,  
 M. Goldey,  P. R. Horn,  L. D. Jacobson,  I. Kaliman,  T. Kus,  A. Landau,  
 Jie Liu,  E. I. Proynov,  R. M. Richard,  R. P. Steele,  E. J. Sundstrom,  
 H. L. Woodcock III,  P. M. Zimmerman,  D. Zuev,  B. Albrecht,  E. Alguire,  
 S. A. Baeppler,  D. Barton,  Z. Benda,  Y. A. Bernard,  E. J. Berquist,  
 K. B. Bravaya,  H. Burton,  D. Casanova,  Chun-Min Chang,  Yunqing Chen,  
 A. Chien,  K. D. Closser,  M. P. Coons,  S. Coriani,  S. Dasgupta,  
 A. L. Dempwolff,  M. Diedenhofen,  Hainam Do,  R. G. Edgar,  Po-Tung Fang,  
 S. Faraji,  S. Fatehi,  Qingguo Feng,  K. D. Fenk,  J. Fosso-Tande,  
 J. Gayvert,  Qinghui Ge,  A. Ghysels,  G. Gidofalvi,  J. Gomes,  
 J. Gonthier,  A. Gunina,  D. Hait,  M. W. D. Hanson-Heine,  
 P. H. P. Harbach,  A. W. Hauser,  M. F. Herbst,  J. E. Herr,  
 E. G. Hohenstein,  Z. C. Holden,  Kerwin Hui,  B. C. Huynh,  T.-C. Jagau,  
 Hyunjun Ji,  B. Kaduk,  K. Khistyaev,  Jaehoon Kim,  P. Klunzinger,  K. Koh,  
 D. Kosenkov,  L. Koulias,  T. Kowalczyk,  C. M. Krauter,  A. Kunitsa,  
 Ka Un Lao,  A. Laurent,  K. V. Lawler,  Joonho Lee,  D. Lefrancois,  
 S. Lehtola,  D. S. Levine,  Yi-Pei Li,  You-Sheng Lin,  Fenglai Liu,  
 E. Livshits,  A. Luenser,  P. Manohar,  E. Mansoor,  S. F. Manzer,  
 Shan-Ping Mao,  Yuezhi Mao,  N. Mardirossian,  A. V. Marenich,  
 T. Markovich,  L. A. Martinez-Martinez,  S. A. Maurer,  N. J. Mayhall,  
 S. C. McKenzie,  J.-M. Mewes,  P. Morgante,  A. F. Morrison,  
 J. W. Mullinax,  K. Nanda,  T. S. Nguyen-Beck,  R. Olivares-Amaya,  
 J. A. Parkhill,  Zheng Pei,  T. M. Perrine,  F. Plasser,  P. Pokhilko,  
 S. Prager,  A. Prociuk,  E. Ramos,  D. R. Rehn,  F. Rob,  M. Scheurer,  
 M. Schneider,  N. Sergueev,  S. M. Sharada,  S. Sharma,  D. W. Small,  
 T. Stauch,  T. Stein,  Yu-Chuan Su,  A. J. W. Thom,  A. Tkatchenko,  
 T. Tsuchimochi,  N. M. Tubman,  L. Vogt,  M. L. Vidal,  O. Vydrov,  
 M. A. Watson,  J. Wenzel,  M. de Wergifosse,  T. A. Wesolowski,  A. White,  
 J. Witte,  A. Yamada,  Jun Yang,  K. Yao,  S. Yeganeh,  S. R. Yost,  
 Zhi-Qiang You,  A. Zech,  Igor Ying Zhang,  Xing Zhang,  Yan Zhao,  
 Ying Zhu,  B. R. Brooks,  G. K. L. Chan,  C. J. Cramer,  M. S. Gordon,  
 W. J. Hehre,  A. Klamt,  M. W. Schmidt,  C. D. Sherrill,  D. G. Truhlar,  
 A. Aspuru-Guzik,  R. Baer,  A. T. Bell,  N. A. Besley,  Jeng-Da Chai,  
 A. E. DePrince, III,  R. A. DiStasio Jr.,  A. Dreuw,  B. D. Dunietz,  
 T. R. Furlani,  Chao-Ping Hsu,  Yousung Jung,  Jing Kong,  D. S. Lambrecht,  
 WanZhen Liang,  C. Ochsenfeld,  V. A. Rassolov,  L. V. Slipchenko,  
 J. E. Subotnik,  T. Van Voorhis,  J. M. Herbert,  A. I. Krylov,  
 P. M. W. Gill,  M. Head-Gordon

 Contributors to earlier versions of Q-Chem not listed above: 
 R. D. Adamson,  B. Austin,  J. Baker,  G. J. O. Beran,  K. Brandhorst,  
 S. T. Brown,  E. F. C. Byrd,  A. K. Chakraborty,  C.-L. Cheng,  
 Siu Hung Chien,  D. M. Chipman,  D. L. Crittenden,  H. Dachsel,  
 R. J. Doerksen,  A. D. Dutoi,  L. Fusti-Molnar,  W. A. Goddard III,  
 A. Golubeva-Zadorozhnaya,  S. R. Gwaltney,  G. Hawkins,  A. Heyden,  
 S. Hirata,  G. Kedziora,  F. J. Keil,  C. Kelley,  Jihan Kim,  R. A. King,  
 R. Z. Khaliullin,  P. P. Korambath,  W. Kurlancheek,  A. M. Lee,  M. S. Lee,  
 S. V. Levchenko,  Ching Yeh Lin,  D. Liotard,  R. C. Lochan,  I. Lotan,  
 P. E. Maslen,  N. Nair,  D. P. O'Neill,  D. Neuhauser,  E. Neuscamman,  
 C. M. Oana,  R. Olson,  B. Peters,  R. Peverati,  P. A. Pieniazek,  
 Y. M. Rhee,  J. Ritchie,  M. A. Rohrdanz,  E. Rosta,  N. J. Russ,  
 H. F. Schaefer III,  N. E. Schultz,  N. Shenvi,  A. C. Simmonett,  A. Sodt,  
 D. Stuck,  K. S. Thanthiriwatte,  V. Vanovschi,  Tao Wang,  A. Warshel,  
 C. F. Williams,  Q. Wu,  X. Xu,  W. Zhang

 Please cite Q-Chem as follows:
 Y. Shao et al., Mol. Phys. 113, 184-215 (2015)
 DOI: 10.1080/00268976.2014.952696

 Q-Chem 5.2.1 for Intel X86 EM64T Linux

 Parts of Q-Chem use Armadillo 8.300.2 (Tropical Shenanigans).
 http://arma.sourceforge.net/

 Q-Chem begins on Mon Dec  2 09:50:13 2019  

Host: 
0

     Scratch files written to /scratch/taweetham/qchem2318//
NAlpha2: 256
NElect   256
Mult     1

Checking the input file for inconsistencies... 	...done.

--------------------------------------------------------------
User input:
--------------------------------------------------------------
$MOLECULE
0 1
C   
C	1	CC
C	2	CC	1	120.0		
C	3	CC	2	120.0	1	0.0
C	4	CC	3	120.0	2	0.0	
C	5 	CC	4	120.0	3	0.0
F	1	CF	2	120.0	3	180.0
Br	2	CBr	3	120.0	4	180.0
I	3	CI	4	120.0	5	180.0
Cl	4	CCl	5	120.0	6	180.0
I	5	CI	6	120.0	1	180.0
I	6	CI	1	120.0	2	180.0

CC=1.39483
CH=1.08673
CF=1.33960
CCl=1.72090
CBr=1.89068
CI=2.07886
$END

$REM
   JOB_TYPE	OPTIMIZATION
   BASIS	6-311++G**
   METHOD	B3LYP
   MEM_TOTAL	64000
   SYM_IGNORE	TRUE
$END

--------------------------------------------------------------
 ----------------------------------------------------------------
             Standard Nuclear Orientation (Angstroms)
    I     Atom           X                Y                Z
 ----------------------------------------------------------------
    1      C       0.0000000000     0.0000000000     0.0000000000
    2      C       0.0000000000     0.0000000000     1.3948300000
    3      C       1.2079582140     0.0000000000     2.0922450000
    4      C       2.4159164279     0.0000000000     1.3948300000
    5      C       2.4159164279     0.0000000000    -0.0000000000
    6      C       1.2079582140     0.0000000000    -0.6974150000
    7      F      -1.1601276309    -0.0000000000    -0.6698000000
    8      Br     -1.6373769104    -0.0000000000     2.3401700000
    9      I       1.2079582140    -0.0000000000     4.1711050000
   10      Cl      3.9062595453    -0.0000000000     2.2552800000
   11      I       4.2162619988    -0.0000000000    -1.0394300000
   12      I       1.2079582140    -0.0000000000    -2.7762750000
 ----------------------------------------------------------------
 Nuclear Repulsion Energy =        3616.62094350 hartrees
 There are      128 alpha and      128 beta electrons
 Requested basis set is 6-311++G(d,p)
 There are 146 shells and 418 basis functions

 Total QAlloc Memory Limit  64000 MB
 Mega-Array Size       188 MB
 MEM_STATIC part       192 MB
 A cutoff of  1.0D-11 yielded   6436 shell pairs
 There are     58574 function pairs (     65325 Cartesian)
 Smallest overlap matrix eigenvalue = 7.88E-07

 Q-Chem warning in module stvman/mkSTV.C, line 318:

 Overlap eigenvalue is smaller than square root of threshold
 Use THRESH >= 12 to get rid of this warning

 Linear dependence detected in AO basis
 Tighter screening thresholds may be required for diffuse basis sets
 Use S2THRESH > 14 and THRESH = 14 in case of SCF convergence issues
 Number of orthogonalized atomic orbitals = 417
 Maximum deviation from orthogonality = 1.373E-10

 Scale SEOQF with 1.000000e-01/1.000000e-01/1.000000e-01

 Standard Electronic Orientation quadrupole field applied
 Nucleus-field energy     =    -0.0000001292 hartrees
 Guess from superposition of atomic densities
 Warning:  Energy on first SCF cycle will be non-variational
 SAD guess density has 256.000000 electrons

 -----------------------------------------------------------------------
  General SCF calculation program by
  Eric Jon Sundstrom, Paul Horn, Yuezhi Mao, Dmitri Zuev, Alec White,
  David Stuck, Shaama M.S., Shane Yost, Joonho Lee, David Small,
  Daniel Levine, Susi Lehtola, Hugh Burton, Evgeny Epifanovsky,
  Bang C. Huynh
 -----------------------------------------------------------------------
 Exchange:     0.2000 Hartree-Fock + 0.0800 Slater + 0.7200 B88
 Correlation:  0.1900 VWN1RPA + 0.8100 LYP
 Using SG-1 standard quadrature grid
 using 6 threads for integral computing
 -------------------------------------------------------
 OpenMP Integral computing Module                
 Release: version 2.0, May 2017, Q-Chem Inc. Pleasanton 
 -------------------------------------------------------
 A restricted SCF calculation will be
 performed using DIIS
 SCF converges when DIIS error is below 1.0e-08
 ---------------------------------------
  Cycle       Energy         DIIS error
 ---------------------------------------
    1  -24123.9122016520      2.88e-02  
    2  -24121.3836876982      1.94e-03  
    3  -24121.2995282288      2.67e-03  
    4  -24121.4231794422      8.14e-04  
    5  -24121.4388982620      2.03e-04  
    6  -24121.4394454001      7.77e-05  
    7  -24121.4395408997      2.39e-05  
    8  -24121.4395514057      1.16e-05  
    9  -24121.4395541668      2.13e-06  
   10  -24121.4395542259      9.09e-07  
   11  -24121.4395542408      4.49e-07  
   12  -24121.4395542458      8.50e-08  
   13  -24121.4395542464      3.63e-08  
   14  -24121.4395542489      7.26e-09  Convergence criterion met
 ---------------------------------------
 SCF time:   CPU 259.98s  wall 48.00s 
 SCF   energy in the final basis set =   -24121.4395542489
 Total energy in the final basis set =   -24121.4395542489

 --------------------------------------------------------------

                    Orbital Energies (a.u.)
 --------------------------------------------------------------

 Alpha MOs
 -- Occupied --
**************************-482.8583-176.3213-176.3198-176.3196-165.7251
********-165.7234-165.7229-165.7228-165.7214-165.7212-165.7212-165.7210
******** -62.5112 -56.3319 -56.3277 -56.3274 -35.8179 -35.8164 -35.8162
-31.3112 -31.3097 -31.3095 -31.3051 -31.3047 -31.3037 -31.3035 -31.3032
-31.3029 -24.7290 -22.9617 -22.9603 -22.9601 -22.9600 -22.9600 -22.9588
-22.9586 -22.9584 -22.9582 -22.9557 -22.9557 -22.9543 -22.9542 -22.9540
-22.9540 -10.3137 -10.2830 -10.2768 -10.2675 -10.2674 -10.2657  -9.4973
 -8.7201  -7.2621  -7.2522  -7.2512  -6.5523  -6.5385  -6.5376  -6.3676
 -6.3662  -6.3659  -4.7804  -4.7790  -4.7788  -4.7653  -4.7645  -4.7641
 -4.7638  -4.7631  -4.7626  -2.6630  -2.6594  -2.6587  -2.6476  -2.6475
 -2.0465  -2.0450  -2.0449  -2.0416  -2.0411  -2.0405  -2.0401  -2.0396
 -2.0393  -2.0280  -2.0278  -2.0268  -2.0266  -2.0263  -2.0261  -1.2719
 -0.9511  -0.8962  -0.8569  -0.7998  -0.7784  -0.7223  -0.6882  -0.6617
 -0.6411  -0.6076  -0.5692  -0.5618  -0.5146  -0.5046  -0.4505  -0.4499
 -0.4420  -0.4203  -0.4189  -0.3822  -0.3750  -0.3730  -0.3561  -0.3315
 -0.3189  -0.3128  -0.3040  -0.2926  -0.2710  -0.2637  -0.2578  -0.2526
 -- Virtual --
 -0.0971  -0.0710  -0.0588  -0.0580  -0.0357  -0.0091  -0.0004   0.0121
  0.0273   0.0333   0.0437   0.0536   0.0601   0.0653   0.0656   0.0730
  0.0763   0.0863   0.0895   0.0917   0.1002   0.1018   0.1131   0.1136
  0.1263   0.1308   0.1373   0.1493   0.1558   0.1586   0.1714   0.1788
  0.1803   0.1852   0.1855   0.1900   0.1967   0.2046   0.2145   0.2183
  0.2268   0.2309   0.2436   0.2522   0.2550   0.2583   0.2671   0.2763
  0.2820   0.3039   0.3154   0.3289   0.3458   0.3565   0.3705   0.3784
  0.3845   0.3846   0.3908   0.3958   0.4123   0.4125   0.4190   0.4199
  0.4259   0.4266   0.4366   0.4456   0.4586   0.4662   0.4837   0.4929
  0.4936   0.5035   0.5057   0.5102   0.5175   0.5352   0.5375   0.5506
  0.5606   0.5736   0.5743   0.5830   0.6038   0.6074   0.6194   0.6218
  0.6286   0.6612   0.6729   0.6916   0.7079   0.7204   0.7473   0.7583
  0.7650   0.7735   0.7796   0.7945   0.8156   0.8226   0.8402   0.8480
  0.8773   0.8857   0.9065   0.9242   0.9386   0.9471   0.9841   1.0009
  1.0090   1.0416   1.0838   1.0951   1.1158   1.1499   1.1662   1.1837
  1.1875   1.2156   1.2740   1.3239   1.3331   1.3463   1.3484   1.3636
  1.3757   1.4036   1.4179   1.4305   1.4533   1.4601   1.4797   1.4924
  1.5071   1.5283   1.5512   1.5750   1.5819   1.6244   1.7200   1.7268
  1.7575   1.7641   1.8167   1.8206   1.8424   1.8505   1.9033   2.0105
  2.0208   2.0251   2.0915   2.1536   2.1974   2.2140   2.2369   2.2500
  2.2575   2.2703   2.2993   2.3595   2.4335   2.4710   2.5550   2.5672
  2.6926   2.7046   2.7749   2.8146   2.8188   2.8726   2.9930   3.0418
  3.0708   3.0809   3.1273   3.2001   3.3787   3.4135   3.6332   3.7531
  3.7605   3.8017   3.8971   3.9374   3.9578   3.9588   3.9639   3.9706
  3.9904   4.0003   4.0153   4.0243   4.0396   4.0510   4.0573   4.0675
  4.0961   4.1158   4.1527   4.2054   4.2609   4.2621   4.2867   4.3086
  4.4012   4.4297   4.5025   4.5984   4.8199   4.8330   5.9918   6.0203
  6.0402   6.0636   6.1047   6.1314   6.1717   6.1774   6.2320   6.3036
  6.4367   6.7037   6.7436   7.5521   7.6769   7.7533   9.7717  23.2134
 23.7766  23.7854  23.9391  23.9574  24.0377  25.8162  26.2123  26.6336
 27.8629  27.9130  27.9786  28.3342  28.3556  28.3712  28.3889  28.4035
 28.4223  28.4418  28.4488  28.4759  28.5190  28.5279  28.5313  28.5348
 28.5442  28.5557  28.5585  28.5665  28.5708  28.5982  28.6239  28.6501
 28.7002  28.7326  28.7703  47.9834  66.7731 127.8775 127.8939 127.9058
127.9251 127.9460 127.9602 127.9774 127.9844 128.0109 151.6575 151.7023
151.7587 215.7653 289.7484 289.8748 289.97531020.79571901.82051901.8674
********
 --------------------------------------------------------------

          Ground-State Mulliken Net Atomic Charges

     Atom                 Charge (a.u.)
  ----------------------------------------
      1 C                    -0.600340
      2 C                     0.280740
      3 C                    -0.471369
      4 C                     0.388881
      5 C                    -0.497261
      6 C                     0.313576
      7 F                    -0.106199
      8 Br                   -0.162730
      9 I                     0.111069
     10 Cl                    0.536618
     11 I                     0.114974
     12 I                     0.092040
  ----------------------------------------
  Sum of atomic charges =     0.000000

 -----------------------------------------------------------------
                    Cartesian Multipole Moments
 -----------------------------------------------------------------
    Charge (ESU x 10^10)
                -0.0000
    Dipole Moment (Debye)
         X       0.7500      Y      -0.0000      Z       0.0495
       Tot       0.7516
    Quadrupole Moments (Debye-Ang)
        XX    -151.9239     XY       0.0000     YY    -155.7620
        XZ      -4.2357     YZ      -0.0000     ZZ    -145.8727
    Octopole Moments (Debye-Ang^2)
       XXX    -700.6997    XXY      -0.0000    XYY    -245.4141
       YYY      -0.0000    XXZ    -109.4596    XYZ      -0.0000
       YYZ    -102.7338    XZZ    -229.9899    YZZ      -0.0000
       ZZZ    -288.6393
    Hexadecapole Moments (Debye-Ang^3)
      XXXX   -5408.1676   XXXY      -0.0000   XXYY    -997.4500
      XYYY       0.0000   YYYY    -200.5037   XXXZ     -95.9936
      XXYZ      -0.0000   XYYZ       3.9778   YYYZ      -0.0000
      XXZZ   -1858.1733   XYZZ       0.0000   YYZZ   -1040.2437
      XZZZ      -6.1089   YZZZ      -0.0000   ZZZZ   -5468.1675
 -----------------------------------------------------------------
 Calculating analytic gradient of the SCF energy
 Gradient of SCF Energy
            1           2           3           4           5           6
    1  -0.0037962   0.0050777   0.0001296   0.0022844   0.0012552   0.0048994
    2  -0.0000000   0.0000000  -0.0000000   0.0000000   0.0000000  -0.0000000
    3  -0.0029573   0.0020194   0.0003383   0.0019439  -0.0029343  -0.0004851
            7           8           9          10          11          12
    1  -0.0032235   0.0086463  -0.0019216  -0.0092003  -0.0181276   0.0139765
    2  -0.0000000   0.0000000   0.0000000  -0.0000000  -0.0000000  -0.0000000
    3  -0.0027764   0.0074814  -0.0156777  -0.0054906   0.0043781   0.0141603
 Max gradient component =       1.813E-02
 RMS gradient           =       6.131E-03
 Gradient time:  CPU 89.13 s  wall 14.97 s
 Geometry Optimization Parameters
   NAtoms,    NIC,     NZ,  NCons,   NDum,   NFix, NCnnct, MaxDiis
       12      78      12       0       0       0       0       0


** GEOMETRY OPTIMIZATION IN DELOCALIZED INTERNAL COORDINATES **
   Searching for a Minimum

   Optimization Cycle:   1

                       Coordinates (Angstroms)
     ATOM                X               Y               Z
      1  C         0.0000000000    0.0000000000    0.0000000000
      2  C         0.0000000000    0.0000000000    1.3948300000
      3  C         1.2079582140    0.0000000000    2.0922450000
      4  C         2.4159164279    0.0000000000    1.3948300000
      5  C         2.4159164279    0.0000000000    0.0000000000
      6  C         1.2079582140    0.0000000000   -0.6974150000
      7  F        -1.1601276309    0.0000000000   -0.6698000000
      8  Br       -1.6373769104    0.0000000000    2.3401700000
      9  I         1.2079582140    0.0000000000    4.1711050000
     10  Cl        3.9062595453    0.0000000000    2.2552800000
     11  I         4.2162619988    0.0000000000   -1.0394300000
     12  I         1.2079582140    0.0000000000   -2.7762750000
   Point Group: c1    Number of degrees of freedom:    30


   Energy is -24121.439554249


 Attempting to generate delocalized internal coordinates
 Initial Hessian constructed with Jon Baker's OPTIMIZE code

 21 Hessian modes will be used to form the next step
  Hessian Eigenvalues:
     0.124424    0.124424    0.124424    0.201019    0.250000    0.250000
     0.250000    0.250000    0.250000    0.250000    0.250000    0.250000
     0.250000    0.334879    0.426727    0.426727    0.464882    0.464882
     0.464882    0.464882    0.572947

 Minimum search - taking simple RFO step
 Searching for Lamda that Minimizes Along All modes
 Value Taken    Lamda =  -0.01931014
 Step Taken.  Stepsize is  0.291371

                             Maximum     Tolerance    Cnvgd?
         Gradient           0.051914      0.000300      NO
         Displacement       0.180967      0.001200      NO
         Energy change     *********      0.000001      NO


 New Cartesian Coordinates Obtained by Inverse Iteration

 Displacement from previous Coordinates is:  0.661365
 ----------------------------------------------------------------
             Standard Nuclear Orientation (Angstroms)
    I     Atom           X                Y                Z
 ----------------------------------------------------------------
    1      C       0.0357819412     0.0000000000     0.0144476912
    2      C       0.0034936263     0.0000000000     1.4006522109
    3      C       1.2124072270     0.0000000000     2.1202075052
    4      C       2.4271694906     0.0000000000     1.4015862658
    5      C       2.4494233466     0.0000000000    -0.0115593826
    6      C       1.2190309025     0.0000000000    -0.7135150986
    7      F      -1.1248154565     0.0000000000    -0.6470288243
    8      Br     -1.7209878966     0.0000000000     2.1974819139
    9      I       1.2374938417     0.0000000000     4.2566342616
   10      Cl      3.9277212663     0.0000000000     2.2763338229
   11      I       4.3528482549     0.0000000000    -0.9998919302
   12      I       0.9691161703     0.0000000000    -2.8298084358
 ----------------------------------------------------------------
 Nuclear Repulsion Energy =        3529.01674668 hartrees
 There are      128 alpha and      128 beta electrons
 Applying Cartesian multipole field
    Component          Value
    ---------          -----
     (2,0,0)        1.00000E-11
     (0,2,0)        2.00000E-11
     (0,0,2)       -3.00000E-11
 Nucleus-field energy     =    -0.0000001305 hartrees
 Requested basis set is 6-311++G(d,p)
 There are 146 shells and 418 basis functions
 A cutoff of  1.0D-11 yielded   6400 shell pairs
 There are     58299 function pairs (     65001 Cartesian)
 Smallest overlap matrix eigenvalue = 8.23E-07

 Q-Chem warning in module stvman/mkSTV.C, line 318:

 Overlap eigenvalue is smaller than square root of threshold
 Use THRESH >= 12 to get rid of this warning

 Linear dependence detected in AO basis
 Tighter screening thresholds may be required for diffuse basis sets
 Use S2THRESH > 14 and THRESH = 14 in case of SCF convergence issues
 Number of orthogonalized atomic orbitals = 417
 Maximum deviation from orthogonality = 9.529E-11
 Guess MOs from SCF MO coefficient file

 -----------------------------------------------------------------------
  General SCF calculation program by
  Eric Jon Sundstrom, Paul Horn, Yuezhi Mao, Dmitri Zuev, Alec White,
  David Stuck, Shaama M.S., Shane Yost, Joonho Lee, David Small,
  Daniel Levine, Susi Lehtola, Hugh Burton, Evgeny Epifanovsky,
  Bang C. Huynh
 -----------------------------------------------------------------------
 Exchange:     0.2000 Hartree-Fock + 0.0800 Slater + 0.7200 B88
 Correlation:  0.1900 VWN1RPA + 0.8100 LYP
 Using SG-1 standard quadrature grid
 using 6 threads for integral computing
 -------------------------------------------------------
 OpenMP Integral computing Module                
 Release: version 2.0, May 2017, Q-Chem Inc. Pleasanton 
 -------------------------------------------------------
 A restricted SCF calculation will be
 performed using DIIS
 SCF converges when DIIS error is below 1.0e-08
 ---------------------------------------
  Cycle       Energy         DIIS error
 ---------------------------------------
    1  -24121.4307599435      9.51e-04  
    2  -24121.4408668311      3.71e-04  
    3  -24121.4356275522      5.95e-04  
    4  -24121.4438443157      9.70e-05  
    5  -24121.4440307300      2.31e-05  
    6  -24121.4440388165      9.16e-06  
    7  -24121.4440402857      5.08e-06  
    8  -24121.4440408398      9.63e-07  
    9  -24121.4440408577      3.62e-07  
   10  -24121.4440408615      1.38e-07  
   11  -24121.4440408620      5.44e-08  
   12  -24121.4440408639      1.64e-08  
   13  -24121.4440408662      3.43e-09  Convergence criterion met
 ---------------------------------------
 SCF time:   CPU 240.35s  wall 45.00s 
 SCF   energy in the final basis set =   -24121.4440408662
 Total energy in the final basis set =   -24121.4440408662

 --------------------------------------------------------------

                    Orbital Energies (a.u.)
 --------------------------------------------------------------

 Alpha MOs
 -- Occupied --
**************************-482.8591-176.3229-176.3223-176.3217-165.7268
********-165.7256-165.7245-165.7244-165.7240-165.7238-165.7233-165.7231
******** -62.5119 -56.3327 -56.3285 -56.3281 -35.8193 -35.8187 -35.8181
-31.3129 -31.3123 -31.3117 -31.3064 -31.3060 -31.3059 -31.3054 -31.3053
-31.3048 -24.7277 -22.9633 -22.9627 -22.9620 -22.9618 -22.9615 -22.9613
-22.9609 -22.9606 -22.9603 -22.9570 -22.9570 -22.9564 -22.9564 -22.9558
-22.9558 -10.3115 -10.2890 -10.2789 -10.2767 -10.2753 -10.2712  -9.4969
 -8.7207  -7.2618  -7.2517  -7.2509  -6.5531  -6.5390  -6.5381  -6.3685
 -6.3680  -6.3674  -4.7818  -4.7811  -4.7805  -4.7660  -4.7656  -4.7652
 -4.7650  -4.7646  -4.7640  -2.6639  -2.6599  -2.6593  -2.6481  -2.6480
 -2.0474  -2.0467  -2.0460  -2.0426  -2.0421  -2.0419  -2.0415  -2.0414
 -2.0408  -2.0284  -2.0284  -2.0280  -2.0278  -2.0273  -2.0273  -1.2747
 -0.9445  -0.8929  -0.8503  -0.7965  -0.7736  -0.7162  -0.6815  -0.6600
 -0.6399  -0.6120  -0.5650  -0.5596  -0.5164  -0.5012  -0.4507  -0.4441
 -0.4409  -0.4170  -0.4159  -0.3798  -0.3732  -0.3662  -0.3565  -0.3248
 -0.3186  -0.3035  -0.2997  -0.2912  -0.2795  -0.2657  -0.2629  -0.2598
 -- Virtual --
 -0.1062  -0.0754  -0.0700  -0.0590  -0.0492  -0.0172  -0.0033   0.0088
  0.0276   0.0335   0.0439   0.0524   0.0595   0.0654   0.0657   0.0741
  0.0758   0.0857   0.0897   0.0911   0.1000   0.1011   0.1118   0.1142
  0.1235   0.1309   0.1391   0.1457   0.1558   0.1579   0.1607   0.1706
  0.1789   0.1800   0.1858   0.1880   0.1966   0.2015   0.2131   0.2172
  0.2289   0.2306   0.2393   0.2479   0.2494   0.2566   0.2651   0.2693
  0.2845   0.3037   0.3108   0.3230   0.3480   0.3664   0.3744   0.3805
  0.3822   0.3862   0.3885   0.4042   0.4072   0.4089   0.4105   0.4164
  0.4275   0.4293   0.4341   0.4424   0.4634   0.4654   0.4786   0.4866
  0.4909   0.4935   0.5074   0.5087   0.5127   0.5294   0.5322   0.5517
  0.5523   0.5625   0.5664   0.5737   0.5852   0.5986   0.6041   0.6185
  0.6354   0.6475   0.6773   0.6815   0.6898   0.7094   0.7336   0.7516
  0.7604   0.7637   0.7755   0.7932   0.8163   0.8228   0.8359   0.8417
  0.8734   0.8886   0.8972   0.9270   0.9367   0.9428   0.9795   0.9890
  1.0014   1.0457   1.0810   1.0893   1.1087   1.1351   1.1668   1.1713
  1.1713   1.2066   1.2709   1.3063   1.3294   1.3326   1.3485   1.3552
  1.3661   1.4123   1.4172   1.4338   1.4483   1.4565   1.4623   1.4732
  1.4879   1.5356   1.5459   1.5555   1.5710   1.6230   1.7178   1.7206
  1.7455   1.7652   1.8056   1.8107   1.8304   1.8483   1.8962   2.0011
  2.0098   2.0190   2.0767   2.1281   2.1946   2.2077   2.2238   2.2442
  2.2486   2.2493   2.2864   2.3424   2.4333   2.4662   2.5428   2.5633
  2.6908   2.7008   2.7592   2.8075   2.8195   2.8721   2.9892   3.0298
  3.0544   3.0683   3.1144   3.1898   3.3775   3.3869   3.6122   3.7517
  3.7534   3.7822   3.9003   3.9457   3.9568   3.9596   3.9615   3.9881
  3.9884   3.9960   4.0094   4.0095   4.0256   4.0419   4.0603   4.0720
  4.0895   4.1237   4.1440   4.1745   4.2468   4.2537   4.2739   4.3110
  4.4001   4.4028   4.4682   4.5669   4.7848   4.8389   5.9924   6.0138
  6.0311   6.0885   6.1000   6.1200   6.1380   6.1519   6.1848   6.3024
  6.4390   6.6993   6.7438   7.5507   7.6696   7.7492   9.7625  23.2183
 23.7384  23.7684  23.9008  23.9116  24.0205  25.8139  26.2032  26.5986
 27.8412  27.8919  27.9553  28.3332  28.3496  28.3635  28.3947  28.4063
 28.4163  28.4251  28.4334  28.4487  28.5209  28.5249  28.5265  28.5405
 28.5407  28.5498  28.5501  28.5578  28.5643  28.5984  28.6136  28.6285
 28.6886  28.7205  28.7604  47.9784  66.7704 127.8760 127.8885 127.8992
127.9354 127.9434 127.9532 127.9606 127.9681 127.9861 151.6388 151.6830
151.7367 215.7548 289.7466 289.8651 289.97111020.78991901.80121901.8471
********
 --------------------------------------------------------------

          Ground-State Mulliken Net Atomic Charges

     Atom                 Charge (a.u.)
  ----------------------------------------
      1 C                    -0.516896
      2 C                     0.132597
      3 C                    -0.301292
      4 C                     0.320034
      5 C                    -0.433093
      6 C                     0.124771
      7 F                    -0.078124
      8 Br                   -0.139598
      9 I                     0.118644
     10 Cl                    0.555372
     11 I                     0.115658
     12 I                     0.101927
  ----------------------------------------
  Sum of atomic charges =     0.000000

 -----------------------------------------------------------------
                    Cartesian Multipole Moments
 -----------------------------------------------------------------
    Charge (ESU x 10^10)
                -0.0000
    Dipole Moment (Debye)
         X       0.5709      Y       0.0000      Z       0.0908
       Tot       0.5780
    Quadrupole Moments (Debye-Ang)
        XX    -151.2683     XY      -0.0000     YY    -156.2509
        XZ      -2.4875     YZ       0.0000     ZZ    -146.0386
    Octopole Moments (Debye-Ang^2)
       XXX    -688.6134    XXY      -0.0000    XYY    -243.8777
       YYY      -0.0000    XXZ    -106.5590    XYZ       0.0000
       YYZ    -102.8686    XZZ    -230.5588    YZZ       0.0000
       ZZZ    -286.6467
    Hexadecapole Moments (Debye-Ang^3)
      XXXX   -5510.5769   XXXY      -0.0000   XXYY   -1029.4232
      XYYY      -0.0000   YYYY    -201.7715   XXXZ    -178.9348
      XXYZ       0.0000   XYYZ     -22.8352   YYYZ       0.0000
      XXZZ   -1922.0965   XYZZ      -0.0000   YYZZ   -1059.6231
      XZZZ     -37.5108   YZZZ       0.0000   ZZZZ   -5539.2157
 -----------------------------------------------------------------
 Calculating analytic gradient of the SCF energy
 Gradient of SCF Energy
            1           2           3           4           5           6
    1  -0.0016478  -0.0033162   0.0005639   0.0038472   0.0069943  -0.0108602
    2   0.0000000   0.0000000  -0.0000000  -0.0000000   0.0000000  -0.0000000
    3   0.0022628  -0.0077744   0.0031853   0.0033418  -0.0011604  -0.0031298
            7           8           9          10          11          12
    1   0.0028128  -0.0019137   0.0040637  -0.0022568   0.0074056  -0.0056927
    2  -0.0000000   0.0000000  -0.0000000  -0.0000000  -0.0000000   0.0000000
    3   0.0006028  -0.0030431   0.0040142  -0.0025281   0.0055097  -0.0012807
 Max gradient component =       1.086E-02
 RMS gradient           =       3.645E-03
 Gradient time:  CPU 85.95 s  wall 14.44 s
 Geometry Optimization Parameters
   NAtoms,    NIC,     NZ,  NCons,   NDum,   NFix, NCnnct, MaxDiis
       12      78      12       0       0       0       0       0

 Cartesian Hessian Update
 Hessian updated using BFGS update


** GEOMETRY OPTIMIZATION IN DELOCALIZED INTERNAL COORDINATES **
   Searching for a Minimum

   Optimization Cycle:   2

                       Coordinates (Angstroms)
     ATOM                X               Y               Z
      1  C         0.0357819412    0.0000000000    0.0144476912
      2  C         0.0034936263    0.0000000000    1.4006522109
      3  C         1.2124072270    0.0000000000    2.1202075052
      4  C         2.4271694906    0.0000000000    1.4015862658
      5  C         2.4494233466    0.0000000000   -0.0115593826
      6  C         1.2190309025    0.0000000000   -0.7135150986
      7  F        -1.1248154565    0.0000000000   -0.6470288243
      8  Br       -1.7209878966    0.0000000000    2.1974819139
      9  I         1.2374938417    0.0000000000    4.2566342616
     10  Cl        3.9277212663    0.0000000000    2.2763338229
     11  I         4.3528482549    0.0000000000   -0.9998919302
     12  I         0.9691161703    0.0000000000   -2.8298084358
   Point Group: c1    Number of degrees of freedom:    30


   Energy is -24121.444040866

 Hessian updated using BFGS update

 11 Hessian modes will be used to form the next step
  Hessian Eigenvalues:
     0.123969    0.126886    0.200849    0.232856    0.331405    0.349423
     0.424150    0.432075    0.462779    0.536145    0.576815

 Minimum search - taking simple RFO step
 Searching for Lamda that Minimizes Along All modes
 Value Taken    Lamda =  -0.00334903
 Step Taken.  Stepsize is  0.088335

                             Maximum     Tolerance    Cnvgd?
         Gradient           0.027396      0.000300      NO
         Displacement       0.058146      0.001200      NO
         Energy change     -0.004487      0.000001      NO


 New Cartesian Coordinates Obtained by Inverse Iteration

 Displacement from previous Coordinates is:  0.252884
 ----------------------------------------------------------------
             Standard Nuclear Orientation (Angstroms)
    I     Atom           X                Y                Z
 ----------------------------------------------------------------
    1      C       0.0381668482     0.0000000000     0.0174988501
    2      C       0.0080873660     0.0000000000     1.4067170230
    3      C       1.2137698061     0.0000000000     2.1207291525
    4      C       2.4322074957     0.0000000000     1.4076849019
    5      C       2.4458697497     0.0000000000    -0.0056331365
    6      C       1.2267485387     0.0000000000    -0.7039869703
    7      F      -1.1243086483     0.0000000000    -0.6438165749
    8      Br     -1.7054100591     0.0000000000     2.2267295174
    9      I       1.1874510965     0.0000000000     4.2508831344
   10      Cl      3.9325879136     0.0000000000     2.2923188504
   11      I       4.2973013997     0.0000000000    -1.0776411006
   12      I       1.0362112077     0.0000000000    -2.8259436475
 ----------------------------------------------------------------
 Nuclear Repulsion Energy =        3543.13587982 hartrees
 There are      128 alpha and      128 beta electrons
 Applying Cartesian multipole field
    Component          Value
    ---------          -----
     (2,0,0)        1.00000E-11
     (0,2,0)        2.00000E-11
     (0,0,2)       -3.00000E-11
 Nucleus-field energy     =    -0.0000001326 hartrees
 Requested basis set is 6-311++G(d,p)
 There are 146 shells and 418 basis functions
 A cutoff of  1.0D-11 yielded   6388 shell pairs
 There are     58177 function pairs (     64857 Cartesian)
 Smallest overlap matrix eigenvalue = 8.02E-07

 Q-Chem warning in module stvman/mkSTV.C, line 318:

 Overlap eigenvalue is smaller than square root of threshold
 Use THRESH >= 12 to get rid of this warning

 Linear dependence detected in AO basis
 Tighter screening thresholds may be required for diffuse basis sets
 Use S2THRESH > 14 and THRESH = 14 in case of SCF convergence issues
 Number of orthogonalized atomic orbitals = 417
 Maximum deviation from orthogonality = 1.579E-10
 Guess MOs from SCF MO coefficient file

 -----------------------------------------------------------------------
  General SCF calculation program by
  Eric Jon Sundstrom, Paul Horn, Yuezhi Mao, Dmitri Zuev, Alec White,
  David Stuck, Shaama M.S., Shane Yost, Joonho Lee, David Small,
  Daniel Levine, Susi Lehtola, Hugh Burton, Evgeny Epifanovsky,
  Bang C. Huynh
 -----------------------------------------------------------------------
 Exchange:     0.2000 Hartree-Fock + 0.0800 Slater + 0.7200 B88
 Correlation:  0.1900 VWN1RPA + 0.8100 LYP
 Using SG-1 standard quadrature grid
 using 6 threads for integral computing
 -------------------------------------------------------
 OpenMP Integral computing Module                
 Release: version 2.0, May 2017, Q-Chem Inc. Pleasanton 
 -------------------------------------------------------
 A restricted SCF calculation will be
 performed using DIIS
 SCF converges when DIIS error is below 1.0e-08
 ---------------------------------------
  Cycle       Energy         DIIS error
 ---------------------------------------
    1  -24121.4443944119      2.46e-04  
    2  -24121.4455612881      8.76e-05  
    3  -24121.4454603841      1.10e-04  
    4  -24121.4457214012      3.05e-05  
    5  -24121.4457422336      9.82e-06  
    6  -24121.4457441815      2.75e-06  
    7  -24121.4457443159      1.47e-06  
    8  -24121.4457443627      3.36e-07  
    9  -24121.4457443639      1.22e-07  
   10  -24121.4457443654      3.93e-08  
   11  -24121.4457443655      1.97e-08  
   12  -24121.4457443660      5.24e-09  Convergence criterion met
 ---------------------------------------
 SCF time:   CPU 220.11s  wall 41.00s 
 SCF   energy in the final basis set =   -24121.4457443660
 Total energy in the final basis set =   -24121.4457443660

 --------------------------------------------------------------

                    Orbital Energies (a.u.)
 --------------------------------------------------------------

 Alpha MOs
 -- Occupied --
**************************-482.8592-176.3229-176.3219-176.3216-165.7268
********-165.7254-165.7245-165.7244-165.7236-165.7234-165.7232-165.7230
******** -62.5120 -56.3328 -56.3286 -56.3282 -35.8193 -35.8184 -35.8180
-31.3129 -31.3119 -31.3115 -31.3065 -31.3060 -31.3056 -31.3051 -31.3050
-31.3047 -24.7276 -22.9633 -22.9623 -22.9619 -22.9618 -22.9615 -22.9609
-22.9605 -22.9605 -22.9602 -22.9570 -22.9570 -22.9561 -22.9561 -22.9557
-22.9557 -10.3121 -10.2897 -10.2785 -10.2756 -10.2745 -10.2700  -9.4969
 -8.7208  -7.2619  -7.2518  -7.2509  -6.5532  -6.5391  -6.5382  -6.3686
 -6.3677  -6.3673  -4.7818  -4.7808  -4.7804  -4.7661  -4.7653  -4.7653
 -4.7649  -4.7643  -4.7640  -2.6640  -2.6600  -2.6595  -2.6482  -2.6482
 -2.0474  -2.0464  -2.0459  -2.0427  -2.0420  -2.0418  -2.0415  -2.0411
 -2.0407  -2.0285  -2.0285  -2.0277  -2.0276  -2.0274  -2.0272  -1.2734
 -0.9445  -0.8921  -0.8521  -0.7969  -0.7742  -0.7157  -0.6832  -0.6604
 -0.6404  -0.6113  -0.5654  -0.5601  -0.5156  -0.5012  -0.4500  -0.4444
 -0.4414  -0.4170  -0.4164  -0.3795  -0.3724  -0.3680  -0.3545  -0.3271
 -0.3185  -0.3051  -0.3030  -0.2918  -0.2768  -0.2652  -0.2613  -0.2604
 -- Virtual --
 -0.1066  -0.0738  -0.0695  -0.0601  -0.0476  -0.0156  -0.0031   0.0079
  0.0275   0.0331   0.0439   0.0524   0.0595   0.0652   0.0656   0.0744
  0.0751   0.0859   0.0900   0.0913   0.1009   0.1010   0.1119   0.1135
  0.1252   0.1311   0.1379   0.1483   0.1558   0.1572   0.1657   0.1721
  0.1764   0.1829   0.1872   0.1895   0.1950   0.2002   0.2106   0.2176
  0.2269   0.2300   0.2403   0.2499   0.2508   0.2584   0.2653   0.2705
  0.2830   0.3010   0.3106   0.3256   0.3468   0.3606   0.3749   0.3811
  0.3833   0.3858   0.3867   0.4017   0.4078   0.4109   0.4128   0.4135
  0.4207   0.4269   0.4337   0.4416   0.4629   0.4643   0.4818   0.4909
  0.4910   0.4930   0.5067   0.5094   0.5144   0.5314   0.5339   0.5510
  0.5534   0.5623   0.5721   0.5731   0.5923   0.5998   0.6054   0.6199
  0.6340   0.6504   0.6744   0.6834   0.6920   0.7119   0.7303   0.7532
  0.7607   0.7658   0.7753   0.7876   0.8153   0.8217   0.8379   0.8427
  0.8739   0.8882   0.9009   0.9263   0.9366   0.9412   0.9830   0.9916
  1.0009   1.0453   1.0814   1.0886   1.1036   1.1352   1.1675   1.1737
  1.1753   1.2072   1.2677   1.3130   1.3318   1.3345   1.3505   1.3565
  1.3669   1.4151   1.4173   1.4270   1.4491   1.4558   1.4644   1.4800
  1.4876   1.5309   1.5430   1.5574   1.5731   1.6209   1.7175   1.7224
  1.7501   1.7641   1.8073   1.8119   1.8370   1.8448   1.8979   2.0021
  2.0106   2.0190   2.0792   2.1320   2.1955   2.2087   2.2277   2.2467
  2.2492   2.2537   2.2892   2.3435   2.4341   2.4670   2.5426   2.5639
  2.6909   2.7012   2.7621   2.8089   2.8190   2.8720   2.9894   3.0321
  3.0594   3.0667   3.1159   3.1899   3.3736   3.3943   3.6162   3.7526
  3.7537   3.7913   3.8950   3.9435   3.9583   3.9591   3.9619   3.9803
  3.9882   3.9958   4.0097   4.0190   4.0255   4.0422   4.0573   4.0689
  4.0902   4.1205   4.1430   4.1781   4.2506   4.2554   4.2755   4.3093
  4.4012   4.4054   4.4709   4.5698   4.7921   4.8366   5.9916   6.0145
  6.0325   6.0803   6.0945   6.1186   6.1475   6.1544   6.1920   6.3026
  6.4376   6.6988   6.7429   7.5507   7.6714   7.7500   9.7618  23.2153
 23.7527  23.7643  23.9036  23.9275  24.0217  25.8129  26.1991  26.5998
 27.8429  27.8932  27.9593  28.3328  28.3502  28.3644  28.3929  28.4043
 28.4122  28.4292  28.4333  28.4558  28.5203  28.5262  28.5264  28.5384
 28.5406  28.5503  28.5540  28.5560  28.5647  28.5966  28.6139  28.6310
 28.6907  28.7214  28.7601  47.9782  66.7706 127.8758 127.8890 127.9000
127.9329 127.9413 127.9510 127.9645 127.9703 127.9893 151.6401 151.6842
151.7399 215.7541 289.7466 289.8673 289.97211020.78961901.80241901.8485
********
 --------------------------------------------------------------

          Ground-State Mulliken Net Atomic Charges

     Atom                 Charge (a.u.)
  ----------------------------------------
      1 C                    -0.551874
      2 C                     0.132509
      3 C                    -0.294076
      4 C                     0.451375
      5 C                    -0.483379
      6 C                     0.093321
      7 F                    -0.084551
      8 Br                   -0.145182
      9 I                     0.117618
     10 Cl                    0.544011
     11 I                     0.116753
     12 I                     0.103475
  ----------------------------------------
  Sum of atomic charges =     0.000000

 -----------------------------------------------------------------
                    Cartesian Multipole Moments
 -----------------------------------------------------------------
    Charge (ESU x 10^10)
                -0.0000
    Dipole Moment (Debye)
         X       0.5346      Y      -0.0000      Z       0.0156
       Tot       0.5348
    Quadrupole Moments (Debye-Ang)
        XX    -151.9737     XY      -0.0000     YY    -156.2077
        XZ      -3.5752     YZ       0.0000     ZZ    -145.5974
    Octopole Moments (Debye-Ang^2)
       XXX    -692.1087    XXY      -0.0000    XYY    -243.1736
       YYY      -0.0000    XXZ    -108.3243    XYZ       0.0000
       YYZ    -101.5398    XZZ    -228.9747    YZZ      -0.0000
       ZZZ    -283.8489
    Hexadecapole Moments (Debye-Ang^3)
      XXXX   -5475.1812   XXXY      -0.0000   XXYY   -1015.8048
      XYYY      -0.0000   YYYY    -201.6617   XXXZ    -134.1538
      XXYZ       0.0000   XYYZ      -4.6653   YYYZ       0.0000
      XXZZ   -1906.2357   XYZZ      -0.0000   YYZZ   -1065.3038
      XZZZ      -7.5356   YZZZ       0.0000   ZZZZ   -5571.7264
 -----------------------------------------------------------------
 Calculating analytic gradient of the SCF energy
 Gradient of SCF Energy
            1           2           3           4           5           6
    1   0.0001924  -0.0003011  -0.0011896   0.0026952   0.0012075  -0.0016310
    2   0.0000000  -0.0000000   0.0000000  -0.0000000   0.0000000  -0.0000000
    3   0.0012945  -0.0023270   0.0012965   0.0024477  -0.0024670  -0.0000819
            7           8           9          10          11          12
    1   0.0007413  -0.0006849  -0.0008379  -0.0007470   0.0015421  -0.0009870
    2  -0.0000000   0.0000000  -0.0000000   0.0000000  -0.0000000   0.0000000
    3   0.0005643  -0.0001931   0.0019040   0.0010732  -0.0019709  -0.0015402
 Max gradient component =       2.695E-03
 RMS gradient           =       1.188E-03
 Gradient time:  CPU 86.30 s  wall 14.50 s
 Geometry Optimization Parameters
   NAtoms,    NIC,     NZ,  NCons,   NDum,   NFix, NCnnct, MaxDiis
       12      78      12       0       0       0       0       0

 Cartesian Hessian Update
 Hessian updated using BFGS update


** GEOMETRY OPTIMIZATION IN DELOCALIZED INTERNAL COORDINATES **
   Searching for a Minimum

   Optimization Cycle:   3

                       Coordinates (Angstroms)
     ATOM                X               Y               Z
      1  C         0.0381668482    0.0000000000    0.0174988501
      2  C         0.0080873660    0.0000000000    1.4067170230
      3  C         1.2137698061    0.0000000000    2.1207291525
      4  C         2.4322074957    0.0000000000    1.4076849019
      5  C         2.4458697497    0.0000000000   -0.0056331365
      6  C         1.2267485387    0.0000000000   -0.7039869703
      7  F        -1.1243086483    0.0000000000   -0.6438165749
      8  Br       -1.7054100591    0.0000000000    2.2267295174
      9  I         1.1874510965    0.0000000000    4.2508831344
     10  Cl        3.9325879136    0.0000000000    2.2923188504
     11  I         4.2973013997    0.0000000000   -1.0776411006
     12  I         1.0362112077    0.0000000000   -2.8259436475
   Point Group: c1    Number of degrees of freedom:    30


   Energy is -24121.445744366

 Hessian updated using BFGS update

 14 Hessian modes will be used to form the next step
  Hessian Eigenvalues:
     0.124334    0.124420    0.125002    0.200926    0.239904    0.246783
     0.331081    0.363219    0.417946    0.428876    0.460141    0.464724
     0.536653    0.572822

 Minimum search - taking simple RFO step
 Searching for Lamda that Minimizes Along All modes
 Value Taken    Lamda =  -0.00040859
 Step Taken.  Stepsize is  0.042482

                             Maximum     Tolerance    Cnvgd?
         Gradient           0.006358      0.000300      NO
         Displacement       0.019649      0.001200      NO
         Energy change     -0.001703      0.000001      NO


 New Cartesian Coordinates Obtained by Inverse Iteration

 Displacement from previous Coordinates is:  0.093926
 ----------------------------------------------------------------
             Standard Nuclear Orientation (Angstroms)
    I     Atom           X                Y                Z
 ----------------------------------------------------------------
    1      C       0.0318488120     0.0000000000     0.0149913434
    2      C       0.0046911594     0.0000000000     1.4072621419
    3      C       1.2121026538     0.0000000000     2.1162743245
    4      C       2.4255352743     0.0000000000     1.4038135901
    5      C       2.4371273190     0.0000000000    -0.0016968449
    6      C       1.2240502896     0.0000000000    -0.7024775986
    7      F      -1.1303499726     0.0000000000    -0.6487652556
    8      Br     -1.7016332499     0.0000000000     2.2386977108
    9      I       1.2017520282     0.0000000000     4.2379237935
   10      Cl      3.9342294995     0.0000000000     2.2744409780
   11      I       4.2871592142     0.0000000000    -1.0553069485
   12      I       1.0621696870     0.0000000000    -2.8196172346
 ----------------------------------------------------------------
 Nuclear Repulsion Energy =        3553.82269230 hartrees
 There are      128 alpha and      128 beta electrons
 Applying Cartesian multipole field
    Component          Value
    ---------          -----
     (2,0,0)        1.00000E-11
     (0,2,0)        2.00000E-11
     (0,0,2)       -3.00000E-11
 Nucleus-field energy     =    -0.0000001315 hartrees
 Requested basis set is 6-311++G(d,p)
 There are 146 shells and 418 basis functions
 A cutoff of  1.0D-11 yielded   6396 shell pairs
 There are     58274 function pairs (     64971 Cartesian)
 Smallest overlap matrix eigenvalue = 7.89E-07

 Q-Chem warning in module stvman/mkSTV.C, line 318:

 Overlap eigenvalue is smaller than square root of threshold
 Use THRESH >= 12 to get rid of this warning

 Linear dependence detected in AO basis
 Tighter screening thresholds may be required for diffuse basis sets
 Use S2THRESH > 14 and THRESH = 14 in case of SCF convergence issues
 Number of orthogonalized atomic orbitals = 417
 Maximum deviation from orthogonality = 1.009E-10
 Guess MOs from SCF MO coefficient file

 -----------------------------------------------------------------------
  General SCF calculation program by
  Eric Jon Sundstrom, Paul Horn, Yuezhi Mao, Dmitri Zuev, Alec White,
  David Stuck, Shaama M.S., Shane Yost, Joonho Lee, David Small,
  Daniel Levine, Susi Lehtola, Hugh Burton, Evgeny Epifanovsky,
  Bang C. Huynh
 -----------------------------------------------------------------------
 Exchange:     0.2000 Hartree-Fock + 0.0800 Slater + 0.7200 B88
 Correlation:  0.1900 VWN1RPA + 0.8100 LYP
 Using SG-1 standard quadrature grid
 using 6 threads for integral computing
 -------------------------------------------------------
 OpenMP Integral computing Module                
 Release: version 2.0, May 2017, Q-Chem Inc. Pleasanton 
 -------------------------------------------------------
 A restricted SCF calculation will be
 performed using DIIS
 SCF converges when DIIS error is below 1.0e-08
 ---------------------------------------
  Cycle       Energy         DIIS error
 ---------------------------------------
    1  -24121.4455423368      1.72e-04  
    2  -24121.4457810004      6.63e-05  
    3  -24121.4455577392      1.16e-04  
    4  -24121.4458819055      1.07e-05  
    5  -24121.4458836455      2.94e-06  
    6  -24121.4458837599      1.30e-06  
    7  -24121.4458837890      6.49e-07  
    8  -24121.4458837986      1.01e-07  
    9  -24121.4458837991      3.79e-08  
   10  -24121.4458837992      1.12e-08  
   11  -24121.4458838011      6.36e-09  Convergence criterion met
 ---------------------------------------
 SCF time:   CPU 201.14s  wall 37.00s 
 SCF   energy in the final basis set =   -24121.4458838011
 Total energy in the final basis set =   -24121.4458838011

 --------------------------------------------------------------

                    Orbital Energies (a.u.)
 --------------------------------------------------------------

 Alpha MOs
 -- Occupied --
**************************-482.8593-176.3228-176.3217-176.3210-165.7266
********-165.7249-165.7244-165.7242-165.7233-165.7231-165.7226-165.7224
******** -62.5121 -56.3329 -56.3287 -56.3284 -35.8192 -35.8181 -35.8174
-31.3127 -31.3117 -31.3109 -31.3063 -31.3059 -31.3053 -31.3048 -31.3046
-31.3041 -24.7278 -22.9631 -22.9621 -22.9617 -22.9614 -22.9613 -22.9606
-22.9603 -22.9599 -22.9596 -22.9569 -22.9569 -22.9559 -22.9559 -22.9552
-22.9552 -10.3126 -10.2882 -10.2786 -10.2736 -10.2736 -10.2693  -9.4967
 -8.7210  -7.2616  -7.2515  -7.2507  -6.5534  -6.5393  -6.5384  -6.3685
 -6.3675  -6.3669  -4.7816  -4.7806  -4.7799  -4.7660  -4.7652  -4.7652
 -4.7645  -4.7641  -4.7636  -2.6641  -2.6602  -2.6596  -2.6483  -2.6483
 -2.0473  -2.0463  -2.0455  -2.0426  -2.0419  -2.0416  -2.0411  -2.0409
 -2.0403  -2.0285  -2.0284  -2.0276  -2.0274  -2.0270  -2.0268  -1.2729
 -0.9459  -0.8923  -0.8530  -0.7979  -0.7749  -0.7167  -0.6840  -0.6607
 -0.6408  -0.6107  -0.5663  -0.5603  -0.5153  -0.5017  -0.4502  -0.4456
 -0.4416  -0.4175  -0.4168  -0.3798  -0.3726  -0.3687  -0.3553  -0.3274
 -0.3190  -0.3055  -0.3031  -0.2919  -0.2767  -0.2652  -0.2601  -0.2600
 -- Virtual --
 -0.1052  -0.0732  -0.0678  -0.0597  -0.0455  -0.0146  -0.0030   0.0082
  0.0275   0.0332   0.0438   0.0525   0.0595   0.0651   0.0656   0.0748
  0.0749   0.0861   0.0899   0.0911   0.1008   0.1009   0.1120   0.1136
  0.1252   0.1310   0.1382   0.1484   0.1555   0.1580   0.1670   0.1721
  0.1776   0.1831   0.1869   0.1888   0.1954   0.2012   0.2117   0.2176
  0.2269   0.2302   0.2408   0.2507   0.2508   0.2580   0.2657   0.2717
  0.2833   0.3019   0.3113   0.3270   0.3464   0.3606   0.3770   0.3804
  0.3835   0.3850   0.3877   0.4012   0.4093   0.4112   0.4135   0.4152
  0.4226   0.4269   0.4335   0.4423   0.4633   0.4638   0.4818   0.4909
  0.4915   0.4943   0.5064   0.5092   0.5144   0.5319   0.5341   0.5507
  0.5546   0.5637   0.5731   0.5744   0.5952   0.6004   0.6081   0.6199
  0.6333   0.6518   0.6748   0.6853   0.6932   0.7140   0.7338   0.7541
  0.7616   0.7674   0.7754   0.7901   0.8153   0.8216   0.8386   0.8425
  0.8744   0.8884   0.9030   0.9248   0.9369   0.9414   0.9840   0.9940
  1.0012   1.0450   1.0823   1.0891   1.1091   1.1367   1.1674   1.1751
  1.1765   1.2075   1.2683   1.3160   1.3324   1.3374   1.3507   1.3577
  1.3685   1.4174   1.4196   1.4272   1.4492   1.4558   1.4678   1.4832
  1.4884   1.5288   1.5442   1.5596   1.5746   1.6216   1.7187   1.7230
  1.7528   1.7649   1.8092   1.8139   1.8396   1.8459   1.8996   2.0047
  2.0121   2.0192   2.0811   2.1355   2.1969   2.2106   2.2294   2.2490
  2.2506   2.2571   2.2905   2.3472   2.4344   2.4697   2.5439   2.5646
  2.6912   2.7016   2.7649   2.8100   2.8193   2.8724   2.9914   3.0347
  3.0645   3.0673   3.1179   3.1926   3.3756   3.3970   3.6211   3.7534
  3.7535   3.7942   3.8962   3.9431   3.9579   3.9594   3.9624   3.9786
  3.9880   3.9967   4.0106   4.0211   4.0266   4.0437   4.0567   4.0678
  4.0909   4.1202   4.1448   4.1815   4.2521   4.2562   4.2768   4.3096
  4.4016   4.4085   4.4758   4.5751   4.7988   4.8354   5.9920   6.0154
  6.0337   6.0800   6.0962   6.1214   6.1513   6.1565   6.1973   6.3027
  6.4375   6.6986   6.7424   7.5508   7.6724   7.7506   9.7623  23.2143
 23.7602  23.7704  23.9172  23.9348  24.0223  25.8136  26.2024  26.6049
 27.8453  27.8963  27.9628  28.3333  28.3510  28.3656  28.3941  28.4052
 28.4131  28.4319  28.4358  28.4580  28.5203  28.5264  28.5271  28.5379
 28.5414  28.5511  28.5551  28.5568  28.5657  28.5971  28.6155  28.6330
 28.6924  28.7231  28.7618  47.9785  66.7706 127.8763 127.8897 127.9010
127.9333 127.9422 127.9530 127.9664 127.9717 127.9921 151.6423 151.6870
151.7432 215.7548 289.7467 289.8683 289.97271020.79001901.80471901.8514
********
 --------------------------------------------------------------

          Ground-State Mulliken Net Atomic Charges

     Atom                 Charge (a.u.)
  ----------------------------------------
      1 C                    -0.560285
      2 C                     0.168959
      3 C                    -0.310105
      4 C                     0.448876
      5 C                    -0.501391
      6 C                     0.109142
      7 F                    -0.087325
      8 Br                   -0.145850
      9 I                     0.116788
     10 Cl                    0.542885
     11 I                     0.115776
     12 I                     0.102530
  ----------------------------------------
  Sum of atomic charges =     0.000000

 -----------------------------------------------------------------
                    Cartesian Multipole Moments
 -----------------------------------------------------------------
    Charge (ESU x 10^10)
                -0.0000
    Dipole Moment (Debye)
         X       0.5553      Y       0.0000      Z       0.0299
       Tot       0.5561
    Quadrupole Moments (Debye-Ang)
        XX    -151.9344     XY       0.0000     YY    -156.1341
        XZ      -3.5613     YZ      -0.0000     ZZ    -145.7258
    Octopole Moments (Debye-Ang^2)
       XXX    -693.9471    XXY      -0.0000    XYY    -243.7720
       YYY       0.0000    XXZ    -108.1152    XYZ      -0.0000
       YYZ    -101.8914    XZZ    -229.5055    YZZ       0.0000
       ZZZ    -285.3483
    Hexadecapole Moments (Debye-Ang^3)
      XXXX   -5471.0941   XXXY       0.0000   XXYY   -1014.9160
      XYYY      -0.0000   YYYY    -201.4789   XXXZ    -134.1371
      XXYZ      -0.0000   XYYZ      -5.9434   YYYZ      -0.0000
      XXZZ   -1900.8298   XYZZ       0.0000   YYZZ   -1059.3047
      XZZZ     -12.2885   YZZZ      -0.0000   ZZZZ   -5543.7346
 -----------------------------------------------------------------
 Calculating analytic gradient of the SCF energy
 Gradient of SCF Energy
            1           2           3           4           5           6
    1  -0.0000877   0.0003694  -0.0002376   0.0002248  -0.0006143   0.0019809
    2   0.0000000   0.0000000  -0.0000000   0.0000000   0.0000000  -0.0000000
    3  -0.0002306   0.0006329  -0.0003404  -0.0001195   0.0000513   0.0007376
            7           8           9          10          11          12
    1  -0.0003964  -0.0000892  -0.0000706  -0.0002183  -0.0011314   0.0002705
    2   0.0000000   0.0000000  -0.0000000  -0.0000000  -0.0000000  -0.0000000
    3  -0.0002956   0.0002864  -0.0005456  -0.0009654   0.0009335  -0.0001446
 Max gradient component =       1.981E-03
 RMS gradient           =       5.149E-04
 Gradient time:  CPU 86.67 s  wall 14.56 s
 Geometry Optimization Parameters
   NAtoms,    NIC,     NZ,  NCons,   NDum,   NFix, NCnnct, MaxDiis
       12      78      12       0       0       0       0       0

 Cartesian Hessian Update
 Hessian updated using BFGS update


** GEOMETRY OPTIMIZATION IN DELOCALIZED INTERNAL COORDINATES **
   Searching for a Minimum

   Optimization Cycle:   4

                       Coordinates (Angstroms)
     ATOM                X               Y               Z
      1  C         0.0318488120    0.0000000000    0.0149913434
      2  C         0.0046911594    0.0000000000    1.4072621419
      3  C         1.2121026538    0.0000000000    2.1162743245
      4  C         2.4255352743    0.0000000000    1.4038135901
      5  C         2.4371273190    0.0000000000   -0.0016968449
      6  C         1.2240502896    0.0000000000   -0.7024775986
      7  F        -1.1303499726    0.0000000000   -0.6487652556
      8  Br       -1.7016332499    0.0000000000    2.2386977108
      9  I         1.2017520282    0.0000000000    4.2379237935
     10  Cl        3.9342294995    0.0000000000    2.2744409780
     11  I         4.2871592142    0.0000000000   -1.0553069485
     12  I         1.0621696870    0.0000000000   -2.8196172346
   Point Group: c1    Number of degrees of freedom:    30


   Energy is -24121.445883801

 Hessian updated using BFGS update

 16 Hessian modes will be used to form the next step
  Hessian Eigenvalues:
     0.120985    0.124422    0.136194    0.200193    0.239602    0.247858
     0.272196    0.329863    0.364096    0.426893    0.453082    0.461858
     0.464761    0.499020    0.530907    0.575212

 Minimum search - taking simple RFO step
 Searching for Lamda that Minimizes Along All modes
 Value Taken    Lamda =  -0.00004426
 Step Taken.  Stepsize is  0.012274

                             Maximum     Tolerance    Cnvgd?
         Gradient           0.001860      0.000300      NO
         Displacement       0.004968      0.001200      NO
         Energy change     -0.000139      0.000001      NO


 New Cartesian Coordinates Obtained by Inverse Iteration

 Displacement from previous Coordinates is:  0.024053
 ----------------------------------------------------------------
             Standard Nuclear Orientation (Angstroms)
    I     Atom           X                Y                Z
 ----------------------------------------------------------------
    1      C       0.0324946990     0.0000000000     0.0152698805
    2      C       0.0050943473     0.0000000000     1.4068514261
    3      C       1.2124473933     0.0000000000     2.1166365134
    4      C       2.4263011025     0.0000000000     1.4042173435
    5      C       2.4388390969     0.0000000000    -0.0028110342
    6      C       1.2235449373     0.0000000000    -0.7030753459
    7      F      -1.1297221444     0.0000000000    -0.6477642687
    8      Br     -1.7023340311     0.0000000000     2.2350535531
    9      I       1.2021067911     0.0000000000     4.2398767948
   10      Cl      3.9321171872     0.0000000000     2.2814073055
   11      I       4.2914447228     0.0000000000    -1.0608676855
   12      I       1.0563486127     0.0000000000    -2.8192544826
 ----------------------------------------------------------------
 Nuclear Repulsion Energy =        3551.50978600 hartrees
 There are      128 alpha and      128 beta electrons
 Applying Cartesian multipole field
    Component          Value
    ---------          -----
     (2,0,0)        1.00000E-11
     (0,2,0)        2.00000E-11
     (0,0,2)       -3.00000E-11
 Nucleus-field energy     =    -0.0000001316 hartrees
 Requested basis set is 6-311++G(d,p)
 There are 146 shells and 418 basis functions
 A cutoff of  1.0D-11 yielded   6392 shell pairs
 There are     58227 function pairs (     64917 Cartesian)
 Smallest overlap matrix eigenvalue = 7.92E-07

 Q-Chem warning in module stvman/mkSTV.C, line 318:

 Overlap eigenvalue is smaller than square root of threshold
 Use THRESH >= 12 to get rid of this warning

 Linear dependence detected in AO basis
 Tighter screening thresholds may be required for diffuse basis sets
 Use S2THRESH > 14 and THRESH = 14 in case of SCF convergence issues
 Number of orthogonalized atomic orbitals = 417
 Maximum deviation from orthogonality = 1.661E-10
 Guess MOs from SCF MO coefficient file

 -----------------------------------------------------------------------
  General SCF calculation program by
  Eric Jon Sundstrom, Paul Horn, Yuezhi Mao, Dmitri Zuev, Alec White,
  David Stuck, Shaama M.S., Shane Yost, Joonho Lee, David Small,
  Daniel Levine, Susi Lehtola, Hugh Burton, Evgeny Epifanovsky,
  Bang C. Huynh
 -----------------------------------------------------------------------
 Exchange:     0.2000 Hartree-Fock + 0.0800 Slater + 0.7200 B88
 Correlation:  0.1900 VWN1RPA + 0.8100 LYP
 Using SG-1 standard quadrature grid
 using 6 threads for integral computing
 -------------------------------------------------------
 OpenMP Integral computing Module                
 Release: version 2.0, May 2017, Q-Chem Inc. Pleasanton 
 -------------------------------------------------------
 A restricted SCF calculation will be
 performed using DIIS
 SCF converges when DIIS error is below 1.0e-08
 ---------------------------------------
  Cycle       Energy         DIIS error
 ---------------------------------------
    1  -24121.4458799296      4.18e-05  
    2  -24121.4458972397      1.76e-05  
    3  -24121.4458841504      2.92e-05  
    4  -24121.4459041848      3.09e-06  
    5  -24121.4459043691      7.79e-07  
    6  -24121.4459043788      3.50e-07  
    7  -24121.4459043814      1.73e-07  
    8  -24121.4459043815      3.01e-08  
    9  -24121.4459043823      1.27e-08  
   10  -24121.4459043846      5.48e-09  Convergence criterion met
 ---------------------------------------
 SCF time:   CPU 181.29s  wall 34.00s 
 SCF   energy in the final basis set =   -24121.4459043846
 Total energy in the final basis set =   -24121.4459043846

 --------------------------------------------------------------

                    Orbital Energies (a.u.)
 --------------------------------------------------------------

 Alpha MOs
 -- Occupied --
**************************-482.8593-176.3228-176.3217-176.3212-165.7267
********-165.7250-165.7244-165.7242-165.7233-165.7231-165.7228-165.7226
******** -62.5121 -56.3329 -56.3287 -56.3284 -35.8192 -35.8181 -35.8176
-31.3128 -31.3117 -31.3111 -31.3064 -31.3060 -31.3053 -31.3048 -31.3048
-31.3043 -24.7278 -22.9632 -22.9621 -22.9617 -22.9615 -22.9614 -22.9607
-22.9603 -22.9601 -22.9598 -22.9569 -22.9569 -22.9559 -22.9559 -22.9553
-22.9553 -10.3125 -10.2885 -10.2786 -10.2742 -10.2737 -10.2694  -9.4967
 -8.7210  -7.2616  -7.2515  -7.2506  -6.5533  -6.5393  -6.5384  -6.3685
 -6.3675  -6.3670  -4.7817  -4.7806  -4.7800  -4.7661  -4.7652  -4.7652
 -4.7646  -4.7641  -4.7637  -2.6641  -2.6602  -2.6596  -2.6483  -2.6483
 -2.0474  -2.0463  -2.0456  -2.0426  -2.0419  -2.0416  -2.0412  -2.0409
 -2.0404  -2.0285  -2.0285  -2.0276  -2.0274  -2.0271  -2.0269  -1.2731
 -0.9455  -0.8922  -0.8529  -0.7978  -0.7747  -0.7166  -0.6837  -0.6606
 -0.6407  -0.6109  -0.5662  -0.5603  -0.5155  -0.5015  -0.4503  -0.4453
 -0.4416  -0.4175  -0.4166  -0.3797  -0.3725  -0.3685  -0.3551  -0.3272
 -0.3189  -0.3054  -0.3031  -0.2918  -0.2767  -0.2653  -0.2603  -0.2601
 -- Virtual --
 -0.1055  -0.0734  -0.0680  -0.0597  -0.0460  -0.0148  -0.0030   0.0081
  0.0275   0.0331   0.0438   0.0525   0.0595   0.0652   0.0656   0.0748
  0.0749   0.0860   0.0899   0.0911   0.1008   0.1009   0.1120   0.1137
  0.1252   0.1309   0.1381   0.1484   0.1556   0.1580   0.1667   0.1721
  0.1773   0.1831   0.1870   0.1889   0.1955   0.2010   0.2115   0.2176
  0.2270   0.2302   0.2407   0.2505   0.2508   0.2579   0.2656   0.2714
  0.2833   0.3017   0.3113   0.3269   0.3466   0.3608   0.3767   0.3805
  0.3832   0.3853   0.3875   0.4013   0.4090   0.4111   0.4132   0.4147
  0.4225   0.4269   0.4336   0.4421   0.4634   0.4641   0.4818   0.4910
  0.4913   0.4940   0.5065   0.5093   0.5145   0.5319   0.5340   0.5507
  0.5543   0.5634   0.5731   0.5738   0.5942   0.6003   0.6074   0.6199
  0.6334   0.6516   0.6748   0.6849   0.6928   0.7138   0.7331   0.7539
  0.7616   0.7670   0.7753   0.7898   0.8156   0.8216   0.8385   0.8427
  0.8742   0.8883   0.9025   0.9253   0.9368   0.9412   0.9838   0.9935
  1.0012   1.0448   1.0823   1.0892   1.1077   1.1369   1.1673   1.1750
  1.1758   1.2076   1.2681   1.3155   1.3323   1.3368   1.3505   1.3574
  1.3680   1.4174   1.4185   1.4273   1.4491   1.4560   1.4669   1.4824
  1.4884   1.5293   1.5437   1.5592   1.5741   1.6213   1.7186   1.7227
  1.7522   1.7648   1.8088   1.8136   1.8388   1.8459   1.8992   2.0042
  2.0119   2.0192   2.0809   2.1345   2.1967   2.2103   2.2289   2.2487
  2.2502   2.2565   2.2901   2.3466   2.4343   2.4692   2.5434   2.5645
  2.6911   2.7016   2.7644   2.8098   2.8192   2.8723   2.9910   3.0341
  3.0637   3.0671   3.1176   3.1920   3.3756   3.3959   3.6202   3.7533
  3.7535   3.7931   3.8963   3.9432   3.9581   3.9594   3.9622   3.9790
  3.9880   3.9965   4.0104   4.0205   4.0263   4.0434   4.0569   4.0681
  4.0909   4.1202   4.1446   4.1807   4.2518   4.2560   4.2765   4.3096
  4.4015   4.4077   4.4749   4.5740   4.7975   4.8358   5.9919   6.0152
  6.0334   6.0802   6.0957   6.1209   6.1505   6.1561   6.1961   6.3027
  6.4375   6.6988   6.7427   7.5508   7.6723   7.7506   9.7619  23.2145
 23.7582  23.7700  23.9154  23.9325  24.0221  25.8134  26.2015  26.6032
 27.8447  27.8958  27.9620  28.3332  28.3508  28.3653  28.3938  28.4051
 28.4130  28.4313  28.4353  28.4574  28.5203  28.5263  28.5269  28.5380
 28.5412  28.5509  28.5549  28.5566  28.5655  28.5969  28.6152  28.6325
 28.6919  28.7228  28.7615  47.9787  66.7706 127.8762 127.8896 127.9007
127.9332 127.9420 127.9526 127.9660 127.9714 127.9914 151.6417 151.6866
151.7425 215.7543 289.7467 289.8682 289.97261020.79011901.80411901.8509
********
 --------------------------------------------------------------

          Ground-State Mulliken Net Atomic Charges

     Atom                 Charge (a.u.)
  ----------------------------------------
      1 C                    -0.558709
      2 C                     0.159892
      3 C                    -0.308989
      4 C                     0.448565
      5 C                    -0.492825
      6 C                     0.105489
      7 F                    -0.086488
      8 Br                   -0.145568
      9 I                     0.116959
     10 Cl                    0.542978
     11 I                     0.116031
     12 I                     0.102666
  ----------------------------------------
  Sum of atomic charges =     0.000000

 -----------------------------------------------------------------
                    Cartesian Multipole Moments
 -----------------------------------------------------------------
    Charge (ESU x 10^10)
                -0.0000
    Dipole Moment (Debye)
         X       0.5482      Y      -0.0000      Z       0.0230
       Tot       0.5486
    Quadrupole Moments (Debye-Ang)
        XX    -151.9515     XY      -0.0000     YY    -156.1492
        XZ      -3.5525     YZ      -0.0000     ZZ    -145.7058
    Octopole Moments (Debye-Ang^2)
       XXX    -693.9515    XXY      -0.0000    XYY    -243.7736
       YYY      -0.0000    XXZ    -108.1871    XYZ       0.0000
       YYZ    -101.8315    XZZ    -229.3358    YZZ       0.0000
       ZZZ    -285.0618
    Hexadecapole Moments (Debye-Ang^3)
      XXXX   -5475.2269   XXXY      -0.0000   XXYY   -1015.6960
      XYYY      -0.0000   YYYY    -201.5161   XXXZ    -135.7679
      XXYZ       0.0000   XYYZ      -6.1017   YYYZ      -0.0000
      XXZZ   -1901.6895   XYZZ       0.0000   YYZZ   -1060.2067
      XZZZ     -11.5467   YZZZ      -0.0000   ZZZZ   -5548.0634
 -----------------------------------------------------------------
 Calculating analytic gradient of the SCF energy
 Gradient of SCF Energy
            1           2           3           4           5           6
    1  -0.0000825   0.0000368  -0.0000135   0.0001133  -0.0001479   0.0003584
    2   0.0000000  -0.0000000   0.0000000  -0.0000000   0.0000000   0.0000000
    3  -0.0000900  -0.0000247  -0.0000946   0.0004201  -0.0002654   0.0002787
            7           8           9          10          11          12
    1  -0.0000578  -0.0000200   0.0001771  -0.0003566  -0.0000012  -0.0000061
    2   0.0000000   0.0000000  -0.0000000   0.0000000  -0.0000000  -0.0000000
    3  -0.0000705  -0.0000750  -0.0001288   0.0000999  -0.0000469  -0.0000026
 Max gradient component =       4.201E-04
 RMS gradient           =       1.410E-04
 Gradient time:  CPU 86.99 s  wall 14.61 s
 Geometry Optimization Parameters
   NAtoms,    NIC,     NZ,  NCons,   NDum,   NFix, NCnnct, MaxDiis
       12      78      12       0       0       0       0       0

 Cartesian Hessian Update
 Hessian updated using BFGS update


** GEOMETRY OPTIMIZATION IN DELOCALIZED INTERNAL COORDINATES **
   Searching for a Minimum

   Optimization Cycle:   5

                       Coordinates (Angstroms)
     ATOM                X               Y               Z
      1  C         0.0324946990    0.0000000000    0.0152698805
      2  C         0.0050943473    0.0000000000    1.4068514261
      3  C         1.2124473933    0.0000000000    2.1166365134
      4  C         2.4263011025    0.0000000000    1.4042173435
      5  C         2.4388390969    0.0000000000   -0.0028110342
      6  C         1.2235449373    0.0000000000   -0.7030753459
      7  F        -1.1297221444    0.0000000000   -0.6477642687
      8  Br       -1.7023340311    0.0000000000    2.2350535531
      9  I         1.2021067911    0.0000000000    4.2398767948
     10  Cl        3.9321171872    0.0000000000    2.2814073055
     11  I         4.2914447228    0.0000000000   -1.0608676855
     12  I         1.0563486127    0.0000000000   -2.8192544826
   Point Group: c1    Number of degrees of freedom:    30


   Energy is -24121.445904385

 Hessian updated using BFGS update

 17 Hessian modes will be used to form the next step
  Hessian Eigenvalues:
     0.121252    0.123386    0.128839    0.200228    0.234622    0.245674
     0.248171    0.317344    0.325383    0.365158    0.426983    0.440591
     0.459376    0.463822    0.511477    0.550540    0.573042

 Minimum search - taking simple RFO step
 Searching for Lamda that Minimizes Along All modes
 Value Taken    Lamda =  -0.00000368
 Step Taken.  Stepsize is  0.003724

                             Maximum     Tolerance    Cnvgd?
         Gradient           0.000782      0.000300      NO
         Displacement       0.002283      0.001200      NO
         Energy change     -0.000021      0.000001      NO


 New Cartesian Coordinates Obtained by Inverse Iteration

 Displacement from previous Coordinates is:  0.008702
 ----------------------------------------------------------------
             Standard Nuclear Orientation (Angstroms)
    I     Atom           X                Y                Z
 ----------------------------------------------------------------
    1      C       0.0326690970     0.0000000000     0.0154739187
    2      C       0.0053952354     0.0000000000     1.4070002593
    3      C       1.2126318026     0.0000000000     2.1170199660
    4      C       2.4266188258     0.0000000000     1.4040143075
    5      C       2.4388454747     0.0000000000    -0.0029629116
    6      C       1.2232487281     0.0000000000    -0.7034599488
    7      F      -1.1296701732     0.0000000000    -0.6471311179
    8      Br     -1.7020062956     0.0000000000     2.2352871774
    9      I       1.1988500368     0.0000000000     4.2409334706
   10      Cl      3.9339769575     0.0000000000     2.2794636654
   11      I       4.2921504497     0.0000000000    -1.0604851242
   12      I       1.0559725756     0.0000000000    -2.8196136625
 ----------------------------------------------------------------
 Nuclear Repulsion Energy =        3551.08466391 hartrees
 There are      128 alpha and      128 beta electrons
 Applying Cartesian multipole field
    Component          Value
    ---------          -----
     (2,0,0)        1.00000E-11
     (0,2,0)        2.00000E-11
     (0,0,2)       -3.00000E-11
 Nucleus-field energy     =    -0.0000001317 hartrees
 Requested basis set is 6-311++G(d,p)
 There are 146 shells and 418 basis functions
 A cutoff of  1.0D-11 yielded   6392 shell pairs
 There are     58227 function pairs (     64917 Cartesian)
 Smallest overlap matrix eigenvalue = 7.92E-07

 Q-Chem warning in module stvman/mkSTV.C, line 318:

 Overlap eigenvalue is smaller than square root of threshold
 Use THRESH >= 12 to get rid of this warning

 Linear dependence detected in AO basis
 Tighter screening thresholds may be required for diffuse basis sets
 Use S2THRESH > 14 and THRESH = 14 in case of SCF convergence issues
 Number of orthogonalized atomic orbitals = 417
 Maximum deviation from orthogonality = 1.744E-10
 Guess MOs from SCF MO coefficient file

 -----------------------------------------------------------------------
  General SCF calculation program by
  Eric Jon Sundstrom, Paul Horn, Yuezhi Mao, Dmitri Zuev, Alec White,
  David Stuck, Shaama M.S., Shane Yost, Joonho Lee, David Small,
  Daniel Levine, Susi Lehtola, Hugh Burton, Evgeny Epifanovsky,
  Bang C. Huynh
 -----------------------------------------------------------------------
 Exchange:     0.2000 Hartree-Fock + 0.0800 Slater + 0.7200 B88
 Correlation:  0.1900 VWN1RPA + 0.8100 LYP
 Using SG-1 standard quadrature grid
 using 6 threads for integral computing
 -------------------------------------------------------
 OpenMP Integral computing Module                
 Release: version 2.0, May 2017, Q-Chem Inc. Pleasanton 
 -------------------------------------------------------
 A restricted SCF calculation will be
 performed using DIIS
 SCF converges when DIIS error is below 1.0e-08
 ---------------------------------------
  Cycle       Energy         DIIS error
 ---------------------------------------
    1  -24121.4459013642      1.76e-05  
    2  -24121.4459047857      3.89e-06  
    3  -24121.4459041419      6.52e-06  
    4  -24121.4459050892      1.31e-06  
    5  -24121.4459051285      3.35e-07  
    6  -24121.4459051317      1.02e-07  
    7  -24121.4459051298      2.91e-08  
    8  -24121.4459051312      1.89e-08  
    9  -24121.4459051325      4.05e-09  Convergence criterion met
 ---------------------------------------
 SCF time:   CPU 162.85s  wall 30.00s 
 SCF   energy in the final basis set =   -24121.4459051325
 Total energy in the final basis set =   -24121.4459051325

 --------------------------------------------------------------

                    Orbital Energies (a.u.)
 --------------------------------------------------------------

 Alpha MOs
 -- Occupied --
**************************-482.8593-176.3228-176.3217-176.3211-165.7267
********-165.7250-165.7244-165.7243-165.7234-165.7232-165.7228-165.7226
******** -62.5121 -56.3329 -56.3287 -56.3284 -35.8193 -35.8182 -35.8176
-31.3128 -31.3117 -31.3111 -31.3064 -31.3060 -31.3054 -31.3049 -31.3048
-31.3043 -24.7278 -22.9632 -22.9621 -22.9617 -22.9615 -22.9615 -22.9607
-22.9603 -22.9601 -22.9597 -22.9570 -22.9570 -22.9559 -22.9559 -22.9553
-22.9553 -10.3125 -10.2886 -10.2786 -10.2742 -10.2738 -10.2694  -9.4966
 -8.7210  -7.2616  -7.2515  -7.2506  -6.5533  -6.5393  -6.5384  -6.3686
 -6.3675  -6.3670  -4.7817  -4.7806  -4.7800  -4.7661  -4.7653  -4.7652
 -4.7646  -4.7642  -4.7637  -2.6641  -2.6602  -2.6596  -2.6483  -2.6483
 -2.0474  -2.0463  -2.0455  -2.0426  -2.0420  -2.0417  -2.0412  -2.0409
 -2.0404  -2.0285  -2.0285  -2.0276  -2.0275  -2.0271  -2.0269  -1.2732
 -0.9454  -0.8921  -0.8528  -0.7977  -0.7747  -0.7166  -0.6836  -0.6606
 -0.6407  -0.6110  -0.5661  -0.5603  -0.5155  -0.5015  -0.4502  -0.4453
 -0.4415  -0.4175  -0.4165  -0.3797  -0.3725  -0.3684  -0.3551  -0.3273
 -0.3189  -0.3054  -0.3030  -0.2919  -0.2767  -0.2653  -0.2604  -0.2602
 -- Virtual --
 -0.1056  -0.0735  -0.0681  -0.0597  -0.0460  -0.0148  -0.0030   0.0080
  0.0275   0.0331   0.0438   0.0525   0.0595   0.0651   0.0656   0.0748
  0.0749   0.0860   0.0899   0.0912   0.1008   0.1009   0.1120   0.1136
  0.1252   0.1309   0.1381   0.1484   0.1555   0.1580   0.1667   0.1721
  0.1773   0.1831   0.1870   0.1890   0.1954   0.2010   0.2114   0.2176
  0.2270   0.2302   0.2407   0.2505   0.2508   0.2579   0.2656   0.2713
  0.2833   0.3016   0.3112   0.3269   0.3466   0.3608   0.3765   0.3806
  0.3832   0.3852   0.3876   0.4013   0.4089   0.4111   0.4132   0.4148
  0.4223   0.4269   0.4335   0.4421   0.4633   0.4640   0.4818   0.4909
  0.4914   0.4939   0.5065   0.5093   0.5144   0.5319   0.5340   0.5507
  0.5542   0.5634   0.5731   0.5739   0.5942   0.6003   0.6073   0.6199
  0.6335   0.6516   0.6748   0.6848   0.6929   0.7138   0.7329   0.7539
  0.7615   0.7668   0.7753   0.7896   0.8155   0.8216   0.8385   0.8427
  0.8743   0.8884   0.9025   0.9252   0.9368   0.9411   0.9839   0.9936
  1.0009   1.0448   1.0821   1.0891   1.1079   1.1364   1.1673   1.1749
  1.1757   1.2075   1.2680   1.3154   1.3323   1.3370   1.3506   1.3574
  1.3680   1.4174   1.4184   1.4273   1.4491   1.4559   1.4667   1.4823
  1.4882   1.5292   1.5438   1.5590   1.5742   1.6212   1.7185   1.7227
  1.7521   1.7648   1.8087   1.8135   1.8386   1.8460   1.8991   2.0041
  2.0118   2.0191   2.0806   2.1344   2.1965   2.2103   2.2288   2.2487
  2.2500   2.2562   2.2901   2.3464   2.4342   2.4691   2.5432   2.5644
  2.6911   2.7015   2.7643   2.8097   2.8192   2.8722   2.9909   3.0340
  3.0635   3.0670   3.1175   3.1918   3.3757   3.3956   3.6199   3.7532
  3.7535   3.7929   3.8963   3.9432   3.9581   3.9594   3.9622   3.9790
  3.9880   3.9965   4.0103   4.0205   4.0263   4.0433   4.0569   4.0683
  4.0908   4.1202   4.1443   4.1807   4.2517   4.2560   4.2765   4.3096
  4.4015   4.4076   4.4746   4.5739   4.7972   4.8358   5.9919   6.0152
  6.0333   6.0803   6.0957   6.1207   6.1504   6.1558   6.1959   6.3027
  6.4375   6.6989   6.7428   7.5507   7.6722   7.7506   9.7618  23.2145
 23.7577  23.7700  23.9150  23.9320  24.0219  25.8134  26.2013  26.6027
 27.8447  27.8955  27.9619  28.3332  28.3508  28.3652  28.3938  28.4052
 28.4129  28.4312  28.4352  28.4573  28.5203  28.5263  28.5269  28.5380
 28.5412  28.5509  28.5548  28.5566  28.5655  28.5969  28.6151  28.6325
 28.6919  28.7227  28.7615  47.9787  66.7706 127.8761 127.8895 127.9007
127.9333 127.9420 127.9525 127.9659 127.9713 127.9913 151.6417 151.6863
151.7424 215.7542 289.7467 289.8681 289.97261020.79011901.80411901.8506
********
 --------------------------------------------------------------

          Ground-State Mulliken Net Atomic Charges

     Atom                 Charge (a.u.)
  ----------------------------------------
      1 C                    -0.558221
      2 C                     0.157067
      3 C                    -0.312327
      4 C                     0.450542
      5 C                    -0.489660
      6 C                     0.105888
      7 F                    -0.086416
      8 Br                   -0.145671
      9 I                     0.117080
     10 Cl                    0.542907
     11 I                     0.116024
     12 I                     0.102786
  ----------------------------------------
  Sum of atomic charges =     0.000000

 -----------------------------------------------------------------
                    Cartesian Multipole Moments
 -----------------------------------------------------------------
    Charge (ESU x 10^10)
                -0.0000
    Dipole Moment (Debye)
         X       0.5431      Y      -0.0000      Z       0.0227
       Tot       0.5435
    Quadrupole Moments (Debye-Ang)
        XX    -151.9628     XY      -0.0000     YY    -156.1526
        XZ      -3.5765     YZ      -0.0000     ZZ    -145.6981
    Octopole Moments (Debye-Ang^2)
       XXX    -693.7722    XXY      -0.0000    XYY    -243.7354
       YYY      -0.0000    XXZ    -108.2635    XYZ      -0.0000
       YYZ    -101.8513    XZZ    -229.4699    YZZ      -0.0000
       ZZZ    -285.0642
    Hexadecapole Moments (Debye-Ang^3)
      XXXX   -5475.2907   XXXY      -0.0000   XXYY   -1015.8288
      XYYY      -0.0000   YYYY    -201.5233   XXXZ    -134.8526
      XXYZ      -0.0000   XYYZ      -5.7712   YYYZ      -0.0000
      XXZZ   -1902.5719   XYZZ      -0.0000   YYZZ   -1060.4230
      XZZZ     -11.3602   YZZZ      -0.0000   ZZZZ   -5548.7040
 -----------------------------------------------------------------
 Calculating analytic gradient of the SCF energy
 Gradient of SCF Energy
            1           2           3           4           5           6
    1  -0.0000540  -0.0000236  -0.0000961   0.0001503   0.0000031   0.0000323
    2   0.0000000  -0.0000000  -0.0000000  -0.0000000   0.0000000  -0.0000000
    3   0.0000072  -0.0001252  -0.0000030   0.0002007  -0.0001224   0.0000815
            7           8           9          10          11          12
    1   0.0000534   0.0000247  -0.0002125   0.0000168   0.0001250  -0.0000194
    2  -0.0000000  -0.0000000  -0.0000000   0.0000000  -0.0000000   0.0000000
    3   0.0000062  -0.0000210   0.0001076  -0.0001203   0.0000413  -0.0000526
 Max gradient component =       2.125E-04
 RMS gradient           =       7.636E-05
 Gradient time:  CPU 86.69 s  wall 14.56 s
 Geometry Optimization Parameters
   NAtoms,    NIC,     NZ,  NCons,   NDum,   NFix, NCnnct, MaxDiis
       12      78      12       0       0       0       0       0

 Cartesian Hessian Update
 Hessian updated using BFGS update


** GEOMETRY OPTIMIZATION IN DELOCALIZED INTERNAL COORDINATES **
   Searching for a Minimum

   Optimization Cycle:   6

                       Coordinates (Angstroms)
     ATOM                X               Y               Z
      1  C         0.0326690970    0.0000000000    0.0154739187
      2  C         0.0053952354    0.0000000000    1.4070002593
      3  C         1.2126318026    0.0000000000    2.1170199660
      4  C         2.4266188258    0.0000000000    1.4040143075
      5  C         2.4388454747    0.0000000000   -0.0029629116
      6  C         1.2232487281    0.0000000000   -0.7034599488
      7  F        -1.1296701732    0.0000000000   -0.6471311179
      8  Br       -1.7020062956    0.0000000000    2.2352871774
      9  I         1.1988500368    0.0000000000    4.2409334706
     10  Cl        3.9339769575    0.0000000000    2.2794636654
     11  I         4.2921504497    0.0000000000   -1.0604851242
     12  I         1.0559725756    0.0000000000   -2.8196136625
   Point Group: c1    Number of degrees of freedom:    30


   Energy is -24121.445905132

 Hessian updated using BFGS update

 18 Hessian modes will be used to form the next step
  Hessian Eigenvalues:
     0.120658    0.124657    0.135955    0.200142    0.225054    0.243391
     0.249522    0.261259    0.316266    0.359738    0.412698    0.433872
     0.455003    0.462246    0.482802    0.529553    0.570442    0.585202

 Minimum search - taking simple RFO step
 Searching for Lamda that Minimizes Along All modes
 Value Taken    Lamda =  -0.00000119
 Step Taken.  Stepsize is  0.001694

                             Maximum     Tolerance    Cnvgd?
         Gradient           0.000410      0.000300      NO
         Displacement       0.000827      0.001200     YES
         Energy change     -0.000001      0.000001     YES


 New Cartesian Coordinates Obtained by Inverse Iteration

 Displacement from previous Coordinates is:  0.004187
 ----------------------------------------------------------------
             Standard Nuclear Orientation (Angstroms)
    I     Atom           X                Y                Z
 ----------------------------------------------------------------
    1      C       0.0325396844     0.0000000000     0.0154272992
    2      C       0.0052118512     0.0000000000     1.4070686175
    3      C       1.2125645278     0.0000000000     2.1169224434
    4      C       2.4263302743     0.0000000000     1.4038959465
    5      C       2.4386161312     0.0000000000    -0.0028852371
    6      C       1.2231534311     0.0000000000    -0.7034944230
    7      F      -1.1297668098     0.0000000000    -0.6472904669
    8      Br     -1.7022884953     0.0000000000     2.2352758040
    9      I       1.2004431359     0.0000000000     4.2405695030
   10      Cl      3.9333921312     0.0000000000     2.2800182226
   11      I       4.2915701984     0.0000000000    -1.0604094989
   12      I       1.0569166540     0.0000000000    -2.8195582103
 ----------------------------------------------------------------
 Nuclear Repulsion Energy =        3551.32953442 hartrees
 There are      128 alpha and      128 beta electrons
 Applying Cartesian multipole field
    Component          Value
    ---------          -----
     (2,0,0)        1.00000E-11
     (0,2,0)        2.00000E-11
     (0,0,2)       -3.00000E-11
 Nucleus-field energy     =    -0.0000001317 hartrees
 Requested basis set is 6-311++G(d,p)
 There are 146 shells and 418 basis functions
 A cutoff of  1.0D-11 yielded   6392 shell pairs
 There are     58227 function pairs (     64917 Cartesian)
 Smallest overlap matrix eigenvalue = 7.92E-07

 Q-Chem warning in module stvman/mkSTV.C, line 318:

 Overlap eigenvalue is smaller than square root of threshold
 Use THRESH >= 12 to get rid of this warning

 Linear dependence detected in AO basis
 Tighter screening thresholds may be required for diffuse basis sets
 Use S2THRESH > 14 and THRESH = 14 in case of SCF convergence issues
 Number of orthogonalized atomic orbitals = 417
 Maximum deviation from orthogonality = 1.808E-10
 Guess MOs from SCF MO coefficient file

 -----------------------------------------------------------------------
  General SCF calculation program by
  Eric Jon Sundstrom, Paul Horn, Yuezhi Mao, Dmitri Zuev, Alec White,
  David Stuck, Shaama M.S., Shane Yost, Joonho Lee, David Small,
  Daniel Levine, Susi Lehtola, Hugh Burton, Evgeny Epifanovsky,
  Bang C. Huynh
 -----------------------------------------------------------------------
 Exchange:     0.2000 Hartree-Fock + 0.0800 Slater + 0.7200 B88
 Correlation:  0.1900 VWN1RPA + 0.8100 LYP
 Using SG-1 standard quadrature grid
 using 6 threads for integral computing
 -------------------------------------------------------
 OpenMP Integral computing Module                
 Release: version 2.0, May 2017, Q-Chem Inc. Pleasanton 
 -------------------------------------------------------
 A restricted SCF calculation will be
 performed using DIIS
 SCF converges when DIIS error is below 1.0e-08
 ---------------------------------------
  Cycle       Energy         DIIS error
 ---------------------------------------
    1  -24121.4459052297      5.68e-06  
    2  -24121.4459056531      2.15e-06  
    3  -24121.4459054516      3.61e-06  
    4  -24121.4459057599      4.48e-07  
    5  -24121.4459057644      1.29e-07  
    6  -24121.4459057637      6.00e-08  
    7  -24121.4459057645      2.54e-08  
    8  -24121.4459057651      5.22e-09  Convergence criterion met
 ---------------------------------------
 SCF time:   CPU 147.10s  wall 28.00s 
 SCF   energy in the final basis set =   -24121.4459057651
 Total energy in the final basis set =   -24121.4459057651

 --------------------------------------------------------------

                    Orbital Energies (a.u.)
 --------------------------------------------------------------

 Alpha MOs
 -- Occupied --
**************************-482.8593-176.3228-176.3217-176.3211-165.7267
********-165.7250-165.7245-165.7243-165.7234-165.7232-165.7228-165.7226
******** -62.5121 -56.3329 -56.3287 -56.3284 -35.8193 -35.8182 -35.8176
-31.3128 -31.3117 -31.3111 -31.3064 -31.3060 -31.3054 -31.3048 -31.3048
-31.3043 -24.7278 -22.9632 -22.9621 -22.9618 -22.9615 -22.9615 -22.9607
-22.9603 -22.9601 -22.9597 -22.9570 -22.9570 -22.9559 -22.9559 -22.9553
-22.9553 -10.3125 -10.2885 -10.2786 -10.2742 -10.2738 -10.2694  -9.4966
 -8.7210  -7.2615  -7.2514  -7.2506  -6.5534  -6.5393  -6.5384  -6.3686
 -6.3675  -6.3670  -4.7817  -4.7806  -4.7800  -4.7661  -4.7653  -4.7652
 -4.7646  -4.7642  -4.7637  -2.6641  -2.6602  -2.6596  -2.6483  -2.6483
 -2.0474  -2.0463  -2.0455  -2.0426  -2.0420  -2.0417  -2.0412  -2.0409
 -2.0404  -2.0285  -2.0285  -2.0276  -2.0275  -2.0271  -2.0269  -1.2732
 -0.9455  -0.8921  -0.8528  -0.7977  -0.7747  -0.7166  -0.6837  -0.6607
 -0.6407  -0.6110  -0.5661  -0.5602  -0.5155  -0.5015  -0.4502  -0.4453
 -0.4415  -0.4175  -0.4165  -0.3797  -0.3726  -0.3685  -0.3551  -0.3273
 -0.3189  -0.3054  -0.3031  -0.2919  -0.2767  -0.2653  -0.2603  -0.2601
 -- Virtual --
 -0.1056  -0.0735  -0.0680  -0.0597  -0.0460  -0.0148  -0.0030   0.0080
  0.0275   0.0331   0.0438   0.0525   0.0595   0.0651   0.0656   0.0748
  0.0749   0.0860   0.0899   0.0911   0.1008   0.1009   0.1120   0.1137
  0.1252   0.1309   0.1381   0.1484   0.1556   0.1580   0.1667   0.1721
  0.1774   0.1831   0.1870   0.1889   0.1954   0.2010   0.2115   0.2176
  0.2270   0.2302   0.2407   0.2505   0.2508   0.2579   0.2656   0.2714
  0.2833   0.3016   0.3112   0.3269   0.3466   0.3608   0.3766   0.3805
  0.3831   0.3853   0.3876   0.4013   0.4089   0.4111   0.4132   0.4148
  0.4224   0.4269   0.4335   0.4422   0.4633   0.4640   0.4818   0.4909
  0.4914   0.4940   0.5065   0.5093   0.5145   0.5319   0.5340   0.5507
  0.5543   0.5634   0.5731   0.5739   0.5942   0.6003   0.6073   0.6199
  0.6335   0.6516   0.6748   0.6848   0.6928   0.7138   0.7330   0.7539
  0.7616   0.7669   0.7753   0.7898   0.8156   0.8216   0.8385   0.8427
  0.8743   0.8883   0.9026   0.9252   0.9368   0.9411   0.9838   0.9936
  1.0010   1.0449   1.0821   1.0891   1.1079   1.1366   1.1673   1.1749
  1.1757   1.2075   1.2680   1.3154   1.3323   1.3371   1.3505   1.3574
  1.3680   1.4174   1.4185   1.4272   1.4491   1.4559   1.4669   1.4824
  1.4883   1.5292   1.5439   1.5591   1.5743   1.6212   1.7185   1.7227
  1.7521   1.7648   1.8087   1.8136   1.8387   1.8460   1.8991   2.0041
  2.0118   2.0191   2.0807   2.1344   2.1966   2.2102   2.2288   2.2487
  2.2501   2.2563   2.2901   2.3465   2.4342   2.4692   2.5433   2.5644
  2.6911   2.7015   2.7643   2.8098   2.8192   2.8722   2.9909   3.0341
  3.0636   3.0670   3.1175   3.1918   3.3758   3.3956   3.6200   3.7532
  3.7535   3.7930   3.8964   3.9432   3.9581   3.9594   3.9622   3.9789
  3.9880   3.9965   4.0104   4.0205   4.0263   4.0434   4.0569   4.0683
  4.0909   4.1202   4.1444   4.1808   4.2517   4.2560   4.2765   4.3095
  4.4015   4.4077   4.4747   4.5740   4.7973   4.8358   5.9919   6.0152
  6.0334   6.0802   6.0958   6.1208   6.1505   6.1559   6.1961   6.3027
  6.4375   6.6988   6.7428   7.5507   7.6722   7.7506   9.7618  23.2145
 23.7578  23.7701  23.9154  23.9321  24.0219  25.8134  26.2013  26.6028
 27.8447  27.8956  27.9620  28.3332  28.3508  28.3653  28.3938  28.4051
 28.4129  28.4313  28.4352  28.4574  28.5203  28.5263  28.5269  28.5380
 28.5412  28.5509  28.5549  28.5566  28.5655  28.5969  28.6151  28.6325
 28.6919  28.7227  28.7615  47.9786  66.7706 127.8761 127.8896 127.9007
127.9332 127.9420 127.9525 127.9660 127.9713 127.9914 151.6418 151.6864
151.7425 215.7542 289.7467 289.8681 289.97261020.79011901.80411901.8507
********
 --------------------------------------------------------------

          Ground-State Mulliken Net Atomic Charges

     Atom                 Charge (a.u.)
  ----------------------------------------
      1 C                    -0.558644
      2 C                     0.158235
      3 C                    -0.311676
      4 C                     0.450424
      5 C                    -0.491324
      6 C                     0.106338
      7 F                    -0.086475
      8 Br                   -0.145603
      9 I                     0.117074
     10 Cl                    0.542839
     11 I                     0.116021
     12 I                     0.102793
  ----------------------------------------
  Sum of atomic charges =     0.000000

 -----------------------------------------------------------------
                    Cartesian Multipole Moments
 -----------------------------------------------------------------
    Charge (ESU x 10^10)
                -0.0000
    Dipole Moment (Debye)
         X       0.5446      Y      -0.0000      Z       0.0217
       Tot       0.5451
    Quadrupole Moments (Debye-Ang)
        XX    -151.9640     XY      -0.0000     YY    -156.1509
        XZ      -3.5725     YZ      -0.0000     ZZ    -145.6972
    Octopole Moments (Debye-Ang^2)
       XXX    -693.9322    XXY      -0.0000    XYY    -243.7678
       YYY      -0.0000    XXZ    -108.2474    XYZ      -0.0000
       YYZ    -101.8501    XZZ    -229.4138    YZZ      -0.0000
       ZZZ    -285.0831
    Hexadecapole Moments (Debye-Ang^3)
      XXXX   -5475.4839   XXXY      -0.0000   XXYY   -1015.7863
      XYYY       0.0000   YYYY    -201.5187   XXXZ    -135.2018
      XXYZ      -0.0000   XYYZ      -5.8981   YYYZ      -0.0000
      XXZZ   -1902.2407   XYZZ      -0.0000   YYZZ   -1060.3411
      XZZZ     -11.4562   YZZZ      -0.0000   ZZZZ   -5548.3679
 -----------------------------------------------------------------
 Calculating analytic gradient of the SCF energy
 Gradient of SCF Energy
            1           2           3           4           5           6
    1  -0.0000362  -0.0000229  -0.0000099   0.0000387  -0.0000410   0.0000930
    2  -0.0000000   0.0000000  -0.0000000   0.0000000  -0.0000000   0.0000000
    3  -0.0000239  -0.0000449  -0.0000269   0.0001093  -0.0000528   0.0000542
            7           8           9          10          11          12
    1   0.0000338  -0.0000285  -0.0000444  -0.0000442   0.0000193   0.0000424
    2   0.0000000   0.0000000  -0.0000000  -0.0000000  -0.0000000  -0.0000000
    3  -0.0000124  -0.0000372   0.0000246  -0.0000013   0.0000399  -0.0000288
 Max gradient component =       1.093E-04
 RMS gradient           =       3.627E-05
 Gradient time:  CPU 86.67 s  wall 14.56 s
 Geometry Optimization Parameters
   NAtoms,    NIC,     NZ,  NCons,   NDum,   NFix, NCnnct, MaxDiis
       12      78      12       0       0       0       0       0

 Cartesian Hessian Update
 Hessian updated using BFGS update


** GEOMETRY OPTIMIZATION IN DELOCALIZED INTERNAL COORDINATES **
   Searching for a Minimum

   Optimization Cycle:   7

                       Coordinates (Angstroms)
     ATOM                X               Y               Z
      1  C         0.0325396844    0.0000000000    0.0154272992
      2  C         0.0052118512    0.0000000000    1.4070686175
      3  C         1.2125645278    0.0000000000    2.1169224434
      4  C         2.4263302743    0.0000000000    1.4038959465
      5  C         2.4386161312    0.0000000000   -0.0028852371
      6  C         1.2231534311    0.0000000000   -0.7034944230
      7  F        -1.1297668098    0.0000000000   -0.6472904669
      8  Br       -1.7022884953    0.0000000000    2.2352758040
      9  I         1.2004431359    0.0000000000    4.2405695030
     10  Cl        3.9333921312    0.0000000000    2.2800182226
     11  I         4.2915701984    0.0000000000   -1.0604094989
     12  I         1.0569166540    0.0000000000   -2.8195582103
   Point Group: c1    Number of degrees of freedom:    30


   Energy is -24121.445905765

 Hessian updated using BFGS update

 19 Hessian modes will be used to form the next step
  Hessian Eigenvalues:
     0.118866    0.124026    0.134298    0.200285    0.218967    0.242082
     0.249430    0.249888    0.267708    0.313708    0.359530    0.402628
     0.427161    0.456738    0.460569    0.493570    0.525488    0.571018
     0.593897

 Minimum search - taking simple RFO step
 Searching for Lamda that Minimizes Along All modes
 Value Taken    Lamda =   0.00000000
 Step Taken.  Stepsize is  0.000489

                             Maximum     Tolerance    Cnvgd?
         Gradient           0.000063      0.000300     YES
         Displacement       0.000248      0.001200     YES
         Energy change     -0.000001      0.000001     YES


                       Distance Matrix (Angstroms)
             C (  1)   C (  2)   C (  3)   C (  4)   C (  5)   C (  6)
   C (  2)  1.391910
   C (  3)  2.410133  1.400569
   C (  4)  2.767323  2.421121  1.407705
   C (  5)  2.406146  2.812370  2.448834  1.406835
   C (  6)  1.390831  2.436772  2.820437  2.426670  1.402927
   F (  7)  1.337965  2.347034  3.623174  4.105264  3.626102  2.353591
   Br(  8)  2.817331  1.897758  2.917255  4.211494  4.707064  4.146635
   I (  9)  4.383586  3.075273  2.123682  3.090229  4.420405  4.944116
   Cl( 10)  4.510546  4.024008  2.725711  1.743223  2.728737  4.030725
   I ( 11)  4.392808  4.945838  4.424445  3.090618  2.133494  3.089105
   I ( 12)  3.014381  4.355509  4.938934  4.439917  3.137314  2.122583
             F (  7)   Br(  8)   I (  9)   Cl( 10)   I ( 11)
   Br(  8)  2.938872
   I (  9)  5.414892  3.528038
   Cl( 10)  5.848480  5.635858  3.363446
   I ( 11)  5.437055  6.840167  6.136403  3.359576
   I ( 12)  3.082261  5.758868  7.061586  5.854895  3.682063

 Final energy is   -24121.445905765133     


 ******************************
 **  OPTIMIZATION CONVERGED  **
 ******************************

                       Coordinates (Angstroms)
     ATOM                X               Y               Z
      1  C         0.0325396844    0.0000000000    0.0154272992
      2  C         0.0052118512    0.0000000000    1.4070686175
      3  C         1.2125645278    0.0000000000    2.1169224434
      4  C         2.4263302743    0.0000000000    1.4038959465
      5  C         2.4386161312    0.0000000000   -0.0028852371
      6  C         1.2231534311    0.0000000000   -0.7034944230
      7  F        -1.1297668098    0.0000000000   -0.6472904669
      8  Br       -1.7022884953    0.0000000000    2.2352758040
      9  I         1.2004431359    0.0000000000    4.2405695030
     10  Cl        3.9333921312    0.0000000000    2.2800182226
     11  I         4.2915701984    0.0000000000   -1.0604094989
     12  I         1.0569166540    0.0000000000   -2.8195582103

Z-matrix Print:
$molecule
0 1
I 
C  1 2.133494
C  2 1.402927 1 120.325854
C  3 1.390831 2 118.915661 1 -180.000000 0
F  4 1.337965 3 119.184698 2 -180.000000 0
C  4 1.391910 3 122.249587 2 -0.000000 0
C  6 1.400569 4 119.328096 3 -0.000000 0
C  2 1.406835 1 120.214784 3 -180.000000 0
Cl 8 1.743223 2 119.670978 1 -0.000000 0
Br 6 1.897758 4 117.000253 3 -180.000000 0
I  3 2.122583 2 124.451630 1 -0.000000 0
I  7 2.123682 6 120.126045 4 -180.000000 0
$end


 --------------------------------------------------------------

                    Orbital Energies (a.u.)
 --------------------------------------------------------------

 Alpha MOs
 -- Occupied --
**************************-482.8593-176.3228-176.3217-176.3211-165.7267
********-165.7250-165.7245-165.7243-165.7234-165.7232-165.7228-165.7226
******** -62.5121 -56.3329 -56.3287 -56.3284 -35.8193 -35.8182 -35.8176
-31.3128 -31.3117 -31.3111 -31.3064 -31.3060 -31.3054 -31.3048 -31.3048
-31.3043 -24.7278 -22.9632 -22.9621 -22.9618 -22.9615 -22.9615 -22.9607
-22.9603 -22.9601 -22.9597 -22.9570 -22.9570 -22.9559 -22.9559 -22.9553
-22.9553 -10.3125 -10.2885 -10.2786 -10.2742 -10.2738 -10.2694  -9.4966
 -8.7210  -7.2615  -7.2514  -7.2506  -6.5534  -6.5393  -6.5384  -6.3686
 -6.3675  -6.3670  -4.7817  -4.7806  -4.7800  -4.7661  -4.7653  -4.7652
 -4.7646  -4.7642  -4.7637  -2.6641  -2.6602  -2.6596  -2.6483  -2.6483
 -2.0474  -2.0463  -2.0455  -2.0426  -2.0420  -2.0417  -2.0412  -2.0409
 -2.0404  -2.0285  -2.0285  -2.0276  -2.0275  -2.0271  -2.0269  -1.2732
 -0.9455  -0.8921  -0.8528  -0.7977  -0.7747  -0.7166  -0.6837  -0.6607
 -0.6407  -0.6110  -0.5661  -0.5602  -0.5155  -0.5015  -0.4502  -0.4453
 -0.4415  -0.4175  -0.4165  -0.3797  -0.3726  -0.3685  -0.3551  -0.3273
 -0.3189  -0.3054  -0.3031  -0.2919  -0.2767  -0.2653  -0.2603  -0.2601
 -- Virtual --
 -0.1056  -0.0735  -0.0680  -0.0597  -0.0460  -0.0148  -0.0030   0.0080
  0.0275   0.0331   0.0438   0.0525   0.0595   0.0651   0.0656   0.0748
  0.0749   0.0860   0.0899   0.0911   0.1008   0.1009   0.1120   0.1137
  0.1252   0.1309   0.1381   0.1484   0.1556   0.1580   0.1667   0.1721
  0.1774   0.1831   0.1870   0.1889   0.1954   0.2010   0.2115   0.2176
  0.2270   0.2302   0.2407   0.2505   0.2508   0.2579   0.2656   0.2714
  0.2833   0.3016   0.3112   0.3269   0.3466   0.3608   0.3766   0.3805
  0.3831   0.3853   0.3876   0.4013   0.4089   0.4111   0.4132   0.4148
  0.4224   0.4269   0.4335   0.4422   0.4633   0.4640   0.4818   0.4909
  0.4914   0.4940   0.5065   0.5093   0.5145   0.5319   0.5340   0.5507
  0.5543   0.5634   0.5731   0.5739   0.5942   0.6003   0.6073   0.6199
  0.6335   0.6516   0.6748   0.6848   0.6928   0.7138   0.7330   0.7539
  0.7616   0.7669   0.7753   0.7898   0.8156   0.8216   0.8385   0.8427
  0.8743   0.8883   0.9026   0.9252   0.9368   0.9411   0.9838   0.9936
  1.0010   1.0449   1.0821   1.0891   1.1079   1.1366   1.1673   1.1749
  1.1757   1.2075   1.2680   1.3154   1.3323   1.3371   1.3505   1.3574
  1.3680   1.4174   1.4185   1.4272   1.4491   1.4559   1.4669   1.4824
  1.4883   1.5292   1.5439   1.5591   1.5743   1.6212   1.7185   1.7227
  1.7521   1.7648   1.8087   1.8136   1.8387   1.8460   1.8991   2.0041
  2.0118   2.0191   2.0807   2.1344   2.1966   2.2102   2.2288   2.2487
  2.2501   2.2563   2.2901   2.3465   2.4342   2.4692   2.5433   2.5644
  2.6911   2.7015   2.7643   2.8098   2.8192   2.8722   2.9909   3.0341
  3.0636   3.0670   3.1175   3.1918   3.3758   3.3956   3.6200   3.7532
  3.7535   3.7930   3.8964   3.9432   3.9581   3.9594   3.9622   3.9789
  3.9880   3.9965   4.0104   4.0205   4.0263   4.0434   4.0569   4.0683
  4.0909   4.1202   4.1444   4.1808   4.2517   4.2560   4.2765   4.3095
  4.4015   4.4077   4.4747   4.5740   4.7973   4.8358   5.9919   6.0152
  6.0334   6.0802   6.0958   6.1208   6.1505   6.1559   6.1961   6.3027
  6.4375   6.6988   6.7428   7.5507   7.6722   7.7506   9.7618  23.2145
 23.7578  23.7701  23.9154  23.9321  24.0219  25.8134  26.2013  26.6028
 27.8447  27.8956  27.9620  28.3332  28.3508  28.3653  28.3938  28.4051
 28.4129  28.4313  28.4352  28.4574  28.5203  28.5263  28.5269  28.5380
 28.5412  28.5509  28.5549  28.5566  28.5655  28.5969  28.6151  28.6325
 28.6919  28.7227  28.7615  47.9786  66.7706 127.8761 127.8896 127.9007
127.9332 127.9420 127.9525 127.9660 127.9713 127.9914 151.6418 151.6864
151.7425 215.7542 289.7467 289.8681 289.97261020.79011901.80411901.8507
********
 --------------------------------------------------------------

          Ground-State Mulliken Net Atomic Charges

     Atom                 Charge (a.u.)
  ----------------------------------------
      1 C                    -0.558644
      2 C                     0.158235
      3 C                    -0.311676
      4 C                     0.450424
      5 C                    -0.491324
      6 C                     0.106338
      7 F                    -0.086475
      8 Br                   -0.145603
      9 I                     0.117074
     10 Cl                    0.542839
     11 I                     0.116021
     12 I                     0.102793
  ----------------------------------------
  Sum of atomic charges =     0.000000

 -----------------------------------------------------------------
                    Cartesian Multipole Moments
 -----------------------------------------------------------------
    Charge (ESU x 10^10)
                -0.0000
    Dipole Moment (Debye)
         X       0.5446      Y      -0.0000      Z       0.0217
       Tot       0.5451
    Quadrupole Moments (Debye-Ang)
        XX    -151.9640     XY      -0.0000     YY    -156.1509
        XZ      -3.5725     YZ      -0.0000     ZZ    -145.6972
    Octopole Moments (Debye-Ang^2)
       XXX    -693.9322    XXY      -0.0000    XYY    -243.7678
       YYY      -0.0000    XXZ    -108.2474    XYZ      -0.0000
       YYZ    -101.8501    XZZ    -229.4138    YZZ      -0.0000
       ZZZ    -285.0831
    Hexadecapole Moments (Debye-Ang^3)
      XXXX   -5475.4839   XXXY      -0.0000   XXYY   -1015.7863
      XYYY       0.0000   YYYY    -201.5187   XXXZ    -135.2018
      XXYZ      -0.0000   XYYZ      -5.8981   YYYZ      -0.0000
      XXZZ   -1902.2407   XYZZ      -0.0000   YYZZ   -1060.3411
      XZZZ     -11.4562   YZZZ      -0.0000   ZZZZ   -5548.3679
 -----------------------------------------------------------------
Archival summary:
1\1\february\OPT\ProcedureUnspecified\BasisUnspecified\3r1l116\taweetha\MonDec209:56:212019MonDec209:56:212019\0\\#,OPT,ProcedureUnspecified,BasisUnspecified,\\0,1\I\C,1,2.13349\C,2,1.40293,1,120.326\C,3,1.39083,2,118.916,1,-180,0\F,4,1.33797,3,119.185,2,-180,0\C,4,1.39191,3,122.25,2,-0,0\C,6,1.40057,4,119.328,3,-0,0\C,2,1.40683,1,120.215,3,-180,0\Cl,8,1.74322,2,119.671,1,-0,0\Br,6,1.89776,4,117,3,-180,0\I,3,2.12258,2,124.452,1,-0,0\I,7,2.12368,6,120.126,4,-180,0\\\@

 Total job time:  367.67s(wall), 2027.11s(cpu) 
 Mon Dec  2 09:56:21 2019

        *************************************************************
        *                                                           *
        *  Thank you very much for using Q-Chem.  Have a nice day.  *
        *                                                           *
        *************************************************************


 
User input: 2 of 2 
 
                  Welcome to Q-Chem
     A Quantum Leap Into The Future Of Chemistry


 Q-Chem 5.2 (devel), Q-Chem, Inc., Pleasanton, CA (2019)

 Yihan Shao,  Zhengting Gan,  E. Epifanovsky,  A. T. B. Gilbert,  M. Wormit,  
 J. Kussmann,  A. W. Lange,  A. Behn,  Jia Deng,  Xintian Feng,  D. Ghosh,  
 M. Goldey,  P. R. Horn,  L. D. Jacobson,  I. Kaliman,  T. Kus,  A. Landau,  
 Jie Liu,  E. I. Proynov,  R. M. Richard,  R. P. Steele,  E. J. Sundstrom,  
 H. L. Woodcock III,  P. M. Zimmerman,  D. Zuev,  B. Albrecht,  E. Alguire,  
 S. A. Baeppler,  D. Barton,  Z. Benda,  Y. A. Bernard,  E. J. Berquist,  
 K. B. Bravaya,  H. Burton,  D. Casanova,  Chun-Min Chang,  Yunqing Chen,  
 A. Chien,  K. D. Closser,  M. P. Coons,  S. Coriani,  S. Dasgupta,  
 A. L. Dempwolff,  M. Diedenhofen,  Hainam Do,  R. G. Edgar,  Po-Tung Fang,  
 S. Faraji,  S. Fatehi,  Qingguo Feng,  K. D. Fenk,  J. Fosso-Tande,  
 J. Gayvert,  Qinghui Ge,  A. Ghysels,  G. Gidofalvi,  J. Gomes,  
 J. Gonthier,  A. Gunina,  D. Hait,  M. W. D. Hanson-Heine,  
 P. H. P. Harbach,  A. W. Hauser,  M. F. Herbst,  J. E. Herr,  
 E. G. Hohenstein,  Z. C. Holden,  Kerwin Hui,  B. C. Huynh,  T.-C. Jagau,  
 Hyunjun Ji,  B. Kaduk,  K. Khistyaev,  Jaehoon Kim,  P. Klunzinger,  K. Koh,  
 D. Kosenkov,  L. Koulias,  T. Kowalczyk,  C. M. Krauter,  A. Kunitsa,  
 Ka Un Lao,  A. Laurent,  K. V. Lawler,  Joonho Lee,  D. Lefrancois,  
 S. Lehtola,  D. S. Levine,  Yi-Pei Li,  You-Sheng Lin,  Fenglai Liu,  
 E. Livshits,  A. Luenser,  P. Manohar,  E. Mansoor,  S. F. Manzer,  
 Shan-Ping Mao,  Yuezhi Mao,  N. Mardirossian,  A. V. Marenich,  
 T. Markovich,  L. A. Martinez-Martinez,  S. A. Maurer,  N. J. Mayhall,  
 S. C. McKenzie,  J.-M. Mewes,  P. Morgante,  A. F. Morrison,  
 J. W. Mullinax,  K. Nanda,  T. S. Nguyen-Beck,  R. Olivares-Amaya,  
 J. A. Parkhill,  Zheng Pei,  T. M. Perrine,  F. Plasser,  P. Pokhilko,  
 S. Prager,  A. Prociuk,  E. Ramos,  D. R. Rehn,  F. Rob,  M. Scheurer,  
 M. Schneider,  N. Sergueev,  S. M. Sharada,  S. Sharma,  D. W. Small,  
 T. Stauch,  T. Stein,  Yu-Chuan Su,  A. J. W. Thom,  A. Tkatchenko,  
 T. Tsuchimochi,  N. M. Tubman,  L. Vogt,  M. L. Vidal,  O. Vydrov,  
 M. A. Watson,  J. Wenzel,  M. de Wergifosse,  T. A. Wesolowski,  A. White,  
 J. Witte,  A. Yamada,  Jun Yang,  K. Yao,  S. Yeganeh,  S. R. Yost,  
 Zhi-Qiang You,  A. Zech,  Igor Ying Zhang,  Xing Zhang,  Yan Zhao,  
 Ying Zhu,  B. R. Brooks,  G. K. L. Chan,  C. J. Cramer,  M. S. Gordon,  
 W. J. Hehre,  A. Klamt,  M. W. Schmidt,  C. D. Sherrill,  D. G. Truhlar,  
 A. Aspuru-Guzik,  R. Baer,  A. T. Bell,  N. A. Besley,  Jeng-Da Chai,  
 A. E. DePrince, III,  R. A. DiStasio Jr.,  A. Dreuw,  B. D. Dunietz,  
 T. R. Furlani,  Chao-Ping Hsu,  Yousung Jung,  Jing Kong,  D. S. Lambrecht,  
 WanZhen Liang,  C. Ochsenfeld,  V. A. Rassolov,  L. V. Slipchenko,  
 J. E. Subotnik,  T. Van Voorhis,  J. M. Herbert,  A. I. Krylov,  
 P. M. W. Gill,  M. Head-Gordon

 Contributors to earlier versions of Q-Chem not listed above: 
 R. D. Adamson,  B. Austin,  J. Baker,  G. J. O. Beran,  K. Brandhorst,  
 S. T. Brown,  E. F. C. Byrd,  A. K. Chakraborty,  C.-L. Cheng,  
 Siu Hung Chien,  D. M. Chipman,  D. L. Crittenden,  H. Dachsel,  
 R. J. Doerksen,  A. D. Dutoi,  L. Fusti-Molnar,  W. A. Goddard III,  
 A. Golubeva-Zadorozhnaya,  S. R. Gwaltney,  G. Hawkins,  A. Heyden,  
 S. Hirata,  G. Kedziora,  F. J. Keil,  C. Kelley,  Jihan Kim,  R. A. King,  
 R. Z. Khaliullin,  P. P. Korambath,  W. Kurlancheek,  A. M. Lee,  M. S. Lee,  
 S. V. Levchenko,  Ching Yeh Lin,  D. Liotard,  R. C. Lochan,  I. Lotan,  
 P. E. Maslen,  N. Nair,  D. P. O'Neill,  D. Neuhauser,  E. Neuscamman,  
 C. M. Oana,  R. Olson,  B. Peters,  R. Peverati,  P. A. Pieniazek,  
 Y. M. Rhee,  J. Ritchie,  M. A. Rohrdanz,  E. Rosta,  N. J. Russ,  
 H. F. Schaefer III,  N. E. Schultz,  N. Shenvi,  A. C. Simmonett,  A. Sodt,  
 D. Stuck,  K. S. Thanthiriwatte,  V. Vanovschi,  Tao Wang,  A. Warshel,  
 C. F. Williams,  Q. Wu,  X. Xu,  W. Zhang

 Please cite Q-Chem as follows:
 Y. Shao et al., Mol. Phys. 113, 184-215 (2015)
 DOI: 10.1080/00268976.2014.952696

 Q-Chem 5.2.1 for Intel X86 EM64T Linux

 Parts of Q-Chem use Armadillo 8.300.2 (Tropical Shenanigans).
 http://arma.sourceforge.net/

 Q-Chem begins on Mon Dec  2 09:56:21 2019  

Host: 
0

     Scratch files written to /scratch/taweetham/qchem2318//
NAlpha2: 256
NElect   256
Mult     1
The previous job contains 0 fragments, simply inherited here

Checking the input file for inconsistencies... 	...done.

--------------------------------------------------------------
User input:
--------------------------------------------------------------

$MOLECULE
READ
$END

$REM
   JOB_TYPE 	FREQUENCY
   BASIS 	6-311++G**
   METHOD	B3LYP	
$END


--------------------------------------------------------------
 ----------------------------------------------------------------
             Standard Nuclear Orientation (Angstroms)
    I     Atom           X                Y                Z
 ----------------------------------------------------------------
    1      C       0.0134161957    -1.5979925331     0.0000000000
    2      C      -1.2931506914    -1.1181015672     0.0000000000
    3      C      -1.5161158064     0.2646057399     0.0000000000
    4      C      -0.4110023868     1.1365910622     0.0000000000
    5      C       0.9042086032     0.6371871249    -0.0000000000
    6      C       1.1156151173    -0.7497195383    -0.0000000000
    7      F       0.2088207507    -2.9216119209    -0.0000000000
    8      Br     -2.6848743653    -2.4082913953     0.0000000000
    9      I      -3.4991972737     1.0244818194     0.0000000000
   10      Cl     -0.6800510929     2.8589262435     0.0000000000
   11      I       2.5624146968     1.9796285167    -0.0000000000
   12      I       3.0268629244    -1.6730247087    -0.0000000000
 ----------------------------------------------------------------
 Molecular Point Group                 Cs    NOp =  2
 Largest Abelian Subgroup              Cs    NOp =  2
 Nuclear Repulsion Energy =        3551.32953442 hartrees
 There are      128 alpha and      128 beta electrons
 Requested basis set is 6-311++G(d,p)
 There are 146 shells and 418 basis functions

 Total QAlloc Memory Limit   2000 MB
 Mega-Array Size       188 MB
 MEM_STATIC part       192 MB

                       Distance Matrix (Angstroms)
             C (  1)   C (  2)   C (  3)   C (  4)   C (  5)   C (  6)
   C (  2)  1.391910
   C (  3)  2.410133  1.400569
   C (  4)  2.767323  2.421121  1.407705
   C (  5)  2.406146  2.812370  2.448834  1.406835
   C (  6)  1.390831  2.436772  2.820437  2.426670  1.402927
   F (  7)  1.337965  2.347034  3.623174  4.105264  3.626102  2.353591
   Br(  8)  2.817331  1.897758  2.917255  4.211494  4.707064  4.146635
   I (  9)  4.383586  3.075273  2.123682  3.090229  4.420405  4.944116
   Cl( 10)  4.510546  4.024008  2.725711  1.743223  2.728737  4.030725
   I ( 11)  4.392808  4.945838  4.424445  3.090618  2.133494  3.089105
   I ( 12)  3.014381  4.355509  4.938934  4.439917  3.137314  2.122583
             F (  7)   Br(  8)   I (  9)   Cl( 10)   I ( 11)
   Br(  8)  2.938872
   I (  9)  5.414892  3.528038
   Cl( 10)  5.848480  5.635858  3.363446
   I ( 11)  5.437055  6.840167  6.136403  3.359576
   I ( 12)  3.082261  5.758868  7.061586  5.854895  3.682063

 A cutoff of  1.0D-11 yielded   6392 shell pairs
 There are     58227 function pairs (     64917 Cartesian)
 Smallest overlap matrix eigenvalue = 7.92E-07

 Q-Chem warning in module stvman/mkSTV.C, line 318:

 Overlap eigenvalue is smaller than square root of threshold
 Use THRESH >= 12 to get rid of this warning

 Linear dependence detected in AO basis
 Tighter screening thresholds may be required for diffuse basis sets
 Use S2THRESH > 14 and THRESH = 14 in case of SCF convergence issues
 Number of orthogonalized atomic orbitals = 417
 Maximum deviation from orthogonality = 1.489E-10
 Guess from superposition of atomic densities
 Warning:  Energy on first SCF cycle will be non-variational
 SAD guess density has 256.000000 electrons

 -----------------------------------------------------------------------
  General SCF calculation program by
  Eric Jon Sundstrom, Paul Horn, Yuezhi Mao, Dmitri Zuev, Alec White,
  David Stuck, Shaama M.S., Shane Yost, Joonho Lee, David Small,
  Daniel Levine, Susi Lehtola, Hugh Burton, Evgeny Epifanovsky,
  Bang C. Huynh
 -----------------------------------------------------------------------
 Exchange:     0.2000 Hartree-Fock + 0.0800 Slater + 0.7200 B88
 Correlation:  0.1900 VWN1RPA + 0.8100 LYP
 Using SG-1 standard quadrature grid
 using 6 threads for integral computing
 -------------------------------------------------------
 OpenMP Integral computing Module                
 Release: version 2.0, May 2017, Q-Chem Inc. Pleasanton 
 -------------------------------------------------------
 A restricted SCF calculation will be
 performed using DIIS
 SCF converges when DIIS error is below 1.0e-08
 ---------------------------------------
  Cycle       Energy         DIIS error
 ---------------------------------------
    1  -24123.6944712669      2.77e-02  
    2  -24121.3956059472      1.85e-03  
    3  -24121.3302247708      2.45e-03  
    4  -24121.4285984951      8.07e-04  
    5  -24121.4443257956      2.06e-04  
    6  -24121.4449102485      7.93e-05  
    7  -24121.4450110368      2.62e-05  
    8  -24121.4450243934      1.16e-05  
    9  -24121.4450270506      2.33e-06  
   10  -24121.4450271245      1.13e-06  
   11  -24121.4450271500      4.19e-07  
   12  -24121.4450271537      8.81e-08  
   13  -24121.4450271545      3.66e-08  
   14  -24121.4450271588      7.66e-09  Convergence criterion met
 ---------------------------------------
 SCF time:   CPU 267.34s  wall 49.00s 
 SCF   energy in the final basis set =   -24121.4450271588
 Total energy in the final basis set =   -24121.4450271588

 --------------------------------------------------------------
             Orbital Energies (a.u.) and Symmetries
 --------------------------------------------------------------

 Alpha MOs, Restricted
 -- Occupied --                  
*******-1165.89-1165.89 -482.86 -176.32 -176.32 -176.32 -165.73
  1 A'    2 A'    3 A'    4 A'    5 A'    6 A'    7 A'    8 A'                 
-165.73 -165.73 -165.72 -165.72 -165.72 -165.72 -165.72 -165.72
  9 A'   10 A'    1 A"   11 A'    2 A"   12 A'    3 A"   13 A'                 
-101.58  -62.51  -56.33  -56.33  -56.33  -35.82  -35.82  -35.82
 14 A'   15 A'   16 A'    4 A"   17 A'   18 A'   19 A'   20 A'                 
-31.313 -31.312 -31.311 -31.306 -31.306 -31.305 -31.305 -31.305
 21 A'   22 A'   23 A'    5 A"   24 A'    6 A"   25 A'    7 A"                 
-31.304 -24.728 -22.963 -22.962 -22.962 -22.962 -22.961 -22.961
 26 A'   27 A'   28 A'   29 A'    8 A"   30 A'   31 A'    9 A"                 
-22.960 -22.960 -22.960 -22.957 -22.957 -22.956 -22.956 -22.955
 32 A'   10 A"   33 A'   34 A'   11 A"   35 A'   12 A"   36 A'                 
-22.955 -10.313 -10.289 -10.279 -10.274 -10.274 -10.269  -9.497
 13 A"   37 A'   38 A'   39 A'   40 A'   41 A'   42 A'   43 A'                 
 -8.721  -7.261  -7.251  -7.251  -6.553  -6.539  -6.538  -6.369
 44 A'   45 A'   14 A"   46 A'   47 A'   15 A"   48 A'   49 A'                 
 -6.368  -6.367  -4.782  -4.781  -4.780  -4.766  -4.765  -4.765
 50 A'   51 A'   52 A'   53 A'   54 A'   16 A"   55 A'   17 A"                 
 -4.765  -4.764  -4.764  -2.664  -2.660  -2.659  -2.648  -2.648
 18 A"   56 A'   57 A'   58 A'   19 A"   59 A'   20 A"   60 A'                 
 -2.047  -2.047  -2.046  -2.043  -2.042  -2.041  -2.041  -2.041
 61 A'   62 A'   63 A'   21 A"   64 A'   22 A"   23 A"   65 A'                 
 -2.040  -2.029  -2.029  -2.028  -2.028  -2.027  -2.027  -1.273
 66 A'   24 A"   67 A'   25 A"   68 A'   26 A"   69 A'   70 A'                 
 -0.945  -0.892  -0.853  -0.798  -0.775  -0.717  -0.684  -0.661
 71 A'   72 A'   73 A'   74 A'   75 A'   76 A'   77 A'   78 A'                 
 -0.641  -0.611  -0.566  -0.560  -0.515  -0.501  -0.450  -0.445
 79 A'   80 A'   81 A'   82 A'   27 A"   83 A'   84 A'   28 A"                 
 -0.442  -0.418  -0.417  -0.380  -0.373  -0.368  -0.355  -0.327
 85 A'   86 A'   87 A'   29 A"   88 A'   30 A"   89 A'   90 A'                 
 -0.319  -0.305  -0.303  -0.292  -0.277  -0.265  -0.260  -0.260
 31 A"   91 A'   32 A"   33 A"   92 A'   34 A"   93 A'   35 A"                 
 -- Virtual --                   
 -0.106  -0.073  -0.068  -0.060  -0.046  -0.015  -0.003   0.008
 94 A'   36 A"   95 A'   37 A"   96 A'   97 A'   98 A'   99 A'                 
  0.028   0.033   0.044   0.053   0.060   0.065   0.066   0.075
100 A'  101 A'   38 A"  102 A'  103 A'  104 A'   39 A"   40 A"                 
  0.075   0.086   0.090   0.091   0.101   0.101   0.112   0.114
105 A'  106 A'   41 A"  107 A'  108 A'   42 A"   43 A"  109 A'                 
  0.125   0.131   0.138   0.148   0.155   0.158   0.167   0.172
110 A'  111 A'   44 A"  112 A'   45 A"  113 A'  114 A'  115 A'                 
  0.177   0.183   0.187   0.189   0.195   0.201   0.211   0.217
116 A'  117 A'   46 A"  118 A'  119 A'  120 A'  121 A'  122 A'                 
  0.227   0.230   0.241   0.250   0.251   0.258   0.266   0.271
123 A'   47 A"  124 A'   48 A"  125 A'  126 A'  127 A'   49 A"                 
  0.283   0.301   0.311   0.327   0.347   0.361   0.377   0.380
128 A'  129 A'   50 A"  130 A'  131 A'  132 A'  133 A'   51 A"                 
  0.383   0.385   0.388   0.401   0.409   0.411   0.413   0.415
134 A'   52 A"  135 A'  136 A'  137 A'   53 A"   54 A"  138 A'                 
  0.422   0.427   0.433   0.442   0.463   0.464   0.482   0.491
139 A'   55 A"  140 A'   56 A"   57 A"  141 A'  142 A'  143 A'                 
  0.491   0.494   0.507   0.509   0.514   0.532   0.534   0.551
 58 A"  144 A'   59 A"  145 A'  146 A'  147 A'   60 A"   61 A"                 
  0.555   0.563   0.573   0.574   0.594   0.600   0.607   0.620
148 A'  149 A'   62 A"  150 A'  151 A'   63 A"  152 A'   64 A"                 
  0.633   0.652   0.675   0.685   0.693   0.714   0.733   0.754
153 A'  154 A'   65 A"  155 A'  156 A'  157 A'  158 A'  159 A'                 
  0.762   0.767   0.775   0.790   0.815   0.821   0.838   0.843
 66 A"  160 A'  161 A'  162 A'  163 A'  164 A'  165 A'   67 A"                 
  0.874   0.888   0.903   0.925   0.937   0.941   0.984   0.994
166 A'  167 A'   68 A"  168 A'   69 A"  169 A'  170 A'  171 A'                 
  1.001   1.045   1.082   1.089   1.108   1.137   1.167   1.175
172 A'  173 A'  174 A'   70 A"  175 A'  176 A'   71 A"  177 A'                 
  1.176   1.207   1.268   1.316   1.333   1.337   1.351   1.357
 72 A"   73 A"   74 A"  178 A'   75 A"  179 A'  180 A'   76 A"                 
  1.368   1.417   1.419   1.427   1.449   1.456   1.467   1.483
 77 A"   78 A"  181 A'  182 A'  183 A'  184 A'  185 A'  186 A'                 
  1.488   1.529   1.544   1.559   1.574   1.621   1.719   1.723
187 A'  188 A'  189 A'  190 A'  191 A'  192 A'   79 A"   80 A"                 
  1.752   1.765   1.809   1.814   1.839   1.846   1.899   2.004
193 A'  194 A'  195 A'  196 A'   81 A"   82 A"   83 A"  197 A'                 
  2.012   2.019   2.081   2.134   2.197   2.210   2.229   2.249
198 A'   84 A"  199 A'  200 A'  201 A'  202 A'  203 A'   85 A"                 
  2.250   2.256   2.290   2.347   2.434   2.469   2.543   2.564
 86 A"  204 A'  205 A'  206 A'  207 A'  208 A'  209 A'   87 A"                 
  2.691   2.702   2.764   2.810   2.819   2.872   2.991   3.034
 88 A"   89 A"  210 A'   90 A"   91 A"  211 A'  212 A'   92 A"                 
  3.064   3.067   3.118   3.192   3.376   3.396   3.620   3.753
213 A'  214 A'  215 A'  216 A'  217 A'  218 A'  219 A'  220 A'                 
  3.754   3.793   3.896   3.943   3.958   3.960   3.962   3.979
 93 A"  221 A'  222 A'   94 A"   95 A"   96 A"   97 A"  223 A'                 
  3.988   3.996   4.010   4.020   4.026   4.043   4.057   4.068
 98 A"   99 A"  100 A"  224 A'  225 A'  101 A"  226 A'  227 A'                 
  4.091   4.120   4.144   4.181   4.252   4.256   4.277   4.310
102 A"  228 A'  229 A'  230 A'  231 A'  232 A'  233 A'  234 A'                 
  4.402   4.408   4.475   4.574   4.797   4.836   5.992   6.015
235 A'  236 A'  237 A'  238 A'  239 A'  240 A'  103 A"  104 A"                 
  6.033   6.080   6.096   6.120   6.150   6.156   6.196   6.303
105 A"  241 A'  242 A'  243 A'  244 A'  245 A'  246 A'  106 A"                 
  6.437   6.699   6.743   7.551   7.672   7.751   9.762  23.215
247 A'  248 A'  249 A'  107 A"  250 A'  251 A'  252 A'  253 A'                 
 23.758  23.770  23.915  23.932  24.022  25.814  26.201  26.603
254 A'  255 A'  256 A'  257 A'  258 A'  108 A"  259 A'  260 A'                 
 27.845  27.896  27.962  28.333  28.351  28.365  28.394  28.405
261 A'  262 A'  263 A'  109 A"  110 A"  111 A"  264 A'  265 A'                 
 28.413  28.431  28.435  28.457  28.520  28.526  28.527  28.538
266 A'  267 A'  268 A'  269 A'  112 A"  113 A"  114 A"  270 A'                 
 28.541  28.551  28.555  28.557  28.566  28.597  28.615  28.632
115 A"  116 A"  271 A'  272 A'  117 A"  273 A'  274 A'  275 A'                 
 28.692  28.723  28.761  47.979  66.771 127.876 127.889 127.901
276 A'  277 A'  278 A'  279 A'  280 A'  118 A"  119 A"  120 A"                 
127.933 127.942 127.952 127.966 127.971 127.991 151.642 151.686
281 A'  282 A'  283 A'  284 A'  285 A'  286 A'  287 A'  288 A'                 
151.742 215.754 289.747 289.868 289.9731020.7901901.8041901.851
289 A'  290 A'  121 A"  291 A'  292 A'  293 A'  294 A'  295 A'                 
*******
296 A'                                                                         

 Beta MOs, Restricted
 -- Occupied --                  
*******-1165.89-1165.89 -482.86 -176.32 -176.32 -176.32 -165.73
  1 A'    2 A'    3 A'    4 A'    5 A'    6 A'    7 A'    8 A'                 
-165.73 -165.73 -165.72 -165.72 -165.72 -165.72 -165.72 -165.72
  9 A'   10 A'    1 A"   11 A'    2 A"   12 A'    3 A"   13 A'                 
-101.58  -62.51  -56.33  -56.33  -56.33  -35.82  -35.82  -35.82
 14 A'   15 A'   16 A'    4 A"   17 A'   18 A'   19 A'   20 A'                 
-31.313 -31.312 -31.311 -31.306 -31.306 -31.305 -31.305 -31.305
 21 A'   22 A'   23 A'    5 A"   24 A'    6 A"   25 A'    7 A"                 
-31.304 -24.728 -22.963 -22.962 -22.962 -22.962 -22.961 -22.961
 26 A'   27 A'   28 A'   29 A'    8 A"   30 A'   31 A'    9 A"                 
-22.960 -22.960 -22.960 -22.957 -22.957 -22.956 -22.956 -22.955
 32 A'   10 A"   33 A'   34 A'   11 A"   35 A'   12 A"   36 A'                 
-22.955 -10.313 -10.289 -10.279 -10.274 -10.274 -10.269  -9.497
 13 A"   37 A'   38 A'   39 A'   40 A'   41 A'   42 A'   43 A'                 
 -8.721  -7.261  -7.251  -7.251  -6.553  -6.539  -6.538  -6.369
 44 A'   45 A'   14 A"   46 A'   47 A'   15 A"   48 A'   49 A'                 
 -6.368  -6.367  -4.782  -4.781  -4.780  -4.766  -4.765  -4.765
 50 A'   51 A'   52 A'   53 A'   54 A'   16 A"   55 A'   17 A"                 
 -4.765  -4.764  -4.764  -2.664  -2.660  -2.659  -2.648  -2.648
 18 A"   56 A'   57 A'   58 A'   19 A"   59 A'   20 A"   60 A'                 
 -2.047  -2.047  -2.046  -2.043  -2.042  -2.041  -2.041  -2.041
 61 A'   62 A'   63 A'   21 A"   64 A'   22 A"   23 A"   65 A'                 
 -2.040  -2.029  -2.029  -2.028  -2.028  -2.027  -2.027  -1.273
 66 A'   24 A"   67 A'   25 A"   68 A'   26 A"   69 A'   70 A'                 
 -0.945  -0.892  -0.853  -0.798  -0.775  -0.717  -0.684  -0.661
 71 A'   72 A'   73 A'   74 A'   75 A'   76 A'   77 A'   78 A'                 
 -0.641  -0.611  -0.566  -0.560  -0.515  -0.501  -0.450  -0.445
 79 A'   80 A'   81 A'   82 A'   27 A"   83 A'   84 A'   28 A"                 
 -0.442  -0.418  -0.417  -0.380  -0.373  -0.368  -0.355  -0.327
 85 A'   86 A'   87 A'   29 A"   88 A'   30 A"   89 A'   90 A'                 
 -0.319  -0.305  -0.303  -0.292  -0.277  -0.265  -0.260  -0.260
 31 A"   91 A'   32 A"   33 A"   92 A'   34 A"   93 A'   35 A"                 
 -- Virtual --                   
 -0.106  -0.073  -0.068  -0.060  -0.046  -0.015  -0.003   0.008
 94 A'   36 A"   95 A'   37 A"   96 A'   97 A'   98 A'   99 A'                 
  0.028   0.033   0.044   0.053   0.060   0.065   0.066   0.075
100 A'  101 A'   38 A"  102 A'  103 A'  104 A'   39 A"   40 A"                 
  0.075   0.086   0.090   0.091   0.101   0.101   0.112   0.114
105 A'  106 A'   41 A"  107 A'  108 A'   42 A"   43 A"  109 A'                 
  0.125   0.131   0.138   0.148   0.155   0.158   0.167   0.172
110 A'  111 A'   44 A"  112 A'   45 A"  113 A'  114 A'  115 A'                 
  0.177   0.183   0.187   0.189   0.195   0.201   0.211   0.217
116 A'  117 A'   46 A"  118 A'  119 A'  120 A'  121 A'  122 A'                 
  0.227   0.230   0.241   0.250   0.251   0.258   0.266   0.271
123 A'   47 A"  124 A'   48 A"  125 A'  126 A'  127 A'   49 A"                 
  0.283   0.301   0.311   0.327   0.347   0.361   0.377   0.380
128 A'  129 A'   50 A"  130 A'  131 A'  132 A'  133 A'   51 A"                 
  0.383   0.385   0.388   0.401   0.409   0.411   0.413   0.415
134 A'   52 A"  135 A'  136 A'  137 A'   53 A"   54 A"  138 A'                 
  0.422   0.427   0.433   0.442   0.463   0.464   0.482   0.491
139 A'   55 A"  140 A'   56 A"   57 A"  141 A'  142 A'  143 A'                 
  0.491   0.494   0.507   0.509   0.514   0.532   0.534   0.551
 58 A"  144 A'   59 A"  145 A'  146 A'  147 A'   60 A"   61 A"                 
  0.555   0.563   0.573   0.574   0.594   0.600   0.607   0.620
148 A'  149 A'   62 A"  150 A'  151 A'   63 A"  152 A'   64 A"                 
  0.633   0.652   0.675   0.685   0.693   0.714   0.733   0.754
153 A'  154 A'   65 A"  155 A'  156 A'  157 A'  158 A'  159 A'                 
  0.762   0.767   0.775   0.790   0.815   0.821   0.838   0.843
 66 A"  160 A'  161 A'  162 A'  163 A'  164 A'  165 A'   67 A"                 
  0.874   0.888   0.903   0.925   0.937   0.941   0.984   0.994
166 A'  167 A'   68 A"  168 A'   69 A"  169 A'  170 A'  171 A'                 
  1.001   1.045   1.082   1.089   1.108   1.137   1.167   1.175
172 A'  173 A'  174 A'   70 A"  175 A'  176 A'   71 A"  177 A'                 
  1.176   1.207   1.268   1.316   1.333   1.337   1.351   1.357
 72 A"   73 A"   74 A"  178 A'   75 A"  179 A'  180 A'   76 A"                 
  1.368   1.417   1.419   1.427   1.449   1.456   1.467   1.483
 77 A"   78 A"  181 A'  182 A'  183 A'  184 A'  185 A'  186 A'                 
  1.488   1.529   1.544   1.559   1.574   1.621   1.719   1.723
187 A'  188 A'  189 A'  190 A'  191 A'  192 A'   79 A"   80 A"                 
  1.752   1.765   1.809   1.814   1.839   1.846   1.899   2.004
193 A'  194 A'  195 A'  196 A'   81 A"   82 A"   83 A"  197 A'                 
  2.012   2.019   2.081   2.134   2.197   2.210   2.229   2.249
198 A'   84 A"  199 A'  200 A'  201 A'  202 A'  203 A'   85 A"                 
  2.250   2.256   2.290   2.347   2.434   2.469   2.543   2.564
 86 A"  204 A'  205 A'  206 A'  207 A'  208 A'  209 A'   87 A"                 
  2.691   2.702   2.764   2.810   2.819   2.872   2.991   3.034
 88 A"   89 A"  210 A'   90 A"   91 A"  211 A'  212 A'   92 A"                 
  3.064   3.067   3.118   3.192   3.376   3.396   3.620   3.753
213 A'  214 A'  215 A'  216 A'  217 A'  218 A'  219 A'  220 A'                 
  3.754   3.793   3.896   3.943   3.958   3.960   3.962   3.979
 93 A"  221 A'  222 A'   94 A"   95 A"   96 A"   97 A"  223 A'                 
  3.988   3.996   4.010   4.020   4.026   4.043   4.057   4.068
 98 A"   99 A"  100 A"  224 A'  225 A'  101 A"  226 A'  227 A'                 
  4.091   4.120   4.144   4.181   4.252   4.256   4.277   4.310
102 A"  228 A'  229 A'  230 A'  231 A'  232 A'  233 A'  234 A'                 
  4.402   4.408   4.475   4.574   4.797   4.836   5.992   6.015
235 A'  236 A'  237 A'  238 A'  239 A'  240 A'  103 A"  104 A"                 
  6.033   6.080   6.096   6.120   6.150   6.156   6.196   6.303
105 A"  241 A'  242 A'  243 A'  244 A'  245 A'  246 A'  106 A"                 
  6.437   6.699   6.743   7.551   7.672   7.751   9.762  23.215
247 A'  248 A'  249 A'  107 A"  250 A'  251 A'  252 A'  253 A'                 
 23.758  23.770  23.915  23.932  24.022  25.814  26.201  26.603
254 A'  255 A'  256 A'  257 A'  258 A'  108 A"  259 A'  260 A'                 
 27.845  27.896  27.962  28.333  28.351  28.365  28.394  28.405
261 A'  262 A'  263 A'  109 A"  110 A"  111 A"  264 A'  265 A'                 
 28.413  28.431  28.435  28.457  28.520  28.526  28.527  28.538
266 A'  267 A'  268 A'  269 A'  112 A"  113 A"  114 A"  270 A'                 
 28.541  28.551  28.555  28.557  28.566  28.597  28.615  28.632
115 A"  116 A"  271 A'  272 A'  117 A"  273 A'  274 A'  275 A'                 
 28.692  28.723  28.761  47.979  66.771 127.876 127.889 127.901
276 A'  277 A'  278 A'  279 A'  280 A'  118 A"  119 A"  120 A"                 
127.933 127.942 127.952 127.966 127.971 127.991 151.642 151.686
281 A'  282 A'  283 A'  284 A'  285 A'  286 A'  287 A'  288 A'                 
151.742 215.754 289.747 289.868 289.9731020.7901901.8041901.851
289 A'  290 A'  121 A"  291 A'  292 A'  293 A'  294 A'  295 A'                 
*******
296 A'                                                                         
 --------------------------------------------------------------

          Ground-State Mulliken Net Atomic Charges

     Atom                 Charge (a.u.)
  ----------------------------------------
      1 C                    -0.566333
      2 C                     0.148788
      3 C                    -0.307970
      4 C                     0.456713
      5 C                    -0.485491
      6 C                     0.110498
      7 F                    -0.085931
      8 Br                   -0.145854
      9 I                     0.116430
     10 Cl                    0.541933
     11 I                     0.115561
     12 I                     0.101655
  ----------------------------------------
  Sum of atomic charges =     0.000000

 -----------------------------------------------------------------
                    Cartesian Multipole Moments
 -----------------------------------------------------------------
    Charge (ESU x 10^10)
                -0.0000
    Dipole Moment (Debye)
         X       0.1754      Y       0.5181      Z      -0.0000
       Tot       0.5470
    Quadrupole Moments (Debye-Ang)
        XX    -144.1112     XY       0.2290     YY    -155.2448
        XZ      -0.0000     YZ      -0.0000     ZZ    -156.1478
    Octopole Moments (Debye-Ang^2)
       XXX      13.3568    XXY      -5.7590    XYY       7.1893
       YYY      -5.0480    XXZ      -0.0000    XYZ       0.0000
       YYZ       0.0000    XZZ       3.8778    YZZ      -8.9725
       ZZZ      -0.0000
    Hexadecapole Moments (Debye-Ang^3)
      XXXX   -5544.9557   XXXY     -20.7761   XXYY   -1392.1515
      XYYY      69.9318   YYYY   -3179.8898   XXXZ      -0.0000
      XXYZ      -0.0000   XYYZ      -0.0000   YYYZ      -0.0000
      XXZZ   -1050.3065   XYZZ       8.8545   YYZZ    -579.4477
      XZZZ      -0.0000   YZZZ      -0.0000   ZZZZ    -201.4966
 -----------------------------------------------------------------
 Calculating MO derivatives via CPSCF
    1     0    39    0.0210492  
    2     0    39    0.0062375  
    3     0    39    0.0014495  
    4     0    39    0.0002183  
    5    24    15    0.0000289  
    6    37     2    0.0000020  
    7    39     0    0.0000001  Converged
 Time for AOints: 341.4 s (CPU) 57.3 s (wall)
 ------------------------------------------------------------------------------
                     AOints        : Timing summary (seconds)
 ------------------------------------------------------------------------------
     job step          cpu (% of tot)      sys (% of tot)     wall (% of tot)
 ------------------------------------------------------------------------------
  AOints            0.3414E+03 ( 8.5)   0.1800E-04 ( 6.1)   0.5733E+02 ( 8.3)
 ------------------------------------------------------------------------------
   Grand Totals     0.4011E+04          0.2940E-03          0.6920E+03
 ------------------------------------------------------------------------------
 Polarizability Matrix (a.u.)
            1           2           3
    1-274.4429160  -0.6471568  -0.0000000
    2  -0.6471568-217.3225470  -0.0000000
    3  -0.0000000  -0.0000000-110.9524544
 Calculating analytic Hessian of the SCF energy

 Direct stationary perturbation theory relativistic correction:

 rels  =     308.528551537288
 relv  =   -1034.289859884110
 rel2e =     145.013482108432
 E_rel =    -580.747826238391

 Hessian of the SCF Energy
            1           2           3           4           5           6
    1   0.6556466   0.0018727  -0.0000000  -0.2846090   0.0271934  -0.0000000
    2   0.0018727   0.6536235   0.0000000   0.1027626  -0.1134914  -0.0000000
    3  -0.0000000   0.0000000   0.1378733  -0.0000000   0.0000000  -0.0595110
    4  -0.2846090   0.1027626  -0.0000000   0.5540012  -0.0531749  -0.0000000
    5   0.0271934  -0.1134914   0.0000000  -0.0531749   0.5638285   0.0000000
    6  -0.0000000  -0.0000000  -0.0595110  -0.0000000   0.0000000   0.0980000
    7   0.0175540   0.0310583   0.0000000  -0.0989431   0.0548040  -0.0000000
    8   0.0862845  -0.0107094  -0.0000000   0.0120895  -0.2920929  -0.0000000
    9   0.0000000  -0.0000000   0.0021645   0.0000000  -0.0000000  -0.0471005
   10  -0.0711199  -0.0100664   0.0000000   0.0456717  -0.0630301   0.0000000
   11  -0.0103178  -0.0034768  -0.0000000  -0.0115212  -0.0406632  -0.0000000
   12   0.0000000  -0.0000000   0.0027417   0.0000000  -0.0000000   0.0015946
   13   0.0484329  -0.0134615   0.0000000  -0.0282121   0.0322910   0.0000000
   14  -0.0666333  -0.0411049  -0.0000000   0.0332397  -0.0372343   0.0000000
   15   0.0000000   0.0000000   0.0004850  -0.0000000   0.0000000   0.0025605
   16  -0.2356266  -0.1357076   0.0000000  -0.0530673   0.0121252  -0.0000000
   17  -0.0679224  -0.1675676   0.0000000  -0.0468962   0.0522616   0.0000000
   18  -0.0000000   0.0000000  -0.0565672  -0.0000000   0.0000000   0.0079194
   19  -0.0726249   0.0349321  -0.0000000  -0.0094955   0.0466140  -0.0000000
   20   0.0374663  -0.3103797  -0.0000000   0.0112905  -0.0414107   0.0000000
   21  -0.0000000   0.0000000  -0.0407153  -0.0000000   0.0000000   0.0066937
   22  -0.0308795  -0.0277547  -0.0000000  -0.1059336  -0.0627558  -0.0000000
   23  -0.0095154  -0.0068729  -0.0000000  -0.0645391  -0.0830060   0.0000000
   24   0.0000000  -0.0000000   0.0047721  -0.0000000   0.0000000  -0.0169737
   25   0.0036431   0.0005350   0.0000000  -0.0181472   0.0106449  -0.0000000
   26  -0.0022151  -0.0021519   0.0000000   0.0217483  -0.0096958   0.0000000
   27  -0.0000000   0.0000000   0.0029157   0.0000000   0.0000000   0.0013686
   28   0.0002925  -0.0001455   0.0000000  -0.0025127  -0.0002193   0.0000000
   29   0.0000466   0.0011096  -0.0000000  -0.0030329   0.0015854  -0.0000000
   30   0.0000000  -0.0000000  -0.0010485  -0.0000000  -0.0000000   0.0039840
   31   0.0024104   0.0008696  -0.0000000  -0.0006812   0.0001197  -0.0000000
   32   0.0032097  -0.0012236   0.0000000  -0.0004041  -0.0002733   0.0000000
   33  -0.0000000   0.0000000   0.0031543   0.0000000   0.0000000  -0.0008453
   34  -0.0331189   0.0151058   0.0000000   0.0019299  -0.0046118  -0.0000000
   35   0.0005293   0.0022451  -0.0000000  -0.0015618   0.0001920   0.0000000
   36   0.0000000  -0.0000000   0.0037354   0.0000000   0.0000000   0.0023098
            7           8           9          10          11          12
    1   0.0175540   0.0862845   0.0000000  -0.0711199  -0.0103178   0.0000000
    2   0.0310583  -0.0107094  -0.0000000  -0.0100664  -0.0034768  -0.0000000
    3   0.0000000  -0.0000000   0.0021645   0.0000000  -0.0000000   0.0027417
    4  -0.0989431   0.0120895   0.0000000   0.0456717  -0.0115212   0.0000000
    5   0.0548040  -0.2920929  -0.0000000  -0.0630301  -0.0406632  -0.0000000
    6  -0.0000000  -0.0000000  -0.0471005   0.0000000  -0.0000000   0.0015946
    7   0.4121943   0.0520413  -0.0000000  -0.2054842  -0.1158968   0.0000000
    8   0.0520413   0.5493448   0.0000000  -0.0639198  -0.1597538  -0.0000000
    9  -0.0000000   0.0000000   0.0879074  -0.0000000  -0.0000000  -0.0493282
   10  -0.2054842  -0.0639198  -0.0000000   0.5557097   0.0120306  -0.0000000
   11  -0.1158968  -0.1597538  -0.0000000   0.0120306   0.4849618   0.0000000
   12   0.0000000  -0.0000000  -0.0493282  -0.0000000   0.0000000   0.1062899
   13  -0.0525173  -0.0450594   0.0000000  -0.2534746   0.0864981  -0.0000000
   14   0.0119469   0.0507943  -0.0000000   0.0342245  -0.1107461   0.0000000
   15   0.0000000  -0.0000000   0.0047785   0.0000000   0.0000000  -0.0489762
   16  -0.0096769  -0.0238419  -0.0000000   0.0154854   0.0284271  -0.0000000
   17  -0.0228167  -0.0545514  -0.0000000   0.0800559  -0.0123875  -0.0000000
   18   0.0000000   0.0000000   0.0021420   0.0000000  -0.0000000   0.0023157
   19  -0.0054967  -0.0035914   0.0000000   0.0026457   0.0002805   0.0000000
   20   0.0005608   0.0020344  -0.0000000   0.0001583   0.0000923   0.0000000
   21  -0.0000000   0.0000000   0.0052024   0.0000000  -0.0000000  -0.0012469
   22  -0.0049786  -0.0087141   0.0000000   0.0009687   0.0011434   0.0000000
   23  -0.0232260  -0.0228101   0.0000000   0.0030354  -0.0011647  -0.0000000
   24   0.0000000  -0.0000000   0.0010326   0.0000000  -0.0000000   0.0034403
   25  -0.0539954   0.0086351  -0.0000000  -0.0290782   0.0080733  -0.0000000
   26   0.0089129  -0.0223045   0.0000000  -0.0026155   0.0020104  -0.0000000
   27  -0.0000000  -0.0000000  -0.0111202   0.0000000  -0.0000000   0.0015125
   28   0.0027293  -0.0183232   0.0000000  -0.0393303   0.0178620   0.0000000
   29   0.0013318  -0.0405532  -0.0000000   0.0176128  -0.1543447   0.0000000
   30  -0.0000000   0.0000000   0.0023392   0.0000000  -0.0000000  -0.0224985
   31  -0.0008401   0.0035783   0.0000000  -0.0241651  -0.0167562  -0.0000000
   32   0.0010684   0.0011920  -0.0000000  -0.0059392  -0.0027239  -0.0000000
   33  -0.0000000   0.0000000   0.0026687  -0.0000000  -0.0000000   0.0014185
   34  -0.0005438   0.0008218  -0.0000000   0.0021688   0.0001769   0.0000000
   35   0.0002176  -0.0005932   0.0000000  -0.0015452  -0.0017969   0.0000000
   36   0.0000000  -0.0000000  -0.0006864  -0.0000000   0.0000000   0.0027366
           13          14          15          16          17          18
    1   0.0484329  -0.0666333   0.0000000  -0.2356266  -0.0679224  -0.0000000
    2  -0.0134615  -0.0411049   0.0000000  -0.1357076  -0.1675676   0.0000000
    3   0.0000000  -0.0000000   0.0004850   0.0000000   0.0000000  -0.0565672
    4  -0.0282121   0.0332397  -0.0000000  -0.0530673  -0.0468962  -0.0000000
    5   0.0322910  -0.0372343   0.0000000   0.0121252   0.0522616   0.0000000
    6   0.0000000   0.0000000   0.0025605  -0.0000000   0.0000000   0.0079194
    7  -0.0525173   0.0119469   0.0000000  -0.0096769  -0.0228167   0.0000000
    8  -0.0450594   0.0507943  -0.0000000  -0.0238419  -0.0545514   0.0000000
    9   0.0000000  -0.0000000   0.0047785  -0.0000000  -0.0000000   0.0021420
   10  -0.2534746   0.0342245   0.0000000   0.0154854   0.0800559   0.0000000
   11   0.0864981  -0.1107461   0.0000000   0.0284271  -0.0123875  -0.0000000
   12  -0.0000000   0.0000000  -0.0489762  -0.0000000  -0.0000000   0.0023157
   13   0.4437384  -0.0765869  -0.0000000  -0.0952934   0.0114902  -0.0000000
   14  -0.0765869   0.5137057   0.0000000   0.0477843  -0.2868939  -0.0000000
   15  -0.0000000   0.0000000   0.0901664   0.0000000  -0.0000000  -0.0445437
   16  -0.0952934   0.0477843   0.0000000   0.4537141   0.0777311   0.0000000
   17   0.0114902  -0.2868939  -0.0000000   0.0777311   0.5570375   0.0000000
   18  -0.0000000  -0.0000000  -0.0445437   0.0000000   0.0000000   0.0924003
   19  -0.0054721   0.0011479  -0.0000000   0.0055448  -0.0321878  -0.0000000
   20  -0.0026089   0.0017336  -0.0000000   0.0012048  -0.0535893   0.0000000
   21  -0.0000000   0.0000000   0.0056121  -0.0000000   0.0000000   0.0055752
   22  -0.0000116  -0.0009823   0.0000000  -0.0003069   0.0050737   0.0000000
   23  -0.0002615  -0.0008233   0.0000000   0.0017207   0.0018175  -0.0000000
   24   0.0000000  -0.0000000  -0.0008854   0.0000000  -0.0000000   0.0028516
   25   0.0007693  -0.0037549   0.0000000  -0.0009323  -0.0001556   0.0000000
   26  -0.0013230  -0.0003247   0.0000000   0.0003260  -0.0002728  -0.0000000
   27  -0.0000000  -0.0000000   0.0025870  -0.0000000  -0.0000000  -0.0007642
   28  -0.0066392   0.0291930  -0.0000000  -0.0029866  -0.0010282  -0.0000000
   29   0.0097513  -0.0317911   0.0000000   0.0016794   0.0018067  -0.0000000
   30   0.0000000  -0.0000000   0.0021952   0.0000000   0.0000000   0.0039334
   31  -0.0377959  -0.0195920   0.0000000  -0.0072130  -0.0101781   0.0000000
   32  -0.0207216  -0.0465044  -0.0000000  -0.0201994  -0.0201135   0.0000000
   33   0.0000000  -0.0000000  -0.0142851   0.0000000  -0.0000000   0.0006043
   34  -0.0135263   0.0100131   0.0000000  -0.0696404   0.0068328  -0.0000000
   35   0.0199913  -0.0108087   0.0000000   0.0087493  -0.0175527  -0.0000000
   36  -0.0000000   0.0000000   0.0003058   0.0000000  -0.0000000  -0.0158667
           19          20          21          22          23          24
    1  -0.0726249   0.0374663  -0.0000000  -0.0308795  -0.0095154   0.0000000
    2   0.0349321  -0.3103797   0.0000000  -0.0277547  -0.0068729  -0.0000000
    3  -0.0000000  -0.0000000  -0.0407153  -0.0000000  -0.0000000   0.0047721
    4  -0.0094955   0.0112905  -0.0000000  -0.1059336  -0.0645391  -0.0000000
    5   0.0466140  -0.0414107   0.0000000  -0.0627558  -0.0830060   0.0000000
    6  -0.0000000   0.0000000   0.0066937  -0.0000000   0.0000000  -0.0169737
    7  -0.0054967   0.0005608  -0.0000000  -0.0049786  -0.0232260   0.0000000
    8  -0.0035914   0.0020344   0.0000000  -0.0087141  -0.0228101  -0.0000000
    9   0.0000000  -0.0000000   0.0052024   0.0000000   0.0000000   0.0010326
   10   0.0026457   0.0001583   0.0000000   0.0009687   0.0030354   0.0000000
   11   0.0002805   0.0000923  -0.0000000   0.0011434  -0.0011647  -0.0000000
   12   0.0000000   0.0000000  -0.0012469   0.0000000  -0.0000000   0.0034403
   13  -0.0054721  -0.0026089  -0.0000000  -0.0000116  -0.0002615   0.0000000
   14   0.0011479   0.0017336   0.0000000  -0.0009823  -0.0008233  -0.0000000
   15  -0.0000000  -0.0000000   0.0056121   0.0000000   0.0000000  -0.0008854
   16   0.0055448   0.0012048  -0.0000000  -0.0003069   0.0017207   0.0000000
   17  -0.0321878  -0.0535893   0.0000000   0.0050737   0.0018175  -0.0000000
   18  -0.0000000   0.0000000   0.0055752   0.0000000  -0.0000000   0.0028516
   19   0.0933435  -0.0477259   0.0000000  -0.0041472   0.0048509  -0.0000000
   20  -0.0477259   0.4024850  -0.0000000  -0.0010671   0.0039967  -0.0000000
   21   0.0000000  -0.0000000   0.0221082   0.0000000   0.0000000  -0.0018837
   22  -0.0041472  -0.0010671   0.0000000   0.1461871   0.0894685  -0.0000000
   23   0.0048509   0.0039967   0.0000000   0.0894685   0.1195643   0.0000000
   24  -0.0000000  -0.0000000  -0.0018837  -0.0000000   0.0000000   0.0074268
   25  -0.0005010   0.0002379   0.0000000   0.0003838  -0.0003782   0.0000000
   26   0.0012529  -0.0007039   0.0000000   0.0062775  -0.0094642  -0.0000000
   27  -0.0000000  -0.0000000   0.0001518  -0.0000000   0.0000000   0.0000037
   28   0.0002333   0.0005663   0.0000000   0.0001533  -0.0008194   0.0000000
   29   0.0005392  -0.0033702   0.0000000  -0.0000146  -0.0009625   0.0000000
   30   0.0000000   0.0000000  -0.0001118   0.0000000  -0.0000000   0.0002250
   31  -0.0000614   0.0000182   0.0000000  -0.0003517  -0.0003390   0.0000000
   32  -0.0010168  -0.0009630   0.0000000  -0.0003061  -0.0002564  -0.0000000
   33  -0.0000000   0.0000000   0.0001709  -0.0000000  -0.0000000  -0.0000492
   34  -0.0039687  -0.0001012   0.0000000  -0.0010838   0.0000031   0.0000000
   35  -0.0050954   0.0000748   0.0000000  -0.0003686  -0.0000185  -0.0000000
   36  -0.0000000   0.0000000  -0.0015565  -0.0000000  -0.0000000   0.0000401
           25          26          27          28          29          30
    1   0.0036431  -0.0022151  -0.0000000   0.0002925   0.0000466   0.0000000
    2   0.0005350  -0.0021519   0.0000000  -0.0001455   0.0011096  -0.0000000
    3   0.0000000   0.0000000   0.0029157   0.0000000  -0.0000000  -0.0010485
    4  -0.0181472   0.0217483   0.0000000  -0.0025127  -0.0030329  -0.0000000
    5   0.0106449  -0.0096958   0.0000000  -0.0002193   0.0015854  -0.0000000
    6  -0.0000000   0.0000000   0.0013686   0.0000000  -0.0000000   0.0039840
    7  -0.0539954   0.0089129  -0.0000000   0.0027293   0.0013318  -0.0000000
    8   0.0086351  -0.0223045  -0.0000000  -0.0183232  -0.0405532   0.0000000
    9  -0.0000000   0.0000000  -0.0111202   0.0000000  -0.0000000   0.0023392
   10  -0.0290782  -0.0026155   0.0000000  -0.0393303   0.0176128   0.0000000
   11   0.0080733   0.0020104  -0.0000000   0.0178620  -0.1543447  -0.0000000
   12  -0.0000000  -0.0000000   0.0015125   0.0000000   0.0000000  -0.0224985
   13   0.0007693  -0.0013230  -0.0000000  -0.0066392   0.0097513   0.0000000
   14  -0.0037549  -0.0003247  -0.0000000   0.0291930  -0.0317911  -0.0000000
   15   0.0000000   0.0000000   0.0025870  -0.0000000   0.0000000   0.0021952
   16  -0.0009323   0.0003260  -0.0000000  -0.0029866   0.0016794   0.0000000
   17  -0.0001556  -0.0002728  -0.0000000  -0.0010282   0.0018067   0.0000000
   18   0.0000000  -0.0000000  -0.0007642  -0.0000000  -0.0000000   0.0039334
   19  -0.0005010   0.0012529  -0.0000000   0.0002333   0.0005392   0.0000000
   20   0.0002379  -0.0007039  -0.0000000   0.0005663  -0.0033702   0.0000000
   21   0.0000000   0.0000000   0.0001518   0.0000000   0.0000000  -0.0001118
   22   0.0003838   0.0062775  -0.0000000   0.0001533  -0.0000146   0.0000000
   23  -0.0003782  -0.0094642   0.0000000  -0.0008194  -0.0009625  -0.0000000
   24   0.0000000  -0.0000000   0.0000037   0.0000000   0.0000000   0.0002250
   25   0.1072009  -0.0219267  -0.0000000  -0.0085072  -0.0023664  -0.0000000
   26  -0.0219267   0.0445847   0.0000000  -0.0100515  -0.0017096  -0.0000000
   27  -0.0000000   0.0000000   0.0031382   0.0000000  -0.0000000   0.0001292
   28  -0.0085072  -0.0100515   0.0000000   0.0684284  -0.0249231  -0.0000000
   29  -0.0023664  -0.0017096  -0.0000000  -0.0249231   0.2278174   0.0000000
   30  -0.0000000  -0.0000000   0.0001292  -0.0000000   0.0000000   0.0104916
   31  -0.0005260  -0.0005051  -0.0000000  -0.0117215  -0.0005486  -0.0000000
   32   0.0002979   0.0000882  -0.0000000   0.0070153   0.0008580   0.0000000
   33   0.0000000  -0.0000000   0.0001103   0.0000000  -0.0000000   0.0001437
   34  -0.0003099   0.0001194   0.0000000  -0.0001391  -0.0000757  -0.0000000
   35   0.0001576  -0.0000560   0.0000000   0.0008737  -0.0004461   0.0000000
   36  -0.0000000  -0.0000000  -0.0000325  -0.0000000  -0.0000000   0.0002176
           31          32          33          34          35          36
    1   0.0024104   0.0032097  -0.0000000  -0.0331189   0.0005293   0.0000000
    2   0.0008696  -0.0012236   0.0000000   0.0151058   0.0022451  -0.0000000
    3  -0.0000000   0.0000000   0.0031543   0.0000000  -0.0000000   0.0037354
    4  -0.0006812  -0.0004041   0.0000000   0.0019299  -0.0015618   0.0000000
    5   0.0001197  -0.0002733   0.0000000  -0.0046118   0.0001920   0.0000000
    6  -0.0000000   0.0000000  -0.0008453  -0.0000000   0.0000000   0.0023098
    7  -0.0008401   0.0010684  -0.0000000  -0.0005438   0.0002176   0.0000000
    8   0.0035783   0.0011920   0.0000000   0.0008218  -0.0005932  -0.0000000
    9   0.0000000  -0.0000000   0.0026687  -0.0000000   0.0000000  -0.0006864
   10  -0.0241651  -0.0059392  -0.0000000   0.0021688  -0.0015452  -0.0000000
   11  -0.0167562  -0.0027239  -0.0000000   0.0001769  -0.0017969   0.0000000
   12  -0.0000000  -0.0000000   0.0014185   0.0000000   0.0000000   0.0027366
   13  -0.0377959  -0.0207216   0.0000000  -0.0135263   0.0199913  -0.0000000
   14  -0.0195920  -0.0465044  -0.0000000   0.0100131  -0.0108087   0.0000000
   15   0.0000000  -0.0000000  -0.0142851   0.0000000   0.0000000   0.0003058
   16  -0.0072130  -0.0201994   0.0000000  -0.0696404   0.0087493   0.0000000
   17  -0.0101781  -0.0201135  -0.0000000   0.0068328  -0.0175527  -0.0000000
   18   0.0000000   0.0000000   0.0006043  -0.0000000  -0.0000000  -0.0158667
   19  -0.0000614  -0.0010168  -0.0000000  -0.0039687  -0.0050954  -0.0000000
   20   0.0000182  -0.0009630   0.0000000  -0.0001012   0.0000748   0.0000000
   21   0.0000000   0.0000000   0.0001709   0.0000000   0.0000000  -0.0015565
   22  -0.0003517  -0.0003061  -0.0000000  -0.0010838  -0.0003686  -0.0000000
   23  -0.0003390  -0.0002564  -0.0000000   0.0000031  -0.0000185  -0.0000000
   24   0.0000000  -0.0000000  -0.0000492   0.0000000  -0.0000000   0.0000401
   25  -0.0005260   0.0002979   0.0000000  -0.0003099   0.0001576  -0.0000000
   26  -0.0005051   0.0000882  -0.0000000   0.0001194  -0.0000560  -0.0000000
   27  -0.0000000  -0.0000000   0.0001103   0.0000000   0.0000000  -0.0000325
   28  -0.0117215   0.0070153   0.0000000  -0.0001391   0.0008737  -0.0000000
   29  -0.0005486   0.0008580  -0.0000000  -0.0000757  -0.0004461  -0.0000000
   30  -0.0000000   0.0000000   0.0001437  -0.0000000   0.0000000   0.0002176
   31   0.0800263   0.0388137  -0.0000000   0.0009192   0.0045190   0.0000000
   32   0.0388137   0.0807610  -0.0000000  -0.0018176  -0.0108415  -0.0000000
   33  -0.0000000  -0.0000000   0.0064678  -0.0000000  -0.0000000   0.0004410
   34   0.0009192  -0.0018176  -0.0000000   0.1173131  -0.0264666  -0.0000000
   35   0.0045190  -0.0108415  -0.0000000  -0.0264666   0.0396015  -0.0000000
   36   0.0000000  -0.0000000   0.0004410  -0.0000000  -0.0000000   0.0083558
 **********************************************************************
 **                                                                  **
 **                       VIBRATIONAL ANALYSIS                       **
 **                       --------------------                       **
 **                                                                  **
 **        VIBRATIONAL FREQUENCIES (CM**-1) AND NORMAL MODES         **
 **     FORCE CONSTANTS (mDYN/ANGSTROM) AND REDUCED MASSES (AMU)     **
 **                  INFRARED INTENSITIES (KM/MOL)                   **
 **                                                                  **
 **********************************************************************


 Mode:                 1                      2                      3
 Frequency:        27.69                  45.21                  81.05
 Force Cnst:      0.0427                 0.0426                 0.0796
 Red. Mass:      94.4438                35.4111                20.5642
 IR Active:          YES                    YES                    YES
 IR Intens:        0.008                  0.065                  0.201
 Raman Active:       YES                    YES                    YES
               X      Y      Z        X      Y      Z        X      Y      Z
 C          0.000  0.000  0.124   -0.000  0.000  0.150    0.000 -0.000  0.441
 C          0.000 -0.000  0.222   -0.000  0.000  0.121    0.000 -0.000  0.217
 C         -0.000  0.000  0.072    0.000  0.000  0.203   -0.000  0.000  0.093
 C         -0.000  0.000  0.083    0.000 -0.000  0.349   -0.000  0.000  0.064
 C         -0.000 -0.000  0.091    0.000 -0.000  0.176   -0.000  0.000  0.104
 C          0.000  0.000 -0.015    0.000 -0.000  0.118    0.000  0.000  0.250
 F          0.000  0.000  0.156   -0.000  0.000  0.154    0.000 -0.000  0.780
 Br         0.000 -0.000  0.632   -0.000 -0.000 -0.035    0.000  0.000 -0.188
 I         -0.000  0.000 -0.425    0.000 -0.000 -0.157   -0.000  0.000  0.018
 Cl        -0.000  0.000  0.096    0.000 -0.000  0.812   -0.000  0.000 -0.125
 I         -0.000 -0.000  0.350   -0.000  0.000 -0.209    0.000 -0.000  0.020
 I         -0.000 -0.000 -0.423    0.000  0.000  0.035   -0.000 -0.000 -0.114
 TransDip  -0.000 -0.000 -0.003   -0.000 -0.000 -0.008   -0.000  0.000 -0.014

 Mode:                 4                      5                      6
 Frequency:       101.02                 107.35                 123.58
 Force Cnst:      0.5894                 0.4543                 0.7226
 Red. Mass:      98.0264                66.9102                80.3056
 IR Active:          YES                    YES                    YES
 IR Intens:        0.209                  0.564                  0.115
 Raman Active:       YES                    YES                    YES
               X      Y      Z        X      Y      Z        X      Y      Z
 C         -0.105 -0.170  0.000   -0.017  0.251 -0.000    0.029 -0.138  0.000
 C         -0.108 -0.116  0.000    0.009  0.246 -0.000    0.054 -0.034  0.000
 C         -0.078 -0.100  0.000   -0.013  0.236 -0.000    0.139 -0.043  0.000
 C         -0.064 -0.114  0.000   -0.006  0.272 -0.000    0.118 -0.074  0.000
 C         -0.109 -0.174  0.000    0.016  0.254  0.000    0.094 -0.121  0.000
 C         -0.103 -0.160  0.000   -0.033  0.248  0.000    0.079 -0.144  0.000
 F         -0.103 -0.169  0.000   -0.025  0.253 -0.000   -0.073 -0.154  0.000
 Br        -0.248  0.011 -0.000    0.060  0.216  0.000   -0.499  0.598 -0.000
 I         -0.074  0.012  0.000   -0.274 -0.365 -0.000    0.181 -0.336  0.000
 Cl         0.066 -0.106 -0.000   -0.037  0.271  0.000    0.067 -0.088 -0.000
 I          0.164 -0.515  0.000    0.434  0.008 -0.000   -0.160  0.102  0.000
 I          0.115  0.630 -0.000   -0.178 -0.032  0.000    0.233 -0.039 -0.000
 TransDip   0.014  0.003 -0.000   -0.006 -0.023  0.000   -0.010  0.004 -0.000

 Mode:                 7                      8                      9
 Frequency:       144.11                 160.27                 172.59
 Force Cnst:      1.4243                 0.2134                 0.9997
 Red. Mass:     116.4114                14.0973                56.9605
 IR Active:          YES                    YES                    YES
 IR Intens:        0.016                  0.142                  0.077
 Raman Active:       YES                    YES                    YES
               X      Y      Z        X      Y      Z        X      Y      Z
 C         -0.102 -0.045  0.000    0.000 -0.000 -0.179    0.093  0.207  0.000
 C         -0.041 -0.088  0.000    0.000  0.000 -0.359    0.175  0.314  0.000
 C          0.123 -0.064  0.000   -0.000  0.000 -0.465    0.053  0.279  0.000
 C          0.049  0.018  0.000   -0.000  0.000 -0.394    0.015  0.261  0.000
 C         -0.012  0.049  0.000   -0.000  0.000 -0.420   -0.046  0.111  0.000
 C         -0.185  0.037  0.000    0.000  0.000 -0.331    0.049  0.145  0.000
 F         -0.019 -0.031 -0.000    0.000  0.000  0.379    0.019  0.209 -0.000
 Br        -0.036 -0.128 -0.000    0.000  0.000  0.034    0.421  0.276 -0.000
 I          0.633 -0.214 -0.000    0.000 -0.000  0.028    0.035 -0.088 -0.000
 Cl         0.031  0.014 -0.000   -0.000  0.000  0.185    0.138  0.314 -0.000
 I          0.025  0.072 -0.000   -0.000 -0.000  0.030   -0.327 -0.316 -0.000
 I         -0.626  0.231 -0.000   -0.000  0.000  0.016   -0.044 -0.009  0.000
 TransDip  -0.004  0.002 -0.000   -0.000  0.000  0.012   -0.002 -0.009 -0.000

 Mode:                10                     11                     12
 Frequency:       205.69                 251.42                 279.12
 Force Cnst:      0.8742                 1.0484                 0.9771
 Red. Mass:      35.0679                28.1515                21.2858
 IR Active:          YES                    YES                    YES
 IR Intens:        0.025                  0.115                  0.553
 Raman Active:       YES                    YES                    YES
               X      Y      Z        X      Y      Z        X      Y      Z
 C         -0.068 -0.086 -0.000   -0.227  0.231 -0.000    0.182  0.090  0.000
 C         -0.035  0.012 -0.000   -0.247  0.188  0.000    0.067 -0.123  0.000
 C          0.031  0.045 -0.000   -0.129  0.239  0.000    0.043 -0.060  0.000
 C          0.153 -0.076  0.000   -0.112  0.293  0.000   -0.032  0.067 -0.000
 C          0.098 -0.173  0.000   -0.131  0.187 -0.000    0.006  0.163 -0.000
 C          0.009 -0.170 -0.000   -0.148  0.169 -0.000    0.060  0.226 -0.000
 F         -0.202 -0.112  0.000   -0.378  0.233  0.000    0.853  0.197 -0.000
 Br         0.000 -0.079 -0.000   -0.157 -0.247 -0.000   -0.178 -0.064 -0.000
 I         -0.120 -0.048  0.000    0.101 -0.059 -0.000   -0.023  0.009 -0.000
 Cl         0.889  0.015 -0.000    0.039  0.449 -0.000    0.142  0.136  0.000
 I         -0.060  0.100  0.000   -0.011 -0.030  0.000   -0.034 -0.047  0.000
 I         -0.053  0.052 -0.000    0.148 -0.039  0.000   -0.030 -0.023  0.000
 TransDip  -0.003  0.004 -0.000    0.005 -0.009 -0.000   -0.023 -0.008  0.000

 Mode:                13                     14                     15
 Frequency:       290.33                 355.44                 389.27
 Force Cnst:      0.6063                 0.9366                 1.7691
 Red. Mass:      12.2080                12.5828                19.8153
 IR Active:          YES                    YES                    YES
 IR Intens:        0.048                  0.527                  0.124
 Raman Active:       YES                    YES                    YES
               X      Y      Z        X      Y      Z        X      Y      Z
 C          0.000  0.000  0.026   -0.000  0.000 -0.461    0.094 -0.474 -0.000
 C          0.000 -0.000 -0.453   -0.000  0.000 -0.406    0.170 -0.185 -0.000
 C         -0.000  0.000 -0.507   -0.000  0.000  0.228    0.162 -0.091  0.000
 C         -0.000  0.000 -0.011    0.000 -0.000  0.542    0.010  0.148  0.000
 C          0.000  0.000  0.507    0.000  0.000  0.291   -0.063 -0.133  0.000
 C         -0.000  0.000  0.526    0.000  0.000 -0.359   -0.047 -0.242 -0.000
 F          0.000  0.000 -0.025    0.000  0.000  0.235    0.073 -0.572  0.000
 Br        -0.000 -0.000  0.034   -0.000 -0.000  0.014    0.014  0.010  0.000
 I          0.000 -0.000  0.015    0.000 -0.000 -0.004   -0.022  0.017 -0.000
 Cl         0.000  0.000  0.004   -0.000 -0.000 -0.086   -0.083  0.473 -0.000
 I         -0.000 -0.000 -0.020   -0.000 -0.000 -0.007    0.009  0.022 -0.000
 I          0.000 -0.000 -0.022   -0.000 -0.000  0.007   -0.014  0.003  0.000
 TransDip  -0.000  0.000 -0.007   -0.000 -0.000 -0.023    0.009 -0.007 -0.000

 Mode:                16                     17                     18
 Frequency:       477.95                 543.36                 609.20
 Force Cnst:      1.8395                 2.0916                 2.6450
 Red. Mass:      13.6677                12.0242                12.0965
 IR Active:          YES                    YES                    YES
 IR Intens:       16.815                  0.272                  3.773
 Raman Active:       YES                    YES                    YES
               X      Y      Z        X      Y      Z        X      Y      Z
 C          0.167  0.090  0.000    0.000  0.000 -0.050   -0.000 -0.000  0.393
 C          0.169  0.098  0.000    0.000 -0.000 -0.492   -0.000  0.000 -0.084
 C          0.452  0.131 -0.000    0.000 -0.000  0.497   -0.000  0.000 -0.397
 C          0.526  0.068 -0.000   -0.000  0.000 -0.020    0.000  0.000  0.690
 C          0.525  0.009 -0.000   -0.000  0.000 -0.485    0.000 -0.000 -0.439
 C          0.307 -0.051  0.000    0.000  0.000  0.523   -0.000 -0.000 -0.043
 F         -0.140  0.063 -0.000   -0.000  0.000  0.009    0.000  0.000 -0.091
 Br        -0.075 -0.072 -0.000   -0.000  0.000  0.012    0.000  0.000  0.005
 I         -0.039  0.002  0.000   -0.000  0.000 -0.006    0.000 -0.000  0.003
 Cl        -0.108  0.020  0.000    0.000 -0.000  0.001   -0.000  0.000 -0.038
 I         -0.035 -0.020  0.000   -0.000 -0.000  0.006    0.000  0.000  0.004
 I         -0.032  0.015 -0.000    0.000 -0.000 -0.007    0.000  0.000  0.002
 TransDip   0.131  0.006  0.000    0.000 -0.000 -0.017   -0.000 -0.000  0.062

 Mode:                19                     20                     21
 Frequency:       617.05                 691.57                 694.18
 Force Cnst:      2.8637                 3.9096                 3.4253
 Red. Mass:      12.7654                13.8743                12.0646
 IR Active:          YES                    YES                    YES
 IR Intens:        8.098                 52.046                  0.078
 Raman Active:       YES                    YES                    YES
               X      Y      Z        X      Y      Z        X      Y      Z
 C          0.443  0.078  0.000   -0.065 -0.152  0.000    0.000  0.000  0.676
 C          0.341 -0.270 -0.000    0.029  0.122 -0.000   -0.000 -0.000 -0.462
 C         -0.007 -0.370 -0.000    0.241  0.219  0.000   -0.000 -0.000  0.251
 C         -0.253 -0.047  0.000    0.061  0.387 -0.000   -0.000 -0.000 -0.203
 C         -0.123  0.320 -0.000   -0.005  0.481  0.000   -0.000 -0.000  0.219
 C          0.282  0.348 -0.000   -0.391  0.391 -0.000    0.000 -0.000 -0.412
 F         -0.287 -0.022 -0.000    0.019 -0.340 -0.000   -0.000  0.000 -0.093
 Br        -0.030  0.000  0.000   -0.005 -0.017  0.000    0.000  0.000  0.007
 I         -0.003  0.009  0.000   -0.005 -0.001 -0.000    0.000  0.000 -0.000
 Cl         0.054  0.017 -0.000    0.037 -0.203 -0.000   -0.000  0.000  0.002
 I         -0.001 -0.012  0.000   -0.008 -0.011 -0.000    0.000  0.000 -0.000
 I         -0.014 -0.004  0.000    0.016 -0.008  0.000   -0.000  0.000  0.003
 TransDip   0.091 -0.001  0.000   -0.023  0.230  0.000    0.000 -0.000  0.009

 Mode:                22                     23                     24
 Frequency:       746.77                 872.23                1069.97
 Force Cnst:      4.1754                 5.7160                 8.3110
 Red. Mass:      12.7077                12.7519                12.3214
 IR Active:          YES                    YES                    YES
 IR Intens:       11.572                 14.376                  5.529
 Raman Active:       YES                    YES                    YES
               X      Y      Z        X      Y      Z        X      Y      Z
 C          0.282  0.004 -0.000    0.031 -0.078  0.000    0.106 -0.243 -0.000
 C          0.284  0.454 -0.000    0.238 -0.054 -0.000    0.566  0.248  0.000
 C         -0.300  0.450  0.000    0.543 -0.086 -0.000   -0.151  0.043  0.000
 C         -0.159  0.176 -0.000   -0.053  0.375  0.000    0.075 -0.408 -0.000
 C         -0.240 -0.162 -0.000   -0.503 -0.303  0.000    0.115 -0.048 -0.000
 C          0.378 -0.125  0.000   -0.153 -0.166 -0.000   -0.543  0.086 -0.000
 F          0.042 -0.165  0.000   -0.043  0.291 -0.000   -0.033  0.170  0.000
 Br        -0.049 -0.044  0.000   -0.011 -0.010  0.000   -0.022 -0.017 -0.000
 I          0.010 -0.004 -0.000   -0.008  0.004  0.000   -0.001  0.001 -0.000
 Cl        -0.004 -0.088 -0.000    0.009 -0.067 -0.000   -0.010  0.048 -0.000
 I          0.005  0.004 -0.000    0.006  0.008 -0.000    0.001  0.002  0.000
 I         -0.014  0.001  0.000    0.003 -0.002 -0.000    0.005 -0.001  0.000
 TransDip   0.004  0.109 -0.000    0.037 -0.116  0.000   -0.003  0.075 -0.000

 Mode:                25                     26                     27
 Frequency:      1186.87                1241.53                1303.81
 Force Cnst:     10.3305                10.8987                12.0475
 Red. Mass:      12.4470                12.0009                12.0287
 IR Active:          YES                    YES                    YES
 IR Intens:        8.733                  3.476                 66.331
 Raman Active:       YES                    YES                    YES
               X      Y      Z        X      Y      Z        X      Y      Z
 C          0.031 -0.346 -0.000    0.349  0.036 -0.000   -0.288 -0.091  0.000
 C          0.122 -0.267 -0.000   -0.215  0.280  0.000    0.083  0.444  0.000
 C         -0.388 -0.017  0.000   -0.195 -0.366 -0.000    0.298 -0.243 -0.000
 C         -0.112  0.539  0.000    0.502  0.058 -0.000   -0.432 -0.151  0.000
 C          0.388  0.166 -0.000   -0.310  0.318  0.000    0.119  0.412  0.000
 C         -0.033 -0.323 -0.000   -0.135 -0.329 -0.000    0.167 -0.365 -0.000
 F         -0.031  0.228  0.000    0.006  0.008  0.000    0.042  0.021 -0.000
 Br         0.003  0.006  0.000   -0.001  0.000  0.000   -0.006 -0.009  0.000
 I          0.003  0.000 -0.000    0.000 -0.000  0.000   -0.001  0.001  0.000
 Cl         0.009 -0.055 -0.000    0.000  0.001  0.000    0.014  0.007 -0.000
 I         -0.003 -0.001 -0.000   -0.000 -0.000 -0.000    0.000 -0.002 -0.000
 I         -0.001  0.002  0.000    0.000 -0.001 -0.000   -0.001  0.001  0.000
 TransDip  -0.019  0.093 -0.000   -0.057 -0.017 -0.000    0.260  0.025  0.000

 Mode:                28                     29                     30
 Frequency:      1371.49                1526.94                1533.72
 Force Cnst:     13.6577                16.5377                16.6385
 Red. Mass:      12.3237                12.0387                12.0053
 IR Active:          YES                    YES                    YES
 IR Intens:      223.945                 10.235                  1.515
 Raman Active:       YES                    YES                    YES
               X      Y      Z        X      Y      Z        X      Y      Z
 C         -0.084  0.613  0.000    0.152 -0.423  0.000    0.622  0.146 -0.000
 C          0.246  0.155 -0.000   -0.319  0.427  0.000   -0.343 -0.028 -0.000
 C         -0.113 -0.404 -0.000    0.003 -0.358 -0.000    0.224  0.223  0.000
 C         -0.093  0.310  0.000   -0.093  0.163 -0.000   -0.393 -0.090  0.000
 C          0.256 -0.282 -0.000    0.183 -0.349 -0.000    0.222 -0.030  0.000
 C         -0.244 -0.042 -0.000    0.090  0.426  0.000   -0.333 -0.221 -0.000
 F          0.034 -0.209 -0.000   -0.013  0.072 -0.000   -0.023 -0.010  0.000
 Br        -0.008 -0.004 -0.000    0.003 -0.001 -0.000    0.002  0.001  0.000
 I          0.001  0.001  0.000    0.001 -0.000  0.000    0.001 -0.001 -0.000
 Cl         0.003 -0.009  0.000    0.001  0.001  0.000    0.003  0.001 -0.000
 I         -0.001  0.001  0.000   -0.001  0.000  0.000    0.001  0.001 -0.000
 I          0.002  0.001 -0.000   -0.002 -0.000 -0.000   -0.000  0.001  0.000
 TransDip  -0.019  0.479  0.000    0.008 -0.102  0.000    0.039  0.006  0.000

 STANDARD THERMODYNAMIC QUANTITIES AT   298.15 K  AND     1.00 ATM

   This Molecule has  0 Imaginary Frequencies
   Zero point vibrational energy:       24.618 kcal/mol

   Atom    1 Element C  Has Mass   12.00000
   Atom    2 Element C  Has Mass   12.00000
   Atom    3 Element C  Has Mass   12.00000
   Atom    4 Element C  Has Mass   12.00000
   Atom    5 Element C  Has Mass   12.00000
   Atom    6 Element C  Has Mass   12.00000
   Atom    7 Element F  Has Mass   18.99840
   Atom    8 Element Br Has Mass   78.91830
   Atom    9 Element I  Has Mass  126.90440
   Atom   10 Element Cl Has Mass   34.96885
   Atom   11 Element I  Has Mass  126.90440
   Atom   12 Element I  Has Mass  126.90440
   Molecular Mass:   585.598750 amu
   Principal axes and moments of inertia in amu*Bohr^2:
                             1           2           3
    Eigenvalues --     7016.40437 15032.94330 22049.34767
          X               0.99996     0.00882     0.00000
          Y              -0.00882     0.99996     0.00000
          Z              -0.00000    -0.00000     1.00000
   Rotational Symmetry Number is   1
   The Molecule is an Asymmetric Top
   Translational Enthalpy:        0.889 kcal/mol
   Rotational Enthalpy:           0.889 kcal/mol
   Vibrational Enthalpy:         31.102 kcal/mol
   gas constant (RT):             0.592 kcal/mol
   Translational Entropy:        44.986  cal/mol.K
   Rotational Entropy:           36.095  cal/mol.K
   Vibrational Entropy:          44.711  cal/mol.K

   Total Enthalpy:               33.472 kcal/mol
   Total Entropy:               125.793  cal/mol.K

 ======================================================================

 STANDARD THERMODYNAMIC QUANTITIES FOR ANHARMONIC VIBRATION -- TOSH

   Zero point vibrational energy: ************ kcal/mol

   Vibrational Enthalpy:       Infinity kcal/mol
   Vibrational Entropy:             NaN  cal/mol.K

   Total Enthalpy:             Infinity kcal/mol
   Total Entropy:                   NaN  cal/mol.K

 ======================================================================

 STANDARD THERMODYNAMIC QUANTITIES FOR ANHARMONIC VIBRATION -- VPT2

   Zero point vibrational energy: ************ kcal/mol

   Vibrational Enthalpy:       Infinity kcal/mol
   Vibrational Entropy:             NaN  cal/mol.K

   Total Enthalpy:             Infinity kcal/mol
   Total Entropy:                   NaN  cal/mol.K

 ======================================================================

Archival summary:
1\1\february\FREQ\ProcedureUnspecified\BasisUnspecified\3r1l116\taweetha\MonDec210:11:552019MonDec210:11:552019\0\\#,FREQ,ProcedureUnspecified,BasisUnspecified,\\0,1\I\C,1,2.13349\C,2,1.40293,1,120.326\C,3,1.39083,2,118.916,1,-180,0\F,4,1.33797,3,119.185,2,-180,0\C,4,1.39191,3,122.25,2,0,0\C,6,1.40057,4,119.328,3,-0,0\C,2,1.40683,1,120.215,3,-180,0\Cl,8,1.74322,2,119.671,1,-0,0\Br,6,1.89776,4,117,3,-180,0\I,3,2.12258,2,124.452,1,-0,0\I,7,2.12368,6,120.126,4,-180,0\\\@

 Total job time:  934.71s(wall), 5336.59s(cpu) 
 Mon Dec  2 10:11:55 2019

        *************************************************************
        *                                                           *
        *  Thank you very much for using Q-Chem.  Have a nice day.  *
        *                                                           *
        *************************************************************
