# Supplementary material for: Geometric and energetic data from quantum chemical calculations of halobenzenes and xylenes
Source: Data Brief. 2020 Mar 5;30:105386. doi: 10.1016/j.dib.2020.105386 (PMC7114895; doi:10.1016/j.dib.2020.105386)
Supplement: Supplementary file 1 [file mmc1.zip › halobenzene/B3LYP/FBrIFBrI.out]

                  Welcome to Q-Chem
     A Quantum Leap Into The Future Of Chemistry


 Q-Chem 5.2 (devel), Q-Chem, Inc., Pleasanton, CA (2019)

 Yihan Shao,  Zhengting Gan,  E. Epifanovsky,  A. T. B. Gilbert,  M. Wormit,  
 J. Kussmann,  A. W. Lange,  A. Behn,  Jia Deng,  Xintian Feng,  D. Ghosh,  
 M. Goldey,  P. R. Horn,  L. D. Jacobson,  I. Kaliman,  T. Kus,  A. Landau,  
 Jie Liu,  E. I. Proynov,  R. M. Richard,  R. P. Steele,  E. J. Sundstrom,  
 H. L. Woodcock III,  P. M. Zimmerman,  D. Zuev,  B. Albrecht,  E. Alguire,  
 S. A. Baeppler,  D. Barton,  Z. Benda,  Y. A. Bernard,  E. J. Berquist,  
 K. B. Bravaya,  H. Burton,  D. Casanova,  Chun-Min Chang,  Yunqing Chen,  
 A. Chien,  K. D. Closser,  M. P. Coons,  S. Coriani,  S. Dasgupta,  
 A. L. Dempwolff,  M. Diedenhofen,  Hainam Do,  R. G. Edgar,  Po-Tung Fang,  
 S. Faraji,  S. Fatehi,  Qingguo Feng,  K. D. Fenk,  J. Fosso-Tande,  
 J. Gayvert,  Qinghui Ge,  A. Ghysels,  G. Gidofalvi,  J. Gomes,  
 J. Gonthier,  A. Gunina,  D. Hait,  M. W. D. Hanson-Heine,  
 P. H. P. Harbach,  A. W. Hauser,  M. F. Herbst,  J. E. Herr,  
 E. G. Hohenstein,  Z. C. Holden,  Kerwin Hui,  B. C. Huynh,  T.-C. Jagau,  
 Hyunjun Ji,  B. Kaduk,  K. Khistyaev,  Jaehoon Kim,  P. Klunzinger,  K. Koh,  
 D. Kosenkov,  L. Koulias,  T. Kowalczyk,  C. M. Krauter,  A. Kunitsa,  
 Ka Un Lao,  A. Laurent,  K. V. Lawler,  Joonho Lee,  D. Lefrancois,  
 S. Lehtola,  D. S. Levine,  Yi-Pei Li,  You-Sheng Lin,  Fenglai Liu,  
 E. Livshits,  A. Luenser,  P. Manohar,  E. Mansoor,  S. F. Manzer,  
 Shan-Ping Mao,  Yuezhi Mao,  N. Mardirossian,  A. V. Marenich,  
 T. Markovich,  L. A. Martinez-Martinez,  S. A. Maurer,  N. J. Mayhall,  
 S. C. McKenzie,  J.-M. Mewes,  P. Morgante,  A. F. Morrison,  
 J. W. Mullinax,  K. Nanda,  T. S. Nguyen-Beck,  R. Olivares-Amaya,  
 J. A. Parkhill,  Zheng Pei,  T. M. Perrine,  F. Plasser,  P. Pokhilko,  
 S. Prager,  A. Prociuk,  E. Ramos,  D. R. Rehn,  F. Rob,  M. Scheurer,  
 M. Schneider,  N. Sergueev,  S. M. Sharada,  S. Sharma,  D. W. Small,  
 T. Stauch,  T. Stein,  Yu-Chuan Su,  A. J. W. Thom,  A. Tkatchenko,  
 T. Tsuchimochi,  N. M. Tubman,  L. Vogt,  M. L. Vidal,  O. Vydrov,  
 M. A. Watson,  J. Wenzel,  M. de Wergifosse,  T. A. Wesolowski,  A. White,  
 J. Witte,  A. Yamada,  Jun Yang,  K. Yao,  S. Yeganeh,  S. R. Yost,  
 Zhi-Qiang You,  A. Zech,  Igor Ying Zhang,  Xing Zhang,  Yan Zhao,  
 Ying Zhu,  B. R. Brooks,  G. K. L. Chan,  C. J. Cramer,  M. S. Gordon,  
 W. J. Hehre,  A. Klamt,  M. W. Schmidt,  C. D. Sherrill,  D. G. Truhlar,  
 A. Aspuru-Guzik,  R. Baer,  A. T. Bell,  N. A. Besley,  Jeng-Da Chai,  
 A. E. DePrince, III,  R. A. DiStasio Jr.,  A. Dreuw,  B. D. Dunietz,  
 T. R. Furlani,  Chao-Ping Hsu,  Yousung Jung,  Jing Kong,  D. S. Lambrecht,  
 WanZhen Liang,  C. Ochsenfeld,  V. A. Rassolov,  L. V. Slipchenko,  
 J. E. Subotnik,  T. Van Voorhis,  J. M. Herbert,  A. I. Krylov,  
 P. M. W. Gill,  M. Head-Gordon

 Contributors to earlier versions of Q-Chem not listed above: 
 R. D. Adamson,  B. Austin,  J. Baker,  G. J. O. Beran,  K. Brandhorst,  
 S. T. Brown,  E. F. C. Byrd,  A. K. Chakraborty,  C.-L. Cheng,  
 Siu Hung Chien,  D. M. Chipman,  D. L. Crittenden,  H. Dachsel,  
 R. J. Doerksen,  A. D. Dutoi,  L. Fusti-Molnar,  W. A. Goddard III,  
 A. Golubeva-Zadorozhnaya,  S. R. Gwaltney,  G. Hawkins,  A. Heyden,  
 S. Hirata,  G. Kedziora,  F. J. Keil,  C. Kelley,  Jihan Kim,  R. A. King,  
 R. Z. Khaliullin,  P. P. Korambath,  W. Kurlancheek,  A. M. Lee,  M. S. Lee,  
 S. V. Levchenko,  Ching Yeh Lin,  D. Liotard,  R. C. Lochan,  I. Lotan,  
 P. E. Maslen,  N. Nair,  D. P. O'Neill,  D. Neuhauser,  E. Neuscamman,  
 C. M. Oana,  R. Olson,  B. Peters,  R. Peverati,  P. A. Pieniazek,  
 Y. M. Rhee,  J. Ritchie,  M. A. Rohrdanz,  E. Rosta,  N. J. Russ,  
 H. F. Schaefer III,  N. E. Schultz,  N. Shenvi,  A. C. Simmonett,  A. Sodt,  
 D. Stuck,  K. S. Thanthiriwatte,  V. Vanovschi,  Tao Wang,  A. Warshel,  
 C. F. Williams,  Q. Wu,  X. Xu,  W. Zhang

 Please cite Q-Chem as follows:
 Y. Shao et al., Mol. Phys. 113, 184-215 (2015)
 DOI: 10.1080/00268976.2014.952696

 Q-Chem 5.2.1 for Intel X86 EM64T Linux

 Parts of Q-Chem use Armadillo 8.300.2 (Tropical Shenanigans).
 http://arma.sourceforge.net/

 Q-Chem begins on Mon Dec  2 10:11:55 2019  

Host: 
0

     Scratch files written to /scratch/taweetham/qchem2499//
NAlpha2: 230
NElect   230
Mult     1

Checking the input file for inconsistencies... 	...done.

--------------------------------------------------------------
User input:
--------------------------------------------------------------
$MOLECULE
0 1
C   
C	1	CC
C	2	CC	1	120.0		
C	3	CC	2	120.0	1	0.0
C	4	CC	3	120.0	2	0.0	
C	5 	CC	4	120.0	3	0.0
F	1	CF	2	120.0	3	180.0
Br	2	CBr	3	120.0	4	180.0
I	3	CI	4	120.0	5	180.0
F	4	CF	5	120.0	6	180.0
Br	5	CBr	6	120.0	1	180.0
I	6	CI	1	120.0	2	180.0

CC=1.39483
CH=1.08673
CF=1.33960
CCl=1.72090
CBr=1.89068
CI=2.07886
$END

$REM
   JOB_TYPE	OPTIMIZATION
   BASIS	6-311++G**
   METHOD	B3LYP
   MEM_TOTAL	64000
   SYM_IGNORE	TRUE
$END

--------------------------------------------------------------
 ----------------------------------------------------------------
             Standard Nuclear Orientation (Angstroms)
    I     Atom           X                Y                Z
 ----------------------------------------------------------------
    1      C       0.0000000000     0.0000000000     0.0000000000
    2      C       0.0000000000     0.0000000000     1.3948300000
    3      C       1.2079582140     0.0000000000     2.0922450000
    4      C       2.4159164279     0.0000000000     1.3948300000
    5      C       2.4159164279     0.0000000000    -0.0000000000
    6      C       1.2079582140     0.0000000000    -0.6974150000
    7      F      -1.1601276309    -0.0000000000    -0.6698000000
    8      Br     -1.6373769104    -0.0000000000     2.3401700000
    9      I       1.2079582140    -0.0000000000     4.1711050000
   10      F       3.5760440588    -0.0000000000     2.0646300000
   11      Br      4.0532933383    -0.0000000000    -0.9453400000
   12      I       1.2079582140    -0.0000000000    -2.7762750000
 ----------------------------------------------------------------
 Nuclear Repulsion Energy =        2983.99788149 hartrees
 There are      115 alpha and      115 beta electrons
 Requested basis set is 6-311++G(d,p)
 There are 134 shells and 396 basis functions

 Total QAlloc Memory Limit  64000 MB
 Mega-Array Size       188 MB
 MEM_STATIC part       192 MB
 A cutoff of  1.0D-11 yielded   5603 shell pairs
 There are     54226 function pairs (     60295 Cartesian)
 Smallest overlap matrix eigenvalue = 1.09E-06

 Q-Chem warning in module stvman/mkSTV.C, line 318:

 Overlap eigenvalue is smaller than square root of threshold
 Use THRESH >= 12 to get rid of this warning


 Scale SEOQF with 1.000000e-01/1.000000e-01/1.000000e-01

 Standard Electronic Orientation quadrupole field applied
 Nucleus-field energy     =    -0.0000001395 hartrees
 Guess from superposition of atomic densities
 Warning:  Energy on first SCF cycle will be non-variational
 SAD guess density has 230.000000 electrons

 -----------------------------------------------------------------------
  General SCF calculation program by
  Eric Jon Sundstrom, Paul Horn, Yuezhi Mao, Dmitri Zuev, Alec White,
  David Stuck, Shaama M.S., Shane Yost, Joonho Lee, David Small,
  Daniel Levine, Susi Lehtola, Hugh Burton, Evgeny Epifanovsky,
  Bang C. Huynh
 -----------------------------------------------------------------------
 Exchange:     0.2000 Hartree-Fock + 0.0800 Slater + 0.7200 B88
 Correlation:  0.1900 VWN1RPA + 0.8100 LYP
 Using SG-1 standard quadrature grid
 using 6 threads for integral computing
 -------------------------------------------------------
 OpenMP Integral computing Module                
 Release: version 2.0, May 2017, Q-Chem Inc. Pleasanton 
 -------------------------------------------------------
 A restricted SCF calculation will be
 performed using DIIS
 SCF converges when DIIS error is below 1.0e-08
 ---------------------------------------
  Cycle       Energy         DIIS error
 ---------------------------------------
    1  -19418.1194781861      2.98e-02  
    2  -19415.6654001884      2.18e-03  
    3  -19415.6217949460      2.59e-03  
    4  -19415.7093076050      6.98e-04  
    5  -19415.7192333285      2.45e-04  
    6  -19415.7201050404      6.95e-05  
    7  -19415.7201641433      1.22e-05  
    8  -19415.7201660657      3.17e-06  
    9  -19415.7201661863      9.52e-07  
   10  -19415.7201661991      4.35e-07  
   11  -19415.7201662027      7.41e-08  
   12  -19415.7201662028      2.39e-08  
   13  -19415.7201662035      3.30e-09  Convergence criterion met
 ---------------------------------------
 SCF time:   CPU 220.45s  wall 40.00s 
 SCF   energy in the final basis set =   -19415.7201662035
 Total energy in the final basis set =   -19415.7201662035

 --------------------------------------------------------------

                    Orbital Energies (a.u.)
 --------------------------------------------------------------

 Alpha MOs
 -- Occupied --
*****************-482.8606-482.8606-176.3232-176.3232-165.7271-165.7271
********-165.7249-165.7247-165.7247 -62.5135 -62.5135 -56.3342 -56.3342
-56.3301 -56.3301 -56.3297 -56.3297 -35.8198 -35.8198 -31.3132 -31.3132
-31.3070 -31.3070 -31.3065 -31.3065 -24.7301 -24.7301 -22.9636 -22.9636
-22.9622 -22.9622 -22.9619 -22.9619 -22.9576 -22.9576 -22.9576 -22.9576
-10.3148 -10.3147 -10.2794 -10.2794 -10.2686 -10.2686  -8.7224  -8.7224
 -6.5547  -6.5547  -6.5408  -6.5408  -6.5399  -6.5399  -6.3694  -6.3694
 -4.7824  -4.7824  -4.7671  -4.7671  -4.7661  -4.7661  -2.6653  -2.6653
 -2.6617  -2.6617  -2.6610  -2.6610  -2.6499  -2.6499  -2.6498  -2.6498
 -2.0485  -2.0485  -2.0435  -2.0435  -2.0429  -2.0429  -2.0296  -2.0296
 -2.0295  -2.0295  -1.2732  -1.2731  -0.9394  -0.8756  -0.8237  -0.8182
 -0.7562  -0.7258  -0.6645  -0.6637  -0.6258  -0.5860  -0.5807  -0.5596
 -0.5214  -0.5082  -0.4690  -0.4580  -0.4509  -0.4368  -0.4252  -0.4196
 -0.3847  -0.3798  -0.3363  -0.3310  -0.3309  -0.3260  -0.2944  -0.2780
 -0.2731  -0.2716  -0.2601
 -- Virtual --
 -0.0921  -0.0725  -0.0574  -0.0530  -0.0293  -0.0122   0.0037   0.0201
  0.0239   0.0408   0.0443   0.0475   0.0527   0.0632   0.0670   0.0673
  0.0838   0.0845   0.0895   0.0901   0.0937   0.0984   0.1081   0.1104
  0.1280   0.1319   0.1372   0.1454   0.1463   0.1605   0.1741   0.1768
  0.1835   0.1858   0.1931   0.1942   0.1962   0.2168   0.2235   0.2329
  0.2391   0.2472   0.2492   0.2511   0.2548   0.2557   0.2650   0.2896
  0.2967   0.3001   0.3281   0.3317   0.3474   0.3632   0.3673   0.3725
  0.3816   0.3848   0.3919   0.3979   0.4078   0.4118   0.4159   0.4186
  0.4197   0.4291   0.4505   0.4530   0.4547   0.4626   0.4700   0.4983
  0.4984   0.5017   0.5263   0.5354   0.5368   0.5481   0.5483   0.5494
  0.5612   0.5790   0.5814   0.5959   0.6021   0.6324   0.6353   0.6461
  0.6473   0.6790   0.6888   0.6897   0.6953   0.7036   0.7334   0.7464
  0.7639   0.7957   0.8075   0.8122   0.8332   0.8482   0.8623   0.9089
  0.9090   0.9307   0.9449   0.9473   1.0087   1.0292   1.0550   1.0678
  1.0721   1.0844   1.0910   1.1462   1.1798   1.2135   1.2213   1.2957
  1.2969   1.3414   1.3478   1.3478   1.4016   1.4206   1.4305   1.4320
  1.4335   1.4508   1.4649   1.4711   1.4934   1.5197   1.5275   1.5872
  1.5890   1.6043   1.7080   1.7175   1.7450   1.7493   1.8049   1.8134
  1.8329   1.8445   1.8858   2.0044   2.0118   2.0164   2.0300   2.0391
  2.0927   2.1106   2.1731   2.1879   2.2175   2.2488   2.2537   2.2625
  2.3093   2.3212   2.3785   2.4365   2.5601   2.6787   2.7091   2.7864
  2.7920   2.8151   2.9239   2.9970   3.0351   3.0607   3.0745   3.1316
  3.1648   3.3721   3.3902   3.6304   3.7396   3.7498   3.7542   3.7863
  3.8019   3.9275   3.9438   3.9525   3.9583   3.9611   3.9742   3.9867
  3.9896   4.0145   4.0149   4.0220   4.0415   4.0471   4.0704   4.0721
  4.0920   4.1055   4.1431   4.1632   4.2476   4.2736   4.2809   4.2982
  4.3996   4.4069   4.4853   4.5498   4.8067   4.8354   4.8563   6.0087
  6.0101   6.1019   6.1216   6.1448   6.1792   6.2894   6.3120   6.4228
  6.4486   6.6476   6.7126   6.7654   6.7829   7.5429   7.5547   7.6518
  7.6975   7.7417   7.7639  23.2477  23.7801  23.7843  23.9402  23.9540
 24.0430  27.8926  27.9395  28.3462  28.3476  28.4153  28.4226  28.4301
 28.4375  28.5210  28.5252  28.5415  28.5512  28.5543  28.5580  28.6150
 28.6269  28.7248  28.7413  47.9448  48.0271  66.7636  66.7840 127.8859
127.8870 127.9419 127.9532 127.9754 127.9793 151.6836 151.7252 289.7395
289.7507 289.8487 289.8964 289.9607 289.98721020.74771020.85131901.8478
********
 --------------------------------------------------------------

          Ground-State Mulliken Net Atomic Charges

     Atom                 Charge (a.u.)
  ----------------------------------------
      1 C                    -1.566399
      2 C                     0.943734
      3 C                     0.776643
      4 C                    -1.566400
      5 C                     0.943734
      6 C                     0.776643
      7 F                    -0.084047
      8 Br                   -0.156177
      9 I                     0.086246
     10 F                    -0.084047
     11 Br                   -0.156177
     12 I                     0.086246
  ----------------------------------------
  Sum of atomic charges =     0.000000

 -----------------------------------------------------------------
                    Cartesian Multipole Moments
 -----------------------------------------------------------------
    Charge (ESU x 10^10)
                 0.0000
    Dipole Moment (Debye)
         X      -0.0000      Y      -0.0000      Z       0.0000
       Tot       0.0000
    Quadrupole Moments (Debye-Ang)
        XX    -139.5357     XY      -0.0000     YY    -137.3666
        XZ      -5.7300     YZ      -0.0000     ZZ    -128.3086
    Octopole Moments (Debye-Ang^2)
       XXX    -505.6598    XXY      -0.0000    XYY    -165.9331
       YYY      -0.0000    XXZ    -111.1575    XYZ      -0.0000
       YYZ     -95.8015    XZZ    -162.9839    YZZ       0.0000
       ZZZ    -268.4531
    Hexadecapole Moments (Debye-Ang^3)
      XXXX   -3608.0365   XXXY      -0.0000   XXYY    -645.1030
      XYYY      -0.0000   YYYY    -170.1917   XXXZ     -72.3581
      XXYZ      -0.0000   XYYZ      27.2807   YYYZ      -0.0000
      XXZZ   -1519.8762   XYZZ       0.0000   YYZZ    -970.0988
      XZZZ      38.7476   YZZZ      -0.0000   ZZZZ   -5075.9618
 -----------------------------------------------------------------
 Calculating analytic gradient of the SCF energy
 Gradient of SCF Energy
            1           2           3           4           5           6
    1  -0.0040449   0.0046514  -0.0044289   0.0040449  -0.0046514   0.0044289
    2   0.0000000  -0.0000000   0.0000000  -0.0000000   0.0000000  -0.0000000
    3  -0.0037722   0.0034900   0.0004167   0.0037722  -0.0034900  -0.0004167
            7           8           9          10          11          12
    1  -0.0031663   0.0081438  -0.0095516   0.0031663  -0.0081438   0.0095516
    2  -0.0000000   0.0000000  -0.0000000   0.0000000   0.0000000   0.0000000
    3  -0.0023914   0.0073206  -0.0127485   0.0023914  -0.0073206   0.0127485
 Max gradient component =       1.275E-02
 RMS gradient           =       5.129E-03
 Gradient time:  CPU 79.90 s  wall 13.42 s
 Geometry Optimization Parameters
   NAtoms,    NIC,     NZ,  NCons,   NDum,   NFix, NCnnct, MaxDiis
       12      78      12       0       0       0       0       0


** GEOMETRY OPTIMIZATION IN DELOCALIZED INTERNAL COORDINATES **
   Searching for a Minimum

   Optimization Cycle:   1

                       Coordinates (Angstroms)
     ATOM                X               Y               Z
      1  C         0.0000000000    0.0000000000    0.0000000000
      2  C         0.0000000000    0.0000000000    1.3948300000
      3  C         1.2079582140    0.0000000000    2.0922450000
      4  C         2.4159164279    0.0000000000    1.3948300000
      5  C         2.4159164279    0.0000000000    0.0000000000
      6  C         1.2079582140    0.0000000000   -0.6974150000
      7  F        -1.1601276309    0.0000000000   -0.6698000000
      8  Br       -1.6373769104    0.0000000000    2.3401700000
      9  I         1.2079582140    0.0000000000    4.1711050000
     10  F         3.5760440588    0.0000000000    2.0646300000
     11  Br        4.0532933383    0.0000000000   -0.9453400000
     12  I         1.2079582140    0.0000000000   -2.7762750000
   Point Group: c1    Number of degrees of freedom:    30


   Energy is -19415.720166203


 Attempting to generate delocalized internal coordinates
 Initial Hessian constructed with Jon Baker's OPTIMIZE code

 18 Hessian modes will be used to form the next step
  Hessian Eigenvalues:
     0.124424    0.201019    0.201019    0.250000    0.250000    0.250000
     0.250000    0.250000    0.250000    0.250000    0.250000    0.250000
     0.464882    0.464882    0.464882    0.464882    0.572947    0.572947

 Minimum search - taking simple RFO step
 Searching for Lamda that Minimizes Along All modes
 Value Taken    Lamda =  -0.01670360
 Step Taken.  Stepsize is  0.262899

                             Maximum     Tolerance    Cnvgd?
         Gradient           0.060115      0.000300      NO
         Displacement       0.218204      0.001200      NO
         Energy change     *********      0.000001      NO


 New Cartesian Coordinates Obtained by Inverse Iteration

 Displacement from previous Coordinates is:  0.653334
 ----------------------------------------------------------------
             Standard Nuclear Orientation (Angstroms)
    I     Atom           X                Y                Z
 ----------------------------------------------------------------
    1      C       0.0236657855     0.0000000000     0.0076068275
    2      C      -0.0104116095     0.0000000000     1.3994635793
    3      C       1.2038302146     0.0000000000     2.1138427679
    4      C       2.3922506444     0.0000000000     1.3872231731
    5      C       2.4263280372     0.0000000000    -0.0046335782
    6      C       1.2120862137     0.0000000000    -0.7190127690
    7      F      -1.1349948056     0.0000000000    -0.6576586093
    8      Br     -1.7308389900     0.0000000000     2.2032342479
    9      I       1.3701710279     0.0000000000     4.2339895241
   10      F       3.5509112355     0.0000000000     2.0524886098
   11      Br      4.1467554152     0.0000000000    -0.8084042482
   12      I       1.0457453985     0.0000000000    -2.8391595250
 ----------------------------------------------------------------
 Nuclear Repulsion Energy =        2928.50231725 hartrees
 There are      115 alpha and      115 beta electrons
 Applying Cartesian multipole field
    Component          Value
    ---------          -----
     (2,0,0)        1.00000E-11
     (0,2,0)        2.00000E-11
     (0,0,2)       -3.00000E-11
 Nucleus-field energy     =    -0.0000001399 hartrees
 Requested basis set is 6-311++G(d,p)
 There are 134 shells and 396 basis functions
 A cutoff of  1.0D-11 yielded   5591 shell pairs
 There are     54108 function pairs (     60135 Cartesian)
 Smallest overlap matrix eigenvalue = 1.04E-06

 Q-Chem warning in module stvman/mkSTV.C, line 318:

 Overlap eigenvalue is smaller than square root of threshold
 Use THRESH >= 12 to get rid of this warning

 Guess MOs from SCF MO coefficient file

 -----------------------------------------------------------------------
  General SCF calculation program by
  Eric Jon Sundstrom, Paul Horn, Yuezhi Mao, Dmitri Zuev, Alec White,
  David Stuck, Shaama M.S., Shane Yost, Joonho Lee, David Small,
  Daniel Levine, Susi Lehtola, Hugh Burton, Evgeny Epifanovsky,
  Bang C. Huynh
 -----------------------------------------------------------------------
 Exchange:     0.2000 Hartree-Fock + 0.0800 Slater + 0.7200 B88
 Correlation:  0.1900 VWN1RPA + 0.8100 LYP
 Using SG-1 standard quadrature grid
 using 6 threads for integral computing
 -------------------------------------------------------
 OpenMP Integral computing Module                
 Release: version 2.0, May 2017, Q-Chem Inc. Pleasanton 
 -------------------------------------------------------
 A restricted SCF calculation will be
 performed using DIIS
 SCF converges when DIIS error is below 1.0e-08
 ---------------------------------------
  Cycle       Energy         DIIS error
 ---------------------------------------
    1  -19415.7085800654      1.16e-03  
    2  -19415.7221031912      3.04e-04  
    3  -19415.7205433807      4.14e-04  
    4  -19415.7236233668      8.05e-05  
    5  -19415.7237392531      2.48e-05  
    6  -19415.7237480739      6.00e-06  
    7  -19415.7237487781      1.34e-06  
    8  -19415.7237488039      5.63e-07  
    9  -19415.7237488109      9.00e-08  
   10  -19415.7237488125      3.80e-08  
   11  -19415.7237488130      7.34e-09  Convergence criterion met
 ---------------------------------------
 SCF time:   CPU 193.31s  wall 35.00s 
 SCF   energy in the final basis set =   -19415.7237488130
 Total energy in the final basis set =   -19415.7237488130

 --------------------------------------------------------------

                    Orbital Energies (a.u.)
 --------------------------------------------------------------

 Alpha MOs
 -- Occupied --
*****************-482.8609-482.8609-176.3254-176.3254-165.7293-165.7293
********-165.7270-165.7269-165.7269 -62.5136 -62.5136 -56.3344 -56.3344
-56.3302 -56.3302 -56.3299 -56.3299 -35.8218 -35.8218 -31.3154 -31.3154
-31.3089 -31.3089 -31.3085 -31.3085 -24.7283 -24.7283 -22.9658 -22.9658
-22.9643 -22.9643 -22.9641 -22.9641 -22.9595 -22.9595 -22.9595 -22.9595
-10.3128 -10.3128 -10.2815 -10.2815 -10.2727 -10.2727  -8.7224  -8.7224
 -6.5548  -6.5548  -6.5407  -6.5407  -6.5398  -6.5398  -6.3710  -6.3710
 -4.7842  -4.7842  -4.7685  -4.7685  -4.7676  -4.7676  -2.6656  -2.6656
 -2.6616  -2.6616  -2.6610  -2.6610  -2.6497  -2.6497  -2.6497  -2.6497
 -2.0499  -2.0499  -2.0451  -2.0451  -2.0444  -2.0444  -2.0308  -2.0308
 -2.0308  -2.0308  -1.2747  -1.2745  -0.9353  -0.8704  -0.8227  -0.8155
 -0.7552  -0.7192  -0.6634  -0.6625  -0.6285  -0.5847  -0.5782  -0.5569
 -0.5220  -0.5091  -0.4691  -0.4572  -0.4489  -0.4352  -0.4209  -0.4181
 -0.3799  -0.3794  -0.3300  -0.3263  -0.3262  -0.3218  -0.2936  -0.2865
 -0.2813  -0.2711  -0.2621
 -- Virtual --
 -0.0968  -0.0760  -0.0685  -0.0500  -0.0333  -0.0164  -0.0015   0.0194
  0.0254   0.0411   0.0446   0.0490   0.0528   0.0639   0.0679   0.0691
  0.0833   0.0859   0.0899   0.0913   0.0943   0.0985   0.1072   0.1084
  0.1245   0.1312   0.1346   0.1443   0.1501   0.1511   0.1705   0.1778
  0.1849   0.1850   0.1852   0.1941   0.1980   0.2185   0.2230   0.2300
  0.2300   0.2393   0.2438   0.2463   0.2498   0.2540   0.2694   0.2845
  0.2945   0.2967   0.3309   0.3322   0.3450   0.3655   0.3659   0.3737
  0.3947   0.3960   0.3985   0.4029   0.4083   0.4097   0.4114   0.4203
  0.4208   0.4449   0.4553   0.4556   0.4596   0.4695   0.4835   0.4915
  0.4981   0.4988   0.5133   0.5222   0.5309   0.5486   0.5515   0.5529
  0.5529   0.5777   0.5837   0.5867   0.5984   0.6293   0.6381   0.6396
  0.6512   0.6544   0.6690   0.6769   0.7022   0.7066   0.7140   0.7495
  0.7560   0.7948   0.8027   0.8113   0.8324   0.8391   0.8600   0.9006
  0.9032   0.9312   0.9506   0.9552   0.9906   1.0227   1.0513   1.0585
  1.0667   1.0933   1.1137   1.1453   1.1765   1.2075   1.2163   1.2875
  1.2925   1.3367   1.3410   1.3415   1.4001   1.4268   1.4335   1.4397
  1.4410   1.4441   1.4485   1.4564   1.4919   1.5299   1.5312   1.5776
  1.5829   1.6122   1.7029   1.7212   1.7300   1.7631   1.7996   1.8099
  1.8250   1.8484   1.8855   2.0017   2.0050   2.0136   2.0281   2.0289
  2.0877   2.1069   2.1645   2.1832   2.2171   2.2355   2.2452   2.2560
  2.2959   2.3114   2.3785   2.4412   2.5597   2.6778   2.7088   2.7784
  2.7853   2.8201   2.9265   3.0023   3.0304   3.0621   3.0692   3.1214
  3.1718   3.3613   3.3940   3.6208   3.7346   3.7507   3.7552   3.7866
  3.7870   3.9463   3.9472   3.9547   3.9577   3.9641   3.9835   3.9873
  3.9919   4.0102   4.0104   4.0123   4.0378   4.0502   4.0683   4.0685
  4.1007   4.1073   4.1452   4.1594   4.2453   4.2643   4.2739   4.2878
  4.4003   4.4091   4.4522   4.5358   4.8065   4.8170   4.8594   6.0044
  6.0049   6.0981   6.1069   6.1422   6.1571   6.2879   6.3128   6.4274
  6.4507   6.6310   6.7102   6.7714   6.7855   7.5433   7.5536   7.6559
  7.6861   7.7416   7.7596  23.2529  23.7553  23.7900  23.9199  23.9535
 24.0311  27.8709  27.9234  28.3420  28.3426  28.4087  28.4133  28.4221
 28.4283  28.5191  28.5233  28.5403  28.5469  28.5504  28.5534  28.6096
 28.6209  28.7191  28.7344  47.9351  48.0237  66.7630  66.7818 127.8819
127.8824 127.9388 127.9439 127.9688 127.9692 151.6643 151.7103 289.7392
289.7490 289.8506 289.8826 289.9610 289.98181020.73591020.84691901.8276
********
 --------------------------------------------------------------

          Ground-State Mulliken Net Atomic Charges

     Atom                 Charge (a.u.)
  ----------------------------------------
      1 C                    -1.394074
      2 C                     0.818091
      3 C                     0.671851
      4 C                    -1.394074
      5 C                     0.818091
      6 C                     0.671851
      7 F                    -0.065330
      8 Br                   -0.127447
      9 I                     0.096909
     10 F                    -0.065330
     11 Br                   -0.127447
     12 I                     0.096909
  ----------------------------------------
  Sum of atomic charges =     0.000000

 -----------------------------------------------------------------
                    Cartesian Multipole Moments
 -----------------------------------------------------------------
    Charge (ESU x 10^10)
                -0.0000
    Dipole Moment (Debye)
         X      -0.0000      Y       0.0000      Z       0.0000
       Tot       0.0000
    Quadrupole Moments (Debye-Ang)
        XX    -138.7024     XY      -0.0000     YY    -137.6123
        XZ      -3.3942     YZ       0.0000     ZZ    -128.3008
    Octopole Moments (Debye-Ang^2)
       XXX    -502.6400    XXY      -0.0000    XYY    -166.2300
       YYY       0.0000    XXZ    -104.9333    XYZ       0.0000
       YYZ     -95.9729    XZZ    -159.7164    YZZ       0.0000
       ZZZ    -268.4368
    Hexadecapole Moments (Debye-Ang^3)
      XXXX   -3676.3093   XXXY      -0.0000   XXYY    -665.6715
      XYYY      -0.0000   YYYY    -170.8228   XXXZ    -177.2352
      XXYZ       0.0000   XYYZ     -12.8490   YYYZ       0.0000
      XXZZ   -1553.3762   XYZZ       0.0000   YYZZ    -981.2300
      XZZZ     -13.6502   YZZZ       0.0000   ZZZZ   -5105.8741
 -----------------------------------------------------------------
 Calculating analytic gradient of the SCF energy
 Gradient of SCF Energy
            1           2           3           4           5           6
    1  -0.0027087  -0.0040261   0.0051243   0.0027087   0.0040261  -0.0051243
    2   0.0000000   0.0000000  -0.0000000   0.0000000  -0.0000000   0.0000000
    3   0.0006602  -0.0047234   0.0019120  -0.0006602   0.0047234  -0.0019120
            7           8           9          10          11          12
    1   0.0022715  -0.0032308   0.0047801  -0.0022715   0.0032308  -0.0047801
    2  -0.0000000   0.0000000  -0.0000000   0.0000000   0.0000000  -0.0000000
    3   0.0011525  -0.0037516   0.0032463  -0.0011525   0.0037516  -0.0032463
 Max gradient component =       5.124E-03
 RMS gradient           =       2.795E-03
 Gradient time:  CPU 77.81 s  wall 13.08 s
 Geometry Optimization Parameters
   NAtoms,    NIC,     NZ,  NCons,   NDum,   NFix, NCnnct, MaxDiis
       12      78      12       0       0       0       0       0

 Cartesian Hessian Update
 Hessian updated using BFGS update


** GEOMETRY OPTIMIZATION IN DELOCALIZED INTERNAL COORDINATES **
   Searching for a Minimum

   Optimization Cycle:   2

                       Coordinates (Angstroms)
     ATOM                X               Y               Z
      1  C         0.0236657855    0.0000000000    0.0076068275
      2  C        -0.0104116095    0.0000000000    1.3994635793
      3  C         1.2038302146    0.0000000000    2.1138427679
      4  C         2.3922506444    0.0000000000    1.3872231731
      5  C         2.4263280372    0.0000000000   -0.0046335782
      6  C         1.2120862137    0.0000000000   -0.7190127690
      7  F        -1.1349948056    0.0000000000   -0.6576586093
      8  Br       -1.7308389900    0.0000000000    2.2032342479
      9  I         1.3701710279    0.0000000000    4.2339895241
     10  F         3.5509112355    0.0000000000    2.0524886098
     11  Br        4.1467554152    0.0000000000   -0.8084042482
     12  I         1.0457453985    0.0000000000   -2.8391595250
   Point Group: c1    Number of degrees of freedom:    30


   Energy is -19415.723748813

 Hessian updated using BFGS update

  7 Hessian modes will be used to form the next step
  Hessian Eigenvalues:
     0.127551    0.201214    0.246880    0.336777    0.464857    0.514136
     0.577258

 Minimum search - taking simple RFO step
 Searching for Lamda that Minimizes Along All modes
 Value Taken    Lamda =  -0.00219495
 Step Taken.  Stepsize is  0.073820

                             Maximum     Tolerance    Cnvgd?
         Gradient           0.028449      0.000300      NO
         Displacement       0.068965      0.001200      NO
         Energy change     -0.003583      0.000001      NO


 New Cartesian Coordinates Obtained by Inverse Iteration

 Displacement from previous Coordinates is:  0.200293
 ----------------------------------------------------------------
             Standard Nuclear Orientation (Angstroms)
    I     Atom           X                Y                Z
 ----------------------------------------------------------------
    1      C       0.0223495824     0.0000000000     0.0080020268
    2      C      -0.0067092057     0.0000000000     1.4020150321
    3      C       1.2017989225     0.0000000000     2.1099280460
    4      C       2.3935668493     0.0000000000     1.3868279763
    5      C       2.4226256327     0.0000000000    -0.0071850282
    6      C       1.2141175071     0.0000000000    -0.7150980466
    7      F      -1.1383722040     0.0000000000    -0.6568787820
    8      Br     -1.7041301718     0.0000000000     2.2483574679
    9      I       1.3178937430     0.0000000000     4.2249869070
   10      F       3.5542886356     0.0000000000     2.0517087848
   11      Br      4.1200465967     0.0000000000    -0.8535274694
   12      I       1.0980226798     0.0000000000    -2.8301569146
 ----------------------------------------------------------------
 Nuclear Repulsion Energy =        2940.63045061 hartrees
 There are      115 alpha and      115 beta electrons
 Applying Cartesian multipole field
    Component          Value
    ---------          -----
     (2,0,0)        1.00000E-11
     (0,2,0)        2.00000E-11
     (0,0,2)       -3.00000E-11
 Nucleus-field energy     =    -0.0000001407 hartrees
 Requested basis set is 6-311++G(d,p)
 There are 134 shells and 396 basis functions
 A cutoff of  1.0D-11 yielded   5587 shell pairs
 There are     54068 function pairs (     60099 Cartesian)
 Smallest overlap matrix eigenvalue = 1.04E-06

 Q-Chem warning in module stvman/mkSTV.C, line 318:

 Overlap eigenvalue is smaller than square root of threshold
 Use THRESH >= 12 to get rid of this warning

 Guess MOs from SCF MO coefficient file

 -----------------------------------------------------------------------
  General SCF calculation program by
  Eric Jon Sundstrom, Paul Horn, Yuezhi Mao, Dmitri Zuev, Alec White,
  David Stuck, Shaama M.S., Shane Yost, Joonho Lee, David Small,
  Daniel Levine, Susi Lehtola, Hugh Burton, Evgeny Epifanovsky,
  Bang C. Huynh
 -----------------------------------------------------------------------
 Exchange:     0.2000 Hartree-Fock + 0.0800 Slater + 0.7200 B88
 Correlation:  0.1900 VWN1RPA + 0.8100 LYP
 Using SG-1 standard quadrature grid
 using 6 threads for integral computing
 -------------------------------------------------------
 OpenMP Integral computing Module                
 Release: version 2.0, May 2017, Q-Chem Inc. Pleasanton 
 -------------------------------------------------------
 A restricted SCF calculation will be
 performed using DIIS
 SCF converges when DIIS error is below 1.0e-08
 ---------------------------------------
  Cycle       Energy         DIIS error
 ---------------------------------------
    1  -19415.7240437947      2.68e-04  
    2  -19415.7249710399      8.04e-05  
    3  -19415.7248351079      1.14e-04  
    4  -19415.7250931752      2.25e-05  
    5  -19415.7251019529      6.52e-06  
    6  -19415.7251025610      1.60e-06  
    7  -19415.7251026124      2.93e-07  
    8  -19415.7251026125      1.72e-07  
    9  -19415.7251026129      1.89e-08  
   10  -19415.7251026125      9.89e-09  Convergence criterion met
 ---------------------------------------
 SCF time:   CPU 174.79s  wall 32.00s 
 SCF   energy in the final basis set =   -19415.7251026125
 Total energy in the final basis set =   -19415.7251026125

 --------------------------------------------------------------

                    Orbital Energies (a.u.)
 --------------------------------------------------------------

 Alpha MOs
 -- Occupied --
*****************-482.8610-482.8610-176.3251-176.3251-165.7290-165.7290
********-165.7267-165.7265-165.7265 -62.5137 -62.5137 -56.3345 -56.3345
-56.3303 -56.3303 -56.3300 -56.3300 -35.8215 -35.8215 -31.3151 -31.3151
-31.3086 -31.3086 -31.3082 -31.3082 -24.7281 -24.7281 -22.9655 -22.9655
-22.9640 -22.9640 -22.9637 -22.9637 -22.9592 -22.9592 -22.9592 -22.9592
-10.3133 -10.3133 -10.2807 -10.2807 -10.2715 -10.2714  -8.7225  -8.7225
 -6.5549  -6.5549  -6.5408  -6.5408  -6.5400  -6.5400  -6.3708  -6.3707
 -4.7840  -4.7840  -4.7683  -4.7683  -4.7674  -4.7674  -2.6656  -2.6656
 -2.6617  -2.6617  -2.6612  -2.6612  -2.6499  -2.6499  -2.6499  -2.6498
 -2.0496  -2.0496  -2.0449  -2.0448  -2.0442  -2.0442  -2.0306  -2.0306
 -2.0306  -2.0306  -1.2735  -1.2733  -0.9367  -0.8720  -0.8229  -0.8155
 -0.7557  -0.7203  -0.6637  -0.6630  -0.6280  -0.5850  -0.5777  -0.5577
 -0.5214  -0.5081  -0.4683  -0.4578  -0.4491  -0.4353  -0.4220  -0.4185
 -0.3811  -0.3799  -0.3298  -0.3288  -0.3262  -0.3240  -0.2938  -0.2848
 -0.2796  -0.2710  -0.2622
 -- Virtual --
 -0.0962  -0.0745  -0.0667  -0.0511  -0.0324  -0.0150  -0.0003   0.0196
  0.0252   0.0410   0.0447   0.0484   0.0528   0.0638   0.0680   0.0684
  0.0833   0.0855   0.0900   0.0909   0.0945   0.0992   0.1082   0.1085
  0.1261   0.1315   0.1359   0.1453   0.1487   0.1546   0.1727   0.1778
  0.1834   0.1859   0.1895   0.1928   0.1964   0.2176   0.2234   0.2302
  0.2327   0.2411   0.2453   0.2473   0.2486   0.2557   0.2683   0.2856
  0.2967   0.2973   0.3306   0.3324   0.3461   0.3664   0.3674   0.3734
  0.3920   0.3950   0.3973   0.4011   0.4112   0.4115   0.4128   0.4155
  0.4201   0.4407   0.4545   0.4553   0.4563   0.4641   0.4789   0.4934
  0.4985   0.4995   0.5178   0.5229   0.5321   0.5502   0.5516   0.5520
  0.5520   0.5777   0.5868   0.5875   0.5984   0.6302   0.6376   0.6429
  0.6504   0.6621   0.6749   0.6789   0.6999   0.7055   0.7183   0.7478
  0.7555   0.7954   0.8032   0.8124   0.8329   0.8403   0.8614   0.9019
  0.9040   0.9310   0.9515   0.9527   0.9962   1.0247   1.0525   1.0660
  1.0664   1.0933   1.1036   1.1460   1.1778   1.2082   1.2177   1.2916
  1.2961   1.3383   1.3427   1.3430   1.4008   1.4247   1.4336   1.4374
  1.4429   1.4461   1.4490   1.4601   1.4903   1.5262   1.5286   1.5825
  1.5878   1.6103   1.7020   1.7236   1.7346   1.7614   1.8015   1.8115
  1.8296   1.8452   1.8877   2.0038   2.0048   2.0156   2.0294   2.0300
  2.0892   2.1089   2.1720   2.1789   2.2185   2.2393   2.2475   2.2590
  2.3019   2.3141   2.3802   2.4392   2.5602   2.6778   2.7093   2.7809
  2.7865   2.8199   2.9272   3.0024   3.0326   3.0636   3.0696   3.1240
  3.1715   3.3670   3.3912   3.6254   3.7348   3.7511   3.7555   3.7878
  3.7952   3.9408   3.9458   3.9541   3.9580   3.9632   3.9837   3.9869
  3.9872   4.0109   4.0128   4.0163   4.0372   4.0483   4.0662   4.0687
  4.1020   4.1052   4.1455   4.1594   4.2444   4.2666   4.2766   4.2902
  4.4014   4.4096   4.4573   4.5400   4.8100   4.8194   4.8571   6.0053
  6.0062   6.0981   6.1116   6.1420   6.1619   6.2888   6.3131   6.4262
  6.4513   6.6328   6.7093   6.7706   6.7836   7.5430   7.5540   7.6541
  7.6912   7.7414   7.7613  23.2513  23.7703  23.7841  23.9379  23.9463
 24.0361  27.8741  27.9275  28.3428  28.3438  28.4099  28.4151  28.4230
 28.4309  28.5193  28.5235  28.5394  28.5476  28.5512  28.5542  28.6101
 28.6218  28.7207  28.7360  47.9357  48.0246  66.7633  66.7821 127.8826
127.8834 127.9387 127.9466 127.9702 127.9708 151.6671 151.7141 289.7391
289.7495 289.8491 289.8881 289.9607 289.98381020.73651020.84811901.8306
********
 --------------------------------------------------------------

          Ground-State Mulliken Net Atomic Charges

     Atom                 Charge (a.u.)
  ----------------------------------------
      1 C                    -1.445420
      2 C                     0.852886
      3 C                     0.701966
      4 C                    -1.445420
      5 C                     0.852886
      6 C                     0.701966
      7 F                    -0.071754
      8 Br                   -0.133097
      9 I                     0.095419
     10 F                    -0.071754
     11 Br                   -0.133097
     12 I                     0.095419
  ----------------------------------------
  Sum of atomic charges =     0.000000

 -----------------------------------------------------------------
                    Cartesian Multipole Moments
 -----------------------------------------------------------------
    Charge (ESU x 10^10)
                -0.0000
    Dipole Moment (Debye)
         X      -0.0000      Y       0.0000      Z       0.0000
       Tot       0.0000
    Quadrupole Moments (Debye-Ang)
        XX    -138.9861     XY       0.0000     YY    -137.5540
        XZ      -4.1564     YZ       0.0000     ZZ    -128.1106
    Octopole Moments (Debye-Ang^2)
       XXX    -503.6683    XXY       0.0000    XYY    -166.1595
       YYY       0.0000    XXZ    -106.9725    XYZ       0.0000
       YYZ     -95.9322    XZZ    -160.5497    YZZ       0.0000
       ZZZ    -268.0388
    Hexadecapole Moments (Debye-Ang^3)
      XXXX   -3652.3136   XXXY       0.0000   XXYY    -659.0600
      XYYY       0.0000   YYYY    -170.6801   XXXZ    -142.2557
      XXYZ       0.0000   XYYZ       0.9195   YYYZ       0.0000
      XXZZ   -1547.3098   XYZZ       0.0000   YYZZ    -982.2098
      XZZZ       7.3110   YZZZ       0.0000   ZZZZ   -5113.3987
 -----------------------------------------------------------------
 Calculating analytic gradient of the SCF energy
 Gradient of SCF Energy
            1           2           3           4           5           6
    1  -0.0010288  -0.0000210  -0.0007143   0.0010288   0.0000210   0.0007143
    2  -0.0000000   0.0000000  -0.0000000   0.0000000  -0.0000000   0.0000000
    3  -0.0000040  -0.0003916  -0.0000288   0.0000040   0.0003916   0.0000288
            7           8           9          10          11          12
    1   0.0007548  -0.0008116   0.0014013  -0.0007548   0.0008116  -0.0014013
    2  -0.0000000  -0.0000000  -0.0000000   0.0000000  -0.0000000  -0.0000000
    3   0.0004510  -0.0002901   0.0013800  -0.0004510   0.0002901  -0.0013800
 Max gradient component =       1.401E-03
 RMS gradient           =       6.284E-04
 Gradient time:  CPU 78.34 s  wall 13.16 s
 Geometry Optimization Parameters
   NAtoms,    NIC,     NZ,  NCons,   NDum,   NFix, NCnnct, MaxDiis
       12      78      12       0       0       0       0       0

 Cartesian Hessian Update
 Hessian updated using BFGS update


** GEOMETRY OPTIMIZATION IN DELOCALIZED INTERNAL COORDINATES **
   Searching for a Minimum

   Optimization Cycle:   3

                       Coordinates (Angstroms)
     ATOM                X               Y               Z
      1  C         0.0223495824    0.0000000000    0.0080020268
      2  C        -0.0067092057    0.0000000000    1.4020150321
      3  C         1.2017989225    0.0000000000    2.1099280460
      4  C         2.3935668493    0.0000000000    1.3868279763
      5  C         2.4226256327    0.0000000000   -0.0071850282
      6  C         1.2141175071    0.0000000000   -0.7150980466
      7  F        -1.1383722040    0.0000000000   -0.6568787820
      8  Br       -1.7041301718    0.0000000000    2.2483574679
      9  I         1.3178937430    0.0000000000    4.2249869070
     10  F         3.5542886356    0.0000000000    2.0517087848
     11  Br        4.1200465967    0.0000000000   -0.8535274694
     12  I         1.0980226798    0.0000000000   -2.8301569146
   Point Group: c1    Number of degrees of freedom:    30


   Energy is -19415.725102613

 Hessian updated using BFGS update

 10 Hessian modes will be used to form the next step
  Hessian Eigenvalues:
     0.124353    0.124424    0.200598    0.245438    0.247485    0.286759
     0.463549    0.464864    0.507733    0.571949

 Minimum search - taking simple RFO step
 Searching for Lamda that Minimizes Along All modes
 Value Taken    Lamda =  -0.00016493
 Step Taken.  Stepsize is  0.027034

                             Maximum     Tolerance    Cnvgd?
         Gradient           0.005781      0.000300      NO
         Displacement       0.019538      0.001200      NO
         Energy change     -0.001354      0.000001      NO


 New Cartesian Coordinates Obtained by Inverse Iteration

 Displacement from previous Coordinates is:  0.060529
 ----------------------------------------------------------------
             Standard Nuclear Orientation (Angstroms)
    I     Atom           X                Y                Z
 ----------------------------------------------------------------
    1      C       0.0202455142     0.0000000000     0.0082172702
    2      C      -0.0049338536     0.0000000000     1.4019342254
    3      C       1.2037907771     0.0000000000     2.1079656282
    4      C       2.3956709190     0.0000000000     1.3866127331
    5      C       2.4208502811     0.0000000000    -0.0071042198
    6      C       1.2121256541     0.0000000000    -0.7131356311
    7      F      -1.1422522813     0.0000000000    -0.6552654768
    8      Br     -1.6955578611     0.0000000000     2.2580623148
    9      I       1.3017243155     0.0000000000     4.2178630263
   10      F       3.5581687135     0.0000000000     2.0500954800
   11      Br      4.1114742823     0.0000000000    -0.8632323098
   12      I       1.1141921065     0.0000000000    -2.8230330407
 ----------------------------------------------------------------
 Nuclear Repulsion Energy =        2946.53484098 hartrees
 There are      115 alpha and      115 beta electrons
 Applying Cartesian multipole field
    Component          Value
    ---------          -----
     (2,0,0)        1.00000E-11
     (0,2,0)        2.00000E-11
     (0,0,2)       -3.00000E-11
 Nucleus-field energy     =    -0.0000001404 hartrees
 Requested basis set is 6-311++G(d,p)
 There are 134 shells and 396 basis functions
 A cutoff of  1.0D-11 yielded   5589 shell pairs
 There are     54078 function pairs (     60111 Cartesian)
 Smallest overlap matrix eigenvalue = 1.03E-06

 Q-Chem warning in module stvman/mkSTV.C, line 318:

 Overlap eigenvalue is smaller than square root of threshold
 Use THRESH >= 12 to get rid of this warning

 Guess MOs from SCF MO coefficient file

 -----------------------------------------------------------------------
  General SCF calculation program by
  Eric Jon Sundstrom, Paul Horn, Yuezhi Mao, Dmitri Zuev, Alec White,
  David Stuck, Shaama M.S., Shane Yost, Joonho Lee, David Small,
  Daniel Levine, Susi Lehtola, Hugh Burton, Evgeny Epifanovsky,
  Bang C. Huynh
 -----------------------------------------------------------------------
 Exchange:     0.2000 Hartree-Fock + 0.0800 Slater + 0.7200 B88
 Correlation:  0.1900 VWN1RPA + 0.8100 LYP
 Using SG-1 standard quadrature grid
 using 6 threads for integral computing
 -------------------------------------------------------
 OpenMP Integral computing Module                
 Release: version 2.0, May 2017, Q-Chem Inc. Pleasanton 
 -------------------------------------------------------
 A restricted SCF calculation will be
 performed using DIIS
 SCF converges when DIIS error is below 1.0e-08
 ---------------------------------------
  Cycle       Energy         DIIS error
 ---------------------------------------
    1  -19415.7250379735      1.12e-04  
    2  -19415.7251567281      2.97e-05  
    3  -19415.7251347410      4.36e-05  
    4  -19415.7251727302      8.34e-06  
    5  -19415.7251738750      2.22e-06  
    6  -19415.7251739379      5.70e-07  
    7  -19415.7251739442      1.15e-07  
    8  -19415.7251739442      6.15e-08  
    9  -19415.7251739431      9.33e-09  Convergence criterion met
 ---------------------------------------
 SCF time:   CPU 157.95s  wall 29.00s 
 SCF   energy in the final basis set =   -19415.7251739431
 Total energy in the final basis set =   -19415.7251739431

 --------------------------------------------------------------

                    Orbital Energies (a.u.)
 --------------------------------------------------------------

 Alpha MOs
 -- Occupied --
*****************-482.8609-482.8609-176.3249-176.3249-165.7288-165.7288
********-165.7265-165.7264-165.7264 -62.5137 -62.5137 -56.3345 -56.3345
-56.3303 -56.3303 -56.3299 -56.3299 -35.8213 -35.8213 -31.3149 -31.3149
-31.3085 -31.3085 -31.3081 -31.3081 -24.7281 -24.7281 -22.9653 -22.9653
-22.9638 -22.9638 -22.9636 -22.9635 -22.9590 -22.9590 -22.9590 -22.9590
-10.3132 -10.3132 -10.2803 -10.2803 -10.2710 -10.2710  -8.7225  -8.7225
 -6.5549  -6.5549  -6.5408  -6.5408  -6.5400  -6.5400  -6.3706  -6.3706
 -4.7838  -4.7838  -4.7682  -4.7682  -4.7673  -4.7673  -2.6656  -2.6656
 -2.6617  -2.6617  -2.6612  -2.6612  -2.6499  -2.6499  -2.6499  -2.6499
 -2.0496  -2.0495  -2.0447  -2.0447  -2.0441  -2.0441  -2.0306  -2.0306
 -2.0305  -2.0305  -1.2730  -1.2728  -0.9372  -0.8726  -0.8232  -0.8160
 -0.7557  -0.7211  -0.6638  -0.6630  -0.6279  -0.5851  -0.5778  -0.5578
 -0.5212  -0.5078  -0.4682  -0.4579  -0.4494  -0.4354  -0.4224  -0.4187
 -0.3816  -0.3801  -0.3301  -0.3296  -0.3262  -0.3247  -0.2939  -0.2842
 -0.2790  -0.2710  -0.2619
 -- Virtual --
 -0.0955  -0.0742  -0.0653  -0.0512  -0.0318  -0.0145   0.0002   0.0197
  0.0250   0.0410   0.0447   0.0483   0.0528   0.0639   0.0679   0.0682
  0.0835   0.0854   0.0900   0.0909   0.0945   0.0991   0.1085   0.1085
  0.1264   0.1316   0.1362   0.1456   0.1482   0.1557   0.1729   0.1778
  0.1832   0.1859   0.1909   0.1924   0.1960   0.2175   0.2237   0.2306
  0.2333   0.2421   0.2459   0.2478   0.2485   0.2559   0.2679   0.2861
  0.2974   0.2977   0.3304   0.3324   0.3464   0.3666   0.3677   0.3734
  0.3912   0.3946   0.3966   0.4006   0.4116   0.4123   0.4133   0.4138
  0.4198   0.4390   0.4544   0.4552   0.4570   0.4626   0.4780   0.4940
  0.4985   0.4998   0.5196   0.5233   0.5328   0.5508   0.5511   0.5516
  0.5524   0.5778   0.5866   0.5889   0.5991   0.6306   0.6380   0.6436
  0.6500   0.6651   0.6768   0.6799   0.6993   0.7052   0.7207   0.7476
  0.7560   0.7958   0.8037   0.8123   0.8328   0.8414   0.8618   0.9030
  0.9043   0.9311   0.9514   0.9517   0.9987   1.0256   1.0530   1.0666
  1.0682   1.0931   1.1008   1.1461   1.1784   1.2091   1.2184   1.2924
  1.2972   1.3390   1.3435   1.3437   1.4011   1.4240   1.4335   1.4369
  1.4415   1.4479   1.4516   1.4616   1.4904   1.5250   1.5282   1.5842
  1.5894   1.6091   1.7030   1.7232   1.7365   1.7605   1.8022   1.8122
  1.8313   1.8447   1.8879   2.0048   2.0050   2.0163   2.0296   2.0312
  2.0901   2.1096   2.1743   2.1787   2.2190   2.2405   2.2485   2.2600
  2.3028   2.3151   2.3811   2.4390   2.5604   2.6779   2.7095   2.7821
  2.7874   2.8194   2.9273   3.0024   3.0335   3.0631   3.0708   3.1252
  3.1711   3.3679   3.3918   3.6274   3.7358   3.7512   3.7556   3.7878
  3.7963   3.9397   3.9457   3.9537   3.9581   3.9626   3.9839   3.9856
  3.9874   4.0114   4.0132   4.0182   4.0379   4.0474   4.0662   4.0690
  4.1027   4.1039   4.1454   4.1599   4.2449   4.2675   4.2775   4.2914
  4.4013   4.4095   4.4608   4.5423   4.8102   4.8216   4.8567   6.0058
  6.0068   6.0985   6.1135   6.1428   6.1646   6.2892   6.3132   6.4260
  6.4514   6.6341   6.7098   6.7700   6.7835   7.5430   7.5541   7.6539
  7.6921   7.7416   7.7619  23.2505  23.7716  23.7862  23.9407  23.9482
 24.0389  27.8763  27.9296  28.3432  28.3443  28.4107  28.4163  28.4239
 28.4322  28.5194  28.5237  28.5393  28.5481  28.5516  28.5547  28.6106
 28.6224  28.7215  28.7369  47.9367  48.0253  66.7636  66.7825 127.8830
127.8839 127.9390 127.9477 127.9710 127.9720 151.6691 151.7160 289.7391
289.7497 289.8491 289.8892 289.9609 289.98461020.73781020.84891901.8326
********
 --------------------------------------------------------------

          Ground-State Mulliken Net Atomic Charges

     Atom                 Charge (a.u.)
  ----------------------------------------
      1 C                    -1.465357
      2 C                     0.867013
      3 C                     0.712436
      4 C                    -1.465357
      5 C                     0.867014
      6 C                     0.712436
      7 F                    -0.073529
      8 Br                   -0.134967
      9 I                     0.094404
     10 F                    -0.073529
     11 Br                   -0.134967
     12 I                     0.094404
  ----------------------------------------
  Sum of atomic charges =     0.000000

 -----------------------------------------------------------------
                    Cartesian Multipole Moments
 -----------------------------------------------------------------
    Charge (ESU x 10^10)
                -0.0000
    Dipole Moment (Debye)
         X      -0.0000      Y       0.0000      Z       0.0000
       Tot       0.0000
    Quadrupole Moments (Debye-Ang)
        XX    -139.0600     XY       0.0000     YY    -137.5185
        XZ      -4.3859     YZ       0.0000     ZZ    -128.1110
    Octopole Moments (Debye-Ang^2)
       XXX    -503.9361    XXY       0.0000    XYY    -166.1166
       YYY       0.0000    XXZ    -107.5785    XYZ       0.0000
       YYZ     -95.9074    XZZ    -160.8704    YZZ       0.0000
       ZZZ    -268.0397
    Hexadecapole Moments (Debye-Ang^3)
      XXXX   -3645.3524   XXXY       0.0000   XXYY    -657.1114
      XYYY       0.0000   YYYY    -170.5862   XXXZ    -132.6528
      XXYZ      -0.0000   XYYZ       4.6262   YYYZ       0.0000
      XXZZ   -1543.6879   XYZZ       0.0000   YYZZ    -980.1358
      XZZZ      11.8186   YZZZ       0.0000   ZZZZ   -5105.1414
 -----------------------------------------------------------------
 Calculating analytic gradient of the SCF energy
 Gradient of SCF Energy
            1           2           3           4           5           6
    1  -0.0002920   0.0003275  -0.0004823   0.0002920  -0.0003275   0.0004823
    2   0.0000000  -0.0000000   0.0000000  -0.0000000   0.0000000  -0.0000000
    3  -0.0001714   0.0001430  -0.0003110   0.0001714  -0.0001429   0.0003110
            7           8           9          10          11          12
    1  -0.0001099   0.0003157   0.0000843   0.0001099  -0.0003157  -0.0000843
    2  -0.0000000   0.0000000   0.0000000   0.0000000  -0.0000000   0.0000000
    3   0.0002319   0.0002149  -0.0002112  -0.0002319  -0.0002149   0.0002112
 Max gradient component =       4.823E-04
 RMS gradient           =       2.154E-04
 Gradient time:  CPU 78.65 s  wall 13.22 s
 Geometry Optimization Parameters
   NAtoms,    NIC,     NZ,  NCons,   NDum,   NFix, NCnnct, MaxDiis
       12      78      12       0       0       0       0       0

 Cartesian Hessian Update
 Hessian updated using BFGS update


** GEOMETRY OPTIMIZATION IN DELOCALIZED INTERNAL COORDINATES **
   Searching for a Minimum

   Optimization Cycle:   4

                       Coordinates (Angstroms)
     ATOM                X               Y               Z
      1  C         0.0202455142    0.0000000000    0.0082172702
      2  C        -0.0049338536    0.0000000000    1.4019342254
      3  C         1.2037907771    0.0000000000    2.1079656282
      4  C         2.3956709190    0.0000000000    1.3866127331
      5  C         2.4208502811    0.0000000000   -0.0071042198
      6  C         1.2121256541    0.0000000000   -0.7131356311
      7  F        -1.1422522813    0.0000000000   -0.6552654768
      8  Br       -1.6955578611    0.0000000000    2.2580623148
      9  I         1.3017243155    0.0000000000    4.2178630263
     10  F         3.5581687135    0.0000000000    2.0500954800
     11  Br        4.1114742823    0.0000000000   -0.8632323098
     12  I         1.1141921065    0.0000000000   -2.8230330407
   Point Group: c1    Number of degrees of freedom:    30


   Energy is -19415.725173943

 Hessian updated using BFGS update

 10 Hessian modes will be used to form the next step
  Hessian Eigenvalues:
     0.126684    0.202159    0.238686    0.248778    0.255127    0.307251
     0.463608    0.468275    0.529769    0.570668

 Minimum search - taking simple RFO step
 Searching for Lamda that Minimizes Along All modes
 Value Taken    Lamda =  -0.00000496
 Step Taken.  Stepsize is  0.003974

                             Maximum     Tolerance    Cnvgd?
         Gradient           0.000937      0.000300      NO
         Displacement       0.002281      0.001200      NO
         Energy change     -0.000071      0.000001      NO


 New Cartesian Coordinates Obtained by Inverse Iteration

 Displacement from previous Coordinates is:  0.007890
 ----------------------------------------------------------------
             Standard Nuclear Orientation (Angstroms)
    I     Atom           X                Y                Z
 ----------------------------------------------------------------
    1      C       0.0206260208     0.0000000000     0.0084486124
    2      C      -0.0051193822     0.0000000000     1.4023167665
    3      C       1.2039454066     0.0000000000     2.1085775513
    4      C       2.3952904091     0.0000000000     1.3863813803
    5      C       2.4210358159     0.0000000000    -0.0074867713
    6      C       1.2119710263     0.0000000000    -0.7137475580
    7      F      -1.1416456704     0.0000000000    -0.6554740564
    8      Br     -1.6969311564     0.0000000000     2.2569985888
    9      I       1.3034546332     0.0000000000     4.2190944728
   10      F       3.5575620992     0.0000000000     2.0503040496
   11      Br      4.1128475853     0.0000000000    -0.8621685961
   12      I       1.1124617802     0.0000000000    -2.8242644399
 ----------------------------------------------------------------
 Nuclear Repulsion Energy =        2945.57923444 hartrees
 There are      115 alpha and      115 beta electrons
 Applying Cartesian multipole field
    Component          Value
    ---------          -----
     (2,0,0)        1.00000E-11
     (0,2,0)        2.00000E-11
     (0,0,2)       -3.00000E-11
 Nucleus-field energy     =    -0.0000001405 hartrees
 Requested basis set is 6-311++G(d,p)
 There are 134 shells and 396 basis functions
 A cutoff of  1.0D-11 yielded   5589 shell pairs
 There are     54078 function pairs (     60111 Cartesian)
 Smallest overlap matrix eigenvalue = 1.03E-06

 Q-Chem warning in module stvman/mkSTV.C, line 318:

 Overlap eigenvalue is smaller than square root of threshold
 Use THRESH >= 12 to get rid of this warning

 Guess MOs from SCF MO coefficient file

 -----------------------------------------------------------------------
  General SCF calculation program by
  Eric Jon Sundstrom, Paul Horn, Yuezhi Mao, Dmitri Zuev, Alec White,
  David Stuck, Shaama M.S., Shane Yost, Joonho Lee, David Small,
  Daniel Levine, Susi Lehtola, Hugh Burton, Evgeny Epifanovsky,
  Bang C. Huynh
 -----------------------------------------------------------------------
 Exchange:     0.2000 Hartree-Fock + 0.0800 Slater + 0.7200 B88
 Correlation:  0.1900 VWN1RPA + 0.8100 LYP
 Using SG-1 standard quadrature grid
 using 6 threads for integral computing
 -------------------------------------------------------
 OpenMP Integral computing Module                
 Release: version 2.0, May 2017, Q-Chem Inc. Pleasanton 
 -------------------------------------------------------
 A restricted SCF calculation will be
 performed using DIIS
 SCF converges when DIIS error is below 1.0e-08
 ---------------------------------------
  Cycle       Energy         DIIS error
 ---------------------------------------
    1  -19415.7251722180      2.32e-05  
    2  -19415.7251759734      6.20e-06  
    3  -19415.7251752405      8.65e-06  
    4  -19415.7251765665      1.55e-06  
    5  -19415.7251766076      2.80e-07  
    6  -19415.7251766092      7.45e-08  
    7  -19415.7251766083      1.78e-08  
    8  -19415.7251766046      6.29e-09  Convergence criterion met
 ---------------------------------------
 SCF time:   CPU 138.17s  wall 26.00s 
 SCF   energy in the final basis set =   -19415.7251766046
 Total energy in the final basis set =   -19415.7251766046

 --------------------------------------------------------------

                    Orbital Energies (a.u.)
 --------------------------------------------------------------

 Alpha MOs
 -- Occupied --
*****************-482.8609-482.8609-176.3250-176.3250-165.7288-165.7288
********-165.7266-165.7264-165.7264 -62.5137 -62.5137 -56.3345 -56.3345
-56.3303 -56.3303 -56.3300 -56.3300 -35.8214 -35.8214 -31.3149 -31.3149
-31.3085 -31.3085 -31.3081 -31.3081 -24.7280 -24.7280 -22.9653 -22.9653
-22.9639 -22.9639 -22.9636 -22.9636 -22.9591 -22.9591 -22.9591 -22.9591
-10.3132 -10.3132 -10.2804 -10.2804 -10.2711 -10.2711  -8.7225  -8.7225
 -6.5549  -6.5549  -6.5408  -6.5408  -6.5400  -6.5400  -6.3707  -6.3707
 -4.7839  -4.7839  -4.7682  -4.7682  -4.7673  -4.7673  -2.6656  -2.6656
 -2.6618  -2.6617  -2.6612  -2.6612  -2.6499  -2.6499  -2.6499  -2.6499
 -2.0496  -2.0496  -2.0448  -2.0448  -2.0441  -2.0441  -2.0306  -2.0306
 -2.0305  -2.0305  -1.2729  -1.2728  -0.9371  -0.8724  -0.8231  -0.8160
 -0.7557  -0.7210  -0.6638  -0.6629  -0.6279  -0.5850  -0.5777  -0.5577
 -0.5212  -0.5078  -0.4681  -0.4579  -0.4493  -0.4354  -0.4223  -0.4187
 -0.3815  -0.3802  -0.3301  -0.3295  -0.3262  -0.3247  -0.2939  -0.2843
 -0.2791  -0.2710  -0.2619
 -- Virtual --
 -0.0956  -0.0743  -0.0655  -0.0512  -0.0319  -0.0146   0.0001   0.0197
  0.0250   0.0410   0.0446   0.0483   0.0528   0.0638   0.0679   0.0682
  0.0834   0.0854   0.0900   0.0909   0.0945   0.0991   0.1085   0.1085
  0.1264   0.1316   0.1361   0.1455   0.1483   0.1556   0.1729   0.1778
  0.1832   0.1859   0.1908   0.1925   0.1960   0.2175   0.2236   0.2305
  0.2332   0.2420   0.2459   0.2478   0.2484   0.2559   0.2680   0.2861
  0.2973   0.2977   0.3305   0.3324   0.3463   0.3666   0.3676   0.3733
  0.3913   0.3946   0.3967   0.4007   0.4116   0.4122   0.4133   0.4140
  0.4199   0.4393   0.4544   0.4553   0.4568   0.4628   0.4781   0.4939
  0.4985   0.4997   0.5193   0.5233   0.5327   0.5507   0.5512   0.5516
  0.5524   0.5778   0.5866   0.5887   0.5990   0.6305   0.6378   0.6435
  0.6500   0.6647   0.6766   0.6798   0.6993   0.7052   0.7204   0.7475
  0.7560   0.7958   0.8036   0.8122   0.8327   0.8412   0.8618   0.9028
  0.9042   0.9311   0.9514   0.9518   0.9984   1.0254   1.0529   1.0666
  1.0679   1.0931   1.1011   1.1461   1.1783   1.2089   1.2182   1.2924
  1.2972   1.3389   1.3433   1.3436   1.4011   1.4240   1.4336   1.4370
  1.4417   1.4475   1.4513   1.4615   1.4902   1.5250   1.5284   1.5840
  1.5893   1.6092   1.7028   1.7232   1.7360   1.7607   1.8020   1.8121
  1.8308   1.8449   1.8878   2.0048   2.0049   2.0162   2.0295   2.0310
  2.0899   2.1094   2.1738   2.1788   2.2188   2.2400   2.2482   2.2597
  2.3026   2.3149   2.3808   2.4389   2.5603   2.6778   2.7095   2.7818
  2.7872   2.8195   2.9273   3.0023   3.0333   3.0630   3.0704   3.1249
  3.1710   3.3674   3.3918   3.6268   3.7357   3.7512   3.7557   3.7878
  3.7958   3.9399   3.9457   3.9537   3.9581   3.9626   3.9839   3.9857
  3.9874   4.0113   4.0132   4.0179   4.0378   4.0475   4.0661   4.0689
  4.1026   4.1041   4.1454   4.1598   4.2447   4.2673   4.2775   4.2913
  4.4013   4.4095   4.4603   4.5421   4.8101   4.8210   4.8567   6.0057
  6.0067   6.0984   6.1133   6.1427   6.1643   6.2892   6.3132   6.4261
  6.4514   6.6338   6.7096   6.7700   6.7834   7.5430   7.5541   7.6539
  7.6918   7.7415   7.7618  23.2506  23.7708  23.7860  23.9396  23.9481
 24.0381  27.8759  27.9294  28.3432  28.3443  28.4105  28.4161  28.4237
 28.4321  28.5194  28.5236  28.5393  28.5480  28.5515  28.5547  28.6105
 28.6223  28.7214  28.7368  47.9365  48.0251  66.7636  66.7824 127.8830
127.8838 127.9389 127.9476 127.9709 127.9719 151.6688 151.7158 289.7391
289.7497 289.8491 289.8889 289.9609 289.98451020.73761020.84871901.8323
********
 --------------------------------------------------------------

          Ground-State Mulliken Net Atomic Charges

     Atom                 Charge (a.u.)
  ----------------------------------------
      1 C                    -1.462738
      2 C                     0.865590
      3 C                     0.710526
      4 C                    -1.462737
      5 C                     0.865590
      6 C                     0.710526
      7 F                    -0.073417
      8 Br                   -0.134584
      9 I                     0.094621
     10 F                    -0.073417
     11 Br                   -0.134584
     12 I                     0.094621
  ----------------------------------------
  Sum of atomic charges =     0.000000

 -----------------------------------------------------------------
                    Cartesian Multipole Moments
 -----------------------------------------------------------------
    Charge (ESU x 10^10)
                -0.0000
    Dipole Moment (Debye)
         X      -0.0000      Y       0.0000      Z       0.0000
       Tot       0.0000
    Quadrupole Moments (Debye-Ang)
        XX    -139.0531     XY      -0.0000     YY    -137.5243
        XZ      -4.3670     YZ       0.0000     ZZ    -128.0977
    Octopole Moments (Debye-Ang^2)
       XXX    -503.9109    XXY       0.0000    XYY    -166.1236
       YYY       0.0000    XXZ    -107.5281    XYZ       0.0000
       YYZ     -95.9115    XZZ    -160.8279    YZZ       0.0000
       ZZZ    -268.0117
    Hexadecapole Moments (Debye-Ang^3)
      XXXX   -3646.4446   XXXY      -0.0000   XXYY    -657.4133
      XYYY      -0.0000   YYYY    -170.5990   XXXZ    -133.6925
      XXYZ       0.0000   XYYZ       4.2559   YYYZ       0.0000
      XXZZ   -1544.3850   XYZZ       0.0000   YYZZ    -980.5487
      XZZZ      11.4014   YZZZ       0.0000   ZZZZ   -5106.7097
 -----------------------------------------------------------------
 Calculating analytic gradient of the SCF energy
 Gradient of SCF Energy
            1           2           3           4           5           6
    1  -0.0001828   0.0001510  -0.0000903   0.0001828  -0.0001510   0.0000903
    2  -0.0000000   0.0000000   0.0000000  -0.0000000  -0.0000000   0.0000000
    3  -0.0000911   0.0000915  -0.0000981   0.0000911  -0.0000915   0.0000981
            7           8           9          10          11          12
    1   0.0000058   0.0000672   0.0002045  -0.0000058  -0.0000672  -0.0002045
    2   0.0000000   0.0000000  -0.0000000  -0.0000000   0.0000000  -0.0000000
    3   0.0001719   0.0001852   0.0000231  -0.0001719  -0.0001852  -0.0000231
 Max gradient component =       2.045E-04
 RMS gradient           =       1.058E-04
 Gradient time:  CPU 78.60 s  wall 13.23 s
 Geometry Optimization Parameters
   NAtoms,    NIC,     NZ,  NCons,   NDum,   NFix, NCnnct, MaxDiis
       12      78      12       0       0       0       0       0

 Cartesian Hessian Update
 Hessian updated using BFGS update


** GEOMETRY OPTIMIZATION IN DELOCALIZED INTERNAL COORDINATES **
   Searching for a Minimum

   Optimization Cycle:   5

                       Coordinates (Angstroms)
     ATOM                X               Y               Z
      1  C         0.0206260208    0.0000000000    0.0084486124
      2  C        -0.0051193822    0.0000000000    1.4023167665
      3  C         1.2039454066    0.0000000000    2.1085775513
      4  C         2.3952904091    0.0000000000    1.3863813803
      5  C         2.4210358159    0.0000000000   -0.0074867713
      6  C         1.2119710263    0.0000000000   -0.7137475580
      7  F        -1.1416456704    0.0000000000   -0.6554740564
      8  Br       -1.6969311564    0.0000000000    2.2569985888
      9  I         1.3034546332    0.0000000000    4.2190944728
     10  F         3.5575620992    0.0000000000    2.0503040496
     11  Br        4.1128475853    0.0000000000   -0.8621685961
     12  I         1.1124617802    0.0000000000   -2.8242644399
   Point Group: c1    Number of degrees of freedom:    30


   Energy is -19415.725176605

 Hessian updated using BFGS update

 11 Hessian modes will be used to form the next step
  Hessian Eigenvalues:
     0.131198    0.205603    0.215188    0.248294    0.249973    0.258772
     0.308453    0.463556    0.476673    0.489755    0.582190

 Minimum search - taking simple RFO step
 Searching for Lamda that Minimizes Along All modes
 Value Taken    Lamda =   0.00000000
 Step Taken.  Stepsize is  0.001024

                             Maximum     Tolerance    Cnvgd?
         Gradient           0.000206      0.000300     YES
         Displacement       0.000702      0.001200     YES
         Energy change     -0.000003      0.000001      NO


                       Distance Matrix (Angstroms)
             C (  1)   C (  2)   C (  3)   C (  4)   C (  5)   C (  6)
   C (  2)  1.394106
   C (  3)  2.410557  1.400229
   C (  4)  2.745493  2.400463  1.393151
   C (  5)  2.400463  2.806025  2.441114  1.394106
   C (  6)  1.393151  2.441114  2.822337  2.410557  1.400229
   F (  7)  1.338532  2.350786  3.625159  4.084004  3.621131  2.354338
   Br(  8)  2.829484  1.895444  2.904671  4.183808  4.699526  4.157769
   I (  9)  4.401726  3.105898  2.112862  3.035847  4.371839  4.933690
   F ( 10)  4.084004  3.621131  2.354338  1.338532  2.350786  3.625159
   Br( 11)  4.183808  4.699526  4.157769  2.829484  1.895444  2.904671
   I ( 12)  3.035847  4.371839  4.933690  4.401726  3.105898  2.112861
             F (  7)   Br(  8)   I (  9)   F ( 10)   Br( 11)
   Br(  8)  2.964935
   I (  9)  5.453433  3.584987
   F ( 10)  5.422526  5.258557  3.128043
   Br( 11)  5.258557  6.594144  5.806197  2.964935
   I ( 12)  3.128043  5.806197  7.045948  5.453433  3.584987

 Final energy is   -19415.725176604603     


 ******************************
 **  OPTIMIZATION CONVERGED  **
 ******************************

                       Coordinates (Angstroms)
     ATOM                X               Y               Z
      1  C         0.0206260208    0.0000000000    0.0084486124
      2  C        -0.0051193822    0.0000000000    1.4023167665
      3  C         1.2039454066    0.0000000000    2.1085775513
      4  C         2.3952904091    0.0000000000    1.3863813803
      5  C         2.4210358159    0.0000000000   -0.0074867713
      6  C         1.2119710263    0.0000000000   -0.7137475580
      7  F        -1.1416456704    0.0000000000   -0.6554740564
      8  Br       -1.6969311564    0.0000000000    2.2569985888
      9  I         1.3034546332    0.0000000000    4.2190944728
     10  F         3.5575620992    0.0000000000    2.0503040496
     11  Br        4.1128475853    0.0000000000   -0.8621685961
     12  I         1.1124617802    0.0000000000   -2.8242644399

Z-matrix Print:
$molecule
0 1
I 
C  1 2.112861
C  2 1.393151 1 118.524890
F  3 1.338532 2 119.039420 1 -0.000000 0
C  3 1.394106 2 122.282503 1 -180.000000 0
C  5 1.400229 3 119.232668 2 -0.000000 0
C  6 1.393151 5 118.484829 3 -0.000000 0
F  7 1.338532 6 119.039420 5 -180.000000 0
C  7 1.394106 6 122.282503 5 -0.000000 0
Br 9 1.895444 7 117.860486 6 -180.000000 0
Br 5 1.895444 3 117.860486 2 -180.000000 0
I  6 2.112862 5 122.990280 3 -180.000000 0
$end


 --------------------------------------------------------------

                    Orbital Energies (a.u.)
 --------------------------------------------------------------

 Alpha MOs
 -- Occupied --
*****************-482.8609-482.8609-176.3250-176.3250-165.7288-165.7288
********-165.7266-165.7264-165.7264 -62.5137 -62.5137 -56.3345 -56.3345
-56.3303 -56.3303 -56.3300 -56.3300 -35.8214 -35.8214 -31.3149 -31.3149
-31.3085 -31.3085 -31.3081 -31.3081 -24.7280 -24.7280 -22.9653 -22.9653
-22.9639 -22.9639 -22.9636 -22.9636 -22.9591 -22.9591 -22.9591 -22.9591
-10.3132 -10.3132 -10.2804 -10.2804 -10.2711 -10.2711  -8.7225  -8.7225
 -6.5549  -6.5549  -6.5408  -6.5408  -6.5400  -6.5400  -6.3707  -6.3707
 -4.7839  -4.7839  -4.7682  -4.7682  -4.7673  -4.7673  -2.6656  -2.6656
 -2.6618  -2.6617  -2.6612  -2.6612  -2.6499  -2.6499  -2.6499  -2.6499
 -2.0496  -2.0496  -2.0448  -2.0448  -2.0441  -2.0441  -2.0306  -2.0306
 -2.0305  -2.0305  -1.2729  -1.2728  -0.9371  -0.8724  -0.8231  -0.8160
 -0.7557  -0.7210  -0.6638  -0.6629  -0.6279  -0.5850  -0.5777  -0.5577
 -0.5212  -0.5078  -0.4681  -0.4579  -0.4493  -0.4354  -0.4223  -0.4187
 -0.3815  -0.3802  -0.3301  -0.3295  -0.3262  -0.3247  -0.2939  -0.2843
 -0.2791  -0.2710  -0.2619
 -- Virtual --
 -0.0956  -0.0743  -0.0655  -0.0512  -0.0319  -0.0146   0.0001   0.0197
  0.0250   0.0410   0.0446   0.0483   0.0528   0.0638   0.0679   0.0682
  0.0834   0.0854   0.0900   0.0909   0.0945   0.0991   0.1085   0.1085
  0.1264   0.1316   0.1361   0.1455   0.1483   0.1556   0.1729   0.1778
  0.1832   0.1859   0.1908   0.1925   0.1960   0.2175   0.2236   0.2305
  0.2332   0.2420   0.2459   0.2478   0.2484   0.2559   0.2680   0.2861
  0.2973   0.2977   0.3305   0.3324   0.3463   0.3666   0.3676   0.3733
  0.3913   0.3946   0.3967   0.4007   0.4116   0.4122   0.4133   0.4140
  0.4199   0.4393   0.4544   0.4553   0.4568   0.4628   0.4781   0.4939
  0.4985   0.4997   0.5193   0.5233   0.5327   0.5507   0.5512   0.5516
  0.5524   0.5778   0.5866   0.5887   0.5990   0.6305   0.6378   0.6435
  0.6500   0.6647   0.6766   0.6798   0.6993   0.7052   0.7204   0.7475
  0.7560   0.7958   0.8036   0.8122   0.8327   0.8412   0.8618   0.9028
  0.9042   0.9311   0.9514   0.9518   0.9984   1.0254   1.0529   1.0666
  1.0679   1.0931   1.1011   1.1461   1.1783   1.2089   1.2182   1.2924
  1.2972   1.3389   1.3433   1.3436   1.4011   1.4240   1.4336   1.4370
  1.4417   1.4475   1.4513   1.4615   1.4902   1.5250   1.5284   1.5840
  1.5893   1.6092   1.7028   1.7232   1.7360   1.7607   1.8020   1.8121
  1.8308   1.8449   1.8878   2.0048   2.0049   2.0162   2.0295   2.0310
  2.0899   2.1094   2.1738   2.1788   2.2188   2.2400   2.2482   2.2597
  2.3026   2.3149   2.3808   2.4389   2.5603   2.6778   2.7095   2.7818
  2.7872   2.8195   2.9273   3.0023   3.0333   3.0630   3.0704   3.1249
  3.1710   3.3674   3.3918   3.6268   3.7357   3.7512   3.7557   3.7878
  3.7958   3.9399   3.9457   3.9537   3.9581   3.9626   3.9839   3.9857
  3.9874   4.0113   4.0132   4.0179   4.0378   4.0475   4.0661   4.0689
  4.1026   4.1041   4.1454   4.1598   4.2447   4.2673   4.2775   4.2913
  4.4013   4.4095   4.4603   4.5421   4.8101   4.8210   4.8567   6.0057
  6.0067   6.0984   6.1133   6.1427   6.1643   6.2892   6.3132   6.4261
  6.4514   6.6338   6.7096   6.7700   6.7834   7.5430   7.5541   7.6539
  7.6918   7.7415   7.7618  23.2506  23.7708  23.7860  23.9396  23.9481
 24.0381  27.8759  27.9294  28.3432  28.3443  28.4105  28.4161  28.4237
 28.4321  28.5194  28.5236  28.5393  28.5480  28.5515  28.5547  28.6105
 28.6223  28.7214  28.7368  47.9365  48.0251  66.7636  66.7824 127.8830
127.8838 127.9389 127.9476 127.9709 127.9719 151.6688 151.7158 289.7391
289.7497 289.8491 289.8889 289.9609 289.98451020.73761020.84871901.8323
********
 --------------------------------------------------------------

          Ground-State Mulliken Net Atomic Charges

     Atom                 Charge (a.u.)
  ----------------------------------------
      1 C                    -1.462738
      2 C                     0.865590
      3 C                     0.710526
      4 C                    -1.462737
      5 C                     0.865590
      6 C                     0.710526
      7 F                    -0.073417
      8 Br                   -0.134584
      9 I                     0.094621
     10 F                    -0.073417
     11 Br                   -0.134584
     12 I                     0.094621
  ----------------------------------------
  Sum of atomic charges =     0.000000

 -----------------------------------------------------------------
                    Cartesian Multipole Moments
 -----------------------------------------------------------------
    Charge (ESU x 10^10)
                -0.0000
    Dipole Moment (Debye)
         X      -0.0000      Y       0.0000      Z       0.0000
       Tot       0.0000
    Quadrupole Moments (Debye-Ang)
        XX    -139.0531     XY      -0.0000     YY    -137.5243
        XZ      -4.3670     YZ       0.0000     ZZ    -128.0977
    Octopole Moments (Debye-Ang^2)
       XXX    -503.9109    XXY       0.0000    XYY    -166.1236
       YYY       0.0000    XXZ    -107.5281    XYZ       0.0000
       YYZ     -95.9115    XZZ    -160.8279    YZZ       0.0000
       ZZZ    -268.0117
    Hexadecapole Moments (Debye-Ang^3)
      XXXX   -3646.4446   XXXY      -0.0000   XXYY    -657.4133
      XYYY      -0.0000   YYYY    -170.5990   XXXZ    -133.6925
      XXYZ       0.0000   XYYZ       4.2559   YYYZ       0.0000
      XXZZ   -1544.3850   XYZZ       0.0000   YYZZ    -980.5487
      XZZZ      11.4014   YZZZ       0.0000   ZZZZ   -5106.7097
 -----------------------------------------------------------------
Archival summary:
1\1\february\OPT\ProcedureUnspecified\BasisUnspecified\2r226\taweetha\MonDec210:15:452019MonDec210:15:452019\0\\#,OPT,ProcedureUnspecified,BasisUnspecified,\\0,1\I\C,1,2.11286\C,2,1.39315,1,118.525\F,3,1.33853,2,119.039,1,-0,0\C,3,1.39411,2,122.283,1,-180,0\C,5,1.40023,3,119.233,2,-0,0\C,6,1.39315,5,118.485,3,-0,0\F,7,1.33853,6,119.039,5,-180,0\C,7,1.39411,6,122.283,5,-0,0\Br,9,1.89544,7,117.86,6,-180,0\Br,5,1.89544,3,117.86,2,-180,0\I,6,2.11286,5,122.99,3,-180,0\\\@

 Total job time:  230.03s(wall), 1281.09s(cpu) 
 Mon Dec  2 10:15:45 2019

        *************************************************************
        *                                                           *
        *  Thank you very much for using Q-Chem.  Have a nice day.  *
        *                                                           *
        *************************************************************


 
User input: 2 of 2 
 
                  Welcome to Q-Chem
     A Quantum Leap Into The Future Of Chemistry


 Q-Chem 5.2 (devel), Q-Chem, Inc., Pleasanton, CA (2019)

 Yihan Shao,  Zhengting Gan,  E. Epifanovsky,  A. T. B. Gilbert,  M. Wormit,  
 J. Kussmann,  A. W. Lange,  A. Behn,  Jia Deng,  Xintian Feng,  D. Ghosh,  
 M. Goldey,  P. R. Horn,  L. D. Jacobson,  I. Kaliman,  T. Kus,  A. Landau,  
 Jie Liu,  E. I. Proynov,  R. M. Richard,  R. P. Steele,  E. J. Sundstrom,  
 H. L. Woodcock III,  P. M. Zimmerman,  D. Zuev,  B. Albrecht,  E. Alguire,  
 S. A. Baeppler,  D. Barton,  Z. Benda,  Y. A. Bernard,  E. J. Berquist,  
 K. B. Bravaya,  H. Burton,  D. Casanova,  Chun-Min Chang,  Yunqing Chen,  
 A. Chien,  K. D. Closser,  M. P. Coons,  S. Coriani,  S. Dasgupta,  
 A. L. Dempwolff,  M. Diedenhofen,  Hainam Do,  R. G. Edgar,  Po-Tung Fang,  
 S. Faraji,  S. Fatehi,  Qingguo Feng,  K. D. Fenk,  J. Fosso-Tande,  
 J. Gayvert,  Qinghui Ge,  A. Ghysels,  G. Gidofalvi,  J. Gomes,  
 J. Gonthier,  A. Gunina,  D. Hait,  M. W. D. Hanson-Heine,  
 P. H. P. Harbach,  A. W. Hauser,  M. F. Herbst,  J. E. Herr,  
 E. G. Hohenstein,  Z. C. Holden,  Kerwin Hui,  B. C. Huynh,  T.-C. Jagau,  
 Hyunjun Ji,  B. Kaduk,  K. Khistyaev,  Jaehoon Kim,  P. Klunzinger,  K. Koh,  
 D. Kosenkov,  L. Koulias,  T. Kowalczyk,  C. M. Krauter,  A. Kunitsa,  
 Ka Un Lao,  A. Laurent,  K. V. Lawler,  Joonho Lee,  D. Lefrancois,  
 S. Lehtola,  D. S. Levine,  Yi-Pei Li,  You-Sheng Lin,  Fenglai Liu,  
 E. Livshits,  A. Luenser,  P. Manohar,  E. Mansoor,  S. F. Manzer,  
 Shan-Ping Mao,  Yuezhi Mao,  N. Mardirossian,  A. V. Marenich,  
 T. Markovich,  L. A. Martinez-Martinez,  S. A. Maurer,  N. J. Mayhall,  
 S. C. McKenzie,  J.-M. Mewes,  P. Morgante,  A. F. Morrison,  
 J. W. Mullinax,  K. Nanda,  T. S. Nguyen-Beck,  R. Olivares-Amaya,  
 J. A. Parkhill,  Zheng Pei,  T. M. Perrine,  F. Plasser,  P. Pokhilko,  
 S. Prager,  A. Prociuk,  E. Ramos,  D. R. Rehn,  F. Rob,  M. Scheurer,  
 M. Schneider,  N. Sergueev,  S. M. Sharada,  S. Sharma,  D. W. Small,  
 T. Stauch,  T. Stein,  Yu-Chuan Su,  A. J. W. Thom,  A. Tkatchenko,  
 T. Tsuchimochi,  N. M. Tubman,  L. Vogt,  M. L. Vidal,  O. Vydrov,  
 M. A. Watson,  J. Wenzel,  M. de Wergifosse,  T. A. Wesolowski,  A. White,  
 J. Witte,  A. Yamada,  Jun Yang,  K. Yao,  S. Yeganeh,  S. R. Yost,  
 Zhi-Qiang You,  A. Zech,  Igor Ying Zhang,  Xing Zhang,  Yan Zhao,  
 Ying Zhu,  B. R. Brooks,  G. K. L. Chan,  C. J. Cramer,  M. S. Gordon,  
 W. J. Hehre,  A. Klamt,  M. W. Schmidt,  C. D. Sherrill,  D. G. Truhlar,  
 A. Aspuru-Guzik,  R. Baer,  A. T. Bell,  N. A. Besley,  Jeng-Da Chai,  
 A. E. DePrince, III,  R. A. DiStasio Jr.,  A. Dreuw,  B. D. Dunietz,  
 T. R. Furlani,  Chao-Ping Hsu,  Yousung Jung,  Jing Kong,  D. S. Lambrecht,  
 WanZhen Liang,  C. Ochsenfeld,  V. A. Rassolov,  L. V. Slipchenko,  
 J. E. Subotnik,  T. Van Voorhis,  J. M. Herbert,  A. I. Krylov,  
 P. M. W. Gill,  M. Head-Gordon

 Contributors to earlier versions of Q-Chem not listed above: 
 R. D. Adamson,  B. Austin,  J. Baker,  G. J. O. Beran,  K. Brandhorst,  
 S. T. Brown,  E. F. C. Byrd,  A. K. Chakraborty,  C.-L. Cheng,  
 Siu Hung Chien,  D. M. Chipman,  D. L. Crittenden,  H. Dachsel,  
 R. J. Doerksen,  A. D. Dutoi,  L. Fusti-Molnar,  W. A. Goddard III,  
 A. Golubeva-Zadorozhnaya,  S. R. Gwaltney,  G. Hawkins,  A. Heyden,  
 S. Hirata,  G. Kedziora,  F. J. Keil,  C. Kelley,  Jihan Kim,  R. A. King,  
 R. Z. Khaliullin,  P. P. Korambath,  W. Kurlancheek,  A. M. Lee,  M. S. Lee,  
 S. V. Levchenko,  Ching Yeh Lin,  D. Liotard,  R. C. Lochan,  I. Lotan,  
 P. E. Maslen,  N. Nair,  D. P. O'Neill,  D. Neuhauser,  E. Neuscamman,  
 C. M. Oana,  R. Olson,  B. Peters,  R. Peverati,  P. A. Pieniazek,  
 Y. M. Rhee,  J. Ritchie,  M. A. Rohrdanz,  E. Rosta,  N. J. Russ,  
 H. F. Schaefer III,  N. E. Schultz,  N. Shenvi,  A. C. Simmonett,  A. Sodt,  
 D. Stuck,  K. S. Thanthiriwatte,  V. Vanovschi,  Tao Wang,  A. Warshel,  
 C. F. Williams,  Q. Wu,  X. Xu,  W. Zhang

 Please cite Q-Chem as follows:
 Y. Shao et al., Mol. Phys. 113, 184-215 (2015)
 DOI: 10.1080/00268976.2014.952696

 Q-Chem 5.2.1 for Intel X86 EM64T Linux

 Parts of Q-Chem use Armadillo 8.300.2 (Tropical Shenanigans).
 http://arma.sourceforge.net/

 Q-Chem begins on Mon Dec  2 10:15:45 2019  

Host: 
0

     Scratch files written to /scratch/taweetham/qchem2499//
NAlpha2: 230
NElect   230
Mult     1
The previous job contains 0 fragments, simply inherited here

Checking the input file for inconsistencies... 	...done.

--------------------------------------------------------------
User input:
--------------------------------------------------------------

$MOLECULE
READ
$END

$REM
   JOB_TYPE 	FREQUENCY
   BASIS 	6-311++G**
   METHOD	B3LYP	
$END


--------------------------------------------------------------
 Atom   4: ( -0.3754435279,  1.3204069717,  0.0000000000)
         ->( -0.3754435479,  1.3204069690, -0.0000000000)
 Atom   5: (  0.9818598492,  1.0021951043, -0.0000000000)
         ->(  0.9818598307,  1.0021950971,  0.0000000000)
 Atom   6: (  1.3687149899, -0.3435333469, -0.0000000000)
         ->(  1.3687149697, -0.3435333528,  0.0000000000)
 Atom  10: ( -0.7327839925,  2.6103591355,  0.0000000000)
         ->( -0.7327840118,  2.6103591336, -0.0000000000)
 Atom  11: (  2.2267519837,  2.4315137035, -0.0000000000)
         ->(  2.2267519639,  2.4315137017,  0.0000000000)
 Atom  12: (  3.3897714845, -0.9595806214, -0.0000000000)
         ->(  3.3897715074, -0.9595806181,  0.0000000000)
 ----------------------------------------------------------------
             Standard Nuclear Orientation (Angstroms)
    I     Atom           X                Y                Z
 ----------------------------------------------------------------
    1      C       0.3754435479    -1.3204069690    -0.0000000000
    2      C      -0.9818598307    -1.0021950971     0.0000000000
    3      C      -1.3687149697     0.3435333528     0.0000000000
    4      C      -0.3754435479     1.3204069690    -0.0000000000
    5      C       0.9818598307     1.0021950971     0.0000000000
    6      C       1.3687149697    -0.3435333528     0.0000000000
    7      F       0.7327840118    -2.6103591336    -0.0000000000
    8      Br     -2.2267519639    -2.4315137017     0.0000000000
    9      I      -3.3897715074     0.9595806181     0.0000000000
   10      F      -0.7327840118     2.6103591336    -0.0000000000
   11      Br      2.2267519639     2.4315137017     0.0000000000
   12      I       3.3897715074    -0.9595806181     0.0000000000
 ----------------------------------------------------------------
 Molecular Point Group                 C2h   NOp =  4
 Largest Abelian Subgroup              C2h   NOp =  4
 Nuclear Repulsion Energy =        2945.57923444 hartrees
 There are      115 alpha and      115 beta electrons
 Requested basis set is 6-311++G(d,p)
 There are 134 shells and 396 basis functions

 Total QAlloc Memory Limit   2000 MB
 Mega-Array Size       188 MB
 MEM_STATIC part       192 MB

                       Distance Matrix (Angstroms)
             C (  1)   C (  2)   C (  3)   C (  4)   C (  5)   C (  6)
   C (  2)  1.394106
   C (  3)  2.410557  1.400229
   C (  4)  2.745493  2.400463  1.393151
   C (  5)  2.400463  2.806025  2.441114  1.394106
   C (  6)  1.393151  2.441114  2.822337  2.410557  1.400229
   F (  7)  1.338532  2.350786  3.625159  4.084004  3.621131  2.354338
   Br(  8)  2.829484  1.895444  2.904671  4.183808  4.699526  4.157769
   I (  9)  4.401726  3.105898  2.112862  3.035847  4.371839  4.933690
   F ( 10)  4.084004  3.621131  2.354338  1.338532  2.350786  3.625159
   Br( 11)  4.183808  4.699526  4.157769  2.829484  1.895444  2.904671
   I ( 12)  3.035847  4.371839  4.933690  4.401726  3.105898  2.112862
             F (  7)   Br(  8)   I (  9)   F ( 10)   Br( 11)
   Br(  8)  2.964935
   I (  9)  5.453433  3.584987
   F ( 10)  5.422526  5.258557  3.128043
   Br( 11)  5.258557  6.594144  5.806197  2.964935
   I ( 12)  3.128043  5.806197  7.045948  5.453433  3.584987

 A cutoff of  1.0D-11 yielded   5589 shell pairs
 There are     54078 function pairs (     60111 Cartesian)
 Smallest overlap matrix eigenvalue = 1.03E-06

 Q-Chem warning in module stvman/mkSTV.C, line 318:

 Overlap eigenvalue is smaller than square root of threshold
 Use THRESH >= 12 to get rid of this warning

 Guess from superposition of atomic densities
 Warning:  Energy on first SCF cycle will be non-variational
 SAD guess density has 230.000000 electrons

 -----------------------------------------------------------------------
  General SCF calculation program by
  Eric Jon Sundstrom, Paul Horn, Yuezhi Mao, Dmitri Zuev, Alec White,
  David Stuck, Shaama M.S., Shane Yost, Joonho Lee, David Small,
  Daniel Levine, Susi Lehtola, Hugh Burton, Evgeny Epifanovsky,
  Bang C. Huynh
 -----------------------------------------------------------------------
 Exchange:     0.2000 Hartree-Fock + 0.0800 Slater + 0.7200 B88
 Correlation:  0.1900 VWN1RPA + 0.8100 LYP
 Using SG-1 standard quadrature grid
 using 6 threads for integral computing
 -------------------------------------------------------
 OpenMP Integral computing Module                
 Release: version 2.0, May 2017, Q-Chem Inc. Pleasanton 
 -------------------------------------------------------
 A restricted SCF calculation will be
 performed using DIIS
 SCF converges when DIIS error is below 1.0e-08
 ---------------------------------------
  Cycle       Energy         DIIS error
 ---------------------------------------
    1  -19418.0286272131      2.93e-02  
    2  -19415.6716774347      2.16e-03  
    3  -19415.6314730763      2.54e-03  
    4  -19415.7139836549      6.86e-04  
    5  -19415.7236248298      2.47e-04  
    6  -19415.7245304673      6.93e-05  
    7  -19415.7245878081      1.20e-05  
    8  -19415.7245902091      3.23e-06  
    9  -19415.7245897739      1.03e-06  
   10  -19415.7245892989      4.32e-07  
   11  -19415.7245898157      7.23e-08  
   12  -19415.7245891285      2.37e-08  
   13  -19415.7245898272      3.47e-09  Convergence criterion met
 ---------------------------------------
 SCF time:   CPU 143.95s  wall 27.00s 
 SCF   energy in the final basis set =   -19415.7245898272
 Total energy in the final basis set =   -19415.7245898272

 Q-Chem warning in module /home/taweetham/qchem52/libsym/oriorb.F, line  198:

 OriOrb: Failure to resolve orbital degeneracies.


 Q-Chem warning in module /home/taweetham/qchem52/libsym/oriorb.F, line  198:

 OriOrb: Failure to resolve orbital degeneracies.


 --------------------------------------------------------------
             Orbital Energies (a.u.) and Symmetries
 --------------------------------------------------------------

 Alpha MOs, Restricted
 -- Occupied --                  
*******-1165.89 -482.86 -482.86 -176.33 -176.33 -165.73 -165.73
  1 Bu    1 Ag    2 Bu    2 Ag    3 Bu    3 Ag    4 Bu    4 Ag                 
-165.73 -165.73 -165.73 -165.73  -62.51  -62.51  -56.33  -56.33
  1 Bg    1 Au    5 Ag    5 Bu    6 Bu    6 Ag    7 Bu    7 Ag                 
-56.330 -56.330 -56.330 -56.330 -35.822 -35.822 -31.315 -31.315
  2 Bg    2 Au    8 Ag    8 Bu    9 Bu    9 Ag   10 Bu   10 Ag                 
-31.309 -31.309 -31.308 -31.308 -24.728 -24.728 -22.966 -22.966
  3 Bg    3 Au   11 Ag   11 Bu   12 Bu   12 Ag   13 Bu   13 Ag                 
-22.964 -22.964 -22.964 -22.964 -22.959 -22.959 -22.959 -22.959
  4 Bg    4 Au   14 Ag   14 Bu   15 Bu   15 Ag    5 Au    5 Bg                 
-10.313 -10.313 -10.281 -10.281 -10.271 -10.271  -8.723  -8.723
 16 Bu   16 Ag   17 Bu   17 Ag   18 Bu   18 Ag   19 Bu   19 Ag                 
 -6.555  -6.555  -6.541  -6.541  -6.540  -6.540  -6.371  -6.371
 20 Bu   20 Ag    6 Bg    6 Au   21 Ag   21 Bu   22 Bu   22 Ag                 
 -4.784  -4.784  -4.768  -4.768  -4.767  -4.767  -2.666  -2.666
 23 Bu   23 Ag    7 Bg    7 Au   24 Ag   24 Bu   25 Bu   25 Ag                 
 -2.662  -2.662  -2.661  -2.661  -2.650  -2.650  -2.650  -2.650
  8 Bg    8 Au   26 Ag   26 Bu    9 Au    9 Bg   27 Bu   27 Ag                 
 -2.050  -2.050  -2.045  -2.045  -2.044  -2.044  -2.031  -2.031
 28 Bu   28 Ag   10 Bg   10 Au   29 Ag   29 Bu   30 Bu   30 Ag                 
 -2.031  -2.031  -1.273  -1.273  -0.937  -0.872  -0.823  -0.816
 11 Au   11 Bg   31 Ag   31 Bu   32 Ag   32 Bu   33 Ag   33 Bu                 
 -0.756  -0.721  -0.664  -0.663  -0.628  -0.585  -0.578  -0.558
 34 Bu   34 Ag   35 Bu   35 Ag   36 Ag   36 Bu   37 Bu   37 Ag                 
 -0.521  -0.508  -0.468  -0.458  -0.449  -0.435  -0.422  -0.419
 12 Au   12 Bg   38 Ag   38 Bu   39 Ag   39 Bu   13 Au   40 Bu                 
 -0.382  -0.380  -0.330  -0.330  -0.326  -0.325  -0.294  -0.284
 13 Bg   40 Ag   14 Bg   41 Ag   14 Au   41 Bu   15 Au   42 Bu                 
 -0.279  -0.271  -0.262
 42 Ag   15 Bg   16 Bg                                                         
 -- Virtual --                   
 -0.096  -0.074  -0.066  -0.051  -0.032  -0.015   0.000   0.020
 43 Ag   16 Au   43 Bu   17 Au   44 Bu   44 Ag   45 Ag   45 Bu                 
  0.025   0.041   0.045   0.048   0.053   0.064   0.068   0.068
 46 Bu   18 Au   46 Ag   47 Ag   17 Bg   47 Bu   48 Ag   48 Bu                 
  0.083   0.085   0.090   0.091   0.095   0.099   0.108   0.109
 18 Bg   19 Au   49 Bu   49 Ag   19 Bg   50 Bu   50 Ag   20 Au                 
  0.126   0.132   0.136   0.146   0.148   0.156   0.173   0.178
 51 Bu   20 Bg   51 Ag   52 Ag   21 Au   52 Bu   53 Bu   53 Ag                 
  0.183   0.186   0.191   0.193   0.196   0.217   0.224   0.231
 54 Bu   21 Bg   54 Ag   55 Bu   55 Ag   56 Ag   56 Bu   57 Bu                 
  0.233   0.242   0.246   0.247   0.249   0.256   0.268   0.286
 57 Ag   58 Ag   22 Bg   22 Au   58 Bu   59 Ag   59 Bu   23 Au                 
  0.297   0.298   0.331   0.332   0.346   0.367   0.368   0.373
 60 Ag   60 Bu   61 Bu   23 Bg   61 Ag   62 Bu   62 Ag   63 Ag                 
  0.392   0.395   0.397   0.401   0.412   0.412   0.413   0.414
 24 Bg   63 Bu   64 Ag   64 Bu   24 Au   65 Bu   25 Bg   65 Ag                 
  0.420   0.440   0.454   0.455   0.457   0.463   0.478   0.494
 25 Au   66 Ag   26 Au   26 Bg   67 Ag   66 Bu   67 Bu   68 Ag                 
  0.498   0.500   0.519   0.523   0.533   0.551   0.551   0.552
 27 Au   68 Bu   69 Bu   28 Au   27 Bg   69 Ag   29 Au   28 Bg                 
  0.552   0.578   0.586   0.589   0.599   0.630   0.638   0.643
 70 Ag   29 Bg   70 Bu   71 Ag   71 Bu   30 Bg   72 Ag   30 Au                 
  0.650   0.665   0.676   0.680   0.699   0.705   0.720   0.747
 73 Ag   72 Bu   74 Ag   73 Bu   31 Au   74 Bu   75 Ag   75 Bu                 
  0.756   0.796   0.803   0.812   0.833   0.841   0.862   0.903
 76 Ag   76 Bu   77 Bu   77 Ag   78 Ag   78 Bu   31 Bg   79 Ag                 
  0.904   0.931   0.951   0.952   0.998   1.025   1.053   1.067
 79 Bu   32 Bg   80 Bu   80 Ag   81 Ag   81 Bu   82 Ag   32 Au                 
  1.068   1.093   1.101   1.146   1.178   1.209   1.218   1.293
 82 Bu   83 Ag   83 Bu   33 Bg   33 Au   34 Bg   34 Au   84 Ag                 
  1.297   1.339   1.344   1.344   1.401   1.424   1.434   1.437
 84 Bu   85 Ag   35 Au   35 Bg   36 Au   85 Bu   36 Bg   86 Bu                 
  1.442   1.448   1.451   1.463   1.490   1.525   1.529   1.584
 86 Ag   87 Bu   88 Bu   87 Ag   88 Ag   89 Bu   89 Ag   90 Ag                 
  1.589   1.609   1.703   1.723   1.736   1.761   1.802   1.812
 90 Bu   91 Bu   37 Au   38 Au   91 Ag   92 Ag   92 Bu   93 Bu                 
  1.831   1.845   1.888   2.005   2.005   2.016   2.030   2.031
 37 Bg   38 Bg   39 Bg   93 Ag   39 Au   94 Ag   40 Bg   94 Bu                 
  2.090   2.109   2.174   2.179   2.219   2.240   2.248   2.259
 95 Ag   95 Bu   96 Ag   96 Bu   97 Bu   98 Bu   40 Au   97 Ag                 
  2.303   2.315   2.381   2.439   2.560   2.678   2.709   2.782
 98 Ag   99 Bu   99 Ag  100 Ag   41 Au   41 Bg   42 Bg  100 Bu                 
  2.787   2.819   2.927   3.002   3.033   3.063   3.070   3.125
 42 Au   43 Au  101 Bu  101 Ag   43 Bg  102 Bu  103 Bu  102 Ag                 
  3.171   3.367   3.392   3.627   3.736   3.751   3.756   3.788
103 Ag  104 Ag  105 Ag  104 Bu  105 Bu   44 Bg   44 Au  106 Ag                 
  3.796   3.940   3.946   3.954   3.958   3.963   3.984   3.986
106 Bu  107 Bu   45 Bg   45 Au   46 Au   46 Bg   47 Bg  107 Ag                 
  3.987   4.011   4.013   4.018   4.038   4.047   4.066   4.069
 47 Au   48 Bg   48 Au  108 Bu  108 Ag  109 Bu  110 Bu   49 Au                 
  4.102   4.104   4.145   4.160   4.245   4.267   4.278   4.292
 49 Bg  109 Ag  111 Bu  110 Ag  112 Bu  111 Ag  112 Ag  113 Bu                 
  4.401   4.409   4.460   4.542   4.810   4.821   4.857   6.005
113 Ag  114 Bu  114 Ag  115 Bu  115 Ag  116 Ag  116 Bu   50 Au                 
  6.006   6.098   6.113   6.143   6.164   6.289   6.313   6.426
 50 Bg  117 Bu  117 Ag  118 Ag  118 Bu   51 Au   51 Bg  119 Bu                 
  6.451   6.634   6.710   6.770   6.783   7.543   7.555   7.654
119 Ag  120 Ag  121 Ag  120 Bu  121 Bu   52 Au   52 Bg  122 Bu                 
  7.691   7.742   7.762  23.251  23.771  23.786  23.940  23.948
122 Ag  123 Ag  123 Bu  124 Ag  124 Bu  125 Bu  125 Ag  126 Ag                 
 24.038  27.876  27.929  28.343  28.344  28.410  28.416  28.424
126 Bu  127 Ag  127 Bu   53 Au   53 Bg  128 Bu  128 Ag  129 Bu                 
 28.432  28.519  28.524  28.539  28.548  28.551  28.555  28.610
129 Ag   54 Bg   54 Au  130 Ag   55 Au  130 Bu   55 Bg  131 Bu                 
 28.622  28.721  28.737  47.936  48.025  66.764  66.782 127.883
131 Ag  132 Ag  132 Bu  133 Ag  133 Bu  134 Ag  134 Bu   56 Au                 
127.884 127.939 127.947 127.971 127.972 151.669 151.716 289.739
 56 Bg  135 Bu  135 Ag  136 Ag  136 Bu  137 Ag  137 Bu   57 Au                 
289.750 289.849 289.889 289.961 289.9841020.7381020.8491901.832
 57 Bg  138 Bu  138 Ag  139 Ag  139 Bu  140 Ag  140 Bu  141 Ag                 
*******
141 Bu                                                                         

 Beta MOs, Restricted
 -- Occupied --                  
*******-1165.89 -482.86 -482.86 -176.33 -176.33 -165.73 -165.73
  1 Bu    1 Ag    2 Bu    2 Ag    3 Bu    3 Ag    4 Bu    4 Ag                 
-165.73 -165.73 -165.73 -165.73  -62.51  -62.51  -56.33  -56.33
  1 Bg    1 Au    5 Ag    5 Bu    6 Bu    6 Ag    7 Bu    7 Ag                 
-56.330 -56.330 -56.330 -56.330 -35.822 -35.822 -31.315 -31.315
  2 Bg    2 Au    8 Ag    8 Bu    9 Bu    9 Ag   10 Bu   10 Ag                 
-31.309 -31.309 -31.308 -31.308 -24.728 -24.728 -22.966 -22.966
  3 Bg    3 Au   11 Ag   11 Bu   12 Bu   12 Ag   13 Bu   13 Ag                 
-22.964 -22.964 -22.964 -22.964 -22.959 -22.959 -22.959 -22.959
  4 Bg    4 Au   14 Ag   14 Bu   15 Bu   15 Ag    5 Au    5 Bg                 
-10.313 -10.313 -10.281 -10.281 -10.271 -10.271  -8.723  -8.723
 16 Bu   16 Ag   17 Bu   17 Ag   18 Bu   18 Ag   19 Bu   19 Ag                 
 -6.555  -6.555  -6.541  -6.541  -6.540  -6.540  -6.371  -6.371
 20 Bu   20 Ag    6 Bg    6 Au   21 Ag   21 Bu   22 Bu   22 Ag                 
 -4.784  -4.784  -4.768  -4.768  -4.767  -4.767  -2.666  -2.666
 23 Bu   23 Ag    7 Bg    7 Au   24 Ag   24 Bu   25 Bu   25 Ag                 
 -2.662  -2.662  -2.661  -2.661  -2.650  -2.650  -2.650  -2.650
  8 Bg    8 Au   26 Ag   26 Bu    9 Au    9 Bg   27 Bu   27 Ag                 
 -2.050  -2.050  -2.045  -2.045  -2.044  -2.044  -2.031  -2.031
 28 Bu   28 Ag   10 Bg   10 Au   29 Ag   29 Bu   30 Bu   30 Ag                 
 -2.031  -2.031  -1.273  -1.273  -0.937  -0.872  -0.823  -0.816
 11 Au   11 Bg   31 Ag   31 Bu   32 Ag   32 Bu   33 Ag   33 Bu                 
 -0.756  -0.721  -0.664  -0.663  -0.628  -0.585  -0.578  -0.558
 34 Bu   34 Ag   35 Bu   35 Ag   36 Ag   36 Bu   37 Bu   37 Ag                 
 -0.521  -0.508  -0.468  -0.458  -0.449  -0.435  -0.422  -0.419
 12 Au   12 Bg   38 Ag   38 Bu   39 Ag   39 Bu   13 Au   40 Bu                 
 -0.382  -0.380  -0.330  -0.330  -0.326  -0.325  -0.294  -0.284
 13 Bg   40 Ag   14 Bg   41 Ag   14 Au   41 Bu   15 Au   42 Bu                 
 -0.279  -0.271  -0.262
 42 Ag   15 Bg   16 Bg                                                         
 -- Virtual --                   
 -0.096  -0.074  -0.066  -0.051  -0.032  -0.015   0.000   0.020
 43 Ag   16 Au   43 Bu   17 Au   44 Bu   44 Ag   45 Ag   45 Bu                 
  0.025   0.041   0.045   0.048   0.053   0.064   0.068   0.068
 46 Bu   18 Au   46 Ag   47 Ag   17 Bg   47 Bu   48 Ag   48 Bu                 
  0.083   0.085   0.090   0.091   0.095   0.099   0.108   0.109
 18 Bg   19 Au   49 Bu   49 Ag   19 Bg   50 Bu   50 Ag   20 Au                 
  0.126   0.132   0.136   0.146   0.148   0.156   0.173   0.178
 51 Bu   20 Bg   51 Ag   52 Ag   21 Au   52 Bu   53 Bu   53 Ag                 
  0.183   0.186   0.191   0.193   0.196   0.217   0.224   0.231
 54 Bu   21 Bg   54 Ag   55 Bu   55 Ag   56 Ag   56 Bu   57 Bu                 
  0.233   0.242   0.246   0.247   0.249   0.256   0.268   0.286
 57 Ag   58 Ag   22 Bg   22 Au   58 Bu   59 Ag   59 Bu   23 Au                 
  0.297   0.298   0.331   0.332   0.346   0.367   0.368   0.373
 60 Ag   60 Bu   61 Bu   23 Bg   61 Ag   62 Bu   62 Ag   63 Ag                 
  0.392   0.395   0.397   0.401   0.412   0.412   0.413   0.414
 24 Bg   63 Bu   64 Ag   64 Bu   24 Au   65 Bu   25 Bg   65 Ag                 
  0.420   0.440   0.454   0.455   0.457   0.463   0.478   0.494
 25 Au   66 Ag   26 Au   26 Bg   67 Ag   66 Bu   67 Bu   68 Ag                 
  0.498   0.500   0.519   0.523   0.533   0.551   0.551   0.552
 27 Au   68 Bu   69 Bu   28 Au   27 Bg   69 Ag   29 Au   28 Bg                 
  0.552   0.578   0.586   0.589   0.599   0.630   0.638   0.643
 70 Ag   29 Bg   70 Bu   71 Ag   71 Bu   30 Bg   72 Ag   30 Au                 
  0.650   0.665   0.676   0.680   0.699   0.705   0.720   0.747
 73 Ag   72 Bu   74 Ag   73 Bu   31 Au   74 Bu   75 Ag   75 Bu                 
  0.756   0.796   0.803   0.812   0.833   0.841   0.862   0.903
 76 Ag   76 Bu   77 Bu   77 Ag   78 Ag   78 Bu   31 Bg   79 Ag                 
  0.904   0.931   0.951   0.952   0.998   1.025   1.053   1.067
 79 Bu   32 Bg   80 Bu   80 Ag   81 Ag   81 Bu   82 Ag   32 Au                 
  1.068   1.093   1.101   1.146   1.178   1.209   1.218   1.293
 82 Bu   83 Ag   83 Bu   33 Bg   33 Au   34 Bg   34 Au   84 Ag                 
  1.297   1.339   1.344   1.344   1.401   1.424   1.434   1.437
 84 Bu   85 Ag   35 Au   35 Bg   36 Au   85 Bu   36 Bg   86 Bu                 
  1.442   1.448   1.451   1.463   1.490   1.525   1.529   1.584
 86 Ag   87 Bu   88 Bu   87 Ag   88 Ag   89 Bu   89 Ag   90 Ag                 
  1.589   1.609   1.703   1.723   1.736   1.761   1.802   1.812
 90 Bu   91 Bu   37 Au   38 Au   91 Ag   92 Ag   92 Bu   93 Bu                 
  1.831   1.845   1.888   2.005   2.005   2.016   2.030   2.031
 37 Bg   38 Bg   39 Bg   93 Ag   39 Au   94 Ag   40 Bg   94 Bu                 
  2.090   2.109   2.174   2.179   2.219   2.240   2.248   2.259
 95 Ag   95 Bu   96 Ag   96 Bu   97 Bu   98 Bu   40 Au   97 Ag                 
  2.303   2.315   2.381   2.439   2.560   2.678   2.709   2.782
 98 Ag   99 Bu   99 Ag  100 Ag   41 Au   41 Bg   42 Bg  100 Bu                 
  2.787   2.819   2.927   3.002   3.033   3.063   3.070   3.125
 42 Au   43 Au  101 Bu  101 Ag   43 Bg  102 Bu  103 Bu  102 Ag                 
  3.171   3.367   3.392   3.627   3.736   3.751   3.756   3.788
103 Ag  104 Ag  105 Ag  104 Bu  105 Bu   44 Bg   44 Au  106 Ag                 
  3.796   3.940   3.946   3.954   3.958   3.963   3.984   3.986
106 Bu  107 Bu   45 Bg   45 Au   46 Au   46 Bg   47 Bg  107 Ag                 
  3.987   4.011   4.013   4.018   4.038   4.047   4.066   4.069
 47 Au   48 Bg   48 Au  108 Bu  108 Ag  109 Bu  110 Bu   49 Au                 
  4.102   4.104   4.145   4.160   4.245   4.267   4.278   4.292
 49 Bg  109 Ag  111 Bu  110 Ag  112 Bu  111 Ag  112 Ag  113 Bu                 
  4.401   4.409   4.460   4.542   4.810   4.821   4.857   6.005
113 Ag  114 Bu  114 Ag  115 Bu  115 Ag  116 Ag  116 Bu   50 Au                 
  6.006   6.098   6.113   6.143   6.164   6.289   6.313   6.426
 50 Bg  117 Bu  117 Ag  118 Ag  118 Bu   51 Au   51 Bg  119 Bu                 
  6.451   6.634   6.710   6.770   6.783   7.543   7.555   7.654
119 Ag  120 Ag  121 Ag  120 Bu  121 Bu   52 Au   52 Bg  122 Bu                 
  7.691   7.742   7.762  23.251  23.771  23.786  23.940  23.948
122 Ag  123 Ag  123 Bu  124 Ag  124 Bu  125 Bu  125 Ag  126 Ag                 
 24.038  27.876  27.929  28.343  28.344  28.410  28.416  28.424
126 Bu  127 Ag  127 Bu   53 Au   53 Bg  128 Bu  128 Ag  129 Bu                 
 28.432  28.519  28.524  28.539  28.548  28.551  28.555  28.610
129 Ag   54 Bg   54 Au  130 Ag   55 Au  130 Bu   55 Bg  131 Bu                 
 28.622  28.721  28.737  47.936  48.025  66.764  66.782 127.883
131 Ag  132 Ag  132 Bu  133 Ag  133 Bu  134 Ag  134 Bu   56 Au                 
127.884 127.939 127.947 127.971 127.972 151.669 151.716 289.739
 56 Bg  135 Bu  135 Ag  136 Ag  136 Bu  137 Ag  137 Bu   57 Au                 
289.750 289.849 289.889 289.961 289.9841020.7381020.8491901.832
 57 Bg  138 Bu  138 Ag  139 Ag  139 Bu  140 Ag  140 Bu  141 Ag                 
*******
141 Bu                                                                         
 --------------------------------------------------------------

          Ground-State Mulliken Net Atomic Charges

     Atom                 Charge (a.u.)
  ----------------------------------------
      1 C                    -1.497660
      2 C                     0.854064
      3 C                     0.762573
      4 C                    -1.497660
      5 C                     0.854064
      6 C                     0.762573
      7 F                    -0.072341
      8 Br                   -0.136059
      9 I                     0.089423
     10 F                    -0.072341
     11 Br                   -0.136059
     12 I                     0.089423
  ----------------------------------------
  Sum of atomic charges =     0.000000

 -----------------------------------------------------------------
                    Cartesian Multipole Moments
 -----------------------------------------------------------------
    Charge (ESU x 10^10)
                -0.0000
    Dipole Moment (Debye)
         X       0.0000      Y       0.0000      Z       0.0000
       Tot       0.0000
    Quadrupole Moments (Debye-Ang)
        XX    -126.7271     XY       1.2308     YY    -140.4907
        XZ       0.0000     YZ      -0.0000     ZZ    -137.5269
    Octopole Moments (Debye-Ang^2)
       XXX       0.0000    XXY       0.0000    XYY      -0.0000
       YYY       0.0000    XXZ       0.0000    XYZ      -0.0000
       YYZ      -0.0000    XZZ      -0.0000    YZZ       0.0000
       ZZZ       0.0000
    Hexadecapole Moments (Debye-Ang^3)
      XXXX   -4942.6485   XXXY     -58.5524   XXYY   -1203.6696
      XYYY     100.6376   YYYY   -2364.6224   XXXZ       0.0000
      XXYZ      -0.0000   XYYZ       0.0000   YYYZ       0.0000
      XXZZ    -943.3782   XYZZ       3.5185   YYZZ    -427.1278
      XZZZ       0.0000   YZZZ      -0.0000   ZZZZ    -170.5931
 -----------------------------------------------------------------
 Calculating MO derivatives via CPSCF
    1     0    39    0.0244066  
    2     0    39    0.0074421  
    3     0    39    0.0015029  
    4     0    39    0.0002266  
    5    24    15    0.0000254  
    6    37     2    0.0000018  
    7    39     0    0.0000001  Converged
 Time for AOints: 292.7 s (CPU) 49.1 s (wall)
 ------------------------------------------------------------------------------
                     AOints        : Timing summary (seconds)
 ------------------------------------------------------------------------------
     job step          cpu (% of tot)      sys (% of tot)     wall (% of tot)
 ------------------------------------------------------------------------------
  AOints            0.2927E+03 ( 8.2)   0.1400E-04 ( 4.9)   0.4913E+02 ( 8.0)
 ------------------------------------------------------------------------------
   Grand Totals     0.3583E+04          0.2840E-03          0.6170E+03
 ------------------------------------------------------------------------------
 Polarizability Matrix (a.u.)
            1           2           3
    1-252.0512569  -4.1641507   0.0000000
    2  -4.1641507-182.8872679   0.0000000
    3   0.0000000   0.0000000 -98.3156554
 Calculating analytic Hessian of the SCF energy

 Direct stationary perturbation theory relativistic correction:

 rels  =     227.644956887420
 relv  =    -763.880875300385
 rel2e =     108.414825597912
 E_rel =    -427.821092815053

 Hessian of the SCF Energy
            1           2           3           4           5           6
    1   0.6463218  -0.0008999  -0.0000000  -0.2925782   0.0051285   0.0000000
    2  -0.0008999   0.6566409  -0.0000000   0.0794398  -0.1029172   0.0000000
    3  -0.0000000  -0.0000000   0.1358213  -0.0000000   0.0000000  -0.0569164
    4  -0.2925782   0.0794398  -0.0000000   0.5543362  -0.0535122  -0.0000000
    5   0.0051285  -0.1029172   0.0000000  -0.0535122   0.5644033  -0.0000000
    6   0.0000000   0.0000000  -0.0569164  -0.0000000  -0.0000000   0.0959857
    7   0.0049144   0.0326333  -0.0000000  -0.1124512   0.0769678  -0.0000000
    8   0.0869537   0.0039774  -0.0000000   0.0363278  -0.2856187  -0.0000000
    9   0.0000000  -0.0000000   0.0001084   0.0000000   0.0000000  -0.0453173
   10  -0.0721204  -0.0185361   0.0000000   0.0597594  -0.0537787   0.0000000
   11  -0.0185290  -0.0084252  -0.0000000  -0.0012651  -0.0491038  -0.0000000
   12  -0.0000000   0.0000000   0.0053914   0.0000000  -0.0000000  -0.0019123
   13   0.0597648  -0.0012652   0.0000000  -0.0387426   0.0333929   0.0000000
   14  -0.0537860  -0.0490845   0.0000000   0.0334061  -0.0290873   0.0000000
   15  -0.0000000  -0.0000000  -0.0019123   0.0000000   0.0000000   0.0055762
   16  -0.2092760  -0.1374688  -0.0000000  -0.0472511   0.0007493  -0.0000000
   17  -0.0707234  -0.1931279   0.0000000  -0.0593095   0.0462143   0.0000000
   18   0.0000000   0.0000000  -0.0549753  -0.0000000  -0.0000000   0.0052552
   19  -0.0847792   0.0635675   0.0000000  -0.0166045   0.0487310   0.0000000
   20   0.0652125  -0.2994981   0.0000000   0.0137440  -0.0334560   0.0000000
   21  -0.0000000   0.0000000  -0.0402671  -0.0000000   0.0000000   0.0063667
   22  -0.0255874  -0.0294539  -0.0000000  -0.0843652  -0.0623005   0.0000000
   23  -0.0111009  -0.0108615  -0.0000000  -0.0638894  -0.1047909  -0.0000000
   24  -0.0000000  -0.0000000   0.0045270   0.0000000   0.0000000  -0.0168073
   25   0.0029299   0.0008707   0.0000000  -0.0188972   0.0087270   0.0000000
   26  -0.0016329  -0.0022109   0.0000000   0.0196556  -0.0058042   0.0000000
   27  -0.0000000   0.0000000   0.0027108   0.0000000  -0.0000000   0.0010820
   28   0.0027389   0.0000321   0.0000000  -0.0058257   0.0005978   0.0000000
   29   0.0001470   0.0021759  -0.0000000  -0.0030669   0.0013979   0.0000000
   30  -0.0000000  -0.0000000  -0.0015392  -0.0000000   0.0000000   0.0054858
   31   0.0003858   0.0014441   0.0000000   0.0001358  -0.0005734   0.0000000
   32   0.0038711  -0.0005304  -0.0000000  -0.0003509  -0.0005661  -0.0000000
   33   0.0000000  -0.0000000   0.0035418  -0.0000000   0.0000000  -0.0010665
   34  -0.0327169   0.0096353  -0.0000000   0.0024824  -0.0041246  -0.0000000
   35  -0.0046382   0.0038848  -0.0000000  -0.0011634  -0.0007024   0.0000000
   36   0.0000000  -0.0000000   0.0035096  -0.0000000  -0.0000000   0.0022681
            7           8           9          10          11          12
    1   0.0049144   0.0869537   0.0000000  -0.0721204  -0.0185290  -0.0000000
    2   0.0326333   0.0039774  -0.0000000  -0.0185361  -0.0084252   0.0000000
    3  -0.0000000  -0.0000000   0.0001084   0.0000000  -0.0000000   0.0053914
    4  -0.1124512   0.0363278   0.0000000   0.0597594  -0.0012651   0.0000000
    5   0.0769678  -0.2856187   0.0000000  -0.0537787  -0.0491038  -0.0000000
    6  -0.0000000  -0.0000000  -0.0453173   0.0000000  -0.0000000  -0.0019123
    7   0.4309781   0.0326321   0.0000000  -0.2092759  -0.1374749   0.0000000
    8   0.0326321   0.6007229   0.0000000  -0.0707202  -0.1931249   0.0000000
    9   0.0000000   0.0000000   0.0880033  -0.0000000  -0.0000000  -0.0549753
   10  -0.2092759  -0.0707202  -0.0000000   0.6463157  -0.0008925  -0.0000000
   11  -0.1374749  -0.1931249  -0.0000000  -0.0008925   0.6566265   0.0000000
   12   0.0000000   0.0000000  -0.0549753  -0.0000000   0.0000000   0.1358212
   13  -0.0472524  -0.0592970   0.0000000  -0.2925660   0.0794225  -0.0000000
   14   0.0007512   0.0462219   0.0000000   0.0051223  -0.1029156  -0.0000000
   15   0.0000000   0.0000000   0.0052552  -0.0000000   0.0000000  -0.0569164
   16  -0.0048419  -0.0182833  -0.0000000   0.0049058   0.0326410   0.0000000
   17  -0.0182806  -0.0596910  -0.0000000   0.0869655   0.0039599  -0.0000000
   18  -0.0000000  -0.0000000   0.0046834   0.0000000  -0.0000000   0.0001084
   19  -0.0050626  -0.0042695  -0.0000000   0.0027392   0.0000315   0.0000000
   20  -0.0005048   0.0008550  -0.0000000   0.0001468   0.0021759   0.0000000
   21   0.0000000  -0.0000000   0.0051556  -0.0000000  -0.0000000  -0.0015392
   22  -0.0017929  -0.0062309  -0.0000000   0.0003857   0.0014439   0.0000000
   23  -0.0212060  -0.0274183   0.0000000   0.0038714  -0.0005304   0.0000000
   24   0.0000000   0.0000000   0.0010405  -0.0000000   0.0000000   0.0035418
   25  -0.0617236   0.0235535   0.0000000  -0.0327165   0.0096350  -0.0000000
   26   0.0242094  -0.0326738   0.0000000  -0.0046386   0.0038851  -0.0000000
   27   0.0000000   0.0000000  -0.0113592  -0.0000000   0.0000000   0.0035096
   28   0.0084879  -0.0258579  -0.0000000  -0.0847791   0.0635671   0.0000000
   29   0.0086934  -0.0551575  -0.0000000   0.0652127  -0.2994986   0.0000000
   30   0.0000000  -0.0000000   0.0053485  -0.0000000  -0.0000000  -0.0402671
   31  -0.0011428   0.0045977  -0.0000000  -0.0255873  -0.0294540   0.0000000
   32   0.0012576   0.0022332   0.0000000  -0.0111007  -0.0108614  -0.0000000
   33   0.0000000  -0.0000000   0.0028651  -0.0000000  -0.0000000   0.0045270
   34  -0.0008285   0.0005920  -0.0000000   0.0029299   0.0008708  -0.0000000
   35   0.0002995  -0.0002992  -0.0000000  -0.0016329  -0.0022105   0.0000000
   36  -0.0000000  -0.0000000  -0.0008082   0.0000000   0.0000000   0.0027108
           13          14          15          16          17          18
    1   0.0597648  -0.0537860  -0.0000000  -0.2092760  -0.0707234   0.0000000
    2  -0.0012652  -0.0490845  -0.0000000  -0.1374688  -0.1931279   0.0000000
    3   0.0000000   0.0000000  -0.0019123  -0.0000000   0.0000000  -0.0549753
    4  -0.0387426   0.0334061   0.0000000  -0.0472511  -0.0593095  -0.0000000
    5   0.0333929  -0.0290873   0.0000000   0.0007493   0.0462143  -0.0000000
    6   0.0000000   0.0000000   0.0055762  -0.0000000   0.0000000   0.0052552
    7  -0.0472524   0.0007512   0.0000000  -0.0048419  -0.0182806  -0.0000000
    8  -0.0592970   0.0462219   0.0000000  -0.0182833  -0.0596910  -0.0000000
    9   0.0000000   0.0000000   0.0052552  -0.0000000  -0.0000000   0.0046834
   10  -0.2925660   0.0051223  -0.0000000   0.0049058   0.0869655   0.0000000
   11   0.0794225  -0.1029156   0.0000000   0.0326410   0.0039599  -0.0000000
   12  -0.0000000  -0.0000000  -0.0569164   0.0000000  -0.0000000   0.0001084
   13   0.5543235  -0.0535096  -0.0000000  -0.1124473   0.0363142   0.0000000
   14  -0.0535096   0.5644082  -0.0000000   0.0769666  -0.2856077   0.0000000
   15  -0.0000000  -0.0000000   0.0959857   0.0000000  -0.0000000  -0.0453173
   16  -0.1124473   0.0769666   0.0000000   0.4309738   0.0326427  -0.0000000
   17   0.0363142  -0.2856077  -0.0000000   0.0326427   0.6007020  -0.0000000
   18   0.0000000   0.0000000  -0.0453173  -0.0000000  -0.0000000   0.0880033
   19  -0.0058260   0.0005984   0.0000000   0.0084880  -0.0258586  -0.0000000
   20  -0.0030668   0.0013982   0.0000000   0.0086934  -0.0551576  -0.0000000
   21   0.0000000   0.0000000   0.0054858   0.0000000  -0.0000000   0.0053485
   22   0.0001355  -0.0005735  -0.0000000  -0.0011427   0.0045977   0.0000000
   23  -0.0003510  -0.0005661  -0.0000000   0.0012576   0.0022333   0.0000000
   24  -0.0000000   0.0000000  -0.0010665   0.0000000  -0.0000000   0.0028651
   25   0.0024823  -0.0041247  -0.0000000  -0.0008286   0.0005917   0.0000000
   26  -0.0011633  -0.0007027  -0.0000000   0.0002994  -0.0002989   0.0000000
   27  -0.0000000  -0.0000000   0.0022681   0.0000000  -0.0000000  -0.0008082
   28  -0.0166047   0.0487315   0.0000000  -0.0050626  -0.0042698  -0.0000000
   29   0.0137440  -0.0334557   0.0000000  -0.0005048   0.0008543  -0.0000000
   30   0.0000000   0.0000000   0.0063667   0.0000000   0.0000000   0.0051556
   31  -0.0843655  -0.0623002  -0.0000000  -0.0017926  -0.0062314  -0.0000000
   32  -0.0638895  -0.1047909  -0.0000000  -0.0212060  -0.0274189   0.0000000
   33   0.0000000   0.0000000  -0.0168073  -0.0000000   0.0000000   0.0010405
   34  -0.0188974   0.0087271   0.0000000  -0.0617236   0.0235533  -0.0000000
   35   0.0196558  -0.0058046  -0.0000000   0.0242092  -0.0326730   0.0000000
   36   0.0000000  -0.0000000   0.0010820  -0.0000000   0.0000000  -0.0113592
           19          20          21          22          23          24
    1  -0.0847792   0.0652125  -0.0000000  -0.0255874  -0.0111009  -0.0000000
    2   0.0635675  -0.2994981   0.0000000  -0.0294539  -0.0108615  -0.0000000
    3   0.0000000   0.0000000  -0.0402671  -0.0000000  -0.0000000   0.0045270
    4  -0.0166045   0.0137440  -0.0000000  -0.0843652  -0.0638894   0.0000000
    5   0.0487310  -0.0334560   0.0000000  -0.0623005  -0.1047909   0.0000000
    6   0.0000000   0.0000000   0.0063667   0.0000000  -0.0000000  -0.0168073
    7  -0.0050626  -0.0005048   0.0000000  -0.0017929  -0.0212060   0.0000000
    8  -0.0042695   0.0008550  -0.0000000  -0.0062309  -0.0274183   0.0000000
    9  -0.0000000  -0.0000000   0.0051556  -0.0000000   0.0000000   0.0010405
   10   0.0027392   0.0001468  -0.0000000   0.0003857   0.0038714  -0.0000000
   11   0.0000315   0.0021759  -0.0000000   0.0014439  -0.0005304   0.0000000
   12   0.0000000   0.0000000  -0.0015392   0.0000000   0.0000000   0.0035418
   13  -0.0058260  -0.0030668   0.0000000   0.0001355  -0.0003510  -0.0000000
   14   0.0005984   0.0013982   0.0000000  -0.0005735  -0.0005661   0.0000000
   15   0.0000000   0.0000000   0.0054858  -0.0000000  -0.0000000  -0.0010665
   16   0.0084880   0.0086934   0.0000000  -0.0011427   0.0012576   0.0000000
   17  -0.0258586  -0.0551576  -0.0000000   0.0045977   0.0022333  -0.0000000
   18  -0.0000000  -0.0000000   0.0053485   0.0000000   0.0000000   0.0028651
   19   0.1071210  -0.0830229   0.0000000  -0.0034285   0.0034639   0.0000000
   20  -0.0830229   0.3867845   0.0000000  -0.0021796   0.0039256   0.0000000
   21   0.0000000   0.0000000   0.0227231  -0.0000000   0.0000000  -0.0020671
   22  -0.0034285  -0.0021796  -0.0000000   0.1167491   0.0898814  -0.0000000
   23   0.0034639   0.0039256   0.0000000   0.0898814   0.1465881   0.0000000
   24   0.0000000   0.0000000  -0.0020671  -0.0000000   0.0000000   0.0078731
   25  -0.0005699   0.0001382  -0.0000000   0.0000982  -0.0003555  -0.0000000
   26   0.0012134  -0.0004908   0.0000000   0.0059678  -0.0064322  -0.0000000
   27   0.0000000   0.0000000   0.0002110   0.0000000  -0.0000000  -0.0002702
   28  -0.0000885   0.0016394   0.0000000   0.0002748  -0.0009824   0.0000000
   29   0.0016394  -0.0056096   0.0000000  -0.0000999  -0.0014751   0.0000000
   30   0.0000000   0.0000000   0.0000866  -0.0000000  -0.0000000   0.0002856
   31   0.0002748  -0.0000999  -0.0000000  -0.0004121  -0.0005484  -0.0000000
   32  -0.0009824  -0.0014751   0.0000000  -0.0005484  -0.0005775   0.0000000
   33   0.0000000  -0.0000000   0.0002856  -0.0000000   0.0000000   0.0000340
   34  -0.0022634  -0.0007001  -0.0000000  -0.0009146  -0.0000405   0.0000000
   35  -0.0051121   0.0005490   0.0000000  -0.0005036  -0.0000947   0.0000000
   36   0.0000000   0.0000000  -0.0017897  -0.0000000   0.0000000   0.0000441
           25          26          27          28          29          30
    1   0.0029299  -0.0016329  -0.0000000   0.0027389   0.0001470  -0.0000000
    2   0.0008707  -0.0022109   0.0000000   0.0000321   0.0021759  -0.0000000
    3   0.0000000   0.0000000   0.0027108   0.0000000  -0.0000000  -0.0015392
    4  -0.0188972   0.0196556   0.0000000  -0.0058257  -0.0030669  -0.0000000
    5   0.0087270  -0.0058042  -0.0000000   0.0005978   0.0013979   0.0000000
    6   0.0000000   0.0000000   0.0010820   0.0000000   0.0000000   0.0054858
    7  -0.0617236   0.0242094   0.0000000   0.0084879   0.0086934   0.0000000
    8   0.0235535  -0.0326738   0.0000000  -0.0258579  -0.0551575  -0.0000000
    9   0.0000000   0.0000000  -0.0113592  -0.0000000  -0.0000000   0.0053485
   10  -0.0327165  -0.0046386  -0.0000000  -0.0847791   0.0652127  -0.0000000
   11   0.0096350   0.0038851   0.0000000   0.0635671  -0.2994986  -0.0000000
   12  -0.0000000  -0.0000000   0.0035096   0.0000000   0.0000000  -0.0402671
   13   0.0024823  -0.0011633  -0.0000000  -0.0166047   0.0137440   0.0000000
   14  -0.0041247  -0.0007027  -0.0000000   0.0487315  -0.0334557   0.0000000
   15  -0.0000000  -0.0000000   0.0022681   0.0000000   0.0000000   0.0063667
   16  -0.0008286   0.0002994   0.0000000  -0.0050626  -0.0005048   0.0000000
   17   0.0005917  -0.0002989  -0.0000000  -0.0042698   0.0008543   0.0000000
   18   0.0000000   0.0000000  -0.0008082  -0.0000000  -0.0000000   0.0051556
   19  -0.0005699   0.0012134   0.0000000  -0.0000885   0.0016394   0.0000000
   20   0.0001382  -0.0004908   0.0000000   0.0016394  -0.0056096   0.0000000
   21  -0.0000000   0.0000000   0.0002110   0.0000000   0.0000000   0.0000866
   22   0.0000982   0.0059678   0.0000000   0.0002748  -0.0000999  -0.0000000
   23  -0.0003555  -0.0064322  -0.0000000  -0.0009824  -0.0014751  -0.0000000
   24  -0.0000000  -0.0000000  -0.0002702   0.0000000   0.0000000   0.0002856
   25   0.1126928  -0.0383927  -0.0000000  -0.0022634  -0.0007001   0.0000000
   26  -0.0383927   0.0442956  -0.0000000  -0.0051121   0.0005490  -0.0000000
   27  -0.0000000  -0.0000000   0.0043591   0.0000000   0.0000000  -0.0017897
   28  -0.0022634  -0.0051121   0.0000000   0.1071210  -0.0830229   0.0000000
   29  -0.0007001   0.0005490   0.0000000  -0.0830229   0.3867845   0.0000000
   30   0.0000000  -0.0000000  -0.0017897   0.0000000   0.0000000   0.0227231
   31  -0.0009146  -0.0005036   0.0000000  -0.0034284  -0.0021796  -0.0000000
   32  -0.0000405  -0.0000947   0.0000000   0.0034639   0.0039256   0.0000000
   33  -0.0000000  -0.0000000   0.0000441   0.0000000  -0.0000000  -0.0020671
   34  -0.0002893   0.0000972   0.0000000  -0.0005699   0.0001382   0.0000000
   35   0.0000972  -0.0000217  -0.0000000   0.0012134  -0.0004908  -0.0000000
   36  -0.0000000  -0.0000000   0.0000424   0.0000000   0.0000000   0.0002110
           31          32          33          34          35          36
    1   0.0003858   0.0038711   0.0000000  -0.0327169  -0.0046382   0.0000000
    2   0.0014441  -0.0005304  -0.0000000   0.0096353   0.0038848  -0.0000000
    3   0.0000000  -0.0000000   0.0035418  -0.0000000  -0.0000000   0.0035096
    4   0.0001358  -0.0003509  -0.0000000   0.0024824  -0.0011634  -0.0000000
    5  -0.0005734  -0.0005661   0.0000000  -0.0041246  -0.0007024  -0.0000000
    6   0.0000000  -0.0000000  -0.0010665  -0.0000000   0.0000000   0.0022681
    7  -0.0011428   0.0012576   0.0000000  -0.0008285   0.0002995  -0.0000000
    8   0.0045977   0.0022332  -0.0000000   0.0005920  -0.0002992  -0.0000000
    9  -0.0000000   0.0000000   0.0028651  -0.0000000  -0.0000000  -0.0008082
   10  -0.0255873  -0.0111007  -0.0000000   0.0029299  -0.0016329   0.0000000
   11  -0.0294540  -0.0108614  -0.0000000   0.0008708  -0.0022105   0.0000000
   12   0.0000000  -0.0000000   0.0045270  -0.0000000   0.0000000   0.0027108
   13  -0.0843655  -0.0638895   0.0000000  -0.0188974   0.0196558   0.0000000
   14  -0.0623002  -0.1047909   0.0000000   0.0087271  -0.0058046  -0.0000000
   15  -0.0000000  -0.0000000  -0.0168073   0.0000000  -0.0000000   0.0010820
   16  -0.0017926  -0.0212060  -0.0000000  -0.0617236   0.0242092  -0.0000000
   17  -0.0062314  -0.0274189   0.0000000   0.0235533  -0.0326730   0.0000000
   18  -0.0000000   0.0000000   0.0010405  -0.0000000   0.0000000  -0.0113592
   19   0.0002748  -0.0009824   0.0000000  -0.0022634  -0.0051121   0.0000000
   20  -0.0000999  -0.0014751  -0.0000000  -0.0007001   0.0005490   0.0000000
   21  -0.0000000   0.0000000   0.0002856  -0.0000000   0.0000000  -0.0017897
   22  -0.0004121  -0.0005484  -0.0000000  -0.0009146  -0.0005036  -0.0000000
   23  -0.0005484  -0.0005775   0.0000000  -0.0000405  -0.0000947   0.0000000
   24  -0.0000000   0.0000000   0.0000340   0.0000000   0.0000000   0.0000441
   25  -0.0009146  -0.0000405  -0.0000000  -0.0002893   0.0000972  -0.0000000
   26  -0.0005036  -0.0000947  -0.0000000   0.0000972  -0.0000217  -0.0000000
   27   0.0000000   0.0000000   0.0000441   0.0000000  -0.0000000   0.0000424
   28  -0.0034284   0.0034639   0.0000000  -0.0005699   0.0012134   0.0000000
   29  -0.0021796   0.0039256  -0.0000000   0.0001382  -0.0004908   0.0000000
   30  -0.0000000   0.0000000  -0.0020671   0.0000000  -0.0000000   0.0002110
   31   0.1167491   0.0898814  -0.0000000   0.0000982   0.0059678   0.0000000
   32   0.0898814   0.1465881   0.0000000  -0.0003555  -0.0064322  -0.0000000
   33  -0.0000000   0.0000000   0.0078731   0.0000000   0.0000000  -0.0002702
   34   0.0000982  -0.0003555   0.0000000   0.1126928  -0.0383927   0.0000000
   35   0.0059678  -0.0064322   0.0000000  -0.0383927   0.0442956  -0.0000000
   36   0.0000000  -0.0000000  -0.0002702   0.0000000  -0.0000000   0.0043591
 **********************************************************************
 **                                                                  **
 **                       VIBRATIONAL ANALYSIS                       **
 **                       --------------------                       **
 **                                                                  **
 **        VIBRATIONAL FREQUENCIES (CM**-1) AND NORMAL MODES         **
 **     FORCE CONSTANTS (mDYN/ANGSTROM) AND REDUCED MASSES (AMU)     **
 **                  INFRARED INTENSITIES (KM/MOL)                   **
 **                                                                  **
 **********************************************************************


 Mode:                 1                      2                      3
 Frequency:        30.01                  70.14                  89.75
 Force Cnst:      0.0384                 0.0555                 0.1008
 Red. Mass:      72.3503                19.1654                21.2350
 IR Active:          YES                    YES                    NO 
 IR Intens:        0.031                  0.296                  0.000
 Raman Active:       NO                     NO                     YES
               X      Y      Z        X      Y      Z        X      Y      Z
 C         -0.000 -0.000 -0.198    0.000  0.000  0.357   -0.000  0.000  0.278
 C         -0.000 -0.000 -0.238   -0.000  0.000  0.236    0.000  0.000  0.063
 C         -0.000 -0.000 -0.130   -0.000 -0.000  0.268    0.000  0.000 -0.143
 C         -0.000 -0.000 -0.198   -0.000 -0.000  0.357    0.000  0.000 -0.278
 C         -0.000 -0.000 -0.238    0.000  0.000  0.236    0.000 -0.000 -0.063
 C          0.000 -0.000 -0.130    0.000  0.000  0.268    0.000 -0.000  0.143
 F         -0.000 -0.000 -0.195    0.000  0.000  0.464   -0.000 -0.000  0.611
 Br        -0.000 -0.000 -0.461    0.000 -0.000 -0.164   -0.000  0.000 -0.136
 I          0.000  0.000  0.369    0.000  0.000 -0.049   -0.000 -0.000  0.082
 F          0.000 -0.000 -0.195   -0.000 -0.000  0.464    0.000  0.000 -0.611
 Br        -0.000 -0.000 -0.461   -0.000  0.000 -0.164    0.000 -0.000  0.136
 I          0.000  0.000  0.369   -0.000 -0.000 -0.049    0.000  0.000 -0.082
 TransDip   0.000  0.000  0.006   -0.000 -0.000 -0.017    0.000 -0.000 -0.000

 Mode:                 4                      5                      6
 Frequency:        98.40                 104.81                 127.62
 Force Cnst:      0.2625                 0.5517                 0.7601
 Red. Mass:      46.0131                85.2356                79.2124
 IR Active:          YES                    NO                     YES
 IR Intens:        0.620                  0.000                  0.072
 Raman Active:       NO                     YES                    NO 
               X      Y      Z        X      Y      Z        X      Y      Z
 C         -0.071 -0.281  0.000    0.060  0.064  0.000   -0.094  0.093 -0.000
 C         -0.098 -0.272  0.000    0.042 -0.072 -0.000   -0.090  0.060 -0.000
 C         -0.079 -0.254 -0.000   -0.029 -0.088 -0.000   -0.134  0.077  0.000
 C         -0.071 -0.281 -0.000   -0.060 -0.064 -0.000   -0.094  0.093  0.000
 C         -0.098 -0.272 -0.000   -0.042  0.072 -0.000   -0.090  0.060  0.000
 C         -0.079 -0.254  0.000    0.029  0.088  0.000   -0.135  0.077 -0.000
 F         -0.054 -0.278  0.000    0.149  0.085  0.000   -0.049  0.108 -0.000
 Br        -0.211 -0.215 -0.000    0.412 -0.378 -0.000    0.434 -0.386  0.000
 I          0.163  0.252  0.000    0.191  0.314  0.000   -0.233  0.202 -0.000
 F         -0.054 -0.278 -0.000   -0.149 -0.085 -0.000   -0.049  0.108  0.000
 Br        -0.212 -0.215  0.000   -0.412  0.378  0.000    0.434 -0.386 -0.000
 I          0.163  0.252 -0.000   -0.191 -0.314 -0.000   -0.233  0.202  0.000
 TransDip   0.003  0.025 -0.000   -0.000 -0.000  0.000    0.009 -0.000 -0.000

 Mode:                 7                      8                      9
 Frequency:       147.39                 178.93                 219.32
 Force Cnst:      1.4306                 0.2740                 1.6219
 Red. Mass:     111.7685                14.5264                57.2295
 IR Active:          NO                     YES                    NO 
 IR Intens:        0.000                  0.081                  0.000
 Raman Active:       YES                    NO                     YES
               X      Y      Z        X      Y      Z        X      Y      Z
 C         -0.044 -0.035  0.000   -0.000  0.000 -0.206   -0.015  0.039 -0.000
 C          0.007 -0.103 -0.000   -0.000  0.000 -0.368   -0.130 -0.233 -0.000
 C          0.168 -0.083 -0.000   -0.000 -0.000 -0.389    0.011 -0.151 -0.000
 C          0.044  0.035  0.000    0.000 -0.000 -0.206    0.015 -0.039  0.000
 C         -0.007  0.103  0.000    0.000  0.000 -0.368    0.130  0.233  0.000
 C         -0.168  0.083  0.000    0.000 -0.000 -0.389   -0.011  0.151  0.000
 F          0.085  0.002  0.000   -0.000  0.000  0.412    0.257  0.108  0.000
 Br        -0.155  0.018 -0.000   -0.000  0.000  0.030   -0.406 -0.397 -0.000
 I          0.604 -0.235  0.000    0.000 -0.000  0.010   -0.054  0.037  0.000
 F         -0.085 -0.002 -0.000   -0.000 -0.000  0.412   -0.257 -0.108 -0.000
 Br         0.155 -0.018  0.000    0.000  0.000  0.030    0.406  0.397  0.000
 I         -0.604  0.235 -0.000   -0.000  0.000  0.010    0.054 -0.037 -0.000
 TransDip  -0.000  0.000 -0.000    0.000  0.000 -0.009   -0.000 -0.000  0.000

 Mode:                10                     11                     12
 Frequency:       258.50                 277.00                 285.05
 Force Cnst:      0.7880                 0.8894                 0.5870
 Red. Mass:      20.0150                19.6731                12.2621
 IR Active:          NO                     YES                    NO 
 IR Intens:        0.000                  0.592                  0.000
 Raman Active:       YES                    NO                     YES
               X      Y      Z        X      Y      Z        X      Y      Z
 C          0.189  0.039 -0.000    0.218 -0.194 -0.000    0.000 -0.000 -0.023
 C          0.140 -0.104 -0.000    0.200 -0.170 -0.000    0.000 -0.000  0.465
 C         -0.026 -0.159 -0.000    0.162 -0.130 -0.000    0.000 -0.000  0.529
 C         -0.189 -0.039  0.000    0.218 -0.194  0.000    0.000 -0.000  0.023
 C         -0.140  0.104  0.000    0.200 -0.170  0.000    0.000 -0.000 -0.465
 C          0.026  0.159  0.000    0.162 -0.130  0.000    0.000 -0.000 -0.529
 F          0.604  0.153  0.000    0.515 -0.142  0.000    0.000  0.000  0.036
 Br        -0.006  0.128  0.000   -0.032  0.044  0.000   -0.000 -0.000 -0.036
 I         -0.002  0.041  0.000   -0.112  0.041  0.000   -0.000  0.000 -0.017
 F         -0.604 -0.153 -0.000    0.516 -0.142  0.000   -0.000 -0.000 -0.036
 Br         0.006 -0.128 -0.000   -0.032  0.044 -0.000    0.000  0.000  0.036
 I          0.002 -0.041 -0.000   -0.112  0.041 -0.000   -0.000 -0.000  0.017
 TransDip  -0.000  0.000 -0.000   -0.023  0.010 -0.000   -0.000  0.000  0.000

 Mode:                13                     14                     15
 Frequency:       320.19                 378.80                 466.18
 Force Cnst:      1.3190                 1.0709                 2.0514
 Red. Mass:      21.8366                12.6666                16.0209
 IR Active:          YES                    NO                     NO 
 IR Intens:        0.641                  0.000                  0.000
 Raman Active:       NO                     YES                    YES
               X      Y      Z        X      Y      Z        X      Y      Z
 C         -0.040  0.266  0.000    0.000 -0.000  0.458   -0.091  0.395  0.000
 C         -0.091  0.130 -0.000    0.000 -0.000  0.390   -0.140  0.043  0.000
 C         -0.035  0.220 -0.000    0.000  0.000 -0.303   -0.153 -0.095 -0.000
 C         -0.040  0.266 -0.000   -0.000  0.000 -0.458    0.091 -0.395 -0.000
 C         -0.091  0.130 -0.000   -0.000 -0.000 -0.390    0.140 -0.043 -0.000
 C         -0.035  0.220  0.000   -0.000 -0.000  0.303    0.153  0.095  0.000
 F          0.369  0.421 -0.000    0.000 -0.000 -0.215   -0.138  0.512 -0.000
 Br        -0.121 -0.150  0.000   -0.000 -0.000 -0.011    0.003  0.021 -0.000
 I          0.036 -0.028  0.000    0.000  0.000  0.003    0.005 -0.007  0.000
 F          0.369  0.421  0.000   -0.000  0.000  0.215    0.138 -0.512  0.000
 Br        -0.121 -0.150 -0.000    0.000  0.000  0.011   -0.003 -0.021  0.000
 I          0.036 -0.028  0.000   -0.000 -0.000 -0.003   -0.005  0.007 -0.000
 TransDip  -0.016 -0.020 -0.000    0.000 -0.000  0.000   -0.000 -0.000  0.000

 Mode:                16                     17                     18
 Frequency:       547.99                 549.62                 646.54
 Force Cnst:      2.4985                 2.1404                 3.1286
 Red. Mass:      14.1219                12.0262                12.7031
 IR Active:          YES                    YES                    NO 
 IR Intens:       38.504                  0.875                  0.000
 Raman Active:       NO                     NO                     YES
               X      Y      Z        X      Y      Z        X      Y      Z
 C          0.335  0.144  0.000    0.000  0.000 -0.055    0.388  0.102  0.000
 C          0.326  0.083  0.000    0.000  0.000 -0.486    0.317 -0.195  0.000
 C          0.431  0.090 -0.000    0.000  0.000  0.510   -0.208 -0.334 -0.000
 C          0.335  0.144  0.000    0.000  0.000 -0.055   -0.388 -0.102  0.000
 C          0.326  0.083  0.000    0.000  0.000 -0.486   -0.317  0.195 -0.000
 C          0.431  0.090 -0.000    0.000  0.000  0.510    0.208  0.334  0.000
 F         -0.223  0.019 -0.000   -0.000  0.000  0.010   -0.199 -0.073 -0.000
 Br        -0.067 -0.068 -0.000   -0.000 -0.000  0.011   -0.020  0.005 -0.000
 I         -0.028  0.009  0.000   -0.000  0.000 -0.006    0.004  0.007  0.000
 F         -0.223  0.019 -0.000   -0.000  0.000  0.010    0.199  0.073 -0.000
 Br        -0.067 -0.068 -0.000   -0.000 -0.000  0.011    0.020 -0.005  0.000
 I         -0.028  0.009  0.000   -0.000  0.000 -0.006   -0.004 -0.007 -0.000
 TransDip   0.197  0.026  0.000    0.000  0.000 -0.030    0.000 -0.000  0.000

 Mode:                19                     20                     21
 Frequency:       658.85                 687.02                 776.54
 Force Cnst:      3.1116                 3.3527                 4.3910
 Red. Mass:      12.1666                12.0560                12.3590
 IR Active:          YES                    NO                     NO 
 IR Intens:        4.474                  0.000                  0.000
 Raman Active:       NO                     YES                    YES
               X      Y      Z        X      Y      Z        X      Y      Z
 C         -0.000 -0.000  0.598    0.000  0.000  0.494    0.151  0.046 -0.000
 C         -0.000  0.000 -0.294    0.000 -0.000 -0.362    0.068  0.381 -0.000
 C          0.000  0.000 -0.212   -0.000 -0.000  0.348   -0.483  0.287  0.000
 C          0.000  0.000  0.598   -0.000  0.000 -0.494   -0.151 -0.046  0.000
 C          0.000 -0.000 -0.294   -0.000 -0.000  0.362   -0.068 -0.381  0.000
 C         -0.000 -0.000 -0.212    0.000 -0.000 -0.348    0.483 -0.287  0.000
 F          0.000 -0.000 -0.106   -0.000 -0.000 -0.062    0.073 -0.048  0.000
 Br         0.000 -0.000  0.007   -0.000  0.000  0.004   -0.025 -0.027  0.000
 I          0.000 -0.000  0.003    0.000  0.000 -0.002    0.016 -0.006 -0.000
 F         -0.000  0.000 -0.106    0.000  0.000  0.062   -0.073  0.048 -0.000
 Br        -0.000  0.000  0.007    0.000  0.000 -0.004    0.025  0.027 -0.000
 I         -0.000  0.000  0.003   -0.000  0.000  0.002   -0.016  0.006  0.000
 TransDip  -0.000 -0.000  0.068   -0.000 -0.000  0.000    0.000 -0.000 -0.000

 Mode:                22                     23                     24
 Frequency:       834.78                 963.33                1118.14
 Force Cnst:      5.7852                 7.0471                 9.1928
 Red. Mass:      14.0906                12.8887                12.4798
 IR Active:          YES                    NO                     YES
 IR Intens:      114.364                  0.000                 10.306
 Raman Active:       NO                     YES                    NO 
               X      Y      Z        X      Y      Z        X      Y      Z
 C         -0.056 -0.014 -0.000   -0.112  0.154  0.000    0.127 -0.249  0.000
 C         -0.023 -0.420  0.000   -0.453 -0.271  0.000    0.434  0.117 -0.000
 C          0.173 -0.388 -0.000   -0.341 -0.126 -0.000   -0.424 -0.085  0.000
 C         -0.056 -0.014  0.000    0.112 -0.154 -0.000    0.127 -0.249 -0.000
 C         -0.023 -0.420 -0.000    0.453  0.271 -0.000    0.434  0.117 -0.000
 C          0.173 -0.388  0.000    0.341  0.126  0.000   -0.424 -0.085  0.000
 F         -0.085  0.361  0.000    0.057 -0.220 -0.000   -0.054  0.172 -0.000
 Br         0.016  0.028  0.000    0.021  0.027 -0.000   -0.011 -0.008 -0.000
 I         -0.006  0.006 -0.000    0.004 -0.003  0.000    0.002 -0.000  0.000
 F         -0.085  0.361 -0.000   -0.057  0.220  0.000   -0.054  0.172  0.000
 Br         0.016  0.028 -0.000   -0.021 -0.027  0.000   -0.011 -0.008  0.000
 I         -0.006  0.006  0.000   -0.004  0.003 -0.000    0.002 -0.000 -0.000
 TransDip   0.074 -0.334 -0.000   -0.000  0.000 -0.000   -0.023  0.100  0.000

 Mode:                25                     26                     27
 Frequency:      1274.47                1303.04                1357.42
 Force Cnst:     11.4850                12.7554                13.0724
 Red. Mass:      12.0011                12.7505                12.0413
 IR Active:          YES                    NO                     YES
 IR Intens:        3.513                  0.000                 44.431
 Raman Active:       NO                     YES                    NO 
               X      Y      Z        X      Y      Z        X      Y      Z
 C          0.395  0.109 -0.000   -0.111  0.486  0.000   -0.387 -0.152  0.000
 C         -0.295  0.286  0.000    0.074  0.326  0.000    0.108  0.418 -0.000
 C         -0.091 -0.394 -0.000    0.209 -0.209 -0.000    0.261 -0.266  0.000
 C          0.395  0.109 -0.000    0.111 -0.486 -0.000   -0.387 -0.152 -0.000
 C         -0.295  0.286 -0.000   -0.074 -0.326 -0.000    0.108  0.418  0.000
 C         -0.091 -0.394  0.000   -0.209  0.209  0.000    0.261 -0.266 -0.000
 F          0.006  0.002 -0.000    0.060 -0.221 -0.000    0.039  0.022  0.000
 Br        -0.001 -0.001 -0.000   -0.007 -0.009 -0.000   -0.004 -0.008  0.000
 I         -0.001  0.000  0.000   -0.003  0.001  0.000   -0.001  0.002  0.000
 F          0.006  0.002  0.000   -0.060  0.220  0.000    0.039  0.022  0.000
 Br        -0.001 -0.001  0.000    0.007  0.009  0.000   -0.004 -0.008 -0.000
 I         -0.001  0.000 -0.000    0.003 -0.001 -0.000   -0.001  0.002 -0.000
 TransDip  -0.058 -0.015 -0.000   -0.000  0.000 -0.000    0.191  0.095  0.000

 Mode:                28                     29                     30
 Frequency:      1419.78                1559.33                1564.02
 Force Cnst:     14.6444                17.2393                17.3044
 Red. Mass:      12.3305                12.0335                12.0066
 IR Active:          YES                    NO                     NO 
 IR Intens:      276.633                  0.000                  0.000
 Raman Active:       NO                     YES                    YES
               X      Y      Z        X      Y      Z        X      Y      Z
 C         -0.163  0.537 -0.000   -0.032  0.339 -0.000    0.528  0.102 -0.000
 C          0.275 -0.072  0.000    0.213 -0.359 -0.000   -0.356  0.051 -0.000
 C         -0.157 -0.237 -0.000    0.049  0.453  0.000    0.245  0.143  0.000
 C         -0.163  0.537  0.000    0.032 -0.339  0.000   -0.528 -0.102 -0.000
 C          0.275 -0.073  0.000   -0.213  0.359  0.000    0.356 -0.051  0.000
 C         -0.157 -0.237  0.000   -0.049 -0.453  0.000   -0.245 -0.143  0.000
 F          0.042 -0.147  0.000    0.011 -0.047  0.000   -0.020  0.002  0.000
 Br        -0.005 -0.001  0.000   -0.001  0.001  0.000    0.001 -0.000  0.000
 I          0.001  0.001 -0.000   -0.000 -0.001 -0.000    0.001 -0.001 -0.000
 F          0.042 -0.147 -0.000   -0.011  0.047 -0.000    0.020 -0.002 -0.000
 Br        -0.005 -0.001 -0.000    0.001 -0.001 -0.000   -0.001  0.000 -0.000
 I          0.001  0.001  0.000    0.000  0.001  0.000   -0.001  0.001  0.000
 TransDip  -0.090  0.525 -0.000   -0.000  0.000 -0.000    0.000 -0.000 -0.000

 STANDARD THERMODYNAMIC QUANTITIES AT   298.15 K  AND     1.00 ATM

   This Molecule has  0 Imaginary Frequencies
   Zero point vibrational energy:       26.180 kcal/mol

   Atom    1 Element C  Has Mass   12.00000
   Atom    2 Element C  Has Mass   12.00000
   Atom    3 Element C  Has Mass   12.00000
   Atom    4 Element C  Has Mass   12.00000
   Atom    5 Element C  Has Mass   12.00000
   Atom    6 Element C  Has Mass   12.00000
   Atom    7 Element F  Has Mass   18.99840
   Atom    8 Element Br Has Mass   78.91830
   Atom    9 Element I  Has Mass  126.90440
   Atom   10 Element F  Has Mass   18.99840
   Atom   11 Element Br Has Mass   78.91830
   Atom   12 Element I  Has Mass  126.90440
   Molecular Mass:   521.642200 amu
   Principal axes and moments of inertia in amu*Bohr^2:
                             1           2           3
    Eigenvalues --     5334.28980 13540.48573 18874.77553
          X               0.99982     0.01882     0.00000
          Y              -0.01882     0.99982     0.00000
          Z              -0.00000     0.00000     1.00000
   Rotational Symmetry Number is   2
   The Molecule is an Asymmetric Top
   Translational Enthalpy:        0.889 kcal/mol
   Rotational Enthalpy:           0.889 kcal/mol
   Vibrational Enthalpy:         32.277 kcal/mol
   gas constant (RT):             0.592 kcal/mol
   Translational Entropy:        44.642  cal/mol.K
   Rotational Entropy:           34.187  cal/mol.K
   Vibrational Entropy:          41.150  cal/mol.K

   Total Enthalpy:               34.647 kcal/mol
   Total Entropy:               119.979  cal/mol.K

 ======================================================================

 STANDARD THERMODYNAMIC QUANTITIES FOR ANHARMONIC VIBRATION -- TOSH

   Zero point vibrational energy: ************ kcal/mol

   Vibrational Enthalpy:       Infinity kcal/mol
   Vibrational Entropy:             NaN  cal/mol.K

   Total Enthalpy:             Infinity kcal/mol
   Total Entropy:                   NaN  cal/mol.K

 ======================================================================

 STANDARD THERMODYNAMIC QUANTITIES FOR ANHARMONIC VIBRATION -- VPT2

   Zero point vibrational energy: ************ kcal/mol

   Vibrational Enthalpy:       Infinity kcal/mol
   Vibrational Entropy:             NaN  cal/mol.K

   Total Enthalpy:             Infinity kcal/mol
   Total Entropy:                   NaN  cal/mol.K

 ======================================================================

Archival summary:
1\1\february\FREQ\ProcedureUnspecified\BasisUnspecified\2r226\taweetha\MonDec210:29:382019MonDec210:29:382019\0\\#,FREQ,ProcedureUnspecified,BasisUnspecified,\\0,1\I\C,1,2.11286\C,2,1.39315,1,118.525\F,3,1.33853,2,119.039,1,0,0\C,3,1.39411,2,122.283,1,180,0\C,5,1.40023,3,119.233,2,0,0\C,6,1.39315,5,118.485,3,0,0\F,7,1.33853,6,119.039,5,180,0\C,7,1.39411,6,122.283,5,-0,0\Br,5,1.89544,3,117.86,2,-180,0\Br,9,1.89544,7,117.86,6,-180,0\I,6,2.11286,5,122.99,3,-180,0\\\@

 Total job time:  832.53s(wall), 4743.43s(cpu) 
 Mon Dec  2 10:29:38 2019

        *************************************************************
        *                                                           *
        *  Thank you very much for using Q-Chem.  Have a nice day.  *
        *                                                           *
        *************************************************************
