# Supplementary material for: Geometric and energetic data from quantum chemical calculations of halobenzenes and xylenes
Source: Data Brief. 2020 Mar 5;30:105386. doi: 10.1016/j.dib.2020.105386 (PMC7114895; doi:10.1016/j.dib.2020.105386)
Supplement: Supplementary file 1 [file mmc1.zip › halobenzene/B3LYP/FBrIFIBr.out]

                  Welcome to Q-Chem
     A Quantum Leap Into The Future Of Chemistry


 Q-Chem 5.2 (devel), Q-Chem, Inc., Pleasanton, CA (2019)

 Yihan Shao,  Zhengting Gan,  E. Epifanovsky,  A. T. B. Gilbert,  M. Wormit,  
 J. Kussmann,  A. W. Lange,  A. Behn,  Jia Deng,  Xintian Feng,  D. Ghosh,  
 M. Goldey,  P. R. Horn,  L. D. Jacobson,  I. Kaliman,  T. Kus,  A. Landau,  
 Jie Liu,  E. I. Proynov,  R. M. Richard,  R. P. Steele,  E. J. Sundstrom,  
 H. L. Woodcock III,  P. M. Zimmerman,  D. Zuev,  B. Albrecht,  E. Alguire,  
 S. A. Baeppler,  D. Barton,  Z. Benda,  Y. A. Bernard,  E. J. Berquist,  
 K. B. Bravaya,  H. Burton,  D. Casanova,  Chun-Min Chang,  Yunqing Chen,  
 A. Chien,  K. D. Closser,  M. P. Coons,  S. Coriani,  S. Dasgupta,  
 A. L. Dempwolff,  M. Diedenhofen,  Hainam Do,  R. G. Edgar,  Po-Tung Fang,  
 S. Faraji,  S. Fatehi,  Qingguo Feng,  K. D. Fenk,  J. Fosso-Tande,  
 J. Gayvert,  Qinghui Ge,  A. Ghysels,  G. Gidofalvi,  J. Gomes,  
 J. Gonthier,  A. Gunina,  D. Hait,  M. W. D. Hanson-Heine,  
 P. H. P. Harbach,  A. W. Hauser,  M. F. Herbst,  J. E. Herr,  
 E. G. Hohenstein,  Z. C. Holden,  Kerwin Hui,  B. C. Huynh,  T.-C. Jagau,  
 Hyunjun Ji,  B. Kaduk,  K. Khistyaev,  Jaehoon Kim,  P. Klunzinger,  K. Koh,  
 D. Kosenkov,  L. Koulias,  T. Kowalczyk,  C. M. Krauter,  A. Kunitsa,  
 Ka Un Lao,  A. Laurent,  K. V. Lawler,  Joonho Lee,  D. Lefrancois,  
 S. Lehtola,  D. S. Levine,  Yi-Pei Li,  You-Sheng Lin,  Fenglai Liu,  
 E. Livshits,  A. Luenser,  P. Manohar,  E. Mansoor,  S. F. Manzer,  
 Shan-Ping Mao,  Yuezhi Mao,  N. Mardirossian,  A. V. Marenich,  
 T. Markovich,  L. A. Martinez-Martinez,  S. A. Maurer,  N. J. Mayhall,  
 S. C. McKenzie,  J.-M. Mewes,  P. Morgante,  A. F. Morrison,  
 J. W. Mullinax,  K. Nanda,  T. S. Nguyen-Beck,  R. Olivares-Amaya,  
 J. A. Parkhill,  Zheng Pei,  T. M. Perrine,  F. Plasser,  P. Pokhilko,  
 S. Prager,  A. Prociuk,  E. Ramos,  D. R. Rehn,  F. Rob,  M. Scheurer,  
 M. Schneider,  N. Sergueev,  S. M. Sharada,  S. Sharma,  D. W. Small,  
 T. Stauch,  T. Stein,  Yu-Chuan Su,  A. J. W. Thom,  A. Tkatchenko,  
 T. Tsuchimochi,  N. M. Tubman,  L. Vogt,  M. L. Vidal,  O. Vydrov,  
 M. A. Watson,  J. Wenzel,  M. de Wergifosse,  T. A. Wesolowski,  A. White,  
 J. Witte,  A. Yamada,  Jun Yang,  K. Yao,  S. Yeganeh,  S. R. Yost,  
 Zhi-Qiang You,  A. Zech,  Igor Ying Zhang,  Xing Zhang,  Yan Zhao,  
 Ying Zhu,  B. R. Brooks,  G. K. L. Chan,  C. J. Cramer,  M. S. Gordon,  
 W. J. Hehre,  A. Klamt,  M. W. Schmidt,  C. D. Sherrill,  D. G. Truhlar,  
 A. Aspuru-Guzik,  R. Baer,  A. T. Bell,  N. A. Besley,  Jeng-Da Chai,  
 A. E. DePrince, III,  R. A. DiStasio Jr.,  A. Dreuw,  B. D. Dunietz,  
 T. R. Furlani,  Chao-Ping Hsu,  Yousung Jung,  Jing Kong,  D. S. Lambrecht,  
 WanZhen Liang,  C. Ochsenfeld,  V. A. Rassolov,  L. V. Slipchenko,  
 J. E. Subotnik,  T. Van Voorhis,  J. M. Herbert,  A. I. Krylov,  
 P. M. W. Gill,  M. Head-Gordon

 Contributors to earlier versions of Q-Chem not listed above: 
 R. D. Adamson,  B. Austin,  J. Baker,  G. J. O. Beran,  K. Brandhorst,  
 S. T. Brown,  E. F. C. Byrd,  A. K. Chakraborty,  C.-L. Cheng,  
 Siu Hung Chien,  D. M. Chipman,  D. L. Crittenden,  H. Dachsel,  
 R. J. Doerksen,  A. D. Dutoi,  L. Fusti-Molnar,  W. A. Goddard III,  
 A. Golubeva-Zadorozhnaya,  S. R. Gwaltney,  G. Hawkins,  A. Heyden,  
 S. Hirata,  G. Kedziora,  F. J. Keil,  C. Kelley,  Jihan Kim,  R. A. King,  
 R. Z. Khaliullin,  P. P. Korambath,  W. Kurlancheek,  A. M. Lee,  M. S. Lee,  
 S. V. Levchenko,  Ching Yeh Lin,  D. Liotard,  R. C. Lochan,  I. Lotan,  
 P. E. Maslen,  N. Nair,  D. P. O'Neill,  D. Neuhauser,  E. Neuscamman,  
 C. M. Oana,  R. Olson,  B. Peters,  R. Peverati,  P. A. Pieniazek,  
 Y. M. Rhee,  J. Ritchie,  M. A. Rohrdanz,  E. Rosta,  N. J. Russ,  
 H. F. Schaefer III,  N. E. Schultz,  N. Shenvi,  A. C. Simmonett,  A. Sodt,  
 D. Stuck,  K. S. Thanthiriwatte,  V. Vanovschi,  Tao Wang,  A. Warshel,  
 C. F. Williams,  Q. Wu,  X. Xu,  W. Zhang

 Please cite Q-Chem as follows:
 Y. Shao et al., Mol. Phys. 113, 184-215 (2015)
 DOI: 10.1080/00268976.2014.952696

 Q-Chem 5.2.1 for Intel X86 EM64T Linux

 Parts of Q-Chem use Armadillo 8.300.2 (Tropical Shenanigans).
 http://arma.sourceforge.net/

 Q-Chem begins on Mon Dec  2 10:29:38 2019  

Host: 
0

     Scratch files written to /scratch/taweetham/qchem2683//
NAlpha2: 230
NElect   230
Mult     1

Checking the input file for inconsistencies... 	...done.

--------------------------------------------------------------
User input:
--------------------------------------------------------------
$MOLECULE
0 1
C   
C	1	CC
C	2	CC	1	120.0		
C	3	CC	2	120.0	1	0.0
C	4	CC	3	120.0	2	0.0	
C	5 	CC	4	120.0	3	0.0
F	1	CF	2	120.0	3	180.0
Br	2	CBr	3	120.0	4	180.0
I	3	CI	4	120.0	5	180.0
F	4	CF	5	120.0	6	180.0
I	5	CI	6	120.0	1	180.0
Br	6	CBr	1	120.0	2	180.0

CC=1.39483
CH=1.08673
CF=1.33960
CCl=1.72090
CBr=1.89068
CI=2.07886
$END

$REM
   JOB_TYPE	OPTIMIZATION
   BASIS	6-311++G**
   METHOD	B3LYP
   MEM_TOTAL	64000
   SYM_IGNORE	TRUE
$END

--------------------------------------------------------------
 ----------------------------------------------------------------
             Standard Nuclear Orientation (Angstroms)
    I     Atom           X                Y                Z
 ----------------------------------------------------------------
    1      C       0.0000000000     0.0000000000     0.0000000000
    2      C       0.0000000000     0.0000000000     1.3948300000
    3      C       1.2079582140     0.0000000000     2.0922450000
    4      C       2.4159164279     0.0000000000     1.3948300000
    5      C       2.4159164279     0.0000000000    -0.0000000000
    6      C       1.2079582140     0.0000000000    -0.6974150000
    7      F      -1.1601276309    -0.0000000000    -0.6698000000
    8      Br     -1.6373769104    -0.0000000000     2.3401700000
    9      I       1.2079582140    -0.0000000000     4.1711050000
   10      F       3.5760440588    -0.0000000000     2.0646300000
   11      I       4.2162619988    -0.0000000000    -1.0394300000
   12      Br      1.2079582140    -0.0000000000    -2.5880950000
 ----------------------------------------------------------------
 Nuclear Repulsion Energy =        2987.46869742 hartrees
 There are      115 alpha and      115 beta electrons
 Requested basis set is 6-311++G(d,p)
 There are 134 shells and 396 basis functions

 Total QAlloc Memory Limit  64000 MB
 Mega-Array Size       188 MB
 MEM_STATIC part       192 MB
 A cutoff of  1.0D-11 yielded   5597 shell pairs
 There are     54200 function pairs (     60262 Cartesian)
 Smallest overlap matrix eigenvalue = 1.11E-06

 Q-Chem warning in module stvman/mkSTV.C, line 318:

 Overlap eigenvalue is smaller than square root of threshold
 Use THRESH >= 12 to get rid of this warning


 Scale SEOQF with 1.000000e-01/1.000000e-01/1.000000e-01

 Standard Electronic Orientation quadrupole field applied
 Nucleus-field energy     =    -0.0000001115 hartrees
 Guess from superposition of atomic densities
 Warning:  Energy on first SCF cycle will be non-variational
 SAD guess density has 230.000000 electrons

 -----------------------------------------------------------------------
  General SCF calculation program by
  Eric Jon Sundstrom, Paul Horn, Yuezhi Mao, Dmitri Zuev, Alec White,
  David Stuck, Shaama M.S., Shane Yost, Joonho Lee, David Small,
  Daniel Levine, Susi Lehtola, Hugh Burton, Evgeny Epifanovsky,
  Bang C. Huynh
 -----------------------------------------------------------------------
 Exchange:     0.2000 Hartree-Fock + 0.0800 Slater + 0.7200 B88
 Correlation:  0.1900 VWN1RPA + 0.8100 LYP
 Using SG-1 standard quadrature grid
 using 6 threads for integral computing
 -------------------------------------------------------
 OpenMP Integral computing Module                
 Release: version 2.0, May 2017, Q-Chem Inc. Pleasanton 
 -------------------------------------------------------
 A restricted SCF calculation will be
 performed using DIIS
 SCF converges when DIIS error is below 1.0e-08
 ---------------------------------------
  Cycle       Energy         DIIS error
 ---------------------------------------
    1  -19418.1193514036      2.98e-02  
    2  -19415.6650054612      2.19e-03  
    3  -19415.6200494942      2.60e-03  
    4  -19415.7087013020      7.10e-04  
    5  -19415.7190115989      2.47e-04  
    6  -19415.7199068986      6.96e-05  
    7  -19415.7199680453      1.31e-05  
    8  -19415.7199699952      6.31e-06  
    9  -19415.7199707476      2.00e-06  
   10  -19415.7199708190      3.82e-07  
   11  -19415.7199708206      1.14e-07  
   12  -19415.7199708202      4.47e-08  
   13  -19415.7199708230      1.52e-08  
   14  -19415.7199708257      4.16e-09  Convergence criterion met
 ---------------------------------------
 SCF time:   CPU 233.87s  wall 43.00s 
 SCF   energy in the final basis set =   -19415.7199708257
 Total energy in the final basis set =   -19415.7199708257

 --------------------------------------------------------------

                    Orbital Energies (a.u.)
 --------------------------------------------------------------

 Alpha MOs
 -- Occupied --
*****************-482.8613-482.8612-176.3228-176.3228-165.7266-165.7266
********-165.7244-165.7242-165.7242 -62.5141 -62.5141 -56.3349 -56.3348
-56.3307 -56.3307 -56.3304 -56.3303 -35.8193 -35.8193 -31.3127 -31.3127
-31.3066 -31.3065 -31.3061 -31.3061 -24.7307 -24.7297 -22.9632 -22.9631
-22.9618 -22.9618 -22.9614 -22.9614 -22.9571 -22.9571 -22.9571 -22.9571
-10.3149 -10.3148 -10.2800 -10.2800 -10.2682 -10.2682  -8.7230  -8.7230
 -6.5553  -6.5553  -6.5414  -6.5414  -6.5405  -6.5405  -6.3689  -6.3689
 -4.7819  -4.7819  -4.7667  -4.7666  -4.7657  -4.7657  -2.6661  -2.6660
 -2.6623  -2.6622  -2.6616  -2.6616  -2.6505  -2.6505  -2.6504  -2.6504
 -2.0480  -2.0479  -2.0432  -2.0431  -2.0424  -2.0424  -2.0292  -2.0292
 -2.0290  -2.0290  -1.2739  -1.2724  -0.9396  -0.8748  -0.8366  -0.7885
 -0.7859  -0.6950  -0.6933  -0.6585  -0.6202  -0.5861  -0.5814  -0.5607
 -0.5214  -0.5082  -0.4685  -0.4636  -0.4427  -0.4315  -0.4298  -0.4253
 -0.3847  -0.3779  -0.3371  -0.3370  -0.3307  -0.3155  -0.3017  -0.2781
 -0.2727  -0.2666  -0.2627
 -- Virtual --
 -0.0923  -0.0725  -0.0550  -0.0531  -0.0337  -0.0043  -0.0039   0.0227
  0.0231   0.0391   0.0405   0.0520   0.0568   0.0595   0.0662   0.0723
  0.0773   0.0846   0.0853   0.0879   0.1045   0.1046   0.1095   0.1128
  0.1182   0.1252   0.1414   0.1461   0.1547   0.1631   0.1692   0.1722
  0.1793   0.1837   0.1888   0.1999   0.2048   0.2069   0.2201   0.2319
  0.2386   0.2483   0.2501   0.2503   0.2548   0.2604   0.2725   0.2900
  0.2906   0.3023   0.3338   0.3340   0.3347   0.3610   0.3724   0.3798
  0.3809   0.3812   0.3877   0.4049   0.4102   0.4147   0.4149   0.4163
  0.4229   0.4306   0.4308   0.4445   0.4547   0.4603   0.4891   0.4959
  0.5012   0.5059   0.5252   0.5408   0.5411   0.5429   0.5458   0.5495
  0.5544   0.5813   0.5832   0.5912   0.6107   0.6150   0.6335   0.6507
  0.6561   0.6841   0.6919   0.6922   0.6975   0.7033   0.7127   0.7500
  0.7807   0.7931   0.8002   0.8233   0.8369   0.8486   0.8579   0.8709
  0.9306   0.9326   0.9454   0.9707   1.0013   1.0029   1.0631   1.0684
  1.0696   1.0832   1.0965   1.1497   1.1833   1.1939   1.2341   1.2943
  1.2961   1.3363   1.3370   1.3581   1.4012   1.4196   1.4275   1.4303
  1.4330   1.4471   1.4706   1.4760   1.4961   1.5108   1.5382   1.5614
  1.5901   1.6202   1.7079   1.7176   1.7431   1.7480   1.8097   1.8100
  1.8333   1.8445   1.8854   2.0017   2.0097   2.0289   2.0324   2.0402
  2.0728   2.1385   2.1546   2.1796   2.2362   2.2452   2.2488   2.2715
  2.3100   2.3192   2.3788   2.4353   2.5589   2.6849   2.7024   2.7921
  2.7989   2.8167   2.8977   3.0119   3.0348   3.0623   3.0735   3.1294
  3.1636   3.3783   3.3812   3.6296   3.7387   3.7496   3.7542   3.7868
  3.8015   3.9268   3.9441   3.9523   3.9575   3.9617   3.9744   3.9865
  3.9896   4.0112   4.0191   4.0208   4.0403   4.0558   4.0657   4.0687
  4.0920   4.1057   4.1420   4.1640   4.2522   4.2697   4.2900   4.2903
  4.4011   4.4029   4.4948   4.5469   4.8068   4.8347   4.8564   6.0061
  6.0135   6.1019   6.1239   6.1358   6.1842   6.2894   6.3119   6.4249
  6.4522   6.6489   6.7203   6.7639   6.7710   7.5433   7.5536   7.6686
  7.6828   7.7510   7.7612  23.2481  23.7798  23.7839  23.9400  23.9539
 24.0428  27.9100  27.9285  28.3449  28.3495  28.4159  28.4200  28.4335
 28.4345  28.5216  28.5254  28.5427  28.5510  28.5535  28.5594  28.6208
 28.6230  28.7313  28.7347  47.9642  48.0126  66.7634  66.7839 127.8851
127.8885 127.9434 127.9543 127.9667 127.9838 151.6989 151.7157 289.7393
289.7495 289.8642 289.8825 289.9698 289.98341020.77191020.83361901.8640
********
 --------------------------------------------------------------

          Ground-State Mulliken Net Atomic Charges

     Atom                 Charge (a.u.)
  ----------------------------------------
      1 C                    -1.878074
      2 C                     1.255783
      3 C                     0.457861
      4 C                    -1.296807
      5 C                     0.508013
      6 C                     1.258103
      7 F                    -0.084125
      8 Br                   -0.153228
      9 I                     0.086805
     10 F                    -0.082921
     11 I                     0.083253
     12 Br                   -0.154663
  ----------------------------------------
  Sum of atomic charges =     0.000000

 -----------------------------------------------------------------
                    Cartesian Multipole Moments
 -----------------------------------------------------------------
    Charge (ESU x 10^10)
                -0.0000
    Dipole Moment (Debye)
         X       0.1930      Y       0.0000      Z       0.1148
       Tot       0.2246
    Quadrupole Moments (Debye-Ang)
        XX    -137.3486     XY      -0.0000     YY    -137.3725
        XZ      -6.4351     YZ      -0.0000     ZZ    -129.9286
    Octopole Moments (Debye-Ang^2)
       XXX    -589.8873    XXY      -0.0000    XYY    -199.9044
       YYY      -0.0000    XXZ    -137.4547    XYZ       0.0000
       YYZ    -115.4142    XZZ    -196.6476    YZZ       0.0000
       ZZZ    -316.5446
    Hexadecapole Moments (Debye-Ang^3)
      XXXX   -4630.0894   XXXY      -0.0000   XXYY    -837.2647
      XYYY      -0.0000   YYYY    -170.2108   XXXZ     -74.2875
      XXYZ       0.0000   XYYZ      43.4775   YYYZ       0.0000
      XXZZ   -1612.2270   XYZZ      -0.0000   YYZZ    -887.5011
      XZZZ      94.5430   YZZZ       0.0000   ZZZZ   -4653.0821
 -----------------------------------------------------------------
 Calculating analytic gradient of the SCF energy
 Gradient of SCF Energy
            1           2           3           4           5           6
    1  -0.0012523   0.0036304  -0.0049539   0.0080632  -0.0026859   0.0047945
    2  -0.0000000  -0.0000000   0.0000000  -0.0000000   0.0000000   0.0000000
    3  -0.0006506   0.0033940  -0.0005126   0.0046411  -0.0052651   0.0007503
            7           8           9          10          11          12
    1  -0.0036243   0.0078499  -0.0094162   0.0035625  -0.0166784   0.0107106
    2   0.0000000   0.0000000  -0.0000000   0.0000000  -0.0000000  -0.0000000
    3  -0.0022195   0.0076887  -0.0131080   0.0019470  -0.0002361   0.0035709
 Max gradient component =       1.668E-02
 RMS gradient           =       5.318E-03
 Gradient time:  CPU 79.94 s  wall 13.44 s
 Geometry Optimization Parameters
   NAtoms,    NIC,     NZ,  NCons,   NDum,   NFix, NCnnct, MaxDiis
       12      78      12       0       0       0       0       0


** GEOMETRY OPTIMIZATION IN DELOCALIZED INTERNAL COORDINATES **
   Searching for a Minimum

   Optimization Cycle:   1

                       Coordinates (Angstroms)
     ATOM                X               Y               Z
      1  C         0.0000000000    0.0000000000    0.0000000000
      2  C         0.0000000000    0.0000000000    1.3948300000
      3  C         1.2079582140    0.0000000000    2.0922450000
      4  C         2.4159164279    0.0000000000    1.3948300000
      5  C         2.4159164279    0.0000000000    0.0000000000
      6  C         1.2079582140    0.0000000000   -0.6974150000
      7  F        -1.1601276309    0.0000000000   -0.6698000000
      8  Br       -1.6373769104    0.0000000000    2.3401700000
      9  I         1.2079582140    0.0000000000    4.1711050000
     10  F         3.5760440588    0.0000000000    2.0646300000
     11  I         4.2162619988    0.0000000000   -1.0394300000
     12  Br        1.2079582140    0.0000000000   -2.5880950000
   Point Group: c1    Number of degrees of freedom:    30


   Energy is -19415.719970826


 Attempting to generate delocalized internal coordinates
 Initial Hessian constructed with Jon Baker's OPTIMIZE code

 21 Hessian modes will be used to form the next step
  Hessian Eigenvalues:
     0.124424    0.124424    0.201019    0.201019    0.250000    0.250000
     0.250000    0.250000    0.250000    0.250000    0.250000    0.250000
     0.250000    0.426727    0.426727    0.464882    0.464882    0.464882
     0.464882    0.572947    0.572947

 Minimum search - taking simple RFO step
 Searching for Lamda that Minimizes Along All modes
 Value Taken    Lamda =  -0.01675392
 Step Taken.  Stepsize is  0.265494

                             Maximum     Tolerance    Cnvgd?
         Gradient           0.047075      0.000300      NO
         Displacement       0.172155      0.001200      NO
         Energy change     *********      0.000001      NO


 New Cartesian Coordinates Obtained by Inverse Iteration

 Displacement from previous Coordinates is:  0.645787
 ----------------------------------------------------------------
             Standard Nuclear Orientation (Angstroms)
    I     Atom           X                Y                Z
 ----------------------------------------------------------------
    1      C       0.0144044199     0.0000000000     0.0087953717
    2      C      -0.0155962749     0.0000000000     1.4000260628
    3      C       1.2009347871     0.0000000000     2.1104439731
    4      C       2.3879417055     0.0000000000     1.3801203221
    5      C       2.4287299987     0.0000000000    -0.0129206685
    6      C       1.2051925845     0.0000000000    -0.7112753573
    7      F      -1.1420839631     0.0000000000    -0.6596826949
    8      Br     -1.7336378723     0.0000000000     2.2063719166
    9      I       1.3712016201     0.0000000000     4.2316123436
   10      F       3.5439253801     0.0000000000     2.0498106176
   11      I       4.3510406085     0.0000000000    -0.9362467440
   12      Br      1.0464142339     0.0000000000    -2.6039851428
 ----------------------------------------------------------------
 Nuclear Repulsion Energy =        2931.43243320 hartrees
 There are      115 alpha and      115 beta electrons
 Applying Cartesian multipole field
    Component          Value
    ---------          -----
     (2,0,0)        1.00000E-11
     (0,2,0)        2.00000E-11
     (0,0,2)       -3.00000E-11
 Nucleus-field energy     =    -0.0000001084 hartrees
 Requested basis set is 6-311++G(d,p)
 There are 134 shells and 396 basis functions
 A cutoff of  1.0D-11 yielded   5588 shell pairs
 There are     54141 function pairs (     60180 Cartesian)
 Smallest overlap matrix eigenvalue = 1.03E-06

 Q-Chem warning in module stvman/mkSTV.C, line 318:

 Overlap eigenvalue is smaller than square root of threshold
 Use THRESH >= 12 to get rid of this warning

 Guess MOs from SCF MO coefficient file

 -----------------------------------------------------------------------
  General SCF calculation program by
  Eric Jon Sundstrom, Paul Horn, Yuezhi Mao, Dmitri Zuev, Alec White,
  David Stuck, Shaama M.S., Shane Yost, Joonho Lee, David Small,
  Daniel Levine, Susi Lehtola, Hugh Burton, Evgeny Epifanovsky,
  Bang C. Huynh
 -----------------------------------------------------------------------
 Exchange:     0.2000 Hartree-Fock + 0.0800 Slater + 0.7200 B88
 Correlation:  0.1900 VWN1RPA + 0.8100 LYP
 Using SG-1 standard quadrature grid
 using 6 threads for integral computing
 -------------------------------------------------------
 OpenMP Integral computing Module                
 Release: version 2.0, May 2017, Q-Chem Inc. Pleasanton 
 -------------------------------------------------------
 A restricted SCF calculation will be
 performed using DIIS
 SCF converges when DIIS error is below 1.0e-08
 ---------------------------------------
  Cycle       Energy         DIIS error
 ---------------------------------------
    1  -19415.7089896953      1.12e-03  
    2  -19415.7221255107      3.04e-04  
    3  -19415.7205167318      4.16e-04  
    4  -19415.7236514924      8.61e-05  
    5  -19415.7237875480      2.44e-05  
    6  -19415.7237964455      5.87e-06  
    7  -19415.7237970963      1.84e-06  
    8  -19415.7237971423      8.43e-07  
    9  -19415.7237971562      2.42e-07  
   10  -19415.7237971576      8.03e-08  
   11  -19415.7237971582      4.43e-08  
   12  -19415.7237971593      9.64e-09  Convergence criterion met
 ---------------------------------------
 SCF time:   CPU 207.99s  wall 38.00s 
 SCF   energy in the final basis set =   -19415.7237971593
 Total energy in the final basis set =   -19415.7237971593

 --------------------------------------------------------------

                    Orbital Energies (a.u.)
 --------------------------------------------------------------

 Alpha MOs
 -- Occupied --
*****************-482.8615-482.8614-176.3252-176.3251-165.7291-165.7290
********-165.7267-165.7267-165.7265 -62.5142 -62.5141 -56.3350 -56.3349
-56.3308 -56.3307 -56.3305 -56.3304 -35.8216 -35.8214 -31.3152 -31.3150
-31.3087 -31.3085 -31.3083 -31.3081 -24.7286 -24.7281 -22.9656 -22.9654
-22.9641 -22.9639 -22.9639 -22.9637 -22.9593 -22.9593 -22.9591 -22.9591
-10.3137 -10.3122 -10.2823 -10.2822 -10.2723 -10.2721  -8.7230  -8.7229
 -6.5554  -6.5553  -6.5413  -6.5412  -6.5404  -6.5403  -6.3707  -6.3706
 -4.7840  -4.7839  -4.7682  -4.7681  -4.7674  -4.7672  -2.6662  -2.6660
 -2.6622  -2.6622  -2.6616  -2.6615  -2.6503  -2.6503  -2.6502  -2.6502
 -2.0496  -2.0495  -2.0447  -2.0447  -2.0442  -2.0440  -2.0305  -2.0305
 -2.0304  -2.0304  -1.2753  -1.2741  -0.9355  -0.8693  -0.8357  -0.7857
 -0.7832  -0.6926  -0.6878  -0.6580  -0.6242  -0.5846  -0.5787  -0.5577
 -0.5221  -0.5092  -0.4691  -0.4620  -0.4410  -0.4299  -0.4277  -0.4210
 -0.3792  -0.3781  -0.3366  -0.3282  -0.3206  -0.3161  -0.2990  -0.2871
 -0.2804  -0.2682  -0.2636
 -- Virtual --
 -0.0984  -0.0760  -0.0644  -0.0502  -0.0403  -0.0109  -0.0047   0.0213
  0.0239   0.0390   0.0412   0.0546   0.0576   0.0605   0.0660   0.0730
  0.0809   0.0842   0.0851   0.0881   0.1042   0.1047   0.1107   0.1121
  0.1173   0.1215   0.1386   0.1409   0.1586   0.1596   0.1621   0.1734
  0.1798   0.1822   0.1932   0.1937   0.1997   0.2095   0.2143   0.2281
  0.2383   0.2425   0.2457   0.2462   0.2506   0.2573   0.2737   0.2845
  0.2864   0.3074   0.3321   0.3328   0.3340   0.3576   0.3765   0.3833
  0.3889   0.3904   0.3979   0.4031   0.4089   0.4159   0.4175   0.4200
  0.4219   0.4334   0.4437   0.4454   0.4646   0.4721   0.4853   0.4956
  0.4959   0.5136   0.5212   0.5257   0.5340   0.5464   0.5466   0.5481
  0.5599   0.5659   0.5766   0.5857   0.6110   0.6177   0.6203   0.6436
  0.6550   0.6692   0.6704   0.6906   0.6975   0.7017   0.7108   0.7385
  0.7723   0.7935   0.7989   0.8270   0.8274   0.8448   0.8529   0.8628
  0.9311   0.9376   0.9556   0.9588   0.9872   1.0016   1.0415   1.0643
  1.0719   1.1003   1.1160   1.1496   1.1678   1.1988   1.2271   1.2854
  1.2871   1.3313   1.3373   1.3506   1.3997   1.4228   1.4332   1.4334
  1.4387   1.4471   1.4524   1.4609   1.4974   1.5062   1.5300   1.5630
  1.6037   1.6111   1.7030   1.7213   1.7302   1.7586   1.8039   1.8074
  1.8251   1.8481   1.8856   2.0003   2.0029   2.0280   2.0286   2.0306
  2.0697   2.1240   2.1377   2.1899   2.2267   2.2356   2.2452   2.2618
  2.2999   2.3090   2.3758   2.4420   2.5584   2.6819   2.7045   2.7853
  2.7895   2.8216   2.9031   3.0173   3.0300   3.0624   3.0689   3.1184
  3.1708   3.3624   3.3912   3.6193   3.7332   3.7506   3.7553   3.7864
  3.7881   3.9463   3.9465   3.9544   3.9582   3.9652   3.9805   3.9894
  3.9909   4.0059   4.0167   4.0173   4.0273   4.0507   4.0670   4.0723
  4.1007   4.1074   4.1442   4.1590   4.2510   4.2565   4.2770   4.2843
  4.4032   4.4037   4.4707   4.5241   4.8072   4.8142   4.8596   6.0008
  6.0083   6.0896   6.1164   6.1298   6.1626   6.2878   6.3127   6.4281
  6.4536   6.6359   6.7118   6.7650   6.7824   7.5436   7.5526   7.6698
  7.6737   7.7464   7.7603  23.2535  23.7547  23.7894  23.9198  23.9531
 24.0309  27.8948  27.9042  28.3400  28.3446  28.4062  28.4095  28.4223
 28.4282  28.5192  28.5236  28.5389  28.5460  28.5524  28.5549  28.6147
 28.6161  28.7194  28.7324  47.9526  48.0131  66.7622  66.7819 127.8805
127.8839 127.9355 127.9477 127.9601 127.9717 151.6851 151.6943 289.7390
289.7478 289.8635 289.8715 289.9671 289.98021020.75771020.83421901.8494
********
 --------------------------------------------------------------

          Ground-State Mulliken Net Atomic Charges

     Atom                 Charge (a.u.)
  ----------------------------------------
      1 C                    -1.911422
      2 C                     1.175598
      3 C                     0.346598
      4 C                    -0.966238
      5 C                     0.383962
      6 C                     1.167275
      7 F                    -0.059682
      8 Br                   -0.127700
      9 I                     0.097412
     10 F                    -0.072936
     11 I                     0.095051
     12 Br                   -0.127918
  ----------------------------------------
  Sum of atomic charges =     0.000000

 -----------------------------------------------------------------
                    Cartesian Multipole Moments
 -----------------------------------------------------------------
    Charge (ESU x 10^10)
                -0.0000
    Dipole Moment (Debye)
         X       0.3321      Y      -0.0000      Z       0.1962
       Tot       0.3857
    Quadrupole Moments (Debye-Ang)
        XX    -135.4902     XY      -0.0000     YY    -137.6282
        XZ      -4.3511     YZ       0.0000     ZZ    -130.4754
    Octopole Moments (Debye-Ang^2)
       XXX    -590.4852    XXY      -0.0000    XYY    -203.9160
       YYY      -0.0000    XXZ    -134.4992    XYZ       0.0000
       YYZ    -117.4893    XZZ    -196.5780    YZZ      -0.0000
       ZZZ    -319.2177
    Hexadecapole Moments (Debye-Ang^3)
      XXXX   -4783.4061   XXXY      -0.0000   XXYY    -880.7988
      XYYY      -0.0000   YYYY    -170.8666   XXXZ    -176.0695
      XXYZ       0.0000   XYYZ       7.3181   YYYZ       0.0000
      XXZZ   -1656.2178   XYZZ       0.0000   YYZZ    -888.1389
      XZZZ      52.7772   YZZZ       0.0000   ZZZZ   -4634.6808
 -----------------------------------------------------------------
 Calculating analytic gradient of the SCF energy
 Gradient of SCF Energy
            1           2           3           4           5           6
    1  -0.0009917  -0.0042691   0.0051407   0.0022251   0.0030208  -0.0062313
    2   0.0000000  -0.0000000   0.0000000   0.0000000  -0.0000000   0.0000000
    3  -0.0004272  -0.0048110   0.0018754   0.0016574   0.0034843  -0.0006662
            7           8           9          10          11          12
    1   0.0010238  -0.0031753   0.0047748  -0.0032374   0.0063152  -0.0045956
    2   0.0000000  -0.0000000  -0.0000000   0.0000000   0.0000000  -0.0000000
    3   0.0004491  -0.0037882   0.0032496  -0.0014541   0.0018268  -0.0013960
 Max gradient component =       6.315E-03
 RMS gradient           =       2.782E-03
 Gradient time:  CPU 77.81 s  wall 13.08 s
 Geometry Optimization Parameters
   NAtoms,    NIC,     NZ,  NCons,   NDum,   NFix, NCnnct, MaxDiis
       12      78      12       0       0       0       0       0

 Cartesian Hessian Update
 Hessian updated using BFGS update


** GEOMETRY OPTIMIZATION IN DELOCALIZED INTERNAL COORDINATES **
   Searching for a Minimum

   Optimization Cycle:   2

                       Coordinates (Angstroms)
     ATOM                X               Y               Z
      1  C         0.0144044199    0.0000000000    0.0087953717
      2  C        -0.0155962749    0.0000000000    1.4000260628
      3  C         1.2009347871    0.0000000000    2.1104439731
      4  C         2.3879417055    0.0000000000    1.3801203221
      5  C         2.4287299987    0.0000000000   -0.0129206685
      6  C         1.2051925845    0.0000000000   -0.7112753573
      7  F        -1.1420839631    0.0000000000   -0.6596826949
      8  Br       -1.7336378723    0.0000000000    2.2063719166
      9  I         1.3712016201    0.0000000000    4.2316123436
     10  F         3.5439253801    0.0000000000    2.0498106176
     11  I         4.3510406085    0.0000000000   -0.9362467440
     12  Br        1.0464142339    0.0000000000   -2.6039851428
   Point Group: c1    Number of degrees of freedom:    30


   Energy is -19415.723797159

 Hessian updated using BFGS update

 12 Hessian modes will be used to form the next step
  Hessian Eigenvalues:
     0.124386    0.128807    0.201017    0.201268    0.246556    0.334828
     0.426726    0.426855    0.464871    0.512832    0.572788    0.577268

 Minimum search - taking simple RFO step
 Searching for Lamda that Minimizes Along All modes
 Value Taken    Lamda =  -0.00218737
 Step Taken.  Stepsize is  0.074572

                             Maximum     Tolerance    Cnvgd?
         Gradient           0.021071      0.000300      NO
         Displacement       0.050910      0.001200      NO
         Energy change     -0.003826      0.000001      NO


 New Cartesian Coordinates Obtained by Inverse Iteration

 Displacement from previous Coordinates is:  0.198611
 ----------------------------------------------------------------
             Standard Nuclear Orientation (Angstroms)
    I     Atom           X                Y                Z
 ----------------------------------------------------------------
    1      C       0.0157892021     0.0000000000     0.0090540680
    2      C      -0.0101716771     0.0000000000     1.4022062425
    3      C       1.1997838173     0.0000000000     2.1073960392
    4      C       2.3907318816     0.0000000000     1.3810676924
    5      C       2.4258710918     0.0000000000    -0.0128487815
    6      C       1.2101682721     0.0000000000    -0.7085554082
    7      F      -1.1414593560     0.0000000000    -0.6594250617
    8      Br     -1.7068115552     0.0000000000     2.2479732964
    9      I       1.3155658584     0.0000000000     4.2238054093
   10      F       3.5494228088     0.0000000000     2.0505509305
   11      I       4.3147222700     0.0000000000    -0.9767471633
   12      Br      1.0948546143     0.0000000000    -2.6014072636
 ----------------------------------------------------------------
 Nuclear Repulsion Energy =        2944.16206048 hartrees
 There are      115 alpha and      115 beta electrons
 Applying Cartesian multipole field
    Component          Value
    ---------          -----
     (2,0,0)        1.00000E-11
     (0,2,0)        2.00000E-11
     (0,0,2)       -3.00000E-11
 Nucleus-field energy     =    -0.0000001100 hartrees
 Requested basis set is 6-311++G(d,p)
 There are 134 shells and 396 basis functions
 A cutoff of  1.0D-11 yielded   5586 shell pairs
 There are     54125 function pairs (     60168 Cartesian)
 Smallest overlap matrix eigenvalue = 1.04E-06

 Q-Chem warning in module stvman/mkSTV.C, line 318:

 Overlap eigenvalue is smaller than square root of threshold
 Use THRESH >= 12 to get rid of this warning

 Guess MOs from SCF MO coefficient file

 -----------------------------------------------------------------------
  General SCF calculation program by
  Eric Jon Sundstrom, Paul Horn, Yuezhi Mao, Dmitri Zuev, Alec White,
  David Stuck, Shaama M.S., Shane Yost, Joonho Lee, David Small,
  Daniel Levine, Susi Lehtola, Hugh Burton, Evgeny Epifanovsky,
  Bang C. Huynh
 -----------------------------------------------------------------------
 Exchange:     0.2000 Hartree-Fock + 0.0800 Slater + 0.7200 B88
 Correlation:  0.1900 VWN1RPA + 0.8100 LYP
 Using SG-1 standard quadrature grid
 using 6 threads for integral computing
 -------------------------------------------------------
 OpenMP Integral computing Module                
 Release: version 2.0, May 2017, Q-Chem Inc. Pleasanton 
 -------------------------------------------------------
 A restricted SCF calculation will be
 performed using DIIS
 SCF converges when DIIS error is below 1.0e-08
 ---------------------------------------
  Cycle       Energy         DIIS error
 ---------------------------------------
    1  -19415.7241061556      2.55e-04  
    2  -19415.7249739643      8.25e-05  
    3  -19415.7248387404      1.15e-04  
    4  -19415.7251034806      2.29e-05  
    5  -19415.7251126586      6.53e-06  
    6  -19415.7251132915      1.74e-06  
    7  -19415.7251133419      8.41e-07  
    8  -19415.7251133554      2.24e-07  
    9  -19415.7251133546      8.03e-08  
   10  -19415.7251133540      2.14e-08  
   11  -19415.7251133526      1.28e-08  
   12  -19415.7251133534      1.96e-09  Convergence criterion met
 ---------------------------------------
 SCF time:   CPU 200.54s  wall 37.00s 
 SCF   energy in the final basis set =   -19415.7251133534
 Total energy in the final basis set =   -19415.7251133534

 --------------------------------------------------------------

                    Orbital Energies (a.u.)
 --------------------------------------------------------------

 Alpha MOs
 -- Occupied --
*****************-482.8615-482.8615-176.3248-176.3247-165.7287-165.7286
********-165.7263-165.7262-165.7262 -62.5143 -62.5142 -56.3351 -56.3350
-56.3308 -56.3308 -56.3305 -56.3305 -35.8212 -35.8211 -31.3148 -31.3147
-31.3083 -31.3082 -31.3079 -31.3078 -24.7282 -24.7281 -22.9651 -22.9651
-22.9637 -22.9636 -22.9634 -22.9633 -22.9589 -22.9589 -22.9588 -22.9588
-10.3139 -10.3128 -10.2813 -10.2813 -10.2710 -10.2709  -8.7231  -8.7230
 -6.5555  -6.5554  -6.5414  -6.5413  -6.5405  -6.5405  -6.3704  -6.3703
 -4.7836  -4.7836  -4.7679  -4.7679  -4.7671  -4.7670  -2.6662  -2.6661
 -2.6623  -2.6623  -2.6617  -2.6616  -2.6504  -2.6504  -2.6504  -2.6504
 -2.0493  -2.0492  -2.0445  -2.0444  -2.0439  -2.0438  -2.0303  -2.0303
 -2.0302  -2.0302  -1.2737  -1.2734  -0.9369  -0.8711  -0.8354  -0.7859
 -0.7840  -0.6926  -0.6897  -0.6580  -0.6236  -0.5850  -0.5782  -0.5587
 -0.5215  -0.5083  -0.4683  -0.4623  -0.4420  -0.4298  -0.4280  -0.4221
 -0.3810  -0.3783  -0.3364  -0.3303  -0.3233  -0.3159  -0.2995  -0.2851
 -0.2789  -0.2676  -0.2639
 -- Virtual --
 -0.0973  -0.0744  -0.0627  -0.0512  -0.0387  -0.0089  -0.0045   0.0217
  0.0237   0.0390   0.0410   0.0541   0.0575   0.0602   0.0657   0.0730
  0.0803   0.0844   0.0852   0.0880   0.1046   0.1055   0.1108   0.1124
  0.1175   0.1233   0.1395   0.1435   0.1581   0.1601   0.1652   0.1735
  0.1777   0.1831   0.1929   0.1953   0.2008   0.2096   0.2145   0.2281
  0.2384   0.2443   0.2467   0.2487   0.2511   0.2562   0.2750   0.2859
  0.2881   0.3056   0.3331   0.3341   0.3346   0.3588   0.3786   0.3816
  0.3889   0.3895   0.3972   0.4026   0.4102   0.4144   0.4170   0.4186
  0.4218   0.4330   0.4366   0.4439   0.4636   0.4673   0.4855   0.4958
  0.4971   0.5119   0.5219   0.5270   0.5354   0.5452   0.5459   0.5490
  0.5585   0.5721   0.5788   0.5846   0.6120   0.6190   0.6228   0.6475
  0.6563   0.6730   0.6777   0.6896   0.6967   0.7046   0.7082   0.7384
  0.7736   0.7940   0.7993   0.8269   0.8282   0.8459   0.8548   0.8647
  0.9310   0.9375   0.9538   0.9624   0.9901   1.0009   1.0513   1.0657
  1.0711   1.0997   1.1068   1.1504   1.1706   1.1983   1.2290   1.2901
  1.2912   1.3330   1.3382   1.3523   1.4004   1.4217   1.4321   1.4335
  1.4425   1.4440   1.4570   1.4625   1.4965   1.5031   1.5329   1.5640
  1.6086   1.6098   1.7022   1.7238   1.7349   1.7572   1.8061   1.8092
  1.8298   1.8450   1.8878   2.0026   2.0026   2.0298   2.0313   2.0313
  2.0701   2.1292   2.1425   2.1861   2.2315   2.2360   2.2476   2.2661
  2.3020   2.3142   2.3787   2.4397   2.5590   2.6823   2.7046   2.7866
  2.7927   2.8214   2.9027   3.0178   3.0324   3.0666   3.0675   3.1213
  3.1706   3.3692   3.3875   3.6242   3.7337   3.7510   3.7556   3.7887
  3.7951   3.9402   3.9463   3.9538   3.9580   3.9644   3.9817   3.9873
  3.9889   4.0067   4.0176   4.0178   4.0334   4.0489   4.0671   4.0684
  4.1021   4.1058   4.1441   4.1594   4.2549   4.2555   4.2798   4.2875
  4.4034   4.4046   4.4742   4.5307   4.8124   4.8155   4.8576   6.0025
  6.0093   6.0938   6.1177   6.1317   6.1662   6.2887   6.3130   6.4278
  6.4544   6.6378   6.7133   6.7637   6.7798   7.5434   7.5530   7.6699
  7.6767   7.7469   7.7615  23.2521  23.7699  23.7839  23.9380  23.9466
 24.0362  27.8971  27.9102  28.3414  28.3455  28.4087  28.4124  28.4242
 28.4295  28.5196  28.5238  28.5392  28.5468  28.5518  28.5559  28.6161
 28.6170  28.7215  28.7342  47.9551  48.0124  66.7628  66.7822 127.8817
127.8848 127.9378 127.9489 127.9620 127.9736 151.6871 151.6997 289.7389
289.7483 289.8637 289.8752 289.9673 289.98211020.76071020.83331901.8516
********
 --------------------------------------------------------------

          Ground-State Mulliken Net Atomic Charges

     Atom                 Charge (a.u.)
  ----------------------------------------
      1 C                    -1.919760
      2 C                     1.208920
      3 C                     0.367807
      4 C                    -1.052431
      5 C                     0.410639
      6 C                     1.206355
      7 F                    -0.066162
      8 Br                   -0.132735
      9 I                     0.096078
     10 F                    -0.078220
     11 I                     0.092865
     12 Br                   -0.133356
  ----------------------------------------
  Sum of atomic charges =     0.000000

 -----------------------------------------------------------------
                    Cartesian Multipole Moments
 -----------------------------------------------------------------
    Charge (ESU x 10^10)
                 0.0000
    Dipole Moment (Debye)
         X       0.2874      Y       0.0000      Z       0.1695
       Tot       0.3336
    Quadrupole Moments (Debye-Ang)
        XX    -136.0359     XY       0.0000     YY    -137.5614
        XZ      -5.0736     YZ       0.0000     ZZ    -130.1748
    Octopole Moments (Debye-Ang^2)
       XXX    -589.9396    XXY       0.0000    XYY    -202.6473
       YYY      -0.0000    XXZ    -135.9361    XYZ      -0.0000
       YYZ    -116.9037    XZZ    -196.4726    YZZ      -0.0000
       ZZZ    -317.7289
    Hexadecapole Moments (Debye-Ang^3)
      XXXX   -4734.9630   XXXY       0.0000   XXYY    -867.7146
      XYYY      -0.0000   YYYY    -170.7006   XXXZ    -141.9734
      XXYZ      -0.0000   XYYZ      20.5424   YYYZ       0.0000
      XXZZ   -1646.1654   XYZZ       0.0000   YYZZ    -891.2201
      XZZZ      72.5948   YZZZ       0.0000   ZZZZ   -4652.2017
 -----------------------------------------------------------------
 Calculating analytic gradient of the SCF energy
 Gradient of SCF Energy
            1           2           3           4           5           6
    1  -0.0002398  -0.0002768  -0.0009192   0.0013068   0.0001417  -0.0003645
    2  -0.0000000  -0.0000000  -0.0000000   0.0000000   0.0000000   0.0000000
    3  -0.0000907  -0.0005515  -0.0001889   0.0007066  -0.0005003  -0.0000019
            7           8           9          10          11          12
    1   0.0004131  -0.0007732   0.0012951  -0.0010184   0.0009948  -0.0005595
    2   0.0000000   0.0000000  -0.0000000  -0.0000000   0.0000000  -0.0000000
    3   0.0001591  -0.0004297   0.0014849  -0.0006427   0.0004247  -0.0003695
 Max gradient component =       1.485E-03
 RMS gradient           =       5.742E-04
 Gradient time:  CPU 78.45 s  wall 13.26 s
 Geometry Optimization Parameters
   NAtoms,    NIC,     NZ,  NCons,   NDum,   NFix, NCnnct, MaxDiis
       12      78      12       0       0       0       0       0

 Cartesian Hessian Update
 Hessian updated using BFGS update


** GEOMETRY OPTIMIZATION IN DELOCALIZED INTERNAL COORDINATES **
   Searching for a Minimum

   Optimization Cycle:   3

                       Coordinates (Angstroms)
     ATOM                X               Y               Z
      1  C         0.0157892021    0.0000000000    0.0090540680
      2  C        -0.0101716771    0.0000000000    1.4022062425
      3  C         1.1997838173    0.0000000000    2.1073960392
      4  C         2.3907318816    0.0000000000    1.3810676924
      5  C         2.4258710918    0.0000000000   -0.0128487815
      6  C         1.2101682721    0.0000000000   -0.7085554082
      7  F        -1.1414593560    0.0000000000   -0.6594250617
      8  Br       -1.7068115552    0.0000000000    2.2479732964
      9  I         1.3155658584    0.0000000000    4.2238054093
     10  F         3.5494228088    0.0000000000    2.0505509305
     11  I         4.3147222700    0.0000000000   -0.9767471633
     12  Br        1.0948546143    0.0000000000   -2.6014072636
   Point Group: c1    Number of degrees of freedom:    30


   Energy is -19415.725113353

 Hessian updated using BFGS update

 14 Hessian modes will be used to form the next step
  Hessian Eigenvalues:
     0.123838    0.127498    0.200866    0.201085    0.245368    0.246871
     0.292995    0.426599    0.426901    0.463840    0.464875    0.504921
     0.571687    0.572813

 Minimum search - taking simple RFO step
 Searching for Lamda that Minimizes Along All modes
 Value Taken    Lamda =  -0.00012307
 Step Taken.  Stepsize is  0.022804

                             Maximum     Tolerance    Cnvgd?
         Gradient           0.003961      0.000300      NO
         Displacement       0.013905      0.001200      NO
         Energy change     -0.001316      0.000001      NO


 New Cartesian Coordinates Obtained by Inverse Iteration

 Displacement from previous Coordinates is:  0.053310
 ----------------------------------------------------------------
             Standard Nuclear Orientation (Angstroms)
    I     Atom           X                Y                Z
 ----------------------------------------------------------------
    1      C       0.0159947641     0.0000000000     0.0094012840
    2      C      -0.0072030316     0.0000000000     1.4021692979
    3      C       1.2021040046     0.0000000000     2.1062363558
    4      C       2.3934701738     0.0000000000     1.3821624202
    5      C       2.4261598283     0.0000000000    -0.0114706387
    6      C       1.2107868679     0.0000000000    -0.7068777496
    7      F      -1.1421790525     0.0000000000    -0.6583208815
    8      Br     -1.6983107436     0.0000000000     2.2559292628
    9      I       1.2964596732     0.0000000000     4.2170798705
   10      F       3.5529264929     0.0000000000     2.0526318181
   11      I       4.3071531454     0.0000000000    -0.9867667533
   12      Br      1.1011051056     0.0000000000    -2.5991042863
 ----------------------------------------------------------------
 Nuclear Repulsion Energy =        2948.50152479 hartrees
 There are      115 alpha and      115 beta electrons
 Applying Cartesian multipole field
    Component          Value
    ---------          -----
     (2,0,0)        1.00000E-11
     (0,2,0)        2.00000E-11
     (0,0,2)       -3.00000E-11
 Nucleus-field energy     =    -0.0000001101 hartrees
 Requested basis set is 6-311++G(d,p)
 There are 134 shells and 396 basis functions
 A cutoff of  1.0D-11 yielded   5587 shell pairs
 There are     54110 function pairs (     60144 Cartesian)
 Smallest overlap matrix eigenvalue = 1.04E-06

 Q-Chem warning in module stvman/mkSTV.C, line 318:

 Overlap eigenvalue is smaller than square root of threshold
 Use THRESH >= 12 to get rid of this warning

 Guess MOs from SCF MO coefficient file

 -----------------------------------------------------------------------
  General SCF calculation program by
  Eric Jon Sundstrom, Paul Horn, Yuezhi Mao, Dmitri Zuev, Alec White,
  David Stuck, Shaama M.S., Shane Yost, Joonho Lee, David Small,
  Daniel Levine, Susi Lehtola, Hugh Burton, Evgeny Epifanovsky,
  Bang C. Huynh
 -----------------------------------------------------------------------
 Exchange:     0.2000 Hartree-Fock + 0.0800 Slater + 0.7200 B88
 Correlation:  0.1900 VWN1RPA + 0.8100 LYP
 Using SG-1 standard quadrature grid
 using 6 threads for integral computing
 -------------------------------------------------------
 OpenMP Integral computing Module                
 Release: version 2.0, May 2017, Q-Chem Inc. Pleasanton 
 -------------------------------------------------------
 A restricted SCF calculation will be
 performed using DIIS
 SCF converges when DIIS error is below 1.0e-08
 ---------------------------------------
  Cycle       Energy         DIIS error
 ---------------------------------------
    1  -19415.7250844454      7.85e-05  
    2  -19415.7251549748      2.50e-05  
    3  -19415.7251404818      3.62e-05  
    4  -19415.7251662946      7.64e-06  
    5  -19415.7251673223      1.97e-06  
    6  -19415.7251673767      7.36e-07  
    7  -19415.7251673853      3.87e-07  
    8  -19415.7251673881      5.05e-08  
    9  -19415.7251673867      2.47e-08  
   10  -19415.7251673865      7.95e-09  Convergence criterion met
 ---------------------------------------
 SCF time:   CPU 171.13s  wall 31.00s 
 SCF   energy in the final basis set =   -19415.7251673865
 Total energy in the final basis set =   -19415.7251673865

 --------------------------------------------------------------

                    Orbital Energies (a.u.)
 --------------------------------------------------------------

 Alpha MOs
 -- Occupied --
*****************-482.8615-482.8614-176.3247-176.3245-165.7286-165.7284
********-165.7262-165.7261-165.7260 -62.5143 -62.5142 -56.3350 -56.3350
-56.3308 -56.3308 -56.3305 -56.3305 -35.8211 -35.8210 -31.3146 -31.3145
-31.3082 -31.3081 -31.3078 -31.3077 -24.7282 -24.7281 -22.9650 -22.9649
-22.9636 -22.9635 -22.9633 -22.9632 -22.9588 -22.9588 -22.9587 -22.9587
-10.3139 -10.3127 -10.2811 -10.2809 -10.2708 -10.2705  -8.7231  -8.7230
 -6.5555  -6.5554  -6.5414  -6.5413  -6.5405  -6.5405  -6.3703  -6.3703
 -4.7835  -4.7834  -4.7678  -4.7678  -4.7670  -4.7669  -2.6661  -2.6661
 -2.6623  -2.6623  -2.6617  -2.6616  -2.6504  -2.6504  -2.6504  -2.6504
 -2.0492  -2.0492  -2.0444  -2.0444  -2.0438  -2.0437  -2.0302  -2.0302
 -2.0302  -2.0301  -1.2733  -1.2730  -0.9374  -0.8716  -0.8357  -0.7861
 -0.7844  -0.6927  -0.6903  -0.6579  -0.6234  -0.5851  -0.5782  -0.5588
 -0.5214  -0.5080  -0.4682  -0.4624  -0.4421  -0.4298  -0.4282  -0.4224
 -0.3815  -0.3784  -0.3365  -0.3309  -0.3239  -0.3159  -0.2997  -0.2845
 -0.2785  -0.2676  -0.2638
 -- Virtual --
 -0.0968  -0.0742  -0.0619  -0.0513  -0.0381  -0.0083  -0.0045   0.0218
  0.0237   0.0390   0.0409   0.0539   0.0576   0.0601   0.0657   0.0730
  0.0801   0.0845   0.0852   0.0879   0.1047   0.1056   0.1107   0.1124
  0.1176   0.1236   0.1399   0.1441   0.1578   0.1604   0.1660   0.1735
  0.1772   0.1833   0.1925   0.1960   0.2013   0.2091   0.2152   0.2283
  0.2386   0.2447   0.2471   0.2495   0.2511   0.2561   0.2751   0.2864
  0.2886   0.3052   0.3333   0.3341   0.3350   0.3590   0.3793   0.3811
  0.3884   0.3895   0.3966   0.4027   0.4107   0.4141   0.4168   0.4174
  0.4218   0.4332   0.4353   0.4440   0.4634   0.4662   0.4859   0.4958
  0.4975   0.5115   0.5223   0.5281   0.5360   0.5447   0.5457   0.5490
  0.5582   0.5741   0.5795   0.5845   0.6122   0.6188   0.6245   0.6481
  0.6564   0.6744   0.6801   0.6896   0.6964   0.7056   0.7078   0.7386
  0.7741   0.7942   0.7994   0.8265   0.8288   0.8464   0.8552   0.8654
  0.9310   0.9372   0.9532   0.9636   0.9910   1.0014   1.0538   1.0659
  1.0709   1.0996   1.1045   1.1504   1.1718   1.1983   1.2298   1.2907
  1.2920   1.3334   1.3387   1.3529   1.4007   1.4215   1.4320   1.4335
  1.4412   1.4454   1.4589   1.4633   1.4964   1.5027   1.5334   1.5642
  1.6071   1.6117   1.7030   1.7235   1.7366   1.7566   1.8068   1.8098
  1.8312   1.8446   1.8880   2.0026   2.0036   2.0307   2.0314   2.0316
  2.0710   2.1305   2.1438   2.1857   2.2321   2.2370   2.2485   2.2672
  2.3024   2.3151   2.3797   2.4397   2.5592   2.6825   2.7046   2.7872
  2.7940   2.8211   2.9024   3.0177   3.0331   3.0657   3.0690   3.1225
  3.1702   3.3702   3.3876   3.6260   3.7344   3.7511   3.7556   3.7887
  3.7962   3.9391   3.9462   3.9534   3.9579   3.9639   3.9820   3.9864
  3.9889   4.0070   4.0178   4.0181   4.0353   4.0480   4.0674   4.0680
  4.1026   4.1046   4.1439   4.1597   4.2549   4.2566   4.2808   4.2883
  4.4033   4.4047   4.4758   4.5330   4.8118   4.8180   4.8572   6.0029
  6.0097   6.0950   6.1183   6.1324   6.1678   6.2890   6.3131   6.4278
  6.4545   6.6385   6.7137   6.7639   6.7788   7.5434   7.5530   7.6701
  7.6772   7.7475   7.7616  23.2513  23.7712  23.7855  23.9407  23.9480
 24.0387  27.8980  27.9125  28.3418  28.3458  28.4095  28.4133  28.4251
 28.4300  28.5198  28.5238  28.5395  28.5471  28.5518  28.5563  28.6164
 28.6174  28.7223  28.7347  47.9560  48.0126  66.7631  66.7824 127.8821
127.8851 127.9385 127.9494 127.9626 127.9745 151.6880 151.7017 289.7390
289.7484 289.8640 289.8758 289.9678 289.98231020.76181020.83351901.8525
********
 --------------------------------------------------------------

          Ground-State Mulliken Net Atomic Charges

     Atom                 Charge (a.u.)
  ----------------------------------------
      1 C                    -1.927430
      2 C                     1.227657
      3 C                     0.371482
      4 C                    -1.079537
      5 C                     0.421780
      6 C                     1.215281
      7 F                    -0.067344
      8 Br                   -0.134232
      9 I                     0.095274
     10 F                    -0.080146
     11 I                     0.092128
     12 Br                   -0.134913
  ----------------------------------------
  Sum of atomic charges =     0.000000

 -----------------------------------------------------------------
                    Cartesian Multipole Moments
 -----------------------------------------------------------------
    Charge (ESU x 10^10)
                 0.0000
    Dipole Moment (Debye)
         X       0.2660      Y      -0.0000      Z       0.1645
       Tot       0.3127
    Quadrupole Moments (Debye-Ang)
        XX    -136.1975     XY      -0.0000     YY    -137.5350
        XZ      -5.2677     YZ       0.0000     ZZ    -130.1267
    Octopole Moments (Debye-Ang^2)
       XXX    -589.4586    XXY      -0.0000    XYY    -202.1967
       YYY      -0.0000    XXZ    -136.2550    XYZ       0.0000
       YYZ    -116.5979    XZZ    -196.6274    YZZ       0.0000
       ZZZ    -317.1508
    Hexadecapole Moments (Debye-Ang^3)
      XXXX   -4722.2801   XXXY      -0.0000   XXYY    -864.3515
      XYYY      -0.0000   YYYY    -170.6312   XXXZ    -132.9935
      XXYZ       0.0000   XYYZ      24.0836   YYYZ       0.0000
      XXZZ   -1642.8913   XYZZ       0.0000   YYZZ    -890.3972
      XZZZ      76.9312   YZZZ       0.0000   ZZZZ   -4649.7513
 -----------------------------------------------------------------
 Calculating analytic gradient of the SCF energy
 Gradient of SCF Energy
            1           2           3           4           5           6
    1   0.0000496   0.0003414  -0.0006816   0.0004130  -0.0000883  -0.0000456
    2  -0.0000000  -0.0000000   0.0000000   0.0000000   0.0000000   0.0000000
    3   0.0000216   0.0000996  -0.0004116   0.0005488  -0.0003230   0.0001211
            7           8           9          10          11          12
    1  -0.0000215   0.0002667  -0.0001405  -0.0001023  -0.0000466   0.0000557
    2   0.0000000   0.0000000   0.0000000  -0.0000000  -0.0000000  -0.0000000
    3  -0.0000110   0.0001133  -0.0002089  -0.0000692   0.0000171   0.0001023
 Max gradient component =       6.816E-04
 RMS gradient           =       2.070E-04
 Gradient time:  CPU 78.69 s  wall 13.22 s
 Geometry Optimization Parameters
   NAtoms,    NIC,     NZ,  NCons,   NDum,   NFix, NCnnct, MaxDiis
       12      78      12       0       0       0       0       0

 Cartesian Hessian Update
 Hessian updated using BFGS update


** GEOMETRY OPTIMIZATION IN DELOCALIZED INTERNAL COORDINATES **
   Searching for a Minimum

   Optimization Cycle:   4

                       Coordinates (Angstroms)
     ATOM                X               Y               Z
      1  C         0.0159947641    0.0000000000    0.0094012840
      2  C        -0.0072030316    0.0000000000    1.4021692979
      3  C         1.2021040046    0.0000000000    2.1062363558
      4  C         2.3934701738    0.0000000000    1.3821624202
      5  C         2.4261598283    0.0000000000   -0.0114706387
      6  C         1.2107868679    0.0000000000   -0.7068777496
      7  F        -1.1421790525    0.0000000000   -0.6583208815
      8  Br       -1.6983107436    0.0000000000    2.2559292628
      9  I         1.2964596732    0.0000000000    4.2170798705
     10  F         3.5529264929    0.0000000000    2.0526318181
     11  I         4.3071531454    0.0000000000   -0.9867667533
     12  Br        1.1011051056    0.0000000000   -2.5991042863
   Point Group: c1    Number of degrees of freedom:    30


   Energy is -19415.725167386

 Hessian updated using BFGS update

 16 Hessian modes will be used to form the next step
  Hessian Eigenvalues:
     0.125570    0.127394    0.201069    0.201942    0.236082    0.248105
     0.257514    0.309804    0.426266    0.432732    0.464287    0.464877
     0.467819    0.527507    0.568490    0.573032

 Minimum search - taking simple RFO step
 Searching for Lamda that Minimizes Along All modes
 Value Taken    Lamda =  -0.00000408
 Step Taken.  Stepsize is  0.003451

                             Maximum     Tolerance    Cnvgd?
         Gradient           0.000581      0.000300      NO
         Displacement       0.001738      0.001200      NO
         Energy change     -0.000054      0.000001      NO


 New Cartesian Coordinates Obtained by Inverse Iteration

 Displacement from previous Coordinates is:  0.007558
 ----------------------------------------------------------------
             Standard Nuclear Orientation (Angstroms)
    I     Atom           X                Y                Z
 ----------------------------------------------------------------
    1      C       0.0161041101     0.0000000000     0.0095580135
    2      C      -0.0075319069     0.0000000000     1.4025284006
    3      C       1.2023249550     0.0000000000     2.1070159806
    4      C       2.3930805608     0.0000000000     1.3819571668
    5      C       2.4260248537     0.0000000000    -0.0114215244
    6      C       1.2108348731     0.0000000000    -0.7070149423
    7      F      -1.1419826580     0.0000000000    -0.6582852291
    8      Br     -1.7002268505     0.0000000000     2.2540624365
    9      I       1.2987732825     0.0000000000     4.2184565467
   10      F       3.5528025515     0.0000000000     2.0521975442
   11      I       4.3071103476     0.0000000000    -0.9865307801
   12      Br      1.1011531093     0.0000000000    -2.5994536129
 ----------------------------------------------------------------
 Nuclear Repulsion Energy =        2947.89416483 hartrees
 There are      115 alpha and      115 beta electrons
 Applying Cartesian multipole field
    Component          Value
    ---------          -----
     (2,0,0)        1.00000E-11
     (0,2,0)        2.00000E-11
     (0,0,2)       -3.00000E-11
 Nucleus-field energy     =    -0.0000001101 hartrees
 Requested basis set is 6-311++G(d,p)
 There are 134 shells and 396 basis functions
 A cutoff of  1.0D-11 yielded   5586 shell pairs
 There are     54105 function pairs (     60138 Cartesian)
 Smallest overlap matrix eigenvalue = 1.04E-06

 Q-Chem warning in module stvman/mkSTV.C, line 318:

 Overlap eigenvalue is smaller than square root of threshold
 Use THRESH >= 12 to get rid of this warning

 Guess MOs from SCF MO coefficient file

 -----------------------------------------------------------------------
  General SCF calculation program by
  Eric Jon Sundstrom, Paul Horn, Yuezhi Mao, Dmitri Zuev, Alec White,
  David Stuck, Shaama M.S., Shane Yost, Joonho Lee, David Small,
  Daniel Levine, Susi Lehtola, Hugh Burton, Evgeny Epifanovsky,
  Bang C. Huynh
 -----------------------------------------------------------------------
 Exchange:     0.2000 Hartree-Fock + 0.0800 Slater + 0.7200 B88
 Correlation:  0.1900 VWN1RPA + 0.8100 LYP
 Using SG-1 standard quadrature grid
 using 6 threads for integral computing
 -------------------------------------------------------
 OpenMP Integral computing Module                
 Release: version 2.0, May 2017, Q-Chem Inc. Pleasanton 
 -------------------------------------------------------
 A restricted SCF calculation will be
 performed using DIIS
 SCF converges when DIIS error is below 1.0e-08
 ---------------------------------------
  Cycle       Energy         DIIS error
 ---------------------------------------
    1  -19415.7251660756      1.98e-05  
    2  -19415.7251688816      5.84e-06  
    3  -19415.7251677455      9.46e-06  
    4  -19415.7251694281      1.74e-06  
    5  -19415.7251694818      2.78e-07  
    6  -19415.7251694829      1.25e-07  
    7  -19415.7251694842      5.75e-08  
    8  -19415.7251694836      1.04e-08  
    9  -19415.7251694819      3.14e-09  Convergence criterion met
 ---------------------------------------
 SCF time:   CPU 151.13s  wall 28.00s 
 SCF   energy in the final basis set =   -19415.7251694819
 Total energy in the final basis set =   -19415.7251694819

 --------------------------------------------------------------

                    Orbital Energies (a.u.)
 --------------------------------------------------------------

 Alpha MOs
 -- Occupied --
*****************-482.8615-482.8615-176.3247-176.3246-165.7286-165.7285
********-165.7262-165.7261-165.7261 -62.5143 -62.5142 -56.3350 -56.3350
-56.3308 -56.3308 -56.3305 -56.3305 -35.8211 -35.8210 -31.3146 -31.3146
-31.3082 -31.3082 -31.3078 -31.3077 -24.7281 -24.7280 -22.9650 -22.9650
-22.9636 -22.9635 -22.9633 -22.9632 -22.9588 -22.9588 -22.9587 -22.9587
-10.3138 -10.3128 -10.2811 -10.2810 -10.2708 -10.2706  -8.7231  -8.7230
 -6.5555  -6.5554  -6.5414  -6.5413  -6.5405  -6.5405  -6.3703  -6.3703
 -4.7835  -4.7835  -4.7678  -4.7678  -4.7670  -4.7670  -2.6661  -2.6661
 -2.6623  -2.6623  -2.6617  -2.6616  -2.6504  -2.6504  -2.6504  -2.6504
 -2.0492  -2.0492  -2.0444  -2.0444  -2.0438  -2.0438  -2.0303  -2.0302
 -2.0302  -2.0301  -1.2733  -1.2729  -0.9373  -0.8715  -0.8357  -0.7861
 -0.7843  -0.6926  -0.6903  -0.6579  -0.6235  -0.5850  -0.5781  -0.5587
 -0.5213  -0.5079  -0.4681  -0.4624  -0.4421  -0.4297  -0.4282  -0.4224
 -0.3814  -0.3785  -0.3365  -0.3309  -0.3239  -0.3159  -0.2997  -0.2846
 -0.2786  -0.2676  -0.2638
 -- Virtual --
 -0.0969  -0.0743  -0.0620  -0.0513  -0.0382  -0.0084  -0.0045   0.0218
  0.0237   0.0390   0.0409   0.0540   0.0576   0.0601   0.0657   0.0730
  0.0802   0.0845   0.0852   0.0879   0.1047   0.1056   0.1107   0.1124
  0.1176   0.1236   0.1398   0.1440   0.1578   0.1603   0.1659   0.1735
  0.1772   0.1833   0.1925   0.1959   0.2012   0.2091   0.2151   0.2283
  0.2386   0.2447   0.2470   0.2495   0.2511   0.2560   0.2750   0.2864
  0.2886   0.3053   0.3333   0.3341   0.3350   0.3590   0.3792   0.3811
  0.3885   0.3896   0.3968   0.4027   0.4107   0.4140   0.4168   0.4174
  0.4218   0.4332   0.4354   0.4440   0.4634   0.4663   0.4858   0.4958
  0.4974   0.5115   0.5222   0.5279   0.5359   0.5447   0.5457   0.5489
  0.5582   0.5739   0.5795   0.5845   0.6122   0.6188   0.6244   0.6480
  0.6564   0.6742   0.6799   0.6896   0.6964   0.7055   0.7079   0.7385
  0.7740   0.7942   0.7993   0.8266   0.8287   0.8463   0.8551   0.8653
  0.9310   0.9373   0.9532   0.9635   0.9908   1.0013   1.0536   1.0659
  1.0709   1.0996   1.1047   1.1504   1.1716   1.1983   1.2296   1.2906
  1.2919   1.3334   1.3387   1.3528   1.4007   1.4215   1.4321   1.4336
  1.4414   1.4452   1.4587   1.4631   1.4964   1.5027   1.5334   1.5642
  1.6073   1.6116   1.7029   1.7235   1.7363   1.7567   1.8066   1.8098
  1.8309   1.8448   1.8880   2.0026   2.0035   2.0306   2.0314   2.0315
  2.0709   2.1303   2.1436   2.1858   2.2318   2.2367   2.2483   2.2668
  2.3023   2.3150   2.3795   2.4396   2.5592   2.6824   2.7047   2.7871
  2.7938   2.8211   2.9024   3.0176   3.0330   3.0656   3.0687   3.1222
  3.1702   3.3698   3.3877   3.6255   3.7344   3.7511   3.7557   3.7887
  3.7958   3.9393   3.9462   3.9533   3.9579   3.9638   3.9820   3.9865
  3.9889   4.0070   4.0178   4.0180   4.0350   4.0481   4.0673   4.0680
  4.1025   4.1047   4.1439   4.1596   4.2548   4.2564   4.2807   4.2883
  4.4033   4.4047   4.4756   4.5329   4.8118   4.8175   4.8572   6.0029
  6.0096   6.0949   6.1182   6.1324   6.1676   6.2890   6.3132   6.4279
  6.4545   6.6383   6.7135   6.7638   6.7788   7.5434   7.5530   7.6700
  7.6770   7.7473   7.7616  23.2513  23.7706  23.7854  23.9399  23.9481
 24.0382  27.8979  27.9123  28.3418  28.3458  28.4095  28.4132  28.4250
 28.4299  28.5198  28.5238  28.5395  28.5471  28.5517  28.5562  28.6164
 28.6173  28.7222  28.7347  47.9558  48.0125  66.7631  66.7823 127.8820
127.8850 127.9384 127.9493 127.9626 127.9743 151.6878 151.7015 289.7390
289.7484 289.8639 289.8756 289.9676 289.98221020.76161020.83341901.8524
********
 --------------------------------------------------------------

          Ground-State Mulliken Net Atomic Charges

     Atom                 Charge (a.u.)
  ----------------------------------------
      1 C                    -1.926774
      2 C                     1.226032
      3 C                     0.369658
      4 C                    -1.076736
      5 C                     0.419951
      6 C                     1.216100
      7 F                    -0.067161
      8 Br                   -0.133843
      9 I                     0.095513
     10 F                    -0.080197
     11 I                     0.092208
     12 Br                   -0.134752
  ----------------------------------------
  Sum of atomic charges =     0.000000

 -----------------------------------------------------------------
                    Cartesian Multipole Moments
 -----------------------------------------------------------------
    Charge (ESU x 10^10)
                 0.0000
    Dipole Moment (Debye)
         X       0.2673      Y       0.0000      Z       0.1642
       Tot       0.3137
    Quadrupole Moments (Debye-Ang)
        XX    -136.1906     XY       0.0000     YY    -137.5385
        XZ      -5.2528     YZ      -0.0000     ZZ    -130.1181
    Octopole Moments (Debye-Ang^2)
       XXX    -589.5738    XXY       0.0000    XYY    -202.2241
       YYY       0.0000    XXZ    -136.2439    XYZ       0.0000
       YYZ    -116.6141    XZZ    -196.5325    YZZ       0.0000
       ZZZ    -317.1210
    Hexadecapole Moments (Debye-Ang^3)
      XXXX   -4723.6903   XXXY      -0.0000   XXYY    -864.6173
      XYYY      -0.0000   YYYY    -170.6384   XXXZ    -133.9648
      XXYZ       0.0000   XYYZ      23.7654   YYYZ      -0.0000
      XXZZ   -1643.2125   XYZZ      -0.0000   YYZZ    -890.6214
      XZZZ      76.7248   YZZZ      -0.0000   ZZZZ   -4650.3635
 -----------------------------------------------------------------
 Calculating analytic gradient of the SCF energy
 Gradient of SCF Energy
            1           2           3           4           5           6
    1   0.0000130   0.0000478  -0.0001736   0.0002520  -0.0000589   0.0000305
    2  -0.0000000   0.0000000  -0.0000000   0.0000000  -0.0000000   0.0000000
    3  -0.0000491   0.0000164  -0.0001231   0.0001875  -0.0001011   0.0000869
            7           8           9          10          11          12
    1   0.0000024  -0.0000223   0.0000267  -0.0001243  -0.0000496   0.0000563
    2   0.0000000  -0.0000000  -0.0000000   0.0000000   0.0000000   0.0000000
    3   0.0000071  -0.0000034   0.0000464  -0.0000713   0.0000170  -0.0000133
 Max gradient component =       2.520E-04
 RMS gradient           =       7.478E-05
 Gradient time:  CPU 78.60 s  wall 13.21 s
 Geometry Optimization Parameters
   NAtoms,    NIC,     NZ,  NCons,   NDum,   NFix, NCnnct, MaxDiis
       12      78      12       0       0       0       0       0

 Cartesian Hessian Update
 Hessian updated using BFGS update


** GEOMETRY OPTIMIZATION IN DELOCALIZED INTERNAL COORDINATES **
   Searching for a Minimum

   Optimization Cycle:   5

                       Coordinates (Angstroms)
     ATOM                X               Y               Z
      1  C         0.0161041101    0.0000000000    0.0095580135
      2  C        -0.0075319069    0.0000000000    1.4025284006
      3  C         1.2023249550    0.0000000000    2.1070159806
      4  C         2.3930805608    0.0000000000    1.3819571668
      5  C         2.4260248537    0.0000000000   -0.0114215244
      6  C         1.2108348731    0.0000000000   -0.7070149423
      7  F        -1.1419826580    0.0000000000   -0.6582852291
      8  Br       -1.7002268505    0.0000000000    2.2540624365
      9  I         1.2987732825    0.0000000000    4.2184565467
     10  F         3.5528025515    0.0000000000    2.0521975442
     11  I         4.3071103476    0.0000000000   -0.9865307801
     12  Br        1.1011531093    0.0000000000   -2.5994536129
   Point Group: c1    Number of degrees of freedom:    30


   Energy is -19415.725169482

 Hessian updated using BFGS update

 17 Hessian modes will be used to form the next step
  Hessian Eigenvalues:
     0.126973    0.129290    0.200994    0.202529    0.217976    0.244528
     0.249464    0.273547    0.309833    0.419372    0.447431    0.464291
     0.464453    0.475692    0.489873    0.572681    0.580809

 Minimum search - taking simple RFO step
 Searching for Lamda that Minimizes Along All modes
 Value Taken    Lamda =   0.00000000
 Step Taken.  Stepsize is  0.001089

                             Maximum     Tolerance    Cnvgd?
         Gradient           0.000153      0.000300     YES
         Displacement       0.000480      0.001200     YES
         Energy change     -0.000002      0.000001      NO


                       Distance Matrix (Angstroms)
             C (  1)   C (  2)   C (  3)   C (  4)   C (  5)   C (  6)
   C (  2)  1.393171
   C (  3)  2.409658  1.400020
   C (  4)  2.744722  2.400701  1.394134
   C (  5)  2.410012  2.814508  2.446471  1.393768
   C (  6)  1.393147  2.436102  2.814044  2.400314  1.400192
   F (  7)  1.336854  2.352431  3.625282  4.081576  3.626170  2.353322
   Br(  8)  2.825525  1.894816  2.906274  4.185180  4.707268  4.152380
   I (  9)  4.400008  3.104172  2.113642  3.040269  4.377507  4.926256
   F ( 10)  4.084191  3.619123  2.351117  1.339469  2.351202  3.619125
   I ( 11)  4.405102  4.931911  4.382890  3.045200  2.118802  3.108867
   Br( 12)  2.825646  4.152715  4.707557  4.185775  2.907438  1.895614
             F (  7)   Br(  8)   I (  9)   F ( 10)   I ( 11)
   Br(  8)  2.965368
   I (  9)  5.453430  3.585087
   F ( 10)  5.421045  5.256907  3.126232
   I ( 11)  5.458971  6.825653  6.011820  3.130950
   Br( 12)  2.966444  5.603958  6.820774  5.258179  3.588827

 Final energy is   -19415.725169481950     


 ******************************
 **  OPTIMIZATION CONVERGED  **
 ******************************

                       Coordinates (Angstroms)
     ATOM                X               Y               Z
      1  C         0.0161041101    0.0000000000    0.0095580135
      2  C        -0.0075319069    0.0000000000    1.4025284006
      3  C         1.2023249550    0.0000000000    2.1070159806
      4  C         2.3930805608    0.0000000000    1.3819571668
      5  C         2.4260248537    0.0000000000   -0.0114215244
      6  C         1.2108348731    0.0000000000   -0.7070149423
      7  F        -1.1419826580    0.0000000000   -0.6582852291
      8  Br       -1.7002268505    0.0000000000    2.2540624365
      9  I         1.2987732825    0.0000000000    4.2184565467
     10  F         3.5528025515    0.0000000000    2.0521975442
     11  I         4.3071103476    0.0000000000   -0.9865307801
     12  Br        1.1011531093    0.0000000000   -2.5994536129

Z-matrix Print:
$molecule
0 1
I 
C  1 2.113642
C  2 1.394134 1 118.722115
F  3 1.339469 2 118.637505 1 -0.000000 0
C  3 1.393768 2 122.691924 1 -180.000000 0
C  2 1.400020 1 122.827208 3 -180.000000 0
C  6 1.393171 2 119.239711 1 -180.000000 0
F  7 1.336854 6 118.999001 2 -180.000000 0
C  7 1.393147 6 121.926499 2 -0.000000 0
Br 6 1.894816 2 123.082857 1 -0.000000 0
Br 9 1.895614 7 117.637361 6 -180.000000 0
I  5 2.118802 3 118.755550 2 -180.000000 0
$end


 --------------------------------------------------------------

                    Orbital Energies (a.u.)
 --------------------------------------------------------------

 Alpha MOs
 -- Occupied --
*****************-482.8615-482.8615-176.3247-176.3246-165.7286-165.7285
********-165.7262-165.7261-165.7261 -62.5143 -62.5142 -56.3350 -56.3350
-56.3308 -56.3308 -56.3305 -56.3305 -35.8211 -35.8210 -31.3146 -31.3146
-31.3082 -31.3082 -31.3078 -31.3077 -24.7281 -24.7280 -22.9650 -22.9650
-22.9636 -22.9635 -22.9633 -22.9632 -22.9588 -22.9588 -22.9587 -22.9587
-10.3138 -10.3128 -10.2811 -10.2810 -10.2708 -10.2706  -8.7231  -8.7230
 -6.5555  -6.5554  -6.5414  -6.5413  -6.5405  -6.5405  -6.3703  -6.3703
 -4.7835  -4.7835  -4.7678  -4.7678  -4.7670  -4.7670  -2.6661  -2.6661
 -2.6623  -2.6623  -2.6617  -2.6616  -2.6504  -2.6504  -2.6504  -2.6504
 -2.0492  -2.0492  -2.0444  -2.0444  -2.0438  -2.0438  -2.0303  -2.0302
 -2.0302  -2.0301  -1.2733  -1.2729  -0.9373  -0.8715  -0.8357  -0.7861
 -0.7843  -0.6926  -0.6903  -0.6579  -0.6235  -0.5850  -0.5781  -0.5587
 -0.5213  -0.5079  -0.4681  -0.4624  -0.4421  -0.4297  -0.4282  -0.4224
 -0.3814  -0.3785  -0.3365  -0.3309  -0.3239  -0.3159  -0.2997  -0.2846
 -0.2786  -0.2676  -0.2638
 -- Virtual --
 -0.0969  -0.0743  -0.0620  -0.0513  -0.0382  -0.0084  -0.0045   0.0218
  0.0237   0.0390   0.0409   0.0540   0.0576   0.0601   0.0657   0.0730
  0.0802   0.0845   0.0852   0.0879   0.1047   0.1056   0.1107   0.1124
  0.1176   0.1236   0.1398   0.1440   0.1578   0.1603   0.1659   0.1735
  0.1772   0.1833   0.1925   0.1959   0.2012   0.2091   0.2151   0.2283
  0.2386   0.2447   0.2470   0.2495   0.2511   0.2560   0.2750   0.2864
  0.2886   0.3053   0.3333   0.3341   0.3350   0.3590   0.3792   0.3811
  0.3885   0.3896   0.3968   0.4027   0.4107   0.4140   0.4168   0.4174
  0.4218   0.4332   0.4354   0.4440   0.4634   0.4663   0.4858   0.4958
  0.4974   0.5115   0.5222   0.5279   0.5359   0.5447   0.5457   0.5489
  0.5582   0.5739   0.5795   0.5845   0.6122   0.6188   0.6244   0.6480
  0.6564   0.6742   0.6799   0.6896   0.6964   0.7055   0.7079   0.7385
  0.7740   0.7942   0.7993   0.8266   0.8287   0.8463   0.8551   0.8653
  0.9310   0.9373   0.9532   0.9635   0.9908   1.0013   1.0536   1.0659
  1.0709   1.0996   1.1047   1.1504   1.1716   1.1983   1.2296   1.2906
  1.2919   1.3334   1.3387   1.3528   1.4007   1.4215   1.4321   1.4336
  1.4414   1.4452   1.4587   1.4631   1.4964   1.5027   1.5334   1.5642
  1.6073   1.6116   1.7029   1.7235   1.7363   1.7567   1.8066   1.8098
  1.8309   1.8448   1.8880   2.0026   2.0035   2.0306   2.0314   2.0315
  2.0709   2.1303   2.1436   2.1858   2.2318   2.2367   2.2483   2.2668
  2.3023   2.3150   2.3795   2.4396   2.5592   2.6824   2.7047   2.7871
  2.7938   2.8211   2.9024   3.0176   3.0330   3.0656   3.0687   3.1222
  3.1702   3.3698   3.3877   3.6255   3.7344   3.7511   3.7557   3.7887
  3.7958   3.9393   3.9462   3.9533   3.9579   3.9638   3.9820   3.9865
  3.9889   4.0070   4.0178   4.0180   4.0350   4.0481   4.0673   4.0680
  4.1025   4.1047   4.1439   4.1596   4.2548   4.2564   4.2807   4.2883
  4.4033   4.4047   4.4756   4.5329   4.8118   4.8175   4.8572   6.0029
  6.0096   6.0949   6.1182   6.1324   6.1676   6.2890   6.3132   6.4279
  6.4545   6.6383   6.7135   6.7638   6.7788   7.5434   7.5530   7.6700
  7.6770   7.7473   7.7616  23.2513  23.7706  23.7854  23.9399  23.9481
 24.0382  27.8979  27.9123  28.3418  28.3458  28.4095  28.4132  28.4250
 28.4299  28.5198  28.5238  28.5395  28.5471  28.5517  28.5562  28.6164
 28.6173  28.7222  28.7347  47.9558  48.0125  66.7631  66.7823 127.8820
127.8850 127.9384 127.9493 127.9626 127.9743 151.6878 151.7015 289.7390
289.7484 289.8639 289.8756 289.9676 289.98221020.76161020.83341901.8524
********
 --------------------------------------------------------------

          Ground-State Mulliken Net Atomic Charges

     Atom                 Charge (a.u.)
  ----------------------------------------
      1 C                    -1.926774
      2 C                     1.226032
      3 C                     0.369658
      4 C                    -1.076736
      5 C                     0.419951
      6 C                     1.216100
      7 F                    -0.067161
      8 Br                   -0.133843
      9 I                     0.095513
     10 F                    -0.080197
     11 I                     0.092208
     12 Br                   -0.134752
  ----------------------------------------
  Sum of atomic charges =     0.000000

 -----------------------------------------------------------------
                    Cartesian Multipole Moments
 -----------------------------------------------------------------
    Charge (ESU x 10^10)
                 0.0000
    Dipole Moment (Debye)
         X       0.2673      Y       0.0000      Z       0.1642
       Tot       0.3137
    Quadrupole Moments (Debye-Ang)
        XX    -136.1906     XY       0.0000     YY    -137.5385
        XZ      -5.2528     YZ      -0.0000     ZZ    -130.1181
    Octopole Moments (Debye-Ang^2)
       XXX    -589.5738    XXY       0.0000    XYY    -202.2241
       YYY       0.0000    XXZ    -136.2439    XYZ       0.0000
       YYZ    -116.6141    XZZ    -196.5325    YZZ       0.0000
       ZZZ    -317.1210
    Hexadecapole Moments (Debye-Ang^3)
      XXXX   -4723.6903   XXXY      -0.0000   XXYY    -864.6173
      XYYY      -0.0000   YYYY    -170.6384   XXXZ    -133.9648
      XXYZ       0.0000   XYYZ      23.7654   YYYZ      -0.0000
      XXZZ   -1643.2125   XYZZ      -0.0000   YYZZ    -890.6214
      XZZZ      76.7248   YZZZ      -0.0000   ZZZZ   -4650.3635
 -----------------------------------------------------------------
Archival summary:
1\1\february\OPT\ProcedureUnspecified\BasisUnspecified\2r226\taweetha\MonDec210:33:432019MonDec210:33:432019\0\\#,OPT,ProcedureUnspecified,BasisUnspecified,\\0,1\I\C,1,2.11364\C,2,1.39413,1,118.722\F,3,1.33947,2,118.638,1,-0,0\C,3,1.39377,2,122.692,1,-180,0\C,2,1.40002,1,122.827,3,-180,0\C,6,1.39317,2,119.24,1,-180,0\F,7,1.33685,6,118.999,2,-180,0\C,7,1.39315,6,121.926,2,-0,0\Br,6,1.89482,2,123.083,1,-0,0\Br,9,1.89561,7,117.637,6,-180,0\I,5,2.1188,3,118.756,2,-180,0\\\@

 Total job time:  245.04s(wall), 1361.28s(cpu) 
 Mon Dec  2 10:33:43 2019

        *************************************************************
        *                                                           *
        *  Thank you very much for using Q-Chem.  Have a nice day.  *
        *                                                           *
        *************************************************************


 
User input: 2 of 2 
 
                  Welcome to Q-Chem
     A Quantum Leap Into The Future Of Chemistry


 Q-Chem 5.2 (devel), Q-Chem, Inc., Pleasanton, CA (2019)

 Yihan Shao,  Zhengting Gan,  E. Epifanovsky,  A. T. B. Gilbert,  M. Wormit,  
 J. Kussmann,  A. W. Lange,  A. Behn,  Jia Deng,  Xintian Feng,  D. Ghosh,  
 M. Goldey,  P. R. Horn,  L. D. Jacobson,  I. Kaliman,  T. Kus,  A. Landau,  
 Jie Liu,  E. I. Proynov,  R. M. Richard,  R. P. Steele,  E. J. Sundstrom,  
 H. L. Woodcock III,  P. M. Zimmerman,  D. Zuev,  B. Albrecht,  E. Alguire,  
 S. A. Baeppler,  D. Barton,  Z. Benda,  Y. A. Bernard,  E. J. Berquist,  
 K. B. Bravaya,  H. Burton,  D. Casanova,  Chun-Min Chang,  Yunqing Chen,  
 A. Chien,  K. D. Closser,  M. P. Coons,  S. Coriani,  S. Dasgupta,  
 A. L. Dempwolff,  M. Diedenhofen,  Hainam Do,  R. G. Edgar,  Po-Tung Fang,  
 S. Faraji,  S. Fatehi,  Qingguo Feng,  K. D. Fenk,  J. Fosso-Tande,  
 J. Gayvert,  Qinghui Ge,  A. Ghysels,  G. Gidofalvi,  J. Gomes,  
 J. Gonthier,  A. Gunina,  D. Hait,  M. W. D. Hanson-Heine,  
 P. H. P. Harbach,  A. W. Hauser,  M. F. Herbst,  J. E. Herr,  
 E. G. Hohenstein,  Z. C. Holden,  Kerwin Hui,  B. C. Huynh,  T.-C. Jagau,  
 Hyunjun Ji,  B. Kaduk,  K. Khistyaev,  Jaehoon Kim,  P. Klunzinger,  K. Koh,  
 D. Kosenkov,  L. Koulias,  T. Kowalczyk,  C. M. Krauter,  A. Kunitsa,  
 Ka Un Lao,  A. Laurent,  K. V. Lawler,  Joonho Lee,  D. Lefrancois,  
 S. Lehtola,  D. S. Levine,  Yi-Pei Li,  You-Sheng Lin,  Fenglai Liu,  
 E. Livshits,  A. Luenser,  P. Manohar,  E. Mansoor,  S. F. Manzer,  
 Shan-Ping Mao,  Yuezhi Mao,  N. Mardirossian,  A. V. Marenich,  
 T. Markovich,  L. A. Martinez-Martinez,  S. A. Maurer,  N. J. Mayhall,  
 S. C. McKenzie,  J.-M. Mewes,  P. Morgante,  A. F. Morrison,  
 J. W. Mullinax,  K. Nanda,  T. S. Nguyen-Beck,  R. Olivares-Amaya,  
 J. A. Parkhill,  Zheng Pei,  T. M. Perrine,  F. Plasser,  P. Pokhilko,  
 S. Prager,  A. Prociuk,  E. Ramos,  D. R. Rehn,  F. Rob,  M. Scheurer,  
 M. Schneider,  N. Sergueev,  S. M. Sharada,  S. Sharma,  D. W. Small,  
 T. Stauch,  T. Stein,  Yu-Chuan Su,  A. J. W. Thom,  A. Tkatchenko,  
 T. Tsuchimochi,  N. M. Tubman,  L. Vogt,  M. L. Vidal,  O. Vydrov,  
 M. A. Watson,  J. Wenzel,  M. de Wergifosse,  T. A. Wesolowski,  A. White,  
 J. Witte,  A. Yamada,  Jun Yang,  K. Yao,  S. Yeganeh,  S. R. Yost,  
 Zhi-Qiang You,  A. Zech,  Igor Ying Zhang,  Xing Zhang,  Yan Zhao,  
 Ying Zhu,  B. R. Brooks,  G. K. L. Chan,  C. J. Cramer,  M. S. Gordon,  
 W. J. Hehre,  A. Klamt,  M. W. Schmidt,  C. D. Sherrill,  D. G. Truhlar,  
 A. Aspuru-Guzik,  R. Baer,  A. T. Bell,  N. A. Besley,  Jeng-Da Chai,  
 A. E. DePrince, III,  R. A. DiStasio Jr.,  A. Dreuw,  B. D. Dunietz,  
 T. R. Furlani,  Chao-Ping Hsu,  Yousung Jung,  Jing Kong,  D. S. Lambrecht,  
 WanZhen Liang,  C. Ochsenfeld,  V. A. Rassolov,  L. V. Slipchenko,  
 J. E. Subotnik,  T. Van Voorhis,  J. M. Herbert,  A. I. Krylov,  
 P. M. W. Gill,  M. Head-Gordon

 Contributors to earlier versions of Q-Chem not listed above: 
 R. D. Adamson,  B. Austin,  J. Baker,  G. J. O. Beran,  K. Brandhorst,  
 S. T. Brown,  E. F. C. Byrd,  A. K. Chakraborty,  C.-L. Cheng,  
 Siu Hung Chien,  D. M. Chipman,  D. L. Crittenden,  H. Dachsel,  
 R. J. Doerksen,  A. D. Dutoi,  L. Fusti-Molnar,  W. A. Goddard III,  
 A. Golubeva-Zadorozhnaya,  S. R. Gwaltney,  G. Hawkins,  A. Heyden,  
 S. Hirata,  G. Kedziora,  F. J. Keil,  C. Kelley,  Jihan Kim,  R. A. King,  
 R. Z. Khaliullin,  P. P. Korambath,  W. Kurlancheek,  A. M. Lee,  M. S. Lee,  
 S. V. Levchenko,  Ching Yeh Lin,  D. Liotard,  R. C. Lochan,  I. Lotan,  
 P. E. Maslen,  N. Nair,  D. P. O'Neill,  D. Neuhauser,  E. Neuscamman,  
 C. M. Oana,  R. Olson,  B. Peters,  R. Peverati,  P. A. Pieniazek,  
 Y. M. Rhee,  J. Ritchie,  M. A. Rohrdanz,  E. Rosta,  N. J. Russ,  
 H. F. Schaefer III,  N. E. Schultz,  N. Shenvi,  A. C. Simmonett,  A. Sodt,  
 D. Stuck,  K. S. Thanthiriwatte,  V. Vanovschi,  Tao Wang,  A. Warshel,  
 C. F. Williams,  Q. Wu,  X. Xu,  W. Zhang

 Please cite Q-Chem as follows:
 Y. Shao et al., Mol. Phys. 113, 184-215 (2015)
 DOI: 10.1080/00268976.2014.952696

 Q-Chem 5.2.1 for Intel X86 EM64T Linux

 Parts of Q-Chem use Armadillo 8.300.2 (Tropical Shenanigans).
 http://arma.sourceforge.net/

 Q-Chem begins on Mon Dec  2 10:33:43 2019  

Host: 
0

     Scratch files written to /scratch/taweetham/qchem2683//
NAlpha2: 230
NElect   230
Mult     1
The previous job contains 0 fragments, simply inherited here

Checking the input file for inconsistencies... 	...done.

--------------------------------------------------------------
User input:
--------------------------------------------------------------

$MOLECULE
READ
$END

$REM
   JOB_TYPE 	FREQUENCY
   BASIS 	6-311++G**
   METHOD	B3LYP	
$END


--------------------------------------------------------------
 ----------------------------------------------------------------
             Standard Nuclear Orientation (Angstroms)
    I     Atom           X                Y                Z
 ----------------------------------------------------------------
    1      C      -0.0025001969    -1.6942514456     0.0000000000
    2      C      -1.2200547042    -1.0171353680    -0.0000000000
    3      C      -1.2239655733     0.3828793040    -0.0000000000
    4      C      -0.0000647853     1.0504690414    -0.0000000000
    5      C       1.2225045580     0.3812054877     0.0000000000
    6      C       1.2160461466    -1.0189713515     0.0000000000
    7      F      -0.0043821470    -3.0311044732     0.0000000000
    8      Br     -2.8047913596    -2.0558538665    -0.0000000000
    9      I      -3.0032725997     1.5237342683    -0.0000000000
   10      F       0.0005611592     2.3899379166    -0.0000000000
   11      I       3.0085472628     1.5211055502     0.0000000000
   12      Br      2.7991639047    -2.0616085729     0.0000000000
 ----------------------------------------------------------------
 Molecular Point Group                 Cs    NOp =  2
 Largest Abelian Subgroup              Cs    NOp =  2
 Nuclear Repulsion Energy =        2947.89416483 hartrees
 There are      115 alpha and      115 beta electrons
 Requested basis set is 6-311++G(d,p)
 There are 134 shells and 396 basis functions

 Total QAlloc Memory Limit   2000 MB
 Mega-Array Size       188 MB
 MEM_STATIC part       192 MB

                       Distance Matrix (Angstroms)
             C (  1)   C (  2)   C (  3)   C (  4)   C (  5)   C (  6)
   C (  2)  1.393171
   C (  3)  2.409658  1.400020
   C (  4)  2.744722  2.400701  1.394134
   C (  5)  2.410012  2.814508  2.446471  1.393768
   C (  6)  1.393147  2.436102  2.814044  2.400314  1.400192
   F (  7)  1.336854  2.352431  3.625282  4.081576  3.626170  2.353322
   Br(  8)  2.825525  1.894816  2.906274  4.185180  4.707268  4.152380
   I (  9)  4.400008  3.104172  2.113642  3.040269  4.377507  4.926256
   F ( 10)  4.084191  3.619123  2.351117  1.339469  2.351202  3.619125
   I ( 11)  4.405102  4.931911  4.382890  3.045200  2.118802  3.108867
   Br( 12)  2.825646  4.152715  4.707557  4.185775  2.907438  1.895614
             F (  7)   Br(  8)   I (  9)   F ( 10)   I ( 11)
   Br(  8)  2.965368
   I (  9)  5.453430  3.585087
   F ( 10)  5.421045  5.256907  3.126232
   I ( 11)  5.458971  6.825653  6.011820  3.130950
   Br( 12)  2.966444  5.603958  6.820774  5.258179  3.588827

 A cutoff of  1.0D-11 yielded   5586 shell pairs
 There are     54105 function pairs (     60138 Cartesian)
 Smallest overlap matrix eigenvalue = 1.04E-06

 Q-Chem warning in module stvman/mkSTV.C, line 318:

 Overlap eigenvalue is smaller than square root of threshold
 Use THRESH >= 12 to get rid of this warning

 Guess from superposition of atomic densities
 Warning:  Energy on first SCF cycle will be non-variational
 SAD guess density has 230.000000 electrons

 -----------------------------------------------------------------------
  General SCF calculation program by
  Eric Jon Sundstrom, Paul Horn, Yuezhi Mao, Dmitri Zuev, Alec White,
  David Stuck, Shaama M.S., Shane Yost, Joonho Lee, David Small,
  Daniel Levine, Susi Lehtola, Hugh Burton, Evgeny Epifanovsky,
  Bang C. Huynh
 -----------------------------------------------------------------------
 Exchange:     0.2000 Hartree-Fock + 0.0800 Slater + 0.7200 B88
 Correlation:  0.1900 VWN1RPA + 0.8100 LYP
 Using SG-1 standard quadrature grid
 using 6 threads for integral computing
 -------------------------------------------------------
 OpenMP Integral computing Module                
 Release: version 2.0, May 2017, Q-Chem Inc. Pleasanton 
 -------------------------------------------------------
 A restricted SCF calculation will be
 performed using DIIS
 SCF converges when DIIS error is below 1.0e-08
 ---------------------------------------
  Cycle       Energy         DIIS error
 ---------------------------------------
    1  -19418.0258831041      2.93e-02  
    2  -19415.6726753291      2.16e-03  
    3  -19415.6312738416      2.55e-03  
    4  -19415.7145708167      7.01e-04  
    5  -19415.7246652366      2.50e-04  
    6  -19415.7256052844      6.95e-05  
    7  -19415.7256664901      1.34e-05  
    8  -19415.7256684768      7.26e-06  
    9  -19415.7256695180      1.86e-06  
   10  -19415.7256695753      3.67e-07  
   11  -19415.7256695767      1.41e-07  
   12  -19415.7256695768      8.14e-08  
   13  -19415.7256695772      2.47e-08  
   14  -19415.7256695785      5.66e-09  Convergence criterion met
 ---------------------------------------
 SCF time:   CPU 244.04s  wall 45.00s 
 SCF   energy in the final basis set =   -19415.7256695785
 Total energy in the final basis set =   -19415.7256695785

 --------------------------------------------------------------
             Orbital Energies (a.u.) and Symmetries
 --------------------------------------------------------------

 Alpha MOs, Restricted
 -- Occupied --                  
*******-1165.89 -482.86 -482.86 -176.32 -176.32 -165.73 -165.73
  1 A'    2 A'    3 A'    4 A'    5 A'    6 A'    7 A'    8 A'                 
-165.73 -165.73 -165.73 -165.73  -62.51  -62.51  -56.34  -56.33
  1 A"    2 A"    9 A'   10 A'   11 A'   12 A'   13 A'   14 A'                 
-56.331 -56.331 -56.330 -56.330 -35.821 -35.821 -31.315 -31.315
  3 A"    4 A"   15 A'   16 A'   17 A'   18 A'   19 A'   20 A'                 
-31.308 -31.308 -31.308 -31.308 -24.728 -24.728 -22.965 -22.965
  5 A"    6 A"   21 A'   22 A'   23 A'   24 A'   25 A'   26 A'                 
-22.963 -22.963 -22.963 -22.963 -22.959 -22.959 -22.959 -22.959
  7 A"    8 A"   27 A'   28 A'   29 A'   30 A'    9 A"   10 A"                 
-10.314 -10.313 -10.281 -10.281 -10.271 -10.271  -8.723  -8.723
 31 A'   32 A'   33 A'   34 A'   35 A'   36 A'   37 A'   38 A'                 
 -6.555  -6.555  -6.541  -6.541  -6.540  -6.540  -6.370  -6.370
 39 A'   40 A'   11 A"   12 A"   41 A'   42 A'   43 A'   44 A'                 
 -4.783  -4.783  -4.768  -4.768  -4.767  -4.767  -2.666  -2.666
 45 A'   46 A'   13 A"   14 A"   47 A'   48 A'   49 A'   50 A'                 
 -2.662  -2.662  -2.662  -2.662  -2.650  -2.650  -2.650  -2.650
 15 A"   16 A"   51 A'   52 A'   53 A'   54 A'   17 A"   18 A"                 
 -2.049  -2.049  -2.045  -2.044  -2.044  -2.044  -2.030  -2.030
 55 A'   56 A'   19 A"   20 A"   57 A'   58 A'   59 A'   60 A'                 
 -2.030  -2.030  -1.273  -1.273  -0.937  -0.871  -0.836  -0.786
 21 A"   22 A"   61 A'   62 A'   63 A'   64 A'   65 A'   66 A'                 
 -0.784  -0.693  -0.690  -0.658  -0.623  -0.585  -0.578  -0.559
 67 A'   68 A'   69 A'   70 A'   71 A'   72 A'   73 A'   74 A'                 
 -0.521  -0.508  -0.468  -0.462  -0.442  -0.430  -0.428  -0.422
 23 A"   24 A"   75 A'   76 A'   77 A'   78 A'   79 A'   25 A"                 
 -0.381  -0.378  -0.336  -0.331  -0.324  -0.316  -0.300  -0.285
 26 A"   80 A'   27 A"   81 A'   82 A'   28 A"   29 A"   83 A'                 
 -0.279  -0.268  -0.264
 84 A'   30 A"   31 A"                                                         
 -- Virtual --                   
 -0.097  -0.074  -0.062  -0.051  -0.038  -0.008  -0.004   0.022
 85 A'   32 A"   86 A'   33 A"   87 A'   88 A'   89 A'   90 A'                 
  0.024   0.039   0.041   0.054   0.058   0.060   0.066   0.073
 91 A'   34 A"   92 A'   93 A'   94 A'   35 A"   95 A'   36 A"                 
  0.080   0.084   0.085   0.088   0.105   0.106   0.111   0.113
 96 A'   37 A"   97 A'   98 A'   38 A"   99 A'  100 A'   39 A"                 
  0.118   0.124   0.140   0.144   0.158   0.160   0.166   0.174
 40 A"  101 A'  102 A'  103 A'   41 A"  104 A'  105 A'  106 A'                 
  0.177   0.183   0.193   0.196   0.201   0.209   0.215   0.228
107 A'   42 A"  108 A'  109 A'  110 A'  111 A'  112 A'  113 A'                 
  0.239   0.244   0.247   0.250   0.251   0.256   0.275   0.286
114 A'   43 A"   44 A"  115 A'  116 A'  117 A'  118 A'   45 A"                 
  0.289   0.305   0.333   0.334   0.335   0.359   0.379   0.380
119 A'  120 A'  121 A'   46 A"  122 A'  123 A'  124 A'  125 A'                 
  0.388   0.390   0.397   0.403   0.411   0.414   0.417   0.417
 47 A"  126 A'  127 A'  128 A'   48 A"  129 A'   49 A"  130 A'                 
  0.422   0.433   0.436   0.444   0.463   0.466   0.486   0.496
 50 A"  131 A'  132 A'   51 A"   52 A"  133 A'  134 A'   53 A"                 
  0.497   0.512   0.522   0.528   0.536   0.545   0.546   0.549
135 A'  136 A'   54 A"  137 A'   55 A"  138 A'   56 A"  139 A'                 
  0.558   0.574   0.579   0.584   0.612   0.619   0.624   0.648
 57 A"  140 A'  141 A'   58 A"   59 A"  142 A'  143 A'   60 A"                 
  0.656   0.674   0.680   0.690   0.697   0.705   0.708   0.738
144 A'  145 A'  146 A'  147 A'  148 A'  149 A'   61 A"  150 A'                 
  0.774   0.794   0.799   0.827   0.829   0.846   0.855   0.865
151 A'  152 A'  153 A'  154 A'  155 A'  156 A'   62 A"  157 A'                 
  0.931   0.937   0.953   0.963   0.991   1.001   1.054   1.066
 63 A"  158 A'  159 A'  160 A'  161 A'  162 A'  163 A'  164 A'                 
  1.071   1.100   1.104   1.150   1.172   1.198   1.230   1.290
 64 A"  165 A'  166 A'   65 A"   66 A"   67 A"   68 A"  167 A'                 
  1.292   1.333   1.339   1.353   1.401   1.422   1.432   1.434
168 A'   69 A"  169 A'   70 A"   71 A"  170 A'  171 A'   72 A"                 
  1.441   1.446   1.459   1.464   1.496   1.503   1.534   1.564
172 A'  173 A'  174 A'  175 A'  176 A'  177 A'  178 A'  179 A'                 
  1.607   1.612   1.703   1.724   1.736   1.757   1.807   1.810
180 A'  181 A'   73 A"   74 A"  182 A'  183 A'  184 A'  185 A'                 
  1.831   1.845   1.888   2.002   2.003   2.030   2.031   2.032
 75 A"   76 A"   77 A"   78 A"  186 A'  187 A'   79 A"  188 A'                 
  2.071   2.130   2.143   2.185   2.232   2.237   2.248   2.267
189 A'  190 A'  191 A'  192 A'  193 A'  194 A'   80 A"  195 A'                 
  2.302   2.315   2.379   2.440   2.559   2.682   2.705   2.787
196 A'  197 A'  198 A'  199 A'   81 A"   82 A"   83 A"   84 A"                 
  2.794   2.821   2.903   3.018   3.033   3.066   3.069   3.122
200 A'   85 A"  201 A'  202 A'   86 A"  203 A'  204 A'  205 A'                 
  3.170   3.370   3.388   3.626   3.734   3.751   3.756   3.789
206 A'  207 A'  208 A'  209 A'  210 A'   87 A"   88 A"  211 A'                 
  3.796   3.939   3.946   3.953   3.958   3.964   3.982   3.987
212 A'  213 A'   89 A"   90 A"   91 A"   92 A"   93 A"  214 A'                 
  3.989   4.007   4.018   4.019   4.035   4.048   4.068   4.068
 94 A"   95 A"   96 A"  215 A'  216 A'  217 A'   97 A"  218 A'                 
  4.103   4.105   4.144   4.160   4.255   4.257   4.281   4.288
 98 A"  219 A'  220 A'  221 A'  222 A'  223 A'  224 A'  225 A'                 
  4.403   4.405   4.476   4.533   4.812   4.818   4.857   6.003
226 A'  227 A'  228 A'  229 A'  230 A'  231 A'  232 A'   99 A"                 
  6.010   6.095   6.119   6.132   6.168   6.289   6.313   6.428
100 A"  233 A'  234 A'  235 A'  236 A'  101 A"  102 A"  237 A'                 
  6.455   6.638   6.714   6.764   6.779   7.543   7.553   7.669
238 A'  239 A'  240 A'  241 A'  242 A'  103 A"  104 A"  243 A'                 
  7.676   7.747   7.761  23.251  23.771  23.785  23.940  23.948
244 A'  245 A'  246 A'  247 A'  248 A'  249 A'  250 A'  251 A'                 
 24.038  27.898  27.912  28.342  28.346  28.409  28.413  28.425
252 A'  253 A'  254 A'  105 A"  106 A"  255 A'  256 A'  257 A'                 
 28.430  28.520  28.524  28.540  28.547  28.552  28.556  28.617
258 A'  107 A"  108 A"  259 A'  109 A"  260 A'  110 A"  261 A'                 
 28.617  28.722  28.735  47.956  48.013  66.763  66.782 127.882
262 A'  263 A'  264 A'  265 A'  266 A'  267 A'  268 A'  111 A"                 
127.885 127.939 127.949 127.963 127.974 151.688 151.702 289.739
112 A"  269 A'  270 A'  271 A'  272 A'  273 A'  274 A'  113 A"                 
289.748 289.864 289.876 289.968 289.9821020.7621020.8331901.852
114 A"  275 A'  276 A'  277 A'  278 A'  279 A'  280 A'  281 A'                 
*******
282 A'                                                                         

 Beta MOs, Restricted
 -- Occupied --                  
*******-1165.89 -482.86 -482.86 -176.32 -176.32 -165.73 -165.73
  1 A'    2 A'    3 A'    4 A'    5 A'    6 A'    7 A'    8 A'                 
-165.73 -165.73 -165.73 -165.73  -62.51  -62.51  -56.34  -56.33
  1 A"    2 A"    9 A'   10 A'   11 A'   12 A'   13 A'   14 A'                 
-56.331 -56.331 -56.330 -56.330 -35.821 -35.821 -31.315 -31.315
  3 A"    4 A"   15 A'   16 A'   17 A'   18 A'   19 A'   20 A'                 
-31.308 -31.308 -31.308 -31.308 -24.728 -24.728 -22.965 -22.965
  5 A"    6 A"   21 A'   22 A'   23 A'   24 A'   25 A'   26 A'                 
-22.963 -22.963 -22.963 -22.963 -22.959 -22.959 -22.959 -22.959
  7 A"    8 A"   27 A'   28 A'   29 A'   30 A'    9 A"   10 A"                 
-10.314 -10.313 -10.281 -10.281 -10.271 -10.271  -8.723  -8.723
 31 A'   32 A'   33 A'   34 A'   35 A'   36 A'   37 A'   38 A'                 
 -6.555  -6.555  -6.541  -6.541  -6.540  -6.540  -6.370  -6.370
 39 A'   40 A'   11 A"   12 A"   41 A'   42 A'   43 A'   44 A'                 
 -4.783  -4.783  -4.768  -4.768  -4.767  -4.767  -2.666  -2.666
 45 A'   46 A'   13 A"   14 A"   47 A'   48 A'   49 A'   50 A'                 
 -2.662  -2.662  -2.662  -2.662  -2.650  -2.650  -2.650  -2.650
 15 A"   16 A"   51 A'   52 A'   53 A'   54 A'   17 A"   18 A"                 
 -2.049  -2.049  -2.045  -2.044  -2.044  -2.044  -2.030  -2.030
 55 A'   56 A'   19 A"   20 A"   57 A'   58 A'   59 A'   60 A'                 
 -2.030  -2.030  -1.273  -1.273  -0.937  -0.871  -0.836  -0.786
 21 A"   22 A"   61 A'   62 A'   63 A'   64 A'   65 A'   66 A'                 
 -0.784  -0.693  -0.690  -0.658  -0.623  -0.585  -0.578  -0.559
 67 A'   68 A'   69 A'   70 A'   71 A'   72 A'   73 A'   74 A'                 
 -0.521  -0.508  -0.468  -0.462  -0.442  -0.430  -0.428  -0.422
 23 A"   24 A"   75 A'   76 A'   77 A'   78 A'   79 A'   25 A"                 
 -0.381  -0.378  -0.336  -0.331  -0.324  -0.316  -0.300  -0.285
 26 A"   80 A'   27 A"   81 A'   82 A'   28 A"   29 A"   83 A'                 
 -0.279  -0.268  -0.264
 84 A'   30 A"   31 A"                                                         
 -- Virtual --                   
 -0.097  -0.074  -0.062  -0.051  -0.038  -0.008  -0.004   0.022
 85 A'   32 A"   86 A'   33 A"   87 A'   88 A'   89 A'   90 A'                 
  0.024   0.039   0.041   0.054   0.058   0.060   0.066   0.073
 91 A'   34 A"   92 A'   93 A'   94 A'   35 A"   95 A'   36 A"                 
  0.080   0.084   0.085   0.088   0.105   0.106   0.111   0.113
 96 A'   37 A"   97 A'   98 A'   38 A"   99 A'  100 A'   39 A"                 
  0.118   0.124   0.140   0.144   0.158   0.160   0.166   0.174
 40 A"  101 A'  102 A'  103 A'   41 A"  104 A'  105 A'  106 A'                 
  0.177   0.183   0.193   0.196   0.201   0.209   0.215   0.228
107 A'   42 A"  108 A'  109 A'  110 A'  111 A'  112 A'  113 A'                 
  0.239   0.244   0.247   0.250   0.251   0.256   0.275   0.286
114 A'   43 A"   44 A"  115 A'  116 A'  117 A'  118 A'   45 A"                 
  0.289   0.305   0.333   0.334   0.335   0.359   0.379   0.380
119 A'  120 A'  121 A'   46 A"  122 A'  123 A'  124 A'  125 A'                 
  0.388   0.390   0.397   0.403   0.411   0.414   0.417   0.417
 47 A"  126 A'  127 A'  128 A'   48 A"  129 A'   49 A"  130 A'                 
  0.422   0.433   0.436   0.444   0.463   0.466   0.486   0.496
 50 A"  131 A'  132 A'   51 A"   52 A"  133 A'  134 A'   53 A"                 
  0.497   0.512   0.522   0.528   0.536   0.545   0.546   0.549
135 A'  136 A'   54 A"  137 A'   55 A"  138 A'   56 A"  139 A'                 
  0.558   0.574   0.579   0.584   0.612   0.619   0.624   0.648
 57 A"  140 A'  141 A'   58 A"   59 A"  142 A'  143 A'   60 A"                 
  0.656   0.674   0.680   0.690   0.697   0.705   0.708   0.738
144 A'  145 A'  146 A'  147 A'  148 A'  149 A'   61 A"  150 A'                 
  0.774   0.794   0.799   0.827   0.829   0.846   0.855   0.865
151 A'  152 A'  153 A'  154 A'  155 A'  156 A'   62 A"  157 A'                 
  0.931   0.937   0.953   0.963   0.991   1.001   1.054   1.066
 63 A"  158 A'  159 A'  160 A'  161 A'  162 A'  163 A'  164 A'                 
  1.071   1.100   1.104   1.150   1.172   1.198   1.230   1.290
 64 A"  165 A'  166 A'   65 A"   66 A"   67 A"   68 A"  167 A'                 
  1.292   1.333   1.339   1.353   1.401   1.422   1.432   1.434
168 A'   69 A"  169 A'   70 A"   71 A"  170 A'  171 A'   72 A"                 
  1.441   1.446   1.459   1.464   1.496   1.503   1.534   1.564
172 A'  173 A'  174 A'  175 A'  176 A'  177 A'  178 A'  179 A'                 
  1.607   1.612   1.703   1.724   1.736   1.757   1.807   1.810
180 A'  181 A'   73 A"   74 A"  182 A'  183 A'  184 A'  185 A'                 
  1.831   1.845   1.888   2.002   2.003   2.030   2.031   2.032
 75 A"   76 A"   77 A"   78 A"  186 A'  187 A'   79 A"  188 A'                 
  2.071   2.130   2.143   2.185   2.232   2.237   2.248   2.267
189 A'  190 A'  191 A'  192 A'  193 A'  194 A'   80 A"  195 A'                 
  2.302   2.315   2.379   2.440   2.559   2.682   2.705   2.787
196 A'  197 A'  198 A'  199 A'   81 A"   82 A"   83 A"   84 A"                 
  2.794   2.821   2.903   3.018   3.033   3.066   3.069   3.122
200 A'   85 A"  201 A'  202 A'   86 A"  203 A'  204 A'  205 A'                 
  3.170   3.370   3.388   3.626   3.734   3.751   3.756   3.789
206 A'  207 A'  208 A'  209 A'  210 A'   87 A"   88 A"  211 A'                 
  3.796   3.939   3.946   3.953   3.958   3.964   3.982   3.987
212 A'  213 A'   89 A"   90 A"   91 A"   92 A"   93 A"  214 A'                 
  3.989   4.007   4.018   4.019   4.035   4.048   4.068   4.068
 94 A"   95 A"   96 A"  215 A'  216 A'  217 A'   97 A"  218 A'                 
  4.103   4.105   4.144   4.160   4.255   4.257   4.281   4.288
 98 A"  219 A'  220 A'  221 A'  222 A'  223 A'  224 A'  225 A'                 
  4.403   4.405   4.476   4.533   4.812   4.818   4.857   6.003
226 A'  227 A'  228 A'  229 A'  230 A'  231 A'  232 A'   99 A"                 
  6.010   6.095   6.119   6.132   6.168   6.289   6.313   6.428
100 A"  233 A'  234 A'  235 A'  236 A'  101 A"  102 A"  237 A'                 
  6.455   6.638   6.714   6.764   6.779   7.543   7.553   7.669
238 A'  239 A'  240 A'  241 A'  242 A'  103 A"  104 A"  243 A'                 
  7.676   7.747   7.761  23.251  23.771  23.785  23.940  23.948
244 A'  245 A'  246 A'  247 A'  248 A'  249 A'  250 A'  251 A'                 
 24.038  27.898  27.912  28.342  28.346  28.409  28.413  28.425
252 A'  253 A'  254 A'  105 A"  106 A"  255 A'  256 A'  257 A'                 
 28.430  28.520  28.524  28.540  28.547  28.552  28.556  28.617
258 A'  107 A"  108 A"  259 A'  109 A"  260 A'  110 A"  261 A'                 
 28.617  28.722  28.735  47.956  48.013  66.763  66.782 127.882
262 A'  263 A'  264 A'  265 A'  266 A'  267 A'  268 A'  111 A"                 
127.885 127.939 127.949 127.963 127.974 151.688 151.702 289.739
112 A"  269 A'  270 A'  271 A'  272 A'  273 A'  274 A'  113 A"                 
289.748 289.864 289.876 289.968 289.9821020.7621020.8331901.852
114 A"  275 A'  276 A'  277 A'  278 A'  279 A'  280 A'  281 A'                 
*******
282 A'                                                                         
 --------------------------------------------------------------

          Ground-State Mulliken Net Atomic Charges

     Atom                 Charge (a.u.)
  ----------------------------------------
      1 C                    -1.904898
      2 C                     1.203944
      3 C                     0.409346
      4 C                    -1.093268
      5 C                     0.416846
      6 C                     1.199760
      7 F                    -0.068034
      8 Br                   -0.134148
      9 I                     0.092268
     10 F                    -0.079832
     11 I                     0.092370
     12 Br                   -0.134353
  ----------------------------------------
  Sum of atomic charges =     0.000000

 -----------------------------------------------------------------
                    Cartesian Multipole Moments
 -----------------------------------------------------------------
    Charge (ESU x 10^10)
                 0.0000
    Dipole Moment (Debye)
         X      -0.0045      Y       0.3162      Z      -0.0000
       Tot       0.3162
    Quadrupole Moments (Debye-Ang)
        XX    -127.0858     XY      -0.0044     YY    -140.2854
        XZ      -0.0000     YZ       0.0000     ZZ    -137.5342
    Octopole Moments (Debye-Ang^2)
       XXX       0.0845    XXY      13.7243    XYY       0.0208
       YYY      14.6877    XXZ       0.0000    XYZ       0.0000
       YYZ      -0.0000    XZZ      -0.0152    YZZ       2.1593
       ZZZ      -0.0000
    Hexadecapole Moments (Debye-Ang^3)
      XXXX   -4801.4844   XXXY       0.4344   XXYY   -1135.0256
      XYYY      -0.4226   YYYY   -2574.1173   XXXZ      -0.0000
      XXYZ       0.0000   XYYZ      -0.0000   YYYZ       0.0000
      XXZZ    -904.6666   XYZZ      -0.0194   YYZZ    -454.3543
      XZZZ      -0.0000   YZZZ       0.0000   ZZZZ    -170.6095
 -----------------------------------------------------------------
 Calculating MO derivatives via CPSCF
    1     0    39    0.0259217  
    2     0    39    0.0080836  
    3     0    39    0.0015425  
    4     0    39    0.0001827  
    5    23    16    0.0000250  
    6    37     2    0.0000020  
    7    39     0    0.0000001  Converged
 Time for AOints: 290.8 s (CPU) 48.8 s (wall)
 ------------------------------------------------------------------------------
                     AOints        : Timing summary (seconds)
 ------------------------------------------------------------------------------
     job step          cpu (% of tot)      sys (% of tot)     wall (% of tot)
 ------------------------------------------------------------------------------
  AOints            0.2908E+03 ( 8.2)   0.1500E-04 ( 5.6)   0.4882E+02 ( 8.0)
 ------------------------------------------------------------------------------
   Grand Totals     0.3559E+04          0.2660E-03          0.6132E+03
 ------------------------------------------------------------------------------
 Polarizability Matrix (a.u.)
            1           2           3
    1-249.4972858   0.0050982   0.0000000
    2   0.0050982-185.1245813   0.0000000
    3   0.0000000   0.0000000 -98.3296062
 Calculating analytic Hessian of the SCF energy

 Direct stationary perturbation theory relativistic correction:

 rels  =     227.644796341086
 relv  =    -763.923217533539
 rel2e =     108.457306712183
 E_rel =    -427.821114480270

 Hessian of the SCF Energy
            1           2           3           4           5           6
    1   0.6536432   0.0001095  -0.0000000  -0.2590240   0.0496442   0.0000000
    2   0.0001095   0.6648682  -0.0000000   0.1240338  -0.1407480   0.0000000
    3  -0.0000000  -0.0000000   0.1321000   0.0000000  -0.0000000  -0.0558576
    4  -0.2590240   0.1240338   0.0000000   0.5273052  -0.0495487  -0.0000000
    5   0.0496442  -0.1407480  -0.0000000  -0.0495487   0.5845922  -0.0000000
    6   0.0000000   0.0000000  -0.0558576  -0.0000000  -0.0000000   0.0967636
    7   0.0364714   0.0242198  -0.0000000  -0.0961204   0.0225189   0.0000000
    8   0.0773940  -0.0271702  -0.0000000  -0.0177167  -0.3031070  -0.0000000
    9  -0.0000000   0.0000000   0.0000529   0.0000000  -0.0000000  -0.0448179
   10  -0.0771397   0.0000500   0.0000000   0.0369688  -0.0787360  -0.0000000
   11   0.0000663  -0.0033346  -0.0000000  -0.0251451  -0.0268585   0.0000000
   12   0.0000000  -0.0000000   0.0054930  -0.0000000   0.0000000  -0.0018214
   13   0.0362921  -0.0242845  -0.0000000  -0.0194719   0.0304865  -0.0000000
   14  -0.0774922  -0.0269628   0.0000000   0.0306163  -0.0466013   0.0000000
   15  -0.0000000   0.0000000   0.0000375   0.0000000   0.0000000   0.0050856
   16  -0.2592509  -0.1238671   0.0000000  -0.0566186   0.0306456   0.0000000
   17  -0.0494905  -0.1405208   0.0000000  -0.0304641   0.0561218   0.0000000
   18   0.0000000   0.0000000  -0.0558256  -0.0000000  -0.0000000   0.0043565
   19  -0.0679501  -0.0003205   0.0000000  -0.0010913   0.0401911  -0.0000000
   20  -0.0002786  -0.3226301   0.0000000   0.0047200  -0.0474611  -0.0000000
   21   0.0000000   0.0000000  -0.0393154  -0.0000000  -0.0000000   0.0060280
   22  -0.0353181  -0.0230588   0.0000000  -0.1161188  -0.0523264  -0.0000000
   23  -0.0043323  -0.0012964   0.0000000  -0.0541595  -0.0630008   0.0000000
   24   0.0000000  -0.0000000   0.0046802  -0.0000000   0.0000000  -0.0181191
   25   0.0023073  -0.0004817   0.0000000  -0.0105447   0.0100797  -0.0000000
   26  -0.0029131  -0.0015854  -0.0000000   0.0209697  -0.0145254  -0.0000000
   27  -0.0000000  -0.0000000   0.0027376  -0.0000000   0.0000000   0.0010343
   28   0.0029409   0.0000003  -0.0000000  -0.0060151   0.0027853  -0.0000000
   29   0.0000144   0.0023328  -0.0000000  -0.0012414   0.0016211  -0.0000000
   30   0.0000000   0.0000000  -0.0015151  -0.0000000  -0.0000000   0.0053857
   31   0.0023017   0.0004727   0.0000000  -0.0003909  -0.0004986  -0.0000000
   32   0.0028891  -0.0015807  -0.0000000  -0.0002587  -0.0004972   0.0000000
   33   0.0000000   0.0000000   0.0027249   0.0000000  -0.0000000  -0.0008696
   34  -0.0352740   0.0231294   0.0000000   0.0011255  -0.0052445  -0.0000000
   35   0.0044114  -0.0013598  -0.0000000  -0.0017917   0.0004361   0.0000000
   36   0.0000000  -0.0000000   0.0046875   0.0000000  -0.0000000   0.0028320
            7           8           9          10          11          12
    1   0.0364714   0.0773940  -0.0000000  -0.0771397   0.0000663   0.0000000
    2   0.0242198  -0.0271702   0.0000000   0.0000500  -0.0033346  -0.0000000
    3  -0.0000000  -0.0000000   0.0000529   0.0000000  -0.0000000   0.0054930
    4  -0.0961204  -0.0177167   0.0000000   0.0369688  -0.0251451  -0.0000000
    5   0.0225189  -0.3031070  -0.0000000  -0.0787360  -0.0268585   0.0000000
    6   0.0000000  -0.0000000  -0.0448179  -0.0000000   0.0000000  -0.0018214
    7   0.4819268   0.0729552   0.0000000  -0.2598911  -0.1160915  -0.0000000
    8   0.0729552   0.5641992  -0.0000000  -0.0490334  -0.1371525   0.0000000
    9   0.0000000  -0.0000000   0.0999685  -0.0000000   0.0000000  -0.0551753
   10  -0.2598911  -0.0490334  -0.0000000   0.6408416  -0.0005464   0.0000000
   11  -0.1160915  -0.1371525   0.0000000  -0.0005464   0.6472644   0.0000000
   12  -0.0000000   0.0000000  -0.0551753   0.0000000   0.0000000   0.1363231
   13  -0.0547488  -0.0293958  -0.0000000  -0.2603172   0.1166254   0.0000000
   14   0.0295824   0.0531852   0.0000000   0.0496582  -0.1375921  -0.0000000
   15  -0.0000000   0.0000000   0.0060954   0.0000000  -0.0000000  -0.0550354
   16  -0.0195750  -0.0306434   0.0000000   0.0371426   0.0250360  -0.0000000
   17  -0.0305653  -0.0464799  -0.0000000   0.0786650  -0.0270209  -0.0000000
   18   0.0000000  -0.0000000   0.0050950  -0.0000000   0.0000000  -0.0018054
   19  -0.0058754  -0.0022706   0.0000000   0.0025868  -0.0000004  -0.0000000
   20   0.0011468   0.0015301   0.0000000  -0.0000133   0.0019760  -0.0000000
   21   0.0000000   0.0000000   0.0052786  -0.0000000  -0.0000000  -0.0015353
   22  -0.0107917  -0.0110258  -0.0000000   0.0017723   0.0007142   0.0000000
   23  -0.0256446  -0.0178651  -0.0000000   0.0032423  -0.0019357  -0.0000000
   24  -0.0000000   0.0000000   0.0010155   0.0000000  -0.0000000   0.0035190
   25  -0.0704957   0.0265948  -0.0000000  -0.0283654   0.0185833   0.0000000
   26   0.0268603  -0.0413990  -0.0000000   0.0044764  -0.0000659   0.0000000
   27  -0.0000000   0.0000000  -0.0247058   0.0000000   0.0000000   0.0033956
   28  -0.0009938  -0.0421845  -0.0000000  -0.0672565  -0.0000986   0.0000000
   29  -0.0071531  -0.0462487  -0.0000000  -0.0001257  -0.3132972   0.0000000
   30   0.0000000  -0.0000000   0.0058790  -0.0000000  -0.0000000  -0.0401860
   31   0.0004586   0.0044114   0.0000000  -0.0280953  -0.0184347   0.0000000
   32   0.0015245   0.0008977   0.0000000  -0.0044018  -0.0000552  -0.0000000
   33   0.0000000   0.0000000   0.0023127   0.0000000  -0.0000000   0.0033279
   34  -0.0003685   0.0009184   0.0000000   0.0017538  -0.0007078  -0.0000000
   35   0.0006250  -0.0003725  -0.0000000  -0.0032399  -0.0019310   0.0000000
   36  -0.0000000  -0.0000000  -0.0009987   0.0000000   0.0000000   0.0035001
           13          14          15          16          17          18
    1   0.0362921  -0.0774922  -0.0000000  -0.2592509  -0.0494905   0.0000000
    2  -0.0242845  -0.0269628   0.0000000  -0.1238671  -0.1405208   0.0000000
    3  -0.0000000   0.0000000   0.0000375   0.0000000   0.0000000  -0.0558256
    4  -0.0194719   0.0306163   0.0000000  -0.0566186  -0.0304641  -0.0000000
    5   0.0304865  -0.0466013   0.0000000   0.0306456   0.0561218  -0.0000000
    6  -0.0000000   0.0000000   0.0050856   0.0000000   0.0000000   0.0043565
    7  -0.0547488   0.0295824  -0.0000000  -0.0195750  -0.0305653   0.0000000
    8  -0.0293958   0.0531852   0.0000000  -0.0306434  -0.0464799  -0.0000000
    9  -0.0000000   0.0000000   0.0060954   0.0000000  -0.0000000   0.0050950
   10  -0.2603172   0.0496582   0.0000000   0.0371426   0.0786650  -0.0000000
   11   0.1166254  -0.1375921  -0.0000000   0.0250360  -0.0270209   0.0000000
   12   0.0000000  -0.0000000  -0.0550354  -0.0000000  -0.0000000  -0.0018054
   13   0.4813102  -0.0734897   0.0000000  -0.0960462  -0.0228281   0.0000000
   14  -0.0734897   0.5638837  -0.0000000   0.0173230  -0.3026620   0.0000000
   15   0.0000000  -0.0000000   0.1005556  -0.0000000  -0.0000000  -0.0447676
   16  -0.0960462   0.0173230  -0.0000000   0.5267039   0.0498862  -0.0000000
   17  -0.0228281  -0.3026620  -0.0000000   0.0498862   0.5835138  -0.0000000
   18   0.0000000   0.0000000  -0.0447676  -0.0000000  -0.0000000   0.0967605
   19  -0.0058613   0.0022908   0.0000000  -0.0011708  -0.0402408  -0.0000000
   20  -0.0010977   0.0015079   0.0000000  -0.0047985  -0.0471660  -0.0000000
   21   0.0000000   0.0000000   0.0052782  -0.0000000  -0.0000000   0.0059915
   22  -0.0003793  -0.0009229   0.0000000   0.0011402   0.0052419   0.0000000
   23  -0.0006259  -0.0003773  -0.0000000   0.0017941   0.0004260   0.0000000
   24  -0.0000000  -0.0000000  -0.0009958  -0.0000000   0.0000000   0.0028304
   25   0.0004666  -0.0044259   0.0000000  -0.0004053   0.0005139  -0.0000000
   26  -0.0015357   0.0009063   0.0000000   0.0002680  -0.0005055   0.0000000
   27   0.0000000  -0.0000000   0.0023124  -0.0000000   0.0000000  -0.0008746
   28  -0.0008879   0.0421454   0.0000000  -0.0060087  -0.0027666   0.0000000
   29   0.0070957  -0.0462858   0.0000000   0.0012422   0.0015860  -0.0000000
   30   0.0000000   0.0000000   0.0058585  -0.0000000  -0.0000000   0.0053844
   31  -0.0696764  -0.0262739  -0.0000000  -0.0105305  -0.0100031  -0.0000000
   32  -0.0265621  -0.0411238   0.0000000  -0.0207907  -0.0143119  -0.0000000
   33  -0.0000000   0.0000000  -0.0254194  -0.0000000  -0.0000000   0.0009797
   34  -0.0106818   0.0109855  -0.0000000  -0.1153806   0.0520496  -0.0000000
   35   0.0255964  -0.0178875   0.0000000   0.0539076  -0.0629697  -0.0000000
   36  -0.0000000  -0.0000000   0.0009951  -0.0000000   0.0000000  -0.0181249
           19          20          21          22          23          24
    1  -0.0679501  -0.0002786   0.0000000  -0.0353181  -0.0043323   0.0000000
    2  -0.0003205  -0.3226301   0.0000000  -0.0230588  -0.0012964  -0.0000000
    3   0.0000000   0.0000000  -0.0393154   0.0000000   0.0000000   0.0046802
    4  -0.0010913   0.0047200  -0.0000000  -0.1161188  -0.0541595  -0.0000000
    5   0.0401911  -0.0474611  -0.0000000  -0.0523264  -0.0630008   0.0000000
    6  -0.0000000  -0.0000000   0.0060280  -0.0000000   0.0000000  -0.0181191
    7  -0.0058754   0.0011468   0.0000000  -0.0107917  -0.0256446  -0.0000000
    8  -0.0022706   0.0015301   0.0000000  -0.0110258  -0.0178651   0.0000000
    9   0.0000000   0.0000000   0.0052786  -0.0000000  -0.0000000   0.0010155
   10   0.0025868  -0.0000133  -0.0000000   0.0017723   0.0032423   0.0000000
   11  -0.0000004   0.0019760  -0.0000000   0.0007142  -0.0019357  -0.0000000
   12  -0.0000000  -0.0000000  -0.0015353   0.0000000  -0.0000000   0.0035190
   13  -0.0058613  -0.0010977   0.0000000  -0.0003793  -0.0006259  -0.0000000
   14   0.0022908   0.0015079   0.0000000  -0.0009229  -0.0003773  -0.0000000
   15   0.0000000   0.0000000   0.0052782   0.0000000  -0.0000000  -0.0009958
   16  -0.0011708  -0.0047985  -0.0000000   0.0011402   0.0017941  -0.0000000
   17  -0.0402408  -0.0471660  -0.0000000   0.0052419   0.0004260   0.0000000
   18  -0.0000000  -0.0000000   0.0059915   0.0000000   0.0000000   0.0028304
   19   0.0844430   0.0003275  -0.0000000  -0.0025376   0.0053513   0.0000000
   20   0.0003275   0.4154645  -0.0000000   0.0000762   0.0022699   0.0000000
   21  -0.0000000  -0.0000000   0.0219619   0.0000000  -0.0000000  -0.0021077
   22  -0.0025376   0.0000762   0.0000000   0.1630731   0.0783544   0.0000000
   23   0.0053513   0.0022699  -0.0000000   0.0783544   0.0904679  -0.0000000
   24   0.0000000   0.0000000  -0.0021077   0.0000000  -0.0000000   0.0091016
   25  -0.0001916   0.0000659  -0.0000000   0.0010858  -0.0025182   0.0000000
   26   0.0011271  -0.0008514   0.0000000   0.0038757  -0.0075428  -0.0000000
   27   0.0000000   0.0000000   0.0002272  -0.0000000  -0.0000000  -0.0002513
   28   0.0003551  -0.0000004   0.0000000  -0.0001518  -0.0013630   0.0000000
   29  -0.0000095  -0.0060786  -0.0000000  -0.0004679  -0.0010580   0.0000000
   30   0.0000000  -0.0000000   0.0000777  -0.0000000   0.0000000   0.0002620
   31  -0.0001928  -0.0000708   0.0000000  -0.0003971  -0.0002704   0.0000000
   32  -0.0011220  -0.0008424  -0.0000000  -0.0002919  -0.0001595   0.0000000
   33  -0.0000000   0.0000000   0.0002292  -0.0000000  -0.0000000   0.0000396
   34  -0.0025138  -0.0000768  -0.0000000  -0.0013765   0.0001721   0.0000000
   35  -0.0053235   0.0022820  -0.0000000  -0.0001681   0.0000717   0.0000000
   36   0.0000000  -0.0000000  -0.0021140  -0.0000000   0.0000000   0.0000256
           25          26          27          28          29          30
    1   0.0023073  -0.0029131  -0.0000000   0.0029409   0.0000144   0.0000000
    2  -0.0004817  -0.0015854  -0.0000000   0.0000003   0.0023328   0.0000000
    3   0.0000000  -0.0000000   0.0027376  -0.0000000  -0.0000000  -0.0015151
    4  -0.0105447   0.0209697  -0.0000000  -0.0060151  -0.0012414  -0.0000000
    5   0.0100797  -0.0145254   0.0000000   0.0027853   0.0016211  -0.0000000
    6  -0.0000000  -0.0000000   0.0010343  -0.0000000  -0.0000000   0.0053857
    7  -0.0704957   0.0268603  -0.0000000  -0.0009938  -0.0071531   0.0000000
    8   0.0265948  -0.0413990   0.0000000  -0.0421845  -0.0462487  -0.0000000
    9  -0.0000000  -0.0000000  -0.0247058  -0.0000000  -0.0000000   0.0058790
   10  -0.0283654   0.0044764   0.0000000  -0.0672565  -0.0001257  -0.0000000
   11   0.0185833  -0.0000659   0.0000000  -0.0000986  -0.3132972  -0.0000000
   12   0.0000000   0.0000000   0.0033956   0.0000000   0.0000000  -0.0401860
   13   0.0004666  -0.0015357   0.0000000  -0.0008879   0.0070957   0.0000000
   14  -0.0044259   0.0009063  -0.0000000   0.0421454  -0.0462858   0.0000000
   15   0.0000000   0.0000000   0.0023124   0.0000000   0.0000000   0.0058585
   16  -0.0004053   0.0002680  -0.0000000  -0.0060087   0.0012422  -0.0000000
   17   0.0005139  -0.0005055   0.0000000  -0.0027666   0.0015860  -0.0000000
   18  -0.0000000   0.0000000  -0.0008746   0.0000000  -0.0000000   0.0053844
   19  -0.0001916   0.0011271   0.0000000   0.0003551  -0.0000095   0.0000000
   20   0.0000659  -0.0008514   0.0000000  -0.0000004  -0.0060786  -0.0000000
   21  -0.0000000   0.0000000   0.0002272   0.0000000  -0.0000000   0.0000777
   22   0.0010858   0.0038757  -0.0000000  -0.0001518  -0.0004679  -0.0000000
   23  -0.0025182  -0.0075428  -0.0000000  -0.0013630  -0.0010580   0.0000000
   24   0.0000000  -0.0000000  -0.0002513   0.0000000   0.0000000   0.0002620
   25   0.1103110  -0.0488980   0.0000000  -0.0030488  -0.0000448  -0.0000000
   26  -0.0488980   0.0644257  -0.0000000  -0.0042648   0.0013500   0.0000000
   27   0.0000000  -0.0000000   0.0177765   0.0000000   0.0000000  -0.0017473
   28  -0.0030488  -0.0042648   0.0000000   0.0841853   0.0001798  -0.0000000
   29  -0.0000448   0.0013500   0.0000000   0.0001798   0.4058009  -0.0000000
   30  -0.0000000   0.0000000  -0.0017473  -0.0000000  -0.0000000   0.0220765
   31  -0.0007206  -0.0002603  -0.0000000  -0.0029690   0.0000496  -0.0000000
   32   0.0002580  -0.0000441   0.0000000   0.0042122   0.0013318  -0.0000000
   33   0.0000000  -0.0000000   0.0000533   0.0000000   0.0000000  -0.0017436
   34  -0.0003988   0.0002943  -0.0000000  -0.0001495   0.0004605   0.0000000
   35   0.0002726  -0.0001621  -0.0000000   0.0013552  -0.0010547   0.0000000
   36   0.0000000  -0.0000000   0.0000420  -0.0000000   0.0000000   0.0002682
           31          32          33          34          35          36
    1   0.0023017   0.0028891   0.0000000  -0.0352740   0.0044114   0.0000000
    2   0.0004727  -0.0015807   0.0000000   0.0231294  -0.0013598  -0.0000000
    3   0.0000000  -0.0000000   0.0027249   0.0000000  -0.0000000   0.0046875
    4  -0.0003909  -0.0002587   0.0000000   0.0011255  -0.0017917   0.0000000
    5  -0.0004986  -0.0004972  -0.0000000  -0.0052445   0.0004361  -0.0000000
    6  -0.0000000   0.0000000  -0.0008696  -0.0000000   0.0000000   0.0028320
    7   0.0004586   0.0015245   0.0000000  -0.0003685   0.0006250  -0.0000000
    8   0.0044114   0.0008977   0.0000000   0.0009184  -0.0003725  -0.0000000
    9   0.0000000   0.0000000   0.0023127   0.0000000  -0.0000000  -0.0009987
   10  -0.0280953  -0.0044018   0.0000000   0.0017538  -0.0032399   0.0000000
   11  -0.0184347  -0.0000552  -0.0000000  -0.0007078  -0.0019310   0.0000000
   12   0.0000000  -0.0000000   0.0033279  -0.0000000   0.0000000   0.0035001
   13  -0.0696764  -0.0265621  -0.0000000  -0.0106818   0.0255964  -0.0000000
   14  -0.0262739  -0.0411238   0.0000000   0.0109855  -0.0178875  -0.0000000
   15  -0.0000000   0.0000000  -0.0254194  -0.0000000   0.0000000   0.0009951
   16  -0.0105305  -0.0207907  -0.0000000  -0.1153806   0.0539076  -0.0000000
   17  -0.0100031  -0.0143119  -0.0000000   0.0520496  -0.0629697   0.0000000
   18  -0.0000000  -0.0000000   0.0009797  -0.0000000  -0.0000000  -0.0181249
   19  -0.0001928  -0.0011220  -0.0000000  -0.0025138  -0.0053235   0.0000000
   20  -0.0000708  -0.0008424   0.0000000  -0.0000768   0.0022820  -0.0000000
   21   0.0000000  -0.0000000   0.0002292  -0.0000000  -0.0000000  -0.0021140
   22  -0.0003971  -0.0002919  -0.0000000  -0.0013765  -0.0001681  -0.0000000
   23  -0.0002704  -0.0001595  -0.0000000   0.0001721   0.0000717   0.0000000
   24   0.0000000   0.0000000   0.0000396   0.0000000   0.0000000   0.0000256
   25  -0.0007206   0.0002580   0.0000000  -0.0003988   0.0002726   0.0000000
   26  -0.0002603  -0.0000441  -0.0000000   0.0002943  -0.0001621  -0.0000000
   27  -0.0000000   0.0000000   0.0000533  -0.0000000  -0.0000000   0.0000420
   28  -0.0029690   0.0042122   0.0000000  -0.0001495   0.0013552  -0.0000000
   29   0.0000496   0.0013318   0.0000000   0.0004605  -0.0010547   0.0000000
   30  -0.0000000  -0.0000000  -0.0017436   0.0000000   0.0000000   0.0002682
   31   0.1091406   0.0484115   0.0000000   0.0010711   0.0024669   0.0000000
   32   0.0484115   0.0638468   0.0000000  -0.0038678  -0.0074616   0.0000000
   33   0.0000000   0.0000000   0.0186175  -0.0000000  -0.0000000  -0.0002521
   34   0.0010711  -0.0038678  -0.0000000   0.1621935  -0.0781117   0.0000000
   35   0.0024669  -0.0074616  -0.0000000  -0.0781117   0.0904089  -0.0000000
   36   0.0000000   0.0000000  -0.0002521   0.0000000  -0.0000000   0.0091392
 **********************************************************************
 **                                                                  **
 **                       VIBRATIONAL ANALYSIS                       **
 **                       --------------------                       **
 **                                                                  **
 **        VIBRATIONAL FREQUENCIES (CM**-1) AND NORMAL MODES         **
 **     FORCE CONSTANTS (mDYN/ANGSTROM) AND REDUCED MASSES (AMU)     **
 **                  INFRARED INTENSITIES (KM/MOL)                   **
 **                                                                  **
 **********************************************************************


 Mode:                 1                      2                      3
 Frequency:        45.95                  88.57                  97.32
 Force Cnst:      0.1102                 0.0946                 0.1144
 Red. Mass:      88.5428                20.4598                20.4993
 IR Active:          YES                    YES                    YES
 IR Intens:        0.000                  0.208                  0.129
 Raman Active:       YES                    YES                    YES
               X      Y      Z        X      Y      Z        X      Y      Z
 C         -0.000  0.000 -0.003   -0.000  0.000  0.420    0.000 -0.000 -0.070
 C         -0.000 -0.000 -0.117   -0.000  0.000  0.200    0.000 -0.000  0.002
 C         -0.000 -0.000  0.050    0.000  0.000  0.103   -0.000 -0.000  0.148
 C          0.000 -0.000 -0.007    0.000 -0.000  0.152   -0.000 -0.000  0.385
 C          0.000 -0.000 -0.060    0.000 -0.000  0.101   -0.000  0.000  0.144
 C          0.000 -0.000  0.111    0.000 -0.000  0.200   -0.000  0.000  0.001
 F         -0.000  0.000 -0.001   -0.000  0.000  0.776    0.000 -0.000 -0.215
 Br        -0.000 -0.000 -0.600    0.000  0.000 -0.171   -0.000 -0.000  0.050
 I          0.000  0.000  0.352   -0.000 -0.000 -0.023    0.000  0.000 -0.108
 F          0.000 -0.000 -0.009    0.000 -0.000  0.198   -0.000 -0.000  0.854
 I          0.000  0.000 -0.349    0.000  0.000 -0.023   -0.000 -0.000 -0.109
 Br         0.000  0.000  0.601   -0.000 -0.000 -0.169    0.000  0.000  0.053
 TransDip   0.000 -0.000  0.000   -0.000  0.000 -0.015    0.000 -0.000 -0.012

 Mode:                 4                      5                      6
 Frequency:        98.92                 118.35                 127.17
 Force Cnst:      0.4128                 0.6624                 0.6223
 Red. Mass:      71.5924                80.2601                65.3086
 IR Active:          YES                    YES                    YES
 IR Intens:        0.237                  0.226                  0.048
 Raman Active:       YES                    YES                    YES
               X      Y      Z        X      Y      Z        X      Y      Z
 C         -0.000  0.217 -0.000   -0.049 -0.003  0.000    0.000 -0.232  0.000
 C          0.017  0.225 -0.000   -0.106 -0.065 -0.000   -0.002 -0.174  0.000
 C         -0.015  0.222  0.000   -0.191 -0.037 -0.000    0.049 -0.182 -0.000
 C         -0.003  0.263  0.000   -0.198 -0.003 -0.000    0.002 -0.170 -0.000
 C          0.010  0.224  0.000   -0.191  0.032  0.000   -0.047 -0.183  0.000
 C         -0.019  0.227  0.000   -0.106  0.060  0.000    0.004 -0.175  0.000
 F          0.001  0.220 -0.000    0.062 -0.003  0.000   -0.001 -0.232  0.000
 Br         0.015  0.249  0.000    0.138 -0.485 -0.000   -0.385  0.380 -0.000
 I         -0.389 -0.256 -0.000   -0.032  0.383  0.000    0.193 -0.153  0.000
 F         -0.004  0.261  0.000   -0.211 -0.003 -0.000    0.002 -0.175 -0.000
 I          0.390 -0.261 -0.000   -0.042 -0.380  0.000   -0.195 -0.149  0.000
 Br        -0.013  0.258  0.000    0.144  0.485 -0.000    0.386  0.373 -0.000
 TransDip   0.000 -0.016 -0.000    0.015  0.000  0.000   -0.000  0.007 -0.000

 Mode:                 7                      8                      9
 Frequency:       173.39                 186.29                 201.57
 Force Cnst:      1.1034                 1.1287                 0.3300
 Red. Mass:      62.2942                55.2011                13.7858
 IR Active:          YES                    YES                    YES
 IR Intens:        0.276                  0.280                  0.057
 Raman Active:       YES                    YES                    YES
               X      Y      Z        X      Y      Z        X      Y      Z
 C         -0.188 -0.005 -0.000    0.001 -0.217  0.000    0.000  0.000 -0.279
 C         -0.248 -0.165 -0.000   -0.102 -0.238  0.000   -0.000 -0.000 -0.420
 C         -0.055 -0.164 -0.000   -0.093 -0.205  0.000    0.000 -0.000 -0.393
 C         -0.110 -0.006  0.000    0.000 -0.283 -0.000   -0.000 -0.000 -0.271
 C         -0.053  0.155  0.000    0.091 -0.210 -0.000    0.000  0.000 -0.385
 C         -0.245  0.156  0.000    0.106 -0.243 -0.000    0.000 -0.000 -0.415
 F         -0.000 -0.005  0.000   -0.002 -0.234 -0.000    0.000  0.000  0.347
 Br        -0.364 -0.261 -0.000   -0.359 -0.127  0.000    0.000  0.000  0.041
 I          0.289 -0.124  0.000   -0.252  0.188 -0.000   -0.000  0.000  0.031
 F         -0.361 -0.006 -0.000    0.004 -0.291  0.000   -0.000 -0.000  0.268
 I          0.294  0.129  0.000    0.245  0.184  0.000   -0.000 -0.000  0.031
 Br        -0.352  0.258 -0.000    0.369 -0.134  0.000    0.000 -0.000  0.040
 TransDip   0.017  0.000 -0.000   -0.000  0.017  0.000    0.000 -0.000 -0.008

 Mode:                10                     11                     12
 Frequency:       253.84                 299.03                 309.85
 Force Cnst:      0.7331                 1.1207                 1.3289
 Red. Mass:      19.3088                21.2727                23.4928
 IR Active:          YES                    YES                    YES
 IR Intens:        0.013                  0.841                  0.203
 Raman Active:       YES                    YES                    YES
               X      Y      Z        X      Y      Z        X      Y      Z
 C          0.202  0.000 -0.000    0.109 -0.001 -0.000   -0.000  0.389  0.000
 C          0.094 -0.157 -0.000    0.051 -0.062 -0.000   -0.103  0.248 -0.000
 C         -0.048 -0.161 -0.000    0.117  0.022 -0.000   -0.007  0.265 -0.000
 C         -0.164  0.000  0.000    0.166 -0.001  0.000    0.001  0.322  0.000
 C         -0.048  0.162  0.000    0.117 -0.024  0.000    0.008  0.265  0.000
 C          0.095  0.157  0.000    0.052  0.061  0.000    0.102  0.248  0.000
 F          0.646 -0.000  0.000    0.654 -0.001  0.000    0.000  0.437 -0.000
 Br        -0.016  0.100  0.000   -0.127 -0.053  0.000   -0.193 -0.152  0.000
 I          0.001  0.044  0.000   -0.049  0.013  0.000    0.052 -0.049  0.000
 F         -0.605  0.001 -0.000    0.669 -0.001 -0.000    0.002  0.373 -0.000
 I          0.000 -0.044 -0.000   -0.048 -0.013 -0.000   -0.052 -0.048 -0.000
 Br        -0.015 -0.101 -0.000   -0.127  0.054 -0.000    0.192 -0.151 -0.000
 TransDip   0.004  0.000 -0.000   -0.029 -0.000 -0.000   -0.000 -0.014  0.000

 Mode:                13                     14                     15
 Frequency:       313.71                 385.39                 469.14
 Force Cnst:      0.7085                 1.1037                 2.0885
 Red. Mass:      12.2179                12.6122                16.1063
 IR Active:          YES                    YES                    YES
 IR Intens:        0.000                  0.221                  0.041
 Raman Active:       YES                    YES                    YES
               X      Y      Z        X      Y      Z        X      Y      Z
 C         -0.000 -0.000  0.005    0.000 -0.000 -0.466   -0.001 -0.390  0.000
 C          0.000 -0.000 -0.499    0.000 -0.000 -0.319    0.132 -0.066  0.000
 C          0.000 -0.000 -0.495    0.000 -0.000  0.361    0.148  0.065 -0.000
 C          0.000 -0.000 -0.000   -0.000  0.000  0.485   -0.000  0.421 -0.000
 C         -0.000 -0.000  0.495   -0.000  0.000  0.366   -0.149  0.065 -0.000
 C         -0.000 -0.000  0.509   -0.000  0.000 -0.311   -0.133 -0.066 -0.000
 F         -0.000 -0.000 -0.003   -0.000 -0.000  0.203    0.000 -0.510 -0.000
 Br         0.000  0.000  0.028    0.000 -0.000  0.006   -0.015 -0.020 -0.000
 I         -0.000  0.000  0.022   -0.000 -0.000 -0.009   -0.004  0.007  0.000
 F          0.000 -0.000  0.001    0.000  0.000 -0.207    0.001  0.559  0.000
 I          0.000  0.000 -0.022   -0.000  0.000 -0.009    0.004  0.007  0.000
 Br        -0.000  0.000 -0.029    0.000 -0.000  0.006    0.015 -0.020  0.000
 TransDip   0.000 -0.000  0.000   -0.000 -0.000 -0.015   -0.001 -0.006  0.000

 Mode:                16                     17                     18
 Frequency:       553.36                 562.59                 653.44
 Force Cnst:      2.4682                 2.2453                 3.2036
 Red. Mass:      13.6806                12.0405                12.7344
 IR Active:          YES                    YES                    YES
 IR Intens:       34.690                  0.000                  0.407
 Raman Active:       YES                    YES                    YES
               X      Y      Z        X      Y      Z        X      Y      Z
 C          0.287 -0.001  0.000    0.000  0.000 -0.000    0.407 -0.000 -0.000
 C          0.294 -0.033  0.000   -0.000 -0.000  0.495    0.265 -0.312  0.000
 C          0.472 -0.064 -0.000   -0.000 -0.000 -0.504   -0.203 -0.312  0.000
 C          0.438  0.000  0.000   -0.000 -0.000  0.002   -0.355  0.000 -0.000
 C          0.473  0.064  0.000   -0.000  0.000  0.505   -0.202  0.312  0.000
 C          0.295  0.032 -0.000    0.000  0.000 -0.495    0.266  0.312  0.000
 F         -0.199 -0.001 -0.000   -0.000  0.000  0.000   -0.225  0.000  0.000
 Br        -0.064 -0.037 -0.000    0.000  0.000 -0.014   -0.019  0.009 -0.000
 I         -0.037  0.018  0.000    0.000 -0.000  0.008    0.004  0.007 -0.000
 F         -0.204  0.001 -0.000    0.000 -0.000 -0.000    0.209 -0.000  0.000
 I         -0.037 -0.018 -0.000    0.000  0.000 -0.008    0.004 -0.007  0.000
 Br        -0.064  0.037  0.000    0.000 -0.000  0.014   -0.019 -0.009 -0.000
 TransDip   0.189  0.000  0.000   -0.000 -0.000  0.000    0.020  0.000 -0.000

 Mode:                19                     20                     21
 Frequency:       658.23                 689.79                 789.06
 Force Cnst:      3.1055                 3.3796                 4.5583
 Red. Mass:      12.1655                12.0552                12.4262
 IR Active:          YES                    YES                    YES
 IR Intens:        4.405                  1.757                  2.559
 Raman Active:       YES                    YES                    YES
               X      Y      Z        X      Y      Z        X      Y      Z
 C          0.000  0.000  0.621   -0.000 -0.000 -0.440    0.291  0.000  0.000
 C          0.000 -0.000 -0.292    0.000  0.000  0.340    0.370  0.336 -0.000
 C         -0.000 -0.000 -0.229   -0.000  0.000 -0.385   -0.241  0.358 -0.000
 C         -0.000  0.000  0.564    0.000 -0.000  0.519   -0.128  0.001  0.000
 C         -0.000  0.000 -0.230    0.000  0.000 -0.387   -0.247 -0.367  0.000
 C          0.000  0.000 -0.291    0.000  0.000  0.340    0.371 -0.345 -0.000
 F         -0.000 -0.000 -0.107   -0.000 -0.000  0.053    0.021  0.004 -0.000
 Br        -0.000  0.000  0.008   -0.000 -0.000 -0.003   -0.045 -0.026  0.000
 I          0.000  0.000  0.004    0.000 -0.000  0.004    0.011 -0.007  0.000
 F          0.000  0.000 -0.102   -0.000 -0.000 -0.067   -0.064  0.004 -0.000
 I          0.000 -0.000  0.004   -0.000 -0.000  0.004    0.011  0.007 -0.000
 Br        -0.000 -0.000  0.008   -0.000 -0.000 -0.003   -0.045  0.026  0.000
 TransDip   0.000 -0.000  0.067    0.000  0.000  0.042    0.051 -0.005 -0.000

 Mode:                22                     23                     24
 Frequency:       821.58                 961.99                1127.77
 Force Cnst:      5.5937                 7.0266                 9.3683
 Red. Mass:      14.0653                12.8870                12.5018
 IR Active:          YES                    YES                    YES
 IR Intens:      112.510                  2.551                  8.944
 Raman Active:       YES                    YES                    YES
               X      Y      Z        X      Y      Z        X      Y      Z
 C         -0.003  0.013 -0.000    0.000 -0.142  0.000    0.001 -0.331  0.000
 C         -0.046 -0.385  0.000    0.400  0.123 -0.000    0.481  0.006 -0.000
 C          0.182 -0.429  0.000    0.487 -0.003  0.000   -0.390  0.025 -0.000
 C          0.002  0.021  0.000    0.001  0.212  0.000   -0.000 -0.233  0.000
 C         -0.176 -0.419 -0.000   -0.485 -0.002 -0.000    0.389  0.024  0.000
 C          0.037 -0.376  0.000   -0.400  0.124  0.000   -0.481  0.006 -0.000
 F          0.000  0.412  0.000    0.000  0.164 -0.000    0.000  0.217  0.000
 Br         0.015  0.016 -0.000   -0.021 -0.016 -0.000   -0.013 -0.005  0.000
 I         -0.008  0.009 -0.000   -0.008  0.005  0.000    0.003 -0.000  0.000
 F          0.001  0.335  0.000   -0.000 -0.289  0.000    0.000  0.144 -0.000
 I          0.008  0.008  0.000    0.008  0.005  0.000   -0.003 -0.000 -0.000
 Br        -0.014  0.016 -0.000    0.021 -0.016 -0.000    0.013 -0.005  0.000
 TransDip  -0.001 -0.340 -0.000   -0.000  0.051  0.000    0.001  0.096 -0.000

 Mode:                25                     26                     27
 Frequency:      1274.49                1300.43                1354.06
 Force Cnst:     11.4860                12.7012                13.0038
 Red. Mass:      12.0018                12.7473                12.0376
 IR Active:          YES                    YES                    YES
 IR Intens:        2.459                  1.562                 44.510
 Raman Active:       YES                    YES                    YES
               X      Y      Z        X      Y      Z        X      Y      Z
 C          0.381 -0.006 -0.000   -0.008 -0.434  0.000    0.414 -0.000  0.000
 C         -0.191  0.367 -0.000   -0.153 -0.311  0.000   -0.209 -0.348 -0.000
 C         -0.200 -0.370 -0.000   -0.139  0.256  0.000   -0.210  0.315 -0.000
 C          0.387  0.009  0.000   -0.007  0.551  0.000    0.458  0.004 -0.000
 C         -0.196  0.378 -0.000    0.146  0.246 -0.000   -0.207 -0.316 -0.000
 C         -0.187 -0.376  0.000    0.160 -0.302 -0.000   -0.208  0.348  0.000
 F          0.009  0.003  0.000    0.000  0.213 -0.000   -0.043  0.000 -0.000
 Br        -0.001 -0.000  0.000    0.009  0.006 -0.000    0.006  0.006 -0.000
 I         -0.000  0.000  0.000    0.003 -0.002 -0.000    0.001 -0.002  0.000
 F          0.010 -0.004 -0.000   -0.000 -0.243 -0.000   -0.045 -0.001  0.000
 I         -0.000 -0.000 -0.000   -0.003 -0.002  0.000    0.001  0.002  0.000
 Br        -0.001  0.001 -0.000   -0.009  0.006  0.000    0.006 -0.006 -0.000
 TransDip  -0.050  0.001  0.000    0.000 -0.040  0.000   -0.214  0.002  0.000

 Mode:                28                     29                     30
 Frequency:      1421.58                1558.01                1567.47
 Force Cnst:     14.6777                17.2168                17.3793
 Red. Mass:      12.3272                12.0382                12.0055
 IR Active:          YES                    YES                    YES
 IR Intens:      280.129                  0.328                  0.416
 Raman Active:       YES                    YES                    YES
               X      Y      Z        X      Y      Z        X      Y      Z
 C         -0.003  0.573 -0.000   -0.013 -0.372  0.000    0.552 -0.008 -0.000
 C          0.246 -0.117  0.000   -0.151  0.419 -0.000   -0.320  0.111  0.000
 C         -0.228 -0.208  0.000   -0.143 -0.402 -0.000    0.291  0.106 -0.000
 C         -0.001  0.537  0.000    0.011  0.311  0.000   -0.522  0.009  0.000
 C          0.228 -0.207  0.000    0.130 -0.396 -0.000    0.298 -0.125 -0.000
 C         -0.243 -0.117  0.000    0.167  0.422 -0.000   -0.313 -0.093  0.000
 F         -0.000 -0.165  0.000    0.001  0.059 -0.000   -0.020  0.001  0.000
 Br        -0.005  0.000  0.000    0.002 -0.001 -0.000    0.001 -0.001  0.000
 I          0.002  0.001 -0.000    0.001  0.000  0.000    0.000 -0.001 -0.000
 F          0.000 -0.138 -0.000   -0.000 -0.043 -0.000    0.018 -0.001 -0.000
 I         -0.002  0.001 -0.000   -0.001  0.000  0.000    0.000  0.001 -0.000
 Br         0.005  0.000  0.000   -0.002 -0.001 -0.000    0.001  0.001  0.000
 TransDip   0.001  0.536 -0.000    0.001 -0.018  0.000   -0.021  0.000 -0.000

 STANDARD THERMODYNAMIC QUANTITIES AT   298.15 K  AND     1.00 ATM

   This Molecule has  0 Imaginary Frequencies
   Zero point vibrational energy:       26.393 kcal/mol

   Atom    1 Element C  Has Mass   12.00000
   Atom    2 Element C  Has Mass   12.00000
   Atom    3 Element C  Has Mass   12.00000
   Atom    4 Element C  Has Mass   12.00000
   Atom    5 Element C  Has Mass   12.00000
   Atom    6 Element C  Has Mass   12.00000
   Atom    7 Element F  Has Mass   18.99840
   Atom    8 Element Br Has Mass   78.91830
   Atom    9 Element I  Has Mass  126.90440
   Atom   10 Element F  Has Mass   18.99840
   Atom   11 Element I  Has Mass  126.90440
   Atom   12 Element Br Has Mass   78.91830
   Molecular Mass:   521.642200 amu
   Principal axes and moments of inertia in amu*Bohr^2:
                             1           2           3
    Eigenvalues --     5767.43267 12870.11037 18637.54304
          X               1.00000     0.00001    -0.00000
          Y              -0.00001     1.00000     0.00000
          Z               0.00000    -0.00000     1.00000
   Rotational Symmetry Number is   1
   The Molecule is an Asymmetric Top
   Translational Enthalpy:        0.889 kcal/mol
   Rotational Enthalpy:           0.889 kcal/mol
   Vibrational Enthalpy:         32.358 kcal/mol
   gas constant (RT):             0.592 kcal/mol
   Translational Entropy:        44.642  cal/mol.K
   Rotational Entropy:           35.579  cal/mol.K
   Vibrational Entropy:          38.931  cal/mol.K

   Total Enthalpy:               34.728 kcal/mol
   Total Entropy:               119.152  cal/mol.K

 ======================================================================

 STANDARD THERMODYNAMIC QUANTITIES FOR ANHARMONIC VIBRATION -- TOSH

   Zero point vibrational energy: ************ kcal/mol

   Vibrational Enthalpy:       Infinity kcal/mol
   Vibrational Entropy:             NaN  cal/mol.K

   Total Enthalpy:             Infinity kcal/mol
   Total Entropy:                   NaN  cal/mol.K

 ======================================================================

 STANDARD THERMODYNAMIC QUANTITIES FOR ANHARMONIC VIBRATION -- VPT2

   Zero point vibrational energy: ************ kcal/mol

   Vibrational Enthalpy:       Infinity kcal/mol
   Vibrational Entropy:             NaN  cal/mol.K

   Total Enthalpy:             Infinity kcal/mol
   Total Entropy:                   NaN  cal/mol.K

 ======================================================================

Archival summary:
1\1\february\FREQ\ProcedureUnspecified\BasisUnspecified\2r226\taweetha\MonDec210:47:412019MonDec210:47:412019\0\\#,FREQ,ProcedureUnspecified,BasisUnspecified,\\0,1\I\C,1,2.11364\C,2,1.39413,1,118.722\F,3,1.33947,2,118.638,1,0,0\C,3,1.39377,2,122.692,1,-180,0\C,2,1.40002,1,122.827,3,180,0\C,6,1.39317,2,119.24,1,180,0\F,7,1.33685,6,118.999,2,180,0\C,7,1.39315,6,121.926,2,0,0\Br,6,1.89482,2,123.083,1,-0,0\Br,9,1.89561,7,117.637,6,180,0\I,5,2.1188,3,118.756,2,-180,0\\\@

 Total job time:  838.15s(wall), 4797.76s(cpu) 
 Mon Dec  2 10:47:41 2019

        *************************************************************
        *                                                           *
        *  Thank you very much for using Q-Chem.  Have a nice day.  *
        *                                                           *
        *************************************************************
