# Supplementary material for: Geometric and energetic data from quantum chemical calculations of halobenzenes and xylenes
Source: Data Brief. 2020 Mar 5;30:105386. doi: 10.1016/j.dib.2020.105386 (PMC7114895; doi:10.1016/j.dib.2020.105386)
Supplement: Supplementary file 1 [file mmc1.zip › halobenzene/B3LYP/FBrIFII.out]

                  Welcome to Q-Chem
     A Quantum Leap Into The Future Of Chemistry


 Q-Chem 5.2 (devel), Q-Chem, Inc., Pleasanton, CA (2019)

 Yihan Shao,  Zhengting Gan,  E. Epifanovsky,  A. T. B. Gilbert,  M. Wormit,  
 J. Kussmann,  A. W. Lange,  A. Behn,  Jia Deng,  Xintian Feng,  D. Ghosh,  
 M. Goldey,  P. R. Horn,  L. D. Jacobson,  I. Kaliman,  T. Kus,  A. Landau,  
 Jie Liu,  E. I. Proynov,  R. M. Richard,  R. P. Steele,  E. J. Sundstrom,  
 H. L. Woodcock III,  P. M. Zimmerman,  D. Zuev,  B. Albrecht,  E. Alguire,  
 S. A. Baeppler,  D. Barton,  Z. Benda,  Y. A. Bernard,  E. J. Berquist,  
 K. B. Bravaya,  H. Burton,  D. Casanova,  Chun-Min Chang,  Yunqing Chen,  
 A. Chien,  K. D. Closser,  M. P. Coons,  S. Coriani,  S. Dasgupta,  
 A. L. Dempwolff,  M. Diedenhofen,  Hainam Do,  R. G. Edgar,  Po-Tung Fang,  
 S. Faraji,  S. Fatehi,  Qingguo Feng,  K. D. Fenk,  J. Fosso-Tande,  
 J. Gayvert,  Qinghui Ge,  A. Ghysels,  G. Gidofalvi,  J. Gomes,  
 J. Gonthier,  A. Gunina,  D. Hait,  M. W. D. Hanson-Heine,  
 P. H. P. Harbach,  A. W. Hauser,  M. F. Herbst,  J. E. Herr,  
 E. G. Hohenstein,  Z. C. Holden,  Kerwin Hui,  B. C. Huynh,  T.-C. Jagau,  
 Hyunjun Ji,  B. Kaduk,  K. Khistyaev,  Jaehoon Kim,  P. Klunzinger,  K. Koh,  
 D. Kosenkov,  L. Koulias,  T. Kowalczyk,  C. M. Krauter,  A. Kunitsa,  
 Ka Un Lao,  A. Laurent,  K. V. Lawler,  Joonho Lee,  D. Lefrancois,  
 S. Lehtola,  D. S. Levine,  Yi-Pei Li,  You-Sheng Lin,  Fenglai Liu,  
 E. Livshits,  A. Luenser,  P. Manohar,  E. Mansoor,  S. F. Manzer,  
 Shan-Ping Mao,  Yuezhi Mao,  N. Mardirossian,  A. V. Marenich,  
 T. Markovich,  L. A. Martinez-Martinez,  S. A. Maurer,  N. J. Mayhall,  
 S. C. McKenzie,  J.-M. Mewes,  P. Morgante,  A. F. Morrison,  
 J. W. Mullinax,  K. Nanda,  T. S. Nguyen-Beck,  R. Olivares-Amaya,  
 J. A. Parkhill,  Zheng Pei,  T. M. Perrine,  F. Plasser,  P. Pokhilko,  
 S. Prager,  A. Prociuk,  E. Ramos,  D. R. Rehn,  F. Rob,  M. Scheurer,  
 M. Schneider,  N. Sergueev,  S. M. Sharada,  S. Sharma,  D. W. Small,  
 T. Stauch,  T. Stein,  Yu-Chuan Su,  A. J. W. Thom,  A. Tkatchenko,  
 T. Tsuchimochi,  N. M. Tubman,  L. Vogt,  M. L. Vidal,  O. Vydrov,  
 M. A. Watson,  J. Wenzel,  M. de Wergifosse,  T. A. Wesolowski,  A. White,  
 J. Witte,  A. Yamada,  Jun Yang,  K. Yao,  S. Yeganeh,  S. R. Yost,  
 Zhi-Qiang You,  A. Zech,  Igor Ying Zhang,  Xing Zhang,  Yan Zhao,  
 Ying Zhu,  B. R. Brooks,  G. K. L. Chan,  C. J. Cramer,  M. S. Gordon,  
 W. J. Hehre,  A. Klamt,  M. W. Schmidt,  C. D. Sherrill,  D. G. Truhlar,  
 A. Aspuru-Guzik,  R. Baer,  A. T. Bell,  N. A. Besley,  Jeng-Da Chai,  
 A. E. DePrince, III,  R. A. DiStasio Jr.,  A. Dreuw,  B. D. Dunietz,  
 T. R. Furlani,  Chao-Ping Hsu,  Yousung Jung,  Jing Kong,  D. S. Lambrecht,  
 WanZhen Liang,  C. Ochsenfeld,  V. A. Rassolov,  L. V. Slipchenko,  
 J. E. Subotnik,  T. Van Voorhis,  J. M. Herbert,  A. I. Krylov,  
 P. M. W. Gill,  M. Head-Gordon

 Contributors to earlier versions of Q-Chem not listed above: 
 R. D. Adamson,  B. Austin,  J. Baker,  G. J. O. Beran,  K. Brandhorst,  
 S. T. Brown,  E. F. C. Byrd,  A. K. Chakraborty,  C.-L. Cheng,  
 Siu Hung Chien,  D. M. Chipman,  D. L. Crittenden,  H. Dachsel,  
 R. J. Doerksen,  A. D. Dutoi,  L. Fusti-Molnar,  W. A. Goddard III,  
 A. Golubeva-Zadorozhnaya,  S. R. Gwaltney,  G. Hawkins,  A. Heyden,  
 S. Hirata,  G. Kedziora,  F. J. Keil,  C. Kelley,  Jihan Kim,  R. A. King,  
 R. Z. Khaliullin,  P. P. Korambath,  W. Kurlancheek,  A. M. Lee,  M. S. Lee,  
 S. V. Levchenko,  Ching Yeh Lin,  D. Liotard,  R. C. Lochan,  I. Lotan,  
 P. E. Maslen,  N. Nair,  D. P. O'Neill,  D. Neuhauser,  E. Neuscamman,  
 C. M. Oana,  R. Olson,  B. Peters,  R. Peverati,  P. A. Pieniazek,  
 Y. M. Rhee,  J. Ritchie,  M. A. Rohrdanz,  E. Rosta,  N. J. Russ,  
 H. F. Schaefer III,  N. E. Schultz,  N. Shenvi,  A. C. Simmonett,  A. Sodt,  
 D. Stuck,  K. S. Thanthiriwatte,  V. Vanovschi,  Tao Wang,  A. Warshel,  
 C. F. Williams,  Q. Wu,  X. Xu,  W. Zhang

 Please cite Q-Chem as follows:
 Y. Shao et al., Mol. Phys. 113, 184-215 (2015)
 DOI: 10.1080/00268976.2014.952696

 Q-Chem 5.2.1 for Intel X86 EM64T Linux

 Parts of Q-Chem use Armadillo 8.300.2 (Tropical Shenanigans).
 http://arma.sourceforge.net/

 Q-Chem begins on Mon Dec  2 10:47:41 2019  

Host: 
0

     Scratch files written to /scratch/taweetham/qchem2948//
NAlpha2: 248
NElect   248
Mult     1

Checking the input file for inconsistencies... 	...done.

--------------------------------------------------------------
User input:
--------------------------------------------------------------
$MOLECULE
0 1
C   
C	1	CC
C	2	CC	1	120.0		
C	3	CC	2	120.0	1	0.0
C	4	CC	3	120.0	2	0.0	
C	5 	CC	4	120.0	3	0.0
F	1	CF	2	120.0	3	180.0
Br	2	CBr	3	120.0	4	180.0
I	3	CI	4	120.0	5	180.0
F	4	CF	5	120.0	6	180.0
I	5	CI	6	120.0	1	180.0
I	6	CI	1	120.0	2	180.0

CC=1.39483
CH=1.08673
CF=1.33960
CCl=1.72090
CBr=1.89068
CI=2.07886
$END

$REM
   JOB_TYPE	OPTIMIZATION
   BASIS	6-311++G**
   METHOD	B3LYP
   MEM_TOTAL	64000
   SYM_IGNORE	TRUE
$END

--------------------------------------------------------------
 ----------------------------------------------------------------
             Standard Nuclear Orientation (Angstroms)
    I     Atom           X                Y                Z
 ----------------------------------------------------------------
    1      C       0.0000000000     0.0000000000     0.0000000000
    2      C       0.0000000000     0.0000000000     1.3948300000
    3      C       1.2079582140     0.0000000000     2.0922450000
    4      C       2.4159164279     0.0000000000     1.3948300000
    5      C       2.4159164279     0.0000000000    -0.0000000000
    6      C       1.2079582140     0.0000000000    -0.6974150000
    7      F      -1.1601276309    -0.0000000000    -0.6698000000
    8      Br     -1.6373769104    -0.0000000000     2.3401700000
    9      I       1.2079582140    -0.0000000000     4.1711050000
   10      F       3.5760440588    -0.0000000000     2.0646300000
   11      I       4.2162619988    -0.0000000000    -1.0394300000
   12      I       1.2079582140    -0.0000000000    -2.7762750000
 ----------------------------------------------------------------
 Nuclear Repulsion Energy =        3378.05500449 hartrees
 There are      124 alpha and      124 beta electrons
 Requested basis set is 6-311++G(d,p)
 There are 139 shells and 410 basis functions

 Total QAlloc Memory Limit  64000 MB
 Mega-Array Size       188 MB
 MEM_STATIC part       192 MB
 A cutoff of  1.0D-11 yielded   5835 shell pairs
 There are     56101 function pairs (     62628 Cartesian)
 Smallest overlap matrix eigenvalue = 1.10E-06

 Q-Chem warning in module stvman/mkSTV.C, line 318:

 Overlap eigenvalue is smaller than square root of threshold
 Use THRESH >= 12 to get rid of this warning


 Scale SEOQF with 1.000000e-01/1.000000e-01/1.000000e-01

 Standard Electronic Orientation quadrupole field applied
 Nucleus-field energy     =    -0.0000001292 hartrees
 Guess from superposition of atomic densities
 Warning:  Energy on first SCF cycle will be non-variational
 SAD guess density has 248.000000 electrons

 -----------------------------------------------------------------------
  General SCF calculation program by
  Eric Jon Sundstrom, Paul Horn, Yuezhi Mao, Dmitri Zuev, Alec White,
  David Stuck, Shaama M.S., Shane Yost, Joonho Lee, David Small,
  Daniel Levine, Susi Lehtola, Hugh Burton, Evgeny Epifanovsky,
  Bang C. Huynh
 -----------------------------------------------------------------------
 Exchange:     0.2000 Hartree-Fock + 0.0800 Slater + 0.7200 B88
 Correlation:  0.1900 VWN1RPA + 0.8100 LYP
 Using SG-1 standard quadrature grid
 using 6 threads for integral computing
 -------------------------------------------------------
 OpenMP Integral computing Module                
 Release: version 2.0, May 2017, Q-Chem Inc. Pleasanton 
 -------------------------------------------------------
 A restricted SCF calculation will be
 performed using DIIS
 SCF converges when DIIS error is below 1.0e-08
 ---------------------------------------
  Cycle       Energy         DIIS error
 ---------------------------------------
    1  -23763.4835185333      2.92e-02  
    2  -23761.0335885119      2.08e-03  
    3  -23760.9729280020      2.60e-03  
    4  -23761.0791993145      7.38e-04  
    5  -23761.0913538258      2.49e-04  
    6  -23761.0922562788      7.13e-05  
    7  -23761.0923268035      2.40e-05  
    8  -23761.0923358198      1.31e-05  
    9  -23761.0923394294      1.60e-06  
   10  -23761.0923394629      4.54e-07  
   11  -23761.0923394641      3.17e-07  
   12  -23761.0923394656      6.41e-08  
   13  -23761.0923394657      2.92e-08  
   14  -23761.0923394695      6.63e-09  Convergence criterion met
 ---------------------------------------
 SCF time:   CPU 237.30s  wall 43.00s 
 SCF   energy in the final basis set =   -23761.0923394695
 Total energy in the final basis set =   -23761.0923394695

 --------------------------------------------------------------

                    Orbital Energies (a.u.)
 --------------------------------------------------------------

 Alpha MOs
 -- Occupied --
**************************-482.8599-176.3228-176.3223-176.3220-165.7266
********-165.7258-165.7245-165.7243-165.7240-165.7238-165.7237-165.7235
-62.5128 -56.3335 -56.3293 -56.3290 -35.8194 -35.8189 -35.8186 -31.3128
-31.3123 -31.3120 -31.3067 -31.3062 -31.3062 -31.3058 -31.3057 -31.3053
-24.7294 -24.7289 -22.9632 -22.9627 -22.9624 -22.9618 -22.9615 -22.9613
-22.9610 -22.9610 -22.9607 -22.9572 -22.9572 -22.9568 -22.9567 -22.9564
-22.9564 -10.3134 -10.3133 -10.2785 -10.2676 -10.2673 -10.2669  -8.7217
 -6.5539  -6.5401  -6.5392  -6.3691  -6.3686  -6.3682  -4.7820  -4.7815
 -4.7812  -4.7668  -4.7664  -4.7660  -4.7659  -4.7655  -4.7650  -2.6646
 -2.6610  -2.6603  -2.6492  -2.6491  -2.0480  -2.0475  -2.0472  -2.0431
 -2.0428  -2.0426  -2.0423  -2.0421  -2.0417  -2.0295  -2.0293  -2.0291
 -2.0289  -2.0285  -2.0283  -1.2728  -1.2720  -0.9349  -0.8615  -0.8171
 -0.7858  -0.7251  -0.6938  -0.6630  -0.6557  -0.6132  -0.5838  -0.5791
 -0.5551  -0.5201  -0.5073  -0.4665  -0.4514  -0.4374  -0.4290  -0.4224
 -0.4184  -0.3774  -0.3714  -0.3333  -0.3291  -0.3171  -0.3076  -0.2937
 -0.2750  -0.2646  -0.2599  -0.2592
 -- Virtual --
 -0.0951  -0.0724  -0.0594  -0.0523  -0.0361  -0.0095   0.0001   0.0252
  0.0263   0.0439   0.0516   0.0543   0.0657   0.0694   0.0759   0.0827
  0.0853   0.0921   0.0924   0.1012   0.1038   0.1170   0.1188   0.1239
  0.1379   0.1428   0.1451   0.1579   0.1726   0.1786   0.1832   0.1839
  0.1884   0.1926   0.2021   0.2061   0.2228   0.2252   0.2314   0.2415
  0.2501   0.2509   0.2563   0.2572   0.2721   0.2868   0.2885   0.3091
  0.3137   0.3322   0.3324   0.3433   0.3514   0.3700   0.3722   0.3761
  0.3801   0.4005   0.4020   0.4087   0.4117   0.4165   0.4238   0.4243
  0.4282   0.4365   0.4531   0.4623   0.4783   0.4830   0.4932   0.4976
  0.5037   0.5224   0.5336   0.5397   0.5479   0.5493   0.5536   0.5759
  0.5784   0.5893   0.6039   0.6116   0.6408   0.6466   0.6569   0.6743
  0.6798   0.6907   0.7073   0.7276   0.7387   0.7520   0.7704   0.8003
  0.8065   0.8258   0.8476   0.8551   0.9013   0.9314   0.9321   0.9421
  0.9793   0.9863   1.0486   1.0547   1.0574   1.0646   1.0853   1.1453
  1.1767   1.1856   1.2194   1.2648   1.2958   1.3028   1.3210   1.3484
  1.3655   1.3676   1.4031   1.4197   1.4262   1.4331   1.4421   1.4501
  1.4663   1.4859   1.4949   1.5036   1.5270   1.5302   1.5714   1.6019
  1.6370   1.7101   1.7178   1.7458   1.7565   1.8076   1.8128   1.8349
  1.8467   1.8933   2.0066   2.0134   2.0189   2.0536   2.0925   2.1507
  2.1806   2.2103   2.2502   2.2503   2.2781   2.3131   2.3636   2.4449
  2.5549   2.6800   2.6955   2.7799   2.7929   2.8146   2.8693   2.9853
  3.0382   3.0592   3.0752   3.1176   3.1648   3.3689   3.3812   3.6254
  3.7387   3.7505   3.7549   3.7859   3.7980   3.9291   3.9355   3.9530
  3.9566   3.9601   3.9616   3.9696   3.9888   3.9998   4.0155   4.0156
  4.0370   4.0418   4.0503   4.0609   4.0928   4.0968   4.1196   4.1550
  4.2086   4.2605   4.2671   4.2893   4.3189   4.4034   4.4226   4.4972
  4.5921   4.8036   4.8306   4.8573   5.9845   6.0108   6.0263   6.0410
  6.0927   6.1179   6.1668   6.1733   6.2318   6.2906   6.3148   6.4168
  6.4528   6.6643   6.7302   6.7668   7.5496   7.6754   7.7534  23.2439
 23.7802  23.7850  23.9416  23.9559  24.0444  27.8559  27.9059  27.9723
 28.3283  28.3482  28.3598  28.3736  28.3927  28.4257  28.4294  28.4515
 28.4656  28.5170  28.5253  28.5293  28.5310  28.5427  28.5523  28.5539
 28.5642  28.5699  28.5967  28.6227  28.6499  28.7032  28.7326  28.7710
 47.9785  66.7629  66.7849 127.8726 127.8878 127.8963 127.9106 127.9413
127.9515 127.9755 127.9792 128.0109 151.6516 151.6960 151.7563 289.7459
289.8730 289.97451020.78991901.81441901.86091901.9240
 --------------------------------------------------------------

          Ground-State Mulliken Net Atomic Charges

     Atom                 Charge (a.u.)
  ----------------------------------------
      1 C                    -1.616936
      2 C                     1.032961
      3 C                     0.487281
      4 C                    -1.396371
      5 C                     0.633901
      6 C                     0.930681
      7 F                    -0.084751
      8 Br                   -0.150118
      9 I                     0.085416
     10 F                    -0.086071
     11 I                     0.080746
     12 I                     0.083261
  ----------------------------------------
  Sum of atomic charges =     0.000000

 -----------------------------------------------------------------
                    Cartesian Multipole Moments
 -----------------------------------------------------------------
    Charge (ESU x 10^10)
                 0.0000
    Dipole Moment (Debye)
         X       0.2600      Y       0.0000      Z      -0.2316
       Tot       0.3482
    Quadrupole Moments (Debye-Ang)
        XX    -147.6468     XY       0.0000     YY    -147.6409
        XZ      -7.0425     YZ       0.0000     ZZ    -138.2866
    Octopole Moments (Debye-Ang^2)
       XXX    -627.4723    XXY       0.0000    XYY    -212.2014
       YYY       0.0000    XXZ    -107.1780    XYZ       0.0000
       YYZ     -83.5625    XZZ    -205.5914    YZZ       0.0000
       ZZZ    -234.4049
    Hexadecapole Moments (Debye-Ang^3)
      XXXX   -4744.8357   XXXY       0.0000   XXYY    -858.0924
      XYYY       0.0000   YYYY    -188.1914   XXXZ      37.2922
      XXYZ       0.0000   XYYZ      81.6725   YYYZ       0.0000
      XXZZ   -1724.7518   XYZZ       0.0000   YYZZ    -990.4949
      XZZZ     190.7401   YZZZ       0.0000   ZZZZ   -5183.6140
 -----------------------------------------------------------------
 Calculating analytic gradient of the SCF energy
 Gradient of SCF Energy
            1           2           3           4           5           6
    1  -0.0038013   0.0045062  -0.0049635   0.0072801  -0.0022141   0.0058873
    2   0.0000000  -0.0000000  -0.0000000   0.0000000  -0.0000000   0.0000000
    3  -0.0029941   0.0035789  -0.0003678   0.0048086  -0.0071517  -0.0018563
            7           8           9          10          11          12
    1  -0.0026176   0.0081090  -0.0094170   0.0032995  -0.0196836   0.0136150
    2  -0.0000000  -0.0000000   0.0000000   0.0000000   0.0000000  -0.0000000
    3  -0.0024184   0.0073540  -0.0130564   0.0014575  -0.0031788   0.0138245
 Max gradient component =       1.968E-02
 RMS gradient           =       6.303E-03
 Gradient time:  CPU 80.81 s  wall 13.58 s
 Geometry Optimization Parameters
   NAtoms,    NIC,     NZ,  NCons,   NDum,   NFix, NCnnct, MaxDiis
       12      78      12       0       0       0       0       0


** GEOMETRY OPTIMIZATION IN DELOCALIZED INTERNAL COORDINATES **
   Searching for a Minimum

   Optimization Cycle:   1

                       Coordinates (Angstroms)
     ATOM                X               Y               Z
      1  C         0.0000000000    0.0000000000    0.0000000000
      2  C         0.0000000000    0.0000000000    1.3948300000
      3  C         1.2079582140    0.0000000000    2.0922450000
      4  C         2.4159164279    0.0000000000    1.3948300000
      5  C         2.4159164279    0.0000000000    0.0000000000
      6  C         1.2079582140    0.0000000000   -0.6974150000
      7  F        -1.1601276309    0.0000000000   -0.6698000000
      8  Br       -1.6373769104    0.0000000000    2.3401700000
      9  I         1.2079582140    0.0000000000    4.1711050000
     10  F         3.5760440588    0.0000000000    2.0646300000
     11  I         4.2162619988    0.0000000000   -1.0394300000
     12  I         1.2079582140    0.0000000000   -2.7762750000
   Point Group: c1    Number of degrees of freedom:    30


   Energy is -23761.092339469


 Attempting to generate delocalized internal coordinates
 Initial Hessian constructed with Jon Baker's OPTIMIZE code

 21 Hessian modes will be used to form the next step
  Hessian Eigenvalues:
     0.124424    0.124424    0.124424    0.201019    0.250000    0.250000
     0.250000    0.250000    0.250000    0.250000    0.250000    0.250000
     0.250000    0.426727    0.426727    0.464882    0.464882    0.464882
     0.464882    0.572947    0.572947

 Minimum search - taking simple RFO step
 Searching for Lamda that Minimizes Along All modes
 Value Taken    Lamda =  -0.02403463
 Calculated Step too Large.  Step scaled by  0.956466
 Step Taken.  Stepsize is  0.300000

                             Maximum     Tolerance    Cnvgd?
         Gradient           0.052386      0.000300      NO
         Displacement       0.177435      0.001200      NO
         Energy change     *********      0.000001      NO


 New Cartesian Coordinates Obtained by Inverse Iteration

 Displacement from previous Coordinates is:  0.755913
 ----------------------------------------------------------------
             Standard Nuclear Orientation (Angstroms)
    I     Atom           X                Y                Z
 ----------------------------------------------------------------
    1      C       0.0224020074     0.0000000000     0.0070215840
    2      C      -0.0102550642     0.0000000000     1.3977491517
    3      C       1.2031682359     0.0000000000     2.1083782885
    4      C       2.3904926155     0.0000000000     1.3805335332
    5      C       2.4349094821     0.0000000000    -0.0133823236
    6      C       1.2098912754     0.0000000000    -0.7226911538
    7      F      -1.1385429161     0.0000000000    -0.6554349969
    8      Br     -1.7251167321     0.0000000000     2.2116463738
    9      I       1.3599224753     0.0000000000     4.2259561585
   10      F       3.5447350583     0.0000000000     2.0544138515
   11      I       4.3812421201     0.0000000000    -0.8824785743
   12      I       0.9856186704     0.0000000000    -2.8368218926
 ----------------------------------------------------------------
 Nuclear Repulsion Energy =        3297.58389286 hartrees
 There are      124 alpha and      124 beta electrons
 Applying Cartesian multipole field
    Component          Value
    ---------          -----
     (2,0,0)        1.00000E-11
     (0,2,0)        2.00000E-11
     (0,0,2)       -3.00000E-11
 Nucleus-field energy     =    -0.0000001271 hartrees
 Requested basis set is 6-311++G(d,p)
 There are 139 shells and 410 basis functions
 A cutoff of  1.0D-11 yielded   5822 shell pairs
 There are     55959 function pairs (     62438 Cartesian)
 Smallest overlap matrix eigenvalue = 1.06E-06

 Q-Chem warning in module stvman/mkSTV.C, line 318:

 Overlap eigenvalue is smaller than square root of threshold
 Use THRESH >= 12 to get rid of this warning

 Guess MOs from SCF MO coefficient file

 -----------------------------------------------------------------------
  General SCF calculation program by
  Eric Jon Sundstrom, Paul Horn, Yuezhi Mao, Dmitri Zuev, Alec White,
  David Stuck, Shaama M.S., Shane Yost, Joonho Lee, David Small,
  Daniel Levine, Susi Lehtola, Hugh Burton, Evgeny Epifanovsky,
  Bang C. Huynh
 -----------------------------------------------------------------------
 Exchange:     0.2000 Hartree-Fock + 0.0800 Slater + 0.7200 B88
 Correlation:  0.1900 VWN1RPA + 0.8100 LYP
 Using SG-1 standard quadrature grid
 using 6 threads for integral computing
 -------------------------------------------------------
 OpenMP Integral computing Module                
 Release: version 2.0, May 2017, Q-Chem Inc. Pleasanton 
 -------------------------------------------------------
 A restricted SCF calculation will be
 performed using DIIS
 SCF converges when DIIS error is below 1.0e-08
 ---------------------------------------
  Cycle       Energy         DIIS error
 ---------------------------------------
    1  -23761.0790109456      1.20e-03  
    2  -23761.0946005109      3.58e-04  
    3  -23761.0912121078      5.25e-04  
    4  -23761.0969821448      1.24e-04  
    5  -23761.0972831997      2.91e-05  
    6  -23761.0972966660      1.05e-05  
    7  -23761.0972984514      6.07e-06  
    8  -23761.0972992247      5.46e-07  
    9  -23761.0972992293      2.61e-07  
   10  -23761.0972992316      9.05e-08  
   11  -23761.0972992325      4.63e-08  
   12  -23761.0972992332      1.30e-08  
   13  -23761.0972992326      3.52e-09  Convergence criterion met
 ---------------------------------------
 SCF time:   CPU 221.14s  wall 41.00s 
 SCF   energy in the final basis set =   -23761.0972992326
 Total energy in the final basis set =   -23761.0972992326

 --------------------------------------------------------------

                    Orbital Energies (a.u.)
 --------------------------------------------------------------

 Alpha MOs
 -- Occupied --
**************************-482.8605-176.3244-176.3241-176.3240-165.7283
********-165.7279-165.7260-165.7259-165.7258-165.7256-165.7256-165.7255
-62.5132 -56.3340 -56.3298 -56.3295 -35.8208 -35.8205 -35.8204 -31.3144
-31.3141 -31.3140 -31.3079 -31.3077 -31.3075 -31.3075 -31.3073 -31.3071
-24.7276 -24.7273 -22.9648 -22.9645 -22.9644 -22.9633 -22.9631 -22.9630
-22.9629 -22.9628 -22.9626 -22.9585 -22.9585 -22.9583 -22.9582 -22.9581
-22.9581 -10.3122 -10.3114 -10.2807 -10.2728 -10.2722 -10.2711  -8.7220
 -6.5544  -6.5403  -6.5394  -6.3700  -6.3698  -6.3695  -4.7833  -4.7829
 -4.7827  -4.7675  -4.7673  -4.7670  -4.7667  -4.7664  -4.7663  -2.6651
 -2.6612  -2.6606  -2.6493  -2.6493  -2.0489  -2.0486  -2.0484  -2.0441
 -2.0438  -2.0434  -2.0434  -2.0431  -2.0430  -2.0299  -2.0298  -2.0297
 -2.0296  -2.0295  -2.0294  -1.2743  -1.2737  -0.9305  -0.8558  -0.8143
 -0.7830  -0.7205  -0.6871  -0.6620  -0.6547  -0.6169  -0.5820  -0.5765
 -0.5520  -0.5209  -0.5084  -0.4670  -0.4502  -0.4353  -0.4267  -0.4178
 -0.4165  -0.3715  -0.3705  -0.3285  -0.3243  -0.3078  -0.3008  -0.2918
 -0.2839  -0.2732  -0.2662  -0.2603
 -- Virtual --
 -0.1012  -0.0765  -0.0688  -0.0494  -0.0488  -0.0173  -0.0025   0.0258
  0.0269   0.0441   0.0531   0.0555   0.0666   0.0699   0.0793   0.0819
  0.0848   0.0921   0.0926   0.1005   0.1009   0.1160   0.1161   0.1251
  0.1351   0.1408   0.1478   0.1488   0.1600   0.1782   0.1807   0.1807
  0.1854   0.1948   0.1993   0.2115   0.2227   0.2237   0.2296   0.2378
  0.2451   0.2486   0.2501   0.2512   0.2719   0.2795   0.2815   0.3074
  0.3193   0.3311   0.3345   0.3483   0.3582   0.3676   0.3816   0.3875
  0.3923   0.3985   0.4046   0.4066   0.4094   0.4106   0.4188   0.4321
  0.4322   0.4521   0.4561   0.4656   0.4790   0.4842   0.4873   0.4931
  0.4946   0.5038   0.5282   0.5331   0.5456   0.5495   0.5532   0.5640
  0.5753   0.5844   0.5983   0.6061   0.6317   0.6336   0.6433   0.6624
  0.6816   0.6873   0.7000   0.7261   0.7356   0.7453   0.7578   0.7843
  0.8042   0.8279   0.8428   0.8448   0.8972   0.9322   0.9359   0.9496
  0.9649   0.9801   1.0315   1.0444   1.0558   1.0844   1.0939   1.1457
  1.1685   1.1788   1.2144   1.2453   1.2859   1.3006   1.3209   1.3424
  1.3562   1.4016   1.4077   1.4145   1.4345   1.4356   1.4358   1.4477
  1.4527   1.4633   1.4950   1.5045   1.5221   1.5323   1.5661   1.5931
  1.6290   1.7044   1.7217   1.7366   1.7611   1.8016   1.8074   1.8245
  1.8514   1.8935   1.9939   2.0103   2.0183   2.0361   2.0774   2.1309
  2.1826   2.2072   2.2377   2.2451   2.2617   2.3038   2.3597   2.4486
  2.5539   2.6777   2.6962   2.7701   2.7850   2.8199   2.8712   2.9901
  3.0316   3.0609   3.0677   3.1092   3.1705   3.3559   3.3843   3.6133
  3.7309   3.7510   3.7556   3.7775   3.7862   3.9447   3.9488   3.9546
  3.9549   3.9600   3.9653   3.9862   3.9871   3.9964   4.0038   4.0124
  4.0209   4.0436   4.0477   4.0588   4.0914   4.1066   4.1298   4.1542
  4.1828   4.2486   4.2562   4.2796   4.3239   4.3914   4.4070   4.4725
  4.5701   4.7971   4.8103   4.8597   5.9859   6.0060   6.0175   6.0719
  6.0942   6.1137   6.1185   6.1554   6.1929   6.2886   6.3154   6.4227
  6.4532   6.6581   6.7220   6.7783   7.5489   7.6713   7.7509  23.2488
 23.7503  23.7885  23.9154  23.9531  24.0293  27.8339  27.8913  27.9512
 28.3282  28.3436  28.3529  28.3888  28.4014  28.4114  28.4227  28.4274
 28.4424  28.5191  28.5229  28.5250  28.5376  28.5400  28.5468  28.5496
 28.5556  28.5647  28.5998  28.6172  28.6298  28.6918  28.7250  28.7649
 47.9717  66.7605  66.7818 127.8718 127.8835 127.8906 127.9259 127.9402
127.9488 127.9500 127.9691 127.9898 151.6324 151.6825 151.7359 289.7446
289.8665 289.97181020.78171901.79461901.84671901.9021
 --------------------------------------------------------------

          Ground-State Mulliken Net Atomic Charges

     Atom                 Charge (a.u.)
  ----------------------------------------
      1 C                    -1.498623
      2 C                     0.944875
      3 C                     0.419207
      4 C                    -1.145749
      5 C                     0.470709
      6 C                     0.790665
      7 F                    -0.061921
      8 Br                   -0.123251
      9 I                     0.096894
     10 F                    -0.071164
     11 I                     0.088583
     12 I                     0.089775
  ----------------------------------------
  Sum of atomic charges =     0.000000

 -----------------------------------------------------------------
                    Cartesian Multipole Moments
 -----------------------------------------------------------------
    Charge (ESU x 10^10)
                -0.0000
    Dipole Moment (Debye)
         X       0.2651      Y      -0.0000      Z      -0.0942
       Tot       0.2814
    Quadrupole Moments (Debye-Ang)
        XX    -146.0492     XY      -0.0000     YY    -147.9858
        XZ      -4.1968     YZ       0.0000     ZZ    -138.7164
    Octopole Moments (Debye-Ang^2)
       XXX    -619.8270    XXY       0.0000    XYY    -213.9224
       YYY      -0.0000    XXZ    -101.3748    XYZ      -0.0000
       YYZ     -85.3435    XZZ    -207.0188    YZZ      -0.0000
       ZZZ    -237.6048
    Hexadecapole Moments (Debye-Ang^3)
      XXXX   -4879.6312   XXXY      -0.0000   XXYY    -901.3876
      XYYY      -0.0000   YYYY    -189.1220   XXXZ     -92.3727
      XXYZ       0.0000   XYYZ      33.1027   YYYZ       0.0000
      XXZZ   -1785.0015   XYZZ      -0.0000   YYZZ    -995.8612
      XZZZ     121.0579   YZZZ       0.0000   ZZZZ   -5184.2251
 -----------------------------------------------------------------
 Calculating analytic gradient of the SCF energy
 Gradient of SCF Energy
            1           2           3           4           5           6
    1  -0.0031567  -0.0032802   0.0047028   0.0022375   0.0050267  -0.0079390
    2   0.0000000  -0.0000000  -0.0000000   0.0000000  -0.0000000  -0.0000000
    3   0.0010594  -0.0048658   0.0012491   0.0025867   0.0046343  -0.0045572
            7           8           9          10          11          12
    1   0.0026280  -0.0027769   0.0042124  -0.0028565   0.0072646  -0.0060627
    2  -0.0000000   0.0000000   0.0000000  -0.0000000   0.0000000   0.0000000
    3   0.0005956  -0.0031226   0.0022603  -0.0017299   0.0034042  -0.0015141
 Max gradient component =       7.939E-03
 RMS gradient           =       3.221E-03
 Gradient time:  CPU 78.09 s  wall 13.13 s
 Geometry Optimization Parameters
   NAtoms,    NIC,     NZ,  NCons,   NDum,   NFix, NCnnct, MaxDiis
       12      78      12       0       0       0       0       0

 Cartesian Hessian Update
 Hessian updated using BFGS update


** GEOMETRY OPTIMIZATION IN DELOCALIZED INTERNAL COORDINATES **
   Searching for a Minimum

   Optimization Cycle:   2

                       Coordinates (Angstroms)
     ATOM                X               Y               Z
      1  C         0.0224020074    0.0000000000    0.0070215840
      2  C        -0.0102550642    0.0000000000    1.3977491517
      3  C         1.2031682359    0.0000000000    2.1083782885
      4  C         2.3904926155    0.0000000000    1.3805335332
      5  C         2.4349094821    0.0000000000   -0.0133823236
      6  C         1.2098912754    0.0000000000   -0.7226911538
      7  F        -1.1385429161    0.0000000000   -0.6554349969
      8  Br       -1.7251167321    0.0000000000    2.2116463738
      9  I         1.3599224753    0.0000000000    4.2259561585
     10  F         3.5447350583    0.0000000000    2.0544138515
     11  I         4.3812421201    0.0000000000   -0.8824785743
     12  I         0.9856186704    0.0000000000   -2.8368218926
   Point Group: c1    Number of degrees of freedom:    30


   Energy is -23761.097299233

 Hessian updated using BFGS update

 11 Hessian modes will be used to form the next step
  Hessian Eigenvalues:
     0.124162    0.129030    0.201083    0.247120    0.346013    0.426725
     0.429166    0.464864    0.521060    0.572942    0.578002

 Minimum search - taking simple RFO step
 Searching for Lamda that Minimizes Along All modes
 Value Taken    Lamda =  -0.00277213
 Step Taken.  Stepsize is  0.080652

                             Maximum     Tolerance    Cnvgd?
         Gradient           0.024367      0.000300      NO
         Displacement       0.056198      0.001200      NO
         Energy change     -0.004960      0.000001      NO


 New Cartesian Coordinates Obtained by Inverse Iteration

 Displacement from previous Coordinates is:  0.227375
 ----------------------------------------------------------------
             Standard Nuclear Orientation (Angstroms)
    I     Atom           X                Y                Z
 ----------------------------------------------------------------
    1      C       0.0225328231     0.0000000000     0.0089001374
    2      C      -0.0071918519     0.0000000000     1.4020961911
    3      C       1.2011351106     0.0000000000     2.1085509429
    4      C       2.3915274095     0.0000000000     1.3821246983
    5      C       2.4287628442     0.0000000000    -0.0124620922
    6      C       1.2140632347     0.0000000000    -0.7157923404
    7      F      -1.1410074366     0.0000000000    -0.6522487932
    8      Br     -1.7048883128     0.0000000000     2.2472580214
    9      I       1.3142741971     0.0000000000     4.2246301926
   10      F       3.5484789567     0.0000000000     2.0555479187
   11      I       4.3346373081     0.0000000000    -0.9406171152
   12      I       1.0561429453     0.0000000000    -2.8330977614
 ----------------------------------------------------------------
 Nuclear Repulsion Energy =        3312.89794071 hartrees
 There are      124 alpha and      124 beta electrons
 Applying Cartesian multipole field
    Component          Value
    ---------          -----
     (2,0,0)        1.00000E-11
     (0,2,0)        2.00000E-11
     (0,0,2)       -3.00000E-11
 Nucleus-field energy     =    -0.0000001289 hartrees
 Requested basis set is 6-311++G(d,p)
 There are 139 shells and 410 basis functions
 A cutoff of  1.0D-11 yielded   5818 shell pairs
 There are     55928 function pairs (     62412 Cartesian)
 Smallest overlap matrix eigenvalue = 1.05E-06

 Q-Chem warning in module stvman/mkSTV.C, line 318:

 Overlap eigenvalue is smaller than square root of threshold
 Use THRESH >= 12 to get rid of this warning

 Guess MOs from SCF MO coefficient file

 -----------------------------------------------------------------------
  General SCF calculation program by
  Eric Jon Sundstrom, Paul Horn, Yuezhi Mao, Dmitri Zuev, Alec White,
  David Stuck, Shaama M.S., Shane Yost, Joonho Lee, David Small,
  Daniel Levine, Susi Lehtola, Hugh Burton, Evgeny Epifanovsky,
  Bang C. Huynh
 -----------------------------------------------------------------------
 Exchange:     0.2000 Hartree-Fock + 0.0800 Slater + 0.7200 B88
 Correlation:  0.1900 VWN1RPA + 0.8100 LYP
 Using SG-1 standard quadrature grid
 using 6 threads for integral computing
 -------------------------------------------------------
 OpenMP Integral computing Module                
 Release: version 2.0, May 2017, Q-Chem Inc. Pleasanton 
 -------------------------------------------------------
 A restricted SCF calculation will be
 performed using DIIS
 SCF converges when DIIS error is below 1.0e-08
 ---------------------------------------
  Cycle       Energy         DIIS error
 ---------------------------------------
    1  -23761.0978816216      2.56e-04  
    2  -23761.0988497348      9.52e-05  
    3  -23761.0986298330      1.37e-04  
    4  -23761.0990366269      2.93e-05  
    5  -23761.0990543111      8.08e-06  
    6  -23761.0990554426      2.98e-06  
    7  -23761.0990555981      1.55e-06  
    8  -23761.0990556484      1.59e-07  
    9  -23761.0990556474      7.15e-08  
   10  -23761.0990556480      2.13e-08  
   11  -23761.0990556488      1.24e-08  
   12  -23761.0990556503      2.80e-09  Convergence criterion met
 ---------------------------------------
 SCF time:   CPU 201.32s  wall 38.00s 
 SCF   energy in the final basis set =   -23761.0990556503
 Total energy in the final basis set =   -23761.0990556503

 --------------------------------------------------------------

                    Orbital Energies (a.u.)
 --------------------------------------------------------------

 Alpha MOs
 -- Occupied --
**************************-482.8605-176.3242-176.3241-176.3238-165.7281
********-165.7277-165.7258-165.7257-165.7256-165.7255-165.7254-165.7253
-62.5132 -56.3340 -56.3298 -56.3295 -35.8206 -35.8205 -35.8202 -31.3142
-31.3140 -31.3138 -31.3077 -31.3076 -31.3073 -31.3073 -31.3072 -31.3070
-24.7272 -24.7270 -22.9645 -22.9644 -22.9641 -22.9631 -22.9630 -22.9628
-22.9627 -22.9627 -22.9625 -22.9583 -22.9583 -22.9582 -22.9582 -22.9580
-22.9579 -10.3126 -10.3119 -10.2800 -10.2715 -10.2706 -10.2703  -8.7220
 -6.5544  -6.5403  -6.5395  -6.3698  -6.3697  -6.3695  -4.7830  -4.7829
 -4.7826  -4.7674  -4.7673  -4.7670  -4.7665  -4.7665  -4.7663  -2.6651
 -2.6612  -2.6607  -2.6494  -2.6494  -2.0487  -2.0486  -2.0483  -2.0439
 -2.0438  -2.0435  -2.0433  -2.0432  -2.0430  -2.0298  -2.0297  -2.0297
 -2.0297  -2.0295  -2.0295  -1.2726  -1.2722  -0.9320  -0.8576  -0.8141
 -0.7834  -0.7202  -0.6890  -0.6624  -0.6549  -0.6165  -0.5823  -0.5758
 -0.5529  -0.5200  -0.5072  -0.4660  -0.4503  -0.4355  -0.4270  -0.4188
 -0.4167  -0.3726  -0.3715  -0.3281  -0.3262  -0.3074  -0.3051  -0.2924
 -0.2822  -0.2705  -0.2656  -0.2608
 -- Virtual --
 -0.1010  -0.0748  -0.0683  -0.0506  -0.0462  -0.0155  -0.0021   0.0259
  0.0267   0.0441   0.0532   0.0551   0.0668   0.0699   0.0787   0.0820
  0.0848   0.0921   0.0930   0.1016   0.1020   0.1163   0.1179   0.1250
  0.1371   0.1421   0.1464   0.1521   0.1642   0.1777   0.1801   0.1823
  0.1882   0.1932   0.1981   0.2089   0.2234   0.2234   0.2293   0.2394
  0.2461   0.2489   0.2516   0.2523   0.2731   0.2811   0.2840   0.3080
  0.3186   0.3317   0.3346   0.3495   0.3561   0.3697   0.3793   0.3845
  0.3899   0.3995   0.4039   0.4076   0.4097   0.4106   0.4176   0.4261
  0.4307   0.4475   0.4550   0.4640   0.4797   0.4847   0.4885   0.4929
  0.4975   0.5050   0.5291   0.5350   0.5440   0.5505   0.5523   0.5670
  0.5751   0.5877   0.5998   0.6076   0.6367   0.6370   0.6467   0.6654
  0.6834   0.6847   0.7015   0.7270   0.7331   0.7469   0.7590   0.7875
  0.8046   0.8273   0.8445   0.8462   0.8967   0.9321   0.9373   0.9503
  0.9682   0.9793   1.0408   1.0463   1.0553   1.0848   1.0862   1.1464
  1.1708   1.1795   1.2153   1.2517   1.2906   1.3033   1.3215   1.3434
  1.3577   1.4023   1.4042   1.4146   1.4322   1.4362   1.4427   1.4475
  1.4563   1.4622   1.4928   1.4989   1.5235   1.5257   1.5715   1.5981
  1.6310   1.7035   1.7247   1.7423   1.7611   1.8040   1.8092   1.8298
  1.8483   1.8959   1.9962   2.0132   2.0185   2.0382   2.0817   2.1355
  2.1827   2.2087   2.2403   2.2482   2.2668   2.3071   2.3618   2.4497
  2.5546   2.6780   2.6966   2.7731   2.7863   2.8198   2.8720   2.9903
  3.0344   3.0638   3.0671   3.1113   3.1705   3.3634   3.3806   3.6188
  3.7316   3.7516   3.7562   3.7850   3.7900   3.9424   3.9432   3.9538
  3.9568   3.9591   3.9644   3.9801   3.9862   3.9968   4.0110   4.0126
  4.0206   4.0444   4.0463   4.0557   4.0925   4.1051   4.1269   4.1532
  4.1854   4.2526   4.2579   4.2817   4.3240   4.3962   4.4071   4.4744
  4.5768   4.8054   4.8096   4.8570   5.9861   6.0069   6.0189   6.0684
  6.0915   6.1135   6.1281   6.1573   6.1987   6.2897   6.3159   6.4208
  6.4541   6.6572   6.7230   6.7748   7.5490   7.6727   7.7515  23.2467
 23.7674  23.7829  23.9358  23.9463  24.0346  27.8355  27.8923  27.9577
 28.3284  28.3443  28.3539  28.3892  28.3962  28.4146  28.4239  28.4338
 28.4438  28.5188  28.5238  28.5247  28.5357  28.5403  28.5493  28.5499
 28.5536  28.5654  28.5985  28.6172  28.6315  28.6944  28.7259  28.7661
 47.9725  66.7612  66.7823 127.8721 127.8841 127.8914 127.9243 127.9403
127.9485 127.9536 127.9702 127.9928 151.6340 151.6834 151.7416 289.7448
289.8682 289.97251020.78251901.79611901.84771901.9083
 --------------------------------------------------------------

          Ground-State Mulliken Net Atomic Charges

     Atom                 Charge (a.u.)
  ----------------------------------------
      1 C                    -1.543354
      2 C                     0.977429
      3 C                     0.433560
      4 C                    -1.214069
      5 C                     0.503339
      6 C                     0.845047
      7 F                    -0.069701
      8 Br                   -0.127998
      9 I                     0.095612
     10 F                    -0.077962
     11 I                     0.087974
     12 I                     0.090124
  ----------------------------------------
  Sum of atomic charges =     0.000000

 -----------------------------------------------------------------
                    Cartesian Multipole Moments
 -----------------------------------------------------------------
    Charge (ESU x 10^10)
                -0.0000
    Dipole Moment (Debye)
         X       0.2699      Y       0.0000      Z      -0.1360
       Tot       0.3022
    Quadrupole Moments (Debye-Ang)
        XX    -146.5075     XY       0.0000     YY    -147.9224
        XZ      -5.1173     YZ      -0.0000     ZZ    -138.3712
    Octopole Moments (Debye-Ang^2)
       XXX    -622.3200    XXY       0.0000    XYY    -213.5441
       YYY      -0.0000    XXZ    -103.2565    XYZ      -0.0000
       YYZ     -84.5148    XZZ    -206.2302    YZZ       0.0000
       ZZZ    -235.3591
    Hexadecapole Moments (Debye-Ang^3)
      XXXX   -4838.6868   XXXY       0.0000   XXYY    -888.8404
      XYYY       0.0000   YYYY    -188.9652   XXXZ     -50.1096
      XXYZ      -0.0000   XYYZ      50.1533   YYYZ       0.0000
      XXZZ   -1773.0044   XYZZ       0.0000   YYZZ   -1000.6445
      XZZZ     150.7227   YZZZ      -0.0000   ZZZZ   -5209.3366
 -----------------------------------------------------------------
 Calculating analytic gradient of the SCF energy
 Gradient of SCF Energy
            1           2           3           4           5           6
    1  -0.0010497  -0.0001462  -0.0006487   0.0012767   0.0009684   0.0004015
    2   0.0000000  -0.0000000   0.0000000  -0.0000000   0.0000000   0.0000000
    3   0.0005873  -0.0007626  -0.0001094   0.0007218  -0.0002856  -0.0008405
            7           8           9          10          11          12
    1   0.0007059  -0.0008057   0.0012344  -0.0011208   0.0010787  -0.0018945
    2  -0.0000000   0.0000000  -0.0000000  -0.0000000   0.0000000  -0.0000000
    3   0.0006108  -0.0004059   0.0014593  -0.0006023   0.0010702  -0.0014431
 Max gradient component =       1.894E-03
 RMS gradient           =       7.721E-04
 Gradient time:  CPU 78.53 s  wall 13.20 s
 Geometry Optimization Parameters
   NAtoms,    NIC,     NZ,  NCons,   NDum,   NFix, NCnnct, MaxDiis
       12      78      12       0       0       0       0       0

 Cartesian Hessian Update
 Hessian updated using BFGS update


** GEOMETRY OPTIMIZATION IN DELOCALIZED INTERNAL COORDINATES **
   Searching for a Minimum

   Optimization Cycle:   3

                       Coordinates (Angstroms)
     ATOM                X               Y               Z
      1  C         0.0225328231    0.0000000000    0.0089001374
      2  C        -0.0071918519    0.0000000000    1.4020961911
      3  C         1.2011351106    0.0000000000    2.1085509429
      4  C         2.3915274095    0.0000000000    1.3821246983
      5  C         2.4287628442    0.0000000000   -0.0124620922
      6  C         1.2140632347    0.0000000000   -0.7157923404
      7  F        -1.1410074366    0.0000000000   -0.6522487932
      8  Br       -1.7048883128    0.0000000000    2.2472580214
      9  I         1.3142741971    0.0000000000    4.2246301926
     10  F         3.5484789567    0.0000000000    2.0555479187
     11  I         4.3346373081    0.0000000000   -0.9406171152
     12  I         1.0561429453    0.0000000000   -2.8330977614
   Point Group: c1    Number of degrees of freedom:    30


   Energy is -23761.099055650

 Hessian updated using BFGS update

 14 Hessian modes will be used to form the next step
  Hessian Eigenvalues:
     0.124370    0.124506    0.128689    0.200937    0.246795    0.248100
     0.282237    0.425399    0.426729    0.462777    0.464880    0.503660
     0.571548    0.572959

 Minimum search - taking simple RFO step
 Searching for Lamda that Minimizes Along All modes
 Value Taken    Lamda =  -0.00029635
 Step Taken.  Stepsize is  0.034906

                             Maximum     Tolerance    Cnvgd?
         Gradient           0.006314      0.000300      NO
         Displacement       0.021581      0.001200      NO
         Energy change     -0.001756      0.000001      NO


 New Cartesian Coordinates Obtained by Inverse Iteration

 Displacement from previous Coordinates is:  0.087227
 ----------------------------------------------------------------
             Standard Nuclear Orientation (Angstroms)
    I     Atom           X                Y                Z
 ----------------------------------------------------------------
    1      C       0.0195718076     0.0000000000     0.0092936398
    2      C      -0.0066301359     0.0000000000     1.4029271198
    3      C       1.2022344595     0.0000000000     2.1077657272
    4      C       2.3931872406     0.0000000000     1.3836340934
    5      C       2.4255629954     0.0000000000    -0.0098839841
    6      C       1.2121175268     0.0000000000    -0.7105445266
    7      F      -1.1438177064     0.0000000000    -0.6539329157
    8      Br     -1.6977308240     0.0000000000     2.2579020740
    9      I       1.2986991600     0.0000000000     4.2182198937
   10      F       3.5523856715     0.0000000000     2.0557254644
   11      I       4.3194369368     0.0000000000    -0.9632466994
   12      I       1.0834500960     0.0000000000    -2.8229698863
 ----------------------------------------------------------------
 Nuclear Repulsion Energy =        3321.25342592 hartrees
 There are      124 alpha and      124 beta electrons
 Applying Cartesian multipole field
    Component          Value
    ---------          -----
     (2,0,0)        1.00000E-11
     (0,2,0)        2.00000E-11
     (0,0,2)       -3.00000E-11
 Nucleus-field energy     =    -0.0000001289 hartrees
 Requested basis set is 6-311++G(d,p)
 There are 139 shells and 410 basis functions
 A cutoff of  1.0D-11 yielded   5818 shell pairs
 There are     55921 function pairs (     62406 Cartesian)
 Smallest overlap matrix eigenvalue = 1.05E-06

 Q-Chem warning in module stvman/mkSTV.C, line 318:

 Overlap eigenvalue is smaller than square root of threshold
 Use THRESH >= 12 to get rid of this warning

 Guess MOs from SCF MO coefficient file

 -----------------------------------------------------------------------
  General SCF calculation program by
  Eric Jon Sundstrom, Paul Horn, Yuezhi Mao, Dmitri Zuev, Alec White,
  David Stuck, Shaama M.S., Shane Yost, Joonho Lee, David Small,
  Daniel Levine, Susi Lehtola, Hugh Burton, Evgeny Epifanovsky,
  Bang C. Huynh
 -----------------------------------------------------------------------
 Exchange:     0.2000 Hartree-Fock + 0.0800 Slater + 0.7200 B88
 Correlation:  0.1900 VWN1RPA + 0.8100 LYP
 Using SG-1 standard quadrature grid
 using 6 threads for integral computing
 -------------------------------------------------------
 OpenMP Integral computing Module                
 Release: version 2.0, May 2017, Q-Chem Inc. Pleasanton 
 -------------------------------------------------------
 A restricted SCF calculation will be
 performed using DIIS
 SCF converges when DIIS error is below 1.0e-08
 ---------------------------------------
  Cycle       Energy         DIIS error
 ---------------------------------------
    1  -23761.0989487208      1.33e-04  
    2  -23761.0991472474      3.95e-05  
    3  -23761.0991083221      5.68e-05  
    4  -23761.0991771041      1.30e-05  
    5  -23761.0991804208      3.29e-06  
    6  -23761.0991805882      1.19e-06  
    7  -23761.0991806124      6.46e-07  
    8  -23761.0991806210      7.45e-08  
    9  -23761.0991806206      4.04e-08  
   10  -23761.0991806201      9.46e-09  Convergence criterion met
 ---------------------------------------
 SCF time:   CPU 173.46s  wall 33.00s 
 SCF   energy in the final basis set =   -23761.0991806201
 Total energy in the final basis set =   -23761.0991806201

 --------------------------------------------------------------

                    Orbital Energies (a.u.)
 --------------------------------------------------------------

 Alpha MOs
 -- Occupied --
**************************-482.8605-176.3240-176.3238-176.3237-165.7279
********-165.7275-165.7257-165.7255-165.7255-165.7253-165.7253-165.7251
-62.5133 -56.3340 -56.3298 -56.3295 -35.8205 -35.8203 -35.8201 -31.3140
-31.3138 -31.3136 -31.3076 -31.3074 -31.3072 -31.3072 -31.3070 -31.3068
-24.7271 -24.7270 -22.9644 -22.9642 -22.9640 -22.9630 -22.9628 -22.9627
-22.9626 -22.9625 -22.9623 -22.9582 -22.9582 -22.9580 -22.9580 -22.9578
-22.9578 -10.3125 -10.3120 -10.2799 -10.2707 -10.2701 -10.2699  -8.7221
 -6.5545  -6.5404  -6.5395  -6.3698  -6.3696  -6.3694  -4.7829  -4.7827
 -4.7825  -4.7673  -4.7671  -4.7669  -4.7664  -4.7663  -4.7662  -2.6652
 -2.6613  -2.6607  -2.6495  -2.6495  -2.0487  -2.0484  -2.0482  -2.0439
 -2.0436  -2.0434  -2.0432  -2.0430  -2.0429  -2.0297  -2.0296  -2.0296
 -2.0295  -2.0294  -2.0294  -1.2719  -1.2717  -0.9327  -0.8582  -0.8149
 -0.7836  -0.7208  -0.6894  -0.6626  -0.6548  -0.6163  -0.5825  -0.5759
 -0.5531  -0.5198  -0.5068  -0.4659  -0.4504  -0.4358  -0.4271  -0.4194
 -0.4170  -0.3732  -0.3716  -0.3284  -0.3270  -0.3072  -0.3069  -0.2926
 -0.2815  -0.2690  -0.2657  -0.2607
 -- Virtual --
 -0.1007  -0.0744  -0.0670  -0.0507  -0.0452  -0.0146  -0.0019   0.0259
  0.0266   0.0441   0.0531   0.0549   0.0668   0.0699   0.0783   0.0822
  0.0848   0.0921   0.0931   0.1019   0.1020   0.1163   0.1183   0.1249
  0.1374   0.1428   0.1458   0.1534   0.1662   0.1767   0.1809   0.1827
  0.1889   0.1928   0.1981   0.2081   0.2233   0.2238   0.2292   0.2397
  0.2466   0.2489   0.2526   0.2528   0.2731   0.2819   0.2851   0.3079
  0.3183   0.3318   0.3346   0.3498   0.3549   0.3707   0.3786   0.3830
  0.3881   0.3997   0.4031   0.4092   0.4101   0.4105   0.4173   0.4252
  0.4300   0.4463   0.4548   0.4641   0.4799   0.4838   0.4905   0.4928
  0.4994   0.5056   0.5296   0.5365   0.5439   0.5502   0.5517   0.5686
  0.5751   0.5889   0.6005   0.6079   0.6375   0.6390   0.6484   0.6664
  0.6840   0.6843   0.7022   0.7275   0.7327   0.7475   0.7602   0.7891
  0.8045   0.8271   0.8450   0.8473   0.8972   0.9322   0.9373   0.9495
  0.9705   0.9794   1.0439   1.0476   1.0552   1.0814   1.0867   1.1462
  1.1717   1.1802   1.2159   1.2541   1.2914   1.3046   1.3216   1.3441
  1.3585   1.3998   1.4027   1.4165   1.4313   1.4361   1.4444   1.4467
  1.4605   1.4629   1.4928   1.4972   1.5224   1.5251   1.5724   1.5992
  1.6317   1.7048   1.7243   1.7450   1.7603   1.8048   1.8102   1.8324
  1.8474   1.8964   1.9979   2.0137   2.0185   2.0402   2.0840   2.1378
  2.1836   2.2094   2.2416   2.2497   2.2686   2.3083   2.3631   2.4503
  2.5549   2.6783   2.6967   2.7749   2.7874   2.8193   2.8716   2.9902
  3.0356   3.0624   3.0696   3.1125   3.1701   3.3649   3.3810   3.6217
  3.7328   3.7518   3.7563   3.7858   3.7913   3.9407   3.9424   3.9532
  3.9578   3.9588   3.9639   3.9771   3.9862   3.9971   4.0131   4.0148
  4.0207   4.0449   4.0453   4.0550   4.0930   4.1034   4.1254   4.1533
  4.1874   4.2538   4.2593   4.2826   4.3236   4.3988   4.4070   4.4771
  4.5788   4.8065   4.8122   4.8563   5.9860   6.0074   6.0197   6.0646
  6.0902   6.1141   6.1338   6.1593   6.2017   6.2902   6.3161   6.4203
  6.4543   6.6573   6.7238   6.7731   7.5490   7.6731   7.7518  23.2454
 23.7698  23.7854  23.9404  23.9486  24.0385  27.8371  27.8939  27.9599
 28.3285  28.3448  28.3545  28.3892  28.3931  28.4165  28.4247  28.4377
 28.4450  28.5186  28.5244  28.5246  28.5349  28.5406  28.5504  28.5511
 28.5529  28.5658  28.5979  28.6176  28.6329  28.6957  28.7268  28.7666
 47.9733  66.7617  66.7827 127.8722 127.8845 127.8919 127.9227 127.9398
127.9485 127.9567 127.9712 127.9945 151.6355 151.6849 151.7438 289.7449
289.8688 289.97281020.78351901.79761901.84921901.9105
 --------------------------------------------------------------

          Ground-State Mulliken Net Atomic Charges

     Atom                 Charge (a.u.)
  ----------------------------------------
      1 C                    -1.571616
      2 C                     0.992550
      3 C                     0.438373
      4 C                    -1.244044
      5 C                     0.531901
      6 C                     0.864608
      7 F                    -0.072156
      8 Br                   -0.130179
      9 I                     0.094597
     10 F                    -0.080701
     11 I                     0.087381
     12 I                     0.089286
  ----------------------------------------
  Sum of atomic charges =     0.000000

 -----------------------------------------------------------------
                    Cartesian Multipole Moments
 -----------------------------------------------------------------
    Charge (ESU x 10^10)
                -0.0000
    Dipole Moment (Debye)
         X       0.2625      Y       0.0000      Z      -0.1453
       Tot       0.3000
    Quadrupole Moments (Debye-Ang)
        XX    -146.6976     XY       0.0000     YY    -147.8838
        XZ      -5.4650     YZ       0.0000     ZZ    -138.3071
    Octopole Moments (Debye-Ang^2)
       XXX    -623.7204    XXY       0.0000    XYY    -213.5138
       YYY       0.0000    XXZ    -104.0021    XYZ       0.0000
       YYZ     -84.2020    XZZ    -205.9597    YZZ       0.0000
       ZZZ    -234.5864
    Hexadecapole Moments (Debye-Ang^3)
      XXXX   -4829.7919   XXXY       0.0000   XXYY    -885.2039
      XYYY      -0.0000   YYYY    -188.8651   XXXZ     -35.0316
      XXYZ       0.0000   XYYZ      56.3042   YYYZ      -0.0000
      XXZZ   -1766.1310   XYZZ      -0.0000   YYZZ    -999.3116
      XZZZ     160.7738   YZZZ       0.0000   ZZZZ   -5205.0594
 -----------------------------------------------------------------
 Calculating analytic gradient of the SCF energy
 Gradient of SCF Energy
            1           2           3           4           5           6
    1  -0.0000741   0.0002369  -0.0002983   0.0000643  -0.0003851   0.0006599
    2   0.0000000  -0.0000000   0.0000000  -0.0000000   0.0000000  -0.0000000
    3  -0.0002129   0.0001924  -0.0002478   0.0004498  -0.0006464   0.0006693
            7           8           9          10          11          12
    1  -0.0001535   0.0002205   0.0000234   0.0000472  -0.0004410   0.0000998
    2   0.0000000   0.0000000   0.0000000  -0.0000000  -0.0000000   0.0000000
    3  -0.0000404   0.0001884  -0.0002422  -0.0001210  -0.0003115   0.0003222
 Max gradient component =       6.693E-04
 RMS gradient           =       2.657E-04
 Gradient time:  CPU 78.80 s  wall 13.25 s
 Geometry Optimization Parameters
   NAtoms,    NIC,     NZ,  NCons,   NDum,   NFix, NCnnct, MaxDiis
       12      78      12       0       0       0       0       0

 Cartesian Hessian Update
 Hessian updated using BFGS update


** GEOMETRY OPTIMIZATION IN DELOCALIZED INTERNAL COORDINATES **
   Searching for a Minimum

   Optimization Cycle:   4

                       Coordinates (Angstroms)
     ATOM                X               Y               Z
      1  C         0.0195718076    0.0000000000    0.0092936398
      2  C        -0.0066301359    0.0000000000    1.4029271198
      3  C         1.2022344595    0.0000000000    2.1077657272
      4  C         2.3931872406    0.0000000000    1.3836340934
      5  C         2.4255629954    0.0000000000   -0.0098839841
      6  C         1.2121175268    0.0000000000   -0.7105445266
      7  F        -1.1438177064    0.0000000000   -0.6539329157
      8  Br       -1.6977308240    0.0000000000    2.2579020740
      9  I         1.2986991600    0.0000000000    4.2182198937
     10  F         3.5523856715    0.0000000000    2.0557254644
     11  I         4.3194369368    0.0000000000   -0.9632466994
     12  I         1.0834500960    0.0000000000   -2.8229698863
   Point Group: c1    Number of degrees of freedom:    30


   Energy is -23761.099180620

 Hessian updated using BFGS update

 16 Hessian modes will be used to form the next step
  Hessian Eigenvalues:
     0.124303    0.125963    0.129371    0.201105    0.244387    0.248276
     0.254790    0.305465    0.425946    0.428644    0.463759    0.464881
     0.467091    0.528383    0.570849    0.573567

 Minimum search - taking simple RFO step
 Searching for Lamda that Minimizes Along All modes
 Value Taken    Lamda =  -0.00001047
 Step Taken.  Stepsize is  0.005671

                             Maximum     Tolerance    Cnvgd?
         Gradient           0.001210      0.000300      NO
         Displacement       0.003112      0.001200      NO
         Energy change     -0.000125      0.000001      NO


 New Cartesian Coordinates Obtained by Inverse Iteration

 Displacement from previous Coordinates is:  0.013439
 ----------------------------------------------------------------
             Standard Nuclear Orientation (Angstroms)
    I     Atom           X                Y                Z
 ----------------------------------------------------------------
    1      C       0.0198283824     0.0000000000     0.0093679437
    2      C      -0.0065282072     0.0000000000     1.4030165097
    3      C       1.2024656365     0.0000000000     2.1080629407
    4      C       2.3929187883     0.0000000000     1.3830296553
    5      C       2.4256874654     0.0000000000    -0.0103451822
    6      C       1.2117415980     0.0000000000    -0.7119289970
    7      F      -1.1439616917     0.0000000000    -0.6529143487
    8      Br     -1.6985246754     0.0000000000     2.2567512253
    9      I       1.3001847280     0.0000000000     4.2192764399
   10      F       3.5521312395     0.0000000000     2.0551215605
   11      I       4.3223338824     0.0000000000    -0.9592151348
   12      I       1.0801900818     0.0000000000    -2.8253326124
 ----------------------------------------------------------------
 Nuclear Repulsion Energy =        3319.77634380 hartrees
 There are      124 alpha and      124 beta electrons
 Applying Cartesian multipole field
    Component          Value
    ---------          -----
     (2,0,0)        1.00000E-11
     (0,2,0)        2.00000E-11
     (0,0,2)       -3.00000E-11
 Nucleus-field energy     =    -0.0000001289 hartrees
 Requested basis set is 6-311++G(d,p)
 There are 139 shells and 410 basis functions
 A cutoff of  1.0D-11 yielded   5818 shell pairs
 There are     55921 function pairs (     62406 Cartesian)
 Smallest overlap matrix eigenvalue = 1.05E-06

 Q-Chem warning in module stvman/mkSTV.C, line 318:

 Overlap eigenvalue is smaller than square root of threshold
 Use THRESH >= 12 to get rid of this warning

 Guess MOs from SCF MO coefficient file

 -----------------------------------------------------------------------
  General SCF calculation program by
  Eric Jon Sundstrom, Paul Horn, Yuezhi Mao, Dmitri Zuev, Alec White,
  David Stuck, Shaama M.S., Shane Yost, Joonho Lee, David Small,
  Daniel Levine, Susi Lehtola, Hugh Burton, Evgeny Epifanovsky,
  Bang C. Huynh
 -----------------------------------------------------------------------
 Exchange:     0.2000 Hartree-Fock + 0.0800 Slater + 0.7200 B88
 Correlation:  0.1900 VWN1RPA + 0.8100 LYP
 Using SG-1 standard quadrature grid
 using 6 threads for integral computing
 -------------------------------------------------------
 OpenMP Integral computing Module                
 Release: version 2.0, May 2017, Q-Chem Inc. Pleasanton 
 -------------------------------------------------------
 A restricted SCF calculation will be
 performed using DIIS
 SCF converges when DIIS error is below 1.0e-08
 ---------------------------------------
  Cycle       Energy         DIIS error
 ---------------------------------------
    1  -23761.0991773936      2.90e-05  
    2  -23761.0991845648      8.03e-06  
    3  -23761.0991823069      1.27e-05  
    4  -23761.0991857794      2.57e-06  
    5  -23761.0991859025      5.26e-07  
    6  -23761.0991859064      2.27e-07  
    7  -23761.0991859072      1.05e-07  
    8  -23761.0991859048      1.34e-08  
    9  -23761.0991859028      6.78e-09  Convergence criterion met
 ---------------------------------------
 SCF time:   CPU 153.25s  wall 29.00s 
 SCF   energy in the final basis set =   -23761.0991859028
 Total energy in the final basis set =   -23761.0991859028

 --------------------------------------------------------------

                    Orbital Energies (a.u.)
 --------------------------------------------------------------

 Alpha MOs
 -- Occupied --
**************************-482.8605-176.3241-176.3239-176.3237-165.7280
********-165.7276-165.7257-165.7256-165.7255-165.7254-165.7253-165.7251
-62.5133 -56.3340 -56.3298 -56.3295 -35.8205 -35.8204 -35.8201 -31.3141
-31.3139 -31.3136 -31.3076 -31.3075 -31.3072 -31.3072 -31.3071 -31.3068
-24.7270 -24.7270 -22.9644 -22.9643 -22.9640 -22.9630 -22.9628 -22.9627
-22.9626 -22.9626 -22.9623 -22.9582 -22.9582 -22.9581 -22.9581 -22.9578
-22.9578 -10.3125 -10.3120 -10.2799 -10.2709 -10.2702 -10.2700  -8.7221
 -6.5545  -6.5404  -6.5395  -6.3698  -6.3697  -6.3694  -4.7830  -4.7828
 -4.7825  -4.7673  -4.7672  -4.7669  -4.7665  -4.7664  -4.7662  -2.6651
 -2.6613  -2.6607  -2.6494  -2.6494  -2.0487  -2.0485  -2.0482  -2.0439
 -2.0437  -2.0434  -2.0432  -2.0431  -2.0429  -2.0297  -2.0297  -2.0296
 -2.0296  -2.0294  -2.0294  -1.2719  -1.2718  -0.9326  -0.8581  -0.8148
 -0.7835  -0.7207  -0.6893  -0.6626  -0.6548  -0.6164  -0.5824  -0.5758
 -0.5530  -0.5198  -0.5068  -0.4658  -0.4503  -0.4357  -0.4270  -0.4192
 -0.4169  -0.3731  -0.3716  -0.3284  -0.3269  -0.3072  -0.3066  -0.2926
 -0.2816  -0.2692  -0.2657  -0.2607
 -- Virtual --
 -0.1008  -0.0745  -0.0672  -0.0506  -0.0454  -0.0148  -0.0019   0.0259
  0.0266   0.0441   0.0531   0.0549   0.0667   0.0699   0.0783   0.0822
  0.0848   0.0921   0.0931   0.1019   0.1020   0.1163   0.1182   0.1249
  0.1374   0.1427   0.1459   0.1532   0.1659   0.1769   0.1808   0.1826
  0.1889   0.1929   0.1980   0.2082   0.2233   0.2237   0.2292   0.2397
  0.2466   0.2487   0.2525   0.2527   0.2731   0.2818   0.2850   0.3078
  0.3184   0.3318   0.3346   0.3496   0.3551   0.3707   0.3786   0.3833
  0.3883   0.3996   0.4032   0.4090   0.4100   0.4106   0.4173   0.4253
  0.4301   0.4465   0.4548   0.4640   0.4799   0.4839   0.4902   0.4929
  0.4990   0.5055   0.5296   0.5362   0.5439   0.5503   0.5518   0.5684
  0.5751   0.5885   0.6004   0.6079   0.6374   0.6386   0.6481   0.6662
  0.6841   0.6842   0.7022   0.7274   0.7327   0.7473   0.7599   0.7889
  0.8044   0.8271   0.8449   0.8473   0.8970   0.9322   0.9373   0.9496
  0.9702   0.9794   1.0436   1.0474   1.0552   1.0818   1.0866   1.1462
  1.1716   1.1800   1.2158   1.2537   1.2916   1.3042   1.3216   1.3440
  1.3583   1.4004   1.4027   1.4161   1.4314   1.4361   1.4442   1.4468
  1.4600   1.4626   1.4926   1.4975   1.5224   1.5252   1.5725   1.5990
  1.6316   1.7046   1.7242   1.7446   1.7604   1.8046   1.8101   1.8318
  1.8477   1.8962   1.9976   2.0135   2.0185   2.0399   2.0837   2.1374
  2.1835   2.2092   2.2412   2.2494   2.2682   2.3080   2.3629   2.4501
  2.5548   2.6782   2.6967   2.7745   2.7872   2.8193   2.8716   2.9902
  3.0353   3.0625   3.0690   3.1123   3.1700   3.3644   3.3810   3.6211
  3.7327   3.7518   3.7563   3.7856   3.7909   3.9411   3.9425   3.9532
  3.9577   3.9588   3.9639   3.9775   3.9862   3.9970   4.0130   4.0142
  4.0207   4.0448   4.0455   4.0551   4.0929   4.1037   4.1255   4.1532
  4.1870   4.2536   4.2590   4.2825   4.3237   4.3983   4.4070   4.4766
  4.5784   4.8064   4.8114   4.8564   5.9860   6.0073   6.0196   6.0652
  6.0903   6.1141   6.1328   6.1591   6.2011   6.2901   6.3161   6.4204
  6.4543   6.6572   6.7236   6.7732   7.5490   7.6729   7.7517  23.2456
 23.7688  23.7854  23.9390  23.9486  24.0377  27.8367  27.8936  27.9595
 28.3285  28.3447  28.3543  28.3892  28.3935  28.4162  28.4246  28.4371
 28.4447  28.5186  28.5243  28.5246  28.5350  28.5405  28.5503  28.5507
 28.5530  28.5657  28.5980  28.6175  28.6326  28.6954  28.7267  28.7664
 47.9731  66.7616  66.7826 127.8722 127.8844 127.8918 127.9230 127.9399
127.9485 127.9561 127.9711 127.9941 151.6351 151.6846 151.7434 289.7449
289.8687 289.97271020.78341901.79731901.84891901.9101
 --------------------------------------------------------------

          Ground-State Mulliken Net Atomic Charges

     Atom                 Charge (a.u.)
  ----------------------------------------
      1 C                    -1.567175
      2 C                     0.990236
      3 C                     0.438304
      4 C                    -1.240979
      5 C                     0.528926
      6 C                     0.860946
      7 F                    -0.071921
      8 Br                   -0.129774
      9 I                     0.094835
     10 F                    -0.080464
     11 I                     0.087513
     12 I                     0.089553
  ----------------------------------------
  Sum of atomic charges =     0.000000

 -----------------------------------------------------------------
                    Cartesian Multipole Moments
 -----------------------------------------------------------------
    Charge (ESU x 10^10)
                -0.0000
    Dipole Moment (Debye)
         X       0.2617      Y       0.0000      Z      -0.1439
       Tot       0.2987
    Quadrupole Moments (Debye-Ang)
        XX    -146.6818     XY       0.0000     YY    -147.8909
        XZ      -5.4226     YZ      -0.0000     ZZ    -138.2993
    Octopole Moments (Debye-Ang^2)
       XXX    -623.5830    XXY       0.0000    XYY    -213.5420
       YYY       0.0000    XXZ    -103.9078    XYZ      -0.0000
       YYZ     -84.2492    XZZ    -206.0383    YZZ       0.0000
       ZZZ    -234.6959
    Hexadecapole Moments (Debye-Ang^3)
      XXXX   -4831.7892   XXXY       0.0000   XXYY    -885.8959
      XYYY       0.0000   YYYY    -188.8821   XXXZ     -36.8814
      XXYZ      -0.0000   XYYZ      55.5302   YYYZ      -0.0000
      XXZZ   -1767.5748   XYZZ       0.0000   YYZZ    -999.6415
      XZZZ     159.3883   YZZZ      -0.0000   ZZZZ   -5206.0281
 -----------------------------------------------------------------
 Calculating analytic gradient of the SCF energy
 Gradient of SCF Energy
            1           2           3           4           5           6
    1  -0.0001589   0.0000618  -0.0000486   0.0000874  -0.0000641   0.0002075
    2  -0.0000000   0.0000000  -0.0000000   0.0000000  -0.0000000   0.0000000
    3  -0.0000012   0.0000108  -0.0001247   0.0002172  -0.0002022   0.0001713
            7           8           9          10          11          12
    1  -0.0000264   0.0000631   0.0001110  -0.0000202  -0.0000625  -0.0001501
    2   0.0000000  -0.0000000  -0.0000000  -0.0000000   0.0000000   0.0000000
    3   0.0001120   0.0001164   0.0000241  -0.0001608  -0.0000805  -0.0000823
 Max gradient component =       2.172E-04
 RMS gradient           =       9.559E-05
 Gradient time:  CPU 78.61 s  wall 13.22 s
 Geometry Optimization Parameters
   NAtoms,    NIC,     NZ,  NCons,   NDum,   NFix, NCnnct, MaxDiis
       12      78      12       0       0       0       0       0

 Cartesian Hessian Update
 Hessian updated using BFGS update


** GEOMETRY OPTIMIZATION IN DELOCALIZED INTERNAL COORDINATES **
   Searching for a Minimum

   Optimization Cycle:   5

                       Coordinates (Angstroms)
     ATOM                X               Y               Z
      1  C         0.0198283824    0.0000000000    0.0093679437
      2  C        -0.0065282072    0.0000000000    1.4030165097
      3  C         1.2024656365    0.0000000000    2.1080629407
      4  C         2.3929187883    0.0000000000    1.3830296553
      5  C         2.4256874654    0.0000000000   -0.0103451822
      6  C         1.2117415980    0.0000000000   -0.7119289970
      7  F        -1.1439616917    0.0000000000   -0.6529143487
      8  Br       -1.6985246754    0.0000000000    2.2567512253
      9  I         1.3001847280    0.0000000000    4.2192764399
     10  F         3.5521312395    0.0000000000    2.0551215605
     11  I         4.3223338824    0.0000000000   -0.9592151348
     12  I         1.0801900818    0.0000000000   -2.8253326124
   Point Group: c1    Number of degrees of freedom:    30


   Energy is -23761.099185903

 Hessian updated using BFGS update

 17 Hessian modes will be used to form the next step
  Hessian Eigenvalues:
     0.124234    0.127200    0.132893    0.201084    0.231420    0.247293
     0.248892    0.257496    0.317788    0.425687    0.434808    0.459741
     0.464823    0.470134    0.500636    0.572154    0.576990

 Minimum search - taking simple RFO step
 Searching for Lamda that Minimizes Along All modes
 Value Taken    Lamda =   0.00000000
 Step Taken.  Stepsize is  0.001206

                             Maximum     Tolerance    Cnvgd?
         Gradient           0.000180      0.000300     YES
         Displacement       0.000634      0.001200     YES
         Energy change     -0.000005      0.000001      NO


                       Distance Matrix (Angstroms)
             C (  1)   C (  2)   C (  3)   C (  4)   C (  5)   C (  6)
   C (  2)  1.393898
   C (  3)  2.408973  1.399556
   C (  4)  2.741989  2.399530  1.393862
   C (  5)  2.405940  2.813052  2.446206  1.393760
   C (  6)  1.393171  2.440733  2.820007  2.405001  1.402100
   F (  7)  1.339039  2.349597  3.623357  4.081004  3.627022  2.356442
   Br(  8)  2.829040  1.895182  2.904798  4.183694  4.706257  4.157248
   I (  9)  4.400300  3.104645  2.113474  3.039468  4.376809  4.931999
   F ( 10)  4.081945  3.617913  2.350262  1.339956  2.352664  3.624085
   I ( 11)  4.410182  4.931449  4.375131  3.034593  2.120760  3.120406
   I ( 12)  3.026532  4.365764  4.934911  4.408352  3.120019  2.117494
             F (  7)   Br(  8)   I (  9)   F ( 10)   I ( 11)
   Br(  8)  2.962042
   I (  9)  5.450880  3.583820
   F ( 10)  5.420954  5.254526  3.123272
   I ( 11)  5.474871  6.825920  5.995845  3.111179
   I ( 12)  3.109060  5.792135  7.048043  5.470770  3.740841

 Final energy is   -23761.099185902807     


 ******************************
 **  OPTIMIZATION CONVERGED  **
 ******************************

                       Coordinates (Angstroms)
     ATOM                X               Y               Z
      1  C         0.0198283824    0.0000000000    0.0093679437
      2  C        -0.0065282072    0.0000000000    1.4030165097
      3  C         1.2024656365    0.0000000000    2.1080629407
      4  C         2.3929187883    0.0000000000    1.3830296553
      5  C         2.4256874654    0.0000000000   -0.0103451822
      6  C         1.2117415980    0.0000000000   -0.7119289970
      7  F        -1.1439616917    0.0000000000   -0.6529143487
      8  Br       -1.6985246754    0.0000000000    2.2567512253
      9  I         1.3001847280    0.0000000000    4.2192764399
     10  F         3.5521312395    0.0000000000    2.0551215605
     11  I         4.3223338824    0.0000000000   -0.9592151348
     12  I         1.0801900818    0.0000000000   -2.8253326124

Z-matrix Print:
$molecule
0 1
I 
C  1 2.120760
C  2 1.393760 1 117.925467
F  3 1.339956 2 118.757233 1 -0.000000 0
C  3 1.393862 2 122.690280 1 -180.000000 0
C  5 1.399556 3 118.407559 2 -0.000000 0
C  6 1.393898 5 119.165921 3 -0.000000 0
F  7 1.339039 6 118.559620 5 -180.000000 0
C  7 1.393171 6 122.264049 5 -0.000000 0
Br 6 1.895182 5 122.976384 3 -180.000000 0
I  5 2.113474 3 118.692989 2 -180.000000 0
I  9 2.117494 7 117.618751 6 -180.000000 0
$end


 --------------------------------------------------------------

                    Orbital Energies (a.u.)
 --------------------------------------------------------------

 Alpha MOs
 -- Occupied --
**************************-482.8605-176.3241-176.3239-176.3237-165.7280
********-165.7276-165.7257-165.7256-165.7255-165.7254-165.7253-165.7251
-62.5133 -56.3340 -56.3298 -56.3295 -35.8205 -35.8204 -35.8201 -31.3141
-31.3139 -31.3136 -31.3076 -31.3075 -31.3072 -31.3072 -31.3071 -31.3068
-24.7270 -24.7270 -22.9644 -22.9643 -22.9640 -22.9630 -22.9628 -22.9627
-22.9626 -22.9626 -22.9623 -22.9582 -22.9582 -22.9581 -22.9581 -22.9578
-22.9578 -10.3125 -10.3120 -10.2799 -10.2709 -10.2702 -10.2700  -8.7221
 -6.5545  -6.5404  -6.5395  -6.3698  -6.3697  -6.3694  -4.7830  -4.7828
 -4.7825  -4.7673  -4.7672  -4.7669  -4.7665  -4.7664  -4.7662  -2.6651
 -2.6613  -2.6607  -2.6494  -2.6494  -2.0487  -2.0485  -2.0482  -2.0439
 -2.0437  -2.0434  -2.0432  -2.0431  -2.0429  -2.0297  -2.0297  -2.0296
 -2.0296  -2.0294  -2.0294  -1.2719  -1.2718  -0.9326  -0.8581  -0.8148
 -0.7835  -0.7207  -0.6893  -0.6626  -0.6548  -0.6164  -0.5824  -0.5758
 -0.5530  -0.5198  -0.5068  -0.4658  -0.4503  -0.4357  -0.4270  -0.4192
 -0.4169  -0.3731  -0.3716  -0.3284  -0.3269  -0.3072  -0.3066  -0.2926
 -0.2816  -0.2692  -0.2657  -0.2607
 -- Virtual --
 -0.1008  -0.0745  -0.0672  -0.0506  -0.0454  -0.0148  -0.0019   0.0259
  0.0266   0.0441   0.0531   0.0549   0.0667   0.0699   0.0783   0.0822
  0.0848   0.0921   0.0931   0.1019   0.1020   0.1163   0.1182   0.1249
  0.1374   0.1427   0.1459   0.1532   0.1659   0.1769   0.1808   0.1826
  0.1889   0.1929   0.1980   0.2082   0.2233   0.2237   0.2292   0.2397
  0.2466   0.2487   0.2525   0.2527   0.2731   0.2818   0.2850   0.3078
  0.3184   0.3318   0.3346   0.3496   0.3551   0.3707   0.3786   0.3833
  0.3883   0.3996   0.4032   0.4090   0.4100   0.4106   0.4173   0.4253
  0.4301   0.4465   0.4548   0.4640   0.4799   0.4839   0.4902   0.4929
  0.4990   0.5055   0.5296   0.5362   0.5439   0.5503   0.5518   0.5684
  0.5751   0.5885   0.6004   0.6079   0.6374   0.6386   0.6481   0.6662
  0.6841   0.6842   0.7022   0.7274   0.7327   0.7473   0.7599   0.7889
  0.8044   0.8271   0.8449   0.8473   0.8970   0.9322   0.9373   0.9496
  0.9702   0.9794   1.0436   1.0474   1.0552   1.0818   1.0866   1.1462
  1.1716   1.1800   1.2158   1.2537   1.2916   1.3042   1.3216   1.3440
  1.3583   1.4004   1.4027   1.4161   1.4314   1.4361   1.4442   1.4468
  1.4600   1.4626   1.4926   1.4975   1.5224   1.5252   1.5725   1.5990
  1.6316   1.7046   1.7242   1.7446   1.7604   1.8046   1.8101   1.8318
  1.8477   1.8962   1.9976   2.0135   2.0185   2.0399   2.0837   2.1374
  2.1835   2.2092   2.2412   2.2494   2.2682   2.3080   2.3629   2.4501
  2.5548   2.6782   2.6967   2.7745   2.7872   2.8193   2.8716   2.9902
  3.0353   3.0625   3.0690   3.1123   3.1700   3.3644   3.3810   3.6211
  3.7327   3.7518   3.7563   3.7856   3.7909   3.9411   3.9425   3.9532
  3.9577   3.9588   3.9639   3.9775   3.9862   3.9970   4.0130   4.0142
  4.0207   4.0448   4.0455   4.0551   4.0929   4.1037   4.1255   4.1532
  4.1870   4.2536   4.2590   4.2825   4.3237   4.3983   4.4070   4.4766
  4.5784   4.8064   4.8114   4.8564   5.9860   6.0073   6.0196   6.0652
  6.0903   6.1141   6.1328   6.1591   6.2011   6.2901   6.3161   6.4204
  6.4543   6.6572   6.7236   6.7732   7.5490   7.6729   7.7517  23.2456
 23.7688  23.7854  23.9390  23.9486  24.0377  27.8367  27.8936  27.9595
 28.3285  28.3447  28.3543  28.3892  28.3935  28.4162  28.4246  28.4371
 28.4447  28.5186  28.5243  28.5246  28.5350  28.5405  28.5503  28.5507
 28.5530  28.5657  28.5980  28.6175  28.6326  28.6954  28.7267  28.7664
 47.9731  66.7616  66.7826 127.8722 127.8844 127.8918 127.9230 127.9399
127.9485 127.9561 127.9711 127.9941 151.6351 151.6846 151.7434 289.7449
289.8687 289.97271020.78341901.79731901.84891901.9101
 --------------------------------------------------------------

          Ground-State Mulliken Net Atomic Charges

     Atom                 Charge (a.u.)
  ----------------------------------------
      1 C                    -1.567175
      2 C                     0.990236
      3 C                     0.438304
      4 C                    -1.240979
      5 C                     0.528926
      6 C                     0.860946
      7 F                    -0.071921
      8 Br                   -0.129774
      9 I                     0.094835
     10 F                    -0.080464
     11 I                     0.087513
     12 I                     0.089553
  ----------------------------------------
  Sum of atomic charges =     0.000000

 -----------------------------------------------------------------
                    Cartesian Multipole Moments
 -----------------------------------------------------------------
    Charge (ESU x 10^10)
                -0.0000
    Dipole Moment (Debye)
         X       0.2617      Y       0.0000      Z      -0.1439
       Tot       0.2987
    Quadrupole Moments (Debye-Ang)
        XX    -146.6818     XY       0.0000     YY    -147.8909
        XZ      -5.4226     YZ      -0.0000     ZZ    -138.2993
    Octopole Moments (Debye-Ang^2)
       XXX    -623.5830    XXY       0.0000    XYY    -213.5420
       YYY       0.0000    XXZ    -103.9078    XYZ      -0.0000
       YYZ     -84.2492    XZZ    -206.0383    YZZ       0.0000
       ZZZ    -234.6959
    Hexadecapole Moments (Debye-Ang^3)
      XXXX   -4831.7892   XXXY       0.0000   XXYY    -885.8959
      XYYY       0.0000   YYYY    -188.8821   XXXZ     -36.8814
      XXYZ      -0.0000   XYYZ      55.5302   YYYZ      -0.0000
      XXZZ   -1767.5748   XYZZ       0.0000   YYZZ    -999.6415
      XZZZ     159.3883   YZZZ      -0.0000   ZZZZ   -5206.0281
 -----------------------------------------------------------------
Archival summary:
1\1\february\OPT\ProcedureUnspecified\BasisUnspecified\3r126\taweetha\MonDec210:51:522019MonDec210:51:522019\0\\#,OPT,ProcedureUnspecified,BasisUnspecified,\\0,1\I\C,1,2.12076\C,2,1.39376,1,117.925\F,3,1.33996,2,118.757,1,-0,0\C,3,1.39386,2,122.69,1,-180,0\C,5,1.39956,3,118.408,2,-0,0\C,6,1.3939,5,119.166,3,-0,0\F,7,1.33904,6,118.56,5,-180,0\C,7,1.39317,6,122.264,5,-0,0\Br,6,1.89518,5,122.976,3,-180,0\I,5,2.11347,3,118.693,2,-180,0\I,9,2.11749,7,117.619,6,-180,0\\\@

 Total job time:  250.86s(wall), 1384.65s(cpu) 
 Mon Dec  2 10:51:52 2019

        *************************************************************
        *                                                           *
        *  Thank you very much for using Q-Chem.  Have a nice day.  *
        *                                                           *
        *************************************************************


 
User input: 2 of 2 
 
                  Welcome to Q-Chem
     A Quantum Leap Into The Future Of Chemistry


 Q-Chem 5.2 (devel), Q-Chem, Inc., Pleasanton, CA (2019)

 Yihan Shao,  Zhengting Gan,  E. Epifanovsky,  A. T. B. Gilbert,  M. Wormit,  
 J. Kussmann,  A. W. Lange,  A. Behn,  Jia Deng,  Xintian Feng,  D. Ghosh,  
 M. Goldey,  P. R. Horn,  L. D. Jacobson,  I. Kaliman,  T. Kus,  A. Landau,  
 Jie Liu,  E. I. Proynov,  R. M. Richard,  R. P. Steele,  E. J. Sundstrom,  
 H. L. Woodcock III,  P. M. Zimmerman,  D. Zuev,  B. Albrecht,  E. Alguire,  
 S. A. Baeppler,  D. Barton,  Z. Benda,  Y. A. Bernard,  E. J. Berquist,  
 K. B. Bravaya,  H. Burton,  D. Casanova,  Chun-Min Chang,  Yunqing Chen,  
 A. Chien,  K. D. Closser,  M. P. Coons,  S. Coriani,  S. Dasgupta,  
 A. L. Dempwolff,  M. Diedenhofen,  Hainam Do,  R. G. Edgar,  Po-Tung Fang,  
 S. Faraji,  S. Fatehi,  Qingguo Feng,  K. D. Fenk,  J. Fosso-Tande,  
 J. Gayvert,  Qinghui Ge,  A. Ghysels,  G. Gidofalvi,  J. Gomes,  
 J. Gonthier,  A. Gunina,  D. Hait,  M. W. D. Hanson-Heine,  
 P. H. P. Harbach,  A. W. Hauser,  M. F. Herbst,  J. E. Herr,  
 E. G. Hohenstein,  Z. C. Holden,  Kerwin Hui,  B. C. Huynh,  T.-C. Jagau,  
 Hyunjun Ji,  B. Kaduk,  K. Khistyaev,  Jaehoon Kim,  P. Klunzinger,  K. Koh,  
 D. Kosenkov,  L. Koulias,  T. Kowalczyk,  C. M. Krauter,  A. Kunitsa,  
 Ka Un Lao,  A. Laurent,  K. V. Lawler,  Joonho Lee,  D. Lefrancois,  
 S. Lehtola,  D. S. Levine,  Yi-Pei Li,  You-Sheng Lin,  Fenglai Liu,  
 E. Livshits,  A. Luenser,  P. Manohar,  E. Mansoor,  S. F. Manzer,  
 Shan-Ping Mao,  Yuezhi Mao,  N. Mardirossian,  A. V. Marenich,  
 T. Markovich,  L. A. Martinez-Martinez,  S. A. Maurer,  N. J. Mayhall,  
 S. C. McKenzie,  J.-M. Mewes,  P. Morgante,  A. F. Morrison,  
 J. W. Mullinax,  K. Nanda,  T. S. Nguyen-Beck,  R. Olivares-Amaya,  
 J. A. Parkhill,  Zheng Pei,  T. M. Perrine,  F. Plasser,  P. Pokhilko,  
 S. Prager,  A. Prociuk,  E. Ramos,  D. R. Rehn,  F. Rob,  M. Scheurer,  
 M. Schneider,  N. Sergueev,  S. M. Sharada,  S. Sharma,  D. W. Small,  
 T. Stauch,  T. Stein,  Yu-Chuan Su,  A. J. W. Thom,  A. Tkatchenko,  
 T. Tsuchimochi,  N. M. Tubman,  L. Vogt,  M. L. Vidal,  O. Vydrov,  
 M. A. Watson,  J. Wenzel,  M. de Wergifosse,  T. A. Wesolowski,  A. White,  
 J. Witte,  A. Yamada,  Jun Yang,  K. Yao,  S. Yeganeh,  S. R. Yost,  
 Zhi-Qiang You,  A. Zech,  Igor Ying Zhang,  Xing Zhang,  Yan Zhao,  
 Ying Zhu,  B. R. Brooks,  G. K. L. Chan,  C. J. Cramer,  M. S. Gordon,  
 W. J. Hehre,  A. Klamt,  M. W. Schmidt,  C. D. Sherrill,  D. G. Truhlar,  
 A. Aspuru-Guzik,  R. Baer,  A. T. Bell,  N. A. Besley,  Jeng-Da Chai,  
 A. E. DePrince, III,  R. A. DiStasio Jr.,  A. Dreuw,  B. D. Dunietz,  
 T. R. Furlani,  Chao-Ping Hsu,  Yousung Jung,  Jing Kong,  D. S. Lambrecht,  
 WanZhen Liang,  C. Ochsenfeld,  V. A. Rassolov,  L. V. Slipchenko,  
 J. E. Subotnik,  T. Van Voorhis,  J. M. Herbert,  A. I. Krylov,  
 P. M. W. Gill,  M. Head-Gordon

 Contributors to earlier versions of Q-Chem not listed above: 
 R. D. Adamson,  B. Austin,  J. Baker,  G. J. O. Beran,  K. Brandhorst,  
 S. T. Brown,  E. F. C. Byrd,  A. K. Chakraborty,  C.-L. Cheng,  
 Siu Hung Chien,  D. M. Chipman,  D. L. Crittenden,  H. Dachsel,  
 R. J. Doerksen,  A. D. Dutoi,  L. Fusti-Molnar,  W. A. Goddard III,  
 A. Golubeva-Zadorozhnaya,  S. R. Gwaltney,  G. Hawkins,  A. Heyden,  
 S. Hirata,  G. Kedziora,  F. J. Keil,  C. Kelley,  Jihan Kim,  R. A. King,  
 R. Z. Khaliullin,  P. P. Korambath,  W. Kurlancheek,  A. M. Lee,  M. S. Lee,  
 S. V. Levchenko,  Ching Yeh Lin,  D. Liotard,  R. C. Lochan,  I. Lotan,  
 P. E. Maslen,  N. Nair,  D. P. O'Neill,  D. Neuhauser,  E. Neuscamman,  
 C. M. Oana,  R. Olson,  B. Peters,  R. Peverati,  P. A. Pieniazek,  
 Y. M. Rhee,  J. Ritchie,  M. A. Rohrdanz,  E. Rosta,  N. J. Russ,  
 H. F. Schaefer III,  N. E. Schultz,  N. Shenvi,  A. C. Simmonett,  A. Sodt,  
 D. Stuck,  K. S. Thanthiriwatte,  V. Vanovschi,  Tao Wang,  A. Warshel,  
 C. F. Williams,  Q. Wu,  X. Xu,  W. Zhang

 Please cite Q-Chem as follows:
 Y. Shao et al., Mol. Phys. 113, 184-215 (2015)
 DOI: 10.1080/00268976.2014.952696

 Q-Chem 5.2.1 for Intel X86 EM64T Linux

 Parts of Q-Chem use Armadillo 8.300.2 (Tropical Shenanigans).
 http://arma.sourceforge.net/

 Q-Chem begins on Mon Dec  2 10:51:52 2019  

Host: 
0

     Scratch files written to /scratch/taweetham/qchem2948//
NAlpha2: 248
NElect   248
Mult     1
The previous job contains 0 fragments, simply inherited here

Checking the input file for inconsistencies... 	...done.

--------------------------------------------------------------
User input:
--------------------------------------------------------------

$MOLECULE
READ
$END

$REM
   JOB_TYPE 	FREQUENCY
   BASIS 	6-311++G**
   METHOD	B3LYP	
$END


--------------------------------------------------------------
 ----------------------------------------------------------------
             Standard Nuclear Orientation (Angstroms)
    I     Atom           X                Y                Z
 ----------------------------------------------------------------
    1      C      -0.0215193892    -1.5386599294    -0.0000000000
    2      C      -1.3243791847    -1.0431729482     0.0000000000
    3      C      -1.5274711773     0.3415689868     0.0000000000
    4      C      -0.4106527842     1.1755765697     0.0000000000
    5      C       0.8943452595     0.6861408437    -0.0000000000
    6      C       1.0923771432    -0.7019037489    -0.0000000000
    7      F       0.1587606129    -2.8655074309    -0.0000000000
    8      Br     -2.7477218616    -2.2944965024     0.0000000000
    9      I      -3.4497975024     1.2198815504     0.0000000000
   10      F      -0.6017419557     2.5018367119     0.0000000000
   11      I       2.4823049202     2.0918456257    -0.0000000000
   12      I       3.0041132999    -1.6124231117    -0.0000000000
 ----------------------------------------------------------------
 Molecular Point Group                 Cs    NOp =  2
 Largest Abelian Subgroup              Cs    NOp =  2
 Nuclear Repulsion Energy =        3319.77634380 hartrees
 There are      124 alpha and      124 beta electrons
 Requested basis set is 6-311++G(d,p)
 There are 139 shells and 410 basis functions

 Total QAlloc Memory Limit   2000 MB
 Mega-Array Size       188 MB
 MEM_STATIC part       192 MB

                       Distance Matrix (Angstroms)
             C (  1)   C (  2)   C (  3)   C (  4)   C (  5)   C (  6)
   C (  2)  1.393898
   C (  3)  2.408973  1.399556
   C (  4)  2.741989  2.399530  1.393862
   C (  5)  2.405940  2.813052  2.446206  1.393760
   C (  6)  1.393171  2.440733  2.820007  2.405001  1.402100
   F (  7)  1.339039  2.349597  3.623357  4.081004  3.627022  2.356442
   Br(  8)  2.829040  1.895182  2.904798  4.183694  4.706257  4.157248
   I (  9)  4.400300  3.104645  2.113474  3.039468  4.376809  4.931999
   F ( 10)  4.081945  3.617913  2.350262  1.339956  2.352664  3.624085
   I ( 11)  4.410182  4.931449  4.375131  3.034593  2.120760  3.120406
   I ( 12)  3.026532  4.365764  4.934911  4.408352  3.120019  2.117494
             F (  7)   Br(  8)   I (  9)   F ( 10)   I ( 11)
   Br(  8)  2.962042
   I (  9)  5.450880  3.583820
   F ( 10)  5.420954  5.254526  3.123272
   I ( 11)  5.474871  6.825920  5.995845  3.111179
   I ( 12)  3.109060  5.792135  7.048043  5.470770  3.740841

 A cutoff of  1.0D-11 yielded   5818 shell pairs
 There are     55921 function pairs (     62406 Cartesian)
 Smallest overlap matrix eigenvalue = 1.05E-06

 Q-Chem warning in module stvman/mkSTV.C, line 318:

 Overlap eigenvalue is smaller than square root of threshold
 Use THRESH >= 12 to get rid of this warning

 Guess from superposition of atomic densities
 Warning:  Energy on first SCF cycle will be non-variational
 SAD guess density has 248.000000 electrons

 -----------------------------------------------------------------------
  General SCF calculation program by
  Eric Jon Sundstrom, Paul Horn, Yuezhi Mao, Dmitri Zuev, Alec White,
  David Stuck, Shaama M.S., Shane Yost, Joonho Lee, David Small,
  Daniel Levine, Susi Lehtola, Hugh Burton, Evgeny Epifanovsky,
  Bang C. Huynh
 -----------------------------------------------------------------------
 Exchange:     0.2000 Hartree-Fock + 0.0800 Slater + 0.7200 B88
 Correlation:  0.1900 VWN1RPA + 0.8100 LYP
 Using SG-1 standard quadrature grid
 using 6 threads for integral computing
 -------------------------------------------------------
 OpenMP Integral computing Module                
 Release: version 2.0, May 2017, Q-Chem Inc. Pleasanton 
 -------------------------------------------------------
 A restricted SCF calculation will be
 performed using DIIS
 SCF converges when DIIS error is below 1.0e-08
 ---------------------------------------
  Cycle       Energy         DIIS error
 ---------------------------------------
    1  -23763.3452121723      2.84e-02  
    2  -23761.0429056090      2.04e-03  
    3  -23760.9883589753      2.53e-03  
    4  -23761.0855553845      7.27e-04  
    5  -23761.0974817791      2.54e-04  
    6  -23761.0984498966      7.26e-05  
    7  -23761.0985221030      2.73e-05  
    8  -23761.0985352562      1.29e-05  
    9  -23761.0985387394      1.58e-06  
   10  -23761.0985387691      5.59e-07  
   11  -23761.0985387719      3.76e-07  
   12  -23761.0985387742      5.85e-08  
   13  -23761.0985387741      2.99e-08  
   14  -23761.0985387772      6.71e-09  Convergence criterion met
 ---------------------------------------
 SCF time:   CPU 245.53s  wall 45.00s 
 SCF   energy in the final basis set =   -23761.0985387772
 Total energy in the final basis set =   -23761.0985387772

 --------------------------------------------------------------
             Orbital Energies (a.u.) and Symmetries
 --------------------------------------------------------------

 Alpha MOs, Restricted
 -- Occupied --                  
*******-1165.89-1165.89 -482.86 -176.32 -176.32 -176.32 -165.73
  1 A'    2 A'    3 A'    4 A'    5 A'    6 A'    7 A'    8 A'                 
-165.73 -165.73 -165.73 -165.73 -165.73 -165.73 -165.73 -165.73
  9 A'   10 A'    1 A"   11 A'    2 A"   12 A'    3 A"   13 A'                 
-62.513 -56.334 -56.330 -56.329 -35.821 -35.820 -35.820 -31.314
 14 A'   15 A'    4 A"   16 A'   17 A'   18 A'   19 A'   20 A'                 
-31.314 -31.314 -31.308 -31.308 -31.307 -31.307 -31.307 -31.307
 21 A'   22 A'    5 A"    6 A"   23 A'    7 A"   24 A'   25 A'                 
-24.727 -24.727 -22.964 -22.964 -22.964 -22.963 -22.963 -22.963
 26 A'   27 A'   28 A'   29 A'   30 A'    8 A"    9 A"   31 A'                 
-22.963 -22.963 -22.962 -22.958 -22.958 -22.958 -22.958 -22.958
 32 A'   10 A"   33 A'   34 A'   11 A"   35 A'   12 A"   36 A'                 
-22.958 -10.313 -10.312 -10.280 -10.271 -10.270 -10.270  -8.722
 13 A"   37 A'   38 A'   39 A'   40 A'   41 A'   42 A'   43 A'                 
 -6.554  -6.540  -6.539  -6.370  -6.370  -6.369  -4.783  -4.783
 44 A'   14 A"   45 A'   46 A'   47 A'   48 A'   49 A'   50 A'                 
 -4.782  -4.767  -4.767  -4.767  -4.766  -4.766  -4.766  -2.665
 51 A'   15 A"   16 A"   17 A"   52 A'   53 A'   54 A'   55 A'                 
 -2.661  -2.661  -2.649  -2.649  -2.049  -2.049  -2.048  -2.044
 18 A"   56 A'   19 A"   57 A'   58 A'   59 A'   60 A'   20 A"                 
 -2.044  -2.043  -2.043  -2.043  -2.043  -2.030  -2.030  -2.030
 21 A"   61 A'   22 A"   62 A'   63 A'   23 A"   24 A"   64 A'                 
 -2.030  -2.029  -2.029  -1.272  -1.272  -0.933  -0.858  -0.815
 65 A'   25 A"   66 A'   67 A'   68 A'   69 A'   70 A'   71 A'                 
 -0.784  -0.721  -0.689  -0.663  -0.655  -0.616  -0.582  -0.576
 72 A'   73 A'   74 A'   75 A'   76 A'   77 A'   78 A'   79 A'                 
 -0.553  -0.520  -0.507  -0.466  -0.450  -0.436  -0.427  -0.419
 80 A'   26 A"   27 A"   81 A'   82 A'   83 A'   84 A'   28 A"                 
 -0.417  -0.373  -0.372  -0.328  -0.327  -0.307  -0.307  -0.293
 85 A'   29 A"   86 A'   30 A"   87 A'   31 A"   88 A'   32 A"                 
 -0.282  -0.269  -0.266  -0.261
 89 A'   90 A'   33 A"   34 A"                                                 
 -- Virtual --                   
 -0.101  -0.075  -0.067  -0.051  -0.045  -0.015  -0.002   0.026
 91 A'   35 A"   92 A'   36 A"   93 A'   94 A'   95 A'   96 A'                 
  0.027   0.044   0.053   0.055   0.067   0.070   0.078   0.082
 97 A'   37 A"   98 A'   99 A'  100 A'   38 A"  101 A'   39 A"                 
  0.085   0.092   0.094   0.102   0.102   0.117   0.118   0.125
102 A'  103 A'   40 A"  104 A'   41 A"   42 A"  105 A'  106 A'                 
  0.137   0.143   0.146   0.153   0.166   0.177   0.181   0.183
107 A'  108 A'   43 A"  109 A'  110 A'  111 A'  112 A'   44 A"                 
  0.189   0.193   0.198   0.208   0.223   0.224   0.229   0.240
113 A'  114 A'  115 A'  116 A'   45 A"  117 A'  118 A'  119 A'                 
  0.246   0.249   0.252   0.253   0.273   0.282   0.285   0.308
 46 A"  120 A'   47 A"  121 A'  122 A'   48 A"  123 A'  124 A'                 
  0.318   0.332   0.334   0.350   0.355   0.371   0.378   0.383
125 A'   49 A"  126 A'  127 A'  128 A'  129 A'  130 A'   50 A"                 
  0.388   0.400   0.403   0.409   0.410   0.410   0.417   0.425
131 A'  132 A'  133 A'   51 A"   52 A"  134 A'   53 A"  135 A'                 
  0.430   0.447   0.455   0.464   0.480   0.484   0.490   0.493
 54 A"  136 A'   55 A"  137 A'   56 A"  138 A'  139 A'   57 A"                 
  0.499   0.506   0.530   0.536   0.544   0.551   0.552   0.568
140 A'  141 A'   58 A"  142 A'  143 A'  144 A'   59 A"  145 A'                 
  0.575   0.589   0.600   0.608   0.637   0.639   0.648   0.666
 60 A"  146 A'   61 A"  147 A'   62 A"  148 A'  149 A'  150 A'                 
  0.684   0.684   0.702   0.727   0.733   0.747   0.760   0.789
 63 A"  151 A'  152 A'  153 A'  154 A'  155 A'  156 A'  157 A'                 
  0.804   0.827   0.845   0.847   0.897   0.932   0.937   0.950
158 A'  159 A'   64 A"  160 A'  161 A'   65 A"  162 A'  163 A'                 
  0.970   0.979   1.044   1.047   1.055   1.082   1.087   1.146
164 A'  165 A'  166 A'  167 A'   66 A"  168 A'  169 A'   67 A"                 
  1.172   1.180   1.216   1.254   1.292   1.304   1.322   1.344
 68 A"   69 A"   70 A"  170 A'  171 A'  172 A'   71 A"   72 A"                 
  1.359   1.401   1.403   1.416   1.431   1.436   1.444   1.447
 73 A"  173 A'   74 A"  174 A'  175 A'   75 A"  176 A'  177 A'                 
  1.460   1.463   1.493   1.497   1.522   1.525   1.572   1.599
178 A'  179 A'  180 A'  181 A'  182 A'  183 A'  184 A'  185 A'                 
  1.632   1.705   1.724   1.745   1.760   1.805   1.810   1.832
186 A'   76 A"   77 A"  187 A'  188 A'  189 A'  190 A'   78 A"                 
  1.848   1.896   1.998   2.014   2.019   2.040   2.084   2.137
 79 A"   80 A"  191 A'  192 A'   81 A"  193 A'  194 A'  195 A'                 
  2.183   2.209   2.241   2.249   2.268   2.308   2.363   2.450
196 A'  197 A'  198 A'   82 A"  199 A'  200 A'  201 A'  202 A'                 
  2.555   2.678   2.697   2.775   2.787   2.819   2.872   2.990
 83 A"   84 A"   85 A"  203 A'   86 A"   87 A"  204 A'  205 A'                 
  3.035   3.062   3.069   3.112   3.170   3.364   3.381   3.621
 88 A"  206 A'  207 A'  208 A'  209 A'  210 A'  211 A'  212 A'                 
  3.733   3.752   3.756   3.786   3.791   3.941   3.943   3.953
213 A'   89 A"   90 A"  214 A'  215 A'  216 A'   91 A"   92 A"                 
  3.958   3.959   3.964   3.977   3.986   3.997   4.013   4.014
 93 A"   94 A"   95 A"  217 A'   96 A"   97 A"   98 A"  218 A'                 
  4.021   4.045   4.045   4.055   4.093   4.104   4.125   4.153
219 A'   99 A"  220 A'  221 A'  100 A"  222 A'  223 A'  224 A'                 
  4.187   4.254   4.259   4.283   4.324   4.398   4.407   4.477
225 A'  226 A'  227 A'  228 A'  229 A'  230 A'  231 A'  232 A'                 
  4.578   4.806   4.811   4.856   5.986   6.007   6.019   6.065
233 A'  234 A'  235 A'  236 A'  101 A"  102 A"  103 A"  237 A'                 
  6.090   6.114   6.133   6.159   6.201   6.290   6.316   6.420
238 A'  239 A'  240 A'  241 A'  242 A'  104 A"  105 A"  243 A'                 
  6.454   6.657   6.724   6.773   7.549   7.673   7.752  23.246
244 A'  245 A'  246 A'  247 A'  106 A"  248 A'  249 A'  250 A'                 
 23.769  23.785  23.939  23.949  24.038  27.837  27.894  27.959
251 A'  252 A'  253 A'  254 A'  255 A'  256 A'  257 A'  258 A'                 
 28.328  28.345  28.354  28.389  28.393  28.416  28.424  28.437
107 A"  108 A"  109 A"  259 A'  260 A'  261 A'  262 A'  263 A'                 
 28.445  28.519  28.524  28.525  28.535  28.541  28.550  28.551
264 A'  110 A"  111 A"  112 A"  265 A'  113 A"  114 A"  266 A'                 
 28.553  28.566  28.598  28.618  28.633  28.695  28.727  28.766
267 A'  115 A"  268 A'  269 A'  270 A'  271 A'  272 A'  273 A'                 
 47.973  66.762  66.783 127.872 127.884 127.892 127.923 127.940
274 A'  275 A'  276 A'  116 A"  117 A"  118 A"  277 A'  278 A'                 
127.948 127.956 127.971 127.994 151.635 151.685 151.743 289.745
279 A'  280 A'  281 A'  282 A'  283 A'  284 A'  285 A'  119 A"                 
289.869 289.9731020.7831901.7971901.8491901.910
286 A'  287 A'  288 A'  289 A'  290 A'  291 A'                                 

 Beta MOs, Restricted
 -- Occupied --                  
*******-1165.89-1165.89 -482.86 -176.32 -176.32 -176.32 -165.73
  1 A'    2 A'    3 A'    4 A'    5 A'    6 A'    7 A'    8 A'                 
-165.73 -165.73 -165.73 -165.73 -165.73 -165.73 -165.73 -165.73
  9 A'   10 A'    1 A"   11 A'    2 A"   12 A'    3 A"   13 A'                 
-62.513 -56.334 -56.330 -56.329 -35.821 -35.820 -35.820 -31.314
 14 A'   15 A'    4 A"   16 A'   17 A'   18 A'   19 A'   20 A'                 
-31.314 -31.314 -31.308 -31.308 -31.307 -31.307 -31.307 -31.307
 21 A'   22 A'    5 A"    6 A"   23 A'    7 A"   24 A'   25 A'                 
-24.727 -24.727 -22.964 -22.964 -22.964 -22.963 -22.963 -22.963
 26 A'   27 A'   28 A'   29 A'   30 A'    8 A"    9 A"   31 A'                 
-22.963 -22.963 -22.962 -22.958 -22.958 -22.958 -22.958 -22.958
 32 A'   10 A"   33 A'   34 A'   11 A"   35 A'   12 A"   36 A'                 
-22.958 -10.313 -10.312 -10.280 -10.271 -10.270 -10.270  -8.722
 13 A"   37 A'   38 A'   39 A'   40 A'   41 A'   42 A'   43 A'                 
 -6.554  -6.540  -6.539  -6.370  -6.370  -6.369  -4.783  -4.783
 44 A'   14 A"   45 A'   46 A'   47 A'   48 A'   49 A'   50 A'                 
 -4.782  -4.767  -4.767  -4.767  -4.766  -4.766  -4.766  -2.665
 51 A'   15 A"   16 A"   17 A"   52 A'   53 A'   54 A'   55 A'                 
 -2.661  -2.661  -2.649  -2.649  -2.049  -2.049  -2.048  -2.044
 18 A"   56 A'   19 A"   57 A'   58 A'   59 A'   60 A'   20 A"                 
 -2.044  -2.043  -2.043  -2.043  -2.043  -2.030  -2.030  -2.030
 21 A"   61 A'   22 A"   62 A'   63 A'   23 A"   24 A"   64 A'                 
 -2.030  -2.029  -2.029  -1.272  -1.272  -0.933  -0.858  -0.815
 65 A'   25 A"   66 A'   67 A'   68 A'   69 A'   70 A'   71 A'                 
 -0.784  -0.721  -0.689  -0.663  -0.655  -0.616  -0.582  -0.576
 72 A'   73 A'   74 A'   75 A'   76 A'   77 A'   78 A'   79 A'                 
 -0.553  -0.520  -0.507  -0.466  -0.450  -0.436  -0.427  -0.419
 80 A'   26 A"   27 A"   81 A'   82 A'   83 A'   84 A'   28 A"                 
 -0.417  -0.373  -0.372  -0.328  -0.327  -0.307  -0.307  -0.293
 85 A'   29 A"   86 A'   30 A"   87 A'   31 A"   88 A'   32 A"                 
 -0.282  -0.269  -0.266  -0.261
 89 A'   90 A'   33 A"   34 A"                                                 
 -- Virtual --                   
 -0.101  -0.075  -0.067  -0.051  -0.045  -0.015  -0.002   0.026
 91 A'   35 A"   92 A'   36 A"   93 A'   94 A'   95 A'   96 A'                 
  0.027   0.044   0.053   0.055   0.067   0.070   0.078   0.082
 97 A'   37 A"   98 A'   99 A'  100 A'   38 A"  101 A'   39 A"                 
  0.085   0.092   0.094   0.102   0.102   0.117   0.118   0.125
102 A'  103 A'   40 A"  104 A'   41 A"   42 A"  105 A'  106 A'                 
  0.137   0.143   0.146   0.153   0.166   0.177   0.181   0.183
107 A'  108 A'   43 A"  109 A'  110 A'  111 A'  112 A'   44 A"                 
  0.189   0.193   0.198   0.208   0.223   0.224   0.229   0.240
113 A'  114 A'  115 A'  116 A'   45 A"  117 A'  118 A'  119 A'                 
  0.246   0.249   0.252   0.253   0.273   0.282   0.285   0.308
 46 A"  120 A'   47 A"  121 A'  122 A'   48 A"  123 A'  124 A'                 
  0.318   0.332   0.334   0.350   0.355   0.371   0.378   0.383
125 A'   49 A"  126 A'  127 A'  128 A'  129 A'  130 A'   50 A"                 
  0.388   0.400   0.403   0.409   0.410   0.410   0.417   0.425
131 A'  132 A'  133 A'   51 A"   52 A"  134 A'   53 A"  135 A'                 
  0.430   0.447   0.455   0.464   0.480   0.484   0.490   0.493
 54 A"  136 A'   55 A"  137 A'   56 A"  138 A'  139 A'   57 A"                 
  0.499   0.506   0.530   0.536   0.544   0.551   0.552   0.568
140 A'  141 A'   58 A"  142 A'  143 A'  144 A'   59 A"  145 A'                 
  0.575   0.589   0.600   0.608   0.637   0.639   0.648   0.666
 60 A"  146 A'   61 A"  147 A'   62 A"  148 A'  149 A'  150 A'                 
  0.684   0.684   0.702   0.727   0.733   0.747   0.760   0.789
 63 A"  151 A'  152 A'  153 A'  154 A'  155 A'  156 A'  157 A'                 
  0.804   0.827   0.845   0.847   0.897   0.932   0.937   0.950
158 A'  159 A'   64 A"  160 A'  161 A'   65 A"  162 A'  163 A'                 
  0.970   0.979   1.044   1.047   1.055   1.082   1.087   1.146
164 A'  165 A'  166 A'  167 A'   66 A"  168 A'  169 A'   67 A"                 
  1.172   1.180   1.216   1.254   1.292   1.304   1.322   1.344
 68 A"   69 A"   70 A"  170 A'  171 A'  172 A'   71 A"   72 A"                 
  1.359   1.401   1.403   1.416   1.431   1.436   1.444   1.447
 73 A"  173 A'   74 A"  174 A'  175 A'   75 A"  176 A'  177 A'                 
  1.460   1.463   1.493   1.497   1.522   1.525   1.572   1.599
178 A'  179 A'  180 A'  181 A'  182 A'  183 A'  184 A'  185 A'                 
  1.632   1.705   1.724   1.745   1.760   1.805   1.810   1.832
186 A'   76 A"   77 A"  187 A'  188 A'  189 A'  190 A'   78 A"                 
  1.848   1.896   1.998   2.014   2.019   2.040   2.084   2.137
 79 A"   80 A"  191 A'  192 A'   81 A"  193 A'  194 A'  195 A'                 
  2.183   2.209   2.241   2.249   2.268   2.308   2.363   2.450
196 A'  197 A'  198 A'   82 A"  199 A'  200 A'  201 A'  202 A'                 
  2.555   2.678   2.697   2.775   2.787   2.819   2.872   2.990
 83 A"   84 A"   85 A"  203 A'   86 A"   87 A"  204 A'  205 A'                 
  3.035   3.062   3.069   3.112   3.170   3.364   3.381   3.621
 88 A"  206 A'  207 A'  208 A'  209 A'  210 A'  211 A'  212 A'                 
  3.733   3.752   3.756   3.786   3.791   3.941   3.943   3.953
213 A'   89 A"   90 A"  214 A'  215 A'  216 A'   91 A"   92 A"                 
  3.958   3.959   3.964   3.977   3.986   3.997   4.013   4.014
 93 A"   94 A"   95 A"  217 A'   96 A"   97 A"   98 A"  218 A'                 
  4.021   4.045   4.045   4.055   4.093   4.104   4.125   4.153
219 A'   99 A"  220 A'  221 A'  100 A"  222 A'  223 A'  224 A'                 
  4.187   4.254   4.259   4.283   4.324   4.398   4.407   4.477
225 A'  226 A'  227 A'  228 A'  229 A'  230 A'  231 A'  232 A'                 
  4.578   4.806   4.811   4.856   5.986   6.007   6.019   6.065
233 A'  234 A'  235 A'  236 A'  101 A"  102 A"  103 A"  237 A'                 
  6.090   6.114   6.133   6.159   6.201   6.290   6.316   6.420
238 A'  239 A'  240 A'  241 A'  242 A'  104 A"  105 A"  243 A'                 
  6.454   6.657   6.724   6.773   7.549   7.673   7.752  23.246
244 A'  245 A'  246 A'  247 A'  106 A"  248 A'  249 A'  250 A'                 
 23.769  23.785  23.939  23.949  24.038  27.837  27.894  27.959
251 A'  252 A'  253 A'  254 A'  255 A'  256 A'  257 A'  258 A'                 
 28.328  28.345  28.354  28.389  28.393  28.416  28.424  28.437
107 A"  108 A"  109 A"  259 A'  260 A'  261 A'  262 A'  263 A'                 
 28.445  28.519  28.524  28.525  28.535  28.541  28.550  28.551
264 A'  110 A"  111 A"  112 A"  265 A'  113 A"  114 A"  266 A'                 
 28.553  28.566  28.598  28.618  28.633  28.695  28.727  28.766
267 A'  115 A"  268 A'  269 A'  270 A'  271 A'  272 A'  273 A'                 
 47.973  66.762  66.783 127.872 127.884 127.892 127.923 127.940
274 A'  275 A'  276 A'  116 A"  117 A"  118 A"  277 A'  278 A'                 
127.948 127.956 127.971 127.994 151.635 151.685 151.743 289.745
279 A'  280 A'  281 A'  282 A'  283 A'  284 A'  285 A'  119 A"                 
289.869 289.9731020.7831901.7971901.8491901.910
286 A'  287 A'  288 A'  289 A'  290 A'  291 A'                                 
 --------------------------------------------------------------

          Ground-State Mulliken Net Atomic Charges

     Atom                 Charge (a.u.)
  ----------------------------------------
      1 C                    -1.573086
      2 C                     0.988234
      3 C                     0.449553
      4 C                    -1.253767
      5 C                     0.534456
      6 C                     0.866943
      7 F                    -0.071474
      8 Br                   -0.129911
      9 I                     0.093571
     10 F                    -0.079747
     11 I                     0.086851
     12 I                     0.088377
  ----------------------------------------
  Sum of atomic charges =     0.000000

 -----------------------------------------------------------------
                    Cartesian Multipole Moments
 -----------------------------------------------------------------
    Charge (ESU x 10^10)
                -0.0000
    Dipole Moment (Debye)
         X       0.2308      Y       0.1884      Z      -0.0000
       Tot       0.2979
    Quadrupole Moments (Debye-Ang)
        XX    -135.7406     XY       0.6514     YY    -149.8687
        XZ       0.0000     YZ      -0.0000     ZZ    -147.8883
    Octopole Moments (Debye-Ang^2)
       XXX       5.0538    XXY       5.8551    XYY       8.2546
       YYY      10.0417    XXZ      -0.0000    XYZ      -0.0000
       YYZ      -0.0000    XZZ       1.4914    YZZ       1.2350
       ZZZ      -0.0000
    Hexadecapole Moments (Debye-Ang^3)
      XXXX   -5405.3291   XXXY     -49.6337   XXYY   -1289.8133
      XYYY      65.1711   YYYY   -2841.1875   XXXZ      -0.0000
      XXYZ       0.0000   XYYZ      -0.0000   YYYZ      -0.0000
      XXZZ   -1022.2707   XYZZ       1.6298   YYZZ    -506.9824
      XZZZ       0.0000   YZZZ      -0.0000   ZZZZ    -188.8616
 -----------------------------------------------------------------
 Calculating MO derivatives via CPSCF
    1     0    39    0.0236318  
    2     0    39    0.0070290  
    3     0    39    0.0014151  
    4     0    39    0.0002046  
    5    23    16    0.0000264  
    6    37     2    0.0000018  
    7    39     0    0.0000001  Converged
 Time for AOints: 313.3 s (CPU) 52.6 s (wall)
 ------------------------------------------------------------------------------
                     AOints        : Timing summary (seconds)
 ------------------------------------------------------------------------------
     job step          cpu (% of tot)      sys (% of tot)     wall (% of tot)
 ------------------------------------------------------------------------------
  AOints            0.3133E+03 ( 8.4)   0.1600E-04 ( 5.7)   0.5260E+02 ( 8.1)
 ------------------------------------------------------------------------------
   Grand Totals     0.3746E+04          0.2800E-03          0.6467E+03
 ------------------------------------------------------------------------------
 Polarizability Matrix (a.u.)
            1           2           3
    1-265.4251827  -2.1580323  -0.0000000
    2  -2.1580323-197.8189254   0.0000000
    3  -0.0000000   0.0000000-105.9403617
 Calculating analytic Hessian of the SCF energy

 Direct stationary perturbation theory relativistic correction:

 rels  =     307.803143431030
 relv  =   -1030.843039244720
 rel2e =     143.602453325489
 E_rel =    -579.437442488201

 Hessian of the SCF Energy
            1           2           3           4           5           6
    1   0.6459163   0.0000787  -0.0000000  -0.2786197   0.0282112   0.0000000
    2   0.0000787   0.6523060   0.0000000   0.1028987  -0.1156543   0.0000000
    3  -0.0000000   0.0000000   0.1335576   0.0000000  -0.0000000  -0.0564705
    4  -0.2786197   0.1028987   0.0000000   0.5494995  -0.0504908  -0.0000000
    5   0.0282112  -0.1156543  -0.0000000  -0.0504908   0.5692463   0.0000000
    6   0.0000000   0.0000000  -0.0564705  -0.0000000   0.0000000   0.0955374
    7   0.0207744   0.0311206  -0.0000000  -0.0999330   0.0515509   0.0000000
    8   0.0846247  -0.0120134  -0.0000000   0.0111562  -0.2987226  -0.0000000
    9   0.0000000   0.0000000  -0.0002343  -0.0000000  -0.0000000  -0.0445568
   10  -0.0758290  -0.0095949   0.0000000   0.0504830  -0.0675508  -0.0000000
   11  -0.0100132  -0.0052581  -0.0000000  -0.0148267  -0.0399347   0.0000000
   12  -0.0000000  -0.0000000   0.0058082   0.0000000  -0.0000000  -0.0022152
   13   0.0489366  -0.0143902   0.0000000  -0.0287905   0.0333792  -0.0000000
   14  -0.0657915  -0.0397551   0.0000000   0.0333450  -0.0372437  -0.0000000
   15   0.0000000   0.0000000  -0.0018516   0.0000000  -0.0000000   0.0056906
   16  -0.2340862  -0.1317556   0.0000000  -0.0535673   0.0140340   0.0000000
   17  -0.0646754  -0.1643364   0.0000000  -0.0461573   0.0520654  -0.0000000
   18  -0.0000000  -0.0000000  -0.0535631   0.0000000  -0.0000000   0.0046080
   19  -0.0715171   0.0324652   0.0000000  -0.0088518   0.0462115  -0.0000000
   20   0.0347813  -0.3108618   0.0000000   0.0103146  -0.0410642   0.0000000
   21   0.0000000   0.0000000  -0.0397160  -0.0000000   0.0000000   0.0064036
   22  -0.0306948  -0.0268787  -0.0000000  -0.1104614  -0.0619414   0.0000000
   23  -0.0086013  -0.0058294   0.0000000  -0.0633946  -0.0797031  -0.0000000
   24  -0.0000000  -0.0000000   0.0045858  -0.0000000  -0.0000000  -0.0168647
   25   0.0027905   0.0001960   0.0000000  -0.0151635   0.0099489  -0.0000000
   26  -0.0023078  -0.0020012   0.0000000   0.0212036  -0.0102181  -0.0000000
   27   0.0000000  -0.0000000   0.0027488  -0.0000000  -0.0000000   0.0010677
   28   0.0028119   0.0000387  -0.0000000  -0.0060021   0.0016569  -0.0000000
   29   0.0003094   0.0021907   0.0000000  -0.0023700   0.0017634  -0.0000000
   30   0.0000000   0.0000000  -0.0013848  -0.0000000   0.0000000   0.0053540
   31   0.0016445   0.0008514   0.0000000  -0.0002692  -0.0004808  -0.0000000
   32   0.0029861  -0.0010757  -0.0000000  -0.0002510  -0.0006165   0.0000000
   33  -0.0000000  -0.0000000   0.0029622  -0.0000000  -0.0000000  -0.0008781
   34  -0.0321232   0.0149721  -0.0000000   0.0016768  -0.0045333  -0.0000000
   35   0.0004183   0.0022558  -0.0000000  -0.0014447   0.0001067   0.0000000
   36  -0.0000000   0.0000000   0.0035577   0.0000000  -0.0000000   0.0023240
            7           8           9          10          11          12
    1   0.0207744   0.0846247   0.0000000  -0.0758290  -0.0100132  -0.0000000
    2   0.0311206  -0.0120134   0.0000000  -0.0095949  -0.0052581  -0.0000000
    3  -0.0000000  -0.0000000  -0.0002343   0.0000000  -0.0000000   0.0058082
    4  -0.0999330   0.0111562  -0.0000000   0.0504830  -0.0148267   0.0000000
    5   0.0515509  -0.2987226  -0.0000000  -0.0675508  -0.0399347  -0.0000000
    6   0.0000000  -0.0000000  -0.0445568  -0.0000000   0.0000000  -0.0022152
    7   0.4596032   0.0715878   0.0000000  -0.2339048  -0.1307726  -0.0000000
    8   0.0715878   0.5658733  -0.0000000  -0.0638916  -0.1627172  -0.0000000
    9   0.0000000  -0.0000000   0.0891316  -0.0000000   0.0000000  -0.0546739
   10  -0.2339048  -0.0638916  -0.0000000   0.6397657   0.0004721   0.0000000
   11  -0.1307726  -0.1627172   0.0000000   0.0004721   0.6445037  -0.0000000
   12  -0.0000000  -0.0000000  -0.0546739   0.0000000  -0.0000000   0.1357246
   13  -0.0528457  -0.0449151  -0.0000000  -0.2798174   0.0963465  -0.0000000
   14   0.0142628   0.0507585   0.0000000   0.0287030  -0.1144007   0.0000000
   15   0.0000000   0.0000000   0.0054147  -0.0000000   0.0000000  -0.0546113
   16  -0.0111046  -0.0251005   0.0000000   0.0203447   0.0313822  -0.0000000
   17  -0.0250143  -0.0536866   0.0000000   0.0839803  -0.0120453   0.0000000
   18  -0.0000000   0.0000000   0.0055028   0.0000000  -0.0000000  -0.0018017
   19  -0.0055801  -0.0034429   0.0000000   0.0026983   0.0000177   0.0000000
   20   0.0004201   0.0014131  -0.0000000  -0.0001407   0.0019468   0.0000000
   21  -0.0000000   0.0000000   0.0051523  -0.0000000   0.0000000  -0.0014037
   22  -0.0058835  -0.0093766   0.0000000   0.0011759   0.0011861  -0.0000000
   23  -0.0243505  -0.0225558  -0.0000000   0.0037114  -0.0012628   0.0000000
   24   0.0000000  -0.0000000   0.0010415   0.0000000   0.0000000   0.0035616
   25  -0.0748596   0.0079761  -0.0000000  -0.0312538   0.0140771   0.0000000
   26   0.0086222  -0.0161878  -0.0000000   0.0000813   0.0025001   0.0000000
   27   0.0000000   0.0000000  -0.0141666   0.0000000  -0.0000000   0.0033926
   28   0.0048500  -0.0335237   0.0000000  -0.0713265   0.0344618  -0.0000000
   29   0.0009253  -0.0535411  -0.0000000   0.0344367  -0.3068684   0.0000000
   30  -0.0000000  -0.0000000   0.0058674  -0.0000000   0.0000000  -0.0401585
   31  -0.0004366   0.0042662   0.0000000  -0.0248291  -0.0226149   0.0000000
   32   0.0012705   0.0017804  -0.0000000  -0.0082582  -0.0045026   0.0000000
   33   0.0000000  -0.0000000   0.0023588   0.0000000  -0.0000000   0.0034346
   34  -0.0006831   0.0006422  -0.0000000   0.0024947   0.0002790  -0.0000000
   35   0.0003923  -0.0004263  -0.0000000  -0.0019725  -0.0019443  -0.0000000
   36   0.0000000   0.0000000  -0.0008376  -0.0000000  -0.0000000   0.0029427
           13          14          15          16          17          18
    1   0.0489366  -0.0657915   0.0000000  -0.2340862  -0.0646754  -0.0000000
    2  -0.0143902  -0.0397551   0.0000000  -0.1317556  -0.1643364  -0.0000000
    3   0.0000000   0.0000000  -0.0018516   0.0000000   0.0000000  -0.0535631
    4  -0.0287905   0.0333450   0.0000000  -0.0535673  -0.0461573   0.0000000
    5   0.0333792  -0.0372437  -0.0000000   0.0140340   0.0520654  -0.0000000
    6  -0.0000000  -0.0000000   0.0056906   0.0000000  -0.0000000   0.0046080
    7  -0.0528457   0.0142628   0.0000000  -0.0111046  -0.0250143  -0.0000000
    8  -0.0449151   0.0507585   0.0000000  -0.0251005  -0.0536866   0.0000000
    9  -0.0000000   0.0000000   0.0054147   0.0000000   0.0000000   0.0055028
   10  -0.2798174   0.0287030  -0.0000000   0.0203447   0.0839803   0.0000000
   11   0.0963465  -0.1144007   0.0000000   0.0313822  -0.0120453  -0.0000000
   12  -0.0000000   0.0000000  -0.0546113  -0.0000000   0.0000000  -0.0018017
   13   0.4671160  -0.0884225   0.0000000  -0.0967915   0.0110231   0.0000000
   14  -0.0884225   0.5315485  -0.0000000   0.0451013  -0.2928143   0.0000000
   15   0.0000000  -0.0000000   0.0853997  -0.0000000  -0.0000000  -0.0420758
   16  -0.0967915   0.0451013  -0.0000000   0.4541380   0.0733381  -0.0000000
   17   0.0110231  -0.2928143  -0.0000000   0.0733381   0.5563983   0.0000000
   18   0.0000000   0.0000000  -0.0420758  -0.0000000   0.0000000   0.0895450
   19  -0.0056733   0.0012807  -0.0000000   0.0050511  -0.0331890  -0.0000000
   20  -0.0021360   0.0011620  -0.0000000   0.0007076  -0.0519553  -0.0000000
   21   0.0000000   0.0000000   0.0054949  -0.0000000  -0.0000000   0.0053123
   22  -0.0001686  -0.0008169  -0.0000000  -0.0003347   0.0049849  -0.0000000
   23  -0.0006097  -0.0005749   0.0000000   0.0016028   0.0014888   0.0000000
   24   0.0000000  -0.0000000  -0.0009714  -0.0000000   0.0000000   0.0028160
   25   0.0013330  -0.0044412   0.0000000  -0.0006755   0.0005832   0.0000000
   26  -0.0015055   0.0001173  -0.0000000   0.0003572  -0.0004250  -0.0000000
   27  -0.0000000   0.0000000   0.0022669  -0.0000000   0.0000000  -0.0007848
   28  -0.0088094   0.0469093   0.0000000  -0.0054401  -0.0033337   0.0000000
   29   0.0123151  -0.0394957  -0.0000000   0.0005047   0.0009377  -0.0000000
   30   0.0000000  -0.0000000   0.0058379  -0.0000000  -0.0000000   0.0053890
   31  -0.0304436  -0.0204914  -0.0000000  -0.0054088  -0.0087969  -0.0000000
   32  -0.0218561  -0.0481725   0.0000000  -0.0191192  -0.0190518   0.0000000
   33  -0.0000000  -0.0000000  -0.0109511   0.0000000   0.0000000   0.0003242
   34  -0.0140473   0.0103562   0.0000000  -0.0721260   0.0072668   0.0000000
   35   0.0207857  -0.0111433   0.0000000   0.0089378  -0.0165447  -0.0000000
   36  -0.0000000   0.0000000   0.0003565   0.0000000  -0.0000000  -0.0152719
           19          20          21          22          23          24
    1  -0.0715171   0.0347813   0.0000000  -0.0306948  -0.0086013  -0.0000000
    2   0.0324652  -0.3108618   0.0000000  -0.0268787  -0.0058294  -0.0000000
    3   0.0000000   0.0000000  -0.0397160  -0.0000000   0.0000000   0.0045858
    4  -0.0088518   0.0103146  -0.0000000  -0.1104614  -0.0633946  -0.0000000
    5   0.0462115  -0.0410642   0.0000000  -0.0619414  -0.0797031  -0.0000000
    6  -0.0000000   0.0000000   0.0064036   0.0000000  -0.0000000  -0.0168647
    7  -0.0055801   0.0004201  -0.0000000  -0.0058835  -0.0243505   0.0000000
    8  -0.0034429   0.0014131   0.0000000  -0.0093766  -0.0225558  -0.0000000
    9   0.0000000  -0.0000000   0.0051523   0.0000000  -0.0000000   0.0010415
   10   0.0026983  -0.0001407  -0.0000000   0.0011759   0.0037114   0.0000000
   11   0.0000177   0.0019468   0.0000000   0.0011861  -0.0012628   0.0000000
   12   0.0000000   0.0000000  -0.0014037  -0.0000000   0.0000000   0.0035616
   13  -0.0056733  -0.0021360   0.0000000  -0.0001686  -0.0006097   0.0000000
   14   0.0012807   0.0011620   0.0000000  -0.0008169  -0.0005749  -0.0000000
   15  -0.0000000  -0.0000000   0.0054949  -0.0000000   0.0000000  -0.0009714
   16   0.0050511   0.0007076  -0.0000000  -0.0003347   0.0016028  -0.0000000
   17  -0.0331890  -0.0519553  -0.0000000   0.0049849   0.0014888   0.0000000
   18  -0.0000000  -0.0000000   0.0053123  -0.0000000   0.0000000   0.0028160
   19   0.0903214  -0.0444127  -0.0000000  -0.0031446   0.0047028  -0.0000000
   20  -0.0444127   0.4026747  -0.0000000  -0.0007557   0.0038462   0.0000000
   21  -0.0000000  -0.0000000   0.0219187  -0.0000000   0.0000000  -0.0020155
   22  -0.0031446  -0.0007557  -0.0000000   0.1500351   0.0895699   0.0000000
   23   0.0047028   0.0038462   0.0000000   0.0895699   0.1134921  -0.0000000
   24  -0.0000000   0.0000000  -0.0020155   0.0000000  -0.0000000   0.0077860
   25  -0.0003909   0.0001313   0.0000000   0.0007011  -0.0012070   0.0000000
   26   0.0012002  -0.0006681  -0.0000000   0.0050187  -0.0073164   0.0000000
   27  -0.0000000   0.0000000   0.0002110  -0.0000000  -0.0000000  -0.0002424
   28   0.0002681   0.0008860   0.0000000   0.0000921  -0.0012021  -0.0000000
   29   0.0008621  -0.0058981  -0.0000000  -0.0002927  -0.0013142   0.0000000
   30  -0.0000000  -0.0000000   0.0000088  -0.0000000  -0.0000000   0.0002597
   31  -0.0000307   0.0001159  -0.0000000  -0.0003130  -0.0002902   0.0000000
   32  -0.0009875  -0.0008791  -0.0000000  -0.0003261  -0.0002476   0.0000000
   33  -0.0000000   0.0000000   0.0002389   0.0000000   0.0000000   0.0000104
   34  -0.0031504   0.0000887  -0.0000000  -0.0010030   0.0000687   0.0000000
   35  -0.0047085   0.0002831   0.0000000  -0.0003720  -0.0000227   0.0000000
   36   0.0000000  -0.0000000  -0.0016054   0.0000000   0.0000000   0.0000331
           25          26          27          28          29          30
    1   0.0027905  -0.0023078   0.0000000   0.0028119   0.0003094   0.0000000
    2   0.0001960  -0.0020012  -0.0000000   0.0000387   0.0021907   0.0000000
    3   0.0000000   0.0000000   0.0027488  -0.0000000   0.0000000  -0.0013848
    4  -0.0151635   0.0212036  -0.0000000  -0.0060021  -0.0023700  -0.0000000
    5   0.0099489  -0.0102181  -0.0000000   0.0016569   0.0017634   0.0000000
    6  -0.0000000  -0.0000000   0.0010677  -0.0000000  -0.0000000   0.0053540
    7  -0.0748596   0.0086222   0.0000000   0.0048500   0.0009253  -0.0000000
    8   0.0079761  -0.0161878   0.0000000  -0.0335237  -0.0535411  -0.0000000
    9  -0.0000000  -0.0000000  -0.0141666   0.0000000  -0.0000000   0.0058674
   10  -0.0312538   0.0000813   0.0000000  -0.0713265   0.0344367  -0.0000000
   11   0.0140771   0.0025001  -0.0000000   0.0344618  -0.3068684   0.0000000
   12   0.0000000   0.0000000   0.0033926  -0.0000000   0.0000000  -0.0401585
   13   0.0013330  -0.0015055  -0.0000000  -0.0088094   0.0123151   0.0000000
   14  -0.0044412   0.0001173   0.0000000   0.0469093  -0.0394957  -0.0000000
   15   0.0000000  -0.0000000   0.0022669   0.0000000  -0.0000000   0.0058379
   16  -0.0006755   0.0003572  -0.0000000  -0.0054401   0.0005047  -0.0000000
   17   0.0005832  -0.0004250   0.0000000  -0.0033337   0.0009377  -0.0000000
   18   0.0000000  -0.0000000  -0.0007848   0.0000000  -0.0000000   0.0053890
   19  -0.0003909   0.0012002  -0.0000000   0.0002681   0.0008621  -0.0000000
   20   0.0001313  -0.0006681   0.0000000   0.0008860  -0.0058981  -0.0000000
   21   0.0000000  -0.0000000   0.0002110   0.0000000  -0.0000000   0.0000088
   22   0.0007011   0.0050187  -0.0000000   0.0000921  -0.0002927  -0.0000000
   23  -0.0012070  -0.0073164  -0.0000000  -0.0012021  -0.0013142  -0.0000000
   24   0.0000000   0.0000000  -0.0002424  -0.0000000   0.0000000   0.0002597
   25   0.1213383  -0.0279117   0.0000000  -0.0028264   0.0003662   0.0000000
   26  -0.0279117   0.0339663   0.0000000  -0.0045276   0.0003417   0.0000000
   27   0.0000000   0.0000000   0.0070452  -0.0000000   0.0000000  -0.0016001
   28  -0.0028264  -0.0045276  -0.0000000   0.0910701  -0.0457842   0.0000000
   29   0.0003662   0.0003417   0.0000000  -0.0457842   0.4006293  -0.0000000
   30   0.0000000   0.0000000  -0.0016001   0.0000000  -0.0000000   0.0219363
   31  -0.0007353  -0.0003599  -0.0000000  -0.0043296  -0.0013048  -0.0000000
   32   0.0001487  -0.0000577   0.0000000   0.0032612   0.0018311  -0.0000000
   33   0.0000000   0.0000000   0.0000451  -0.0000000   0.0000000  -0.0017398
   34  -0.0002583   0.0001287  -0.0000000  -0.0003581   0.0000324  -0.0000000
   35   0.0001328  -0.0000512   0.0000000   0.0011576  -0.0005765   0.0000000
   36  -0.0000000  -0.0000000   0.0000166   0.0000000   0.0000000   0.0002301
           31          32          33          34          35          36
    1   0.0016445   0.0029861  -0.0000000  -0.0321232   0.0004183  -0.0000000
    2   0.0008514  -0.0010757  -0.0000000   0.0149721   0.0022558   0.0000000
    3   0.0000000  -0.0000000   0.0029622  -0.0000000  -0.0000000   0.0035577
    4  -0.0002692  -0.0002510  -0.0000000   0.0016768  -0.0014447   0.0000000
    5  -0.0004808  -0.0006165  -0.0000000  -0.0045333   0.0001067  -0.0000000
    6  -0.0000000   0.0000000  -0.0008781  -0.0000000   0.0000000   0.0023240
    7  -0.0004366   0.0012705   0.0000000  -0.0006831   0.0003923   0.0000000
    8   0.0042662   0.0017804  -0.0000000   0.0006422  -0.0004263   0.0000000
    9   0.0000000  -0.0000000   0.0023588  -0.0000000  -0.0000000  -0.0008376
   10  -0.0248291  -0.0082582   0.0000000   0.0024947  -0.0019725  -0.0000000
   11  -0.0226149  -0.0045026  -0.0000000   0.0002790  -0.0019443  -0.0000000
   12   0.0000000   0.0000000   0.0034346  -0.0000000  -0.0000000   0.0029427
   13  -0.0304436  -0.0218561  -0.0000000  -0.0140473   0.0207857  -0.0000000
   14  -0.0204914  -0.0481725  -0.0000000   0.0103562  -0.0111433   0.0000000
   15  -0.0000000   0.0000000  -0.0109511   0.0000000   0.0000000   0.0003565
   16  -0.0054088  -0.0191192   0.0000000  -0.0721260   0.0089378   0.0000000
   17  -0.0087969  -0.0190518   0.0000000   0.0072668  -0.0165447  -0.0000000
   18  -0.0000000   0.0000000   0.0003242   0.0000000  -0.0000000  -0.0152719
   19  -0.0000307  -0.0009875  -0.0000000  -0.0031504  -0.0047085   0.0000000
   20   0.0001159  -0.0008791   0.0000000   0.0000887   0.0002831  -0.0000000
   21  -0.0000000  -0.0000000   0.0002389  -0.0000000   0.0000000  -0.0016054
   22  -0.0003130  -0.0003261   0.0000000  -0.0010030  -0.0003720   0.0000000
   23  -0.0002902  -0.0002476   0.0000000   0.0000687  -0.0000227   0.0000000
   24   0.0000000   0.0000000   0.0000104   0.0000000   0.0000000   0.0000331
   25  -0.0007353   0.0001487   0.0000000  -0.0002583   0.0001328  -0.0000000
   26  -0.0003599  -0.0000577   0.0000000   0.0001287  -0.0000512  -0.0000000
   27  -0.0000000   0.0000000   0.0000451  -0.0000000   0.0000000   0.0000166
   28  -0.0043296   0.0032612  -0.0000000  -0.0003581   0.0011576   0.0000000
   29  -0.0013048   0.0018311   0.0000000   0.0000324  -0.0005765   0.0000000
   30  -0.0000000  -0.0000000  -0.0017398  -0.0000000   0.0000000   0.0002301
   31   0.0643749   0.0448393  -0.0000000   0.0007767   0.0042664   0.0000000
   32   0.0448393   0.0791408   0.0000000  -0.0017078  -0.0081479  -0.0000000
   33  -0.0000000   0.0000000   0.0040456   0.0000000   0.0000000   0.0001493
   34   0.0007767  -0.0017078   0.0000000   0.1188006  -0.0275937  -0.0000000
   35   0.0042664  -0.0081479   0.0000000  -0.0275937   0.0362113   0.0000000
   36   0.0000000  -0.0000000   0.0001493  -0.0000000   0.0000000   0.0081050
 **********************************************************************
 **                                                                  **
 **                       VIBRATIONAL ANALYSIS                       **
 **                       --------------------                       **
 **                                                                  **
 **        VIBRATIONAL FREQUENCIES (CM**-1) AND NORMAL MODES         **
 **     FORCE CONSTANTS (mDYN/ANGSTROM) AND REDUCED MASSES (AMU)     **
 **                  INFRARED INTENSITIES (KM/MOL)                   **
 **                                                                  **
 **********************************************************************


 Mode:                 1                      2                      3
 Frequency:        31.59                  70.36                  85.41
 Force Cnst:      0.0574                 0.0533                 0.3569
 Red. Mass:      97.5432                18.2805                83.0251
 IR Active:          YES                    YES                    YES
 IR Intens:        0.000                  0.407                  0.183
 Raman Active:       YES                    YES                    YES
               X      Y      Z        X      Y      Z        X      Y      Z
 C         -0.000 -0.000  0.057    0.000  0.000  0.281   -0.085  0.175  0.000
 C         -0.000 -0.000  0.144   -0.000  0.000  0.207   -0.063  0.196  0.000
 C          0.000 -0.000 -0.057   -0.000  0.000  0.259   -0.084  0.200 -0.000
 C          0.000 -0.000 -0.088   -0.000  0.000  0.413   -0.074  0.239 -0.000
 C          0.000  0.000 -0.025   -0.000 -0.000  0.287   -0.083  0.180 -0.000
 C         -0.000  0.000 -0.079    0.000 -0.000  0.223   -0.106  0.181  0.000
 F          0.000 -0.000  0.128   -0.000  0.000  0.330   -0.087  0.178  0.000
 Br        -0.000 -0.000  0.647    0.000  0.000 -0.069   -0.054  0.186 -0.000
 I          0.000 -0.000 -0.388   -0.000  0.000 -0.107   -0.282 -0.323  0.000
 F         -0.000 -0.000 -0.157    0.000  0.000  0.611   -0.054  0.238 -0.000
 I          0.000  0.000  0.414   -0.000 -0.000 -0.079    0.498 -0.251  0.000
 I         -0.000  0.000 -0.419    0.000  0.000 -0.070   -0.115  0.286 -0.000
 TransDip  -0.000  0.000 -0.000    0.000 -0.000 -0.020    0.001 -0.014 -0.000

 Mode:                 4                      5                      6
 Frequency:        86.40                  95.25                 116.65
 Force Cnst:      0.0922                 0.3605                 0.5953
 Red. Mass:      20.9592                67.4462                74.2421
 IR Active:          YES                    YES                    YES
 IR Intens:        0.013                  0.421                  0.085
 Raman Active:       YES                    YES                    YES
               X      Y      Z        X      Y      Z        X      Y      Z
 C          0.000 -0.000  0.349   -0.060 -0.254 -0.000    0.015 -0.158  0.000
 C          0.000 -0.000  0.121   -0.083 -0.236 -0.000    0.045 -0.038  0.000
 C         -0.000 -0.000 -0.066   -0.057 -0.226  0.000    0.139 -0.041  0.000
 C         -0.000 -0.000 -0.191   -0.063 -0.239  0.000    0.136 -0.097 -0.000
 C         -0.000 -0.000 -0.053   -0.096 -0.251  0.000    0.099 -0.166 -0.000
 C          0.000  0.000  0.158   -0.060 -0.238 -0.000    0.075 -0.182 -0.000
 F          0.000 -0.000  0.732   -0.039 -0.252 -0.000   -0.094 -0.174  0.000
 Br         0.000 -0.000 -0.166   -0.150 -0.187  0.000   -0.464  0.577 -0.000
 I          0.000  0.000  0.066    0.082  0.255 -0.000    0.174 -0.310  0.000
 F         -0.000 -0.000 -0.465   -0.032 -0.237  0.000    0.182 -0.092 -0.000
 I         -0.000 -0.000  0.059   -0.089 -0.374 -0.000   -0.183  0.012  0.000
 I          0.000 -0.000 -0.092    0.151  0.446  0.000    0.236  0.044 -0.000
 TransDip   0.000  0.000 -0.004    0.017  0.012  0.000   -0.008  0.005  0.000

 Mode:                 7                      8                      9
 Frequency:       147.14                 173.99                 178.27
 Force Cnst:      1.4450                 0.9742                 0.2678
 Red. Mass:     113.2837                54.6223                14.3006
 IR Active:          YES                    YES                    YES
 IR Intens:        0.004                  0.116                  0.015
 Raman Active:       YES                    YES                    YES
               X      Y      Z        X      Y      Z        X      Y      Z
 C         -0.086 -0.075  0.000    0.091  0.210 -0.000   -0.000 -0.000 -0.221
 C         -0.032 -0.125  0.000    0.184  0.323 -0.000   -0.000 -0.000 -0.365
 C          0.159 -0.107  0.000    0.062  0.292 -0.000   -0.000 -0.000 -0.374
 C          0.069 -0.018  0.000    0.047  0.241 -0.000   -0.000 -0.000 -0.217
 C          0.013  0.035  0.000   -0.015  0.093 -0.000   -0.000 -0.000 -0.410
 C         -0.174  0.019  0.000    0.056  0.134 -0.000   -0.000 -0.000 -0.395
 F          0.014 -0.059 -0.000    0.004  0.210  0.000   -0.000 -0.000  0.370
 Br        -0.053 -0.138 -0.000    0.462  0.257  0.000   -0.000 -0.000  0.028
 I          0.619 -0.204 -0.000    0.034 -0.057  0.000    0.000  0.000  0.017
 F         -0.032 -0.037 -0.000    0.189  0.268  0.000   -0.000 -0.000  0.410
 I          0.036  0.099 -0.000   -0.300 -0.310  0.000    0.000  0.000  0.014
 I         -0.615  0.232  0.000   -0.091  0.014  0.000    0.000  0.000  0.022
 TransDip   0.002  0.001 -0.000   -0.006 -0.009 -0.000    0.000  0.000 -0.004

 Mode:                10                     11                     12
 Frequency:       244.42                 263.89                 283.98
 Force Cnst:      0.6682                 0.8672                 0.5802
 Red. Mass:      18.9838                21.1366                12.2104
 IR Active:          YES                    YES                    YES
 IR Intens:        0.080                  0.294                  0.056
 Raman Active:       YES                    YES                    YES
               X      Y      Z        X      Y      Z        X      Y      Z
 C         -0.128 -0.115 -0.000    0.236 -0.260  0.000    0.000  0.000  0.016
 C         -0.042  0.082  0.000    0.228 -0.244 -0.000    0.000 -0.000  0.491
 C          0.055  0.104  0.000    0.124 -0.254 -0.000    0.000 -0.000  0.528
 C          0.214 -0.073  0.000    0.110 -0.260 -0.000   -0.000  0.000  0.013
 C          0.136 -0.240 -0.000    0.129 -0.181  0.000    0.000  0.000 -0.503
 C          0.004 -0.264 -0.000    0.140 -0.161  0.000   -0.000  0.000 -0.473
 F         -0.520 -0.179  0.000    0.532 -0.247 -0.000    0.000  0.000 -0.003
 Br         0.069 -0.046 -0.000    0.064  0.162  0.000   -0.000  0.000 -0.037
 I         -0.061 -0.016 -0.000   -0.117  0.048  0.000   -0.000  0.000 -0.019
 F          0.655 -0.017 -0.000    0.139 -0.285  0.000   -0.000 -0.000 -0.007
 I         -0.001  0.070  0.000    0.014  0.029 -0.000   -0.000 -0.000  0.017
 I         -0.025  0.051  0.000   -0.129  0.030 -0.000   -0.000 -0.000  0.019
 TransDip  -0.006  0.007  0.000   -0.016  0.008 -0.000   -0.000  0.000  0.008

 Mode:                13                     14                     15
 Frequency:       299.30                 375.48                 465.63
 Force Cnst:      1.1641                 1.0516                 2.0263
 Red. Mass:      22.0561                12.6597                15.8624
 IR Active:          YES                    YES                    YES
 IR Intens:        0.819                  0.087                  0.804
 Raman Active:       YES                    YES                    YES
               X      Y      Z        X      Y      Z        X      Y      Z
 C          0.057  0.187 -0.000    0.000 -0.000  0.468    0.002 -0.398 -0.000
 C         -0.028  0.051 -0.000    0.000 -0.000  0.345    0.091 -0.060 -0.000
 C          0.075  0.152 -0.000    0.000  0.000 -0.338    0.059  0.072  0.000
 C          0.138  0.149  0.000   -0.000  0.000 -0.437   -0.134  0.386  0.000
 C          0.116  0.112  0.000   -0.000  0.000 -0.360   -0.251  0.018  0.000
 C          0.060  0.177  0.000   -0.000 -0.000  0.367   -0.201 -0.079 -0.000
 F          0.529  0.272  0.000   -0.000 -0.000 -0.220    0.123 -0.502  0.000
 Br        -0.196 -0.154  0.000   -0.000 -0.000 -0.010    0.004 -0.008  0.000
 I         -0.024 -0.013  0.000   -0.000 -0.000  0.005    0.004  0.006 -0.000
 F          0.593  0.236 -0.000    0.000  0.000  0.209    0.000  0.526 -0.000
 I         -0.051 -0.040 -0.000   -0.000  0.000  0.004    0.004  0.011 -0.000
 I         -0.011 -0.005 -0.000    0.000  0.000 -0.005    0.012 -0.010  0.000
 TransDip  -0.028 -0.007 -0.000   -0.000 -0.000  0.009   -0.027 -0.009 -0.000

 Mode:                16                     17                     18
 Frequency:       523.42                 543.18                 642.65
 Force Cnst:      2.2330                 2.0901                 3.1086
 Red. Mass:      13.8333                12.0235                12.7751
 IR Active:          YES                    YES                    YES
 IR Intens:       28.658                  0.233                  0.528
 Raman Active:       YES                    YES                    YES
               X      Y      Z        X      Y      Z        X      Y      Z
 C          0.283  0.003 -0.000    0.000  0.000 -0.053    0.404  0.063  0.000
 C          0.280  0.016  0.000    0.000  0.000 -0.495    0.300 -0.275 -0.000
 C          0.455  0.031 -0.000    0.000  0.000  0.482   -0.127 -0.349  0.000
 C          0.395  0.154 -0.000    0.000  0.000  0.017   -0.338 -0.046  0.000
 C          0.441  0.142  0.000    0.000 -0.000 -0.484   -0.257  0.270 -0.000
 C          0.319  0.032 -0.000    0.000 -0.000  0.533    0.226  0.347 -0.000
 F         -0.200 -0.084  0.000   -0.000  0.000  0.008   -0.236 -0.016 -0.000
 Br        -0.070 -0.056 -0.000   -0.000 -0.000  0.012   -0.022  0.006  0.000
 I         -0.040  0.008  0.000   -0.000  0.000 -0.007    0.005  0.006 -0.000
 F         -0.254  0.115  0.000   -0.000 -0.000 -0.002    0.212  0.029 -0.000
 I         -0.025 -0.021 -0.000   -0.000 -0.000  0.005    0.003 -0.007  0.000
 I         -0.029  0.009  0.000   -0.000  0.000 -0.007   -0.010 -0.005  0.000
 TransDip   0.170  0.019  0.000    0.000 -0.000 -0.015    0.020 -0.012  0.000

 Mode:                19                     20                     21
 Frequency:       656.21                 678.22                 736.33
 Force Cnst:      3.0861                 3.2682                 3.9551
 Red. Mass:      12.1641                12.0592                12.3810
 IR Active:          YES                    YES                    YES
 IR Intens:        5.490                  0.288                  9.512
 Raman Active:       YES                    YES                    YES
               X      Y      Z        X      Y      Z        X      Y      Z
 C          0.000  0.000  0.566   -0.000 -0.000  0.525    0.251  0.063 -0.000
 C          0.000  0.000 -0.260   -0.000  0.000 -0.393    0.216  0.262  0.000
 C         -0.000  0.000 -0.254    0.000  0.000  0.359   -0.278  0.228  0.000
 C         -0.000  0.000  0.632    0.000 -0.000 -0.471   -0.152  0.004 -0.000
 C         -0.000 -0.000 -0.275    0.000 -0.000  0.313   -0.221 -0.440  0.000
 C          0.000 -0.000 -0.223   -0.000 -0.000 -0.338    0.504 -0.377 -0.000
 F          0.000  0.000 -0.101    0.000 -0.000 -0.068    0.024  0.082  0.000
 Br        -0.000 -0.000  0.007    0.000 -0.000  0.005   -0.037 -0.026 -0.000
 I          0.000 -0.000  0.003   -0.000 -0.000 -0.002    0.011 -0.002 -0.000
 F         -0.000  0.000 -0.111   -0.000 -0.000  0.059   -0.077  0.101  0.000
 I          0.000  0.000  0.003   -0.000  0.000 -0.001    0.008  0.011 -0.000
 I         -0.000  0.000  0.003    0.000  0.000  0.002   -0.019  0.005  0.000
 TransDip   0.000 -0.000  0.075   -0.000  0.000 -0.017    0.040 -0.091 -0.000

 Mode:                22                     23                     24
 Frequency:       806.56                 941.73                1111.23
 Force Cnst:      5.3640                 6.7135                 9.1221
 Red. Mass:      13.9947                12.8483                12.5381
 IR Active:          YES                    YES                    YES
 IR Intens:      104.377                  1.988                  9.840
 Raman Active:       YES                    YES                    YES
               X      Y      Z        X      Y      Z        X      Y      Z
 C         -0.104  0.009  0.000    0.079 -0.124 -0.000    0.086 -0.316  0.000
 C         -0.090 -0.443 -0.000    0.420  0.222  0.000    0.497  0.057 -0.000
 C          0.316 -0.458  0.000    0.473  0.102 -0.000   -0.402 -0.013 -0.000
 C          0.025  0.045 -0.000    0.014  0.192 -0.000    0.013 -0.238  0.000
 C         -0.086 -0.323  0.000   -0.469 -0.147  0.000    0.380  0.009 -0.000
 C         -0.023 -0.298 -0.000   -0.360  0.049 -0.000   -0.449 -0.064  0.000
 F         -0.053  0.401 -0.000   -0.027  0.162  0.000   -0.035  0.219  0.000
 Br         0.024  0.026 -0.000   -0.026 -0.023  0.000   -0.014 -0.008  0.000
 I         -0.010  0.005 -0.000   -0.009  0.003 -0.000    0.003  0.001  0.000
 F         -0.031  0.325  0.000    0.027 -0.281  0.000   -0.026  0.156 -0.000
 I          0.003  0.007  0.000    0.004  0.005 -0.000   -0.001  0.000 -0.000
 I          0.001  0.002  0.000    0.006 -0.004  0.000    0.004  0.001 -0.000
 TransDip   0.038 -0.325 -0.000    0.026  0.037 -0.000   -0.010  0.100  0.000

 Mode:                25                     26                     27
 Frequency:      1267.06                1285.52                1339.07
 Force Cnst:     11.3728                12.3998                12.7384
 Red. Mass:      12.0232                12.7352                12.0575
 IR Active:          YES                    YES                    YES
 IR Intens:        1.458                  0.359                 41.846
 Raman Active:       YES                    YES                    YES
               X      Y      Z        X      Y      Z        X      Y      Z
 C         -0.331  0.041  0.000   -0.102 -0.460 -0.000    0.445 -0.019 -0.000
 C          0.223 -0.327 -0.000   -0.028 -0.311 -0.000   -0.221 -0.410 -0.000
 C          0.150  0.370 -0.000   -0.079  0.246 -0.000   -0.284  0.278  0.000
 C         -0.319 -0.107 -0.000   -0.228  0.490 -0.000    0.460  0.174  0.000
 C          0.209 -0.438  0.000    0.149  0.292  0.000   -0.145 -0.272 -0.000
 C          0.104  0.459  0.000    0.229 -0.241 -0.000   -0.185  0.220  0.000
 F         -0.009 -0.043 -0.000   -0.021  0.214  0.000   -0.047  0.031  0.000
 Br         0.001  0.001  0.000    0.008  0.005  0.000    0.007  0.009  0.000
 I         -0.001  0.000  0.000    0.002 -0.000  0.000    0.002 -0.001  0.000
 F         -0.020  0.030  0.000    0.042 -0.236  0.000   -0.037 -0.047 -0.000
 I          0.001  0.001  0.000   -0.002 -0.002 -0.000   -0.000  0.001 -0.000
 I          0.000  0.000 -0.000   -0.002  0.001  0.000    0.000 -0.001 -0.000
 TransDip   0.039  0.003  0.000    0.016 -0.010 -0.000   -0.196 -0.066 -0.000

 Mode:                28                     29                     30
 Frequency:      1410.70                1545.82                1560.65
 Force Cnst:     14.4567                16.9490                17.2289
 Red. Mass:      12.3297                12.0386                12.0059
 IR Active:          YES                    YES                    YES
 IR Intens:      259.044                  0.414                  0.373
 Raman Active:       YES                    YES                    YES
               X      Y      Z        X      Y      Z        X      Y      Z
 C         -0.049  0.566 -0.000    0.103 -0.351 -0.000    0.540  0.097 -0.000
 C          0.248 -0.089  0.000   -0.252  0.405  0.000   -0.319  0.016  0.000
 C         -0.194 -0.221  0.000   -0.058 -0.404  0.000    0.295  0.207  0.000
 C         -0.094  0.543 -0.000   -0.105  0.315  0.000   -0.514 -0.116 -0.000
 C          0.251 -0.155  0.000    0.228 -0.374 -0.000    0.267 -0.032  0.000
 C         -0.223 -0.186  0.000    0.080  0.396 -0.000   -0.285 -0.188  0.000
 F          0.021 -0.158  0.000   -0.008  0.055  0.000   -0.019 -0.004  0.000
 Br        -0.006 -0.001 -0.000    0.002 -0.001 -0.000    0.001 -0.000  0.000
 I          0.002  0.001  0.000    0.002 -0.000 -0.000    0.000 -0.001  0.000
 F          0.022 -0.144  0.000    0.009 -0.046  0.000    0.017  0.009  0.000
 I         -0.001  0.001 -0.000   -0.001  0.000  0.000    0.001  0.001 -0.000
 I          0.002  0.001 -0.000   -0.002  0.000  0.000   -0.000  0.001 -0.000
 TransDip  -0.052  0.513 -0.000   -0.015 -0.015  0.000   -0.011 -0.016 -0.000

 STANDARD THERMODYNAMIC QUANTITIES AT   298.15 K  AND     1.00 ATM

   This Molecule has  0 Imaginary Frequencies
   Zero point vibrational energy:       25.684 kcal/mol

   Atom    1 Element C  Has Mass   12.00000
   Atom    2 Element C  Has Mass   12.00000
   Atom    3 Element C  Has Mass   12.00000
   Atom    4 Element C  Has Mass   12.00000
   Atom    5 Element C  Has Mass   12.00000
   Atom    6 Element C  Has Mass   12.00000
   Atom    7 Element F  Has Mass   18.99840
   Atom    8 Element Br Has Mass   78.91830
   Atom    9 Element I  Has Mass  126.90440
   Atom   10 Element F  Has Mass   18.99840
   Atom   11 Element I  Has Mass  126.90440
   Atom   12 Element I  Has Mass  126.90440
   Molecular Mass:   569.628300 amu
   Principal axes and moments of inertia in amu*Bohr^2:
                             1           2           3
    Eigenvalues --     6552.22956 14696.69377 21248.92333
          X               0.99993     0.01178     0.00000
          Y              -0.01178     0.99993    -0.00000
          Z              -0.00000     0.00000     1.00000
   Rotational Symmetry Number is   1
   The Molecule is an Asymmetric Top
   Translational Enthalpy:        0.889 kcal/mol
   Rotational Enthalpy:           0.889 kcal/mol
   Vibrational Enthalpy:         31.946 kcal/mol
   gas constant (RT):             0.592 kcal/mol
   Translational Entropy:        44.904  cal/mol.K
   Rotational Entropy:           35.968  cal/mol.K
   Vibrational Entropy:          42.670  cal/mol.K

   Total Enthalpy:               34.316 kcal/mol
   Total Entropy:               123.543  cal/mol.K

 ======================================================================

 STANDARD THERMODYNAMIC QUANTITIES FOR ANHARMONIC VIBRATION -- TOSH

   Zero point vibrational energy: ************ kcal/mol

   Vibrational Enthalpy:       Infinity kcal/mol
   Vibrational Entropy:             NaN  cal/mol.K

   Total Enthalpy:             Infinity kcal/mol
   Total Entropy:                   NaN  cal/mol.K

 ======================================================================

 STANDARD THERMODYNAMIC QUANTITIES FOR ANHARMONIC VIBRATION -- VPT2

   Zero point vibrational energy: ************ kcal/mol

   Vibrational Enthalpy:       Infinity kcal/mol
   Vibrational Entropy:             NaN  cal/mol.K

   Total Enthalpy:             Infinity kcal/mol
   Total Entropy:                   NaN  cal/mol.K

 ======================================================================

Archival summary:
1\1\february\FREQ\ProcedureUnspecified\BasisUnspecified\3r126\taweetha\MonDec211:06:292019MonDec211:06:292019\0\\#,FREQ,ProcedureUnspecified,BasisUnspecified,\\0,1\I\C,1,2.12076\C,2,1.39376,1,117.925\F,3,1.33996,2,118.757,1,0,0\C,3,1.39386,2,122.69,1,-180,0\C,5,1.39956,3,118.408,2,-0,0\C,6,1.3939,5,119.166,3,0,0\F,7,1.33904,6,118.56,5,180,0\C,7,1.39317,6,122.264,5,0,0\Br,6,1.89518,5,122.976,3,-180,0\I,5,2.11347,3,118.693,2,-180,0\I,9,2.11749,7,117.619,6,180,0\\\@

 Total job time:  876.93s(wall), 5004.08s(cpu) 
 Mon Dec  2 11:06:29 2019

        *************************************************************
        *                                                           *
        *  Thank you very much for using Q-Chem.  Have a nice day.  *
        *                                                           *
        *************************************************************
