# Supplementary material for: Geometric and energetic data from quantum chemical calculations of halobenzenes and xylenes
Source: Data Brief. 2020 Mar 5;30:105386. doi: 10.1016/j.dib.2020.105386 (PMC7114895; doi:10.1016/j.dib.2020.105386)
Supplement: Supplementary file 1 [file mmc1.zip › halobenzene/B3LYP/FBrIIBrI.out]

                  Welcome to Q-Chem
     A Quantum Leap Into The Future Of Chemistry


 Q-Chem 5.2 (devel), Q-Chem, Inc., Pleasanton, CA (2019)

 Yihan Shao,  Zhengting Gan,  E. Epifanovsky,  A. T. B. Gilbert,  M. Wormit,  
 J. Kussmann,  A. W. Lange,  A. Behn,  Jia Deng,  Xintian Feng,  D. Ghosh,  
 M. Goldey,  P. R. Horn,  L. D. Jacobson,  I. Kaliman,  T. Kus,  A. Landau,  
 Jie Liu,  E. I. Proynov,  R. M. Richard,  R. P. Steele,  E. J. Sundstrom,  
 H. L. Woodcock III,  P. M. Zimmerman,  D. Zuev,  B. Albrecht,  E. Alguire,  
 S. A. Baeppler,  D. Barton,  Z. Benda,  Y. A. Bernard,  E. J. Berquist,  
 K. B. Bravaya,  H. Burton,  D. Casanova,  Chun-Min Chang,  Yunqing Chen,  
 A. Chien,  K. D. Closser,  M. P. Coons,  S. Coriani,  S. Dasgupta,  
 A. L. Dempwolff,  M. Diedenhofen,  Hainam Do,  R. G. Edgar,  Po-Tung Fang,  
 S. Faraji,  S. Fatehi,  Qingguo Feng,  K. D. Fenk,  J. Fosso-Tande,  
 J. Gayvert,  Qinghui Ge,  A. Ghysels,  G. Gidofalvi,  J. Gomes,  
 J. Gonthier,  A. Gunina,  D. Hait,  M. W. D. Hanson-Heine,  
 P. H. P. Harbach,  A. W. Hauser,  M. F. Herbst,  J. E. Herr,  
 E. G. Hohenstein,  Z. C. Holden,  Kerwin Hui,  B. C. Huynh,  T.-C. Jagau,  
 Hyunjun Ji,  B. Kaduk,  K. Khistyaev,  Jaehoon Kim,  P. Klunzinger,  K. Koh,  
 D. Kosenkov,  L. Koulias,  T. Kowalczyk,  C. M. Krauter,  A. Kunitsa,  
 Ka Un Lao,  A. Laurent,  K. V. Lawler,  Joonho Lee,  D. Lefrancois,  
 S. Lehtola,  D. S. Levine,  Yi-Pei Li,  You-Sheng Lin,  Fenglai Liu,  
 E. Livshits,  A. Luenser,  P. Manohar,  E. Mansoor,  S. F. Manzer,  
 Shan-Ping Mao,  Yuezhi Mao,  N. Mardirossian,  A. V. Marenich,  
 T. Markovich,  L. A. Martinez-Martinez,  S. A. Maurer,  N. J. Mayhall,  
 S. C. McKenzie,  J.-M. Mewes,  P. Morgante,  A. F. Morrison,  
 J. W. Mullinax,  K. Nanda,  T. S. Nguyen-Beck,  R. Olivares-Amaya,  
 J. A. Parkhill,  Zheng Pei,  T. M. Perrine,  F. Plasser,  P. Pokhilko,  
 S. Prager,  A. Prociuk,  E. Ramos,  D. R. Rehn,  F. Rob,  M. Scheurer,  
 M. Schneider,  N. Sergueev,  S. M. Sharada,  S. Sharma,  D. W. Small,  
 T. Stauch,  T. Stein,  Yu-Chuan Su,  A. J. W. Thom,  A. Tkatchenko,  
 T. Tsuchimochi,  N. M. Tubman,  L. Vogt,  M. L. Vidal,  O. Vydrov,  
 M. A. Watson,  J. Wenzel,  M. de Wergifosse,  T. A. Wesolowski,  A. White,  
 J. Witte,  A. Yamada,  Jun Yang,  K. Yao,  S. Yeganeh,  S. R. Yost,  
 Zhi-Qiang You,  A. Zech,  Igor Ying Zhang,  Xing Zhang,  Yan Zhao,  
 Ying Zhu,  B. R. Brooks,  G. K. L. Chan,  C. J. Cramer,  M. S. Gordon,  
 W. J. Hehre,  A. Klamt,  M. W. Schmidt,  C. D. Sherrill,  D. G. Truhlar,  
 A. Aspuru-Guzik,  R. Baer,  A. T. Bell,  N. A. Besley,  Jeng-Da Chai,  
 A. E. DePrince, III,  R. A. DiStasio Jr.,  A. Dreuw,  B. D. Dunietz,  
 T. R. Furlani,  Chao-Ping Hsu,  Yousung Jung,  Jing Kong,  D. S. Lambrecht,  
 WanZhen Liang,  C. Ochsenfeld,  V. A. Rassolov,  L. V. Slipchenko,  
 J. E. Subotnik,  T. Van Voorhis,  J. M. Herbert,  A. I. Krylov,  
 P. M. W. Gill,  M. Head-Gordon

 Contributors to earlier versions of Q-Chem not listed above: 
 R. D. Adamson,  B. Austin,  J. Baker,  G. J. O. Beran,  K. Brandhorst,  
 S. T. Brown,  E. F. C. Byrd,  A. K. Chakraborty,  C.-L. Cheng,  
 Siu Hung Chien,  D. M. Chipman,  D. L. Crittenden,  H. Dachsel,  
 R. J. Doerksen,  A. D. Dutoi,  L. Fusti-Molnar,  W. A. Goddard III,  
 A. Golubeva-Zadorozhnaya,  S. R. Gwaltney,  G. Hawkins,  A. Heyden,  
 S. Hirata,  G. Kedziora,  F. J. Keil,  C. Kelley,  Jihan Kim,  R. A. King,  
 R. Z. Khaliullin,  P. P. Korambath,  W. Kurlancheek,  A. M. Lee,  M. S. Lee,  
 S. V. Levchenko,  Ching Yeh Lin,  D. Liotard,  R. C. Lochan,  I. Lotan,  
 P. E. Maslen,  N. Nair,  D. P. O'Neill,  D. Neuhauser,  E. Neuscamman,  
 C. M. Oana,  R. Olson,  B. Peters,  R. Peverati,  P. A. Pieniazek,  
 Y. M. Rhee,  J. Ritchie,  M. A. Rohrdanz,  E. Rosta,  N. J. Russ,  
 H. F. Schaefer III,  N. E. Schultz,  N. Shenvi,  A. C. Simmonett,  A. Sodt,  
 D. Stuck,  K. S. Thanthiriwatte,  V. Vanovschi,  Tao Wang,  A. Warshel,  
 C. F. Williams,  Q. Wu,  X. Xu,  W. Zhang

 Please cite Q-Chem as follows:
 Y. Shao et al., Mol. Phys. 113, 184-215 (2015)
 DOI: 10.1080/00268976.2014.952696

 Q-Chem 5.2.1 for Intel X86 EM64T Linux

 Parts of Q-Chem use Armadillo 8.300.2 (Tropical Shenanigans).
 http://arma.sourceforge.net/

 Q-Chem begins on Mon Dec  2 11:06:29 2019  

Host: 
0

     Scratch files written to /scratch/taweetham/qchem3129//
NAlpha2: 274
NElect   274
Mult     1

Checking the input file for inconsistencies... 	...done.

--------------------------------------------------------------
User input:
--------------------------------------------------------------
$MOLECULE
0 1
C   
C	1	CC
C	2	CC	1	120.0		
C	3	CC	2	120.0	1	0.0
C	4	CC	3	120.0	2	0.0	
C	5 	CC	4	120.0	3	0.0
F	1	CF	2	120.0	3	180.0
Br	2	CBr	3	120.0	4	180.0
I	3	CI	4	120.0	5	180.0
I	4	CI	5	120.0	6	180.0
Br	5	CBr	6	120.0	1	180.0
I	6	CI	1	120.0	2	180.0

CC=1.39483
CH=1.08673
CF=1.33960
CCl=1.72090
CBr=1.89068
CI=2.07886
$END

$REM
   JOB_TYPE	OPTIMIZATION
   BASIS	6-311++G**
   METHOD	B3LYP
   MEM_TOTAL	64000
   SYM_IGNORE	TRUE
$END

--------------------------------------------------------------
 ----------------------------------------------------------------
             Standard Nuclear Orientation (Angstroms)
    I     Atom           X                Y                Z
 ----------------------------------------------------------------
    1      C       0.0000000000     0.0000000000     0.0000000000
    2      C       0.0000000000     0.0000000000     1.3948300000
    3      C       1.2079582140     0.0000000000     2.0922450000
    4      C       2.4159164279     0.0000000000     1.3948300000
    5      C       2.4159164279     0.0000000000    -0.0000000000
    6      C       1.2079582140     0.0000000000    -0.6974150000
    7      F      -1.1601276309    -0.0000000000    -0.6698000000
    8      Br     -1.6373769104    -0.0000000000     2.3401700000
    9      I       1.2079582140    -0.0000000000     4.1711050000
   10      I       4.2162619988    -0.0000000000     2.4342600000
   11      Br      4.0532933383    -0.0000000000    -0.9453400000
   12      I       1.2079582140    -0.0000000000    -2.7762750000
 ----------------------------------------------------------------
 Nuclear Repulsion Energy =        4172.56580134 hartrees
 There are      137 alpha and      137 beta electrons
 Requested basis set is 6-311++G(d,p)
 There are 152 shells and 436 basis functions

 Total QAlloc Memory Limit  64000 MB
 Mega-Array Size       188 MB
 MEM_STATIC part       192 MB
 A cutoff of  1.0D-11 yielded   6805 shell pairs
 There are     62110 function pairs (     69457 Cartesian)
 Smallest overlap matrix eigenvalue = 7.79E-07

 Q-Chem warning in module stvman/mkSTV.C, line 318:

 Overlap eigenvalue is smaller than square root of threshold
 Use THRESH >= 12 to get rid of this warning

 Linear dependence detected in AO basis
 Tighter screening thresholds may be required for diffuse basis sets
 Use S2THRESH > 14 and THRESH = 14 in case of SCF convergence issues
 Number of orthogonalized atomic orbitals = 435
 Maximum deviation from orthogonality = 1.781E-10

 Scale SEOQF with 1.000000e-01/1.000000e-01/1.000000e-01

 Standard Electronic Orientation quadrupole field applied
 Nucleus-field energy     =    -0.0000001395 hartrees
 Guess from superposition of atomic densities
 Warning:  Energy on first SCF cycle will be non-variational
 SAD guess density has 274.000000 electrons

 -----------------------------------------------------------------------
  General SCF calculation program by
  Eric Jon Sundstrom, Paul Horn, Yuezhi Mao, Dmitri Zuev, Alec White,
  David Stuck, Shaama M.S., Shane Yost, Joonho Lee, David Small,
  Daniel Levine, Susi Lehtola, Hugh Burton, Evgeny Epifanovsky,
  Bang C. Huynh
 -----------------------------------------------------------------------
 Exchange:     0.2000 Hartree-Fock + 0.0800 Slater + 0.7200 B88
 Correlation:  0.1900 VWN1RPA + 0.8100 LYP
 Using SG-1 standard quadrature grid
 using 6 threads for integral computing
 -------------------------------------------------------
 OpenMP Integral computing Module                
 Release: version 2.0, May 2017, Q-Chem Inc. Pleasanton 
 -------------------------------------------------------
 A restricted SCF calculation will be
 performed using DIIS
 SCF converges when DIIS error is below 1.0e-08
 ---------------------------------------
  Cycle       Energy         DIIS error
 ---------------------------------------
    1  -26237.7633002548      2.82e-02  
    2  -26235.2946570177      2.01e-03  
    3  -26235.1868368219      2.83e-03  
    4  -26235.3329198700      9.02e-04  
    5  -26235.3541220911      2.04e-04  
    6  -26235.3547116261      8.64e-05  
    7  -26235.3548564010      2.84e-05  
    8  -26235.3548742841      1.13e-05  
    9  -26235.3548768090      1.76e-06  
   10  -26235.3548768465      9.36e-07  
   11  -26235.3548768642      4.01e-07  
   12  -26235.3548768670      9.15e-08  
   13  -26235.3548768661      3.65e-08  
   14  -26235.3548768684      7.38e-09  Convergence criterion met
 ---------------------------------------
 SCF time:   CPU 297.42s  wall 54.00s 
 SCF   energy in the final basis set =   -26235.3548768684
 Total energy in the final basis set =   -26235.3548768684

 --------------------------------------------------------------

                    Orbital Energies (a.u.)
 --------------------------------------------------------------

 Alpha MOs
 -- Occupied --
**************************-482.8576-482.8571-176.3205-176.3192-176.3173
********-165.7230-165.7221-165.7219-165.7210-165.7209-165.7206-165.7189
******** -62.5105 -62.5101 -56.3312 -56.3308 -56.3270 -56.3268 -56.3267
-56.3263 -35.8170 -35.8158 -35.8139 -31.3104 -31.3092 -31.3072 -31.3043
-31.3038 -31.3032 -31.3026 -31.3013 -31.3007 -24.7298 -22.9608 -22.9596
-22.9594 -22.9591 -22.9583 -22.9579 -22.9576 -22.9564 -22.9560 -22.9548
-22.9548 -22.9537 -22.9537 -22.9518 -22.9518 -10.3147 -10.2792 -10.2761
-10.2679 -10.2657 -10.2651  -8.7194  -8.7192  -6.5516  -6.5513  -6.5378
 -6.5378  -6.5369  -6.5368  -6.3666  -6.3657  -6.3638  -4.7796  -4.7785
 -4.7765  -4.7644  -4.7636  -4.7634  -4.7625  -4.7617  -4.7607  -2.6623
 -2.6620  -2.6587  -2.6586  -2.6580  -2.6577  -2.6469  -2.6469  -2.6468
 -2.6468  -2.0457  -2.0446  -2.0426  -2.0408  -2.0401  -2.0398  -2.0391
 -2.0381  -2.0373  -2.0269  -2.0268  -2.0262  -2.0261  -2.0244  -2.0242
 -1.2726  -0.9400  -0.8737  -0.8264  -0.8210  -0.7550  -0.7220  -0.6953
 -0.6608  -0.6281  -0.6139  -0.5672  -0.5619  -0.5150  -0.4789  -0.4558
 -0.4484  -0.4431  -0.4184  -0.3948  -0.3827  -0.3774  -0.3486  -0.3403
 -0.3335  -0.3243  -0.3018  -0.2947  -0.2911  -0.2752  -0.2635  -0.2573
 -0.2439
 -- Virtual --
 -0.1017  -0.0698  -0.0609  -0.0554  -0.0366  -0.0160  -0.0094   0.0050
  0.0252   0.0283   0.0434   0.0468   0.0504   0.0537   0.0661   0.0671
  0.0733   0.0800   0.0869   0.0905   0.0951   0.1062   0.1118   0.1155
  0.1194   0.1273   0.1326   0.1358   0.1392   0.1576   0.1704   0.1825
  0.1861   0.1880   0.1907   0.1908   0.1960   0.1993   0.2080   0.2163
  0.2239   0.2352   0.2426   0.2487   0.2493   0.2519   0.2755   0.2768
  0.2847   0.2987   0.3104   0.3117   0.3353   0.3499   0.3686   0.3726
  0.3808   0.3879   0.3884   0.3924   0.3956   0.4126   0.4152   0.4167
  0.4174   0.4289   0.4332   0.4393   0.4569   0.4617   0.4701   0.4710
  0.4748   0.4945   0.5011   0.5051   0.5094   0.5291   0.5329   0.5463
  0.5492   0.5501   0.5597   0.5716   0.5869   0.5910   0.6064   0.6134
  0.6243   0.6360   0.6519   0.6620   0.6757   0.6884   0.7001   0.7026
  0.7085   0.7294   0.7481   0.7617   0.7682   0.7795   0.7933   0.8211
  0.8259   0.8379   0.8756   0.9112   0.9153   0.9372   0.9431   0.9679
  1.0171   1.0318   1.0635   1.0787   1.0885   1.0905   1.1044   1.1619
  1.1943   1.2200   1.2282   1.3044   1.3126   1.3393   1.3420   1.3512
  1.3798   1.3954   1.4184   1.4259   1.4461   1.4638   1.4687   1.4858
  1.5134   1.5244   1.5307   1.5506   1.5983   1.6030   1.7172   1.7216
  1.7492   1.7628   1.8124   1.8202   1.8440   1.8500   1.8953   2.0047
  2.0103   2.0271   2.0314   2.0719   2.1159   2.1389   2.1862   2.2204
  2.2386   2.2586   2.2695   2.3049   2.3208   2.3637   2.4701   2.5679
  2.6824   2.7140   2.7794   2.8084   2.8194   2.8849   2.9380   3.0208
  3.0433   3.0810   3.1369   3.1592   3.3747   3.3940   3.6279   3.7473
  3.7525   3.8090   3.8716   3.9356   3.9570   3.9580   3.9598   3.9701
  3.9855   3.9930   3.9981   4.0184   4.0202   4.0366   4.0386   4.0419
  4.0588   4.0727   4.0739   4.1064   4.1184   4.1591   4.1900   4.2464
  4.2562   4.2861   4.2892   4.3095   4.3947   4.4011   4.4508   4.4985
  4.6181   4.8272   4.8340   5.9981   6.0118   6.0428   6.0614   6.1050
  6.1260   6.1724   6.1794   6.2289   6.3024   6.4369   6.6853   6.7291
  6.7838   7.5450   7.5598   7.6585   7.7083   7.7394   7.7576  23.2018
 23.7786  23.7846  23.9496  23.9559  24.0452  27.8675  27.9046  27.9802
 28.3395  28.3493  28.3735  28.3905  28.4069  28.4236  28.4353  28.4473
 28.4762  28.5208  28.5278  28.5334  28.5365  28.5455  28.5556  28.5561
 28.5685  28.5726  28.5988  28.6253  28.6524  28.6998  28.7358  28.7700
 47.9530  48.0293  66.7724 127.8822 127.8890 127.9079 127.9249 127.9469
127.9597 127.9788 127.9866 128.0087 151.6632 151.6951 151.7635 289.7421
289.7564 289.8564 289.9079 289.9601 289.98061020.75711020.85341901.8264
********1901.9314
 --------------------------------------------------------------

          Ground-State Mulliken Net Atomic Charges

     Atom                 Charge (a.u.)
  ----------------------------------------
      1 C                    -0.714971
      2 C                     0.611292
      3 C                     0.064808
      4 C                    -0.508952
      5 C                     0.443854
      6 C                     0.326774
      7 F                    -0.100991
      8 Br                   -0.163647
      9 I                     0.104318
     10 I                     0.102674
     11 Br                   -0.258191
     12 I                     0.093032
  ----------------------------------------
  Sum of atomic charges =     0.000000

 -----------------------------------------------------------------
                    Cartesian Multipole Moments
 -----------------------------------------------------------------
    Charge (ESU x 10^10)
                 0.0000
    Dipole Moment (Debye)
         X       0.9161      Y      -0.0000      Z       0.4895
       Tot       1.0387
    Quadrupole Moments (Debye-Ang)
        XX    -156.2102     XY      -0.0000     YY    -161.6619
        XZ      -0.6595     YZ      -0.0000     ZZ    -150.8847
    Octopole Moments (Debye-Ang^2)
       XXX    -764.6477    XXY      -0.0000    XYY    -271.1627
       YYY       0.0000    XXZ    -138.6109    XYZ      -0.0000
       YYZ    -156.5054    XZZ    -247.6250    YZZ      -0.0000
       ZZZ    -440.3512
    Hexadecapole Moments (Debye-Ang^3)
      XXXX   -5991.9804   XXXY      -0.0000   XXYY   -1111.7305
      XYYY       0.0000   YYYY    -208.8134   XXXZ    -639.2689
      XXYZ      -0.0000   XYYZ    -234.0082   YYYZ      -0.0000
      XXZZ   -2010.4207   XYZZ      -0.0000   YYZZ   -1134.5455
      XZZZ    -655.8598   YZZZ      -0.0000   ZZZZ   -5998.2312
 -----------------------------------------------------------------
 Calculating analytic gradient of the SCF energy
 Gradient of SCF Energy
            1           2           3           4           5           6
    1  -0.0040724   0.0058423   0.0007303  -0.0014056  -0.0000659   0.0027437
    2   0.0000000  -0.0000000   0.0000000   0.0000000  -0.0000000   0.0000000
    3  -0.0038974   0.0010377   0.0022359   0.0024319  -0.0015278   0.0022866
            7           8           9          10          11          12
    1  -0.0040420   0.0091672   0.0044886  -0.0185846  -0.0048963   0.0100947
    2   0.0000000   0.0000000  -0.0000000  -0.0000000  -0.0000000   0.0000000
    3  -0.0028609   0.0074652  -0.0172708  -0.0069417   0.0035042   0.0135374
 Max gradient component =       1.858E-02
 RMS gradient           =       5.994E-03
 Gradient time:  CPU 102.65 s  wall 17.23 s
 Geometry Optimization Parameters
   NAtoms,    NIC,     NZ,  NCons,   NDum,   NFix, NCnnct, MaxDiis
       12      78      12       0       0       0       0       0


** GEOMETRY OPTIMIZATION IN DELOCALIZED INTERNAL COORDINATES **
   Searching for a Minimum

   Optimization Cycle:   1

                       Coordinates (Angstroms)
     ATOM                X               Y               Z
      1  C         0.0000000000    0.0000000000    0.0000000000
      2  C         0.0000000000    0.0000000000    1.3948300000
      3  C         1.2079582140    0.0000000000    2.0922450000
      4  C         2.4159164279    0.0000000000    1.3948300000
      5  C         2.4159164279    0.0000000000    0.0000000000
      6  C         1.2079582140    0.0000000000   -0.6974150000
      7  F        -1.1601276309    0.0000000000   -0.6698000000
      8  Br       -1.6373769104    0.0000000000    2.3401700000
      9  I         1.2079582140    0.0000000000    4.1711050000
     10  I         4.2162619988    0.0000000000    2.4342600000
     11  Br        4.0532933383    0.0000000000   -0.9453400000
     12  I         1.2079582140    0.0000000000   -2.7762750000
   Point Group: c1    Number of degrees of freedom:    30


   Energy is -26235.354876868


 Attempting to generate delocalized internal coordinates
 Initial Hessian constructed with Jon Baker's OPTIMIZE code

 21 Hessian modes will be used to form the next step
  Hessian Eigenvalues:
     0.124424    0.124424    0.124424    0.201019    0.201019    0.250000
     0.250000    0.250000    0.250000    0.250000    0.250000    0.250000
     0.250000    0.250000    0.426727    0.426727    0.464882    0.464882
     0.464882    0.464882    0.572947

 Minimum search - taking simple RFO step
 Searching for Lamda that Minimizes Along All modes
 Value Taken    Lamda =  -0.01749542
 Step Taken.  Stepsize is  0.283618

                             Maximum     Tolerance    Cnvgd?
         Gradient           0.035337      0.000300      NO
         Displacement       0.123321      0.001200      NO
         Energy change     *********      0.000001      NO


 New Cartesian Coordinates Obtained by Inverse Iteration

 Displacement from previous Coordinates is:  0.596957
 ----------------------------------------------------------------
             Standard Nuclear Orientation (Angstroms)
    I     Atom           X                Y                Z
 ----------------------------------------------------------------
    1      C       0.0378703796     0.0000000000     0.0176741009
    2      C       0.0115366297     0.0000000000     1.4028138296
    3      C       1.2189499783     0.0000000000     2.1299695202
    4      C       2.4503639024     0.0000000000     1.4172692423
    5      C       2.4397403406     0.0000000000     0.0009238882
    6      C       1.2205019324     0.0000000000    -0.7044470875
    7      F      -1.1218189278     0.0000000000    -0.6440118741
    8      Br     -1.7152347123     0.0000000000     2.1975220055
    9      I       1.1302992268     0.0000000000     4.2713955765
   10      I       4.3439532490     0.0000000000     2.4393385182
   11      Br      4.0825189462     0.0000000000    -0.9639745502
   12      I       1.0370355624     0.0000000000    -2.8258631696
 ----------------------------------------------------------------
 Nuclear Repulsion Energy =        4078.07777604 hartrees
 There are      137 alpha and      137 beta electrons
 Applying Cartesian multipole field
    Component          Value
    ---------          -----
     (2,0,0)        1.00000E-11
     (0,2,0)        2.00000E-11
     (0,0,2)       -3.00000E-11
 Nucleus-field energy     =    -0.0000001422 hartrees
 Requested basis set is 6-311++G(d,p)
 There are 152 shells and 436 basis functions
 A cutoff of  1.0D-11 yielded   6749 shell pairs
 There are     61596 function pairs (     68847 Cartesian)
 Smallest overlap matrix eigenvalue = 8.41E-07

 Q-Chem warning in module stvman/mkSTV.C, line 318:

 Overlap eigenvalue is smaller than square root of threshold
 Use THRESH >= 12 to get rid of this warning

 Linear dependence detected in AO basis
 Tighter screening thresholds may be required for diffuse basis sets
 Use S2THRESH > 14 and THRESH = 14 in case of SCF convergence issues
 Number of orthogonalized atomic orbitals = 435
 Maximum deviation from orthogonality = 2.041E-10
 Guess MOs from SCF MO coefficient file

 -----------------------------------------------------------------------
  General SCF calculation program by
  Eric Jon Sundstrom, Paul Horn, Yuezhi Mao, Dmitri Zuev, Alec White,
  David Stuck, Shaama M.S., Shane Yost, Joonho Lee, David Small,
  Daniel Levine, Susi Lehtola, Hugh Burton, Evgeny Epifanovsky,
  Bang C. Huynh
 -----------------------------------------------------------------------
 Exchange:     0.2000 Hartree-Fock + 0.0800 Slater + 0.7200 B88
 Correlation:  0.1900 VWN1RPA + 0.8100 LYP
 Using SG-1 standard quadrature grid
 using 6 threads for integral computing
 -------------------------------------------------------
 OpenMP Integral computing Module                
 Release: version 2.0, May 2017, Q-Chem Inc. Pleasanton 
 -------------------------------------------------------
 A restricted SCF calculation will be
 performed using DIIS
 SCF converges when DIIS error is below 1.0e-08
 ---------------------------------------
  Cycle       Energy         DIIS error
 ---------------------------------------
    1  -26235.3497096611      8.68e-04  
    2  -26235.3569373639      3.64e-04  
    3  -26235.3498274131      6.33e-04  
    4  -26235.3602268021      7.90e-05  
    5  -26235.3603407737      1.79e-05  
    6  -26235.3603461312      6.77e-06  
    7  -26235.3603469526      3.90e-06  
    8  -26235.3603473074      8.00e-07  
    9  -26235.3603473198      3.45e-07  
   10  -26235.3603473224      9.53e-08  
   11  -26235.3603473213      5.50e-08  
   12  -26235.3603473230      1.14e-08  
   13  -26235.3603473251      3.65e-09  Convergence criterion met
 ---------------------------------------
 SCF time:   CPU 272.98s  wall 50.00s 
 SCF   energy in the final basis set =   -26235.3603473251
 Total energy in the final basis set =   -26235.3603473251

 --------------------------------------------------------------

                    Orbital Energies (a.u.)
 --------------------------------------------------------------

 Alpha MOs
 -- Occupied --
**************************-482.8581-482.8574-176.3227-176.3217-176.3194
********-165.7256-165.7243-165.7241-165.7233-165.7233-165.7232-165.7210
******** -62.5109 -62.5103 -56.3317 -56.3310 -56.3275 -56.3271 -56.3269
-56.3266 -35.8191 -35.8181 -35.8158 -31.3127 -31.3117 -31.3093 -31.3062
-31.3058 -31.3053 -31.3048 -31.3029 -31.3025 -24.7285 -22.9631 -22.9621
-22.9616 -22.9613 -22.9606 -22.9603 -22.9597 -22.9583 -22.9580 -22.9568
-22.9568 -22.9558 -22.9558 -22.9535 -22.9535 -10.3122 -10.2859 -10.2782
-10.2777 -10.2753 -10.2690  -8.7197  -8.7192  -6.5521  -6.5514  -6.5380
 -6.5377  -6.5372  -6.5367  -6.3683  -6.3674  -6.3651  -4.7816  -4.7804
 -4.7782  -4.7658  -4.7650  -4.7649  -4.7641  -4.7627  -4.7618  -2.6629
 -2.6621  -2.6589  -2.6585  -2.6583  -2.6577  -2.6471  -2.6471  -2.6468
 -2.6467  -2.0472  -2.0460  -2.0436  -2.0425  -2.0417  -2.0414  -2.0408
 -2.0392  -2.0386  -2.0281  -2.0281  -2.0274  -2.0274  -2.0251  -2.0251
 -1.2752  -0.9333  -0.8687  -0.8203  -0.8166  -0.7530  -0.7141  -0.6878
 -0.6596  -0.6280  -0.6168  -0.5640  -0.5589  -0.5169  -0.4755  -0.4543
 -0.4477  -0.4364  -0.4161  -0.3915  -0.3783  -0.3756  -0.3433  -0.3359
 -0.3277  -0.3238  -0.2969  -0.2946  -0.2908  -0.2806  -0.2647  -0.2597
 -0.2540
 -- Virtual --
 -0.1116  -0.0734  -0.0683  -0.0620  -0.0456  -0.0287  -0.0137   0.0017
  0.0248   0.0289   0.0440   0.0471   0.0501   0.0534   0.0655   0.0699
  0.0739   0.0788   0.0870   0.0915   0.0947   0.1059   0.1118   0.1141
  0.1177   0.1279   0.1326   0.1358   0.1399   0.1575   0.1649   0.1717
  0.1761   0.1843   0.1888   0.1927   0.1932   0.1986   0.2040   0.2144
  0.2268   0.2336   0.2340   0.2456   0.2465   0.2488   0.2694   0.2743
  0.2858   0.2987   0.3048   0.3066   0.3453   0.3636   0.3705   0.3762
  0.3762   0.3785   0.3915   0.3955   0.3972   0.4008   0.4109   0.4150
  0.4161   0.4289   0.4336   0.4340   0.4516   0.4570   0.4644   0.4673
  0.4765   0.4942   0.4975   0.5063   0.5084   0.5180   0.5259   0.5432
  0.5437   0.5518   0.5564   0.5638   0.5809   0.5845   0.5894   0.5986
  0.6147   0.6357   0.6442   0.6566   0.6657   0.6819   0.6905   0.6980
  0.6981   0.7192   0.7323   0.7487   0.7583   0.7733   0.7897   0.8154
  0.8228   0.8365   0.8645   0.9034   0.9080   0.9356   0.9492   0.9585
  1.0015   1.0349   1.0642   1.0752   1.0761   1.0842   1.1085   1.1567
  1.1807   1.2149   1.2221   1.2748   1.2935   1.3370   1.3448   1.3477
  1.3690   1.4025   1.4132   1.4170   1.4503   1.4559   1.4588   1.4724
  1.4850   1.5094   1.5260   1.5492   1.5888   1.5949   1.7114   1.7185
  1.7395   1.7617   1.8042   1.8089   1.8349   1.8449   1.8890   1.9983
  2.0037   2.0116   2.0278   2.0534   2.1038   2.1310   2.1877   2.2058
  2.2260   2.2444   2.2596   2.2939   2.3025   2.3475   2.4678   2.5639
  2.6803   2.7104   2.7648   2.8037   2.8175   2.8820   2.9306   3.0225
  3.0305   3.0531   3.1246   3.1542   3.3594   3.3814   3.6050   3.7393
  3.7531   3.7934   3.8689   3.9431   3.9583   3.9608   3.9620   3.9779
  3.9840   3.9905   3.9934   4.0141   4.0168   4.0210   4.0256   4.0415
  4.0651   4.0685   4.0696   4.1091   4.1102   4.1554   4.1615   4.2331
  4.2435   4.2706   4.2825   4.3045   4.3888   4.4009   4.4253   4.4637
  4.5803   4.7905   4.8398   5.9965   6.0072   6.0332   6.0759   6.0905
  6.1147   6.1482   6.1542   6.1824   6.3007   6.4386   6.6738   6.7342
  6.7787   7.5442   7.5581   7.6532   7.7044   7.7275   7.7505  23.2049
 23.7424  23.7607  23.8987  23.9159  24.0285  27.8410  27.8836  27.9581
 28.3367  28.3448  28.3651  28.3959  28.4022  28.4112  28.4266  28.4284
 28.4525  28.5212  28.5264  28.5281  28.5389  28.5404  28.5510  28.5534
 28.5558  28.5652  28.5936  28.6184  28.6311  28.6863  28.7269  28.7564
 47.9455  48.0256  66.7699 127.8791 127.8848 127.9008 127.9305 127.9406
127.9501 127.9666 127.9704 127.9840 151.6403 151.6759 151.7421 289.7407
289.7542 289.8498 289.9021 289.9493 289.97291020.74801020.84881901.8024
********1901.9087
 --------------------------------------------------------------

          Ground-State Mulliken Net Atomic Charges

     Atom                 Charge (a.u.)
  ----------------------------------------
      1 C                    -0.527490
      2 C                     0.481611
      3 C                     0.022556
      4 C                    -0.397371
      5 C                     0.341667
      6 C                     0.219985
      7 F                    -0.076863
      8 Br                   -0.142203
      9 I                     0.109807
     10 I                     0.104683
     11 Br                   -0.242478
     12 I                     0.106098
  ----------------------------------------
  Sum of atomic charges =     0.000000

 -----------------------------------------------------------------
                    Cartesian Multipole Moments
 -----------------------------------------------------------------
    Charge (ESU x 10^10)
                -0.0000
    Dipole Moment (Debye)
         X       0.6973      Y       0.0000      Z       0.3591
       Tot       0.7843
    Quadrupole Moments (Debye-Ang)
        XX    -155.8845     XY       0.0000     YY    -162.1819
        XZ      -0.1895     YZ       0.0000     ZZ    -150.9542
    Octopole Moments (Debye-Ang^2)
       XXX    -751.9684    XXY       0.0000    XYY    -268.9229
       YYY      -0.0000    XXZ    -136.2325    XYZ       0.0000
       YYZ    -156.5192    XZZ    -249.3480    YZZ      -0.0000
       ZZZ    -440.1777
    Hexadecapole Moments (Debye-Ang^3)
      XXXX   -6088.9453   XXXY       0.0000   XXYY   -1140.9997
      XYYY      -0.0000   YYYY    -210.1510   XXXZ    -671.7481
      XXYZ       0.0000   XYYZ    -251.1420   YYYZ       0.0000
      XXZZ   -2076.9064   XYZZ      -0.0000   YYZZ   -1160.6175
      XZZZ    -698.5886   YZZZ      -0.0000   ZZZZ   -6107.0307
 -----------------------------------------------------------------
 Calculating analytic gradient of the SCF energy
 Gradient of SCF Energy
            1           2           3           4           5           6
    1  -0.0003422  -0.0031366  -0.0032585   0.0068956   0.0017018  -0.0068633
    2   0.0000000   0.0000000  -0.0000000   0.0000000   0.0000000  -0.0000000
    3   0.0026207  -0.0086557   0.0059293   0.0012846  -0.0036325   0.0003042
            7           8           9          10          11          12
    1   0.0019019  -0.0004753  -0.0025195   0.0054874   0.0033847  -0.0027759
    2   0.0000000   0.0000000   0.0000000   0.0000000  -0.0000000   0.0000000
    3   0.0010402  -0.0018811   0.0048691  -0.0027914   0.0027599  -0.0018473
 Max gradient component =       8.656E-03
 RMS gradient           =       3.147E-03
 Gradient time:  CPU 98.96 s  wall 16.62 s
 Geometry Optimization Parameters
   NAtoms,    NIC,     NZ,  NCons,   NDum,   NFix, NCnnct, MaxDiis
       12      78      12       0       0       0       0       0

 Cartesian Hessian Update
 Hessian updated using BFGS update


** GEOMETRY OPTIMIZATION IN DELOCALIZED INTERNAL COORDINATES **
   Searching for a Minimum

   Optimization Cycle:   2

                       Coordinates (Angstroms)
     ATOM                X               Y               Z
      1  C         0.0378703796    0.0000000000    0.0176741009
      2  C         0.0115366297    0.0000000000    1.4028138296
      3  C         1.2189499783    0.0000000000    2.1299695202
      4  C         2.4503639024    0.0000000000    1.4172692423
      5  C         2.4397403406    0.0000000000    0.0009238882
      6  C         1.2205019324    0.0000000000   -0.7044470875
      7  F        -1.1218189278    0.0000000000   -0.6440118741
      8  Br       -1.7152347123    0.0000000000    2.1975220055
      9  I         1.1302992268    0.0000000000    4.2713955765
     10  I         4.3439532490    0.0000000000    2.4393385182
     11  Br        4.0825189462    0.0000000000   -0.9639745502
     12  I         1.0370355624    0.0000000000   -2.8258631696
   Point Group: c1    Number of degrees of freedom:    30


   Energy is -26235.360347325

 Hessian updated using BFGS update

 11 Hessian modes will be used to form the next step
  Hessian Eigenvalues:
     0.123947    0.131317    0.200386    0.201190    0.229848    0.303954
     0.426615    0.446816    0.463481    0.532001    0.576005

 Minimum search - taking simple RFO step
 Searching for Lamda that Minimizes Along All modes
 Value Taken    Lamda =  -0.00204773
 Step Taken.  Stepsize is  0.072113

                             Maximum     Tolerance    Cnvgd?
         Gradient           0.019003      0.000300      NO
         Displacement       0.043592      0.001200      NO
         Energy change     -0.005470      0.000001      NO


 New Cartesian Coordinates Obtained by Inverse Iteration

 Displacement from previous Coordinates is:  0.192001
 ----------------------------------------------------------------
             Standard Nuclear Orientation (Angstroms)
    I     Atom           X                Y                Z
 ----------------------------------------------------------------
    1      C       0.0368019120     0.0000000000     0.0162618511
    2      C       0.0104926229     0.0000000000     1.4062330540
    3      C       1.2200892097     0.0000000000     2.1185853860
    4      C       2.4433569873     0.0000000000     1.4120497662
    5      C       2.4388093781     0.0000000000    -0.0012958224
    6      C       1.2244104901     0.0000000000    -0.7044596178
    7      F      -1.1234756042     0.0000000000    -0.6470188790
    8      Br     -1.7085469290     0.0000000000     2.2207897404
    9      I       1.1686079132     0.0000000000     4.2501928689
   10      I       4.2982000062     0.0000000000     2.4917470929
   11      Br      4.0592724976     0.0000000000    -0.9992286425
   12      I       1.0676980235     0.0000000000    -2.8252467977
 ----------------------------------------------------------------
 Nuclear Repulsion Energy =        4092.04147239 hartrees
 There are      137 alpha and      137 beta electrons
 Applying Cartesian multipole field
    Component          Value
    ---------          -----
     (2,0,0)        1.00000E-11
     (0,2,0)        2.00000E-11
     (0,0,2)       -3.00000E-11
 Nucleus-field energy     =    -0.0000001440 hartrees
 Requested basis set is 6-311++G(d,p)
 There are 152 shells and 436 basis functions
 A cutoff of  1.0D-11 yielded   6760 shell pairs
 There are     61692 function pairs (     68956 Cartesian)
 Smallest overlap matrix eigenvalue = 8.22E-07

 Q-Chem warning in module stvman/mkSTV.C, line 318:

 Overlap eigenvalue is smaller than square root of threshold
 Use THRESH >= 12 to get rid of this warning

 Linear dependence detected in AO basis
 Tighter screening thresholds may be required for diffuse basis sets
 Use S2THRESH > 14 and THRESH = 14 in case of SCF convergence issues
 Number of orthogonalized atomic orbitals = 435
 Maximum deviation from orthogonality = 1.926E-10
 Guess MOs from SCF MO coefficient file

 -----------------------------------------------------------------------
  General SCF calculation program by
  Eric Jon Sundstrom, Paul Horn, Yuezhi Mao, Dmitri Zuev, Alec White,
  David Stuck, Shaama M.S., Shane Yost, Joonho Lee, David Small,
  Daniel Levine, Susi Lehtola, Hugh Burton, Evgeny Epifanovsky,
  Bang C. Huynh
 -----------------------------------------------------------------------
 Exchange:     0.2000 Hartree-Fock + 0.0800 Slater + 0.7200 B88
 Correlation:  0.1900 VWN1RPA + 0.8100 LYP
 Using SG-1 standard quadrature grid
 using 6 threads for integral computing
 -------------------------------------------------------
 OpenMP Integral computing Module                
 Release: version 2.0, May 2017, Q-Chem Inc. Pleasanton 
 -------------------------------------------------------
 A restricted SCF calculation will be
 performed using DIIS
 SCF converges when DIIS error is below 1.0e-08
 ---------------------------------------
  Cycle       Energy         DIIS error
 ---------------------------------------
    1  -26235.3600742728      2.51e-04  
    2  -26235.3609077421      8.94e-05  
    3  -26235.3605301155      1.49e-04  
    4  -26235.3610950093      2.65e-05  
    5  -26235.3611129699      6.32e-06  
    6  -26235.3611137707      2.04e-06  
    7  -26235.3611138692      4.59e-07  
    8  -26235.3611138725      2.32e-07  
    9  -26235.3611138726      1.01e-07  
   10  -26235.3611138738      1.92e-08  
   11  -26235.3611138728      8.64e-09  Convergence criterion met
 ---------------------------------------
 SCF time:   CPU 233.57s  wall 43.00s 
 SCF   energy in the final basis set =   -26235.3611138728
 Total energy in the final basis set =   -26235.3611138728

 --------------------------------------------------------------

                    Orbital Energies (a.u.)
 --------------------------------------------------------------

 Alpha MOs
 -- Occupied --
**************************-482.8584-482.8575-176.3225-176.3211-176.3192
********-165.7249-165.7241-165.7239-165.7231-165.7227-165.7225-165.7208
******** -62.5112 -62.5104 -56.3320 -56.3311 -56.3277 -56.3274 -56.3270
-56.3266 -35.8189 -35.8175 -35.8156 -31.3125 -31.3110 -31.3092 -31.3060
-31.3056 -31.3047 -31.3042 -31.3028 -31.3024 -24.7284 -22.9628 -22.9614
-22.9614 -22.9611 -22.9600 -22.9597 -22.9596 -22.9581 -22.9578 -22.9566
-22.9566 -22.9553 -22.9553 -22.9534 -22.9534 -10.3130 -10.2851 -10.2779
-10.2757 -10.2738 -10.2685  -8.7200  -8.7192  -6.5524  -6.5514  -6.5383
 -6.5377  -6.5374  -6.5368  -6.3681  -6.3669  -6.3650  -4.7814  -4.7799
 -4.7780  -4.7657  -4.7647  -4.7646  -4.7637  -4.7626  -4.7618  -2.6631
 -2.6621  -2.6592  -2.6586  -2.6586  -2.6577  -2.6474  -2.6473  -2.6469
 -2.6467  -2.0470  -2.0456  -2.0435  -2.0423  -2.0415  -2.0410  -2.0403
 -2.0392  -2.0385  -2.0280  -2.0280  -2.0271  -2.0270  -2.0252  -2.0250
 -1.2743  -0.9347  -0.8692  -0.8197  -0.8189  -0.7537  -0.7145  -0.6890
 -0.6600  -0.6285  -0.6161  -0.5642  -0.5599  -0.5161  -0.4763  -0.4547
 -0.4474  -0.4378  -0.4164  -0.3918  -0.3790  -0.3753  -0.3441  -0.3349
 -0.3287  -0.3236  -0.3009  -0.2944  -0.2911  -0.2789  -0.2644  -0.2600
 -0.2520
 -- Virtual --
 -0.1111  -0.0723  -0.0671  -0.0620  -0.0440  -0.0275  -0.0129   0.0016
  0.0248   0.0289   0.0439   0.0473   0.0499   0.0534   0.0656   0.0692
  0.0740   0.0792   0.0871   0.0914   0.0948   0.1059   0.1115   0.1145
  0.1182   0.1279   0.1321   0.1366   0.1400   0.1577   0.1678   0.1748
  0.1776   0.1860   0.1891   0.1928   0.1934   0.1975   0.2033   0.2125
  0.2248   0.2334   0.2360   0.2445   0.2472   0.2496   0.2704   0.2737
  0.2860   0.2999   0.3053   0.3087   0.3447   0.3644   0.3671   0.3735
  0.3762   0.3794   0.3927   0.3938   0.3970   0.4046   0.4086   0.4154
  0.4164   0.4300   0.4310   0.4336   0.4564   0.4601   0.4652   0.4685
  0.4759   0.4953   0.4979   0.5061   0.5093   0.5201   0.5262   0.5443
  0.5455   0.5501   0.5568   0.5665   0.5843   0.5849   0.5930   0.5972
  0.6175   0.6358   0.6431   0.6569   0.6681   0.6807   0.6917   0.6990
  0.6994   0.7190   0.7356   0.7501   0.7596   0.7729   0.7893   0.8165
  0.8217   0.8375   0.8667   0.9043   0.9078   0.9358   0.9491   0.9612
  1.0031   1.0333   1.0648   1.0749   1.0773   1.0880   1.1105   1.1584
  1.1829   1.2145   1.2219   1.2847   1.2903   1.3360   1.3457   1.3479
  1.3714   1.3981   1.4134   1.4174   1.4495   1.4535   1.4619   1.4796
  1.4922   1.5109   1.5262   1.5479   1.5925   1.5936   1.7114   1.7210
  1.7421   1.7636   1.8059   1.8111   1.8391   1.8446   1.8913   2.0002
  2.0041   2.0131   2.0281   2.0585   2.1077   2.1294   2.1899   2.2066
  2.2279   2.2482   2.2609   2.2983   2.3053   2.3509   2.4707   2.5648
  2.6803   2.7113   2.7681   2.8043   2.8185   2.8828   2.9319   3.0218
  3.0335   3.0602   3.1263   3.1556   3.3622   3.3848   3.6102   3.7401
  3.7532   3.7995   3.8694   3.9413   3.9575   3.9606   3.9652   3.9732
  3.9841   3.9903   3.9926   4.0143   4.0158   4.0276   4.0288   4.0401
  4.0637   4.0662   4.0698   4.1076   4.1103   4.1557   4.1694   4.2340
  4.2463   4.2718   4.2838   4.3027   4.3926   4.4015   4.4285   4.4686
  4.5847   4.7988   4.8377   5.9957   6.0079   6.0354   6.0619   6.0920
  6.1155   6.1549   6.1602   6.1942   6.3010   6.4384   6.6730   6.7319
  6.7784   7.5442   7.5581   7.6536   7.7060   7.7289   7.7513  23.2041
 23.7563  23.7637  23.9141  23.9261  24.0239  27.8460  27.8857  27.9603
 28.3364  28.3454  28.3669  28.3910  28.3979  28.4131  28.4273  28.4315
 28.4620  28.5208  28.5262  28.5296  28.5370  28.5409  28.5514  28.5524
 28.5603  28.5664  28.5926  28.6193  28.6365  28.6894  28.7279  28.7579
 47.9447  48.0255  66.7696 127.8791 127.8854 127.9022 127.9249 127.9393
127.9508 127.9707 127.9743 127.9895 151.6448 151.6779 151.7446 289.7407
289.7541 289.8501 289.9038 289.9507 289.97361020.74701020.84881901.8070
********1901.9115
 --------------------------------------------------------------

          Ground-State Mulliken Net Atomic Charges

     Atom                 Charge (a.u.)
  ----------------------------------------
      1 C                    -0.563715
      2 C                     0.501549
      3 C                     0.033590
      4 C                    -0.394277
      5 C                     0.329338
      6 C                     0.242633
      7 F                    -0.080193
      8 Br                   -0.143948
      9 I                     0.108492
     10 I                     0.104237
     11 Br                   -0.242908
     12 I                     0.105202
  ----------------------------------------
  Sum of atomic charges =     0.000000

 -----------------------------------------------------------------
                    Cartesian Multipole Moments
 -----------------------------------------------------------------
    Charge (ESU x 10^10)
                -0.0000
    Dipole Moment (Debye)
         X       0.7128      Y      -0.0000      Z       0.3999
       Tot       0.8174
    Quadrupole Moments (Debye-Ang)
        XX    -156.3935     XY      -0.0000     YY    -162.1147
        XZ      -0.0292     YZ      -0.0000     ZZ    -150.4896
    Octopole Moments (Debye-Ang^2)
       XXX    -758.3232    XXY      -0.0000    XYY    -269.0923
       YYY      -0.0000    XXZ    -136.2409    XYZ      -0.0000
       YYZ    -156.9518    XZZ    -245.2608    YZZ      -0.0000
       ZZZ    -440.7823
    Hexadecapole Moments (Debye-Ang^3)
      XXXX   -6069.9939   XXXY      -0.0000   XXYY   -1129.8435
      XYYY      -0.0000   YYYY    -209.9952   XXXZ    -679.3910
      XXYZ      -0.0000   XYYZ    -252.6510   YYYZ      -0.0000
      XXZZ   -2053.2788   XYZZ      -0.0000   YYZZ   -1164.9988
      XZZZ    -690.6161   YZZZ      -0.0000   ZZZZ   -6133.2642
 -----------------------------------------------------------------
 Calculating analytic gradient of the SCF energy
 Gradient of SCF Energy
            1           2           3           4           5           6
    1  -0.0000539  -0.0001268  -0.0007985   0.0013193  -0.0001430  -0.0002519
    2  -0.0000000   0.0000000  -0.0000000   0.0000000  -0.0000000   0.0000000
    3   0.0007597  -0.0021410   0.0010265   0.0015684  -0.0026987   0.0003160
            7           8           9          10          11          12
    1   0.0005646  -0.0012392   0.0017990  -0.0000632  -0.0006234  -0.0003832
    2  -0.0000000   0.0000000  -0.0000000   0.0000000   0.0000000  -0.0000000
    3   0.0003136  -0.0001903   0.0009286   0.0037846  -0.0024473  -0.0012199
 Max gradient component =       3.785E-03
 RMS gradient           =       1.142E-03
 Gradient time:  CPU 99.15 s  wall 16.65 s
 Geometry Optimization Parameters
   NAtoms,    NIC,     NZ,  NCons,   NDum,   NFix, NCnnct, MaxDiis
       12      78      12       0       0       0       0       0

 Cartesian Hessian Update
 Hessian updated using BFGS update


** GEOMETRY OPTIMIZATION IN DELOCALIZED INTERNAL COORDINATES **
   Searching for a Minimum

   Optimization Cycle:   3

                       Coordinates (Angstroms)
     ATOM                X               Y               Z
      1  C         0.0368019120    0.0000000000    0.0162618511
      2  C         0.0104926229    0.0000000000    1.4062330540
      3  C         1.2200892097    0.0000000000    2.1185853860
      4  C         2.4433569873    0.0000000000    1.4120497662
      5  C         2.4388093781    0.0000000000   -0.0012958224
      6  C         1.2244104901    0.0000000000   -0.7044596178
      7  F        -1.1234756042    0.0000000000   -0.6470188790
      8  Br       -1.7085469290    0.0000000000    2.2207897404
      9  I         1.1686079132    0.0000000000    4.2501928689
     10  I         4.2982000062    0.0000000000    2.4917470929
     11  Br        4.0592724976    0.0000000000   -0.9992286425
     12  I         1.0676980235    0.0000000000   -2.8252467977
   Point Group: c1    Number of degrees of freedom:    30


   Energy is -26235.361113873

 Hessian updated using BFGS update

 14 Hessian modes will be used to form the next step
  Hessian Eigenvalues:
     0.124386    0.124492    0.124929    0.200480    0.201045    0.239586
     0.245226    0.382963    0.415108    0.435254    0.457614    0.464559
     0.571960    0.592021

 Minimum search - taking simple RFO step
 Searching for Lamda that Minimizes Along All modes
 Value Taken    Lamda =  -0.00054928
 Step Taken.  Stepsize is  0.043342

                             Maximum     Tolerance    Cnvgd?
         Gradient           0.009378      0.000300      NO
         Displacement       0.024658      0.001200      NO
         Energy change     -0.000767      0.000001      NO


 New Cartesian Coordinates Obtained by Inverse Iteration

 Displacement from previous Coordinates is:  0.104035
 ----------------------------------------------------------------
             Standard Nuclear Orientation (Angstroms)
    I     Atom           X                Y                Z
 ----------------------------------------------------------------
    1      C       0.0335272385     0.0000000000     0.0156343267
    2      C       0.0097306403     0.0000000000     1.4079785758
    3      C       1.2184489031     0.0000000000     2.1159683119
    4      C       2.4376562145     0.0000000000     1.4090734605
    5      C       2.4346316369     0.0000000000     0.0025421639
    6      C       1.2239628352     0.0000000000    -0.7030813247
    7      F      -1.1274840869     0.0000000000    -0.6480480622
    8      Br     -1.6995004692     0.0000000000     2.2379548246
    9      I       1.1544548395     0.0000000000     4.2406097995
   10      I       4.3012905746     0.0000000000     2.4551252644
   11      Br      4.0641453643     0.0000000000    -0.9760099415
   12      I       1.0848528168     0.0000000000    -2.8191373989
 ----------------------------------------------------------------
 Nuclear Repulsion Energy =        4101.99780446 hartrees
 There are      137 alpha and      137 beta electrons
 Applying Cartesian multipole field
    Component          Value
    ---------          -----
     (2,0,0)        1.00000E-11
     (0,2,0)        2.00000E-11
     (0,0,2)       -3.00000E-11
 Nucleus-field energy     =    -0.0000001423 hartrees
 Requested basis set is 6-311++G(d,p)
 There are 152 shells and 436 basis functions
 A cutoff of  1.0D-11 yielded   6761 shell pairs
 There are     61697 function pairs (     68962 Cartesian)
 Smallest overlap matrix eigenvalue = 8.07E-07

 Q-Chem warning in module stvman/mkSTV.C, line 318:

 Overlap eigenvalue is smaller than square root of threshold
 Use THRESH >= 12 to get rid of this warning

 Linear dependence detected in AO basis
 Tighter screening thresholds may be required for diffuse basis sets
 Use S2THRESH > 14 and THRESH = 14 in case of SCF convergence issues
 Number of orthogonalized atomic orbitals = 435
 Maximum deviation from orthogonality = 2.959E-10
 Guess MOs from SCF MO coefficient file

 -----------------------------------------------------------------------
  General SCF calculation program by
  Eric Jon Sundstrom, Paul Horn, Yuezhi Mao, Dmitri Zuev, Alec White,
  David Stuck, Shaama M.S., Shane Yost, Joonho Lee, David Small,
  Daniel Levine, Susi Lehtola, Hugh Burton, Evgeny Epifanovsky,
  Bang C. Huynh
 -----------------------------------------------------------------------
 Exchange:     0.2000 Hartree-Fock + 0.0800 Slater + 0.7200 B88
 Correlation:  0.1900 VWN1RPA + 0.8100 LYP
 Using SG-1 standard quadrature grid
 using 6 threads for integral computing
 -------------------------------------------------------
 OpenMP Integral computing Module                
 Release: version 2.0, May 2017, Q-Chem Inc. Pleasanton 
 -------------------------------------------------------
 A restricted SCF calculation will be
 performed using DIIS
 SCF converges when DIIS error is below 1.0e-08
 ---------------------------------------
  Cycle       Energy         DIIS error
 ---------------------------------------
    1  -26235.3609772558      1.42e-04  
    2  -26235.3612081914      5.45e-05  
    3  -26235.3610533861      9.36e-05  
    4  -26235.3612816076      1.28e-05  
    5  -26235.3612855655      2.95e-06  
    6  -26235.3612856925      1.22e-06  
    7  -26235.3612857189      6.39e-07  
    8  -26235.3612857274      1.44e-07  
    9  -26235.3612857271      4.82e-08  
   10  -26235.3612857263      1.27e-08  
   11  -26235.3612857231      8.97e-09  Convergence criterion met
 ---------------------------------------
 SCF time:   CPU 230.95s  wall 43.00s 
 SCF   energy in the final basis set =   -26235.3612857231
 Total energy in the final basis set =   -26235.3612857231

 --------------------------------------------------------------

                    Orbital Energies (a.u.)
 --------------------------------------------------------------

 Alpha MOs
 -- Occupied --
**************************-482.8585-482.8573-176.3224-176.3208-176.3187
********-165.7246-165.7240-165.7238-165.7226-165.7224-165.7222-165.7204
******** -62.5113 -62.5102 -56.3320 -56.3309 -56.3278 -56.3275 -56.3268
-56.3264 -35.8188 -35.8173 -35.8152 -31.3124 -31.3107 -31.3087 -31.3059
-31.3055 -31.3045 -31.3040 -31.3024 -31.3019 -24.7285 -22.9627 -22.9613
-22.9611 -22.9610 -22.9597 -22.9594 -22.9591 -22.9577 -22.9574 -22.9565
-22.9565 -22.9550 -22.9550 -22.9529 -22.9529 -10.3134 -10.2838 -10.2776
-10.2746 -10.2722 -10.2682  -8.7201  -8.7191  -6.5525  -6.5513  -6.5384
 -6.5376  -6.5376  -6.5367  -6.3681  -6.3667  -6.3646  -4.7813  -4.7796
 -4.7776  -4.7656  -4.7647  -4.7644  -4.7634  -4.7623  -4.7614  -2.6632
 -2.6620  -2.6593  -2.6587  -2.6585  -2.6576  -2.6475  -2.6475  -2.6468
 -2.6466  -2.0470  -2.0454  -2.0432  -2.0422  -2.0415  -2.0408  -2.0401
 -2.0388  -2.0381  -2.0280  -2.0279  -2.0269  -2.0268  -2.0248  -2.0247
 -1.2738  -0.9359  -0.8702  -0.8205  -0.8192  -0.7541  -0.7157  -0.6895
 -0.6601  -0.6285  -0.6159  -0.5645  -0.5605  -0.5158  -0.4768  -0.4549
 -0.4477  -0.4389  -0.4168  -0.3920  -0.3798  -0.3755  -0.3444  -0.3364
 -0.3295  -0.3238  -0.2991  -0.2945  -0.2910  -0.2790  -0.2645  -0.2595
 -0.2515
 -- Virtual --
 -0.1099  -0.0719  -0.0656  -0.0616  -0.0429  -0.0258  -0.0124   0.0022
  0.0248   0.0288   0.0438   0.0472   0.0500   0.0535   0.0656   0.0691
  0.0740   0.0794   0.0870   0.0912   0.0948   0.1061   0.1119   0.1145
  0.1183   0.1279   0.1323   0.1364   0.1397   0.1585   0.1676   0.1759
  0.1777   0.1854   0.1892   0.1931   0.1931   0.1985   0.2042   0.2143
  0.2248   0.2338   0.2369   0.2456   0.2478   0.2494   0.2715   0.2744
  0.2858   0.2995   0.3059   0.3083   0.3447   0.3644   0.3681   0.3742
  0.3789   0.3797   0.3915   0.3937   0.3966   0.4049   0.4105   0.4156
  0.4157   0.4308   0.4310   0.4336   0.4569   0.4589   0.4652   0.4680
  0.4750   0.4955   0.4975   0.5059   0.5093   0.5214   0.5266   0.5448
  0.5458   0.5507   0.5568   0.5665   0.5850   0.5864   0.5956   0.6007
  0.6187   0.6359   0.6436   0.6583   0.6690   0.6835   0.6942   0.6990
  0.6995   0.7222   0.7361   0.7518   0.7598   0.7745   0.7904   0.8169
  0.8216   0.8375   0.8683   0.9054   0.9090   0.9360   0.9494   0.9611
  1.0061   1.0334   1.0654   1.0750   1.0803   1.0878   1.1085   1.1592
  1.1842   1.2153   1.2234   1.2853   1.2942   1.3376   1.3463   1.3496
  1.3723   1.4030   1.4169   1.4175   1.4517   1.4546   1.4629   1.4798
  1.4904   1.5132   1.5256   1.5479   1.5934   1.5958   1.7122   1.7220
  1.7444   1.7644   1.8076   1.8124   1.8406   1.8459   1.8928   2.0020
  2.0041   2.0149   2.0288   2.0605   2.1089   2.1320   2.1887   2.2087
  2.2310   2.2510   2.2624   2.2999   2.3082   2.3545   2.4720   2.5655
  2.6806   2.7119   2.7703   2.8050   2.8190   2.8839   2.9332   3.0219
  3.0357   3.0653   3.1280   3.1572   3.3653   3.3863   3.6144   3.7410
  3.7531   3.8023   3.8703   3.9415   3.9577   3.9605   3.9642   3.9724
  3.9843   3.9906   3.9942   4.0147   4.0195   4.0265   4.0284   4.0407
  4.0636   4.0661   4.0704   4.1092   4.1117   4.1559   4.1688   4.2366
  4.2474   4.2742   4.2842   4.3053   4.3920   4.4012   4.4308   4.4720
  4.5902   4.8042   4.8367   5.9968   6.0083   6.0361   6.0684   6.0933
  6.1177   6.1567   6.1595   6.1947   6.3012   6.4384   6.6753   6.7314
  6.7792   7.5443   7.5585   7.6546   7.7069   7.7307   7.7525  23.2035
 23.7621  23.7688  23.9253  23.9327  24.0253  27.8476  27.8878  27.9637
 28.3374  28.3458  28.3676  28.3960  28.3996  28.4140  28.4291  28.4328
 28.4609  28.5211  28.5267  28.5296  28.5379  28.5417  28.5520  28.5534
 28.5596  28.5672  28.5946  28.6200  28.6362  28.6904  28.7292  28.7596
 47.9464  48.0260  66.7697 127.8800 127.8857 127.9029 127.9284 127.9409
127.9524 127.9714 127.9739 127.9901 151.6461 151.6797 151.7476 289.7409
289.7546 289.8514 289.9050 289.9524 289.97501020.74901020.84941901.8085
********1901.9146
 --------------------------------------------------------------

          Ground-State Mulliken Net Atomic Charges

     Atom                 Charge (a.u.)
  ----------------------------------------
      1 C                    -0.585285
      2 C                     0.524112
      3 C                     0.031219
      4 C                    -0.419526
      5 C                     0.359996
      6 C                     0.249536
      7 F                    -0.082566
      8 Br                   -0.146070
      9 I                     0.107411
     10 I                     0.103182
     11 Br                   -0.246370
     12 I                     0.104361
  ----------------------------------------
  Sum of atomic charges =     0.000000

 -----------------------------------------------------------------
                    Cartesian Multipole Moments
 -----------------------------------------------------------------
    Charge (ESU x 10^10)
                -0.0000
    Dipole Moment (Debye)
         X       0.7199      Y       0.0000      Z       0.3811
       Tot       0.8145
    Quadrupole Moments (Debye-Ang)
        XX    -156.2166     XY       0.0000     YY    -162.0477
        XZ      -0.3795     YZ       0.0000     ZZ    -150.7952
    Octopole Moments (Debye-Ang^2)
       XXX    -757.0354    XXY       0.0000    XYY    -269.2770
       YYY       0.0000    XXZ    -136.7256    XYZ       0.0000
       YYZ    -156.4819    XZZ    -247.8359    YZZ       0.0000
       ZZZ    -440.7177
    Hexadecapole Moments (Debye-Ang^3)
      XXXX   -6059.4584   XXXY       0.0000   XXYY   -1130.0998
      XYYY       0.0000   YYYY    -209.8312   XXXZ    -664.0979
      XXYZ      -0.0000   XYYZ    -246.5809   YYYZ      -0.0000
      XXZZ   -2054.7240   XYZZ       0.0000   YYZZ   -1156.8073
      XZZZ    -685.2992   YZZZ       0.0000   ZZZZ   -6095.3896
 -----------------------------------------------------------------
 Calculating analytic gradient of the SCF energy
 Gradient of SCF Energy
            1           2           3           4           5           6
    1  -0.0003866   0.0011528  -0.0000747  -0.0002329  -0.0005522   0.0020021
    2  -0.0000000   0.0000000  -0.0000000   0.0000000  -0.0000000   0.0000000
    3  -0.0001780   0.0010017  -0.0004064  -0.0002628   0.0000979   0.0006351
            7           8           9          10          11          12
    1  -0.0003483   0.0002372  -0.0007263  -0.0007028  -0.0005427   0.0001743
    2  -0.0000000   0.0000000   0.0000000  -0.0000000   0.0000000  -0.0000000
    3  -0.0002146   0.0011031  -0.0010461  -0.0013270   0.0006605  -0.0000634
 Max gradient component =       2.002E-03
 RMS gradient           =       6.150E-04
 Gradient time:  CPU 99.86 s  wall 16.77 s
 Geometry Optimization Parameters
   NAtoms,    NIC,     NZ,  NCons,   NDum,   NFix, NCnnct, MaxDiis
       12      78      12       0       0       0       0       0

 Cartesian Hessian Update
 Hessian updated using BFGS update


** GEOMETRY OPTIMIZATION IN DELOCALIZED INTERNAL COORDINATES **
   Searching for a Minimum

   Optimization Cycle:   4

                       Coordinates (Angstroms)
     ATOM                X               Y               Z
      1  C         0.0335272385    0.0000000000    0.0156343267
      2  C         0.0097306403    0.0000000000    1.4079785758
      3  C         1.2184489031    0.0000000000    2.1159683119
      4  C         2.4376562145    0.0000000000    1.4090734605
      5  C         2.4346316369    0.0000000000    0.0025421639
      6  C         1.2239628352    0.0000000000   -0.7030813247
      7  F        -1.1274840869    0.0000000000   -0.6480480622
      8  Br       -1.6995004692    0.0000000000    2.2379548246
      9  I         1.1544548395    0.0000000000    4.2406097995
     10  I         4.3012905746    0.0000000000    2.4551252644
     11  Br        4.0641453643    0.0000000000   -0.9760099415
     12  I         1.0848528168    0.0000000000   -2.8191373989
   Point Group: c1    Number of degrees of freedom:    30


   Energy is -26235.361285723

 Hessian updated using BFGS update

 16 Hessian modes will be used to form the next step
  Hessian Eigenvalues:
     0.123110    0.124583    0.133486    0.200001    0.201943    0.242408
     0.247124    0.269376    0.414423    0.427039    0.436678    0.460736
     0.464611    0.481743    0.572971    0.605871

 Minimum search - taking simple RFO step
 Searching for Lamda that Minimizes Along All modes
 Value Taken    Lamda =  -0.00008514
 Step Taken.  Stepsize is  0.015960

                             Maximum     Tolerance    Cnvgd?
         Gradient           0.003543      0.000300      NO
         Displacement       0.007594      0.001200      NO
         Energy change     -0.000172      0.000001      NO


 New Cartesian Coordinates Obtained by Inverse Iteration

 Displacement from previous Coordinates is:  0.036017
 ----------------------------------------------------------------
             Standard Nuclear Orientation (Angstroms)
    I     Atom           X                Y                Z
 ----------------------------------------------------------------
    1      C       0.0340455166     0.0000000000     0.0159767776
    2      C       0.0092142781     0.0000000000     1.4073540182
    3      C       1.2187073756     0.0000000000     2.1175533552
    4      C       2.4388908711     0.0000000000     1.4100966520
    5      C       2.4354151061     0.0000000000     0.0020810226
    6      C       1.2228645389     0.0000000000    -0.7033658675
    7      F      -1.1269539215     0.0000000000    -0.6471008801
    8      Br     -1.7046963568     0.0000000000     2.2261348693
    9      I       1.1615332366     0.0000000000     4.2457647531
   10      I       4.3036824992     0.0000000000     2.4617787037
   11      Br      4.0652769337     0.0000000000    -0.9788976584
   12      I       1.0777364300     0.0000000000    -2.8187657458
 ----------------------------------------------------------------
 Nuclear Repulsion Energy =        4098.41131699 hartrees
 There are      137 alpha and      137 beta electrons
 Applying Cartesian multipole field
    Component          Value
    ---------          -----
     (2,0,0)        1.00000E-11
     (0,2,0)        2.00000E-11
     (0,0,2)       -3.00000E-11
 Nucleus-field energy     =    -0.0000001425 hartrees
 Requested basis set is 6-311++G(d,p)
 There are 152 shells and 436 basis functions
 A cutoff of  1.0D-11 yielded   6761 shell pairs
 There are     61686 function pairs (     68951 Cartesian)
 Smallest overlap matrix eigenvalue = 8.11E-07

 Q-Chem warning in module stvman/mkSTV.C, line 318:

 Overlap eigenvalue is smaller than square root of threshold
 Use THRESH >= 12 to get rid of this warning

 Linear dependence detected in AO basis
 Tighter screening thresholds may be required for diffuse basis sets
 Use S2THRESH > 14 and THRESH = 14 in case of SCF convergence issues
 Number of orthogonalized atomic orbitals = 435
 Maximum deviation from orthogonality = 4.213E-10
 Guess MOs from SCF MO coefficient file

 -----------------------------------------------------------------------
  General SCF calculation program by
  Eric Jon Sundstrom, Paul Horn, Yuezhi Mao, Dmitri Zuev, Alec White,
  David Stuck, Shaama M.S., Shane Yost, Joonho Lee, David Small,
  Daniel Levine, Susi Lehtola, Hugh Burton, Evgeny Epifanovsky,
  Bang C. Huynh
 -----------------------------------------------------------------------
 Exchange:     0.2000 Hartree-Fock + 0.0800 Slater + 0.7200 B88
 Correlation:  0.1900 VWN1RPA + 0.8100 LYP
 Using SG-1 standard quadrature grid
 using 6 threads for integral computing
 -------------------------------------------------------
 OpenMP Integral computing Module                
 Release: version 2.0, May 2017, Q-Chem Inc. Pleasanton 
 -------------------------------------------------------
 A restricted SCF calculation will be
 performed using DIIS
 SCF converges when DIIS error is below 1.0e-08
 ---------------------------------------
  Cycle       Energy         DIIS error
 ---------------------------------------
    1  -26235.3612851421      5.14e-05  
    2  -26235.3613130489      2.08e-05  
    3  -26235.3612900713      3.60e-05  
    4  -26235.3613236437      4.27e-06  
    5  -26235.3613240565      1.10e-06  
    6  -26235.3613240752      3.74e-07  
    7  -26235.3613240769      1.72e-07  
    8  -26235.3613240768      6.06e-08  
    9  -26235.3613240781      1.88e-08  
   10  -26235.3613240778      4.70e-09  Convergence criterion met
 ---------------------------------------
 SCF time:   CPU 208.32s  wall 39.00s 
 SCF   energy in the final basis set =   -26235.3613240778
 Total energy in the final basis set =   -26235.3613240778

 --------------------------------------------------------------

                    Orbital Energies (a.u.)
 --------------------------------------------------------------

 Alpha MOs
 -- Occupied --
**************************-482.8585-482.8573-176.3224-176.3209-176.3188
********-165.7248-165.7240-165.7238-165.7227-165.7226-165.7224-165.7205
******** -62.5113 -62.5102 -56.3320 -56.3309 -56.3278 -56.3275 -56.3268
-56.3264 -35.8188 -35.8174 -35.8153 -31.3124 -31.3109 -31.3088 -31.3060
-31.3055 -31.3046 -31.3041 -31.3025 -31.3020 -24.7284 -22.9628 -22.9613
-22.9613 -22.9610 -22.9599 -22.9595 -22.9592 -22.9578 -22.9575 -22.9565
-22.9565 -22.9551 -22.9551 -22.9530 -22.9530 -10.3131 -10.2842 -10.2777
-10.2752 -10.2727 -10.2682  -8.7201  -8.7191  -6.5525  -6.5513  -6.5384
 -6.5376  -6.5375  -6.5367  -6.3681  -6.3668  -6.3647  -4.7813  -4.7798
 -4.7777  -4.7657  -4.7647  -4.7645  -4.7635  -4.7623  -4.7615  -2.6632
 -2.6620  -2.6593  -2.6587  -2.6585  -2.6576  -2.6475  -2.6474  -2.6468
 -2.6466  -2.0470  -2.0455  -2.0432  -2.0422  -2.0415  -2.0409  -2.0402
 -2.0388  -2.0382  -2.0280  -2.0280  -2.0270  -2.0269  -2.0249  -2.0247
 -1.2740  -0.9355  -0.8698  -0.8204  -0.8191  -0.7539  -0.7153  -0.6892
 -0.6600  -0.6285  -0.6160  -0.5644  -0.5603  -0.5160  -0.4767  -0.4548
 -0.4477  -0.4385  -0.4167  -0.3919  -0.3795  -0.3755  -0.3444  -0.3360
 -0.3289  -0.3238  -0.2996  -0.2945  -0.2910  -0.2792  -0.2645  -0.2596
 -0.2518
 -- Virtual --
 -0.1103  -0.0722  -0.0659  -0.0616  -0.0432  -0.0264  -0.0126   0.0020
  0.0248   0.0288   0.0438   0.0472   0.0500   0.0534   0.0656   0.0692
  0.0740   0.0793   0.0870   0.0913   0.0948   0.1060   0.1118   0.1145
  0.1182   0.1278   0.1323   0.1364   0.1398   0.1582   0.1674   0.1759
  0.1773   0.1856   0.1891   0.1931   0.1932   0.1984   0.2038   0.2140
  0.2250   0.2337   0.2360   0.2452   0.2476   0.2494   0.2710   0.2742
  0.2860   0.2996   0.3058   0.3083   0.3447   0.3652   0.3678   0.3742
  0.3784   0.3793   0.3917   0.3939   0.3970   0.4046   0.4099   0.4156
  0.4158   0.4307   0.4315   0.4335   0.4569   0.4593   0.4652   0.4681
  0.4754   0.4954   0.4975   0.5060   0.5093   0.5209   0.5264   0.5445
  0.5455   0.5507   0.5568   0.5665   0.5849   0.5857   0.5942   0.5996
  0.6184   0.6359   0.6440   0.6577   0.6686   0.6826   0.6933   0.6992
  0.6992   0.7214   0.7359   0.7511   0.7598   0.7741   0.7901   0.8167
  0.8219   0.8372   0.8678   0.9051   0.9086   0.9359   0.9492   0.9610
  1.0052   1.0337   1.0652   1.0751   1.0795   1.0873   1.1095   1.1588
  1.1838   1.2152   1.2229   1.2849   1.2932   1.3371   1.3462   1.3489
  1.3718   1.4017   1.4156   1.4175   1.4512   1.4546   1.4626   1.4795
  1.4906   1.5125   1.5258   1.5479   1.5929   1.5951   1.7122   1.7214
  1.7435   1.7643   1.8071   1.8120   1.8397   1.8459   1.8922   2.0016
  2.0041   2.0144   2.0286   2.0596   2.1082   2.1315   2.1894   2.2079
  2.2296   2.2500   2.2620   2.2992   2.3068   2.3536   2.4716   2.5652
  2.6805   2.7117   2.7695   2.8048   2.8188   2.8836   2.9327   3.0222
  3.0350   3.0636   3.1273   3.1568   3.3638   3.3862   3.6130   3.7409
  3.7531   3.8005   3.8705   3.9415   3.9577   3.9606   3.9644   3.9732
  3.9842   3.9904   3.9937   4.0147   4.0186   4.0267   4.0281   4.0407
  4.0639   4.0662   4.0703   4.1087   4.1112   4.1560   4.1686   4.2358
  4.2469   4.2733   4.2841   4.3045   4.3920   4.4014   4.4298   4.4711
  4.5884   4.8023   4.8373   5.9965   6.0082   6.0358   6.0667   6.0928
  6.1172   6.1564   6.1595   6.1939   6.3011   6.4384   6.6746   6.7318
  6.7791   7.5443   7.5584   7.6543   7.7064   7.7301   7.7522  23.2037
 23.7589  23.7683  23.9230  23.9289  24.0249  27.8467  27.8874  27.9626
 28.3371  28.3458  28.3673  28.3947  28.3990  28.4138  28.4288  28.4322
 28.4608  28.5210  28.5266  28.5296  28.5377  28.5414  28.5519  28.5531
 28.5596  28.5669  28.5939  28.6199  28.6360  28.6899  28.7290  28.7589
 47.9459  48.0260  66.7698 127.8797 127.8856 127.9026 127.9275 127.9404
127.9520 127.9713 127.9738 127.9896 151.6454 151.6793 151.7466 289.7408
289.7545 289.8509 289.9044 289.9519 289.97471020.74851020.84931901.8077
********1901.9135
 --------------------------------------------------------------

          Ground-State Mulliken Net Atomic Charges

     Atom                 Charge (a.u.)
  ----------------------------------------
      1 C                    -0.576369
      2 C                     0.514185
      3 C                     0.031041
      4 C                    -0.410457
      5 C                     0.353025
      6 C                     0.243472
      7 F                    -0.081111
      8 Br                   -0.144536
      9 I                     0.107847
     10 I                     0.103392
     11 Br                   -0.245172
     12 I                     0.104682
  ----------------------------------------
  Sum of atomic charges =     0.000000

 -----------------------------------------------------------------
                    Cartesian Multipole Moments
 -----------------------------------------------------------------
    Charge (ESU x 10^10)
                -0.0000
    Dipole Moment (Debye)
         X       0.7159      Y      -0.0000      Z       0.3802
       Tot       0.8106
    Quadrupole Moments (Debye-Ang)
        XX    -156.2199     XY      -0.0000     YY    -162.0693
        XZ      -0.2509     YZ      -0.0000     ZZ    -150.7640
    Octopole Moments (Debye-Ang^2)
       XXX    -757.3915    XXY      -0.0000    XYY    -269.3376
       YYY      -0.0000    XXZ    -136.5452    XYZ      -0.0000
       YYZ    -156.6152    XZZ    -247.2407    YZZ      -0.0000
       ZZZ    -440.7603
    Hexadecapole Moments (Debye-Ang^3)
      XXXX   -6067.1259   XXXY      -0.0000   XXYY   -1131.4405
      XYYY      -0.0000   YYYY    -209.8841   XXXZ    -670.6967
      XXYZ      -0.0000   XYYZ    -249.1548   YYYZ      -0.0000
      XXZZ   -2055.7469   XYZZ      -0.0000   YYZZ   -1158.2086
      XZZZ    -688.4227   YZZZ       0.0000   ZZZZ   -6100.9260
 -----------------------------------------------------------------
 Calculating analytic gradient of the SCF energy
 Gradient of SCF Energy
            1           2           3           4           5           6
    1  -0.0002702  -0.0000500   0.0000649   0.0001377  -0.0001841   0.0002388
    2  -0.0000000   0.0000000  -0.0000000   0.0000000  -0.0000000   0.0000000
    3   0.0000317  -0.0002639   0.0001383   0.0000715  -0.0002351   0.0002982
            7           8           9          10          11          12
    1  -0.0000455  -0.0000204   0.0003273  -0.0000848   0.0000575  -0.0001712
    2  -0.0000000   0.0000000   0.0000000  -0.0000000   0.0000000  -0.0000000
    3   0.0000975  -0.0001469   0.0001034  -0.0002122   0.0001008   0.0000168
 Max gradient component =       3.273E-04
 RMS gradient           =       1.370E-04
 Gradient time:  CPU 99.42 s  wall 16.70 s
 Geometry Optimization Parameters
   NAtoms,    NIC,     NZ,  NCons,   NDum,   NFix, NCnnct, MaxDiis
       12      78      12       0       0       0       0       0

 Cartesian Hessian Update
 Hessian updated using BFGS update


** GEOMETRY OPTIMIZATION IN DELOCALIZED INTERNAL COORDINATES **
   Searching for a Minimum

   Optimization Cycle:   5

                       Coordinates (Angstroms)
     ATOM                X               Y               Z
      1  C         0.0340455166    0.0000000000    0.0159767776
      2  C         0.0092142781    0.0000000000    1.4073540182
      3  C         1.2187073756    0.0000000000    2.1175533552
      4  C         2.4388908711    0.0000000000    1.4100966520
      5  C         2.4354151061    0.0000000000    0.0020810226
      6  C         1.2228645389    0.0000000000   -0.7033658675
      7  F        -1.1269539215    0.0000000000   -0.6471008801
      8  Br       -1.7046963568    0.0000000000    2.2261348693
      9  I         1.1615332366    0.0000000000    4.2457647531
     10  I         4.3036824992    0.0000000000    2.4617787037
     11  Br        4.0652769337    0.0000000000   -0.9788976584
     12  I         1.0777364300    0.0000000000   -2.8187657458
   Point Group: c1    Number of degrees of freedom:    30


   Energy is -26235.361324078

 Hessian updated using BFGS update

 17 Hessian modes will be used to form the next step
  Hessian Eigenvalues:
     0.122751    0.123732    0.128959    0.200115    0.200916    0.239585
     0.247167    0.249347    0.306943    0.412462    0.426811    0.435143
     0.460515    0.462099    0.503457    0.573084    0.602455

 Minimum search - taking simple RFO step
 Searching for Lamda that Minimizes Along All modes
 Value Taken    Lamda =  -0.00000477
 Step Taken.  Stepsize is  0.004206

                             Maximum     Tolerance    Cnvgd?
         Gradient           0.001030      0.000300      NO
         Displacement       0.003034      0.001200      NO
         Energy change     -0.000038      0.000001      NO


 New Cartesian Coordinates Obtained by Inverse Iteration

 Displacement from previous Coordinates is:  0.010431
 ----------------------------------------------------------------
             Standard Nuclear Orientation (Angstroms)
    I     Atom           X                Y                Z
 ----------------------------------------------------------------
    1      C       0.0343348293     0.0000000000     0.0160230591
    2      C       0.0095818364     0.0000000000     1.4075121644
    3      C       1.2189175018     0.0000000000     2.1173404464
    4      C       2.4394074608     0.0000000000     1.4101337995
    5      C       2.4356588036     0.0000000000     0.0018562152
    6      C       1.2228361091     0.0000000000    -0.7036700942
    7      F      -1.1266546437     0.0000000000    -0.6470422226
    8      Br     -1.7034544095     0.0000000000     2.2283108403
    9      I       1.1581051244     0.0000000000     4.2453528779
   10      I       4.3044256475     0.0000000000     2.4634305394
   11      Br      4.0642437454     0.0000000000    -0.9814485778
   12      I       1.0783145025     0.0000000000    -2.8191890476
 ----------------------------------------------------------------
 Nuclear Repulsion Energy =        4098.00499697 hartrees
 There are      137 alpha and      137 beta electrons
 Applying Cartesian multipole field
    Component          Value
    ---------          -----
     (2,0,0)        1.00000E-11
     (0,2,0)        2.00000E-11
     (0,0,2)       -3.00000E-11
 Nucleus-field energy     =    -0.0000001426 hartrees
 Requested basis set is 6-311++G(d,p)
 There are 152 shells and 436 basis functions
 A cutoff of  1.0D-11 yielded   6761 shell pairs
 There are     61686 function pairs (     68951 Cartesian)
 Smallest overlap matrix eigenvalue = 8.12E-07

 Q-Chem warning in module stvman/mkSTV.C, line 318:

 Overlap eigenvalue is smaller than square root of threshold
 Use THRESH >= 12 to get rid of this warning

 Linear dependence detected in AO basis
 Tighter screening thresholds may be required for diffuse basis sets
 Use S2THRESH > 14 and THRESH = 14 in case of SCF convergence issues
 Number of orthogonalized atomic orbitals = 435
 Maximum deviation from orthogonality = 3.246E-10
 Guess MOs from SCF MO coefficient file

 -----------------------------------------------------------------------
  General SCF calculation program by
  Eric Jon Sundstrom, Paul Horn, Yuezhi Mao, Dmitri Zuev, Alec White,
  David Stuck, Shaama M.S., Shane Yost, Joonho Lee, David Small,
  Daniel Levine, Susi Lehtola, Hugh Burton, Evgeny Epifanovsky,
  Bang C. Huynh
 -----------------------------------------------------------------------
 Exchange:     0.2000 Hartree-Fock + 0.0800 Slater + 0.7200 B88
 Correlation:  0.1900 VWN1RPA + 0.8100 LYP
 Using SG-1 standard quadrature grid
 using 6 threads for integral computing
 -------------------------------------------------------
 OpenMP Integral computing Module                
 Release: version 2.0, May 2017, Q-Chem Inc. Pleasanton 
 -------------------------------------------------------
 A restricted SCF calculation will be
 performed using DIIS
 SCF converges when DIIS error is below 1.0e-08
 ---------------------------------------
  Cycle       Energy         DIIS error
 ---------------------------------------
    1  -26235.3613219561      1.40e-05  
    2  -26235.3613247555      4.27e-06  
    3  -26235.3613239182      7.18e-06  
    4  -26235.3613251742      1.24e-06  
    5  -26235.3613252108      4.11e-07  
    6  -26235.3613252141      1.14e-07  
    7  -26235.3613252135      6.44e-08  
    8  -26235.3613252151      1.44e-08  
    9  -26235.3613252162      6.60e-09  Convergence criterion met
 ---------------------------------------
 SCF time:   CPU 186.79s  wall 35.00s 
 SCF   energy in the final basis set =   -26235.3613252162
 Total energy in the final basis set =   -26235.3613252162

 --------------------------------------------------------------

                    Orbital Energies (a.u.)
 --------------------------------------------------------------

 Alpha MOs
 -- Occupied --
**************************-482.8585-482.8573-176.3224-176.3209-176.3189
********-165.7248-165.7240-165.7239-165.7227-165.7225-165.7223-165.7205
******** -62.5113 -62.5102 -56.3321 -56.3309 -56.3278 -56.3275 -56.3268
-56.3264 -35.8188 -35.8174 -35.8153 -31.3124 -31.3109 -31.3088 -31.3060
-31.3055 -31.3046 -31.3041 -31.3025 -31.3020 -24.7284 -22.9628 -22.9614
-22.9613 -22.9611 -22.9599 -22.9595 -22.9592 -22.9578 -22.9575 -22.9565
-22.9565 -22.9551 -22.9551 -22.9530 -22.9530 -10.3131 -10.2843 -10.2777
-10.2751 -10.2728 -10.2682  -8.7201  -8.7191  -6.5525  -6.5513  -6.5384
 -6.5376  -6.5376  -6.5367  -6.3681  -6.3668  -6.3647  -4.7813  -4.7797
 -4.7777  -4.7657  -4.7648  -4.7645  -4.7635  -4.7623  -4.7615  -2.6632
 -2.6620  -2.6593  -2.6588  -2.6585  -2.6576  -2.6475  -2.6475  -2.6468
 -2.6466  -2.0470  -2.0455  -2.0432  -2.0423  -2.0415  -2.0408  -2.0402
 -2.0389  -2.0382  -2.0280  -2.0280  -2.0269  -2.0268  -2.0249  -2.0247
 -1.2740  -0.9354  -0.8698  -0.8203  -0.8191  -0.7539  -0.7153  -0.6891
 -0.6601  -0.6285  -0.6160  -0.5644  -0.5603  -0.5159  -0.4767  -0.4548
 -0.4477  -0.4384  -0.4167  -0.3919  -0.3795  -0.3755  -0.3443  -0.3359
 -0.3290  -0.3238  -0.2995  -0.2945  -0.2910  -0.2791  -0.2645  -0.2597
 -0.2518
 -- Virtual --
 -0.1104  -0.0722  -0.0659  -0.0616  -0.0433  -0.0265  -0.0126   0.0020
  0.0248   0.0288   0.0438   0.0472   0.0499   0.0534   0.0656   0.0692
  0.0740   0.0793   0.0870   0.0913   0.0948   0.1060   0.1118   0.1145
  0.1182   0.1279   0.1323   0.1364   0.1398   0.1583   0.1675   0.1758
  0.1773   0.1856   0.1891   0.1930   0.1932   0.1983   0.2038   0.2139
  0.2249   0.2337   0.2363   0.2453   0.2476   0.2495   0.2710   0.2741
  0.2860   0.2996   0.3057   0.3084   0.3447   0.3650   0.3677   0.3742
  0.3783   0.3792   0.3919   0.3939   0.3968   0.4047   0.4099   0.4156
  0.4158   0.4305   0.4312   0.4335   0.4569   0.4590   0.4652   0.4681
  0.4752   0.4954   0.4975   0.5060   0.5093   0.5208   0.5264   0.5446
  0.5456   0.5506   0.5568   0.5664   0.5849   0.5856   0.5943   0.5994
  0.6183   0.6359   0.6438   0.6578   0.6687   0.6827   0.6933   0.6991
  0.6992   0.7213   0.7358   0.7509   0.7598   0.7740   0.7901   0.8167
  0.8218   0.8372   0.8677   0.9051   0.9086   0.9359   0.9493   0.9609
  1.0052   1.0336   1.0652   1.0751   1.0795   1.0874   1.1092   1.1588
  1.1837   1.2152   1.2228   1.2847   1.2928   1.3371   1.3462   1.3492
  1.3718   1.4019   1.4155   1.4175   1.4513   1.4546   1.4626   1.4794
  1.4903   1.5123   1.5258   1.5479   1.5929   1.5952   1.7121   1.7214
  1.7435   1.7642   1.8071   1.8119   1.8397   1.8458   1.8922   2.0015
  2.0041   2.0143   2.0285   2.0595   2.1083   2.1313   2.1893   2.2079
  2.2296   2.2499   2.2619   2.2992   2.3068   2.3534   2.4715   2.5652
  2.6805   2.7117   2.7694   2.8048   2.8188   2.8836   2.9326   3.0222
  3.0349   3.0634   3.1273   3.1567   3.3638   3.3861   3.6128   3.7409
  3.7531   3.8006   3.8704   3.9416   3.9577   3.9606   3.9643   3.9731
  3.9842   3.9904   3.9937   4.0147   4.0187   4.0266   4.0280   4.0406
  4.0639   4.0661   4.0703   4.1088   4.1112   4.1559   4.1684   4.2357
  4.2468   4.2733   4.2841   4.3046   4.3919   4.4013   4.4296   4.4712
  4.5881   4.8020   4.8373   5.9965   6.0082   6.0357   6.0670   6.0927
  6.1171   6.1564   6.1592   6.1934   6.3011   6.4384   6.6746   6.7318
  6.7790   7.5443   7.5584   7.6542   7.7065   7.7300   7.7522  23.2037
 23.7588  23.7680  23.9224  23.9289  24.0248  27.8465  27.8874  27.9624
 28.3371  28.3457  28.3672  28.3949  28.3990  28.4138  28.4287  28.4321
 28.4605  28.5211  28.5266  28.5295  28.5377  28.5414  28.5519  28.5531
 28.5595  28.5669  28.5940  28.6199  28.6358  28.6898  28.7290  28.7589
 47.9459  48.0259  66.7698 127.8797 127.8856 127.9026 127.9276 127.9404
127.9519 127.9713 127.9736 127.9894 151.6452 151.6793 151.7464 289.7408
289.7545 289.8509 289.9045 289.9517 289.97471020.74851020.84931901.8075
********1901.9133
 --------------------------------------------------------------

          Ground-State Mulliken Net Atomic Charges

     Atom                 Charge (a.u.)
  ----------------------------------------
      1 C                    -0.577719
      2 C                     0.515825
      3 C                     0.030627
      4 C                    -0.409311
      5 C                     0.352090
      6 C                     0.243705
      7 F                    -0.081275
      8 Br                   -0.144839
      9 I                     0.107767
     10 I                     0.103455
     11 Br                   -0.245088
     12 I                     0.104762
  ----------------------------------------
  Sum of atomic charges =     0.000000

 -----------------------------------------------------------------
                    Cartesian Multipole Moments
 -----------------------------------------------------------------
    Charge (ESU x 10^10)
                -0.0000
    Dipole Moment (Debye)
         X       0.7118      Y      -0.0000      Z       0.3799
       Tot       0.8069
    Quadrupole Moments (Debye-Ang)
        XX    -156.2444     XY      -0.0000     YY    -162.0720
        XZ      -0.2841     YZ      -0.0000     ZZ    -150.7434
    Octopole Moments (Debye-Ang^2)
       XXX    -757.3646    XXY       0.0000    XYY    -269.3043
       YYY      -0.0000    XXZ    -136.5934    XYZ      -0.0000
       YYZ    -156.6334    XZZ    -247.2693    YZZ      -0.0000
       ZZZ    -440.8199
    Hexadecapole Moments (Debye-Ang^3)
      XXXX   -6066.8110   XXXY      -0.0000   XXYY   -1131.2664
      XYYY      -0.0000   YYYY    -209.8909   XXXZ    -669.3892
      XXYZ       0.0000   XYYZ    -248.7656   YYYZ      -0.0000
      XXZZ   -2055.7159   XYZZ      -0.0000   YYZZ   -1158.6822
      XZZZ    -688.1805   YZZZ      -0.0000   ZZZZ   -6103.5912
 -----------------------------------------------------------------
 Calculating analytic gradient of the SCF energy
 Gradient of SCF Energy
            1           2           3           4           5           6
    1  -0.0001085   0.0000653  -0.0000614   0.0000965  -0.0001157   0.0000550
    2   0.0000000  -0.0000000   0.0000000  -0.0000000  -0.0000000  -0.0000000
    3   0.0000448  -0.0000793   0.0000636   0.0001378  -0.0002718   0.0000989
            7           8           9          10          11          12
    1   0.0000321   0.0000572  -0.0000539   0.0001687  -0.0000598  -0.0000757
    2  -0.0000000  -0.0000000  -0.0000000  -0.0000000   0.0000000   0.0000000
    3   0.0000689   0.0001209  -0.0000069   0.0000546  -0.0002073  -0.0000241
 Max gradient component =       2.718E-04
 RMS gradient           =       8.683E-05
 Gradient time:  CPU 99.32 s  wall 16.68 s
 Geometry Optimization Parameters
   NAtoms,    NIC,     NZ,  NCons,   NDum,   NFix, NCnnct, MaxDiis
       12      78      12       0       0       0       0       0

 Cartesian Hessian Update
 Hessian updated using BFGS update


** GEOMETRY OPTIMIZATION IN DELOCALIZED INTERNAL COORDINATES **
   Searching for a Minimum

   Optimization Cycle:   6

                       Coordinates (Angstroms)
     ATOM                X               Y               Z
      1  C         0.0343348293    0.0000000000    0.0160230591
      2  C         0.0095818364    0.0000000000    1.4075121644
      3  C         1.2189175018    0.0000000000    2.1173404464
      4  C         2.4394074608    0.0000000000    1.4101337995
      5  C         2.4356588036    0.0000000000    0.0018562152
      6  C         1.2228361091    0.0000000000   -0.7036700942
      7  F        -1.1266546437    0.0000000000   -0.6470422226
      8  Br       -1.7034544095    0.0000000000    2.2283108403
      9  I         1.1581051244    0.0000000000    4.2453528779
     10  I         4.3044256475    0.0000000000    2.4634305394
     11  Br        4.0642437454    0.0000000000   -0.9814485778
     12  I         1.0783145025    0.0000000000   -2.8191890476
   Point Group: c1    Number of degrees of freedom:    30


   Energy is -26235.361325216

 Hessian updated using BFGS update

 18 Hessian modes will be used to form the next step
  Hessian Eigenvalues:
     0.122947    0.126442    0.133911    0.200086    0.201974    0.235744
     0.247983    0.248363    0.255672    0.361921    0.418591    0.426863
     0.447568    0.458264    0.467261    0.569381    0.585332    0.597072

 Minimum search - taking simple RFO step
 Searching for Lamda that Minimizes Along All modes
 Value Taken    Lamda =  -0.00000127
 Step Taken.  Stepsize is  0.001738

                             Maximum     Tolerance    Cnvgd?
         Gradient           0.000466      0.000300      NO
         Displacement       0.000955      0.001200     YES
         Energy change     -0.000001      0.000001      NO


 New Cartesian Coordinates Obtained by Inverse Iteration

 Displacement from previous Coordinates is:  0.004316
 ----------------------------------------------------------------
             Standard Nuclear Orientation (Angstroms)
    I     Atom           X                Y                Z
 ----------------------------------------------------------------
    1      C       0.0342561626     0.0000000000     0.0159873733
    2      C       0.0093882397     0.0000000000     1.4075969620
    3      C       1.2188130184     0.0000000000     2.1172518495
    4      C       2.4389985343     0.0000000000     1.4099110895
    5      C       2.4355129533     0.0000000000     0.0019522560
    6      C       1.2227592701     0.0000000000    -0.7037943290
    7      F      -1.1267843004     0.0000000000    -0.6470779647
    8      Br     -1.7037292334     0.0000000000     2.2282298067
    9      I       1.1594802204     0.0000000000     4.2452475015
   10      I       4.3037705230     0.0000000000     2.4627048794
   11      Br      4.0646884036     0.0000000000    -0.9801614689
   12      I       1.0785627161     0.0000000000    -2.8192379554
 ----------------------------------------------------------------
 Nuclear Repulsion Energy =        4098.33658352 hartrees
 There are      137 alpha and      137 beta electrons
 Applying Cartesian multipole field
    Component          Value
    ---------          -----
     (2,0,0)        1.00000E-11
     (0,2,0)        2.00000E-11
     (0,0,2)       -3.00000E-11
 Nucleus-field energy     =    -0.0000001426 hartrees
 Requested basis set is 6-311++G(d,p)
 There are 152 shells and 436 basis functions
 A cutoff of  1.0D-11 yielded   6761 shell pairs
 There are     61686 function pairs (     68951 Cartesian)
 Smallest overlap matrix eigenvalue = 8.11E-07

 Q-Chem warning in module stvman/mkSTV.C, line 318:

 Overlap eigenvalue is smaller than square root of threshold
 Use THRESH >= 12 to get rid of this warning

 Linear dependence detected in AO basis
 Tighter screening thresholds may be required for diffuse basis sets
 Use S2THRESH > 14 and THRESH = 14 in case of SCF convergence issues
 Number of orthogonalized atomic orbitals = 435
 Maximum deviation from orthogonality = 2.693E-10
 Guess MOs from SCF MO coefficient file

 -----------------------------------------------------------------------
  General SCF calculation program by
  Eric Jon Sundstrom, Paul Horn, Yuezhi Mao, Dmitri Zuev, Alec White,
  David Stuck, Shaama M.S., Shane Yost, Joonho Lee, David Small,
  Daniel Levine, Susi Lehtola, Hugh Burton, Evgeny Epifanovsky,
  Bang C. Huynh
 -----------------------------------------------------------------------
 Exchange:     0.2000 Hartree-Fock + 0.0800 Slater + 0.7200 B88
 Correlation:  0.1900 VWN1RPA + 0.8100 LYP
 Using SG-1 standard quadrature grid
 using 6 threads for integral computing
 -------------------------------------------------------
 OpenMP Integral computing Module                
 Release: version 2.0, May 2017, Q-Chem Inc. Pleasanton 
 -------------------------------------------------------
 A restricted SCF calculation will be
 performed using DIIS
 SCF converges when DIIS error is below 1.0e-08
 ---------------------------------------
  Cycle       Energy         DIIS error
 ---------------------------------------
    1  -26235.3613252322      6.97e-06  
    2  -26235.3613257006      2.54e-06  
    3  -26235.3613252961      4.69e-06  
    4  -26235.3613258594      4.09e-07  
    5  -26235.3613258620      1.60e-07  
    6  -26235.3613258616      5.84e-08  
    7  -26235.3613258628      2.74e-08  
    8  -26235.3613258649      5.10e-09  Convergence criterion met
 ---------------------------------------
 SCF time:   CPU 167.94s  wall 31.00s 
 SCF   energy in the final basis set =   -26235.3613258649
 Total energy in the final basis set =   -26235.3613258649

 --------------------------------------------------------------

                    Orbital Energies (a.u.)
 --------------------------------------------------------------

 Alpha MOs
 -- Occupied --
**************************-482.8585-482.8573-176.3224-176.3209-176.3188
********-165.7248-165.7240-165.7239-165.7227-165.7225-165.7223-165.7205
******** -62.5113 -62.5102 -56.3321 -56.3309 -56.3279 -56.3275 -56.3268
-56.3264 -35.8188 -35.8174 -35.8153 -31.3124 -31.3109 -31.3088 -31.3060
-31.3055 -31.3046 -31.3041 -31.3025 -31.3020 -24.7284 -22.9628 -22.9614
-22.9613 -22.9611 -22.9599 -22.9595 -22.9592 -22.9578 -22.9575 -22.9565
-22.9565 -22.9551 -22.9551 -22.9530 -22.9530 -10.3131 -10.2842 -10.2777
-10.2751 -10.2727 -10.2682  -8.7201  -8.7191  -6.5525  -6.5513  -6.5384
 -6.5376  -6.5376  -6.5367  -6.3681  -6.3668  -6.3647  -4.7813  -4.7797
 -4.7777  -4.7657  -4.7648  -4.7645  -4.7635  -4.7623  -4.7615  -2.6632
 -2.6620  -2.6593  -2.6588  -2.6585  -2.6576  -2.6475  -2.6475  -2.6468
 -2.6466  -2.0470  -2.0454  -2.0432  -2.0423  -2.0415  -2.0408  -2.0402
 -2.0388  -2.0382  -2.0280  -2.0280  -2.0269  -2.0268  -2.0249  -2.0247
 -1.2740  -0.9355  -0.8698  -0.8203  -0.8191  -0.7539  -0.7153  -0.6891
 -0.6601  -0.6285  -0.6160  -0.5644  -0.5603  -0.5159  -0.4767  -0.4548
 -0.4477  -0.4385  -0.4167  -0.3919  -0.3795  -0.3755  -0.3444  -0.3360
 -0.3290  -0.3238  -0.2995  -0.2945  -0.2910  -0.2791  -0.2645  -0.2596
 -0.2518
 -- Virtual --
 -0.1103  -0.0722  -0.0659  -0.0616  -0.0432  -0.0264  -0.0126   0.0020
  0.0248   0.0288   0.0438   0.0472   0.0500   0.0534   0.0656   0.0691
  0.0740   0.0793   0.0870   0.0913   0.0948   0.1060   0.1118   0.1145
  0.1182   0.1278   0.1323   0.1364   0.1398   0.1583   0.1675   0.1759
  0.1773   0.1856   0.1891   0.1930   0.1932   0.1983   0.2038   0.2140
  0.2249   0.2337   0.2362   0.2453   0.2476   0.2494   0.2710   0.2741
  0.2860   0.2996   0.3057   0.3083   0.3447   0.3650   0.3678   0.3742
  0.3784   0.3793   0.3918   0.3939   0.3969   0.4046   0.4099   0.4156
  0.4158   0.4306   0.4313   0.4335   0.4569   0.4592   0.4652   0.4681
  0.4753   0.4954   0.4975   0.5060   0.5093   0.5208   0.5264   0.5446
  0.5455   0.5506   0.5568   0.5664   0.5849   0.5857   0.5943   0.5995
  0.6183   0.6359   0.6438   0.6578   0.6687   0.6827   0.6933   0.6991
  0.6992   0.7214   0.7359   0.7511   0.7598   0.7740   0.7901   0.8167
  0.8218   0.8372   0.8678   0.9051   0.9086   0.9359   0.9493   0.9609
  1.0052   1.0336   1.0652   1.0751   1.0795   1.0874   1.1093   1.1588
  1.1838   1.2152   1.2229   1.2849   1.2928   1.3371   1.3462   1.3492
  1.3718   1.4018   1.4156   1.4175   1.4513   1.4546   1.4626   1.4795
  1.4905   1.5123   1.5257   1.5479   1.5930   1.5952   1.7122   1.7214
  1.7435   1.7643   1.8071   1.8119   1.8397   1.8459   1.8922   2.0016
  2.0041   2.0143   2.0286   2.0596   2.1083   2.1314   2.1893   2.2078
  2.2296   2.2500   2.2620   2.2992   2.3068   2.3536   2.4716   2.5652
  2.6805   2.7117   2.7695   2.8048   2.8188   2.8837   2.9327   3.0222
  3.0349   3.0636   3.1273   3.1568   3.3638   3.3863   3.6129   3.7409
  3.7532   3.8006   3.8705   3.9415   3.9577   3.9606   3.9644   3.9731
  3.9842   3.9904   3.9937   4.0147   4.0187   4.0267   4.0281   4.0406
  4.0639   4.0661   4.0703   4.1088   4.1112   4.1559   4.1686   4.2358
  4.2469   4.2733   4.2841   4.3046   4.3920   4.4013   4.4298   4.4712
  4.5883   4.8021   4.8372   5.9965   6.0082   6.0357   6.0669   6.0928
  6.1172   6.1564   6.1594   6.1937   6.3011   6.4384   6.6746   6.7317
  6.7790   7.5443   7.5584   7.6542   7.7065   7.7300   7.7522  23.2037
 23.7589  23.7683  23.9230  23.9289  24.0247  27.8467  27.8874  27.9625
 28.3371  28.3457  28.3673  28.3948  28.3990  28.4138  28.4288  28.4322
 28.4607  28.5210  28.5266  28.5295  28.5377  28.5414  28.5519  28.5531
 28.5596  28.5669  28.5940  28.6199  28.6359  28.6899  28.7290  28.7589
 47.9459  48.0259  66.7697 127.8797 127.8856 127.9026 127.9276 127.9404
127.9520 127.9713 127.9738 127.9896 151.6453 151.6794 151.7465 289.7408
289.7545 289.8509 289.9045 289.9518 289.97471020.74851020.84931901.8076
********1901.9134
 --------------------------------------------------------------

          Ground-State Mulliken Net Atomic Charges

     Atom                 Charge (a.u.)
  ----------------------------------------
      1 C                    -0.578028
      2 C                     0.516389
      3 C                     0.030396
      4 C                    -0.409809
      5 C                     0.352465
      6 C                     0.243854
      7 F                    -0.081294
      8 Br                   -0.144738
      9 I                     0.107780
     10 I                     0.103378
     11 Br                   -0.245166
     12 I                     0.104775
  ----------------------------------------
  Sum of atomic charges =     0.000000

 -----------------------------------------------------------------
                    Cartesian Multipole Moments
 -----------------------------------------------------------------
    Charge (ESU x 10^10)
                -0.0000
    Dipole Moment (Debye)
         X       0.7131      Y       0.0000      Z       0.3794
       Tot       0.8077
    Quadrupole Moments (Debye-Ang)
        XX    -156.2389     XY       0.0000     YY    -162.0701
        XZ      -0.2789     YZ       0.0000     ZZ    -150.7489
    Octopole Moments (Debye-Ang^2)
       XXX    -757.4146    XXY       0.0000    XYY    -269.3222
       YYY       0.0000    XXZ    -136.5881    XYZ       0.0000
       YYZ    -156.6264    XZZ    -247.2745    YZZ       0.0000
       ZZZ    -440.8202
    Hexadecapole Moments (Debye-Ang^3)
      XXXX   -6066.6861   XXXY       0.0000   XXYY   -1131.2571
      XYYY       0.0000   YYYY    -209.8861   XXXZ    -669.7409
      XXYZ       0.0000   XYYZ    -248.8329   YYYZ       0.0000
      XXZZ   -2055.6693   XYZZ       0.0000   YYZZ   -1158.4988
      XZZZ    -688.1551   YZZZ       0.0000   ZZZZ   -6102.6149
 -----------------------------------------------------------------
 Calculating analytic gradient of the SCF energy
 Gradient of SCF Energy
            1           2           3           4           5           6
    1  -0.0000931   0.0000442   0.0000455   0.0000058  -0.0000620   0.0000523
    2   0.0000000  -0.0000000   0.0000000   0.0000000  -0.0000000  -0.0000000
    3   0.0000224   0.0000024  -0.0000061   0.0000330  -0.0000928   0.0000470
            7           8           9          10          11          12
    1   0.0000026   0.0000191   0.0000801   0.0000249  -0.0000323  -0.0000873
    2   0.0000000  -0.0000000   0.0000000  -0.0000000   0.0000000  -0.0000000
    3   0.0000613   0.0000918  -0.0000126  -0.0000653  -0.0000556  -0.0000254
 Max gradient component =       9.309E-05
 RMS gradient           =       4.352E-05
 Gradient time:  CPU 99.39 s  wall 16.69 s
 Geometry Optimization Parameters
   NAtoms,    NIC,     NZ,  NCons,   NDum,   NFix, NCnnct, MaxDiis
       12      78      12       0       0       0       0       0

 Cartesian Hessian Update
 Hessian updated using BFGS update


** GEOMETRY OPTIMIZATION IN DELOCALIZED INTERNAL COORDINATES **
   Searching for a Minimum

   Optimization Cycle:   7

                       Coordinates (Angstroms)
     ATOM                X               Y               Z
      1  C         0.0342561626    0.0000000000    0.0159873733
      2  C         0.0093882397    0.0000000000    1.4075969620
      3  C         1.2188130184    0.0000000000    2.1172518495
      4  C         2.4389985343    0.0000000000    1.4099110895
      5  C         2.4355129533    0.0000000000    0.0019522560
      6  C         1.2227592701    0.0000000000   -0.7037943290
      7  F        -1.1267843004    0.0000000000   -0.6470779647
      8  Br       -1.7037292334    0.0000000000    2.2282298067
      9  I         1.1594802204    0.0000000000    4.2452475015
     10  I         4.3037705230    0.0000000000    2.4627048794
     11  Br        4.0646884036    0.0000000000   -0.9801614689
     12  I         1.0785627161    0.0000000000   -2.8192379554
   Point Group: c1    Number of degrees of freedom:    30


   Energy is -26235.361325865

 Hessian updated using BFGS update

 19 Hessian modes will be used to form the next step
  Hessian Eigenvalues:
     0.122075    0.126271    0.135100    0.199747    0.201861    0.232036
     0.245867    0.248647    0.249851    0.262089    0.362915    0.419616
     0.421369    0.453226    0.458415    0.483535    0.549607    0.575431
     0.601431

 Minimum search - taking simple RFO step
 Searching for Lamda that Minimizes Along All modes
 Value Taken    Lamda =   0.00000000
 Step Taken.  Stepsize is  0.000443

                             Maximum     Tolerance    Cnvgd?
         Gradient           0.000064      0.000300     YES
         Displacement       0.000181      0.001200     YES
         Energy change     -0.000001      0.000001     YES


                       Distance Matrix (Angstroms)
             C (  1)   C (  2)   C (  3)   C (  4)   C (  5)   C (  6)
   C (  2)  1.391832
   C (  3)  2.412154  1.402255
   C (  4)  2.779534  2.429611  1.410384
   C (  5)  2.401298  2.803911  2.440256  1.407963
   C (  6)  1.389469  2.435209  2.821049  2.438645  1.403157
   F (  7)  1.337038  2.347888  3.625375  4.116553  3.620939  2.350228
   Br(  8)  2.813292  1.899529  2.924649  4.222776  4.699961  4.142596
   I (  9)  4.376388  3.061858  2.128823  3.110675  4.431006  4.949446
   I ( 10)  4.920892  4.422100  3.104239  2.141436  3.089610  4.418071
   Br( 11)  4.151710  4.706044  4.206302  2.890556  1.902304  2.855335
   I ( 12)  3.021437  4.359962  4.938482  4.442577  3.130564  2.120352
             F (  7)   Br(  8)   I (  9)   I ( 10)   Br( 11)
   Br(  8)  2.932620
   I (  9)  5.400172  3.502332
   I ( 10)  6.257929  6.012074  3.614418
   Br( 11)  5.202147  6.600638  5.978723  3.451158
   I ( 12)  3.095454  5.763513  7.064949  6.188771  3.507014

 Final energy is   -26235.361325864949     


 ******************************
 **  OPTIMIZATION CONVERGED  **
 ******************************

                       Coordinates (Angstroms)
     ATOM                X               Y               Z
      1  C         0.0342561626    0.0000000000    0.0159873733
      2  C         0.0093882397    0.0000000000    1.4075969620
      3  C         1.2188130184    0.0000000000    2.1172518495
      4  C         2.4389985343    0.0000000000    1.4099110895
      5  C         2.4355129533    0.0000000000    0.0019522560
      6  C         1.2227592701    0.0000000000   -0.7037943290
      7  F        -1.1267843004    0.0000000000   -0.6470779647
      8  Br       -1.7037292334    0.0000000000    2.2282298067
      9  I         1.1594802204    0.0000000000    4.2452475015
     10  I         4.3037705230    0.0000000000    2.4627048794
     11  Br        4.0646884036    0.0000000000   -0.9801614689
     12  I         1.0785627161    0.0000000000   -2.8192379554

Z-matrix Print:
$molecule
0 1
I 
C  1 2.141436
C  2 1.407963 1 119.589600
C  3 1.403157 2 120.338564 1 -180.000000 0
C  4 1.389469 3 118.603327 2 -0.000000 0
F  5 1.337038 4 119.069542 3 -180.000000 0
C  5 1.391832 4 122.223713 3 -0.000000 0
C  7 1.402255 5 119.379396 4 -0.000000 0
Br 7 1.899529 5 116.619530 4 -180.000000 0
Br 3 1.902304 2 120.940936 1 -0.000000 0
I  4 2.120352 3 124.096184 2 -180.000000 0
I  8 2.128823 7 118.806049 5 -180.000000 0
$end


 --------------------------------------------------------------

                    Orbital Energies (a.u.)
 --------------------------------------------------------------

 Alpha MOs
 -- Occupied --
**************************-482.8585-482.8573-176.3224-176.3209-176.3188
********-165.7248-165.7240-165.7239-165.7227-165.7225-165.7223-165.7205
******** -62.5113 -62.5102 -56.3321 -56.3309 -56.3279 -56.3275 -56.3268
-56.3264 -35.8188 -35.8174 -35.8153 -31.3124 -31.3109 -31.3088 -31.3060
-31.3055 -31.3046 -31.3041 -31.3025 -31.3020 -24.7284 -22.9628 -22.9614
-22.9613 -22.9611 -22.9599 -22.9595 -22.9592 -22.9578 -22.9575 -22.9565
-22.9565 -22.9551 -22.9551 -22.9530 -22.9530 -10.3131 -10.2842 -10.2777
-10.2751 -10.2727 -10.2682  -8.7201  -8.7191  -6.5525  -6.5513  -6.5384
 -6.5376  -6.5376  -6.5367  -6.3681  -6.3668  -6.3647  -4.7813  -4.7797
 -4.7777  -4.7657  -4.7648  -4.7645  -4.7635  -4.7623  -4.7615  -2.6632
 -2.6620  -2.6593  -2.6588  -2.6585  -2.6576  -2.6475  -2.6475  -2.6468
 -2.6466  -2.0470  -2.0454  -2.0432  -2.0423  -2.0415  -2.0408  -2.0402
 -2.0388  -2.0382  -2.0280  -2.0280  -2.0269  -2.0268  -2.0249  -2.0247
 -1.2740  -0.9355  -0.8698  -0.8203  -0.8191  -0.7539  -0.7153  -0.6891
 -0.6601  -0.6285  -0.6160  -0.5644  -0.5603  -0.5159  -0.4767  -0.4548
 -0.4477  -0.4385  -0.4167  -0.3919  -0.3795  -0.3755  -0.3444  -0.3360
 -0.3290  -0.3238  -0.2995  -0.2945  -0.2910  -0.2791  -0.2645  -0.2596
 -0.2518
 -- Virtual --
 -0.1103  -0.0722  -0.0659  -0.0616  -0.0432  -0.0264  -0.0126   0.0020
  0.0248   0.0288   0.0438   0.0472   0.0500   0.0534   0.0656   0.0691
  0.0740   0.0793   0.0870   0.0913   0.0948   0.1060   0.1118   0.1145
  0.1182   0.1278   0.1323   0.1364   0.1398   0.1583   0.1675   0.1759
  0.1773   0.1856   0.1891   0.1930   0.1932   0.1983   0.2038   0.2140
  0.2249   0.2337   0.2362   0.2453   0.2476   0.2494   0.2710   0.2741
  0.2860   0.2996   0.3057   0.3083   0.3447   0.3650   0.3678   0.3742
  0.3784   0.3793   0.3918   0.3939   0.3969   0.4046   0.4099   0.4156
  0.4158   0.4306   0.4313   0.4335   0.4569   0.4592   0.4652   0.4681
  0.4753   0.4954   0.4975   0.5060   0.5093   0.5208   0.5264   0.5446
  0.5455   0.5506   0.5568   0.5664   0.5849   0.5857   0.5943   0.5995
  0.6183   0.6359   0.6438   0.6578   0.6687   0.6827   0.6933   0.6991
  0.6992   0.7214   0.7359   0.7511   0.7598   0.7740   0.7901   0.8167
  0.8218   0.8372   0.8678   0.9051   0.9086   0.9359   0.9493   0.9609
  1.0052   1.0336   1.0652   1.0751   1.0795   1.0874   1.1093   1.1588
  1.1838   1.2152   1.2229   1.2849   1.2928   1.3371   1.3462   1.3492
  1.3718   1.4018   1.4156   1.4175   1.4513   1.4546   1.4626   1.4795
  1.4905   1.5123   1.5257   1.5479   1.5930   1.5952   1.7122   1.7214
  1.7435   1.7643   1.8071   1.8119   1.8397   1.8459   1.8922   2.0016
  2.0041   2.0143   2.0286   2.0596   2.1083   2.1314   2.1893   2.2078
  2.2296   2.2500   2.2620   2.2992   2.3068   2.3536   2.4716   2.5652
  2.6805   2.7117   2.7695   2.8048   2.8188   2.8837   2.9327   3.0222
  3.0349   3.0636   3.1273   3.1568   3.3638   3.3863   3.6129   3.7409
  3.7532   3.8006   3.8705   3.9415   3.9577   3.9606   3.9644   3.9731
  3.9842   3.9904   3.9937   4.0147   4.0187   4.0267   4.0281   4.0406
  4.0639   4.0661   4.0703   4.1088   4.1112   4.1559   4.1686   4.2358
  4.2469   4.2733   4.2841   4.3046   4.3920   4.4013   4.4298   4.4712
  4.5883   4.8021   4.8372   5.9965   6.0082   6.0357   6.0669   6.0928
  6.1172   6.1564   6.1594   6.1937   6.3011   6.4384   6.6746   6.7317
  6.7790   7.5443   7.5584   7.6542   7.7065   7.7300   7.7522  23.2037
 23.7589  23.7683  23.9230  23.9289  24.0247  27.8467  27.8874  27.9625
 28.3371  28.3457  28.3673  28.3948  28.3990  28.4138  28.4288  28.4322
 28.4607  28.5210  28.5266  28.5295  28.5377  28.5414  28.5519  28.5531
 28.5596  28.5669  28.5940  28.6199  28.6359  28.6899  28.7290  28.7589
 47.9459  48.0259  66.7697 127.8797 127.8856 127.9026 127.9276 127.9404
127.9520 127.9713 127.9738 127.9896 151.6453 151.6794 151.7465 289.7408
289.7545 289.8509 289.9045 289.9518 289.97471020.74851020.84931901.8076
********1901.9134
 --------------------------------------------------------------

          Ground-State Mulliken Net Atomic Charges

     Atom                 Charge (a.u.)
  ----------------------------------------
      1 C                    -0.578028
      2 C                     0.516389
      3 C                     0.030396
      4 C                    -0.409809
      5 C                     0.352465
      6 C                     0.243854
      7 F                    -0.081294
      8 Br                   -0.144738
      9 I                     0.107780
     10 I                     0.103378
     11 Br                   -0.245166
     12 I                     0.104775
  ----------------------------------------
  Sum of atomic charges =     0.000000

 -----------------------------------------------------------------
                    Cartesian Multipole Moments
 -----------------------------------------------------------------
    Charge (ESU x 10^10)
                -0.0000
    Dipole Moment (Debye)
         X       0.7131      Y       0.0000      Z       0.3794
       Tot       0.8077
    Quadrupole Moments (Debye-Ang)
        XX    -156.2389     XY       0.0000     YY    -162.0701
        XZ      -0.2789     YZ       0.0000     ZZ    -150.7489
    Octopole Moments (Debye-Ang^2)
       XXX    -757.4146    XXY       0.0000    XYY    -269.3222
       YYY       0.0000    XXZ    -136.5881    XYZ       0.0000
       YYZ    -156.6264    XZZ    -247.2745    YZZ       0.0000
       ZZZ    -440.8202
    Hexadecapole Moments (Debye-Ang^3)
      XXXX   -6066.6861   XXXY       0.0000   XXYY   -1131.2571
      XYYY       0.0000   YYYY    -209.8861   XXXZ    -669.7409
      XXYZ       0.0000   XYYZ    -248.8329   YYYZ       0.0000
      XXZZ   -2055.6693   XYZZ       0.0000   YYZZ   -1158.4988
      XZZZ    -688.1551   YZZZ       0.0000   ZZZZ   -6102.6149
 -----------------------------------------------------------------
Archival summary:
1\1\february\OPT\ProcedureUnspecified\BasisUnspecified\3r216\taweetha\MonDec211:13:262019MonDec211:13:262019\0\\#,OPT,ProcedureUnspecified,BasisUnspecified,\\0,1\I\C,1,2.14144\C,2,1.40796,1,119.59\C,3,1.40316,2,120.339,1,-180,0\C,4,1.38947,3,118.603,2,-0,0\F,5,1.33704,4,119.07,3,-180,0\C,5,1.39183,4,122.224,3,-0,0\C,7,1.40225,5,119.379,4,-0,0\Br,7,1.89953,5,116.62,4,-180,0\Br,3,1.9023,2,120.941,1,-0,0\I,4,2.12035,3,124.096,2,-180,0\I,8,2.12882,7,118.806,5,-180,0\\\@

 Total job time:  417.11s(wall), 2303.13s(cpu) 
 Mon Dec  2 11:13:26 2019

        *************************************************************
        *                                                           *
        *  Thank you very much for using Q-Chem.  Have a nice day.  *
        *                                                           *
        *************************************************************


 
User input: 2 of 2 
 
                  Welcome to Q-Chem
     A Quantum Leap Into The Future Of Chemistry


 Q-Chem 5.2 (devel), Q-Chem, Inc., Pleasanton, CA (2019)

 Yihan Shao,  Zhengting Gan,  E. Epifanovsky,  A. T. B. Gilbert,  M. Wormit,  
 J. Kussmann,  A. W. Lange,  A. Behn,  Jia Deng,  Xintian Feng,  D. Ghosh,  
 M. Goldey,  P. R. Horn,  L. D. Jacobson,  I. Kaliman,  T. Kus,  A. Landau,  
 Jie Liu,  E. I. Proynov,  R. M. Richard,  R. P. Steele,  E. J. Sundstrom,  
 H. L. Woodcock III,  P. M. Zimmerman,  D. Zuev,  B. Albrecht,  E. Alguire,  
 S. A. Baeppler,  D. Barton,  Z. Benda,  Y. A. Bernard,  E. J. Berquist,  
 K. B. Bravaya,  H. Burton,  D. Casanova,  Chun-Min Chang,  Yunqing Chen,  
 A. Chien,  K. D. Closser,  M. P. Coons,  S. Coriani,  S. Dasgupta,  
 A. L. Dempwolff,  M. Diedenhofen,  Hainam Do,  R. G. Edgar,  Po-Tung Fang,  
 S. Faraji,  S. Fatehi,  Qingguo Feng,  K. D. Fenk,  J. Fosso-Tande,  
 J. Gayvert,  Qinghui Ge,  A. Ghysels,  G. Gidofalvi,  J. Gomes,  
 J. Gonthier,  A. Gunina,  D. Hait,  M. W. D. Hanson-Heine,  
 P. H. P. Harbach,  A. W. Hauser,  M. F. Herbst,  J. E. Herr,  
 E. G. Hohenstein,  Z. C. Holden,  Kerwin Hui,  B. C. Huynh,  T.-C. Jagau,  
 Hyunjun Ji,  B. Kaduk,  K. Khistyaev,  Jaehoon Kim,  P. Klunzinger,  K. Koh,  
 D. Kosenkov,  L. Koulias,  T. Kowalczyk,  C. M. Krauter,  A. Kunitsa,  
 Ka Un Lao,  A. Laurent,  K. V. Lawler,  Joonho Lee,  D. Lefrancois,  
 S. Lehtola,  D. S. Levine,  Yi-Pei Li,  You-Sheng Lin,  Fenglai Liu,  
 E. Livshits,  A. Luenser,  P. Manohar,  E. Mansoor,  S. F. Manzer,  
 Shan-Ping Mao,  Yuezhi Mao,  N. Mardirossian,  A. V. Marenich,  
 T. Markovich,  L. A. Martinez-Martinez,  S. A. Maurer,  N. J. Mayhall,  
 S. C. McKenzie,  J.-M. Mewes,  P. Morgante,  A. F. Morrison,  
 J. W. Mullinax,  K. Nanda,  T. S. Nguyen-Beck,  R. Olivares-Amaya,  
 J. A. Parkhill,  Zheng Pei,  T. M. Perrine,  F. Plasser,  P. Pokhilko,  
 S. Prager,  A. Prociuk,  E. Ramos,  D. R. Rehn,  F. Rob,  M. Scheurer,  
 M. Schneider,  N. Sergueev,  S. M. Sharada,  S. Sharma,  D. W. Small,  
 T. Stauch,  T. Stein,  Yu-Chuan Su,  A. J. W. Thom,  A. Tkatchenko,  
 T. Tsuchimochi,  N. M. Tubman,  L. Vogt,  M. L. Vidal,  O. Vydrov,  
 M. A. Watson,  J. Wenzel,  M. de Wergifosse,  T. A. Wesolowski,  A. White,  
 J. Witte,  A. Yamada,  Jun Yang,  K. Yao,  S. Yeganeh,  S. R. Yost,  
 Zhi-Qiang You,  A. Zech,  Igor Ying Zhang,  Xing Zhang,  Yan Zhao,  
 Ying Zhu,  B. R. Brooks,  G. K. L. Chan,  C. J. Cramer,  M. S. Gordon,  
 W. J. Hehre,  A. Klamt,  M. W. Schmidt,  C. D. Sherrill,  D. G. Truhlar,  
 A. Aspuru-Guzik,  R. Baer,  A. T. Bell,  N. A. Besley,  Jeng-Da Chai,  
 A. E. DePrince, III,  R. A. DiStasio Jr.,  A. Dreuw,  B. D. Dunietz,  
 T. R. Furlani,  Chao-Ping Hsu,  Yousung Jung,  Jing Kong,  D. S. Lambrecht,  
 WanZhen Liang,  C. Ochsenfeld,  V. A. Rassolov,  L. V. Slipchenko,  
 J. E. Subotnik,  T. Van Voorhis,  J. M. Herbert,  A. I. Krylov,  
 P. M. W. Gill,  M. Head-Gordon

 Contributors to earlier versions of Q-Chem not listed above: 
 R. D. Adamson,  B. Austin,  J. Baker,  G. J. O. Beran,  K. Brandhorst,  
 S. T. Brown,  E. F. C. Byrd,  A. K. Chakraborty,  C.-L. Cheng,  
 Siu Hung Chien,  D. M. Chipman,  D. L. Crittenden,  H. Dachsel,  
 R. J. Doerksen,  A. D. Dutoi,  L. Fusti-Molnar,  W. A. Goddard III,  
 A. Golubeva-Zadorozhnaya,  S. R. Gwaltney,  G. Hawkins,  A. Heyden,  
 S. Hirata,  G. Kedziora,  F. J. Keil,  C. Kelley,  Jihan Kim,  R. A. King,  
 R. Z. Khaliullin,  P. P. Korambath,  W. Kurlancheek,  A. M. Lee,  M. S. Lee,  
 S. V. Levchenko,  Ching Yeh Lin,  D. Liotard,  R. C. Lochan,  I. Lotan,  
 P. E. Maslen,  N. Nair,  D. P. O'Neill,  D. Neuhauser,  E. Neuscamman,  
 C. M. Oana,  R. Olson,  B. Peters,  R. Peverati,  P. A. Pieniazek,  
 Y. M. Rhee,  J. Ritchie,  M. A. Rohrdanz,  E. Rosta,  N. J. Russ,  
 H. F. Schaefer III,  N. E. Schultz,  N. Shenvi,  A. C. Simmonett,  A. Sodt,  
 D. Stuck,  K. S. Thanthiriwatte,  V. Vanovschi,  Tao Wang,  A. Warshel,  
 C. F. Williams,  Q. Wu,  X. Xu,  W. Zhang

 Please cite Q-Chem as follows:
 Y. Shao et al., Mol. Phys. 113, 184-215 (2015)
 DOI: 10.1080/00268976.2014.952696

 Q-Chem 5.2.1 for Intel X86 EM64T Linux

 Parts of Q-Chem use Armadillo 8.300.2 (Tropical Shenanigans).
 http://arma.sourceforge.net/

 Q-Chem begins on Mon Dec  2 11:13:26 2019  

Host: 
0

     Scratch files written to /scratch/taweetham/qchem3129//
NAlpha2: 274
NElect   274
Mult     1
The previous job contains 0 fragments, simply inherited here

Checking the input file for inconsistencies... 	...done.

--------------------------------------------------------------
User input:
--------------------------------------------------------------

$MOLECULE
READ
$END

$REM
   JOB_TYPE 	FREQUENCY
   BASIS 	6-311++G**
   METHOD	B3LYP	
$END


--------------------------------------------------------------
 ----------------------------------------------------------------
             Standard Nuclear Orientation (Angstroms)
    I     Atom           X                Y                Z
 ----------------------------------------------------------------
    1      C       0.8848755463    -1.7023802361     0.0000000000
    2      C      -0.5062759042    -1.6588681398     0.0000000000
    3      C      -1.1556724482    -0.4160477653     0.0000000000
    4      C      -0.3892550071     0.7679234970    -0.0000000000
    5      C       1.0168333515     0.6952891108    -0.0000000000
    6      C       1.6621628082    -0.5506641911    -0.0000000000
    7      F       1.4901152042    -2.8945864078     0.0000000000
    8      Br     -1.4100594398    -3.3296120050     0.0000000000
    9      I      -3.2840139808    -0.3707907642     0.0000000000
   10      I      -1.3491884195     2.6821536759    -0.0000000000
   11      Br      2.0777799958     2.2742610024    -0.0000000000
   12      I       3.7679709593    -0.7985884002    -0.0000000000
 ----------------------------------------------------------------
 Molecular Point Group                 Cs    NOp =  2
 Largest Abelian Subgroup              Cs    NOp =  2
 Nuclear Repulsion Energy =        4098.33658352 hartrees
 There are      137 alpha and      137 beta electrons
 Requested basis set is 6-311++G(d,p)
 There are 152 shells and 436 basis functions

 Total QAlloc Memory Limit   2000 MB
 Mega-Array Size       188 MB
 MEM_STATIC part       192 MB

                       Distance Matrix (Angstroms)
             C (  1)   C (  2)   C (  3)   C (  4)   C (  5)   C (  6)
   C (  2)  1.391832
   C (  3)  2.412154  1.402255
   C (  4)  2.779534  2.429611  1.410384
   C (  5)  2.401298  2.803911  2.440256  1.407963
   C (  6)  1.389469  2.435209  2.821049  2.438645  1.403157
   F (  7)  1.337038  2.347888  3.625375  4.116553  3.620939  2.350228
   Br(  8)  2.813292  1.899529  2.924649  4.222776  4.699961  4.142596
   I (  9)  4.376388  3.061858  2.128823  3.110675  4.431006  4.949446
   I ( 10)  4.920892  4.422100  3.104239  2.141436  3.089610  4.418071
   Br( 11)  4.151710  4.706044  4.206302  2.890556  1.902304  2.855335
   I ( 12)  3.021437  4.359962  4.938482  4.442577  3.130564  2.120352
             F (  7)   Br(  8)   I (  9)   I ( 10)   Br( 11)
   Br(  8)  2.932620
   I (  9)  5.400172  3.502332
   I ( 10)  6.257929  6.012074  3.614418
   Br( 11)  5.202147  6.600638  5.978723  3.451158
   I ( 12)  3.095454  5.763513  7.064949  6.188771  3.507014

 A cutoff of  1.0D-11 yielded   6761 shell pairs
 There are     61686 function pairs (     68951 Cartesian)
 Smallest overlap matrix eigenvalue = 8.11E-07

 Q-Chem warning in module stvman/mkSTV.C, line 318:

 Overlap eigenvalue is smaller than square root of threshold
 Use THRESH >= 12 to get rid of this warning

 Linear dependence detected in AO basis
 Tighter screening thresholds may be required for diffuse basis sets
 Use S2THRESH > 14 and THRESH = 14 in case of SCF convergence issues
 Number of orthogonalized atomic orbitals = 435
 Maximum deviation from orthogonality = 3.312E-10
 Guess from superposition of atomic densities
 Warning:  Energy on first SCF cycle will be non-variational
 SAD guess density has 274.000000 electrons

 -----------------------------------------------------------------------
  General SCF calculation program by
  Eric Jon Sundstrom, Paul Horn, Yuezhi Mao, Dmitri Zuev, Alec White,
  David Stuck, Shaama M.S., Shane Yost, Joonho Lee, David Small,
  Daniel Levine, Susi Lehtola, Hugh Burton, Evgeny Epifanovsky,
  Bang C. Huynh
 -----------------------------------------------------------------------
 Exchange:     0.2000 Hartree-Fock + 0.0800 Slater + 0.7200 B88
 Correlation:  0.1900 VWN1RPA + 0.8100 LYP
 Using SG-1 standard quadrature grid
 using 6 threads for integral computing
 -------------------------------------------------------
 OpenMP Integral computing Module                
 Release: version 2.0, May 2017, Q-Chem Inc. Pleasanton 
 -------------------------------------------------------
 A restricted SCF calculation will be
 performed using DIIS
 SCF converges when DIIS error is below 1.0e-08
 ---------------------------------------
  Cycle       Energy         DIIS error
 ---------------------------------------
    1  -26237.5445004139      2.72e-02  
    2  -26235.3082657484      1.92e-03  
    3  -26235.2241528790      2.60e-03  
    4  -26235.3389168834      8.95e-04  
    5  -26235.3601875069      2.07e-04  
    6  -26235.3608124011      8.97e-05  
    7  -26235.3609732901      3.08e-05  
    8  -26235.3609944420      1.08e-05  
    9  -26235.3609966485      2.00e-06  
   10  -26235.3609966957      1.24e-06  
   11  -26235.3609967322      3.56e-07  
   12  -26235.3609967350      9.05e-08  
   13  -26235.3609967334      3.49e-08  
   14  -26235.3609967375      7.62e-09  Convergence criterion met
 ---------------------------------------
 SCF time:   CPU 305.48s  wall 56.00s 
 SCF   energy in the final basis set =   -26235.3609967375
 Total energy in the final basis set =   -26235.3609967375

 --------------------------------------------------------------
             Orbital Energies (a.u.) and Symmetries
 --------------------------------------------------------------

 Alpha MOs, Restricted
 -- Occupied --                  
*******-1165.89-1165.89 -482.86 -482.86 -176.32 -176.32 -176.32
  1 A'    2 A'    3 A'    4 A'    5 A'    6 A'    7 A'    8 A'                 
-165.73 -165.72 -165.72 -165.72 -165.72 -165.72 -165.72 -165.72
  9 A'   10 A'    1 A"   11 A'   12 A'    2 A"   13 A'    3 A"                 
-165.72  -62.51  -62.51  -56.33  -56.33  -56.33  -56.33  -56.33
 14 A'   15 A'   16 A'   17 A'   18 A'    4 A"   19 A'    5 A"                 
-56.326 -35.819 -35.817 -35.815 -31.312 -31.311 -31.309 -31.306
 20 A'   21 A'   22 A'   23 A'   24 A'   25 A'   26 A'    6 A"                 
-31.305 -31.305 -31.304 -31.302 -31.302 -24.728 -22.963 -22.961
 27 A'    7 A"   28 A'    8 A"   29 A'   30 A'   31 A'    9 A"                 
-22.961 -22.961 -22.960 -22.960 -22.959 -22.958 -22.957 -22.957
 32 A'   33 A'   10 A"   34 A'   35 A'   11 A"   36 A'   37 A'                 
-22.956 -22.955 -22.955 -22.953 -22.953 -10.313 -10.284 -10.278
 12 A"   13 A"   38 A'   39 A'   14 A"   40 A'   41 A'   42 A'                 
-10.275 -10.273 -10.268  -8.720  -8.719  -6.552  -6.551  -6.538
 43 A'   44 A'   45 A'   46 A'   47 A'   48 A'   49 A'   15 A"                 
 -6.538  -6.538  -6.537  -6.368  -6.367  -6.365  -4.781  -4.780
 16 A"   50 A'   51 A'   52 A'   53 A'   54 A'   55 A'   56 A'                 
 -4.778  -4.766  -4.765  -4.764  -4.764  -4.762  -4.761  -2.663
 57 A'   17 A"   58 A'   18 A"   59 A'   19 A"   60 A'   61 A'                 
 -2.662  -2.659  -2.659  -2.658  -2.658  -2.647  -2.647  -2.647
 62 A'   20 A"   63 A'   21 A"   64 A'   65 A'   22 A"   66 A'                 
 -2.647  -2.047  -2.045  -2.043  -2.042  -2.041  -2.041  -2.040
 23 A"   67 A'   68 A'   69 A'   24 A"   70 A'   25 A"   71 A'                 
 -2.039  -2.038  -2.028  -2.028  -2.027  -2.027  -2.025  -2.025
 26 A"   72 A'   73 A'   27 A"   28 A"   74 A'   29 A"   75 A'                 
 -1.274  -0.935  -0.870  -0.820  -0.819  -0.754  -0.715  -0.689
 76 A'   77 A'   78 A'   79 A'   80 A'   81 A'   82 A'   83 A'                 
 -0.660  -0.628  -0.616  -0.564  -0.560  -0.516  -0.477  -0.455
 84 A'   85 A'   86 A'   87 A'   88 A'   30 A"   89 A'   90 A'                 
 -0.448  -0.438  -0.417  -0.392  -0.379  -0.375  -0.344  -0.336
 91 A'   31 A"   92 A'   93 A'   32 A"   94 A'   33 A"   95 A'                 
 -0.329  -0.324  -0.300  -0.294  -0.291  -0.279  -0.264  -0.260
 96 A'   34 A"   97 A'   35 A"   36 A"   98 A'   37 A"   38 A"                 
 -0.252
 99 A'                                                                         
 -- Virtual --                   
 -0.110  -0.072  -0.066  -0.062  -0.043  -0.026  -0.013   0.002
100 A'   39 A"  101 A'   40 A"  102 A'  103 A'  104 A'  105 A'                 
  0.025   0.029   0.044   0.047   0.050   0.053   0.066   0.069
106 A'  107 A'   41 A"  108 A'  109 A'   42 A"  110 A'  111 A'                 
  0.074   0.079   0.087   0.091   0.095   0.106   0.112   0.114
112 A'   43 A"   44 A"  113 A'   45 A"  114 A'  115 A'  116 A'                 
  0.118   0.128   0.132   0.136   0.140   0.158   0.167   0.176
 46 A"  117 A'   47 A"  118 A'   48 A"  119 A'  120 A'  121 A'                 
  0.177   0.186   0.189   0.193   0.193   0.198   0.204   0.214
122 A'  123 A'  124 A'  125 A'   49 A"  126 A'  127 A'  128 A'                 
  0.225   0.234   0.236   0.245   0.248   0.250   0.271   0.274
129 A'   50 A"  130 A'  131 A'   51 A"  132 A'   52 A"  133 A'                 
  0.286   0.300   0.306   0.308   0.345   0.365   0.368   0.374
134 A'  135 A'   53 A"  136 A'  137 A'  138 A'  139 A'   54 A"                 
  0.378   0.379   0.392   0.394   0.397   0.405   0.410   0.416
140 A'  141 A'   55 A"  142 A'   56 A"  143 A'  144 A'   57 A"                 
  0.416   0.431   0.431   0.433   0.457   0.459   0.465   0.468
145 A'   58 A"  146 A'   59 A"   60 A"  147 A'  148 A'   61 A"                 
  0.475   0.495   0.497   0.506   0.509   0.521   0.526   0.545
149 A'  150 A'  151 A'   62 A"  152 A'  153 A'   63 A"   64 A"                 
  0.546   0.551   0.557   0.566   0.585   0.586   0.594   0.600
154 A'   65 A"   66 A"  155 A'   67 A"  156 A'  157 A'  158 A'                 
  0.618   0.636   0.644   0.658   0.669   0.683   0.693   0.699
159 A'   68 A"  160 A'   69 A"  161 A'  162 A'  163 A'   70 A"                 
  0.699   0.721   0.736   0.751   0.760   0.774   0.790   0.817
164 A'  165 A'  166 A'  167 A'  168 A'  169 A'  170 A'  171 A'                 
  0.822   0.837   0.868   0.905   0.908   0.936   0.949   0.961
172 A'  173 A'   71 A"  174 A'  175 A'   72 A"  176 A'  177 A'                 
  1.005   1.034   1.065   1.075   1.080   1.087   1.109   1.159
178 A'  179 A'  180 A'   73 A"  181 A'  182 A'  183 A'   74 A"                 
  1.184   1.215   1.223   1.285   1.293   1.337   1.346   1.349
 75 A"   76 A"   77 A"  184 A'  185 A'   78 A"   79 A"  186 A'                 
  1.372   1.402   1.416   1.418   1.451   1.455   1.463   1.480
 80 A"  187 A'  188 A'   81 A"  189 A'  190 A'  191 A'  192 A'                 
  1.490   1.512   1.526   1.548   1.593   1.595   1.712   1.721
193 A'  194 A'  195 A'  196 A'  197 A'  198 A'   82 A"   83 A"                 
  1.743   1.764   1.807   1.812   1.840   1.846   1.892   2.002
199 A'  200 A'  201 A'  202 A'   84 A"   85 A"   86 A"  203 A'                 
  2.004   2.014   2.028   2.060   2.108   2.131   2.189   2.208
 87 A"  204 A'   88 A"  205 A'  206 A'  207 A'  208 A'  209 A'                 
  2.230   2.250   2.262   2.299   2.307   2.354   2.472   2.565
210 A'   89 A"  211 A'  212 A'  213 A'  214 A'  215 A'   90 A"                 
  2.681   2.712   2.769   2.805   2.819   2.884   2.933   3.022
 91 A"   92 A"  216 A'   93 A"   94 A"  217 A'  218 A'  219 A'                 
  3.035   3.064   3.127   3.157   3.364   3.386   3.613   3.741
 95 A"  220 A'  221 A'  222 A'  223 A'  224 A'  225 A'  226 A'                 
  3.753   3.801   3.871   3.942   3.958   3.961   3.964   3.973
 96 A"  227 A'  228 A'   97 A"   98 A"   99 A"  100 A"  229 A'                 
  3.984   3.990   3.994   4.015   4.019   4.027   4.028   4.041
101 A"  102 A"  103 A"  104 A"  230 A'  231 A'  105 A"  232 A'                 
  4.064   4.066   4.070   4.109   4.111   4.156   4.168   4.236
233 A'  234 A'  106 A"  235 A'  107 A"  236 A'  237 A'  238 A'                 
  4.247   4.273   4.284   4.305   4.392   4.401   4.430   4.471
239 A'  240 A'  241 A'  242 A'  243 A'  244 A'  245 A'  246 A'                 
  4.588   4.802   4.837   5.996   6.008   6.036   6.067   6.093
247 A'  248 A'  249 A'  108 A"  109 A"  110 A"  250 A'  251 A'                 
  6.117   6.156   6.159   6.194   6.301   6.439   6.675   6.732
252 A'  253 A'  254 A'  255 A'  111 A"  256 A'  257 A'  258 A'                 
  6.779   7.544   7.558   7.654   7.706   7.730   7.752  23.204
259 A'  112 A"  113 A"  260 A'  261 A'  262 A'  263 A'  264 A'                 
 23.759  23.768  23.923  23.929  24.025  27.847  27.887  27.963
265 A'  266 A'  267 A'  268 A'  269 A'  270 A'  271 A'  272 A'                 
 28.337  28.346  28.367  28.395  28.399  28.414  28.429  28.432
114 A"  115 A"  116 A"  273 A'  274 A'  275 A'  276 A'  277 A'                 
 28.461  28.521  28.527  28.530  28.538  28.541  28.552  28.553
278 A'  117 A"  118 A"  119 A"  279 A'  120 A"  121 A"  280 A'                 
 28.560  28.567  28.594  28.620  28.636  28.690  28.729  28.759
281 A'  122 A"  282 A'  283 A'  284 A'  285 A'  286 A'  287 A'                 
 47.946  48.026  66.770 127.880 127.886 127.903 127.928 127.940
288 A'  289 A'  290 A'  123 A"  124 A"  125 A"  291 A'  292 A'                 
127.952 127.971 127.974 127.990 151.645 151.679 151.747 289.741
293 A'  294 A'  295 A'  296 A'  297 A'  298 A'  299 A'  126 A"                 
289.754 289.851 289.904 289.952 289.9751020.7491020.8491901.808
127 A"  300 A'  301 A'  302 A'  303 A'  304 A'  305 A'  306 A'                 
*******1901.913
307 A'  308 A'                                                                 

 Beta MOs, Restricted
 -- Occupied --                  
*******-1165.89-1165.89 -482.86 -482.86 -176.32 -176.32 -176.32
  1 A'    2 A'    3 A'    4 A'    5 A'    6 A'    7 A'    8 A'                 
-165.73 -165.72 -165.72 -165.72 -165.72 -165.72 -165.72 -165.72
  9 A'   10 A'    1 A"   11 A'   12 A'    2 A"   13 A'    3 A"                 
-165.72  -62.51  -62.51  -56.33  -56.33  -56.33  -56.33  -56.33
 14 A'   15 A'   16 A'   17 A'   18 A'    4 A"   19 A'    5 A"                 
-56.326 -35.819 -35.817 -35.815 -31.312 -31.311 -31.309 -31.306
 20 A'   21 A'   22 A'   23 A'   24 A'   25 A'   26 A'    6 A"                 
-31.305 -31.305 -31.304 -31.302 -31.302 -24.728 -22.963 -22.961
 27 A'    7 A"   28 A'    8 A"   29 A'   30 A'   31 A'    9 A"                 
-22.961 -22.961 -22.960 -22.960 -22.959 -22.958 -22.957 -22.957
 32 A'   33 A'   10 A"   34 A'   35 A'   11 A"   36 A'   37 A'                 
-22.956 -22.955 -22.955 -22.953 -22.953 -10.313 -10.284 -10.278
 12 A"   13 A"   38 A'   39 A'   14 A"   40 A'   41 A'   42 A'                 
-10.275 -10.273 -10.268  -8.720  -8.719  -6.552  -6.551  -6.538
 43 A'   44 A'   45 A'   46 A'   47 A'   48 A'   49 A'   15 A"                 
 -6.538  -6.538  -6.537  -6.368  -6.367  -6.365  -4.781  -4.780
 16 A"   50 A'   51 A'   52 A'   53 A'   54 A'   55 A'   56 A'                 
 -4.778  -4.766  -4.765  -4.764  -4.764  -4.762  -4.761  -2.663
 57 A'   17 A"   58 A'   18 A"   59 A'   19 A"   60 A'   61 A'                 
 -2.662  -2.659  -2.659  -2.658  -2.658  -2.647  -2.647  -2.647
 62 A'   20 A"   63 A'   21 A"   64 A'   65 A'   22 A"   66 A'                 
 -2.647  -2.047  -2.045  -2.043  -2.042  -2.041  -2.041  -2.040
 23 A"   67 A'   68 A'   69 A'   24 A"   70 A'   25 A"   71 A'                 
 -2.039  -2.038  -2.028  -2.028  -2.027  -2.027  -2.025  -2.025
 26 A"   72 A'   73 A'   27 A"   28 A"   74 A'   29 A"   75 A'                 
 -1.274  -0.935  -0.870  -0.820  -0.819  -0.754  -0.715  -0.689
 76 A'   77 A'   78 A'   79 A'   80 A'   81 A'   82 A'   83 A'                 
 -0.660  -0.628  -0.616  -0.564  -0.560  -0.516  -0.477  -0.455
 84 A'   85 A'   86 A'   87 A'   88 A'   30 A"   89 A'   90 A'                 
 -0.448  -0.438  -0.417  -0.392  -0.379  -0.375  -0.344  -0.336
 91 A'   31 A"   92 A'   93 A'   32 A"   94 A'   33 A"   95 A'                 
 -0.329  -0.324  -0.300  -0.294  -0.291  -0.279  -0.264  -0.260
 96 A'   34 A"   97 A'   35 A"   36 A"   98 A'   37 A"   38 A"                 
 -0.252
 99 A'                                                                         
 -- Virtual --                   
 -0.110  -0.072  -0.066  -0.062  -0.043  -0.026  -0.013   0.002
100 A'   39 A"  101 A'   40 A"  102 A'  103 A'  104 A'  105 A'                 
  0.025   0.029   0.044   0.047   0.050   0.053   0.066   0.069
106 A'  107 A'   41 A"  108 A'  109 A'   42 A"  110 A'  111 A'                 
  0.074   0.079   0.087   0.091   0.095   0.106   0.112   0.114
112 A'   43 A"   44 A"  113 A'   45 A"  114 A'  115 A'  116 A'                 
  0.118   0.128   0.132   0.136   0.140   0.158   0.167   0.176
 46 A"  117 A'   47 A"  118 A'   48 A"  119 A'  120 A'  121 A'                 
  0.177   0.186   0.189   0.193   0.193   0.198   0.204   0.214
122 A'  123 A'  124 A'  125 A'   49 A"  126 A'  127 A'  128 A'                 
  0.225   0.234   0.236   0.245   0.248   0.250   0.271   0.274
129 A'   50 A"  130 A'  131 A'   51 A"  132 A'   52 A"  133 A'                 
  0.286   0.300   0.306   0.308   0.345   0.365   0.368   0.374
134 A'  135 A'   53 A"  136 A'  137 A'  138 A'  139 A'   54 A"                 
  0.378   0.379   0.392   0.394   0.397   0.405   0.410   0.416
140 A'  141 A'   55 A"  142 A'   56 A"  143 A'  144 A'   57 A"                 
  0.416   0.431   0.431   0.433   0.457   0.459   0.465   0.468
145 A'   58 A"  146 A'   59 A"   60 A"  147 A'  148 A'   61 A"                 
  0.475   0.495   0.497   0.506   0.509   0.521   0.526   0.545
149 A'  150 A'  151 A'   62 A"  152 A'  153 A'   63 A"   64 A"                 
  0.546   0.551   0.557   0.566   0.585   0.586   0.594   0.600
154 A'   65 A"   66 A"  155 A'   67 A"  156 A'  157 A'  158 A'                 
  0.618   0.636   0.644   0.658   0.669   0.683   0.693   0.699
159 A'   68 A"  160 A'   69 A"  161 A'  162 A'  163 A'   70 A"                 
  0.699   0.721   0.736   0.751   0.760   0.774   0.790   0.817
164 A'  165 A'  166 A'  167 A'  168 A'  169 A'  170 A'  171 A'                 
  0.822   0.837   0.868   0.905   0.908   0.936   0.949   0.961
172 A'  173 A'   71 A"  174 A'  175 A'   72 A"  176 A'  177 A'                 
  1.005   1.034   1.065   1.075   1.080   1.087   1.109   1.159
178 A'  179 A'  180 A'   73 A"  181 A'  182 A'  183 A'   74 A"                 
  1.184   1.215   1.223   1.285   1.293   1.337   1.346   1.349
 75 A"   76 A"   77 A"  184 A'  185 A'   78 A"   79 A"  186 A'                 
  1.372   1.402   1.416   1.418   1.451   1.455   1.463   1.480
 80 A"  187 A'  188 A'   81 A"  189 A'  190 A'  191 A'  192 A'                 
  1.490   1.512   1.526   1.548   1.593   1.595   1.712   1.721
193 A'  194 A'  195 A'  196 A'  197 A'  198 A'   82 A"   83 A"                 
  1.743   1.764   1.807   1.812   1.840   1.846   1.892   2.002
199 A'  200 A'  201 A'  202 A'   84 A"   85 A"   86 A"  203 A'                 
  2.004   2.014   2.028   2.060   2.108   2.131   2.189   2.208
 87 A"  204 A'   88 A"  205 A'  206 A'  207 A'  208 A'  209 A'                 
  2.230   2.250   2.262   2.299   2.307   2.354   2.472   2.565
210 A'   89 A"  211 A'  212 A'  213 A'  214 A'  215 A'   90 A"                 
  2.681   2.712   2.769   2.805   2.819   2.884   2.933   3.022
 91 A"   92 A"  216 A'   93 A"   94 A"  217 A'  218 A'  219 A'                 
  3.035   3.064   3.127   3.157   3.364   3.386   3.613   3.741
 95 A"  220 A'  221 A'  222 A'  223 A'  224 A'  225 A'  226 A'                 
  3.753   3.801   3.871   3.942   3.958   3.961   3.964   3.973
 96 A"  227 A'  228 A'   97 A"   98 A"   99 A"  100 A"  229 A'                 
  3.984   3.990   3.994   4.015   4.019   4.027   4.028   4.041
101 A"  102 A"  103 A"  104 A"  230 A'  231 A'  105 A"  232 A'                 
  4.064   4.066   4.070   4.109   4.111   4.156   4.168   4.236
233 A'  234 A'  106 A"  235 A'  107 A"  236 A'  237 A'  238 A'                 
  4.247   4.273   4.284   4.305   4.392   4.401   4.430   4.471
239 A'  240 A'  241 A'  242 A'  243 A'  244 A'  245 A'  246 A'                 
  4.588   4.802   4.837   5.996   6.008   6.036   6.067   6.093
247 A'  248 A'  249 A'  108 A"  109 A"  110 A"  250 A'  251 A'                 
  6.117   6.156   6.159   6.194   6.301   6.439   6.675   6.732
252 A'  253 A'  254 A'  255 A'  111 A"  256 A'  257 A'  258 A'                 
  6.779   7.544   7.558   7.654   7.706   7.730   7.752  23.204
259 A'  112 A"  113 A"  260 A'  261 A'  262 A'  263 A'  264 A'                 
 23.759  23.768  23.923  23.929  24.025  27.847  27.887  27.963
265 A'  266 A'  267 A'  268 A'  269 A'  270 A'  271 A'  272 A'                 
 28.337  28.346  28.367  28.395  28.399  28.414  28.429  28.432
114 A"  115 A"  116 A"  273 A'  274 A'  275 A'  276 A'  277 A'                 
 28.461  28.521  28.527  28.530  28.538  28.541  28.552  28.553
278 A'  117 A"  118 A"  119 A"  279 A'  120 A"  121 A"  280 A'                 
 28.560  28.567  28.594  28.620  28.636  28.690  28.729  28.759
281 A'  122 A"  282 A'  283 A'  284 A'  285 A'  286 A'  287 A'                 
 47.946  48.026  66.770 127.880 127.886 127.903 127.928 127.940
288 A'  289 A'  290 A'  123 A"  124 A"  125 A"  291 A'  292 A'                 
127.952 127.971 127.974 127.990 151.645 151.679 151.747 289.741
293 A'  294 A'  295 A'  296 A'  297 A'  298 A'  299 A'  126 A"                 
289.754 289.851 289.904 289.952 289.9751020.7491020.8491901.808
127 A"  300 A'  301 A'  302 A'  303 A'  304 A'  305 A'  306 A'                 
*******1901.913
307 A'  308 A'                                                                 
 --------------------------------------------------------------

          Ground-State Mulliken Net Atomic Charges

     Atom                 Charge (a.u.)
  ----------------------------------------
      1 C                    -0.580234
      2 C                     0.509605
      3 C                     0.030980
      4 C                    -0.416183
      5 C                     0.353712
      6 C                     0.258346
      7 F                    -0.081130
      8 Br                   -0.144237
      9 I                     0.107617
     10 I                     0.103522
     11 Br                   -0.245968
     12 I                     0.103969
  ----------------------------------------
  Sum of atomic charges =     0.000000

 -----------------------------------------------------------------
                    Cartesian Multipole Moments
 -----------------------------------------------------------------
    Charge (ESU x 10^10)
                -0.0000
    Dipole Moment (Debye)
         X      -0.3433      Y       0.7300      Z      -0.0000
       Tot       0.8067
    Quadrupole Moments (Debye-Ang)
        XX    -151.3529     XY       1.2594     YY    -158.7896
        XZ      -0.0000     YZ      -0.0000     ZZ    -162.0699
    Octopole Moments (Debye-Ang^2)
       XXX      -3.6629    XXY       8.3112    XYY     -20.2602
       YYY      44.4213    XXZ       0.0000    XYZ      -0.0000
       YYZ       0.0000    XZZ      -2.5170    YZZ       4.8865
       ZZZ      -0.0000
    Hexadecapole Moments (Debye-Ang^3)
      XXXX   -5247.9573   XXXY      -0.0832   XXYY   -1533.1933
      XYYY      69.2435   YYYY   -3646.7816   XXXZ       0.0000
      XXYZ      -0.0000   XYYZ      -0.0000   YYYZ      -0.0000
      XXZZ   -1007.5168   XYZZ       4.5595   YYZZ    -683.5152
      XZZZ      -0.0000   YZZZ      -0.0000   ZZZZ    -209.8850
 -----------------------------------------------------------------
 Calculating MO derivatives via CPSCF
    1     0    39    0.0209917  
    2     0    39    0.0070766  
    3     0    39    0.0013661  
    4     0    39    0.0002244  
    5    23    16    0.0000322  
    6    37     2    0.0000020  
    7    39     0    0.0000001  Converged
 Time for AOints: 388.8 s (CPU) 65.3 s (wall)
 ------------------------------------------------------------------------------
                     AOints        : Timing summary (seconds)
 ------------------------------------------------------------------------------
     job step          cpu (% of tot)      sys (% of tot)     wall (% of tot)
 ------------------------------------------------------------------------------
  AOints            0.3888E+03 ( 8.6)   0.1600E-04 ( 5.2)   0.6530E+02 ( 8.4)
 ------------------------------------------------------------------------------
   Grand Totals     0.4523E+04          0.3100E-03          0.7798E+03
 ------------------------------------------------------------------------------
 Polarizability Matrix (a.u.)
            1           2           3
    1-272.6314082  -3.4983490  -0.0000000
    2  -3.4983490-235.2005661  -0.0000000
    3  -0.0000000  -0.0000000-115.2758017
 Calculating analytic Hessian of the SCF energy

 Direct stationary perturbation theory relativistic correction:

 rels  =     324.545299031711
 relv  =   -1091.031881042616
 rel2e =     156.050948771363
 E_rel =    -610.435633239542

 Hessian of the SCF Energy
            1           2           3           4           5           6
    1   0.6576045   0.0043547   0.0000000  -0.3069109  -0.0373957   0.0000000
    2   0.0043547   0.6597547   0.0000000   0.0381126  -0.0918383   0.0000000
    3   0.0000000   0.0000000   0.1367425  -0.0000000   0.0000000  -0.0571209
    4  -0.3069109   0.0381126  -0.0000000   0.5824574  -0.0509715  -0.0000000
    5  -0.0373957  -0.0918383   0.0000000  -0.0509715   0.5176424   0.0000000
    6   0.0000000   0.0000000  -0.0571209  -0.0000000   0.0000000   0.0946940
    7  -0.0211235   0.0264841   0.0000000  -0.1352915   0.1051998   0.0000000
    8   0.0834056   0.0269332  -0.0000000   0.0608210  -0.2475615   0.0000000
    9  -0.0000000  -0.0000000  -0.0007640  -0.0000000  -0.0000000  -0.0430423
   10  -0.0562813  -0.0278047  -0.0000000   0.0561138  -0.0299180  -0.0000000
   11  -0.0277616  -0.0149805   0.0000000   0.0209758  -0.0538243  -0.0000000
   12  -0.0000000  -0.0000000   0.0052752  -0.0000000  -0.0000000  -0.0011858
   13   0.0646560   0.0218206  -0.0000000  -0.0491087   0.0285606  -0.0000000
   14  -0.0334725  -0.0566791  -0.0000000   0.0302090  -0.0176659  -0.0000000
   15  -0.0000000  -0.0000000  -0.0028511   0.0000000   0.0000000   0.0059424
   16  -0.1708931  -0.1379298  -0.0000000  -0.0317865  -0.0166386   0.0000000
   17  -0.0703279  -0.2383936  -0.0000000  -0.0744637   0.0315590  -0.0000000
   18   0.0000000  -0.0000000  -0.0548292   0.0000000  -0.0000000   0.0059104
   19  -0.1197724   0.0996067  -0.0000000  -0.0300866   0.0502866   0.0000000
   20   0.1014539  -0.2661005  -0.0000000   0.0153399  -0.0206615  -0.0000000
   21  -0.0000000  -0.0000000  -0.0407715  -0.0000000   0.0000000   0.0070321
   22  -0.0172640  -0.0312642   0.0000000  -0.0606563  -0.0491852  -0.0000000
   23  -0.0129445  -0.0206844  -0.0000000  -0.0512701  -0.1153318   0.0000000
   24  -0.0000000  -0.0000000   0.0046191  -0.0000000   0.0000000  -0.0179183
   25   0.0034813   0.0026199  -0.0000000  -0.0282166   0.0046287  -0.0000000
   26  -0.0002475  -0.0021105   0.0000000   0.0156848  -0.0008699  -0.0000000
   27  -0.0000000  -0.0000000   0.0030531   0.0000000   0.0000000   0.0014734
   28  -0.0003456  -0.0003727   0.0000000   0.0001076  -0.0012700   0.0000000
   29  -0.0002374   0.0001292  -0.0000000  -0.0030406   0.0001460   0.0000000
   30  -0.0000000   0.0000000  -0.0008294   0.0000000   0.0000000   0.0030120
   31   0.0002745   0.0016570  -0.0000000  -0.0004007   0.0000214  -0.0000000
   32   0.0048141   0.0004112  -0.0000000  -0.0009217  -0.0001071  -0.0000000
   33  -0.0000000  -0.0000000   0.0038208   0.0000000  -0.0000000  -0.0011146
   34  -0.0334245   0.0027167   0.0000000   0.0037801  -0.0033183   0.0000000
   35  -0.0116403   0.0035587   0.0000000  -0.0004754  -0.0014876   0.0000000
   36  -0.0000000  -0.0000000   0.0036553   0.0000000   0.0000000   0.0023177
            7           8           9          10          11          12
    1  -0.0211235   0.0834056  -0.0000000  -0.0562813  -0.0277616  -0.0000000
    2   0.0264841   0.0269332  -0.0000000  -0.0278047  -0.0149805  -0.0000000
    3   0.0000000  -0.0000000  -0.0007640  -0.0000000   0.0000000   0.0052752
    4  -0.1352915   0.0608210  -0.0000000   0.0561138   0.0209758  -0.0000000
    5   0.1051998  -0.2475615  -0.0000000  -0.0299180  -0.0538243  -0.0000000
    6   0.0000000   0.0000000  -0.0430423  -0.0000000  -0.0000000  -0.0011858
    7   0.4023952  -0.0022679   0.0000000  -0.1403351  -0.1028862  -0.0000000
    8  -0.0022679   0.5559721   0.0000000  -0.0629994  -0.2165260  -0.0000000
    9   0.0000000   0.0000000   0.0923495   0.0000000  -0.0000000  -0.0389332
   10  -0.1403351  -0.0629994   0.0000000   0.5056469   0.0637208   0.0000000
   11  -0.1028862  -0.2165260  -0.0000000   0.0637208   0.4265749   0.0000000
   12  -0.0000000  -0.0000000  -0.0389332   0.0000000   0.0000000   0.0855185
   13  -0.0316596  -0.0723387  -0.0000000  -0.2724053   0.0346604   0.0000000
   14  -0.0171531   0.0309503  -0.0000000  -0.0122900  -0.0877263  -0.0000000
   15  -0.0000000  -0.0000000  -0.0027609  -0.0000000  -0.0000000  -0.0419888
   16   0.0000403  -0.0049146   0.0000000  -0.0210951   0.0234284  -0.0000000
   17  -0.0038110  -0.0639265   0.0000000   0.0763811   0.0216714   0.0000000
   18   0.0000000  -0.0000000   0.0052579  -0.0000000   0.0000000   0.0015518
   19  -0.0039283  -0.0055438   0.0000000   0.0020011   0.0014454  -0.0000000
   20  -0.0012144   0.0005867   0.0000000   0.0015604  -0.0004305  -0.0000000
   21  -0.0000000  -0.0000000   0.0051120   0.0000000  -0.0000000  -0.0011675
   22   0.0024615   0.0001553  -0.0000000  -0.0004366   0.0012417   0.0000000
   23  -0.0138848  -0.0303549   0.0000000   0.0029742  -0.0001776  -0.0000000
   24   0.0000000  -0.0000000   0.0008328   0.0000000  -0.0000000   0.0035046
   25  -0.0710372   0.0006812   0.0000000  -0.0266244  -0.0036243   0.0000000
   26  -0.0001415  -0.0289876  -0.0000000  -0.0133888  -0.0000464   0.0000000
   27  -0.0000000   0.0000000  -0.0212353   0.0000000  -0.0000000   0.0003535
   28   0.0014189  -0.0003941   0.0000000  -0.0279543   0.0126339  -0.0000000
   29   0.0095084  -0.0285214   0.0000000   0.0133143  -0.0611711  -0.0000000
   30   0.0000000   0.0000000   0.0002179  -0.0000000  -0.0000000  -0.0168436
   31  -0.0021442   0.0025260  -0.0000000  -0.0206645  -0.0256650   0.0000000
   32   0.0001119   0.0017880   0.0000000  -0.0115596  -0.0113498  -0.0000000
   33  -0.0000000  -0.0000000   0.0036250  -0.0000000   0.0000000   0.0013779
   34  -0.0007967   0.0008691  -0.0000000   0.0020333   0.0018299  -0.0000000
   35   0.0000536  -0.0003525  -0.0000000   0.0000101  -0.0020140  -0.0000000
   36   0.0000000   0.0000000  -0.0006594  -0.0000000  -0.0000000   0.0025374
           13          14          15          16          17          18
    1   0.0646560  -0.0334725  -0.0000000  -0.1708931  -0.0703279   0.0000000
    2   0.0218206  -0.0566791  -0.0000000  -0.1379298  -0.2383936  -0.0000000
    3  -0.0000000  -0.0000000  -0.0028511  -0.0000000  -0.0000000  -0.0548292
    4  -0.0491087   0.0302090   0.0000000  -0.0317865  -0.0744637   0.0000000
    5   0.0285606  -0.0176659   0.0000000  -0.0166386   0.0315590  -0.0000000
    6  -0.0000000  -0.0000000   0.0059424   0.0000000  -0.0000000   0.0059104
    7  -0.0316596  -0.0171531  -0.0000000   0.0000403  -0.0038110   0.0000000
    8  -0.0723387   0.0309503  -0.0000000  -0.0049146  -0.0639265  -0.0000000
    9  -0.0000000  -0.0000000  -0.0027609   0.0000000   0.0000000   0.0052579
   10  -0.2724053  -0.0122900  -0.0000000  -0.0210951   0.0763811  -0.0000000
   11   0.0346604  -0.0877263  -0.0000000   0.0234284   0.0216714   0.0000000
   12   0.0000000  -0.0000000  -0.0419888  -0.0000000   0.0000000   0.0015518
   13   0.5215916  -0.0447483   0.0000000  -0.1337687   0.0602104  -0.0000000
   14  -0.0447483   0.4993626   0.0000000   0.1046197  -0.2469111   0.0000000
   15   0.0000000   0.0000000   0.0955774  -0.0000000   0.0000000  -0.0446249
   16  -0.1337687   0.1046197  -0.0000000   0.4180311   0.0260024   0.0000000
   17   0.0602104  -0.2469111   0.0000000   0.0260024   0.5993975  -0.0000000
   18  -0.0000000   0.0000000  -0.0446249   0.0000000  -0.0000000   0.0892063
   19  -0.0043985  -0.0008363   0.0000000   0.0094019  -0.0117701  -0.0000000
   20  -0.0051056   0.0010089   0.0000000   0.0223180  -0.0575407   0.0000000
   21   0.0000000  -0.0000000   0.0056360  -0.0000000   0.0000000   0.0058778
   22   0.0003326  -0.0005427  -0.0000000  -0.0020513   0.0037478   0.0000000
   23   0.0004961  -0.0010329  -0.0000000   0.0004930   0.0036295  -0.0000000
   24   0.0000000   0.0000000  -0.0008933  -0.0000000  -0.0000000   0.0028922
   25   0.0019240  -0.0024593   0.0000000  -0.0008827  -0.0003980   0.0000000
   26  -0.0004930  -0.0015171   0.0000000   0.0000674  -0.0002461   0.0000000
   27  -0.0000000   0.0000000   0.0030415  -0.0000000  -0.0000000  -0.0009402
   28  -0.0130425   0.0209794  -0.0000000  -0.0022616  -0.0016598  -0.0000000
   29   0.0103617  -0.0143275  -0.0000000   0.0004316   0.0022249  -0.0000000
   30   0.0000000   0.0000000   0.0009701   0.0000000  -0.0000000   0.0027813
   31  -0.0616126  -0.0495080   0.0000000   0.0006367  -0.0032702  -0.0000000
   32  -0.0488843  -0.1038485  -0.0000000  -0.0182487  -0.0350880   0.0000000
   33   0.0000000  -0.0000000  -0.0190198  -0.0000000   0.0000000   0.0019723
   34  -0.0225083   0.0052018   0.0000000  -0.0653707  -0.0006404  -0.0000000
   35   0.0154599  -0.0016137  -0.0000000   0.0003711  -0.0163751   0.0000000
   36  -0.0000000   0.0000000   0.0009713   0.0000000  -0.0000000  -0.0150556
           19          20          21          22          23          24
    1  -0.1197724   0.1014539  -0.0000000  -0.0172640  -0.0129445  -0.0000000
    2   0.0996067  -0.2661005  -0.0000000  -0.0312642  -0.0206844  -0.0000000
    3  -0.0000000  -0.0000000  -0.0407715   0.0000000  -0.0000000   0.0046191
    4  -0.0300866   0.0153399  -0.0000000  -0.0606563  -0.0512701  -0.0000000
    5   0.0502866  -0.0206615   0.0000000  -0.0491852  -0.1153318   0.0000000
    6   0.0000000  -0.0000000   0.0070321  -0.0000000   0.0000000  -0.0179183
    7  -0.0039283  -0.0012144  -0.0000000   0.0024615  -0.0138848   0.0000000
    8  -0.0055438   0.0005867  -0.0000000   0.0001553  -0.0303549  -0.0000000
    9   0.0000000   0.0000000   0.0051120  -0.0000000   0.0000000   0.0008328
   10   0.0020011   0.0015604   0.0000000  -0.0004366   0.0029742   0.0000000
   11   0.0014454  -0.0004305  -0.0000000   0.0012417  -0.0001776  -0.0000000
   12  -0.0000000  -0.0000000  -0.0011675   0.0000000  -0.0000000   0.0035046
   13  -0.0043985  -0.0051056   0.0000000   0.0003326   0.0004961   0.0000000
   14  -0.0008363   0.0010089  -0.0000000  -0.0005427  -0.0010329   0.0000000
   15   0.0000000   0.0000000   0.0056360  -0.0000000  -0.0000000  -0.0008933
   16   0.0094019   0.0223180  -0.0000000  -0.0020513   0.0004930  -0.0000000
   17  -0.0117701  -0.0575407   0.0000000   0.0037478   0.0036295  -0.0000000
   18  -0.0000000   0.0000000   0.0058778   0.0000000  -0.0000000   0.0028922
   19   0.1541741  -0.1304802   0.0000000  -0.0048390   0.0021239   0.0000000
   20  -0.1304802   0.3446398   0.0000000  -0.0037836   0.0039715   0.0000000
   21   0.0000000   0.0000000   0.0214495  -0.0000000   0.0000000  -0.0018115
   22  -0.0048390  -0.0037836  -0.0000000   0.0860597   0.0709019  -0.0000000
   23   0.0021239   0.0039715   0.0000000   0.0709019   0.1687460   0.0000000
   24   0.0000000   0.0000000  -0.0018115  -0.0000000   0.0000000   0.0084834
   25  -0.0010327   0.0002419   0.0000000  -0.0026876   0.0024887  -0.0000000
   26   0.0011601  -0.0001736   0.0000000   0.0093871  -0.0071977   0.0000000
   27   0.0000000  -0.0000000   0.0001079  -0.0000000   0.0000000   0.0001242
   28  -0.0002360   0.0006877   0.0000000   0.0001501  -0.0004868  -0.0000000
   29   0.0007073  -0.0012195   0.0000000   0.0004232  -0.0005803   0.0000000
   30  -0.0000000  -0.0000000  -0.0000953  -0.0000000   0.0000000   0.0001942
   31   0.0004709   0.0000978   0.0000000  -0.0002131  -0.0005912   0.0000000
   32  -0.0006806  -0.0017375   0.0000000  -0.0004345  -0.0007394  -0.0000000
   33   0.0000000   0.0000000   0.0001518   0.0000000   0.0000000  -0.0000852
   34  -0.0017543  -0.0011158  -0.0000000  -0.0008561  -0.0003002   0.0000000
   35  -0.0060190  -0.0023432   0.0000000  -0.0006466  -0.0002479   0.0000000
   36  -0.0000000  -0.0000000  -0.0015213  -0.0000000  -0.0000000   0.0000576
           25          26          27          28          29          30
    1   0.0034813  -0.0002475  -0.0000000  -0.0003456  -0.0002374  -0.0000000
    2   0.0026199  -0.0021105  -0.0000000  -0.0003727   0.0001292   0.0000000
    3  -0.0000000   0.0000000   0.0030531   0.0000000  -0.0000000  -0.0008294
    4  -0.0282166   0.0156848   0.0000000   0.0001076  -0.0030406   0.0000000
    5   0.0046287  -0.0008699   0.0000000  -0.0012700   0.0001460   0.0000000
    6  -0.0000000  -0.0000000   0.0014734   0.0000000   0.0000000   0.0030120
    7  -0.0710372  -0.0001415  -0.0000000   0.0014189   0.0095084   0.0000000
    8   0.0006812  -0.0289876   0.0000000  -0.0003941  -0.0285214   0.0000000
    9   0.0000000  -0.0000000  -0.0212353   0.0000000   0.0000000   0.0002179
   10  -0.0266244  -0.0133888   0.0000000  -0.0279543   0.0133143  -0.0000000
   11  -0.0036243  -0.0000464  -0.0000000   0.0126339  -0.0611711  -0.0000000
   12   0.0000000   0.0000000   0.0003535  -0.0000000  -0.0000000  -0.0168436
   13   0.0019240  -0.0004930  -0.0000000  -0.0130425   0.0103617   0.0000000
   14  -0.0024593  -0.0015171   0.0000000   0.0209794  -0.0143275   0.0000000
   15   0.0000000   0.0000000   0.0030415  -0.0000000  -0.0000000   0.0009701
   16  -0.0008827   0.0000674  -0.0000000  -0.0022616   0.0004316   0.0000000
   17  -0.0003980  -0.0002461  -0.0000000  -0.0016598   0.0022249  -0.0000000
   18   0.0000000   0.0000000  -0.0009402  -0.0000000  -0.0000000   0.0027813
   19  -0.0010327   0.0011601   0.0000000  -0.0002360   0.0007073  -0.0000000
   20   0.0002419  -0.0001736  -0.0000000   0.0006877  -0.0012195  -0.0000000
   21   0.0000000   0.0000000   0.0001079   0.0000000   0.0000000  -0.0000953
   22  -0.0026876   0.0093871  -0.0000000   0.0001501   0.0004232  -0.0000000
   23   0.0024887  -0.0071977   0.0000000  -0.0004868  -0.0005803   0.0000000
   24  -0.0000000   0.0000000   0.0001242  -0.0000000   0.0000000   0.0001942
   25   0.1290168  -0.0008124   0.0000000  -0.0030863  -0.0035460  -0.0000000
   26  -0.0008124   0.0510028  -0.0000000  -0.0104313  -0.0098288   0.0000000
   27   0.0000000  -0.0000000   0.0131298  -0.0000000  -0.0000000   0.0008063
   28  -0.0030863  -0.0104313  -0.0000000   0.0590072  -0.0262783   0.0000000
   29  -0.0035460  -0.0098288  -0.0000000  -0.0262783   0.1120712   0.0000000
   30  -0.0000000   0.0000000   0.0008063   0.0000000   0.0000000   0.0091249
   31  -0.0004675  -0.0007789   0.0000000  -0.0134824  -0.0014741   0.0000000
   32   0.0001163  -0.0000245  -0.0000000   0.0058973   0.0011586  -0.0000000
   33  -0.0000000   0.0000000   0.0001286   0.0000000  -0.0000000   0.0004971
   34  -0.0003870  -0.0000061   0.0000000  -0.0002748  -0.0001704  -0.0000000
   35   0.0000634  -0.0000004   0.0000000   0.0006946  -0.0000813  -0.0000000
   36  -0.0000000  -0.0000000  -0.0000429  -0.0000000  -0.0000000   0.0001646
           31          32          33          34          35          36
    1   0.0002745   0.0048141  -0.0000000  -0.0334245  -0.0116403  -0.0000000
    2   0.0016570   0.0004112  -0.0000000   0.0027167   0.0035587  -0.0000000
    3  -0.0000000  -0.0000000   0.0038208   0.0000000   0.0000000   0.0036553
    4  -0.0004007  -0.0009217   0.0000000   0.0037801  -0.0004754   0.0000000
    5   0.0000214  -0.0001071  -0.0000000  -0.0033183  -0.0014876   0.0000000
    6  -0.0000000  -0.0000000  -0.0011146   0.0000000   0.0000000   0.0023177
    7  -0.0021442   0.0001119  -0.0000000  -0.0007967   0.0000536   0.0000000
    8   0.0025260   0.0017880  -0.0000000   0.0008691  -0.0003525   0.0000000
    9  -0.0000000   0.0000000   0.0036250  -0.0000000  -0.0000000  -0.0006594
   10  -0.0206645  -0.0115596  -0.0000000   0.0020333   0.0000101  -0.0000000
   11  -0.0256650  -0.0113498   0.0000000   0.0018299  -0.0020140  -0.0000000
   12   0.0000000  -0.0000000   0.0013779  -0.0000000  -0.0000000   0.0025374
   13  -0.0616126  -0.0488843   0.0000000  -0.0225083   0.0154599  -0.0000000
   14  -0.0495080  -0.1038485  -0.0000000   0.0052018  -0.0016137   0.0000000
   15   0.0000000  -0.0000000  -0.0190198   0.0000000  -0.0000000   0.0009713
   16   0.0006367  -0.0182487  -0.0000000  -0.0653707   0.0003711   0.0000000
   17  -0.0032702  -0.0350880   0.0000000  -0.0006404  -0.0163751  -0.0000000
   18  -0.0000000   0.0000000   0.0019723  -0.0000000   0.0000000  -0.0150556
   19   0.0004709  -0.0006806   0.0000000  -0.0017543  -0.0060190  -0.0000000
   20   0.0000978  -0.0017375   0.0000000  -0.0011158  -0.0023432  -0.0000000
   21   0.0000000   0.0000000   0.0001518  -0.0000000   0.0000000  -0.0015213
   22  -0.0002131  -0.0004345   0.0000000  -0.0008561  -0.0006466  -0.0000000
   23  -0.0005912  -0.0007394   0.0000000  -0.0003002  -0.0002479  -0.0000000
   24   0.0000000  -0.0000000  -0.0000852   0.0000000   0.0000000   0.0000576
   25  -0.0004675   0.0001163  -0.0000000  -0.0003870   0.0000634  -0.0000000
   26  -0.0007789  -0.0000245   0.0000000  -0.0000061  -0.0000004  -0.0000000
   27   0.0000000  -0.0000000   0.0001286   0.0000000   0.0000000  -0.0000429
   28  -0.0134824   0.0058973   0.0000000  -0.0002748   0.0006946  -0.0000000
   29  -0.0014741   0.0011586  -0.0000000  -0.0001704  -0.0000813  -0.0000000
   30   0.0000000  -0.0000000   0.0004971  -0.0000000  -0.0000000   0.0001646
   31   0.0992266   0.0681236   0.0000000  -0.0016236   0.0088614  -0.0000000
   32   0.0681236   0.1577487   0.0000000   0.0016661  -0.0082119  -0.0000000
   33   0.0000000   0.0000000   0.0084537   0.0000000  -0.0000000   0.0001924
   34  -0.0016236   0.0016661   0.0000000   0.1211824  -0.0067326  -0.0000000
   35   0.0088614  -0.0082119  -0.0000000  -0.0067326   0.0291688  -0.0000000
   36  -0.0000000  -0.0000000   0.0001924  -0.0000000  -0.0000000   0.0073829
 **********************************************************************
 **                                                                  **
 **                       VIBRATIONAL ANALYSIS                       **
 **                       --------------------                       **
 **                                                                  **
 **        VIBRATIONAL FREQUENCIES (CM**-1) AND NORMAL MODES         **
 **     FORCE CONSTANTS (mDYN/ANGSTROM) AND REDUCED MASSES (AMU)     **
 **                  INFRARED INTENSITIES (KM/MOL)                   **
 **                                                                  **
 **********************************************************************


 Mode:                 1                      2                      3
 Frequency:        35.36                  39.23                  79.79
 Force Cnst:      0.0628                 0.0827                 0.0764
 Red. Mass:      85.2273                91.1624                20.3606
 IR Active:          YES                    YES                    YES
 IR Intens:        0.000                  0.005                  0.218
 Raman Active:       YES                    YES                    YES
               X      Y      Z        X      Y      Z        X      Y      Z
 C          0.000  0.000 -0.034    0.000  0.000 -0.181   -0.000 -0.000  0.435
 C          0.000 -0.000  0.077    0.000  0.000 -0.141   -0.000 -0.000  0.191
 C          0.000 -0.000 -0.003   -0.000 -0.000  0.069    0.000  0.000  0.078
 C         -0.000  0.000  0.015   -0.000 -0.000 -0.024    0.000 -0.000  0.085
 C         -0.000 -0.000  0.171   -0.000 -0.000  0.035    0.000 -0.000  0.118
 C          0.000 -0.000 -0.013    0.000  0.000 -0.005   -0.000 -0.000  0.250
 F          0.000 -0.000 -0.132    0.000  0.000 -0.378   -0.000 -0.000  0.797
 Br         0.000 -0.000  0.371    0.000  0.000 -0.492   -0.000 -0.000 -0.185
 I         -0.000  0.000 -0.095   -0.000  0.000  0.544    0.000 -0.000  0.008
 I          0.000  0.000 -0.266    0.000  0.000 -0.442    0.000 -0.000 -0.021
 Br        -0.000 -0.000  0.777   -0.000 -0.000  0.199    0.000 -0.000  0.023
 I          0.000  0.000 -0.353    0.000 -0.000  0.159   -0.000  0.000 -0.116
 TransDip   0.000 -0.000 -0.000    0.000  0.000  0.002   -0.000  0.000 -0.015

 Mode:                 4                      5                      6
 Frequency:        98.62                 117.53                 128.09
 Force Cnst:      0.4232                 0.8157                 0.8387
 Red. Mass:      73.8571               100.2392                86.7529
 IR Active:          YES                    YES                    YES
 IR Intens:        0.453                  0.204                  0.233
 Raman Active:       YES                    YES                    YES
               X      Y      Z        X      Y      Z        X      Y      Z
 C         -0.064 -0.249 -0.000   -0.111  0.119  0.000   -0.025 -0.025  0.000
 C         -0.091 -0.197 -0.000   -0.085  0.086  0.000   -0.029 -0.131  0.000
 C         -0.058 -0.169 -0.000   -0.145  0.073  0.000   -0.088 -0.129  0.000
 C         -0.016 -0.205 -0.000   -0.145  0.126  0.000   -0.077 -0.131  0.000
 C         -0.045 -0.257 -0.000   -0.139  0.101  0.000   -0.094 -0.062  0.000
 C         -0.050 -0.242 -0.000   -0.152  0.113  0.000   -0.061 -0.022  0.000
 F         -0.073 -0.252 -0.000   -0.072  0.141  0.000    0.065  0.017  0.000
 Br        -0.311 -0.105  0.000    0.279 -0.121 -0.000    0.562 -0.490 -0.000
 I         -0.082  0.039  0.000   -0.202 -0.445 -0.000   -0.116  0.471 -0.000
 I          0.345 -0.150  0.000    0.409  0.460 -0.000    0.117 -0.098 -0.000
 Br        -0.017 -0.292 -0.000    0.014  0.014 -0.000   -0.264  0.020 -0.000
 I         -0.017  0.521  0.000   -0.306 -0.027 -0.000   -0.162 -0.035 -0.000
 TransDip   0.009  0.020  0.000    0.013 -0.007 -0.000    0.007  0.014 -0.000

 Mode:                 7                      8                      9
 Frequency:       142.43                 147.09                 169.08
 Force Cnst:      1.0307                 1.4512                 1.2277
 Red. Mass:      86.2375               113.8522                72.8862
 IR Active:          YES                    YES                    YES
 IR Intens:        0.001                  0.034                  0.187
 Raman Active:       YES                    YES                    YES
               X      Y      Z        X      Y      Z        X      Y      Z
 C         -0.049  0.003 -0.000   -0.025 -0.093 -0.000   -0.019 -0.259  0.000
 C         -0.033  0.034 -0.000    0.042 -0.116 -0.000   -0.042 -0.207  0.000
 C         -0.014  0.061 -0.000    0.205 -0.045 -0.000   -0.007 -0.134  0.000
 C         -0.015  0.101 -0.000    0.067  0.012 -0.000   -0.100 -0.072  0.000
 C         -0.006  0.020 -0.000   -0.004  0.033 -0.000   -0.121 -0.243  0.000
 C         -0.083 -0.014 -0.000   -0.140 -0.018 -0.000   -0.029 -0.235  0.000
 F         -0.038  0.012 -0.000    0.056 -0.051 -0.000   -0.048 -0.273 -0.000
 Br         0.235 -0.116  0.000   -0.131 -0.043  0.000   -0.111 -0.311 -0.000
 I         -0.046  0.059  0.000    0.709 -0.002  0.000    0.206  0.037 -0.000
 I         -0.338  0.104  0.000    0.004 -0.037  0.000   -0.159  0.469 -0.000
 Br         0.711 -0.454  0.000   -0.084  0.085  0.000   -0.315 -0.292 -0.000
 I         -0.180  0.169  0.000   -0.601  0.043  0.000    0.255  0.019 -0.000
 TransDip  -0.000 -0.001  0.000   -0.006  0.001  0.000    0.005  0.013 -0.000

 Mode:                10                     11                     12
 Frequency:       172.18                 216.92                 280.52
 Force Cnst:      0.2371                 1.8286                 0.9073
 Red. Mass:      13.5766                65.9552                19.5699
 IR Active:          YES                    YES                    YES
 IR Intens:        0.226                  0.041                  0.391
 Raman Active:       YES                    YES                    YES
               X      Y      Z        X      Y      Z        X      Y      Z
 C          0.000  0.000  0.210    0.075  0.005 -0.000    0.260  0.010 -0.000
 C          0.000  0.000  0.341    0.127  0.261 -0.000    0.220 -0.144  0.000
 C          0.000 -0.000  0.416   -0.042  0.109 -0.000    0.107 -0.144  0.000
 C         -0.000  0.000  0.455   -0.075  0.019  0.000   -0.028 -0.065  0.000
 C         -0.000  0.000  0.443   -0.129 -0.210  0.000   -0.031  0.025 -0.000
 C          0.000  0.000  0.373    0.048 -0.092 -0.000    0.056  0.116 -0.000
 F          0.000  0.000 -0.341   -0.108 -0.083  0.000    0.835  0.291  0.000
 Br         0.000  0.000 -0.027    0.347  0.569  0.000   -0.094  0.016 -0.000
 I         -0.000 -0.000 -0.045    0.041 -0.002  0.000   -0.054  0.023 -0.000
 I          0.000 -0.000 -0.033    0.010 -0.045  0.000   -0.001  0.029 -0.000
 Br         0.000  0.000 -0.065   -0.332 -0.490 -0.000   -0.031 -0.094  0.000
 I         -0.000  0.000 -0.025   -0.045  0.001 -0.000   -0.048 -0.028  0.000
 TransDip  -0.000 -0.000 -0.015    0.005  0.005 -0.000   -0.020 -0.004 -0.000

 Mode:                13                     14                     15
 Frequency:       306.29                 327.87                 342.71
 Force Cnst:      0.6758                 1.0973                 0.8604
 Red. Mass:      12.2269                17.3259                12.4337
 IR Active:          YES                    YES                    YES
 IR Intens:        0.013                  0.125                  0.797
 Raman Active:       YES                    YES                    YES
               X      Y      Z        X      Y      Z        X      Y      Z
 C          0.000 -0.000  0.028   -0.237  0.391 -0.000    0.000 -0.000 -0.428
 C          0.000 -0.000 -0.488   -0.232  0.158 -0.000    0.000 -0.000 -0.434
 C          0.000  0.000 -0.509   -0.220  0.136  0.000    0.000 -0.000  0.155
 C          0.000 -0.000 -0.085   -0.227  0.140  0.000   -0.000 -0.000  0.612
 C          0.000 -0.000  0.424   -0.232  0.216  0.000   -0.000 -0.000  0.275
 C          0.000 -0.000  0.558   -0.189  0.317 -0.000    0.000 -0.000 -0.322
 F          0.000  0.000 -0.030   -0.086  0.541  0.000   -0.000 -0.000  0.221
 Br        -0.000 -0.000  0.034   -0.038 -0.083  0.000    0.000  0.000  0.018
 I         -0.000  0.000  0.022    0.072 -0.011 -0.000   -0.000  0.000 -0.006
 I         -0.000  0.000  0.003    0.036 -0.058 -0.000   -0.000  0.000 -0.020
 Br         0.000  0.000 -0.029   -0.017 -0.123 -0.000    0.000  0.000 -0.016
 I         -0.000 -0.000 -0.017    0.064 -0.013 -0.000   -0.000  0.000  0.005
 TransDip  -0.000 -0.000  0.004   -0.009 -0.006 -0.000    0.000  0.000 -0.029

 Mode:                16                     17                     18
 Frequency:       502.49                 555.25                 577.43
 Force Cnst:      2.0705                 2.1869                 2.3691
 Red. Mass:      13.9180                12.0397                12.0597
 IR Active:          YES                    YES                    YES
 IR Intens:       14.747                  0.766                  0.073
 Raman Active:       YES                    YES                    YES
               X      Y      Z        X      Y      Z        X      Y      Z
 C          0.097  0.202 -0.000    0.000  0.000 -0.132    0.000  0.000 -0.257
 C          0.097  0.215  0.000    0.000 -0.000 -0.445    0.000 -0.000  0.129
 C          0.304  0.310  0.000    0.000 -0.000  0.668    0.000 -0.000  0.265
 C          0.499  0.176  0.000    0.000 -0.000 -0.230    0.000  0.000 -0.605
 C          0.471  0.014  0.000    0.000  0.000 -0.310   -0.000 -0.000  0.654
 C          0.378  0.010 -0.000    0.000  0.000  0.432   -0.000  0.000 -0.217
 F         -0.126  0.150  0.000   -0.000  0.000  0.033   -0.000 -0.000  0.073
 Br        -0.045 -0.085  0.000   -0.000  0.000  0.010    0.000  0.000 -0.006
 I         -0.033 -0.012 -0.000   -0.000  0.000 -0.011   -0.000  0.000 -0.002
 I         -0.015 -0.004 -0.000   -0.000  0.000  0.003    0.000  0.000  0.007
 Br        -0.074 -0.074 -0.000   -0.000 -0.000  0.009    0.000  0.000 -0.014
 I         -0.034  0.005  0.000   -0.000  0.000 -0.007    0.000 -0.000  0.001
 TransDip   0.121  0.023 -0.000    0.000 -0.000 -0.028   -0.000 -0.000  0.009

 Mode:                19                     20                     21
 Frequency:       612.33                 619.56                 676.50
 Force Cnst:      2.8496                 3.0043                 3.2607
 Red. Mass:      12.8991                13.2842                12.0928
 IR Active:          YES                    YES                    YES
 IR Intens:       17.460                 33.433                  2.627
 Raman Active:       YES                    YES                    YES
               X      Y      Z        X      Y      Z        X      Y      Z
 C         -0.287 -0.292 -0.000    0.341 -0.013  0.000    0.000  0.000  0.744
 C         -0.306  0.215 -0.000    0.324  0.155 -0.000    0.000  0.000 -0.459
 C         -0.028  0.478  0.000    0.194  0.160 -0.000   -0.000  0.000  0.161
 C          0.088  0.404  0.000   -0.243  0.446 -0.000   -0.000 -0.000 -0.066
 C          0.059 -0.075  0.000   -0.266  0.344 -0.000   -0.000 -0.000  0.138
 C         -0.311 -0.279 -0.000   -0.075  0.333  0.000    0.000  0.000 -0.418
 F          0.313 -0.098  0.000   -0.032 -0.348 -0.000   -0.000  0.000 -0.112
 Br         0.019 -0.013  0.000   -0.031 -0.051 -0.000   -0.000 -0.000  0.008
 I          0.004 -0.010 -0.000   -0.010  0.002  0.000    0.000  0.000 -0.000
 I          0.001 -0.021 -0.000    0.013 -0.024  0.000    0.000  0.000 -0.001
 Br        -0.009  0.014 -0.000   -0.010 -0.034  0.000    0.000  0.000  0.000
 I          0.016  0.002  0.000    0.001 -0.008 -0.000   -0.000 -0.000  0.003
 TransDip  -0.119  0.061 -0.000    0.016  0.185  0.000    0.000 -0.000  0.052

 Mode:                22                     23                     24
 Frequency:       754.79                 890.35                1042.44
 Force Cnst:      4.1426                 6.0258                 7.8332
 Red. Mass:      12.3415                12.9016                12.2345
 IR Active:          YES                    YES                    YES
 IR Intens:        1.178                 15.189                  2.108
 Raman Active:       YES                    YES                    YES
               X      Y      Z        X      Y      Z        X      Y      Z
 C         -0.202 -0.090  0.000   -0.038  0.082 -0.000   -0.155  0.166  0.000
 C         -0.067 -0.427 -0.000   -0.217  0.077 -0.000   -0.439 -0.474 -0.000
 C          0.546 -0.183 -0.000   -0.445  0.017 -0.000    0.031 -0.060  0.000
 C          0.225  0.044  0.000    0.256 -0.336  0.000   -0.196  0.382 -0.000
 C          0.115  0.336  0.000    0.302  0.504  0.000    0.027  0.065 -0.000
 C         -0.478  0.103 -0.000   -0.053  0.317 -0.000    0.555  0.062  0.000
 F         -0.079  0.066 -0.000    0.141 -0.303  0.000    0.074 -0.134 -0.000
 Br         0.023  0.037  0.000    0.003  0.003  0.000    0.015  0.025 -0.000
 I         -0.018  0.000  0.000    0.009 -0.002  0.000    0.002 -0.000  0.000
 I          0.001  0.003 -0.000   -0.002  0.005 -0.000    0.002 -0.004  0.000
 Br        -0.021 -0.027 -0.000   -0.019 -0.035 -0.000   -0.003 -0.007  0.000
 I          0.015  0.001  0.000   -0.000 -0.000  0.000   -0.006  0.000 -0.000
 TransDip   0.017 -0.031  0.000   -0.069  0.104 -0.000    0.034 -0.032 -0.000

 Mode:                25                     26                     27
 Frequency:      1176.28                1236.89                1302.56
 Force Cnst:     10.0871                10.8174                12.0243
 Red. Mass:      12.3737                12.0009                12.0287
 IR Active:          YES                    YES                    YES
 IR Intens:        4.046                  3.494                 91.705
 Raman Active:       YES                    YES                    YES
               X      Y      Z        X      Y      Z        X      Y      Z
 C         -0.171  0.291  0.000    0.299  0.144  0.000   -0.239 -0.185 -0.000
 C         -0.254  0.174  0.000   -0.299  0.210 -0.000   -0.058  0.424  0.000
 C          0.455  0.199  0.000   -0.046 -0.413 -0.000    0.329 -0.156 -0.000
 C          0.129 -0.394 -0.000    0.457  0.210  0.000   -0.386 -0.226 -0.000
 C         -0.413 -0.274 -0.000   -0.416  0.191 -0.000    0.071  0.464  0.000
 C          0.053  0.272 -0.000   -0.003 -0.349  0.000    0.276 -0.307  0.000
 F          0.104 -0.198 -0.000    0.007  0.007 -0.000    0.030  0.039 -0.000
 Br         0.000 -0.006 -0.000   -0.001 -0.001 -0.000   -0.002 -0.008 -0.000
 I         -0.004 -0.002 -0.000   -0.000  0.000  0.000   -0.001  0.001  0.000
 I         -0.001  0.004  0.000   -0.000 -0.000  0.000    0.002  0.001  0.000
 Br         0.012  0.011  0.000    0.000  0.001  0.000   -0.003 -0.008  0.000
 I          0.001 -0.001  0.000    0.000 -0.001 -0.000   -0.002  0.001 -0.000
 TransDip   0.033 -0.055 -0.000   -0.047 -0.037  0.000    0.262  0.159  0.000

 Mode:                28                     29                     30
 Frequency:      1364.41                1523.06                1532.70
 Force Cnst:     13.5443                16.4616                16.6169
 Red. Mass:      12.3486                12.0445                12.0057
 IR Active:          YES                    YES                    YES
 IR Intens:      210.526                 15.419                  4.063
 Raman Active:       YES                    YES                    YES
               X      Y      Z        X      Y      Z        X      Y      Z
 C         -0.278  0.552  0.000   -0.301  0.364 -0.000    0.546  0.359  0.000
 C          0.168  0.241  0.000    0.449 -0.293 -0.000   -0.303 -0.133  0.000
 C          0.030 -0.434 -0.000   -0.120  0.309  0.000    0.125  0.271 -0.000
 C         -0.138  0.231  0.000    0.123 -0.096 -0.000   -0.327 -0.190 -0.000
 C          0.331 -0.227  0.000   -0.271  0.278  0.000    0.230  0.047 -0.000
 C         -0.236 -0.062 -0.000    0.060 -0.441  0.000   -0.254 -0.333 -0.000
 F          0.102 -0.196 -0.000    0.039 -0.068 -0.000   -0.018 -0.021 -0.000
 Br        -0.006 -0.006  0.000   -0.003 -0.000  0.000    0.001  0.001 -0.000
 I         -0.000  0.002  0.000   -0.001 -0.000  0.000    0.001 -0.001 -0.000
 I         -0.000  0.000  0.000    0.000 -0.001  0.000    0.001  0.000  0.000
 Br        -0.002  0.002 -0.000    0.001 -0.000 -0.000   -0.000  0.001  0.000
 I          0.002  0.001 -0.000    0.002  0.001 -0.000   -0.001  0.000 -0.000
 TransDip  -0.163  0.435  0.000   -0.061  0.110 -0.000    0.056  0.032  0.000

 STANDARD THERMODYNAMIC QUANTITIES AT   298.15 K  AND     1.00 ATM

   This Molecule has  0 Imaginary Frequencies
   Zero point vibrational energy:       24.261 kcal/mol

   Atom    1 Element C  Has Mass   12.00000
   Atom    2 Element C  Has Mass   12.00000
   Atom    3 Element C  Has Mass   12.00000
   Atom    4 Element C  Has Mass   12.00000
   Atom    5 Element C  Has Mass   12.00000
   Atom    6 Element C  Has Mass   12.00000
   Atom    7 Element F  Has Mass   18.99840
   Atom    8 Element Br Has Mass   78.91830
   Atom    9 Element I  Has Mass  126.90440
   Atom   10 Element I  Has Mass  126.90440
   Atom   11 Element Br Has Mass   78.91830
   Atom   12 Element I  Has Mass  126.90440
   Molecular Mass:   629.548200 amu
   Principal axes and moments of inertia in amu*Bohr^2:
                             1           2           3
    Eigenvalues --     9065.73402 14347.15414 23412.88817
          X               0.99975     0.02236     0.00000
          Y              -0.02236     0.99975     0.00000
          Z              -0.00000    -0.00000     1.00000
   Rotational Symmetry Number is   1
   The Molecule is an Asymmetric Top
   Translational Enthalpy:        0.889 kcal/mol
   Rotational Enthalpy:           0.889 kcal/mol
   Vibrational Enthalpy:         30.872 kcal/mol
   gas constant (RT):             0.592 kcal/mol
   Translational Entropy:        45.202  cal/mol.K
   Rotational Entropy:           36.363  cal/mol.K
   Vibrational Entropy:          45.477  cal/mol.K

   Total Enthalpy:               33.242 kcal/mol
   Total Entropy:               127.042  cal/mol.K

 ======================================================================

 STANDARD THERMODYNAMIC QUANTITIES FOR ANHARMONIC VIBRATION -- TOSH

   Zero point vibrational energy: ************ kcal/mol

   Vibrational Enthalpy:       Infinity kcal/mol
   Vibrational Entropy:             NaN  cal/mol.K

   Total Enthalpy:             Infinity kcal/mol
   Total Entropy:                   NaN  cal/mol.K

 ======================================================================

 STANDARD THERMODYNAMIC QUANTITIES FOR ANHARMONIC VIBRATION -- VPT2

   Zero point vibrational energy: ************ kcal/mol

   Vibrational Enthalpy:       Infinity kcal/mol
   Vibrational Entropy:             NaN  cal/mol.K

   Total Enthalpy:             Infinity kcal/mol
   Total Entropy:                   NaN  cal/mol.K

 ======================================================================

Archival summary:
1\1\february\FREQ\ProcedureUnspecified\BasisUnspecified\3r216\taweetha\MonDec211:31:012019MonDec211:31:012019\0\\#,FREQ,ProcedureUnspecified,BasisUnspecified,\\0,1\I\C,1,2.14144\C,2,1.40796,1,119.59\C,3,1.40316,2,120.339,1,-180,0\C,4,1.38947,3,118.603,2,-0,0\F,5,1.33704,4,119.07,3,-180,0\C,5,1.39183,4,122.224,3,-0,0\C,7,1.40225,5,119.379,4,-0,0\Br,7,1.89953,5,116.62,4,180,0\Br,3,1.9023,2,120.941,1,-0,0\I,4,2.12035,3,124.096,2,-180,0\I,8,2.12882,7,118.806,5,180,0\\\@

 Total job time:  1054.59s(wall), 6023.68s(cpu) 
 Mon Dec  2 11:31:01 2019

        *************************************************************
        *                                                           *
        *  Thank you very much for using Q-Chem.  Have a nice day.  *
        *                                                           *
        *************************************************************
