# Supplementary material for: Geometric and energetic data from quantum chemical calculations of halobenzenes and xylenes
Source: Data Brief. 2020 Mar 5;30:105386. doi: 10.1016/j.dib.2020.105386 (PMC7114895; doi:10.1016/j.dib.2020.105386)
Supplement: Supplementary file 1 [file mmc1.zip › halobenzene/B3LYP/FBrIIClI.out]

                  Welcome to Q-Chem
     A Quantum Leap Into The Future Of Chemistry


 Q-Chem 5.2 (devel), Q-Chem, Inc., Pleasanton, CA (2019)

 Yihan Shao,  Zhengting Gan,  E. Epifanovsky,  A. T. B. Gilbert,  M. Wormit,  
 J. Kussmann,  A. W. Lange,  A. Behn,  Jia Deng,  Xintian Feng,  D. Ghosh,  
 M. Goldey,  P. R. Horn,  L. D. Jacobson,  I. Kaliman,  T. Kus,  A. Landau,  
 Jie Liu,  E. I. Proynov,  R. M. Richard,  R. P. Steele,  E. J. Sundstrom,  
 H. L. Woodcock III,  P. M. Zimmerman,  D. Zuev,  B. Albrecht,  E. Alguire,  
 S. A. Baeppler,  D. Barton,  Z. Benda,  Y. A. Bernard,  E. J. Berquist,  
 K. B. Bravaya,  H. Burton,  D. Casanova,  Chun-Min Chang,  Yunqing Chen,  
 A. Chien,  K. D. Closser,  M. P. Coons,  S. Coriani,  S. Dasgupta,  
 A. L. Dempwolff,  M. Diedenhofen,  Hainam Do,  R. G. Edgar,  Po-Tung Fang,  
 S. Faraji,  S. Fatehi,  Qingguo Feng,  K. D. Fenk,  J. Fosso-Tande,  
 J. Gayvert,  Qinghui Ge,  A. Ghysels,  G. Gidofalvi,  J. Gomes,  
 J. Gonthier,  A. Gunina,  D. Hait,  M. W. D. Hanson-Heine,  
 P. H. P. Harbach,  A. W. Hauser,  M. F. Herbst,  J. E. Herr,  
 E. G. Hohenstein,  Z. C. Holden,  Kerwin Hui,  B. C. Huynh,  T.-C. Jagau,  
 Hyunjun Ji,  B. Kaduk,  K. Khistyaev,  Jaehoon Kim,  P. Klunzinger,  K. Koh,  
 D. Kosenkov,  L. Koulias,  T. Kowalczyk,  C. M. Krauter,  A. Kunitsa,  
 Ka Un Lao,  A. Laurent,  K. V. Lawler,  Joonho Lee,  D. Lefrancois,  
 S. Lehtola,  D. S. Levine,  Yi-Pei Li,  You-Sheng Lin,  Fenglai Liu,  
 E. Livshits,  A. Luenser,  P. Manohar,  E. Mansoor,  S. F. Manzer,  
 Shan-Ping Mao,  Yuezhi Mao,  N. Mardirossian,  A. V. Marenich,  
 T. Markovich,  L. A. Martinez-Martinez,  S. A. Maurer,  N. J. Mayhall,  
 S. C. McKenzie,  J.-M. Mewes,  P. Morgante,  A. F. Morrison,  
 J. W. Mullinax,  K. Nanda,  T. S. Nguyen-Beck,  R. Olivares-Amaya,  
 J. A. Parkhill,  Zheng Pei,  T. M. Perrine,  F. Plasser,  P. Pokhilko,  
 S. Prager,  A. Prociuk,  E. Ramos,  D. R. Rehn,  F. Rob,  M. Scheurer,  
 M. Schneider,  N. Sergueev,  S. M. Sharada,  S. Sharma,  D. W. Small,  
 T. Stauch,  T. Stein,  Yu-Chuan Su,  A. J. W. Thom,  A. Tkatchenko,  
 T. Tsuchimochi,  N. M. Tubman,  L. Vogt,  M. L. Vidal,  O. Vydrov,  
 M. A. Watson,  J. Wenzel,  M. de Wergifosse,  T. A. Wesolowski,  A. White,  
 J. Witte,  A. Yamada,  Jun Yang,  K. Yao,  S. Yeganeh,  S. R. Yost,  
 Zhi-Qiang You,  A. Zech,  Igor Ying Zhang,  Xing Zhang,  Yan Zhao,  
 Ying Zhu,  B. R. Brooks,  G. K. L. Chan,  C. J. Cramer,  M. S. Gordon,  
 W. J. Hehre,  A. Klamt,  M. W. Schmidt,  C. D. Sherrill,  D. G. Truhlar,  
 A. Aspuru-Guzik,  R. Baer,  A. T. Bell,  N. A. Besley,  Jeng-Da Chai,  
 A. E. DePrince, III,  R. A. DiStasio Jr.,  A. Dreuw,  B. D. Dunietz,  
 T. R. Furlani,  Chao-Ping Hsu,  Yousung Jung,  Jing Kong,  D. S. Lambrecht,  
 WanZhen Liang,  C. Ochsenfeld,  V. A. Rassolov,  L. V. Slipchenko,  
 J. E. Subotnik,  T. Van Voorhis,  J. M. Herbert,  A. I. Krylov,  
 P. M. W. Gill,  M. Head-Gordon

 Contributors to earlier versions of Q-Chem not listed above: 
 R. D. Adamson,  B. Austin,  J. Baker,  G. J. O. Beran,  K. Brandhorst,  
 S. T. Brown,  E. F. C. Byrd,  A. K. Chakraborty,  C.-L. Cheng,  
 Siu Hung Chien,  D. M. Chipman,  D. L. Crittenden,  H. Dachsel,  
 R. J. Doerksen,  A. D. Dutoi,  L. Fusti-Molnar,  W. A. Goddard III,  
 A. Golubeva-Zadorozhnaya,  S. R. Gwaltney,  G. Hawkins,  A. Heyden,  
 S. Hirata,  G. Kedziora,  F. J. Keil,  C. Kelley,  Jihan Kim,  R. A. King,  
 R. Z. Khaliullin,  P. P. Korambath,  W. Kurlancheek,  A. M. Lee,  M. S. Lee,  
 S. V. Levchenko,  Ching Yeh Lin,  D. Liotard,  R. C. Lochan,  I. Lotan,  
 P. E. Maslen,  N. Nair,  D. P. O'Neill,  D. Neuhauser,  E. Neuscamman,  
 C. M. Oana,  R. Olson,  B. Peters,  R. Peverati,  P. A. Pieniazek,  
 Y. M. Rhee,  J. Ritchie,  M. A. Rohrdanz,  E. Rosta,  N. J. Russ,  
 H. F. Schaefer III,  N. E. Schultz,  N. Shenvi,  A. C. Simmonett,  A. Sodt,  
 D. Stuck,  K. S. Thanthiriwatte,  V. Vanovschi,  Tao Wang,  A. Warshel,  
 C. F. Williams,  Q. Wu,  X. Xu,  W. Zhang

 Please cite Q-Chem as follows:
 Y. Shao et al., Mol. Phys. 113, 184-215 (2015)
 DOI: 10.1080/00268976.2014.952696

 Q-Chem 5.2.1 for Intel X86 EM64T Linux

 Parts of Q-Chem use Armadillo 8.300.2 (Tropical Shenanigans).
 http://arma.sourceforge.net/

 Q-Chem begins on Mon Dec  2 11:31:01 2019  

Host: 
0

     Scratch files written to /scratch/taweetham/qchem3315//
NAlpha2: 256
NElect   256
Mult     1

Checking the input file for inconsistencies... 	...done.

--------------------------------------------------------------
User input:
--------------------------------------------------------------
$MOLECULE
0 1
C   
C	1	CC
C	2	CC	1	120.0		
C	3	CC	2	120.0	1	0.0
C	4	CC	3	120.0	2	0.0	
C	5 	CC	4	120.0	3	0.0
F	1	CF	2	120.0	3	180.0
Br	2	CBr	3	120.0	4	180.0
I	3	CI	4	120.0	5	180.0
I	4	CI	5	120.0	6	180.0
Cl	5	CCl	6	120.0	1	180.0
I	6	CI	1	120.0	2	180.0

CC=1.39483
CH=1.08673
CF=1.33960
CCl=1.72090
CBr=1.89068
CI=2.07886
$END

$REM
   JOB_TYPE	OPTIMIZATION
   BASIS	6-311++G**
   METHOD	B3LYP
   MEM_TOTAL	64000
   SYM_IGNORE	TRUE
$END

--------------------------------------------------------------
 ----------------------------------------------------------------
             Standard Nuclear Orientation (Angstroms)
    I     Atom           X                Y                Z
 ----------------------------------------------------------------
    1      C       0.0000000000     0.0000000000     0.0000000000
    2      C       0.0000000000     0.0000000000     1.3948300000
    3      C       1.2079582140     0.0000000000     2.0922450000
    4      C       2.4159164279     0.0000000000     1.3948300000
    5      C       2.4159164279     0.0000000000    -0.0000000000
    6      C       1.2079582140     0.0000000000    -0.6974150000
    7      F      -1.1601276309    -0.0000000000    -0.6698000000
    8      Br     -1.6373769104    -0.0000000000     2.3401700000
    9      I       1.2079582140    -0.0000000000     4.1711050000
   10      I       4.2162619988    -0.0000000000     2.4342600000
   11      Cl      3.9062595453    -0.0000000000    -0.8604500000
   12      I       1.2079582140    -0.0000000000    -2.7762750000
 ----------------------------------------------------------------
 Nuclear Repulsion Energy =        3627.41369454 hartrees
 There are      128 alpha and      128 beta electrons
 Requested basis set is 6-311++G(d,p)
 There are 146 shells and 418 basis functions

 Total QAlloc Memory Limit  64000 MB
 Mega-Array Size       188 MB
 MEM_STATIC part       192 MB
 A cutoff of  1.0D-11 yielded   6442 shell pairs
 There are     58675 function pairs (     65448 Cartesian)
 Smallest overlap matrix eigenvalue = 7.65E-07

 Q-Chem warning in module stvman/mkSTV.C, line 318:

 Overlap eigenvalue is smaller than square root of threshold
 Use THRESH >= 12 to get rid of this warning

 Linear dependence detected in AO basis
 Tighter screening thresholds may be required for diffuse basis sets
 Use S2THRESH > 14 and THRESH = 14 in case of SCF convergence issues
 Number of orthogonalized atomic orbitals = 417
 Maximum deviation from orthogonality = 1.764E-10

 Scale SEOQF with 1.000000e-01/1.000000e-01/1.000000e-01

 Standard Electronic Orientation quadrupole field applied
 Nucleus-field energy     =    -0.0000001488 hartrees
 Guess from superposition of atomic densities
 Warning:  Energy on first SCF cycle will be non-variational
 SAD guess density has 256.000000 electrons

 -----------------------------------------------------------------------
  General SCF calculation program by
  Eric Jon Sundstrom, Paul Horn, Yuezhi Mao, Dmitri Zuev, Alec White,
  David Stuck, Shaama M.S., Shane Yost, Joonho Lee, David Small,
  Daniel Levine, Susi Lehtola, Hugh Burton, Evgeny Epifanovsky,
  Bang C. Huynh
 -----------------------------------------------------------------------
 Exchange:     0.2000 Hartree-Fock + 0.0800 Slater + 0.7200 B88
 Correlation:  0.1900 VWN1RPA + 0.8100 LYP
 Using SG-1 standard quadrature grid
 using 6 threads for integral computing
 -------------------------------------------------------
 OpenMP Integral computing Module                
 Release: version 2.0, May 2017, Q-Chem Inc. Pleasanton 
 -------------------------------------------------------
 A restricted SCF calculation will be
 performed using DIIS
 SCF converges when DIIS error is below 1.0e-08
 ---------------------------------------
  Cycle       Energy         DIIS error
 ---------------------------------------
    1  -24123.9122040175      2.88e-02  
    2  -24121.3832060911      1.94e-03  
    3  -24121.2946894209      2.70e-03  
    4  -24121.4217403218      8.50e-04  
    5  -24121.4387340232      2.12e-04  
    6  -24121.4393319081      8.67e-05  
    7  -24121.4394677275      3.07e-05  
    8  -24121.4394868408      1.08e-05  
    9  -24121.4394889457      2.15e-06  
   10  -24121.4394890064      1.05e-06  
   11  -24121.4394890284      4.07e-07  
   12  -24121.4394890315      8.51e-08  
   13  -24121.4394890322      3.66e-08  
   14  -24121.4394890352      7.37e-09  Convergence criterion met
 ---------------------------------------
 SCF time:   CPU 260.50s  wall 48.00s 
 SCF   energy in the final basis set =   -24121.4394890352
 Total energy in the final basis set =   -24121.4394890352

 --------------------------------------------------------------

                    Orbital Energies (a.u.)
 --------------------------------------------------------------

 Alpha MOs
 -- Occupied --
**************************-482.8576-176.3214-176.3196-176.3181-165.7252
********-165.7230-165.7229-165.7219-165.7213-165.7211-165.7198-165.7196
******** -62.5105 -56.3312 -56.3270 -56.3267 -35.8180 -35.8163 -35.8148
-31.3114 -31.3096 -31.3081 -31.3052 -31.3047 -31.3036 -31.3030 -31.3021
-31.3016 -24.7303 -22.9618 -22.9604 -22.9601 -22.9600 -22.9587 -22.9585
-22.9583 -22.9572 -22.9568 -22.9557 -22.9557 -22.9541 -22.9541 -22.9526
-22.9526 -10.3151 -10.2860 -10.2760 -10.2682 -10.2656 -10.2650  -9.4995
 -8.7194  -7.2643  -7.2544  -7.2534  -6.5516  -6.5378  -6.5369  -6.3675
 -6.3661  -6.3646  -4.7806  -4.7789  -4.7774  -4.7652  -4.7643  -4.7640
 -4.7629  -4.7625  -4.7615  -2.6623  -2.6587  -2.6580  -2.6469  -2.6468
 -2.0466  -2.0451  -2.0435  -2.0417  -2.0410  -2.0403  -2.0396  -2.0389
 -2.0381  -2.0278  -2.0276  -2.0267  -2.0265  -2.0252  -2.0250  -1.2731
 -0.9514  -0.9010  -0.8389  -0.8271  -0.7612  -0.7230  -0.6963  -0.6614
 -0.6297  -0.6155  -0.5697  -0.5653  -0.5156  -0.4892  -0.4692  -0.4500
 -0.4492  -0.4190  -0.4003  -0.3949  -0.3810  -0.3583  -0.3492  -0.3391
 -0.3340  -0.3035  -0.2968  -0.2920  -0.2808  -0.2642  -0.2577  -0.2479
 -- Virtual --
 -0.0981  -0.0695  -0.0607  -0.0541  -0.0341  -0.0108  -0.0074   0.0177
  0.0285   0.0312   0.0448   0.0527   0.0563   0.0603   0.0656   0.0759
  0.0799   0.0819   0.0898   0.0935   0.0954   0.1115   0.1153   0.1204
  0.1220   0.1284   0.1386   0.1424   0.1439   0.1619   0.1698   0.1745
  0.1858   0.1915   0.1920   0.1925   0.1981   0.2027   0.2067   0.2119
  0.2262   0.2351   0.2451   0.2502   0.2529   0.2570   0.2788   0.2803
  0.2875   0.3047   0.3113   0.3182   0.3479   0.3575   0.3725   0.3753
  0.3825   0.3880   0.3915   0.3960   0.3993   0.4120   0.4162   0.4173
  0.4193   0.4378   0.4447   0.4454   0.4653   0.4690   0.4841   0.4906
  0.4917   0.4997   0.5032   0.5059   0.5094   0.5365   0.5436   0.5531
  0.5588   0.5716   0.5833   0.5858   0.5908   0.6085   0.6222   0.6253
  0.6477   0.6612   0.6675   0.6851   0.6999   0.7223   0.7472   0.7576
  0.7601   0.7667   0.7886   0.7976   0.8131   0.8204   0.8297   0.8384
  0.8768   0.9118   0.9162   0.9166   0.9383   0.9428   0.9731   0.9789
  1.0343   1.0611   1.0763   1.0868   1.1170   1.1412   1.1634   1.1847
  1.1936   1.2251   1.2645   1.3160   1.3400   1.3433   1.3527   1.3604
  1.3803   1.4040   1.4180   1.4302   1.4492   1.4689   1.4749   1.4931
  1.5203   1.5327   1.5423   1.5568   1.6016   1.6179   1.7167   1.7290
  1.7577   1.7635   1.8169   1.8194   1.8431   1.8487   1.9041   2.0118
  2.0214   2.0261   2.0978   2.1370   2.1965   2.2177   2.2329   2.2479
  2.2573   2.2879   2.3013   2.3355   2.4282   2.4820   2.5473   2.5667
  2.6820   2.7181   2.7815   2.8082   2.8206   2.8825   3.0102   3.0210
  3.0421   3.0802   3.1473   3.1965   3.3727   3.4182   3.6350   3.7475
  3.7521   3.8219   3.8844   3.9382   3.9565   3.9597   3.9685   3.9704
  3.9886   3.9986   4.0239   4.0271   4.0388   4.0428   4.0517   4.0681
  4.0990   4.1118   4.1705   4.1940   4.2568   4.2666   4.2885   4.3088
  4.4003   4.4463   4.4875   4.6013   4.8196   4.8328   5.9978   6.0122
  6.0439   6.0666   6.1134   6.1261   6.1741   6.1831   6.2286   6.3017
  6.4367   6.7031   6.7440   7.5530   7.6790   7.7517   9.7695  23.2171
 23.7753  23.7831  23.9437  23.9529  24.0379  25.8125  26.2100  26.6159
 27.8704  27.9058  27.9785  28.3391  28.3495  28.3742  28.3932  28.4082
 28.4251  28.4356  28.4468  28.4803  28.5200  28.5269  28.5327  28.5359
 28.5450  28.5553  28.5567  28.5682  28.5718  28.5988  28.6240  28.6510
 28.6994  28.7365  28.7699  47.9844  66.7718 127.8817 127.8889 127.9083
127.9277 127.9500 127.9577 127.9790 127.9885 128.0083 151.6647 151.6953
151.7590 215.7630 289.7495 289.8772 289.97361020.79691901.82801901.8601
********
 --------------------------------------------------------------

          Ground-State Mulliken Net Atomic Charges

     Atom                 Charge (a.u.)
  ----------------------------------------
      1 C                    -0.771103
      2 C                     0.545393
      3 C                    -0.142066
      4 C                    -0.699773
      5 C                     0.503760
      6 C                    -0.017993
      7 F                    -0.097956
      8 Br                   -0.169468
      9 I                     0.105944
     10 I                     0.110646
     11 Cl                    0.534513
     12 I                     0.098104
  ----------------------------------------
  Sum of atomic charges =     0.000000

 -----------------------------------------------------------------
                    Cartesian Multipole Moments
 -----------------------------------------------------------------
    Charge (ESU x 10^10)
                 0.0000
    Dipole Moment (Debye)
         X       0.7449      Y      -0.0000      Z       0.5899
       Tot       0.9502
    Quadrupole Moments (Debye-Ang)
        XX    -152.1294     XY      -0.0000     YY    -155.7800
        XZ       0.2878     YZ      -0.0000     ZZ    -145.0870
    Octopole Moments (Debye-Ang^2)
       XXX    -701.7210    XXY      -0.0000    XYY    -245.4750
       YYY      -0.0000    XXZ    -139.3821    XYZ      -0.0000
       YYZ    -163.1243    XZZ    -223.5788    YZZ      -0.0000
       ZZZ    -458.6516
    Hexadecapole Moments (Debye-Ang^3)
      XXXX   -5416.0713   XXXY      -0.0000   XXYY    -997.9592
      XYYY      -0.0000   YYYY    -200.6033   XXXZ    -687.5522
      XXYZ      -0.0000   XYYZ    -262.1286   YYYZ      -0.0000
      XXZZ   -1899.8730   XYZZ      -0.0000   YYZZ   -1124.4912
      XZZZ    -731.4162   YZZZ      -0.0000   ZZZZ   -5943.3705
 -----------------------------------------------------------------
 Calculating analytic gradient of the SCF energy
 Gradient of SCF Energy
            1           2           3           4           5           6
    1  -0.0043791   0.0059078   0.0006509  -0.0001058   0.0032660   0.0044069
    2   0.0000000  -0.0000000  -0.0000000   0.0000000  -0.0000000  -0.0000000
    3  -0.0041117   0.0009675   0.0025671   0.0012010  -0.0037006   0.0018778
            7           8           9          10          11          12
    1  -0.0042538   0.0092768   0.0044594  -0.0190373  -0.0078443   0.0076524
    2  -0.0000000   0.0000000   0.0000000   0.0000000   0.0000000   0.0000000
    3  -0.0028424   0.0074177  -0.0171032  -0.0044467   0.0053333   0.0128401
 Max gradient component =       1.904E-02
 RMS gradient           =       6.016E-03
 Gradient time:  CPU 89.05 s  wall 14.96 s
 Geometry Optimization Parameters
   NAtoms,    NIC,     NZ,  NCons,   NDum,   NFix, NCnnct, MaxDiis
       12      78      12       0       0       0       0       0


** GEOMETRY OPTIMIZATION IN DELOCALIZED INTERNAL COORDINATES **
   Searching for a Minimum

   Optimization Cycle:   1

                       Coordinates (Angstroms)
     ATOM                X               Y               Z
      1  C         0.0000000000    0.0000000000    0.0000000000
      2  C         0.0000000000    0.0000000000    1.3948300000
      3  C         1.2079582140    0.0000000000    2.0922450000
      4  C         2.4159164279    0.0000000000    1.3948300000
      5  C         2.4159164279    0.0000000000    0.0000000000
      6  C         1.2079582140    0.0000000000   -0.6974150000
      7  F        -1.1601276309    0.0000000000   -0.6698000000
      8  Br       -1.6373769104    0.0000000000    2.3401700000
      9  I         1.2079582140    0.0000000000    4.1711050000
     10  I         4.2162619988    0.0000000000    2.4342600000
     11  Cl        3.9062595453    0.0000000000   -0.8604500000
     12  I         1.2079582140    0.0000000000   -2.7762750000
   Point Group: c1    Number of degrees of freedom:    30


   Energy is -24121.439489035


 Attempting to generate delocalized internal coordinates
 Initial Hessian constructed with Jon Baker's OPTIMIZE code

 21 Hessian modes will be used to form the next step
  Hessian Eigenvalues:
     0.124424    0.124424    0.124424    0.201019    0.250000    0.250000
     0.250000    0.250000    0.250000    0.250000    0.250000    0.250000
     0.250000    0.334879    0.426727    0.426727    0.464882    0.464882
     0.464882    0.464882    0.572947

 Minimum search - taking simple RFO step
 Searching for Lamda that Minimizes Along All modes
 Value Taken    Lamda =  -0.01631655
 Step Taken.  Stepsize is  0.274793

                             Maximum     Tolerance    Cnvgd?
         Gradient           0.037349      0.000300      NO
         Displacement       0.125274      0.001200      NO
         Energy change     *********      0.000001      NO


 New Cartesian Coordinates Obtained by Inverse Iteration

 Displacement from previous Coordinates is:  0.573358
 ----------------------------------------------------------------
             Standard Nuclear Orientation (Angstroms)
    I     Atom           X                Y                Z
 ----------------------------------------------------------------
    1      C       0.0329544616     0.0000000000     0.0197186571
    2      C       0.0070051702     0.0000000000     1.4059926726
    3      C       1.2151206673     0.0000000000     2.1341714416
    4      C       2.4449522500     0.0000000000     1.4192144610
    5      C       2.4318949318     0.0000000000     0.0057965534
    6      C       1.2165032573     0.0000000000    -0.7004133493
    7      F      -1.1258391451     0.0000000000    -0.6432022773
    8      Br     -1.7203433047     0.0000000000     2.2002711546
    9      I       1.1285995715     0.0000000000     4.2755941201
   10      I       4.3559775513     0.0000000000     2.4026162946
   11      Cl      3.9277632872     0.0000000000    -0.8734833395
   12      I       1.0740940159     0.0000000000    -2.8227763891
 ----------------------------------------------------------------
 Nuclear Repulsion Energy =        3544.75587158 hartrees
 There are      128 alpha and      128 beta electrons
 Applying Cartesian multipole field
    Component          Value
    ---------          -----
     (2,0,0)        1.00000E-11
     (0,2,0)        2.00000E-11
     (0,0,2)       -3.00000E-11
 Nucleus-field energy     =    -0.0000001504 hartrees
 Requested basis set is 6-311++G(d,p)
 There are 146 shells and 418 basis functions
 A cutoff of  1.0D-11 yielded   6383 shell pairs
 There are     58148 function pairs (     64821 Cartesian)
 Smallest overlap matrix eigenvalue = 8.13E-07

 Q-Chem warning in module stvman/mkSTV.C, line 318:

 Overlap eigenvalue is smaller than square root of threshold
 Use THRESH >= 12 to get rid of this warning

 Linear dependence detected in AO basis
 Tighter screening thresholds may be required for diffuse basis sets
 Use S2THRESH > 14 and THRESH = 14 in case of SCF convergence issues
 Number of orthogonalized atomic orbitals = 417
 Maximum deviation from orthogonality = 3.607E-10
 Guess MOs from SCF MO coefficient file

 -----------------------------------------------------------------------
  General SCF calculation program by
  Eric Jon Sundstrom, Paul Horn, Yuezhi Mao, Dmitri Zuev, Alec White,
  David Stuck, Shaama M.S., Shane Yost, Joonho Lee, David Small,
  Daniel Levine, Susi Lehtola, Hugh Burton, Evgeny Epifanovsky,
  Bang C. Huynh
 -----------------------------------------------------------------------
 Exchange:     0.2000 Hartree-Fock + 0.0800 Slater + 0.7200 B88
 Correlation:  0.1900 VWN1RPA + 0.8100 LYP
 Using SG-1 standard quadrature grid
 using 6 threads for integral computing
 -------------------------------------------------------
 OpenMP Integral computing Module                
 Release: version 2.0, May 2017, Q-Chem Inc. Pleasanton 
 -------------------------------------------------------
 A restricted SCF calculation will be
 performed using DIIS
 SCF converges when DIIS error is below 1.0e-08
 ---------------------------------------
  Cycle       Energy         DIIS error
 ---------------------------------------
    1  -24121.4337322903      8.91e-04  
    2  -24121.4411228900      3.70e-04  
    3  -24121.4348815778      6.27e-04  
    4  -24121.4441956284      8.35e-05  
    5  -24121.4443180686      1.97e-05  
    6  -24121.4443239438      8.94e-06  
    7  -24121.4443254669      4.37e-06  
    8  -24121.4443258658      7.41e-07  
    9  -24121.4443258746      3.75e-07  
   10  -24121.4443258784      1.16e-07  
   11  -24121.4443258782      5.48e-08  
   12  -24121.4443258798      1.22e-08  
   13  -24121.4443258828      3.70e-09  Convergence criterion met
 ---------------------------------------
 SCF time:   CPU 239.84s  wall 44.00s 
 SCF   energy in the final basis set =   -24121.4443258828
 Total energy in the final basis set =   -24121.4443258828

 --------------------------------------------------------------

                    Orbital Energies (a.u.)
 --------------------------------------------------------------

 Alpha MOs
 -- Occupied --
**************************-482.8582-176.3235-176.3223-176.3200-165.7274
********-165.7251-165.7250-165.7239-165.7239-165.7237-165.7217-165.7215
******** -62.5110 -56.3318 -56.3276 -56.3272 -35.8199 -35.8187 -35.8164
-31.3135 -31.3122 -31.3100 -31.3070 -31.3066 -31.3058 -31.3054 -31.3036
-31.3031 -24.7290 -22.9639 -22.9626 -22.9624 -22.9622 -22.9612 -22.9609
-22.9604 -22.9590 -22.9587 -22.9576 -22.9576 -22.9564 -22.9564 -22.9541
-22.9541 -10.3129 -10.2917 -10.2788 -10.2780 -10.2747 -10.2685  -9.4991
 -8.7198  -7.2640  -7.2540  -7.2530  -6.5523  -6.5381  -6.5373  -6.3691
 -6.3679  -6.3657  -4.7824  -4.7810  -4.7788  -4.7667  -4.7657  -4.7655
 -4.7646  -4.7633  -4.7624  -2.6630  -2.6590  -2.6585  -2.6472  -2.6472
 -2.0480  -2.0466  -2.0443  -2.0433  -2.0426  -2.0420  -2.0413  -2.0398
 -2.0392  -2.0290  -2.0289  -2.0280  -2.0279  -2.0257  -2.0257  -1.2756
 -0.9448  -0.8965  -0.8366  -0.8187  -0.7591  -0.7154  -0.6887  -0.6604
 -0.6297  -0.6183  -0.5662  -0.5631  -0.5173  -0.4848  -0.4677  -0.4495
 -0.4430  -0.4169  -0.3970  -0.3907  -0.3788  -0.3565  -0.3440  -0.3376
 -0.3277  -0.2980  -0.2972  -0.2913  -0.2839  -0.2656  -0.2602  -0.2588
 -- Virtual --
 -0.1085  -0.0732  -0.0676  -0.0615  -0.0451  -0.0228  -0.0073   0.0147
  0.0290   0.0305   0.0453   0.0530   0.0557   0.0595   0.0656   0.0766
  0.0809   0.0816   0.0905   0.0935   0.0944   0.1118   0.1133   0.1198
  0.1208   0.1297   0.1384   0.1429   0.1439   0.1579   0.1639   0.1736
  0.1767   0.1862   0.1892   0.1941   0.1964   0.2007   0.2058   0.2111
  0.2283   0.2336   0.2392   0.2476   0.2520   0.2528   0.2720   0.2784
  0.2880   0.3011   0.3059   0.3186   0.3456   0.3664   0.3698   0.3785
  0.3812   0.3828   0.3921   0.3968   0.3972   0.4086   0.4129   0.4144
  0.4209   0.4326   0.4412   0.4471   0.4604   0.4643   0.4684   0.4894
  0.4906   0.5000   0.5015   0.5045   0.5095   0.5339   0.5360   0.5507
  0.5541   0.5648   0.5800   0.5826   0.5832   0.5877   0.6013   0.6342
  0.6458   0.6539   0.6594   0.6682   0.6929   0.7178   0.7250   0.7465
  0.7567   0.7571   0.7763   0.8000   0.8117   0.8194   0.8276   0.8399
  0.8736   0.9004   0.9116   0.9202   0.9365   0.9448   0.9648   0.9730
  1.0267   1.0584   1.0737   1.0844   1.1014   1.1360   1.1565   1.1781
  1.1800   1.2190   1.2612   1.2979   1.3271   1.3380   1.3466   1.3631
  1.3696   1.4063   1.4166   1.4214   1.4513   1.4635   1.4675   1.4790
  1.4903   1.5275   1.5338   1.5469   1.5964   1.6126   1.7134   1.7234
  1.7483   1.7655   1.8084   1.8103   1.8344   1.8444   1.8968   1.9994
  2.0106   2.0194   2.0813   2.1211   2.1995   2.2062   2.2221   2.2429
  2.2479   2.2684   2.2873   2.3159   2.4256   2.4773   2.5356   2.5629
  2.6800   2.7144   2.7678   2.8041   2.8181   2.8807   2.9989   3.0229
  3.0301   3.0538   3.1418   3.1821   3.3611   3.4043   3.6137   3.7402
  3.7528   3.8069   3.8834   3.9449   3.9583   3.9603   3.9615   3.9853
  3.9875   3.9924   4.0188   4.0202   4.0233   4.0338   4.0562   4.0720
  4.0921   4.1133   4.1592   4.1668   4.2417   4.2543   4.2859   4.3056
  4.3941   4.4205   4.4568   4.5651   4.7853   4.8390   5.9964   6.0080
  6.0341   6.0850   6.0985   6.1151   6.1531   6.1574   6.1811   6.3001
  6.4379   6.6993   6.7458   7.5519   7.6715   7.7472   9.7632  23.2208
 23.7417  23.7592  23.8953  23.9141  24.0259  25.8096  26.1971  26.5782
 27.8450  27.8864  27.9555  28.3365  28.3452  28.3658  28.3964  28.4083
 28.4130  28.4256  28.4294  28.4567  28.5205  28.5258  28.5273  28.5391
 28.5401  28.5505  28.5541  28.5551  28.5646  28.5942  28.6168  28.6289
 28.6855  28.7286  28.7570  47.9795  66.7693 127.8788 127.8849 127.9012
127.9342 127.9439 127.9491 127.9692 127.9716 127.9834 151.6426 151.6774
151.7371 215.7555 289.7479 289.8680 289.96921020.79111901.80491901.8413
********
 --------------------------------------------------------------

          Ground-State Mulliken Net Atomic Charges

     Atom                 Charge (a.u.)
  ----------------------------------------
      1 C                    -0.832135
      2 C                     0.321113
      3 C                     0.009889
      4 C                    -0.528141
      5 C                     0.594822
      6 C                    -0.220898
      7 F                    -0.076884
      8 Br                   -0.149053
      9 I                     0.110766
     10 I                     0.110482
     11 Cl                    0.548661
     12 I                     0.111379
  ----------------------------------------
  Sum of atomic charges =     0.000000

 -----------------------------------------------------------------
                    Cartesian Multipole Moments
 -----------------------------------------------------------------
    Charge (ESU x 10^10)
                -0.0000
    Dipole Moment (Debye)
         X       0.5531      Y      -0.0000      Z       0.4305
       Tot       0.7009
    Quadrupole Moments (Debye-Ang)
        XX    -151.6666     XY       0.0000     YY    -156.2746
        XZ       0.4009     YZ      -0.0000     ZZ    -145.2993
    Octopole Moments (Debye-Ang^2)
       XXX    -690.2964    XXY       0.0000    XYY    -243.9554
       YYY      -0.0000    XXZ    -137.4407    XYZ      -0.0000
       YYZ    -162.6920    XZZ    -226.4535    YZZ      -0.0000
       ZZZ    -458.0081
    Hexadecapole Moments (Debye-Ang^3)
      XXXX   -5519.4114   XXXY       0.0000   XXYY   -1029.7062
      XYYY       0.0000   YYYY    -201.8803   XXXZ    -704.3787
      XXYZ      -0.0000   XYYZ    -273.5560   YYYZ      -0.0000
      XXZZ   -1969.2602   XYZZ       0.0000   YYZZ   -1145.9491
      XZZZ    -767.3504   YZZZ      -0.0000   ZZZZ   -6027.6725
 -----------------------------------------------------------------
 Calculating analytic gradient of the SCF energy
 Gradient of SCF Energy
            1           2           3           4           5           6
    1  -0.0004856  -0.0034384  -0.0031724   0.0071646   0.0030515  -0.0047417
    2   0.0000000   0.0000000  -0.0000000  -0.0000000   0.0000000  -0.0000000
    3   0.0023272  -0.0083379   0.0064971  -0.0000430  -0.0044702   0.0013603
            7           8           9          10          11          12
    1   0.0015172  -0.0006144  -0.0031545   0.0059067   0.0001196  -0.0021527
    2  -0.0000000   0.0000000   0.0000000  -0.0000000   0.0000000  -0.0000000
    3   0.0012654  -0.0018926   0.0053702  -0.0041815   0.0044214  -0.0023165
 Max gradient component =       8.338E-03
 RMS gradient           =       3.218E-03
 Gradient time:  CPU 86.32 s  wall 14.51 s
 Geometry Optimization Parameters
   NAtoms,    NIC,     NZ,  NCons,   NDum,   NFix, NCnnct, MaxDiis
       12      78      12       0       0       0       0       0

 Cartesian Hessian Update
 Hessian updated using BFGS update


** GEOMETRY OPTIMIZATION IN DELOCALIZED INTERNAL COORDINATES **
   Searching for a Minimum

   Optimization Cycle:   2

                       Coordinates (Angstroms)
     ATOM                X               Y               Z
      1  C         0.0329544616    0.0000000000    0.0197186571
      2  C         0.0070051702    0.0000000000    1.4059926726
      3  C         1.2151206673    0.0000000000    2.1341714416
      4  C         2.4449522500    0.0000000000    1.4192144610
      5  C         2.4318949318    0.0000000000    0.0057965534
      6  C         1.2165032573    0.0000000000   -0.7004133493
      7  F        -1.1258391451    0.0000000000   -0.6432022773
      8  Br       -1.7203433047    0.0000000000    2.2002711546
      9  I         1.1285995715    0.0000000000    4.2755941201
     10  I         4.3559775513    0.0000000000    2.4026162946
     11  Cl        3.9277632872    0.0000000000   -0.8734833395
     12  I         1.0740940159    0.0000000000   -2.8227763891
   Point Group: c1    Number of degrees of freedom:    30


   Energy is -24121.444325883

 Hessian updated using BFGS update

 11 Hessian modes will be used to form the next step
  Hessian Eigenvalues:
     0.123709    0.130465    0.200464    0.230486    0.313131    0.332491
     0.426199    0.447647    0.463164    0.535676    0.575986

 Minimum search - taking simple RFO step
 Searching for Lamda that Minimizes Along All modes
 Value Taken    Lamda =  -0.00230486
 Step Taken.  Stepsize is  0.075646

                             Maximum     Tolerance    Cnvgd?
         Gradient           0.023149      0.000300      NO
         Displacement       0.052804      0.001200      NO
         Energy change     -0.004837      0.000001      NO


 New Cartesian Coordinates Obtained by Inverse Iteration

 Displacement from previous Coordinates is:  0.204603
 ----------------------------------------------------------------
             Standard Nuclear Orientation (Angstroms)
    I     Atom           X                Y                Z
 ----------------------------------------------------------------
    1      C       0.0315642540     0.0000000000     0.0177557645
    2      C       0.0059065039     0.0000000000     1.4082132027
    3      C       1.2164106143     0.0000000000     2.1206355817
    4      C       2.4379790789     0.0000000000     1.4131611739
    5      C       2.4322265084     0.0000000000     0.0009678973
    6      C       1.2185031785     0.0000000000    -0.7024903860
    7      F      -1.1273342559     0.0000000000    -0.6471058197
    8      Br     -1.7134470983     0.0000000000     2.2225666413
    9      I       1.1743446090     0.0000000000     4.2517635571
   10      I       4.3061128474     0.0000000000     2.4670100682
   11      Cl      3.9151670462     0.0000000000    -0.9066491489
   12      I       1.0912494281     0.0000000000    -2.8223285321
 ----------------------------------------------------------------
 Nuclear Repulsion Energy =        3559.16393434 hartrees
 There are      128 alpha and      128 beta electrons
 Applying Cartesian multipole field
    Component          Value
    ---------          -----
     (2,0,0)        1.00000E-11
     (0,2,0)        2.00000E-11
     (0,0,2)       -3.00000E-11
 Nucleus-field energy     =    -0.0000001521 hartrees
 Requested basis set is 6-311++G(d,p)
 There are 146 shells and 418 basis functions
 A cutoff of  1.0D-11 yielded   6385 shell pairs
 There are     58199 function pairs (     64890 Cartesian)
 Smallest overlap matrix eigenvalue = 7.96E-07

 Q-Chem warning in module stvman/mkSTV.C, line 318:

 Overlap eigenvalue is smaller than square root of threshold
 Use THRESH >= 12 to get rid of this warning

 Linear dependence detected in AO basis
 Tighter screening thresholds may be required for diffuse basis sets
 Use S2THRESH > 14 and THRESH = 14 in case of SCF convergence issues
 Number of orthogonalized atomic orbitals = 417
 Maximum deviation from orthogonality = 1.252E-10
 Guess MOs from SCF MO coefficient file

 -----------------------------------------------------------------------
  General SCF calculation program by
  Eric Jon Sundstrom, Paul Horn, Yuezhi Mao, Dmitri Zuev, Alec White,
  David Stuck, Shaama M.S., Shane Yost, Joonho Lee, David Small,
  Daniel Levine, Susi Lehtola, Hugh Burton, Evgeny Epifanovsky,
  Bang C. Huynh
 -----------------------------------------------------------------------
 Exchange:     0.2000 Hartree-Fock + 0.0800 Slater + 0.7200 B88
 Correlation:  0.1900 VWN1RPA + 0.8100 LYP
 Using SG-1 standard quadrature grid
 using 6 threads for integral computing
 -------------------------------------------------------
 OpenMP Integral computing Module                
 Release: version 2.0, May 2017, Q-Chem Inc. Pleasanton 
 -------------------------------------------------------
 A restricted SCF calculation will be
 performed using DIIS
 SCF converges when DIIS error is below 1.0e-08
 ---------------------------------------
  Cycle       Energy         DIIS error
 ---------------------------------------
    1  -24121.4440141043      2.72e-04  
    2  -24121.4450236992      9.65e-05  
    3  -24121.4446513939      1.57e-04  
    4  -24121.4452224240      2.96e-05  
    5  -24121.4452428007      7.26e-06  
    6  -24121.4452438072      2.16e-06  
    7  -24121.4452439075      5.81e-07  
    8  -24121.4452439130      2.90e-07  
    9  -24121.4452439141      1.01e-07  
   10  -24121.4452439147      2.34e-08  
   11  -24121.4452439161      1.44e-08  
   12  -24121.4452439169      4.56e-09  Convergence criterion met
 ---------------------------------------
 SCF time:   CPU 218.00s  wall 40.00s 
 SCF   energy in the final basis set =   -24121.4452439169
 Total energy in the final basis set =   -24121.4452439169

 --------------------------------------------------------------

                    Orbital Energies (a.u.)
 --------------------------------------------------------------

 Alpha MOs
 -- Occupied --
**************************-482.8586-176.3233-176.3216-176.3200-165.7272
********-165.7249-165.7247-165.7238-165.7233-165.7231-165.7216-165.7214
******** -62.5114 -56.3322 -56.3279 -56.3276 -35.8197 -35.8181 -35.8164
-31.3133 -31.3116 -31.3099 -31.3068 -31.3064 -31.3053 -31.3048 -31.3035
-31.3031 -24.7289 -22.9637 -22.9622 -22.9620 -22.9619 -22.9606 -22.9603
-22.9602 -22.9589 -22.9586 -22.9574 -22.9574 -22.9558 -22.9558 -22.9541
-22.9541 -10.3136 -10.2917 -10.2781 -10.2763 -10.2735 -10.2682  -9.4990
 -8.7202  -7.2640  -7.2539  -7.2529  -6.5526  -6.5384  -6.5376  -6.3690
 -6.3674  -6.3657  -4.7822  -4.7805  -4.7788  -4.7665  -4.7656  -4.7651
 -4.7642  -4.7633  -4.7625  -2.6633  -2.6593  -2.6588  -2.6475  -2.6475
 -2.0478  -2.0461  -2.0443  -2.0431  -2.0424  -2.0415  -2.0409  -2.0399
 -2.0392  -2.0288  -2.0287  -2.0276  -2.0275  -2.0258  -2.0257  -1.2749
 -0.9452  -0.8963  -0.8366  -0.8206  -0.7599  -0.7158  -0.6900  -0.6607
 -0.6303  -0.6176  -0.5664  -0.5637  -0.5168  -0.4852  -0.4682  -0.4492
 -0.4438  -0.4173  -0.3975  -0.3911  -0.3783  -0.3553  -0.3448  -0.3378
 -0.3286  -0.3025  -0.2968  -0.2917  -0.2832  -0.2654  -0.2605  -0.2558
 -- Virtual --
 -0.1083  -0.0722  -0.0661  -0.0617  -0.0434  -0.0217  -0.0074   0.0142
  0.0291   0.0302   0.0452   0.0530   0.0555   0.0596   0.0658   0.0767
  0.0800   0.0812   0.0906   0.0937   0.0948   0.1116   0.1138   0.1196
  0.1209   0.1291   0.1388   0.1426   0.1460   0.1582   0.1668   0.1738
  0.1786   0.1871   0.1893   0.1942   0.1967   0.2009   0.2049   0.2102
  0.2270   0.2333   0.2397   0.2482   0.2507   0.2536   0.2728   0.2780
  0.2880   0.3028   0.3061   0.3206   0.3459   0.3687   0.3698   0.3755
  0.3797   0.3816   0.3920   0.3941   0.3975   0.4056   0.4130   0.4152
  0.4208   0.4332   0.4403   0.4492   0.4610   0.4655   0.4742   0.4902
  0.4912   0.5006   0.5020   0.5042   0.5102   0.5337   0.5379   0.5519
  0.5541   0.5675   0.5799   0.5838   0.5875   0.5917   0.6012   0.6315
  0.6451   0.6559   0.6594   0.6718   0.6916   0.7171   0.7308   0.7491
  0.7585   0.7587   0.7749   0.7983   0.8085   0.8196   0.8268   0.8405
  0.8739   0.9031   0.9119   0.9201   0.9366   0.9435   0.9664   0.9736
  1.0263   1.0596   1.0736   1.0843   1.1015   1.1395   1.1585   1.1814
  1.1822   1.2175   1.2594   1.2991   1.3353   1.3369   1.3474   1.3621
  1.3717   1.4068   1.4154   1.4169   1.4516   1.4640   1.4701   1.4818
  1.4996   1.5260   1.5355   1.5461   1.5963   1.6106   1.7131   1.7255
  1.7531   1.7642   1.8096   1.8119   1.8384   1.8439   1.8985   2.0011
  2.0117   2.0195   2.0855   2.1228   2.2001   2.2089   2.2215   2.2433
  2.2508   2.2716   2.2881   2.3190   2.4279   2.4778   2.5361   2.5636
  2.6799   2.7150   2.7709   2.8043   2.8191   2.8810   2.9994   3.0221
  3.0326   3.0599   3.1436   3.1821   3.3614   3.4085   3.6177   3.7410
  3.7528   3.8118   3.8826   3.9428   3.9571   3.9605   3.9645   3.9798
  3.9870   3.9924   4.0184   4.0208   4.0279   4.0351   4.0547   4.0703
  4.0929   4.1100   4.1604   4.1740   4.2459   4.2558   4.2858   4.3040
  4.3969   4.4247   4.4605   4.5698   4.7927   4.8372   5.9955   6.0085
  6.0362   6.0691   6.0987   6.1163   6.1579   6.1660   6.1926   6.3003
  6.4381   6.6983   6.7438   7.5517   7.6732   7.7480   9.7625  23.2195
 23.7540  23.7611  23.9080  23.9247  24.0213  25.8091  26.1933  26.5801
 27.8495  27.8881  27.9584  28.3361  28.3457  28.3674  28.3938  28.4003
 28.4153  28.4270  28.4317  28.4662  28.5201  28.5256  28.5287  28.5371
 28.5405  28.5509  28.5535  28.5594  28.5657  28.5932  28.6173  28.6344
 28.6886  28.7293  28.7581  47.9785  66.7690 127.8787 127.8854 127.9024
127.9287 127.9413 127.9501 127.9714 127.9776 127.9883 151.6464 151.6792
151.7400 215.7549 289.7476 289.8696 289.96991020.78981901.80881901.8433
********
 --------------------------------------------------------------

          Ground-State Mulliken Net Atomic Charges

     Atom                 Charge (a.u.)
  ----------------------------------------
      1 C                    -0.867030
      2 C                     0.363668
      3 C                    -0.022300
      4 C                    -0.596852
      5 C                     0.651456
      6 C                    -0.172346
      7 F                    -0.079130
      8 Br                   -0.150140
      9 I                     0.109700
     10 I                     0.112058
     11 Cl                    0.540116
     12 I                     0.110800
  ----------------------------------------
  Sum of atomic charges =     0.000000

 -----------------------------------------------------------------
                    Cartesian Multipole Moments
 -----------------------------------------------------------------
    Charge (ESU x 10^10)
                -0.0000
    Dipole Moment (Debye)
         X       0.5612      Y       0.0000      Z       0.5014
       Tot       0.7526
    Quadrupole Moments (Debye-Ang)
        XX    -152.1283     XY       0.0000     YY    -156.2170
        XZ       0.8164     YZ      -0.0000     ZZ    -144.8458
    Octopole Moments (Debye-Ang^2)
       XXX    -696.0930    XXY       0.0000    XYY    -244.1387
       YYY       0.0000    XXZ    -136.9234    XYZ       0.0000
       YYZ    -163.5151    XZZ    -222.2430    YZZ       0.0000
       ZZZ    -459.4386
    Hexadecapole Moments (Debye-Ang^3)
      XXXX   -5501.6535   XXXY       0.0000   XXYY   -1019.4841
      XYYY       0.0000   YYYY    -201.7351   XXXZ    -719.9889
      XXYZ       0.0000   XYYZ    -278.7844   YYYZ      -0.0000
      XXZZ   -1945.8138   XYZZ       0.0000   YYZZ   -1150.6363
      XZZZ    -765.0633   YZZZ       0.0000   ZZZZ   -6055.9241
 -----------------------------------------------------------------
 Calculating analytic gradient of the SCF energy
 Gradient of SCF Energy
            1           2           3           4           5           6
    1  -0.0001624  -0.0003342  -0.0006871   0.0010606   0.0011754  -0.0005000
    2  -0.0000000  -0.0000000   0.0000000  -0.0000000   0.0000000   0.0000000
    3   0.0006503  -0.0023046   0.0012051   0.0017071  -0.0031602   0.0005901
            7           8           9          10          11          12
    1   0.0006726  -0.0014114   0.0019116   0.0003321  -0.0014784  -0.0005786
    2   0.0000000   0.0000000   0.0000000   0.0000000  -0.0000000  -0.0000000
    3   0.0003764  -0.0003574   0.0012134   0.0033224  -0.0018377  -0.0014049
 Max gradient component =       3.322E-03
 RMS gradient           =       1.186E-03
 Gradient time:  CPU 86.61 s  wall 14.55 s
 Geometry Optimization Parameters
   NAtoms,    NIC,     NZ,  NCons,   NDum,   NFix, NCnnct, MaxDiis
       12      78      12       0       0       0       0       0

 Cartesian Hessian Update
 Hessian updated using BFGS update


** GEOMETRY OPTIMIZATION IN DELOCALIZED INTERNAL COORDINATES **
   Searching for a Minimum

   Optimization Cycle:   3

                       Coordinates (Angstroms)
     ATOM                X               Y               Z
      1  C         0.0315642540    0.0000000000    0.0177557645
      2  C         0.0059065039    0.0000000000    1.4082132027
      3  C         1.2164106143    0.0000000000    2.1206355817
      4  C         2.4379790789    0.0000000000    1.4131611739
      5  C         2.4322265084    0.0000000000    0.0009678973
      6  C         1.2185031785    0.0000000000   -0.7024903860
      7  F        -1.1273342559    0.0000000000   -0.6471058197
      8  Br       -1.7134470983    0.0000000000    2.2225666413
      9  I         1.1743446090    0.0000000000    4.2517635571
     10  I         4.3061128474    0.0000000000    2.4670100682
     11  Cl        3.9151670462    0.0000000000   -0.9066491489
     12  I         1.0912494281    0.0000000000   -2.8223285321
   Point Group: c1    Number of degrees of freedom:    30


   Energy is -24121.445243917

 Hessian updated using BFGS update

 14 Hessian modes will be used to form the next step
  Hessian Eigenvalues:
     0.124199    0.124404    0.124832    0.200878    0.239820    0.246408
     0.330960    0.389322    0.413858    0.436464    0.458279    0.464525
     0.572226    0.580314

 Minimum search - taking simple RFO step
 Searching for Lamda that Minimizes Along All modes
 Value Taken    Lamda =  -0.00050743
 Step Taken.  Stepsize is  0.043018

                             Maximum     Tolerance    Cnvgd?
         Gradient           0.008587      0.000300      NO
         Displacement       0.022296      0.001200      NO
         Energy change     -0.000918      0.000001      NO


 New Cartesian Coordinates Obtained by Inverse Iteration

 Displacement from previous Coordinates is:  0.097844
 ----------------------------------------------------------------
             Standard Nuclear Orientation (Angstroms)
    I     Atom           X                Y                Z
 ----------------------------------------------------------------
    1      C       0.0283431794     0.0000000000     0.0168415420
    2      C       0.0057953224     0.0000000000     1.4094374659
    3      C       1.2150729179     0.0000000000     2.1169140014
    4      C       2.4328780498     0.0000000000     1.4099696096
    5      C       2.4285452203     0.0000000000     0.0041860477
    6      C       1.2179924089     0.0000000000    -0.7016423268
    7      F      -1.1315176898     0.0000000000    -0.6481056214
    8      Br     -1.7017921957     0.0000000000     2.2424255053
    9      I       1.1586494057     0.0000000000     4.2401567013
   10      I       4.3058186210     0.0000000000     2.4362326271
   11      Cl      3.9217875326     0.0000000000    -0.8873224107
   12      I       1.1071099420     0.0000000000    -2.8155931414
 ----------------------------------------------------------------
 Nuclear Repulsion Energy =        3567.12620628 hartrees
 There are      128 alpha and      128 beta electrons
 Applying Cartesian multipole field
    Component          Value
    ---------          -----
     (2,0,0)        1.00000E-11
     (0,2,0)        2.00000E-11
     (0,0,2)       -3.00000E-11
 Nucleus-field energy     =    -0.0000001508 hartrees
 Requested basis set is 6-311++G(d,p)
 There are 146 shells and 418 basis functions
 A cutoff of  1.0D-11 yielded   6386 shell pairs
 There are     58211 function pairs (     64905 Cartesian)
 Smallest overlap matrix eigenvalue = 7.84E-07

 Q-Chem warning in module stvman/mkSTV.C, line 318:

 Overlap eigenvalue is smaller than square root of threshold
 Use THRESH >= 12 to get rid of this warning

 Linear dependence detected in AO basis
 Tighter screening thresholds may be required for diffuse basis sets
 Use S2THRESH > 14 and THRESH = 14 in case of SCF convergence issues
 Number of orthogonalized atomic orbitals = 417
 Maximum deviation from orthogonality = 1.852E-10
 Guess MOs from SCF MO coefficient file

 -----------------------------------------------------------------------
  General SCF calculation program by
  Eric Jon Sundstrom, Paul Horn, Yuezhi Mao, Dmitri Zuev, Alec White,
  David Stuck, Shaama M.S., Shane Yost, Joonho Lee, David Small,
  Daniel Levine, Susi Lehtola, Hugh Burton, Evgeny Epifanovsky,
  Bang C. Huynh
 -----------------------------------------------------------------------
 Exchange:     0.2000 Hartree-Fock + 0.0800 Slater + 0.7200 B88
 Correlation:  0.1900 VWN1RPA + 0.8100 LYP
 Using SG-1 standard quadrature grid
 using 6 threads for integral computing
 -------------------------------------------------------
 OpenMP Integral computing Module                
 Release: version 2.0, May 2017, Q-Chem Inc. Pleasanton 
 -------------------------------------------------------
 A restricted SCF calculation will be
 performed using DIIS
 SCF converges when DIIS error is below 1.0e-08
 ---------------------------------------
  Cycle       Energy         DIIS error
 ---------------------------------------
    1  -24121.4450839714      1.47e-04  
    2  -24121.4453382260      5.45e-05  
    3  -24121.4451982730      9.30e-05  
    4  -24121.4454054897      1.31e-05  
    5  -24121.4454090173      3.42e-06  
    6  -24121.4454091877      1.50e-06  
    7  -24121.4454092325      6.92e-07  
    8  -24121.4454092427      1.29e-07  
    9  -24121.4454092426      6.20e-08  
   10  -24121.4454092409      2.03e-08  
   11  -24121.4454092383      7.69e-09  Convergence criterion met
 ---------------------------------------
 SCF time:   CPU 203.11s  wall 37.00s 
 SCF   energy in the final basis set =   -24121.4454092383
 Total energy in the final basis set =   -24121.4454092383

 --------------------------------------------------------------

                    Orbital Energies (a.u.)
 --------------------------------------------------------------

 Alpha MOs
 -- Occupied --
**************************-482.8587-176.3232-176.3213-176.3195-165.7271
********-165.7248-165.7247-165.7234-165.7229-165.7227-165.7211-165.7209
******** -62.5115 -56.3322 -56.3280 -56.3277 -35.8196 -35.8178 -35.8159
-31.3132 -31.3113 -31.3095 -31.3068 -31.3063 -31.3050 -31.3045 -31.3031
-31.3027 -24.7291 -22.9636 -22.9622 -22.9619 -22.9617 -22.9603 -22.9599
-22.9598 -22.9584 -22.9581 -22.9573 -22.9573 -22.9555 -22.9555 -22.9537
-22.9537 -10.3140 -10.2906 -10.2778 -10.2750 -10.2719 -10.2680  -9.4988
 -8.7203  -7.2637  -7.2537  -7.2528  -6.5527  -6.5386  -6.5378  -6.3689
 -6.3672  -6.3654  -4.7821  -4.7802  -4.7784  -4.7665  -4.7656  -4.7649
 -4.7639  -4.7630  -4.7621  -2.6634  -2.6595  -2.6590  -2.6477  -2.6477
 -2.0478  -2.0459  -2.0440  -2.0431  -2.0424  -2.0413  -2.0406  -2.0395
 -2.0388  -2.0289  -2.0287  -2.0274  -2.0273  -2.0255  -2.0254  -1.2744
 -0.9463  -0.8968  -0.8372  -0.8214  -0.7605  -0.7171  -0.6905  -0.6609
 -0.6303  -0.6174  -0.5670  -0.5642  -0.5165  -0.4856  -0.4685  -0.4494
 -0.4448  -0.4177  -0.3978  -0.3917  -0.3786  -0.3562  -0.3452  -0.3381
 -0.3297  -0.3008  -0.2970  -0.2917  -0.2832  -0.2655  -0.2600  -0.2555
 -- Virtual --
 -0.1069  -0.0717  -0.0645  -0.0614  -0.0420  -0.0203  -0.0076   0.0148
  0.0290   0.0302   0.0451   0.0528   0.0555   0.0598   0.0657   0.0765
  0.0802   0.0814   0.0904   0.0936   0.0947   0.1119   0.1139   0.1198
  0.1211   0.1292   0.1385   0.1426   0.1451   0.1598   0.1668   0.1740
  0.1790   0.1878   0.1895   0.1940   0.1969   0.2012   0.2058   0.2100
  0.2268   0.2338   0.2408   0.2489   0.2513   0.2539   0.2742   0.2785
  0.2883   0.3028   0.3066   0.3198   0.3463   0.3691   0.3711   0.3773
  0.3802   0.3816   0.3931   0.3961   0.3969   0.4078   0.4131   0.4156
  0.4194   0.4335   0.4412   0.4482   0.4613   0.4655   0.4739   0.4900
  0.4912   0.5011   0.5017   0.5040   0.5098   0.5345   0.5386   0.5534
  0.5536   0.5676   0.5802   0.5838   0.5886   0.5941   0.6051   0.6303
  0.6464   0.6576   0.6594   0.6730   0.6941   0.7193   0.7324   0.7503
  0.7589   0.7591   0.7780   0.7992   0.8108   0.8189   0.8267   0.8404
  0.8741   0.9049   0.9127   0.9197   0.9368   0.9436   0.9667   0.9735
  1.0287   1.0598   1.0740   1.0844   1.1051   1.1390   1.1594   1.1808
  1.1837   1.2184   1.2599   1.3013   1.3355   1.3384   1.3481   1.3642
  1.3728   1.4114   1.4171   1.4195   1.4526   1.4658   1.4697   1.4835
  1.4982   1.5284   1.5345   1.5464   1.5981   1.6123   1.7136   1.7266
  1.7549   1.7651   1.8109   1.8136   1.8403   1.8449   1.9000   2.0028
  2.0136   2.0197   2.0866   2.1256   2.1999   2.2106   2.2242   2.2454
  2.2518   2.2756   2.2895   2.3216   2.4293   2.4798   2.5368   2.5642
  2.6802   2.7156   2.7731   2.8051   2.8195   2.8820   3.0011   3.0221
  3.0349   3.0651   3.1445   3.1844   3.3644   3.4093   3.6218   3.7418
  3.7527   3.8144   3.8836   3.9432   3.9574   3.9602   3.9640   3.9802
  3.9871   3.9937   4.0216   4.0218   4.0269   4.0358   4.0534   4.0699
  4.0939   4.1120   4.1620   4.1740   4.2474   4.2573   4.2861   4.3060
  4.3970   4.4264   4.4644   4.5750   4.7980   4.8361   5.9966   6.0090
  6.0371   6.0754   6.1006   6.1182   6.1598   6.1659   6.1939   6.3005
  6.4381   6.6988   6.7437   7.5518   7.6745   7.7490   9.7624  23.2189
 23.7590  23.7677  23.9190  23.9318  24.0221  25.8097  26.1975  26.5837
 27.8514  27.8906  27.9616  28.3371  28.3462  28.3683  28.3976  28.4032
 28.4163  28.4284  28.4333  28.4656  28.5204  28.5260  28.5288  28.5378
 28.5414  28.5515  28.5544  28.5590  28.5666  28.5950  28.6183  28.6345
 28.6898  28.7307  28.7600  47.9793  66.7691 127.8796 127.8858 127.9032
127.9321 127.9430 127.9514 127.9721 127.9776 127.9893 151.6482 151.6813
151.7429 215.7549 289.7478 289.8712 289.97101020.79091901.81071901.8454
********
 --------------------------------------------------------------

          Ground-State Mulliken Net Atomic Charges

     Atom                 Charge (a.u.)
  ----------------------------------------
      1 C                    -0.852376
      2 C                     0.395303
      3 C                    -0.047126
      4 C                    -0.600197
      5 C                     0.632344
      6 C                    -0.163123
      7 F                    -0.081489
      8 Br                   -0.152901
      9 I                     0.108750
     10 I                     0.110897
     11 Cl                    0.540207
     12 I                     0.109711
  ----------------------------------------
  Sum of atomic charges =     0.000000

 -----------------------------------------------------------------
                    Cartesian Multipole Moments
 -----------------------------------------------------------------
    Charge (ESU x 10^10)
                -0.0000
    Dipole Moment (Debye)
         X       0.5541      Y      -0.0000      Z       0.4851
       Tot       0.7364
    Quadrupole Moments (Debye-Ang)
        XX    -152.0708     XY       0.0000     YY    -156.1521
        XZ       0.4576     YZ      -0.0000     ZZ    -145.0776
    Octopole Moments (Debye-Ang^2)
       XXX    -695.2627    XXY       0.0000    XYY    -244.2336
       YYY      -0.0000    XXZ    -137.4497    XYZ       0.0000
       YYZ    -163.0045    XZZ    -224.4574    YZZ      -0.0000
       ZZZ    -459.1465
    Hexadecapole Moments (Debye-Ang^3)
      XXXX   -5490.5553   XXXY       0.0000   XXYY   -1018.7157
      XYYY       0.0000   YYYY    -201.5744   XXXZ    -704.1985
      XXYZ       0.0000   XYYZ    -272.2830   YYYZ      -0.0000
      XXZZ   -1945.2047   XYZZ       0.0000   YYZZ   -1143.2379
      XZZZ    -758.1610   YZZZ      -0.0000   ZZZZ   -6022.4604
 -----------------------------------------------------------------
 Calculating analytic gradient of the SCF energy
 Gradient of SCF Energy
            1           2           3           4           5           6
    1  -0.0004505   0.0011988  -0.0000695  -0.0004394   0.0001295   0.0011747
    2   0.0000000   0.0000000  -0.0000000   0.0000000   0.0000000  -0.0000000
    3  -0.0002136   0.0008462  -0.0003927   0.0000541  -0.0003688   0.0006501
            7           8           9          10          11          12
    1  -0.0002520   0.0003478  -0.0006419  -0.0006771  -0.0003171  -0.0000032
    2  -0.0000000   0.0000000  -0.0000000  -0.0000000   0.0000000  -0.0000000
    3  -0.0001939   0.0011549  -0.0011484  -0.0010015   0.0005637   0.0000498
 Max gradient component =       1.199E-03
 RMS gradient           =       5.239E-04
 Gradient time:  CPU 86.84 s  wall 14.59 s
 Geometry Optimization Parameters
   NAtoms,    NIC,     NZ,  NCons,   NDum,   NFix, NCnnct, MaxDiis
       12      78      12       0       0       0       0       0

 Cartesian Hessian Update
 Hessian updated using BFGS update


** GEOMETRY OPTIMIZATION IN DELOCALIZED INTERNAL COORDINATES **
   Searching for a Minimum

   Optimization Cycle:   4

                       Coordinates (Angstroms)
     ATOM                X               Y               Z
      1  C         0.0283431794    0.0000000000    0.0168415420
      2  C         0.0057953224    0.0000000000    1.4094374659
      3  C         1.2150729179    0.0000000000    2.1169140014
      4  C         2.4328780498    0.0000000000    1.4099696096
      5  C         2.4285452203    0.0000000000    0.0041860477
      6  C         1.2179924089    0.0000000000   -0.7016423268
      7  F        -1.1315176898    0.0000000000   -0.6481056214
      8  Br       -1.7017921957    0.0000000000    2.2424255053
      9  I         1.1586494057    0.0000000000    4.2401567013
     10  I         4.3058186210    0.0000000000    2.4362326271
     11  Cl        3.9217875326    0.0000000000   -0.8873224107
     12  I         1.1071099420    0.0000000000   -2.8155931414
   Point Group: c1    Number of degrees of freedom:    30


   Energy is -24121.445409238

 Hessian updated using BFGS update

 16 Hessian modes will be used to form the next step
  Hessian Eigenvalues:
     0.122872    0.124460    0.134031    0.199852    0.242747    0.247461
     0.273656    0.329671    0.413360    0.430149    0.435746    0.461132
     0.464514    0.482821    0.572735    0.585317

 Minimum search - taking simple RFO step
 Searching for Lamda that Minimizes Along All modes
 Value Taken    Lamda =  -0.00007093
 Step Taken.  Stepsize is  0.014849

                             Maximum     Tolerance    Cnvgd?
         Gradient           0.003408      0.000300      NO
         Displacement       0.009659      0.001200      NO
         Energy change     -0.000165      0.000001      NO


 New Cartesian Coordinates Obtained by Inverse Iteration

 Displacement from previous Coordinates is:  0.033302
 ----------------------------------------------------------------
             Standard Nuclear Orientation (Angstroms)
    I     Atom           X                Y                Z
 ----------------------------------------------------------------
    1      C       0.0288563157     0.0000000000     0.0173638109
    2      C       0.0050990510     0.0000000000     1.4092793216
    3      C       1.2152111395     0.0000000000     2.1190237036
    4      C       2.4337275464     0.0000000000     1.4110800010
    5      C       2.4282793768     0.0000000000     0.0044612111
    6      C       1.2171436365     0.0000000000    -0.7017470712
    7      F      -1.1311686635     0.0000000000    -0.6468444021
    8      Br     -1.7076224194     0.0000000000     2.2305205686
    9      I       1.1656956210     0.0000000000     4.2460573269
   10      I       4.3091258251     0.0000000000     2.4394956977
   11      Cl      3.9207537964     0.0000000000    -0.8896044085
   12      I       1.1035814888     0.0000000000    -2.8155857596
 ----------------------------------------------------------------
 Nuclear Repulsion Energy =        3564.24452829 hartrees
 There are      128 alpha and      128 beta electrons
 Applying Cartesian multipole field
    Component          Value
    ---------          -----
     (2,0,0)        1.00000E-11
     (0,2,0)        2.00000E-11
     (0,0,2)       -3.00000E-11
 Nucleus-field energy     =    -0.0000001509 hartrees
 Requested basis set is 6-311++G(d,p)
 There are 146 shells and 418 basis functions
 A cutoff of  1.0D-11 yielded   6387 shell pairs
 There are     58229 function pairs (     64926 Cartesian)
 Smallest overlap matrix eigenvalue = 7.87E-07

 Q-Chem warning in module stvman/mkSTV.C, line 318:

 Overlap eigenvalue is smaller than square root of threshold
 Use THRESH >= 12 to get rid of this warning

 Linear dependence detected in AO basis
 Tighter screening thresholds may be required for diffuse basis sets
 Use S2THRESH > 14 and THRESH = 14 in case of SCF convergence issues
 Number of orthogonalized atomic orbitals = 417
 Maximum deviation from orthogonality = 1.805E-10
 Guess MOs from SCF MO coefficient file

 -----------------------------------------------------------------------
  General SCF calculation program by
  Eric Jon Sundstrom, Paul Horn, Yuezhi Mao, Dmitri Zuev, Alec White,
  David Stuck, Shaama M.S., Shane Yost, Joonho Lee, David Small,
  Daniel Levine, Susi Lehtola, Hugh Burton, Evgeny Epifanovsky,
  Bang C. Huynh
 -----------------------------------------------------------------------
 Exchange:     0.2000 Hartree-Fock + 0.0800 Slater + 0.7200 B88
 Correlation:  0.1900 VWN1RPA + 0.8100 LYP
 Using SG-1 standard quadrature grid
 using 6 threads for integral computing
 -------------------------------------------------------
 OpenMP Integral computing Module                
 Release: version 2.0, May 2017, Q-Chem Inc. Pleasanton 
 -------------------------------------------------------
 A restricted SCF calculation will be
 performed using DIIS
 SCF converges when DIIS error is below 1.0e-08
 ---------------------------------------
  Cycle       Energy         DIIS error
 ---------------------------------------
    1  -24121.4454046038      5.04e-05  
    2  -24121.4454327945      1.91e-05  
    3  -24121.4454147577      3.33e-05  
    4  -24121.4454408414      4.42e-06  
    5  -24121.4454412329      1.09e-06  
    6  -24121.4454412496      3.60e-07  
    7  -24121.4454412519      1.67e-07  
    8  -24121.4454412521      5.10e-08  
    9  -24121.4454412536      1.67e-08  
   10  -24121.4454412549      4.65e-09  Convergence criterion met
 ---------------------------------------
 SCF time:   CPU 182.35s  wall 34.00s 
 SCF   energy in the final basis set =   -24121.4454412549
 Total energy in the final basis set =   -24121.4454412549

 --------------------------------------------------------------

                    Orbital Energies (a.u.)
 --------------------------------------------------------------

 Alpha MOs
 -- Occupied --
**************************-482.8587-176.3233-176.3215-176.3196-165.7272
********-165.7249-165.7247-165.7235-165.7231-165.7229-165.7212-165.7210
******** -62.5115 -56.3322 -56.3280 -56.3277 -35.8197 -35.8179 -35.8160
-31.3133 -31.3114 -31.3096 -31.3068 -31.3064 -31.3051 -31.3046 -31.3032
-31.3028 -24.7290 -22.9637 -22.9622 -22.9619 -22.9618 -22.9604 -22.9601
-22.9599 -22.9585 -22.9582 -22.9574 -22.9574 -22.9557 -22.9557 -22.9538
-22.9538 -10.3138 -10.2908 -10.2779 -10.2756 -10.2723 -10.2680  -9.4988
 -8.7203  -7.2637  -7.2537  -7.2527  -6.5527  -6.5386  -6.5377  -6.3690
 -6.3673  -6.3654  -4.7822  -4.7803  -4.7785  -4.7665  -4.7656  -4.7650
 -4.7641  -4.7630  -4.7622  -2.6634  -2.6595  -2.6589  -2.6477  -2.6476
 -2.0479  -2.0460  -2.0440  -2.0431  -2.0424  -2.0414  -2.0407  -2.0396
 -2.0389  -2.0289  -2.0288  -2.0275  -2.0274  -2.0255  -2.0254  -1.2746
 -0.9460  -0.8965  -0.8372  -0.8213  -0.7602  -0.7167  -0.6903  -0.6609
 -0.6303  -0.6176  -0.5667  -0.5641  -0.5166  -0.4854  -0.4684  -0.4494
 -0.4445  -0.4177  -0.3977  -0.3914  -0.3786  -0.3561  -0.3452  -0.3381
 -0.3290  -0.3012  -0.2969  -0.2916  -0.2832  -0.2655  -0.2601  -0.2558
 -- Virtual --
 -0.1073  -0.0720  -0.0648  -0.0613  -0.0423  -0.0207  -0.0076   0.0146
  0.0290   0.0302   0.0451   0.0529   0.0556   0.0597   0.0658   0.0765
  0.0802   0.0814   0.0905   0.0936   0.0947   0.1118   0.1138   0.1197
  0.1210   0.1292   0.1386   0.1426   0.1452   0.1594   0.1666   0.1739
  0.1790   0.1875   0.1893   0.1940   0.1970   0.2009   0.2057   0.2100
  0.2270   0.2336   0.2402   0.2487   0.2512   0.2538   0.2737   0.2784
  0.2883   0.3029   0.3065   0.3200   0.3461   0.3692   0.3709   0.3770
  0.3802   0.3817   0.3932   0.3955   0.3972   0.4074   0.4130   0.4154
  0.4199   0.4333   0.4411   0.4487   0.4613   0.4654   0.4740   0.4901
  0.4912   0.5011   0.5014   0.5041   0.5099   0.5341   0.5384   0.5529
  0.5538   0.5673   0.5801   0.5837   0.5881   0.5929   0.6039   0.6312
  0.6461   0.6575   0.6594   0.6724   0.6932   0.7189   0.7318   0.7498
  0.7589   0.7590   0.7775   0.7991   0.8104   0.8193   0.8267   0.8405
  0.8740   0.9044   0.9125   0.9196   0.9367   0.9436   0.9664   0.9736
  1.0283   1.0596   1.0737   1.0844   1.1044   1.1394   1.1589   1.1806
  1.1832   1.2184   1.2598   1.3007   1.3350   1.3380   1.3480   1.3638
  1.3724   1.4103   1.4170   1.4184   1.4523   1.4656   1.4700   1.4830
  1.4981   1.5279   1.5345   1.5462   1.5978   1.6120   1.7137   1.7260
  1.7541   1.7654   1.8106   1.8133   1.8394   1.8451   1.8996   2.0025
  2.0132   2.0197   2.0863   2.1244   2.2005   2.2098   2.2235   2.2450
  2.2514   2.2741   2.2893   2.3205   2.4289   2.4796   2.5363   2.5641
  2.6801   2.7154   2.7725   2.8049   2.8194   2.8819   3.0006   3.0224
  3.0343   3.0637   3.1442   3.1838   3.3636   3.4090   3.6207   3.7418
  3.7527   3.8130   3.8838   3.9432   3.9574   3.9602   3.9640   3.9806
  3.9871   3.9932   4.0208   4.0216   4.0268   4.0356   4.0541   4.0700
  4.0937   4.1114   4.1618   4.1737   4.2467   4.2568   4.2862   4.3054
  4.3969   4.4256   4.4636   4.5733   4.7963   4.8366   5.9963   6.0089
  6.0367   6.0741   6.1001   6.1179   6.1595   6.1656   6.1929   6.3004
  6.4380   6.6987   6.7441   7.5518   7.6740   7.7488   9.7622  23.2191
 23.7568  23.7669  23.9171  23.9289  24.0220  25.8096  26.1966  26.5821
 27.8505  27.8901  27.9605  28.3368  28.3461  28.3679  28.3967  28.4025
 28.4161  28.4282  28.4328  28.4653  28.5203  28.5259  28.5287  28.5376
 28.5411  28.5514  28.5542  28.5589  28.5663  28.5944  28.6181  28.6342
 28.6893  28.7305  28.7593  47.9794  66.7691 127.8793 127.8857 127.9029
127.9314 127.9425 127.9511 127.9721 127.9774 127.9888 151.6474 151.6809
151.7419 215.7547 289.7477 289.8706 289.97081020.79101901.80981901.8450
********
 --------------------------------------------------------------

          Ground-State Mulliken Net Atomic Charges

     Atom                 Charge (a.u.)
  ----------------------------------------
      1 C                    -0.858637
      2 C                     0.383595
      3 C                    -0.034100
      4 C                    -0.599669
      5 C                     0.635932
      6 C                    -0.166465
      7 F                    -0.080274
      8 Br                   -0.151283
      9 I                     0.109117
     10 I                     0.111114
     11 Cl                    0.540487
     12 I                     0.110182
  ----------------------------------------
  Sum of atomic charges =     0.000000

 -----------------------------------------------------------------
                    Cartesian Multipole Moments
 -----------------------------------------------------------------
    Charge (ESU x 10^10)
                -0.0000
    Dipole Moment (Debye)
         X       0.5547      Y       0.0000      Z       0.4813
       Tot       0.7344
    Quadrupole Moments (Debye-Ang)
        XX    -152.0536     XY       0.0000     YY    -156.1699
        XZ       0.5617     YZ      -0.0000     ZZ    -145.0577
    Octopole Moments (Debye-Ang^2)
       XXX    -695.6949    XXY      -0.0000    XYY    -244.3486
       YYY      -0.0000    XXZ    -137.2672    XYZ      -0.0000
       YYZ    -163.0917    XZZ    -223.9656    YZZ      -0.0000
       ZZZ    -459.1576
    Hexadecapole Moments (Debye-Ang^3)
      XXXX   -5498.0988   XXXY      -0.0000   XXYY   -1020.1675
      XYYY      -0.0000   YYYY    -201.6176   XXXZ    -709.2610
      XXYZ      -0.0000   XYYZ    -274.3511   YYYZ      -0.0000
      XXZZ   -1946.5737   XYZZ       0.0000   YYZZ   -1144.3591
      XZZZ    -760.6631   YZZZ       0.0000   ZZZZ   -6026.4340
 -----------------------------------------------------------------
 Calculating analytic gradient of the SCF energy
 Gradient of SCF Energy
            1           2           3           4           5           6
    1  -0.0002855  -0.0000358   0.0001241   0.0000042   0.0001030   0.0001952
    2  -0.0000000   0.0000000  -0.0000000   0.0000000  -0.0000000   0.0000000
    3  -0.0000044  -0.0002125   0.0001338   0.0000631  -0.0004400   0.0004070
            7           8           9          10          11          12
    1  -0.0000617  -0.0000002   0.0003367  -0.0000418  -0.0002061  -0.0001320
    2  -0.0000000  -0.0000000   0.0000000  -0.0000000   0.0000000   0.0000000
    3   0.0001489  -0.0000965   0.0001064  -0.0002880   0.0001695   0.0000126
 Max gradient component =       4.400E-04
 RMS gradient           =       1.587E-04
 Gradient time:  CPU 86.96 s  wall 14.61 s
 Geometry Optimization Parameters
   NAtoms,    NIC,     NZ,  NCons,   NDum,   NFix, NCnnct, MaxDiis
       12      78      12       0       0       0       0       0

 Cartesian Hessian Update
 Hessian updated using BFGS update


** GEOMETRY OPTIMIZATION IN DELOCALIZED INTERNAL COORDINATES **
   Searching for a Minimum

   Optimization Cycle:   5

                       Coordinates (Angstroms)
     ATOM                X               Y               Z
      1  C         0.0288563157    0.0000000000    0.0173638109
      2  C         0.0050990510    0.0000000000    1.4092793216
      3  C         1.2152111395    0.0000000000    2.1190237036
      4  C         2.4337275464    0.0000000000    1.4110800010
      5  C         2.4282793768    0.0000000000    0.0044612111
      6  C         1.2171436365    0.0000000000   -0.7017470712
      7  F        -1.1311686635    0.0000000000   -0.6468444021
      8  Br       -1.7076224194    0.0000000000    2.2305205686
      9  I         1.1656956210    0.0000000000    4.2460573269
     10  I         4.3091258251    0.0000000000    2.4394956977
     11  Cl        3.9207537964    0.0000000000   -0.8896044085
     12  I         1.1035814888    0.0000000000   -2.8155857596
   Point Group: c1    Number of degrees of freedom:    30


   Energy is -24121.445441255

 Hessian updated using BFGS update

 17 Hessian modes will be used to form the next step
  Hessian Eigenvalues:
     0.122807    0.123215    0.129597    0.199999    0.237802    0.246900
     0.248530    0.308594    0.329631    0.412361    0.420815    0.443053
     0.460485    0.462615    0.507696    0.572604    0.587565

 Minimum search - taking simple RFO step
 Searching for Lamda that Minimizes Along All modes
 Value Taken    Lamda =  -0.00000428
 Step Taken.  Stepsize is  0.003987

                             Maximum     Tolerance    Cnvgd?
         Gradient           0.000895      0.000300      NO
         Displacement       0.002345      0.001200      NO
         Energy change     -0.000032      0.000001      NO


 New Cartesian Coordinates Obtained by Inverse Iteration

 Displacement from previous Coordinates is:  0.009284
 ----------------------------------------------------------------
             Standard Nuclear Orientation (Angstroms)
    I     Atom           X                Y                Z
 ----------------------------------------------------------------
    1      C       0.0292136695     0.0000000000     0.0173650611
    2      C       0.0054912572     0.0000000000     1.4093663343
    3      C       1.2154599609     0.0000000000     2.1187610408
    4      C       2.4343174939     0.0000000000     1.4111035375
    5      C       2.4284894344     0.0000000000     0.0042302082
    6      C       1.2171057419     0.0000000000    -0.7022244870
    7      F      -1.1307906831     0.0000000000    -0.6468761497
    8      Br     -1.7064811457     0.0000000000     2.2323581752
    9      I       1.1628148167     0.0000000000     4.2456321802
   10      I       4.3096810704     0.0000000000     2.4415893764
   11      Cl      3.9203659815     0.0000000000    -0.8916722339
   12      I       1.1030151170     0.0000000000    -2.8161330430
 ----------------------------------------------------------------
 Nuclear Repulsion Energy =        3563.91498833 hartrees
 There are      128 alpha and      128 beta electrons
 Applying Cartesian multipole field
    Component          Value
    ---------          -----
     (2,0,0)        1.00000E-11
     (0,2,0)        2.00000E-11
     (0,0,2)       -3.00000E-11
 Nucleus-field energy     =    -0.0000001510 hartrees
 Requested basis set is 6-311++G(d,p)
 There are 146 shells and 418 basis functions
 A cutoff of  1.0D-11 yielded   6386 shell pairs
 There are     58226 function pairs (     64923 Cartesian)
 Smallest overlap matrix eigenvalue = 7.87E-07

 Q-Chem warning in module stvman/mkSTV.C, line 318:

 Overlap eigenvalue is smaller than square root of threshold
 Use THRESH >= 12 to get rid of this warning

 Linear dependence detected in AO basis
 Tighter screening thresholds may be required for diffuse basis sets
 Use S2THRESH > 14 and THRESH = 14 in case of SCF convergence issues
 Number of orthogonalized atomic orbitals = 417
 Maximum deviation from orthogonality = 9.591E-11
 Guess MOs from SCF MO coefficient file

 -----------------------------------------------------------------------
  General SCF calculation program by
  Eric Jon Sundstrom, Paul Horn, Yuezhi Mao, Dmitri Zuev, Alec White,
  David Stuck, Shaama M.S., Shane Yost, Joonho Lee, David Small,
  Daniel Levine, Susi Lehtola, Hugh Burton, Evgeny Epifanovsky,
  Bang C. Huynh
 -----------------------------------------------------------------------
 Exchange:     0.2000 Hartree-Fock + 0.0800 Slater + 0.7200 B88
 Correlation:  0.1900 VWN1RPA + 0.8100 LYP
 Using SG-1 standard quadrature grid
 using 6 threads for integral computing
 -------------------------------------------------------
 OpenMP Integral computing Module                
 Release: version 2.0, May 2017, Q-Chem Inc. Pleasanton 
 -------------------------------------------------------
 A restricted SCF calculation will be
 performed using DIIS
 SCF converges when DIIS error is below 1.0e-08
 ---------------------------------------
  Cycle       Energy         DIIS error
 ---------------------------------------
    1  -24121.4454392547      1.53e-05  
    2  -24121.4454421093      4.58e-06  
    3  -24121.4454411505      7.90e-06  
    4  -24121.4454425546      1.14e-06  
    5  -24121.4454425824      3.49e-07  
    6  -24121.4454425848      1.01e-07  
    7  -24121.4454425835      5.05e-08  
    8  -24121.4454425846      1.78e-08  
    9  -24121.4454425869      4.95e-09  Convergence criterion met
 ---------------------------------------
 SCF time:   CPU 163.36s  wall 31.00s 
 SCF   energy in the final basis set =   -24121.4454425869
 Total energy in the final basis set =   -24121.4454425869

 --------------------------------------------------------------

                    Orbital Energies (a.u.)
 --------------------------------------------------------------

 Alpha MOs
 -- Occupied --
**************************-482.8587-176.3233-176.3214-176.3196-165.7272
********-165.7249-165.7248-165.7235-165.7231-165.7229-165.7213-165.7211
******** -62.5115 -56.3323 -56.3280 -56.3277 -35.8197 -35.8179 -35.8161
-31.3133 -31.3114 -31.3096 -31.3069 -31.3064 -31.3051 -31.3046 -31.3032
-31.3028 -24.7290 -22.9637 -22.9622 -22.9619 -22.9618 -22.9604 -22.9600
-22.9600 -22.9586 -22.9583 -22.9574 -22.9574 -22.9556 -22.9556 -22.9538
-22.9538 -10.3138 -10.2909 -10.2779 -10.2756 -10.2724 -10.2680  -9.4987
 -8.7203  -7.2637  -7.2536  -7.2527  -6.5527  -6.5386  -6.5378  -6.3690
 -6.3673  -6.3655  -4.7822  -4.7803  -4.7785  -4.7666  -4.7656  -4.7650
 -4.7640  -4.7631  -4.7622  -2.6634  -2.6595  -2.6590  -2.6477  -2.6477
 -2.0479  -2.0460  -2.0440  -2.0431  -2.0424  -2.0414  -2.0407  -2.0396
 -2.0389  -2.0289  -2.0288  -2.0275  -2.0274  -2.0256  -2.0254  -1.2745
 -0.9459  -0.8965  -0.8371  -0.8212  -0.7602  -0.7167  -0.6902  -0.6609
 -0.6303  -0.6176  -0.5667  -0.5640  -0.5166  -0.4853  -0.4684  -0.4494
 -0.4444  -0.4177  -0.3976  -0.3914  -0.3786  -0.3560  -0.3451  -0.3381
 -0.3292  -0.3011  -0.2969  -0.2917  -0.2832  -0.2655  -0.2601  -0.2558
 -- Virtual --
 -0.1074  -0.0720  -0.0649  -0.0614  -0.0425  -0.0208  -0.0076   0.0145
  0.0290   0.0302   0.0451   0.0529   0.0555   0.0597   0.0657   0.0765
  0.0802   0.0813   0.0905   0.0936   0.0947   0.1118   0.1138   0.1197
  0.1210   0.1292   0.1386   0.1426   0.1453   0.1594   0.1666   0.1739
  0.1788   0.1875   0.1893   0.1940   0.1969   0.2010   0.2056   0.2100
  0.2270   0.2336   0.2403   0.2487   0.2513   0.2538   0.2737   0.2783
  0.2884   0.3029   0.3064   0.3201   0.3462   0.3692   0.3707   0.3769
  0.3802   0.3816   0.3933   0.3953   0.3971   0.4073   0.4130   0.4154
  0.4198   0.4333   0.4410   0.4486   0.4612   0.4655   0.4738   0.4901
  0.4912   0.5012   0.5014   0.5041   0.5099   0.5342   0.5384   0.5528
  0.5538   0.5672   0.5800   0.5837   0.5882   0.5930   0.6037   0.6310
  0.6461   0.6574   0.6594   0.6724   0.6933   0.7188   0.7317   0.7497
  0.7589   0.7590   0.7774   0.7990   0.8102   0.8193   0.8267   0.8406
  0.8739   0.9043   0.9124   0.9198   0.9367   0.9435   0.9664   0.9735
  1.0283   1.0596   1.0736   1.0844   1.1043   1.1391   1.1589   1.1806
  1.1831   1.2183   1.2597   1.3003   1.3350   1.3379   1.3479   1.3642
  1.3723   1.4103   1.4170   1.4183   1.4523   1.4656   1.4701   1.4830
  1.4979   1.5277   1.5346   1.5463   1.5977   1.6120   1.7136   1.7259
  1.7541   1.7653   1.8105   1.8132   1.8395   1.8450   1.8994   2.0024
  2.0130   2.0197   2.0861   2.1244   2.2003   2.2098   2.2233   2.2449
  2.2514   2.2740   2.2891   2.3204   2.4289   2.4795   2.5361   2.5640
  2.6801   2.7154   2.7724   2.8049   2.8193   2.8819   3.0005   3.0224
  3.0342   3.0636   3.1441   3.1836   3.3635   3.4088   3.6204   3.7418
  3.7527   3.8131   3.8837   3.9432   3.9574   3.9602   3.9639   3.9805
  3.9871   3.9932   4.0209   4.0216   4.0267   4.0355   4.0540   4.0701
  4.0937   4.1115   4.1617   4.1735   4.2467   4.2569   4.2861   4.3054
  4.3968   4.4254   4.4636   4.5731   4.7960   4.8366   5.9963   6.0089
  6.0367   6.0743   6.1000   6.1177   6.1595   6.1654   6.1925   6.3004
  6.4381   6.6987   6.7441   7.5518   7.6741   7.7488   9.7620  23.2191
 23.7566  23.7666  23.9164  23.9290  24.0219  25.8095  26.1963  26.5813
 27.8503  27.8900  27.9604  28.3368  28.3461  28.3679  28.3967  28.4025
 28.4161  28.4281  28.4326  28.4652  28.5203  28.5259  28.5287  28.5377
 28.5411  28.5513  28.5542  28.5588  28.5663  28.5944  28.6181  28.6340
 28.6892  28.7305  28.7593  47.9793  66.7691 127.8793 127.8857 127.9029
127.9315 127.9425 127.9510 127.9721 127.9772 127.9886 151.6472 151.6809
151.7418 215.7545 289.7477 289.8707 289.97081020.79091901.80971901.8450
********
 --------------------------------------------------------------

          Ground-State Mulliken Net Atomic Charges

     Atom                 Charge (a.u.)
  ----------------------------------------
      1 C                    -0.860001
      2 C                     0.384262
      3 C                    -0.037965
      4 C                    -0.598416
      5 C                     0.638994
      6 C                    -0.166037
      7 F                    -0.080338
      8 Br                   -0.151550
      9 I                     0.109076
     10 I                     0.111237
     11 Cl                    0.540386
     12 I                     0.110353
  ----------------------------------------
  Sum of atomic charges =     0.000000

 -----------------------------------------------------------------
                    Cartesian Multipole Moments
 -----------------------------------------------------------------
    Charge (ESU x 10^10)
                -0.0000
    Dipole Moment (Debye)
         X       0.5500      Y      -0.0000      Z       0.4826
       Tot       0.7317
    Quadrupole Moments (Debye-Ang)
        XX    -152.0769     XY      -0.0000     YY    -156.1730
        XZ       0.5486     YZ      -0.0000     ZZ    -145.0357
    Octopole Moments (Debye-Ang^2)
       XXX    -695.6198    XXY      -0.0000    XYY    -244.3071
       YYY      -0.0000    XXZ    -137.2689    XYZ      -0.0000
       YYZ    -163.1291    XZZ    -223.9813    YZZ      -0.0000
       ZZZ    -459.2596
    Hexadecapole Moments (Debye-Ang^3)
      XXXX   -5497.7592   XXXY      -0.0000   XXYY   -1020.0337
      XYYY      -0.0000   YYYY    -201.6243   XXXZ    -708.5264
      XXYZ      -0.0000   XYYZ    -274.2245   YYYZ      -0.0000
      XXZZ   -1946.5962   XYZZ      -0.0000   YYZZ   -1144.8324
      XZZZ    -760.8148   YZZZ       0.0000   ZZZZ   -6029.0251
 -----------------------------------------------------------------
 Calculating analytic gradient of the SCF energy
 Gradient of SCF Energy
            1           2           3           4           5           6
    1  -0.0001166   0.0000622   0.0000064   0.0000129   0.0000581  -0.0000210
    2  -0.0000000   0.0000000   0.0000000  -0.0000000   0.0000000   0.0000000
    3   0.0000349  -0.0000555   0.0000522   0.0001438  -0.0003617   0.0001323
            7           8           9          10          11          12
    1   0.0000277   0.0000615   0.0000256   0.0001842  -0.0001730  -0.0001280
    2  -0.0000000  -0.0000000   0.0000000  -0.0000000   0.0000000   0.0000000
    3   0.0001003   0.0001377   0.0000061   0.0000045  -0.0001528  -0.0000418
 Max gradient component =       3.617E-04
 RMS gradient           =       9.677E-05
 Gradient time:  CPU 87.22 s  wall 14.65 s
 Geometry Optimization Parameters
   NAtoms,    NIC,     NZ,  NCons,   NDum,   NFix, NCnnct, MaxDiis
       12      78      12       0       0       0       0       0

 Cartesian Hessian Update
 Hessian updated using BFGS update


** GEOMETRY OPTIMIZATION IN DELOCALIZED INTERNAL COORDINATES **
   Searching for a Minimum

   Optimization Cycle:   6

                       Coordinates (Angstroms)
     ATOM                X               Y               Z
      1  C         0.0292136695    0.0000000000    0.0173650611
      2  C         0.0054912572    0.0000000000    1.4093663343
      3  C         1.2154599609    0.0000000000    2.1187610408
      4  C         2.4343174939    0.0000000000    1.4111035375
      5  C         2.4284894344    0.0000000000    0.0042302082
      6  C         1.2171057419    0.0000000000   -0.7022244870
      7  F        -1.1307906831    0.0000000000   -0.6468761497
      8  Br       -1.7064811457    0.0000000000    2.2323581752
      9  I         1.1628148167    0.0000000000    4.2456321802
     10  I         4.3096810704    0.0000000000    2.4415893764
     11  Cl        3.9203659815    0.0000000000   -0.8916722339
     12  I         1.1030151170    0.0000000000   -2.8161330430
   Point Group: c1    Number of degrees of freedom:    30


   Energy is -24121.445442587

 Hessian updated using BFGS update

 18 Hessian modes will be used to form the next step
  Hessian Eigenvalues:
     0.122634    0.127223    0.135446    0.200026    0.224267    0.246971
     0.248294    0.258909    0.317289    0.353377    0.419726    0.429538
     0.450184    0.459681    0.469786    0.562080    0.577593    0.584116

 Minimum search - taking simple RFO step
 Searching for Lamda that Minimizes Along All modes
 Value Taken    Lamda =   0.00000000
 Step Taken.  Stepsize is  0.001556

                             Maximum     Tolerance    Cnvgd?
         Gradient           0.000358      0.000300      NO
         Displacement       0.000816      0.001200     YES
         Energy change     -0.000001      0.000001      NO


 New Cartesian Coordinates Obtained by Inverse Iteration

 Displacement from previous Coordinates is:  0.003408
 ----------------------------------------------------------------
             Standard Nuclear Orientation (Angstroms)
    I     Atom           X                Y                Z
 ----------------------------------------------------------------
    1      C       0.0291552282     0.0000000000     0.0173311455
    2      C       0.0053384772     0.0000000000     1.4094385973
    3      C       1.2153680332     0.0000000000     2.1186626933
    4      C       2.4340053140     0.0000000000     1.4109145426
    5      C       2.4283281967     0.0000000000     0.0043605001
    6      C       1.2170443514     0.0000000000    -0.7023654849
    7      F      -1.1309241518     0.0000000000    -0.6468911994
    8      Br     -1.7066381240     0.0000000000     2.2323961586
    9      I       1.1638179732     0.0000000000     4.2454825890
   10      I       4.3090786509     0.0000000000     2.4410041485
   11      Cl      3.9208538128     0.0000000000    -0.8907095913
   12      I       1.1032549527     0.0000000000    -2.8161240994
 ----------------------------------------------------------------
 Nuclear Repulsion Energy =        3564.15326066 hartrees
 There are      128 alpha and      128 beta electrons
 Applying Cartesian multipole field
    Component          Value
    ---------          -----
     (2,0,0)        1.00000E-11
     (0,2,0)        2.00000E-11
     (0,0,2)       -3.00000E-11
 Nucleus-field energy     =    -0.0000001509 hartrees
 Requested basis set is 6-311++G(d,p)
 There are 146 shells and 418 basis functions
 A cutoff of  1.0D-11 yielded   6386 shell pairs
 There are     58226 function pairs (     64923 Cartesian)
 Smallest overlap matrix eigenvalue = 7.87E-07

 Q-Chem warning in module stvman/mkSTV.C, line 318:

 Overlap eigenvalue is smaller than square root of threshold
 Use THRESH >= 12 to get rid of this warning

 Linear dependence detected in AO basis
 Tighter screening thresholds may be required for diffuse basis sets
 Use S2THRESH > 14 and THRESH = 14 in case of SCF convergence issues
 Number of orthogonalized atomic orbitals = 417
 Maximum deviation from orthogonality = 1.209E-10
 Guess MOs from SCF MO coefficient file

 -----------------------------------------------------------------------
  General SCF calculation program by
  Eric Jon Sundstrom, Paul Horn, Yuezhi Mao, Dmitri Zuev, Alec White,
  David Stuck, Shaama M.S., Shane Yost, Joonho Lee, David Small,
  Daniel Levine, Susi Lehtola, Hugh Burton, Evgeny Epifanovsky,
  Bang C. Huynh
 -----------------------------------------------------------------------
 Exchange:     0.2000 Hartree-Fock + 0.0800 Slater + 0.7200 B88
 Correlation:  0.1900 VWN1RPA + 0.8100 LYP
 Using SG-1 standard quadrature grid
 using 6 threads for integral computing
 -------------------------------------------------------
 OpenMP Integral computing Module                
 Release: version 2.0, May 2017, Q-Chem Inc. Pleasanton 
 -------------------------------------------------------
 A restricted SCF calculation will be
 performed using DIIS
 SCF converges when DIIS error is below 1.0e-08
 ---------------------------------------
  Cycle       Energy         DIIS error
 ---------------------------------------
    1  -24121.4454424856      6.56e-06  
    2  -24121.4454429479      2.25e-06  
    3  -24121.4454426529      4.19e-06  
    4  -24121.4454430631      3.70e-07  
    5  -24121.4454430655      1.34e-07  
    6  -24121.4454430662      5.45e-08  
    7  -24121.4454430653      2.63e-08  
    8  -24121.4454430661      3.90e-09  Convergence criterion met
 ---------------------------------------
 SCF time:   CPU 146.69s  wall 27.00s 
 SCF   energy in the final basis set =   -24121.4454430661
 Total energy in the final basis set =   -24121.4454430661

 --------------------------------------------------------------

                    Orbital Energies (a.u.)
 --------------------------------------------------------------

 Alpha MOs
 -- Occupied --
**************************-482.8587-176.3233-176.3214-176.3196-165.7272
********-165.7249-165.7248-165.7235-165.7231-165.7229-165.7212-165.7211
******** -62.5115 -56.3323 -56.3280 -56.3277 -35.8197 -35.8179 -35.8161
-31.3133 -31.3114 -31.3096 -31.3069 -31.3064 -31.3051 -31.3046 -31.3032
-31.3028 -24.7290 -22.9637 -22.9622 -22.9620 -22.9618 -22.9604 -22.9600
-22.9600 -22.9586 -22.9582 -22.9574 -22.9574 -22.9556 -22.9556 -22.9538
-22.9538 -10.3138 -10.2909 -10.2779 -10.2755 -10.2723 -10.2681  -9.4987
 -8.7203  -7.2636  -7.2536  -7.2526  -6.5527  -6.5386  -6.5378  -6.3690
 -6.3673  -6.3654  -4.7822  -4.7803  -4.7785  -4.7666  -4.7656  -4.7650
 -4.7640  -4.7630  -4.7622  -2.6634  -2.6595  -2.6590  -2.6477  -2.6477
 -2.0479  -2.0460  -2.0440  -2.0432  -2.0425  -2.0414  -2.0407  -2.0396
 -2.0389  -2.0289  -2.0288  -2.0275  -2.0274  -2.0255  -2.0254  -1.2745
 -0.9459  -0.8965  -0.8372  -0.8212  -0.7602  -0.7168  -0.6902  -0.6609
 -0.6303  -0.6176  -0.5667  -0.5640  -0.5166  -0.4853  -0.4684  -0.4493
 -0.4444  -0.4177  -0.3976  -0.3914  -0.3786  -0.3560  -0.3452  -0.3381
 -0.3292  -0.3011  -0.2969  -0.2917  -0.2833  -0.2655  -0.2601  -0.2558
 -- Virtual --
 -0.1074  -0.0720  -0.0648  -0.0613  -0.0424  -0.0207  -0.0076   0.0145
  0.0290   0.0302   0.0451   0.0529   0.0555   0.0597   0.0657   0.0765
  0.0802   0.0813   0.0905   0.0936   0.0947   0.1118   0.1138   0.1197
  0.1210   0.1292   0.1386   0.1426   0.1453   0.1594   0.1666   0.1739
  0.1789   0.1875   0.1894   0.1940   0.1969   0.2010   0.2056   0.2100
  0.2269   0.2336   0.2403   0.2487   0.2512   0.2538   0.2737   0.2783
  0.2884   0.3029   0.3064   0.3200   0.3462   0.3692   0.3707   0.3769
  0.3802   0.3816   0.3933   0.3954   0.3972   0.4073   0.4130   0.4154
  0.4198   0.4333   0.4410   0.4486   0.4613   0.4655   0.4739   0.4901
  0.4912   0.5011   0.5014   0.5041   0.5099   0.5342   0.5383   0.5529
  0.5538   0.5672   0.5800   0.5837   0.5882   0.5931   0.6038   0.6310
  0.6461   0.6575   0.6594   0.6724   0.6933   0.7188   0.7318   0.7498
  0.7589   0.7591   0.7774   0.7991   0.8103   0.8192   0.8267   0.8406
  0.8739   0.9044   0.9124   0.9197   0.9367   0.9435   0.9664   0.9736
  1.0283   1.0596   1.0736   1.0844   1.1043   1.1392   1.1590   1.1805
  1.1831   1.2182   1.2597   1.3003   1.3351   1.3380   1.3479   1.3642
  1.3724   1.4103   1.4171   1.4183   1.4523   1.4656   1.4702   1.4830
  1.4981   1.5277   1.5346   1.5463   1.5977   1.6120   1.7136   1.7259
  1.7541   1.7653   1.8105   1.8133   1.8394   1.8451   1.8995   2.0024
  2.0131   2.0197   2.0862   2.1244   2.2003   2.2098   2.2234   2.2449
  2.2515   2.2740   2.2891   2.3204   2.4289   2.4796   2.5361   2.5640
  2.6801   2.7154   2.7725   2.8049   2.8194   2.8819   3.0005   3.0224
  3.0342   3.0637   3.1441   3.1836   3.3635   3.4089   3.6205   3.7418
  3.7527   3.8131   3.8838   3.9432   3.9573   3.9602   3.9639   3.9805
  3.9871   3.9932   4.0208   4.0216   4.0268   4.0356   4.0540   4.0701
  4.0937   4.1115   4.1617   4.1736   4.2467   4.2569   4.2861   4.3054
  4.3968   4.4255   4.4637   4.5733   4.7961   4.8365   5.9963   6.0089
  6.0367   6.0742   6.1001   6.1178   6.1595   6.1656   6.1927   6.3004
  6.4381   6.6987   6.7441   7.5518   7.6741   7.7488   9.7620  23.2191
 23.7566  23.7669  23.9169  23.9291  24.0218  25.8095  26.1964  26.5813
 27.8505  27.8901  27.9605  28.3368  28.3461  28.3679  28.3967  28.4025
 28.4161  28.4282  28.4327  28.4653  28.5203  28.5259  28.5287  28.5376
 28.5411  28.5513  28.5542  28.5589  28.5663  28.5945  28.6181  28.6341
 28.6893  28.7305  28.7593  47.9793  66.7690 127.8793 127.8857 127.9029
127.9314 127.9425 127.9511 127.9721 127.9773 127.9887 151.6473 151.6809
151.7419 215.7545 289.7477 289.8707 289.97081020.79091901.80981901.8450
********
 --------------------------------------------------------------

          Ground-State Mulliken Net Atomic Charges

     Atom                 Charge (a.u.)
  ----------------------------------------
      1 C                    -0.860470
      2 C                     0.385773
      3 C                    -0.038499
      4 C                    -0.599970
      5 C                     0.638973
      6 C                    -0.164971
      7 F                    -0.080345
      8 Br                   -0.151489
      9 I                     0.109087
     10 I                     0.111204
     11 Cl                    0.540338
     12 I                     0.110368
  ----------------------------------------
  Sum of atomic charges =     0.000000

 -----------------------------------------------------------------
                    Cartesian Multipole Moments
 -----------------------------------------------------------------
    Charge (ESU x 10^10)
                -0.0000
    Dipole Moment (Debye)
         X       0.5502      Y      -0.0000      Z       0.4821
       Tot       0.7316
    Quadrupole Moments (Debye-Ang)
        XX    -152.0774     XY      -0.0000     YY    -156.1714
        XZ       0.5517     YZ      -0.0000     ZZ    -145.0376
    Octopole Moments (Debye-Ang^2)
       XXX    -695.6783    XXY      -0.0000    XYY    -244.3191
       YYY      -0.0000    XXZ    -137.2590    XYZ      -0.0000
       YYZ    -163.1173    XZZ    -223.9792    YZZ      -0.0000
       ZZZ    -459.2500
    Hexadecapole Moments (Debye-Ang^3)
      XXXX   -5497.6611   XXXY      -0.0000   XXYY   -1019.9998
      XYYY      -0.0000   YYYY    -201.6197   XXXZ    -708.6613
      XXYZ      -0.0000   XYYZ    -274.2262   YYYZ      -0.0000
      XXZZ   -1946.4894   XYZZ      -0.0000   YYZZ   -1144.6811
      XZZZ    -760.6939   YZZZ      -0.0000   ZZZZ   -6028.2414
 -----------------------------------------------------------------
 Calculating analytic gradient of the SCF energy
 Gradient of SCF Energy
            1           2           3           4           5           6
    1  -0.0000917   0.0000462   0.0000834  -0.0000343   0.0000230  -0.0000260
    2   0.0000000   0.0000000  -0.0000000   0.0000000  -0.0000000  -0.0000000
    3   0.0000265   0.0000252  -0.0000129   0.0000287  -0.0001447   0.0000566
            7           8           9          10          11          12
    1  -0.0000090   0.0000395   0.0001225   0.0000539  -0.0000733  -0.0001342
    2  -0.0000000   0.0000000   0.0000000  -0.0000000   0.0000000   0.0000000
    3   0.0000892   0.0001243  -0.0000121  -0.0000940  -0.0000602  -0.0000265
 Max gradient component =       1.447E-04
 RMS gradient           =       5.915E-05
 Gradient time:  CPU 86.79 s  wall 14.58 s
 Geometry Optimization Parameters
   NAtoms,    NIC,     NZ,  NCons,   NDum,   NFix, NCnnct, MaxDiis
       12      78      12       0       0       0       0       0

 Cartesian Hessian Update
 Hessian updated using BFGS update


** GEOMETRY OPTIMIZATION IN DELOCALIZED INTERNAL COORDINATES **
   Searching for a Minimum

   Optimization Cycle:   7

                       Coordinates (Angstroms)
     ATOM                X               Y               Z
      1  C         0.0291552282    0.0000000000    0.0173311455
      2  C         0.0053384772    0.0000000000    1.4094385973
      3  C         1.2153680332    0.0000000000    2.1186626933
      4  C         2.4340053140    0.0000000000    1.4109145426
      5  C         2.4283281967    0.0000000000    0.0043605001
      6  C         1.2170443514    0.0000000000   -0.7023654849
      7  F        -1.1309241518    0.0000000000   -0.6468911994
      8  Br       -1.7066381240    0.0000000000    2.2323961586
      9  I         1.1638179732    0.0000000000    4.2454825890
     10  I         4.3090786509    0.0000000000    2.4410041485
     11  Cl        3.9208538128    0.0000000000   -0.8907095913
     12  I         1.1032549527    0.0000000000   -2.8161240994
   Point Group: c1    Number of degrees of freedom:    30


   Energy is -24121.445443066

 Hessian updated using BFGS update

 19 Hessian modes will be used to form the next step
  Hessian Eigenvalues:
     0.119644    0.126569    0.134450    0.199385    0.217065    0.243390
     0.248458    0.249799    0.272824    0.314938    0.356798    0.414619
     0.432184    0.457347    0.459351    0.489689    0.536592    0.572433
     0.592515

 Minimum search - taking simple RFO step
 Searching for Lamda that Minimizes Along All modes
 Value Taken    Lamda =   0.00000000
 Step Taken.  Stepsize is  0.000559

                             Maximum     Tolerance    Cnvgd?
         Gradient           0.000065      0.000300     YES
         Displacement       0.000316      0.001200     YES
         Energy change     -0.000000      0.000001     YES


                       Distance Matrix (Angstroms)
             C (  1)   C (  2)   C (  3)   C (  4)   C (  5)   C (  6)
   C (  2)  1.392311
   C (  3)  2.413026  1.402558
   C (  4)  2.779457  2.428667  1.409250
   C (  5)  2.399208  2.800915  2.437529  1.406565
   C (  6)  1.388900  2.434738  2.821029  2.438636  1.402380
   F (  7)  1.336778  2.349380  3.626758  4.116222  3.618343  2.348624
   Br(  8)  2.814159  1.899506  2.924219  4.221346  4.697030  4.142553
   I (  9)  4.377753  3.063531  2.127445  3.106147  4.425619  4.948134
   I ( 10)  4.918530  4.425642  3.110458  2.139389  3.078060  4.409246
   Cl( 11)  3.996230  4.541139  4.046724  2.740108  1.740340  2.710361
   I ( 12)  3.030208  4.365868  4.936060  4.431563  3.116240  2.116819
             F (  7)   Br(  8)   I (  9)   I ( 10)   Cl( 11)
   Br(  8)  2.936280
   I (  9)  5.403810  3.506000
   I ( 10)  6.255296  6.019333  3.626128
   Cl( 11)  5.057658  6.436028  5.829384  3.354256
   I ( 12)  3.114021  5.777807  7.061866  6.157492  3.412636

 Final energy is   -24121.445443066092     


 ******************************
 **  OPTIMIZATION CONVERGED  **
 ******************************

                       Coordinates (Angstroms)
     ATOM                X               Y               Z
      1  C         0.0291552282    0.0000000000    0.0173311455
      2  C         0.0053384772    0.0000000000    1.4094385973
      3  C         1.2153680332    0.0000000000    2.1186626933
      4  C         2.4340053140    0.0000000000    1.4109145426
      5  C         2.4283281967    0.0000000000    0.0043605001
      6  C         1.2170443514    0.0000000000   -0.7023654849
      7  F        -1.1309241518    0.0000000000   -0.6468911994
      8  Br       -1.7066381240    0.0000000000    2.2323961586
      9  I         1.1638179732    0.0000000000    4.2454825890
     10  I         4.3090786509    0.0000000000    2.4410041485
     11  Cl        3.9208538128    0.0000000000   -0.8907095913
     12  I         1.1032549527    0.0000000000   -2.8161240994

Z-matrix Print:
$molecule
0 1
I 
C  1 2.127445
C  2 1.402558 1 118.987007
C  3 1.392311 2 119.395332 1 -180.000000 0
F  4 1.336778 3 118.813853 2 -180.000000 0
C  4 1.388900 3 122.190215 2 -0.000000 0
C  6 1.402380 4 118.528419 3 -0.000000 0
C  7 1.406565 6 120.492765 4 -0.000000 0
Cl 7 1.740340 6 118.787304 4 -180.000000 0
Br 3 1.899506 2 123.950648 1 -0.000000 0
I  6 2.116819 4 118.128657 3 -180.000000 0
I  8 2.139389 7 119.013872 6 -180.000000 0
$end


 --------------------------------------------------------------

                    Orbital Energies (a.u.)
 --------------------------------------------------------------

 Alpha MOs
 -- Occupied --
**************************-482.8587-176.3233-176.3214-176.3196-165.7272
********-165.7249-165.7248-165.7235-165.7231-165.7229-165.7212-165.7211
******** -62.5115 -56.3323 -56.3280 -56.3277 -35.8197 -35.8179 -35.8161
-31.3133 -31.3114 -31.3096 -31.3069 -31.3064 -31.3051 -31.3046 -31.3032
-31.3028 -24.7290 -22.9637 -22.9622 -22.9620 -22.9618 -22.9604 -22.9600
-22.9600 -22.9586 -22.9582 -22.9574 -22.9574 -22.9556 -22.9556 -22.9538
-22.9538 -10.3138 -10.2909 -10.2779 -10.2755 -10.2723 -10.2681  -9.4987
 -8.7203  -7.2636  -7.2536  -7.2526  -6.5527  -6.5386  -6.5378  -6.3690
 -6.3673  -6.3654  -4.7822  -4.7803  -4.7785  -4.7666  -4.7656  -4.7650
 -4.7640  -4.7630  -4.7622  -2.6634  -2.6595  -2.6590  -2.6477  -2.6477
 -2.0479  -2.0460  -2.0440  -2.0432  -2.0425  -2.0414  -2.0407  -2.0396
 -2.0389  -2.0289  -2.0288  -2.0275  -2.0274  -2.0255  -2.0254  -1.2745
 -0.9459  -0.8965  -0.8372  -0.8212  -0.7602  -0.7168  -0.6902  -0.6609
 -0.6303  -0.6176  -0.5667  -0.5640  -0.5166  -0.4853  -0.4684  -0.4493
 -0.4444  -0.4177  -0.3976  -0.3914  -0.3786  -0.3560  -0.3452  -0.3381
 -0.3292  -0.3011  -0.2969  -0.2917  -0.2833  -0.2655  -0.2601  -0.2558
 -- Virtual --
 -0.1074  -0.0720  -0.0648  -0.0613  -0.0424  -0.0207  -0.0076   0.0145
  0.0290   0.0302   0.0451   0.0529   0.0555   0.0597   0.0657   0.0765
  0.0802   0.0813   0.0905   0.0936   0.0947   0.1118   0.1138   0.1197
  0.1210   0.1292   0.1386   0.1426   0.1453   0.1594   0.1666   0.1739
  0.1789   0.1875   0.1894   0.1940   0.1969   0.2010   0.2056   0.2100
  0.2269   0.2336   0.2403   0.2487   0.2512   0.2538   0.2737   0.2783
  0.2884   0.3029   0.3064   0.3200   0.3462   0.3692   0.3707   0.3769
  0.3802   0.3816   0.3933   0.3954   0.3972   0.4073   0.4130   0.4154
  0.4198   0.4333   0.4410   0.4486   0.4613   0.4655   0.4739   0.4901
  0.4912   0.5011   0.5014   0.5041   0.5099   0.5342   0.5383   0.5529
  0.5538   0.5672   0.5800   0.5837   0.5882   0.5931   0.6038   0.6310
  0.6461   0.6575   0.6594   0.6724   0.6933   0.7188   0.7318   0.7498
  0.7589   0.7591   0.7774   0.7991   0.8103   0.8192   0.8267   0.8406
  0.8739   0.9044   0.9124   0.9197   0.9367   0.9435   0.9664   0.9736
  1.0283   1.0596   1.0736   1.0844   1.1043   1.1392   1.1590   1.1805
  1.1831   1.2182   1.2597   1.3003   1.3351   1.3380   1.3479   1.3642
  1.3724   1.4103   1.4171   1.4183   1.4523   1.4656   1.4702   1.4830
  1.4981   1.5277   1.5346   1.5463   1.5977   1.6120   1.7136   1.7259
  1.7541   1.7653   1.8105   1.8133   1.8394   1.8451   1.8995   2.0024
  2.0131   2.0197   2.0862   2.1244   2.2003   2.2098   2.2234   2.2449
  2.2515   2.2740   2.2891   2.3204   2.4289   2.4796   2.5361   2.5640
  2.6801   2.7154   2.7725   2.8049   2.8194   2.8819   3.0005   3.0224
  3.0342   3.0637   3.1441   3.1836   3.3635   3.4089   3.6205   3.7418
  3.7527   3.8131   3.8838   3.9432   3.9573   3.9602   3.9639   3.9805
  3.9871   3.9932   4.0208   4.0216   4.0268   4.0356   4.0540   4.0701
  4.0937   4.1115   4.1617   4.1736   4.2467   4.2569   4.2861   4.3054
  4.3968   4.4255   4.4637   4.5733   4.7961   4.8365   5.9963   6.0089
  6.0367   6.0742   6.1001   6.1178   6.1595   6.1656   6.1927   6.3004
  6.4381   6.6987   6.7441   7.5518   7.6741   7.7488   9.7620  23.2191
 23.7566  23.7669  23.9169  23.9291  24.0218  25.8095  26.1964  26.5813
 27.8505  27.8901  27.9605  28.3368  28.3461  28.3679  28.3967  28.4025
 28.4161  28.4282  28.4327  28.4653  28.5203  28.5259  28.5287  28.5376
 28.5411  28.5513  28.5542  28.5589  28.5663  28.5945  28.6181  28.6341
 28.6893  28.7305  28.7593  47.9793  66.7690 127.8793 127.8857 127.9029
127.9314 127.9425 127.9511 127.9721 127.9773 127.9887 151.6473 151.6809
151.7419 215.7545 289.7477 289.8707 289.97081020.79091901.80981901.8450
********
 --------------------------------------------------------------

          Ground-State Mulliken Net Atomic Charges

     Atom                 Charge (a.u.)
  ----------------------------------------
      1 C                    -0.860470
      2 C                     0.385773
      3 C                    -0.038499
      4 C                    -0.599970
      5 C                     0.638973
      6 C                    -0.164971
      7 F                    -0.080345
      8 Br                   -0.151489
      9 I                     0.109087
     10 I                     0.111204
     11 Cl                    0.540338
     12 I                     0.110368
  ----------------------------------------
  Sum of atomic charges =     0.000000

 -----------------------------------------------------------------
                    Cartesian Multipole Moments
 -----------------------------------------------------------------
    Charge (ESU x 10^10)
                -0.0000
    Dipole Moment (Debye)
         X       0.5502      Y      -0.0000      Z       0.4821
       Tot       0.7316
    Quadrupole Moments (Debye-Ang)
        XX    -152.0774     XY      -0.0000     YY    -156.1714
        XZ       0.5517     YZ      -0.0000     ZZ    -145.0376
    Octopole Moments (Debye-Ang^2)
       XXX    -695.6783    XXY      -0.0000    XYY    -244.3191
       YYY      -0.0000    XXZ    -137.2590    XYZ      -0.0000
       YYZ    -163.1173    XZZ    -223.9792    YZZ      -0.0000
       ZZZ    -459.2500
    Hexadecapole Moments (Debye-Ang^3)
      XXXX   -5497.6611   XXXY      -0.0000   XXYY   -1019.9998
      XYYY      -0.0000   YYYY    -201.6197   XXXZ    -708.6613
      XXYZ      -0.0000   XYYZ    -274.2262   YYYZ      -0.0000
      XXZZ   -1946.4894   XYZZ      -0.0000   YYZZ   -1144.6811
      XZZZ    -760.6939   YZZZ      -0.0000   ZZZZ   -6028.2414
 -----------------------------------------------------------------
Archival summary:
1\1\february\OPT\ProcedureUnspecified\BasisUnspecified\3r1l116\taweetha\MonDec211:37:092019MonDec211:37:092019\0\\#,OPT,ProcedureUnspecified,BasisUnspecified,\\0,1\I\C,1,2.12744\C,2,1.40256,1,118.987\C,3,1.39231,2,119.395,1,-180,0\F,4,1.33678,3,118.814,2,-180,0\C,4,1.3889,3,122.19,2,-0,0\C,6,1.40238,4,118.528,3,-0,0\C,7,1.40657,6,120.493,4,-0,0\Cl,7,1.74034,6,118.787,4,-180,0\Br,3,1.89951,2,123.951,1,-0,0\I,6,2.11682,4,118.129,3,-180,0\I,8,2.13939,7,119.014,6,-180,0\\\@

 Total job time:  367.94s(wall), 2029.53s(cpu) 
 Mon Dec  2 11:37:09 2019

        *************************************************************
        *                                                           *
        *  Thank you very much for using Q-Chem.  Have a nice day.  *
        *                                                           *
        *************************************************************


 
User input: 2 of 2 
 
                  Welcome to Q-Chem
     A Quantum Leap Into The Future Of Chemistry


 Q-Chem 5.2 (devel), Q-Chem, Inc., Pleasanton, CA (2019)

 Yihan Shao,  Zhengting Gan,  E. Epifanovsky,  A. T. B. Gilbert,  M. Wormit,  
 J. Kussmann,  A. W. Lange,  A. Behn,  Jia Deng,  Xintian Feng,  D. Ghosh,  
 M. Goldey,  P. R. Horn,  L. D. Jacobson,  I. Kaliman,  T. Kus,  A. Landau,  
 Jie Liu,  E. I. Proynov,  R. M. Richard,  R. P. Steele,  E. J. Sundstrom,  
 H. L. Woodcock III,  P. M. Zimmerman,  D. Zuev,  B. Albrecht,  E. Alguire,  
 S. A. Baeppler,  D. Barton,  Z. Benda,  Y. A. Bernard,  E. J. Berquist,  
 K. B. Bravaya,  H. Burton,  D. Casanova,  Chun-Min Chang,  Yunqing Chen,  
 A. Chien,  K. D. Closser,  M. P. Coons,  S. Coriani,  S. Dasgupta,  
 A. L. Dempwolff,  M. Diedenhofen,  Hainam Do,  R. G. Edgar,  Po-Tung Fang,  
 S. Faraji,  S. Fatehi,  Qingguo Feng,  K. D. Fenk,  J. Fosso-Tande,  
 J. Gayvert,  Qinghui Ge,  A. Ghysels,  G. Gidofalvi,  J. Gomes,  
 J. Gonthier,  A. Gunina,  D. Hait,  M. W. D. Hanson-Heine,  
 P. H. P. Harbach,  A. W. Hauser,  M. F. Herbst,  J. E. Herr,  
 E. G. Hohenstein,  Z. C. Holden,  Kerwin Hui,  B. C. Huynh,  T.-C. Jagau,  
 Hyunjun Ji,  B. Kaduk,  K. Khistyaev,  Jaehoon Kim,  P. Klunzinger,  K. Koh,  
 D. Kosenkov,  L. Koulias,  T. Kowalczyk,  C. M. Krauter,  A. Kunitsa,  
 Ka Un Lao,  A. Laurent,  K. V. Lawler,  Joonho Lee,  D. Lefrancois,  
 S. Lehtola,  D. S. Levine,  Yi-Pei Li,  You-Sheng Lin,  Fenglai Liu,  
 E. Livshits,  A. Luenser,  P. Manohar,  E. Mansoor,  S. F. Manzer,  
 Shan-Ping Mao,  Yuezhi Mao,  N. Mardirossian,  A. V. Marenich,  
 T. Markovich,  L. A. Martinez-Martinez,  S. A. Maurer,  N. J. Mayhall,  
 S. C. McKenzie,  J.-M. Mewes,  P. Morgante,  A. F. Morrison,  
 J. W. Mullinax,  K. Nanda,  T. S. Nguyen-Beck,  R. Olivares-Amaya,  
 J. A. Parkhill,  Zheng Pei,  T. M. Perrine,  F. Plasser,  P. Pokhilko,  
 S. Prager,  A. Prociuk,  E. Ramos,  D. R. Rehn,  F. Rob,  M. Scheurer,  
 M. Schneider,  N. Sergueev,  S. M. Sharada,  S. Sharma,  D. W. Small,  
 T. Stauch,  T. Stein,  Yu-Chuan Su,  A. J. W. Thom,  A. Tkatchenko,  
 T. Tsuchimochi,  N. M. Tubman,  L. Vogt,  M. L. Vidal,  O. Vydrov,  
 M. A. Watson,  J. Wenzel,  M. de Wergifosse,  T. A. Wesolowski,  A. White,  
 J. Witte,  A. Yamada,  Jun Yang,  K. Yao,  S. Yeganeh,  S. R. Yost,  
 Zhi-Qiang You,  A. Zech,  Igor Ying Zhang,  Xing Zhang,  Yan Zhao,  
 Ying Zhu,  B. R. Brooks,  G. K. L. Chan,  C. J. Cramer,  M. S. Gordon,  
 W. J. Hehre,  A. Klamt,  M. W. Schmidt,  C. D. Sherrill,  D. G. Truhlar,  
 A. Aspuru-Guzik,  R. Baer,  A. T. Bell,  N. A. Besley,  Jeng-Da Chai,  
 A. E. DePrince, III,  R. A. DiStasio Jr.,  A. Dreuw,  B. D. Dunietz,  
 T. R. Furlani,  Chao-Ping Hsu,  Yousung Jung,  Jing Kong,  D. S. Lambrecht,  
 WanZhen Liang,  C. Ochsenfeld,  V. A. Rassolov,  L. V. Slipchenko,  
 J. E. Subotnik,  T. Van Voorhis,  J. M. Herbert,  A. I. Krylov,  
 P. M. W. Gill,  M. Head-Gordon

 Contributors to earlier versions of Q-Chem not listed above: 
 R. D. Adamson,  B. Austin,  J. Baker,  G. J. O. Beran,  K. Brandhorst,  
 S. T. Brown,  E. F. C. Byrd,  A. K. Chakraborty,  C.-L. Cheng,  
 Siu Hung Chien,  D. M. Chipman,  D. L. Crittenden,  H. Dachsel,  
 R. J. Doerksen,  A. D. Dutoi,  L. Fusti-Molnar,  W. A. Goddard III,  
 A. Golubeva-Zadorozhnaya,  S. R. Gwaltney,  G. Hawkins,  A. Heyden,  
 S. Hirata,  G. Kedziora,  F. J. Keil,  C. Kelley,  Jihan Kim,  R. A. King,  
 R. Z. Khaliullin,  P. P. Korambath,  W. Kurlancheek,  A. M. Lee,  M. S. Lee,  
 S. V. Levchenko,  Ching Yeh Lin,  D. Liotard,  R. C. Lochan,  I. Lotan,  
 P. E. Maslen,  N. Nair,  D. P. O'Neill,  D. Neuhauser,  E. Neuscamman,  
 C. M. Oana,  R. Olson,  B. Peters,  R. Peverati,  P. A. Pieniazek,  
 Y. M. Rhee,  J. Ritchie,  M. A. Rohrdanz,  E. Rosta,  N. J. Russ,  
 H. F. Schaefer III,  N. E. Schultz,  N. Shenvi,  A. C. Simmonett,  A. Sodt,  
 D. Stuck,  K. S. Thanthiriwatte,  V. Vanovschi,  Tao Wang,  A. Warshel,  
 C. F. Williams,  Q. Wu,  X. Xu,  W. Zhang

 Please cite Q-Chem as follows:
 Y. Shao et al., Mol. Phys. 113, 184-215 (2015)
 DOI: 10.1080/00268976.2014.952696

 Q-Chem 5.2.1 for Intel X86 EM64T Linux

 Parts of Q-Chem use Armadillo 8.300.2 (Tropical Shenanigans).
 http://arma.sourceforge.net/

 Q-Chem begins on Mon Dec  2 11:37:09 2019  

Host: 
0

     Scratch files written to /scratch/taweetham/qchem3315//
NAlpha2: 256
NElect   256
Mult     1
The previous job contains 0 fragments, simply inherited here

Checking the input file for inconsistencies... 	...done.

--------------------------------------------------------------
User input:
--------------------------------------------------------------

$MOLECULE
READ
$END

$REM
   JOB_TYPE 	FREQUENCY
   BASIS 	6-311++G**
   METHOD	B3LYP	
$END


--------------------------------------------------------------
 ----------------------------------------------------------------
             Standard Nuclear Orientation (Angstroms)
    I     Atom           X                Y                Z
 ----------------------------------------------------------------
    1      C       1.2482045532    -1.3754288328     0.0000000000
    2      C      -0.1348329015    -1.5358588607     0.0000000000
    3      C      -0.9594732339    -0.4013375226     0.0000000000
    4      C      -0.3748377544     0.8809204948    -0.0000000000
    5      C       1.0254732375     1.0134181552    -0.0000000000
    6      C       1.8477507297    -0.1225967645    -0.0000000000
    7      F       2.0231547667    -2.4646614332     0.0000000000
    8      Br     -0.7856665166    -3.3203864274     0.0000000000
    9      I      -3.0709469451    -0.6615279232     0.0000000000
   10      I      -1.5841107388     2.6457557460    -0.0000000000
   11      Cl      1.7696245091     2.5866384411    -0.0000000000
   12      I       3.9624654338    -0.0282292503    -0.0000000000
 ----------------------------------------------------------------
 Molecular Point Group                 Cs    NOp =  2
 Largest Abelian Subgroup              Cs    NOp =  2
 Nuclear Repulsion Energy =        3564.15326066 hartrees
 There are      128 alpha and      128 beta electrons
 Requested basis set is 6-311++G(d,p)
 There are 146 shells and 418 basis functions

 Total QAlloc Memory Limit   2000 MB
 Mega-Array Size       188 MB
 MEM_STATIC part       192 MB

                       Distance Matrix (Angstroms)
             C (  1)   C (  2)   C (  3)   C (  4)   C (  5)   C (  6)
   C (  2)  1.392311
   C (  3)  2.413026  1.402558
   C (  4)  2.779457  2.428667  1.409250
   C (  5)  2.399208  2.800915  2.437529  1.406565
   C (  6)  1.388900  2.434738  2.821029  2.438636  1.402380
   F (  7)  1.336778  2.349380  3.626758  4.116222  3.618343  2.348624
   Br(  8)  2.814159  1.899506  2.924219  4.221346  4.697030  4.142553
   I (  9)  4.377753  3.063531  2.127445  3.106147  4.425619  4.948134
   I ( 10)  4.918530  4.425642  3.110458  2.139389  3.078060  4.409246
   Cl( 11)  3.996230  4.541139  4.046724  2.740108  1.740340  2.710361
   I ( 12)  3.030208  4.365868  4.936060  4.431563  3.116240  2.116819
             F (  7)   Br(  8)   I (  9)   I ( 10)   Cl( 11)
   Br(  8)  2.936280
   I (  9)  5.403810  3.506000
   I ( 10)  6.255296  6.019333  3.626128
   Cl( 11)  5.057658  6.436028  5.829384  3.354256
   I ( 12)  3.114021  5.777807  7.061866  6.157492  3.412636

 A cutoff of  1.0D-11 yielded   6386 shell pairs
 There are     58226 function pairs (     64923 Cartesian)
 Smallest overlap matrix eigenvalue = 7.87E-07

 Q-Chem warning in module stvman/mkSTV.C, line 318:

 Overlap eigenvalue is smaller than square root of threshold
 Use THRESH >= 12 to get rid of this warning

 Linear dependence detected in AO basis
 Tighter screening thresholds may be required for diffuse basis sets
 Use S2THRESH > 14 and THRESH = 14 in case of SCF convergence issues
 Number of orthogonalized atomic orbitals = 417
 Maximum deviation from orthogonality = 1.901E-10
 Guess from superposition of atomic densities
 Warning:  Energy on first SCF cycle will be non-variational
 SAD guess density has 256.000000 electrons

 -----------------------------------------------------------------------
  General SCF calculation program by
  Eric Jon Sundstrom, Paul Horn, Yuezhi Mao, Dmitri Zuev, Alec White,
  David Stuck, Shaama M.S., Shane Yost, Joonho Lee, David Small,
  Daniel Levine, Susi Lehtola, Hugh Burton, Evgeny Epifanovsky,
  Bang C. Huynh
 -----------------------------------------------------------------------
 Exchange:     0.2000 Hartree-Fock + 0.0800 Slater + 0.7200 B88
 Correlation:  0.1900 VWN1RPA + 0.8100 LYP
 Using SG-1 standard quadrature grid
 using 6 threads for integral computing
 -------------------------------------------------------
 OpenMP Integral computing Module                
 Release: version 2.0, May 2017, Q-Chem Inc. Pleasanton 
 -------------------------------------------------------
 A restricted SCF calculation will be
 performed using DIIS
 SCF converges when DIIS error is below 1.0e-08
 ---------------------------------------
  Cycle       Energy         DIIS error
 ---------------------------------------
    1  -24123.6953557522      2.77e-02  
    2  -24121.3957348063      1.85e-03  
    3  -24121.3283372442      2.47e-03  
    4  -24121.4275302641      8.40e-04  
    5  -24121.4444297621      2.15e-04  
    6  -24121.4450763967      8.87e-05  
    7  -24121.4452217645      3.19e-05  
    8  -24121.4452424318      1.05e-05  
    9  -24121.4452443553      2.32e-06  
   10  -24121.4452444299      1.19e-06  
   11  -24121.4452444595      3.83e-07  
   12  -24121.4452444624      8.76e-08  
   13  -24121.4452444620      3.63e-08  
   14  -24121.4452444658      7.74e-09  Convergence criterion met
 ---------------------------------------
 SCF time:   CPU 267.21s  wall 49.00s 
 SCF   energy in the final basis set =   -24121.4452444658
 Total energy in the final basis set =   -24121.4452444658

 --------------------------------------------------------------
             Orbital Energies (a.u.) and Symmetries
 --------------------------------------------------------------

 Alpha MOs, Restricted
 -- Occupied --                  
*******-1165.89-1165.89 -482.86 -176.32 -176.32 -176.32 -165.73
  1 A'    2 A'    3 A'    4 A'    5 A'    6 A'    7 A'    8 A'                 
-165.73 -165.73 -165.72 -165.72 -165.72 -165.72 -165.72 -165.72
  9 A'    1 A"   10 A'   11 A'    2 A"   12 A'    3 A"   13 A'                 
-101.58  -62.51  -56.33  -56.33  -56.33  -35.82  -35.82  -35.82
 14 A'   15 A'   16 A'    4 A"   17 A'   18 A'   19 A'   20 A'                 
-31.313 -31.311 -31.310 -31.307 -31.307 -31.305 -31.305 -31.303
 21 A'   22 A'   23 A'    5 A"   24 A'    6 A"   25 A'    7 A"                 
-31.303 -24.729 -22.964 -22.962 -22.962 -22.962 -22.960 -22.960
 26 A'   27 A'   28 A'    8 A"   29 A'   30 A'    9 A"   31 A'                 
-22.960 -22.959 -22.958 -22.958 -22.958 -22.956 -22.956 -22.954
 32 A'   10 A"   33 A'   34 A'   11 A"   35 A'   12 A"   36 A'                 
-22.954 -10.314 -10.291 -10.278 -10.276 -10.272 -10.268  -9.499
 13 A"   37 A'   38 A'   39 A'   40 A'   41 A'   42 A'   43 A'                 
 -8.720  -7.264  -7.254  -7.253  -6.553  -6.539  -6.538  -6.369
 44 A'   45 A'   14 A"   46 A'   47 A'   15 A"   48 A'   49 A'                 
 -6.367  -6.365  -4.782  -4.780  -4.779  -4.767  -4.766  -4.765
 50 A'   51 A'   52 A'   53 A'   54 A'   16 A"   55 A'   17 A"                 
 -4.764  -4.763  -4.762  -2.664  -2.659  -2.659  -2.648  -2.648
 56 A'   18 A"   57 A'   58 A'   19 A"   59 A'   20 A"   60 A'                 
 -2.048  -2.046  -2.044  -2.043  -2.043  -2.041  -2.041  -2.040
 61 A'   62 A'   63 A'   21 A"   64 A'   22 A"   65 A'   23 A"                 
 -2.039  -2.029  -2.029  -2.028  -2.027  -2.026  -2.025  -1.275
 66 A'   24 A"   67 A'   68 A'   25 A"   69 A'   26 A"   70 A'                 
 -0.946  -0.896  -0.837  -0.821  -0.760  -0.717  -0.690  -0.661
 71 A'   72 A'   73 A'   74 A'   75 A'   76 A'   77 A'   78 A'                 
 -0.630  -0.618  -0.567  -0.564  -0.517  -0.485  -0.468  -0.449
 79 A'   80 A'   81 A'   82 A'   27 A"   83 A'   84 A'   85 A'                 
 -0.444  -0.418  -0.398  -0.391  -0.379  -0.356  -0.345  -0.338
 28 A"   86 A'   87 A'   29 A"   88 A'   89 A'   30 A"   31 A"                 
 -0.329  -0.301  -0.297  -0.292  -0.283  -0.266  -0.260  -0.256
 90 A'   91 A'   32 A"   33 A"   92 A'   34 A"   35 A"   93 A'                 
 -- Virtual --                   
 -0.107  -0.072  -0.065  -0.061  -0.042  -0.021  -0.008   0.015
 94 A'   36 A"   95 A'   37 A"   96 A'   97 A'   98 A'   99 A'                 
  0.029   0.030   0.045   0.053   0.056   0.060   0.066   0.077
100 A'  101 A'   38 A"  102 A'  103 A'   39 A"  104 A'  105 A'                 
  0.080   0.081   0.091   0.094   0.095   0.112   0.114   0.120
106 A'   40 A"   41 A"  107 A'   42 A"  108 A'  109 A'  110 A'                 
  0.121   0.129   0.139   0.143   0.145   0.159   0.167   0.174
 43 A"  111 A'   44 A"   45 A"  112 A'  113 A'  114 A'  115 A'                 
  0.179   0.188   0.189   0.194   0.197   0.201   0.206   0.210
116 A'  117 A'  118 A'   46 A"  119 A'  120 A'  121 A'  122 A'                 
  0.227   0.234   0.240   0.249   0.251   0.254   0.274   0.278
123 A'   47 A"  124 A'   48 A"  125 A'  126 A'   49 A"  127 A'                 
  0.288   0.303   0.306   0.320   0.346   0.369   0.371   0.377
128 A'  129 A'   50 A"  130 A'  131 A'  132 A'  133 A'  134 A'                 
  0.380   0.382   0.393   0.395   0.397   0.408   0.413   0.416
 51 A"  135 A'   52 A"  136 A'   53 A"  137 A'  138 A'   54 A"                 
  0.420   0.433   0.441   0.449   0.461   0.466   0.474   0.490
139 A'   55 A"   56 A"  140 A'   57 A"  141 A'  142 A'  143 A'                 
  0.491   0.501   0.501   0.504   0.510   0.534   0.538   0.553
 58 A"  144 A'  145 A'   59 A"  146 A'   60 A"  147 A'  148 A'                 
  0.554   0.567   0.580   0.584   0.588   0.593   0.604   0.631
 61 A"  149 A'   62 A"   63 A"  150 A'  151 A'  152 A'  153 A'                 
  0.646   0.658   0.659   0.673   0.693   0.719   0.732   0.750
 64 A"  154 A'   65 A"  155 A'  156 A'  157 A'  158 A'  159 A'                 
  0.759   0.759   0.777   0.799   0.810   0.819   0.827   0.840
160 A'   66 A"  161 A'  162 A'  163 A'  164 A'  165 A'   67 A"                 
  0.874   0.904   0.912   0.920   0.937   0.943   0.966   0.973
166 A'   68 A"  167 A'  168 A'   69 A"  169 A'  170 A'  171 A'                 
  1.028   1.060   1.074   1.084   1.104   1.139   1.159   1.181
172 A'  173 A'  174 A'   70 A"  175 A'  176 A'   71 A"  177 A'                 
  1.183   1.218   1.260   1.300   1.335   1.338   1.348   1.364
 72 A"   73 A"   74 A"  178 A'  179 A'   75 A"   76 A"  180 A'                 
  1.372   1.410   1.417   1.418   1.452   1.465   1.470   1.483
 77 A"  181 A'   78 A"  182 A'  183 A'  184 A'  185 A'  186 A'                 
  1.498   1.528   1.535   1.546   1.598   1.612   1.714   1.726
187 A'  188 A'  189 A'  190 A'  191 A'  192 A'   79 A"   80 A"                 
  1.754   1.765   1.810   1.813   1.839   1.845   1.899   2.002
193 A'  194 A'  195 A'  196 A'   81 A"   82 A"   83 A"  197 A'                 
  2.013   2.020   2.086   2.124   2.200   2.210   2.223   2.245
198 A'   84 A"  199 A'  200 A'  201 A'  202 A'  203 A'   85 A"                 
  2.251   2.274   2.289   2.320   2.429   2.480   2.536   2.564
 86 A"  204 A'  205 A'  206 A'  207 A'  208 A'  209 A'   87 A"                 
  2.680   2.715   2.772   2.805   2.819   2.882   3.000   3.022
 88 A"   89 A"  210 A'   90 A"   91 A"  211 A'  212 A'  213 A'                 
  3.034   3.064   3.144   3.184   3.363   3.409   3.621   3.742
 92 A"  214 A'  215 A'  216 A'  217 A'  218 A'  219 A'  220 A'                 
  3.753   3.813   3.884   3.943   3.957   3.960   3.964   3.980
 93 A"  221 A'  222 A'   94 A"   95 A"   96 A"   97 A"  223 A'                 
  3.987   3.993   4.021   4.022   4.027   4.035   4.054   4.070
 98 A"   99 A"  224 A'  100 A"  225 A'  101 A"  226 A'  227 A'                 
  4.093   4.112   4.162   4.174   4.247   4.257   4.286   4.305
102 A"  228 A'  229 A'  230 A'  231 A'  232 A'  233 A'  234 A'                 
  4.397   4.426   4.463   4.573   4.796   4.836   5.996   6.009
235 A'  236 A'  237 A'  238 A'  239 A'  240 A'  103 A"  104 A"                 
  6.037   6.074   6.100   6.117   6.159   6.165   6.193   6.300
105 A"  241 A'  242 A'  243 A'  244 A'  245 A'  246 A'  106 A"                 
  6.438   6.699   6.744   7.552   7.673   7.749   9.762  23.219
247 A'  248 A'  249 A'  107 A"  250 A'  251 A'  252 A'  253 A'                 
 23.757  23.767  23.917  23.929  24.022  25.810  26.197  26.582
254 A'  255 A'  256 A'  257 A'  258 A'  108 A"  259 A'  260 A'                 
 27.850  27.890  27.960  28.337  28.346  28.368  28.397  28.402
261 A'  262 A'  263 A'  109 A"  110 A"  111 A"  264 A'  265 A'                 
 28.416  28.428  28.433  28.465  28.520  28.526  28.529  28.538
266 A'  267 A'  268 A'  269 A'  112 A"  113 A"  114 A"  270 A'                 
 28.541  28.551  28.554  28.559  28.566  28.594  28.618  28.634
115 A"  116 A"  271 A'  272 A'  117 A"  273 A'  274 A'  275 A'                 
 28.689  28.730  28.759  47.979  66.769 127.879 127.886 127.903
276 A'  277 A'  278 A'  279 A'  280 A'  118 A"  119 A"  120 A"                 
127.931 127.942 127.951 127.972 127.977 127.989 151.647 151.681
281 A'  282 A'  283 A'  284 A'  285 A'  286 A'  287 A'  288 A'                 
151.742 215.754 289.748 289.871 289.9711020.7911901.8101901.845
289 A'  290 A'  121 A"  291 A'  292 A'  293 A'  294 A'  295 A'                 
*******
296 A'                                                                         

 Beta MOs, Restricted
 -- Occupied --                  
*******-1165.89-1165.89 -482.86 -176.32 -176.32 -176.32 -165.73
  1 A'    2 A'    3 A'    4 A'    5 A'    6 A'    7 A'    8 A'                 
-165.73 -165.73 -165.72 -165.72 -165.72 -165.72 -165.72 -165.72
  9 A'    1 A"   10 A'   11 A'    2 A"   12 A'    3 A"   13 A'                 
-101.58  -62.51  -56.33  -56.33  -56.33  -35.82  -35.82  -35.82
 14 A'   15 A'   16 A'    4 A"   17 A'   18 A'   19 A'   20 A'                 
-31.313 -31.311 -31.310 -31.307 -31.307 -31.305 -31.305 -31.303
 21 A'   22 A'   23 A'    5 A"   24 A'    6 A"   25 A'    7 A"                 
-31.303 -24.729 -22.964 -22.962 -22.962 -22.962 -22.960 -22.960
 26 A'   27 A'   28 A'    8 A"   29 A'   30 A'    9 A"   31 A'                 
-22.960 -22.959 -22.958 -22.958 -22.958 -22.956 -22.956 -22.954
 32 A'   10 A"   33 A'   34 A'   11 A"   35 A'   12 A"   36 A'                 
-22.954 -10.314 -10.291 -10.278 -10.276 -10.272 -10.268  -9.499
 13 A"   37 A'   38 A'   39 A'   40 A'   41 A'   42 A'   43 A'                 
 -8.720  -7.264  -7.254  -7.253  -6.553  -6.539  -6.538  -6.369
 44 A'   45 A'   14 A"   46 A'   47 A'   15 A"   48 A'   49 A'                 
 -6.367  -6.365  -4.782  -4.780  -4.779  -4.767  -4.766  -4.765
 50 A'   51 A'   52 A'   53 A'   54 A'   16 A"   55 A'   17 A"                 
 -4.764  -4.763  -4.762  -2.664  -2.659  -2.659  -2.648  -2.648
 56 A'   18 A"   57 A'   58 A'   19 A"   59 A'   20 A"   60 A'                 
 -2.048  -2.046  -2.044  -2.043  -2.043  -2.041  -2.041  -2.040
 61 A'   62 A'   63 A'   21 A"   64 A'   22 A"   65 A'   23 A"                 
 -2.039  -2.029  -2.029  -2.028  -2.027  -2.026  -2.025  -1.275
 66 A'   24 A"   67 A'   68 A'   25 A"   69 A'   26 A"   70 A'                 
 -0.946  -0.896  -0.837  -0.821  -0.760  -0.717  -0.690  -0.661
 71 A'   72 A'   73 A'   74 A'   75 A'   76 A'   77 A'   78 A'                 
 -0.630  -0.618  -0.567  -0.564  -0.517  -0.485  -0.468  -0.449
 79 A'   80 A'   81 A'   82 A'   27 A"   83 A'   84 A'   85 A'                 
 -0.444  -0.418  -0.398  -0.391  -0.379  -0.356  -0.345  -0.338
 28 A"   86 A'   87 A'   29 A"   88 A'   89 A'   30 A"   31 A"                 
 -0.329  -0.301  -0.297  -0.292  -0.283  -0.266  -0.260  -0.256
 90 A'   91 A'   32 A"   33 A"   92 A'   34 A"   35 A"   93 A'                 
 -- Virtual --                   
 -0.107  -0.072  -0.065  -0.061  -0.042  -0.021  -0.008   0.015
 94 A'   36 A"   95 A'   37 A"   96 A'   97 A'   98 A'   99 A'                 
  0.029   0.030   0.045   0.053   0.056   0.060   0.066   0.077
100 A'  101 A'   38 A"  102 A'  103 A'   39 A"  104 A'  105 A'                 
  0.080   0.081   0.091   0.094   0.095   0.112   0.114   0.120
106 A'   40 A"   41 A"  107 A'   42 A"  108 A'  109 A'  110 A'                 
  0.121   0.129   0.139   0.143   0.145   0.159   0.167   0.174
 43 A"  111 A'   44 A"   45 A"  112 A'  113 A'  114 A'  115 A'                 
  0.179   0.188   0.189   0.194   0.197   0.201   0.206   0.210
116 A'  117 A'  118 A'   46 A"  119 A'  120 A'  121 A'  122 A'                 
  0.227   0.234   0.240   0.249   0.251   0.254   0.274   0.278
123 A'   47 A"  124 A'   48 A"  125 A'  126 A'   49 A"  127 A'                 
  0.288   0.303   0.306   0.320   0.346   0.369   0.371   0.377
128 A'  129 A'   50 A"  130 A'  131 A'  132 A'  133 A'  134 A'                 
  0.380   0.382   0.393   0.395   0.397   0.408   0.413   0.416
 51 A"  135 A'   52 A"  136 A'   53 A"  137 A'  138 A'   54 A"                 
  0.420   0.433   0.441   0.449   0.461   0.466   0.474   0.490
139 A'   55 A"   56 A"  140 A'   57 A"  141 A'  142 A'  143 A'                 
  0.491   0.501   0.501   0.504   0.510   0.534   0.538   0.553
 58 A"  144 A'  145 A'   59 A"  146 A'   60 A"  147 A'  148 A'                 
  0.554   0.567   0.580   0.584   0.588   0.593   0.604   0.631
 61 A"  149 A'   62 A"   63 A"  150 A'  151 A'  152 A'  153 A'                 
  0.646   0.658   0.659   0.673   0.693   0.719   0.732   0.750
 64 A"  154 A'   65 A"  155 A'  156 A'  157 A'  158 A'  159 A'                 
  0.759   0.759   0.777   0.799   0.810   0.819   0.827   0.840
160 A'   66 A"  161 A'  162 A'  163 A'  164 A'  165 A'   67 A"                 
  0.874   0.904   0.912   0.920   0.937   0.943   0.966   0.973
166 A'   68 A"  167 A'  168 A'   69 A"  169 A'  170 A'  171 A'                 
  1.028   1.060   1.074   1.084   1.104   1.139   1.159   1.181
172 A'  173 A'  174 A'   70 A"  175 A'  176 A'   71 A"  177 A'                 
  1.183   1.218   1.260   1.300   1.335   1.338   1.348   1.364
 72 A"   73 A"   74 A"  178 A'  179 A'   75 A"   76 A"  180 A'                 
  1.372   1.410   1.417   1.418   1.452   1.465   1.470   1.483
 77 A"  181 A'   78 A"  182 A'  183 A'  184 A'  185 A'  186 A'                 
  1.498   1.528   1.535   1.546   1.598   1.612   1.714   1.726
187 A'  188 A'  189 A'  190 A'  191 A'  192 A'   79 A"   80 A"                 
  1.754   1.765   1.810   1.813   1.839   1.845   1.899   2.002
193 A'  194 A'  195 A'  196 A'   81 A"   82 A"   83 A"  197 A'                 
  2.013   2.020   2.086   2.124   2.200   2.210   2.223   2.245
198 A'   84 A"  199 A'  200 A'  201 A'  202 A'  203 A'   85 A"                 
  2.251   2.274   2.289   2.320   2.429   2.480   2.536   2.564
 86 A"  204 A'  205 A'  206 A'  207 A'  208 A'  209 A'   87 A"                 
  2.680   2.715   2.772   2.805   2.819   2.882   3.000   3.022
 88 A"   89 A"  210 A'   90 A"   91 A"  211 A'  212 A'  213 A'                 
  3.034   3.064   3.144   3.184   3.363   3.409   3.621   3.742
 92 A"  214 A'  215 A'  216 A'  217 A'  218 A'  219 A'  220 A'                 
  3.753   3.813   3.884   3.943   3.957   3.960   3.964   3.980
 93 A"  221 A'  222 A'   94 A"   95 A"   96 A"   97 A"  223 A'                 
  3.987   3.993   4.021   4.022   4.027   4.035   4.054   4.070
 98 A"   99 A"  224 A'  100 A"  225 A'  101 A"  226 A'  227 A'                 
  4.093   4.112   4.162   4.174   4.247   4.257   4.286   4.305
102 A"  228 A'  229 A'  230 A'  231 A'  232 A'  233 A'  234 A'                 
  4.397   4.426   4.463   4.573   4.796   4.836   5.996   6.009
235 A'  236 A'  237 A'  238 A'  239 A'  240 A'  103 A"  104 A"                 
  6.037   6.074   6.100   6.117   6.159   6.165   6.193   6.300
105 A"  241 A'  242 A'  243 A'  244 A'  245 A'  246 A'  106 A"                 
  6.438   6.699   6.744   7.552   7.673   7.749   9.762  23.219
247 A'  248 A'  249 A'  107 A"  250 A'  251 A'  252 A'  253 A'                 
 23.757  23.767  23.917  23.929  24.022  25.810  26.197  26.582
254 A'  255 A'  256 A'  257 A'  258 A'  108 A"  259 A'  260 A'                 
 27.850  27.890  27.960  28.337  28.346  28.368  28.397  28.402
261 A'  262 A'  263 A'  109 A"  110 A"  111 A"  264 A'  265 A'                 
 28.416  28.428  28.433  28.465  28.520  28.526  28.529  28.538
266 A'  267 A'  268 A'  269 A'  112 A"  113 A"  114 A"  270 A'                 
 28.541  28.551  28.554  28.559  28.566  28.594  28.618  28.634
115 A"  116 A"  271 A'  272 A'  117 A"  273 A'  274 A'  275 A'                 
 28.689  28.730  28.759  47.979  66.769 127.879 127.886 127.903
276 A'  277 A'  278 A'  279 A'  280 A'  118 A"  119 A"  120 A"                 
127.931 127.942 127.951 127.972 127.977 127.989 151.647 151.681
281 A'  282 A'  283 A'  284 A'  285 A'  286 A'  287 A'  288 A'                 
151.742 215.754 289.748 289.871 289.9711020.7911901.8101901.845
289 A'  290 A'  121 A"  291 A'  292 A'  293 A'  294 A'  295 A'                 
*******
296 A'                                                                         
 --------------------------------------------------------------

          Ground-State Mulliken Net Atomic Charges

     Atom                 Charge (a.u.)
  ----------------------------------------
      1 C                    -0.878113
      2 C                     0.375182
      3 C                    -0.024361
      4 C                    -0.623951
      5 C                     0.671269
      6 C                    -0.156452
      7 F                    -0.079943
      8 Br                   -0.152103
      9 I                     0.108456
     10 I                     0.112489
     11 Cl                    0.538230
     12 I                     0.109295
  ----------------------------------------
  Sum of atomic charges =     0.000000

 -----------------------------------------------------------------
                    Cartesian Multipole Moments
 -----------------------------------------------------------------
    Charge (ESU x 10^10)
                -0.0000
    Dipole Moment (Debye)
         X      -0.5370      Y       0.4993      Z       0.0000
       Tot       0.7332
    Quadrupole Moments (Debye-Ang)
        XX    -146.3768     XY       1.5267     YY    -153.5340
        XZ      -0.0000     YZ       0.0000     ZZ    -156.1708
    Octopole Moments (Debye-Ang^2)
       XXX     -31.8287    XXY       1.4164    XYY     -34.8117
       YYY      -8.4705    XXZ       0.0000    XYZ      -0.0000
       YYZ       0.0000    XZZ     -11.7523    YZZ      -8.0461
       ZZZ       0.0000
    Hexadecapole Moments (Debye-Ang^3)
      XXXX   -5075.2146   XXXY      -8.0544   XXYY   -1486.5614
      XYYY     -24.2341   YYYY   -3372.4931   XXXZ      -0.0000
      XXYZ      -0.0000   XYYZ      -0.0000   YYYZ       0.0000
      XXZZ    -975.6938   XYZZ     -14.8284   YYZZ    -637.7055
      XZZZ      -0.0000   YZZZ       0.0000   ZZZZ    -201.6172
 -----------------------------------------------------------------
 Calculating MO derivatives via CPSCF
    1     0    39    0.0218514  
    2     0    39    0.0061904  
    3     0    39    0.0013755  
    4     0    39    0.0002104  
    5    22    17    0.0000272  
    6    37     2    0.0000018  
    7    39     0    0.0000001  Converged
 Time for AOints: 342.4 s (CPU) 57.5 s (wall)
 ------------------------------------------------------------------------------
                     AOints        : Timing summary (seconds)
 ------------------------------------------------------------------------------
     job step          cpu (% of tot)      sys (% of tot)     wall (% of tot)
 ------------------------------------------------------------------------------
  AOints            0.3424E+03 ( 8.5)   0.1700E-04 ( 5.7)   0.5750E+02 ( 8.3)
 ------------------------------------------------------------------------------
   Grand Totals     0.4030E+04          0.2960E-03          0.6944E+03
 ------------------------------------------------------------------------------
 Polarizability Matrix (a.u.)
            1           2           3
    1-263.9332954  -5.1848194  -0.0000000
    2  -5.1848194-226.1139082  -0.0000000
    3  -0.0000000  -0.0000000-110.9785256
 Calculating analytic Hessian of the SCF energy

 Direct stationary perturbation theory relativistic correction:

 rels  =     308.528317442732
 relv  =   -1034.390889415480
 rel2e =     145.114712190554
 E_rel =    -580.747859782194

 Hessian of the SCF Energy
            1           2           3           4           5           6
    1   0.6539591   0.0030375   0.0000000  -0.3010812  -0.0679468   0.0000000
    2   0.0030375   0.6630953  -0.0000000   0.0072204  -0.0959973  -0.0000000
    3   0.0000000  -0.0000000   0.1400580   0.0000000   0.0000000  -0.0596750
    4  -0.3010812   0.0072204   0.0000000   0.5916411  -0.0361823   0.0000000
    5  -0.0679468  -0.0959973   0.0000000  -0.0361823   0.5134029  -0.0000000
    6   0.0000000  -0.0000000  -0.0596750   0.0000000  -0.0000000   0.0950954
    7  -0.0357221   0.0172845  -0.0000000  -0.1615317   0.1173449  -0.0000000
    8   0.0742037   0.0417984   0.0000000   0.0730196  -0.2204099   0.0000000
    9  -0.0000000   0.0000000   0.0019318  -0.0000000  -0.0000000  -0.0457635
   10  -0.0480441  -0.0326101   0.0000000   0.0553817  -0.0135366  -0.0000000
   11  -0.0324432  -0.0233794  -0.0000000   0.0366861  -0.0527603  -0.0000000
   12  -0.0000000   0.0000000   0.0015112  -0.0000000  -0.0000000   0.0021901
   13   0.0656671   0.0395859  -0.0000000  -0.0576302   0.0232099  -0.0000000
   14  -0.0157450  -0.0557153   0.0000000   0.0248419  -0.0102932  -0.0000000
   15  -0.0000000   0.0000000   0.0008873  -0.0000000   0.0000000   0.0024793
   16  -0.1435275  -0.1237532  -0.0000000  -0.0170621  -0.0243956   0.0000000
   17  -0.0571891  -0.2701006  -0.0000000  -0.0816019   0.0172149   0.0000000
   18   0.0000000  -0.0000000  -0.0588514   0.0000000   0.0000000   0.0090815
   19  -0.1509050   0.1174390   0.0000000  -0.0388288   0.0475036   0.0000000
   20   0.1190343  -0.2339731   0.0000000   0.0130308  -0.0119345   0.0000000
   21   0.0000000   0.0000000  -0.0404330  -0.0000000  -0.0000000   0.0069586
   22  -0.0111286  -0.0299247  -0.0000000  -0.0453927  -0.0425144   0.0000000
   23  -0.0114556  -0.0269193   0.0000000  -0.0446313  -0.1385877  -0.0000000
   24   0.0000000  -0.0000000   0.0045828   0.0000000   0.0000000  -0.0160812
   25   0.0029574   0.0033675  -0.0000000  -0.0304046   0.0001806  -0.0000000
   26   0.0004805  -0.0016836  -0.0000000   0.0113540   0.0018257  -0.0000000
   27  -0.0000000   0.0000000   0.0030052  -0.0000000   0.0000000   0.0015182
   28  -0.0002214  -0.0003761   0.0000000   0.0006527  -0.0012020  -0.0000000
   29  -0.0003400  -0.0000177   0.0000000  -0.0029456  -0.0004183   0.0000000
   30   0.0000000  -0.0000000  -0.0007714   0.0000000  -0.0000000   0.0029558
   31  -0.0014988   0.0013501   0.0000000   0.0000895  -0.0000697  -0.0000000
   32   0.0051671   0.0015941  -0.0000000  -0.0012132  -0.0000611  -0.0000000
   33   0.0000000  -0.0000000   0.0041408  -0.0000000  -0.0000000  -0.0010299
   34  -0.0304549  -0.0026211  -0.0000000   0.0041660  -0.0023901   0.0000000
   35  -0.0167998   0.0012996  -0.0000000   0.0004221  -0.0019819   0.0000000
   36  -0.0000000   0.0000000   0.0036136   0.0000000  -0.0000000   0.0022707
            7           8           9          10          11          12
    1  -0.0357221   0.0742037  -0.0000000  -0.0480441  -0.0324432  -0.0000000
    2   0.0172845   0.0417984   0.0000000  -0.0326101  -0.0233794   0.0000000
    3  -0.0000000   0.0000000   0.0019318   0.0000000  -0.0000000   0.0015112
    4  -0.1615317   0.0730196  -0.0000000   0.0553817   0.0366861  -0.0000000
    5   0.1173449  -0.2204099  -0.0000000  -0.0135366  -0.0527603  -0.0000000
    6  -0.0000000   0.0000000  -0.0457635  -0.0000000  -0.0000000   0.0021901
    7   0.3972246  -0.0267964   0.0000000  -0.1200812  -0.0881452   0.0000000
    8  -0.0267964   0.5401476   0.0000000  -0.0499910  -0.2423826  -0.0000000
    9   0.0000000   0.0000000   0.0910689   0.0000000   0.0000000  -0.0429757
   10  -0.1200812  -0.0499910   0.0000000   0.5041092   0.0669197   0.0000000
   11  -0.0881452  -0.2423826   0.0000000   0.0669197   0.4606934   0.0000000
   12   0.0000000  -0.0000000  -0.0429757   0.0000000   0.0000000   0.0991818
   13  -0.0168646  -0.0801538  -0.0000000  -0.2750000   0.0121736   0.0000000
   14  -0.0253398   0.0174095  -0.0000000  -0.0401967  -0.0899087  -0.0000000
   15  -0.0000000  -0.0000000   0.0009578  -0.0000000  -0.0000000  -0.0494187
   16  -0.0001908   0.0048501  -0.0000000  -0.0344851   0.0150081  -0.0000000
   17   0.0058579  -0.0638903   0.0000000   0.0687134   0.0355082   0.0000000
   18  -0.0000000  -0.0000000   0.0018220  -0.0000000  -0.0000000   0.0072479
   19  -0.0028517  -0.0060232  -0.0000000   0.0015014   0.0016573   0.0000000
   20  -0.0016890  -0.0005607  -0.0000000   0.0020056   0.0001655  -0.0000000
   21  -0.0000000   0.0000000   0.0050258   0.0000000  -0.0000000  -0.0011158
   22   0.0040022   0.0052129  -0.0000000  -0.0010986   0.0011088  -0.0000000
   23  -0.0090552  -0.0315625   0.0000000   0.0027688   0.0004261   0.0000000
   24  -0.0000000  -0.0000000   0.0008092  -0.0000000  -0.0000000   0.0034324
   25  -0.0600529  -0.0012006   0.0000000  -0.0237726  -0.0073206   0.0000000
   26  -0.0023980  -0.0163224   0.0000000  -0.0168165  -0.0032677   0.0000000
   27   0.0000000  -0.0000000  -0.0163375   0.0000000  -0.0000000   0.0004753
   28  -0.0002034   0.0038117   0.0000000  -0.0424749   0.0242563  -0.0000000
   29   0.0132718  -0.0258211   0.0000000   0.0259560  -0.0642265  -0.0000000
   30  -0.0000000   0.0000000   0.0001374  -0.0000000  -0.0000000  -0.0253707
   31  -0.0027925   0.0023865   0.0000000  -0.0179125  -0.0324602  -0.0000000
   32  -0.0003163   0.0018124   0.0000000  -0.0137029  -0.0191729   0.0000000
   33   0.0000000  -0.0000000   0.0039137   0.0000000   0.0000000   0.0024838
   34  -0.0009363   0.0006806   0.0000000   0.0018771   0.0025565   0.0000000
   35  -0.0000178  -0.0002147  -0.0000000   0.0004890  -0.0016894  -0.0000000
   36   0.0000000  -0.0000000  -0.0005901  -0.0000000   0.0000000   0.0023584
           13          14          15          16          17          18
    1   0.0656671  -0.0157450  -0.0000000  -0.1435275  -0.0571891   0.0000000
    2   0.0395859  -0.0557153   0.0000000  -0.1237532  -0.2701006  -0.0000000
    3  -0.0000000   0.0000000   0.0008873  -0.0000000  -0.0000000  -0.0588514
    4  -0.0576302   0.0248419  -0.0000000  -0.0170621  -0.0816019   0.0000000
    5   0.0232099  -0.0102932   0.0000000  -0.0243956   0.0172149   0.0000000
    6  -0.0000000  -0.0000000   0.0024793   0.0000000   0.0000000   0.0090815
    7  -0.0168646  -0.0253398  -0.0000000  -0.0001908   0.0058579  -0.0000000
    8  -0.0801538   0.0174095  -0.0000000   0.0048501  -0.0638903  -0.0000000
    9  -0.0000000  -0.0000000   0.0009578  -0.0000000   0.0000000   0.0018220
   10  -0.2750000  -0.0401967  -0.0000000  -0.0344851   0.0687134  -0.0000000
   11   0.0121736  -0.0899087  -0.0000000   0.0150081   0.0355082  -0.0000000
   12   0.0000000  -0.0000000  -0.0494187  -0.0000000   0.0000000   0.0072479
   13   0.5498402  -0.0370402   0.0000000  -0.1636371   0.0710258  -0.0000000
   14  -0.0370402   0.5073752   0.0000000   0.1212611  -0.2206948   0.0000000
   15   0.0000000   0.0000000   0.1102939   0.0000000  -0.0000000  -0.0526779
   16  -0.1636371   0.1212611   0.0000000   0.4299811  -0.0073592   0.0000000
   17   0.0710258  -0.2206948  -0.0000000  -0.0073592   0.6191229  -0.0000000
   18  -0.0000000   0.0000000  -0.0526779   0.0000000  -0.0000000   0.0997316
   19  -0.0036224  -0.0016156  -0.0000000   0.0059750  -0.0016539   0.0000000
   20  -0.0061004   0.0004019   0.0000000   0.0323358  -0.0544750   0.0000000
   21  -0.0000000  -0.0000000   0.0055908  -0.0000000   0.0000000   0.0058653
   22   0.0003486  -0.0002519   0.0000000  -0.0025407   0.0028405   0.0000000
   23   0.0007904  -0.0008400  -0.0000000  -0.0003942   0.0040197  -0.0000000
   24   0.0000000   0.0000000  -0.0008343  -0.0000000  -0.0000000   0.0028586
   25   0.0024650  -0.0018116  -0.0000000  -0.0008604  -0.0003971  -0.0000000
   26   0.0001743  -0.0018985   0.0000000  -0.0000431  -0.0002467  -0.0000000
   27   0.0000000   0.0000000   0.0029898   0.0000000  -0.0000000  -0.0009112
   28  -0.0168036   0.0211628   0.0000000  -0.0019086  -0.0025722   0.0000000
   29   0.0098812  -0.0105634   0.0000000  -0.0001851   0.0021148  -0.0000000
   30  -0.0000000   0.0000000   0.0013022   0.0000000  -0.0000000   0.0026472
   31  -0.0590297  -0.0460752   0.0000000   0.0040663   0.0048780   0.0000000
   32  -0.0453006  -0.1365696  -0.0000000  -0.0152944  -0.0439189  -0.0000000
   33  -0.0000000  -0.0000000  -0.0229964  -0.0000000   0.0000000   0.0030491
   34  -0.0257310   0.0008125  -0.0000000  -0.0758120  -0.0025435  -0.0000000
   35   0.0117426   0.0012854   0.0000000  -0.0020233  -0.0246526   0.0000000
   36   0.0000000  -0.0000000   0.0014262   0.0000000   0.0000000  -0.0198626
           19          20          21          22          23          24
    1  -0.1509050   0.1190343   0.0000000  -0.0111286  -0.0114556   0.0000000
    2   0.1174390  -0.2339731   0.0000000  -0.0299247  -0.0269193  -0.0000000
    3   0.0000000   0.0000000  -0.0404330  -0.0000000   0.0000000   0.0045828
    4  -0.0388288   0.0130308  -0.0000000  -0.0453927  -0.0446313   0.0000000
    5   0.0475036  -0.0119345  -0.0000000  -0.0425144  -0.1385877   0.0000000
    6   0.0000000   0.0000000   0.0069586   0.0000000  -0.0000000  -0.0160812
    7  -0.0028517  -0.0016890  -0.0000000   0.0040022  -0.0090552  -0.0000000
    8  -0.0060232  -0.0005607   0.0000000   0.0052129  -0.0315625  -0.0000000
    9  -0.0000000  -0.0000000   0.0050258  -0.0000000   0.0000000   0.0008092
   10   0.0015014   0.0020056   0.0000000  -0.0010986   0.0027688  -0.0000000
   11   0.0016573   0.0001655  -0.0000000   0.0011088   0.0004261  -0.0000000
   12   0.0000000  -0.0000000  -0.0011158  -0.0000000   0.0000000   0.0034324
   13  -0.0036224  -0.0061004  -0.0000000   0.0003486   0.0007904   0.0000000
   14  -0.0016156   0.0004019  -0.0000000  -0.0002519  -0.0008400   0.0000000
   15  -0.0000000   0.0000000   0.0055908   0.0000000  -0.0000000  -0.0008343
   16   0.0059750   0.0323358  -0.0000000  -0.0025407  -0.0003942  -0.0000000
   17  -0.0016539  -0.0544750   0.0000000   0.0028405   0.0040197  -0.0000000
   18   0.0000000   0.0000000   0.0058653   0.0000000  -0.0000000   0.0028586
   19   0.1943953  -0.1536171  -0.0000000  -0.0039554   0.0006512  -0.0000000
   20  -0.1536171   0.3023952  -0.0000000  -0.0054043   0.0034325   0.0000000
   21  -0.0000000  -0.0000000   0.0210046  -0.0000000   0.0000000  -0.0019382
   22  -0.0039554  -0.0054043  -0.0000000   0.0649296   0.0597888   0.0000000
   23   0.0006512   0.0034325   0.0000000   0.0597888   0.1976709  -0.0000000
   24  -0.0000000   0.0000000  -0.0019382   0.0000000  -0.0000000   0.0068569
   25  -0.0012195   0.0000768   0.0000000  -0.0045153   0.0029008   0.0000000
   26   0.0010126   0.0000125   0.0000000   0.0097960  -0.0055133  -0.0000000
   27  -0.0000000  -0.0000000   0.0001040  -0.0000000  -0.0000000   0.0001380
   28  -0.0004520   0.0007642   0.0000000   0.0001397  -0.0003933  -0.0000000
   29   0.0008281  -0.0009950   0.0000000   0.0005364  -0.0005675   0.0000000
   30  -0.0000000  -0.0000000  -0.0000749  -0.0000000  -0.0000000   0.0002058
   31   0.0006957   0.0004455   0.0000000  -0.0001077  -0.0006442  -0.0000000
   32  -0.0002745  -0.0022443   0.0000000  -0.0004701  -0.0011631  -0.0000000
   33   0.0000000   0.0000000   0.0001557   0.0000000   0.0000000  -0.0000975
   34  -0.0007329  -0.0008823   0.0000000  -0.0006810  -0.0003261   0.0000000
   35  -0.0059076  -0.0022249  -0.0000000  -0.0007179  -0.0003958   0.0000000
   36   0.0000000   0.0000000  -0.0011430  -0.0000000  -0.0000000   0.0000676
           25          26          27          28          29          30
    1   0.0029574   0.0004805  -0.0000000  -0.0002214  -0.0003400   0.0000000
    2   0.0033675  -0.0016836   0.0000000  -0.0003761  -0.0000177  -0.0000000
    3  -0.0000000  -0.0000000   0.0030052   0.0000000   0.0000000  -0.0007714
    4  -0.0304046   0.0113540  -0.0000000   0.0006527  -0.0029456   0.0000000
    5   0.0001806   0.0018257   0.0000000  -0.0012020  -0.0004183  -0.0000000
    6  -0.0000000  -0.0000000   0.0015182  -0.0000000   0.0000000   0.0029558
    7  -0.0600529  -0.0023980   0.0000000  -0.0002034   0.0132718  -0.0000000
    8  -0.0012006  -0.0163224  -0.0000000   0.0038117  -0.0258211   0.0000000
    9   0.0000000   0.0000000  -0.0163375   0.0000000   0.0000000   0.0001374
   10  -0.0237726  -0.0168165   0.0000000  -0.0424749   0.0259560  -0.0000000
   11  -0.0073206  -0.0032677  -0.0000000   0.0242563  -0.0642265  -0.0000000
   12   0.0000000   0.0000000   0.0004753  -0.0000000  -0.0000000  -0.0253707
   13   0.0024650   0.0001743   0.0000000  -0.0168036   0.0098812  -0.0000000
   14  -0.0018116  -0.0018985   0.0000000   0.0211628  -0.0105634   0.0000000
   15  -0.0000000   0.0000000   0.0029898   0.0000000   0.0000000   0.0013022
   16  -0.0008604  -0.0000431   0.0000000  -0.0019086  -0.0001851   0.0000000
   17  -0.0003971  -0.0002467  -0.0000000  -0.0025722   0.0021148  -0.0000000
   18  -0.0000000  -0.0000000  -0.0009112   0.0000000  -0.0000000   0.0026472
   19  -0.0012195   0.0010126  -0.0000000  -0.0004520   0.0008281  -0.0000000
   20   0.0000768   0.0000125  -0.0000000   0.0007642  -0.0009950  -0.0000000
   21   0.0000000   0.0000000   0.0001040   0.0000000   0.0000000  -0.0000749
   22  -0.0045153   0.0097960  -0.0000000   0.0001397   0.0005364  -0.0000000
   23   0.0029008  -0.0055133  -0.0000000  -0.0003933  -0.0005675  -0.0000000
   24   0.0000000  -0.0000000   0.0001380  -0.0000000   0.0000000   0.0002058
   25   0.1176014   0.0064885  -0.0000000  -0.0013718  -0.0022394   0.0000000
   26   0.0064885   0.0386353   0.0000000  -0.0090732  -0.0113687   0.0000000
   27  -0.0000000   0.0000000   0.0081766   0.0000000   0.0000000   0.0007295
   28  -0.0013718  -0.0090732   0.0000000   0.0757478  -0.0414281   0.0000000
   29  -0.0022394  -0.0113687   0.0000000  -0.0414281   0.1106403   0.0000000
   30   0.0000000   0.0000000   0.0007295   0.0000000   0.0000000   0.0178334
   31  -0.0004602  -0.0009258  -0.0000000  -0.0127291  -0.0031593  -0.0000000
   32  -0.0000309  -0.0001751  -0.0000000   0.0044026   0.0012577  -0.0000000
   33   0.0000000   0.0000000   0.0001442  -0.0000000  -0.0000000   0.0002462
   34  -0.0003665  -0.0000497  -0.0000000  -0.0003753  -0.0001759   0.0000000
   35  -0.0000140   0.0000024  -0.0000000   0.0006473  -0.0000346   0.0000000
   36  -0.0000000  -0.0000000  -0.0000321   0.0000000  -0.0000000   0.0001595
           31          32          33          34          35          36
    1  -0.0014988   0.0051671   0.0000000  -0.0304549  -0.0167998  -0.0000000
    2   0.0013501   0.0015941  -0.0000000  -0.0026211   0.0012996   0.0000000
    3   0.0000000  -0.0000000   0.0041408  -0.0000000  -0.0000000   0.0036136
    4   0.0000895  -0.0012132  -0.0000000   0.0041660   0.0004221   0.0000000
    5  -0.0000697  -0.0000611  -0.0000000  -0.0023901  -0.0019819  -0.0000000
    6  -0.0000000  -0.0000000  -0.0010299   0.0000000   0.0000000   0.0022707
    7  -0.0027925  -0.0003163   0.0000000  -0.0009363  -0.0000178   0.0000000
    8   0.0023865   0.0018124  -0.0000000   0.0006806  -0.0002147  -0.0000000
    9   0.0000000   0.0000000   0.0039137   0.0000000  -0.0000000  -0.0005901
   10  -0.0179125  -0.0137029   0.0000000   0.0018771   0.0004890  -0.0000000
   11  -0.0324602  -0.0191729   0.0000000   0.0025565  -0.0016894   0.0000000
   12  -0.0000000   0.0000000   0.0024838   0.0000000  -0.0000000   0.0023584
   13  -0.0590297  -0.0453006  -0.0000000  -0.0257310   0.0117426   0.0000000
   14  -0.0460752  -0.1365696  -0.0000000   0.0008125   0.0012854  -0.0000000
   15   0.0000000  -0.0000000  -0.0229964  -0.0000000   0.0000000   0.0014262
   16   0.0040663  -0.0152944  -0.0000000  -0.0758120  -0.0020233   0.0000000
   17   0.0048780  -0.0439189   0.0000000  -0.0025435  -0.0246526   0.0000000
   18   0.0000000  -0.0000000   0.0030491  -0.0000000   0.0000000  -0.0198626
   19   0.0006957  -0.0002745   0.0000000  -0.0007329  -0.0059076   0.0000000
   20   0.0004455  -0.0022443   0.0000000  -0.0008823  -0.0022249   0.0000000
   21   0.0000000   0.0000000   0.0001557   0.0000000  -0.0000000  -0.0011430
   22  -0.0001077  -0.0004701   0.0000000  -0.0006810  -0.0007179  -0.0000000
   23  -0.0006442  -0.0011631   0.0000000  -0.0003261  -0.0003958  -0.0000000
   24  -0.0000000  -0.0000000  -0.0000975   0.0000000   0.0000000   0.0000676
   25  -0.0004602  -0.0000309   0.0000000  -0.0003665  -0.0000140  -0.0000000
   26  -0.0009258  -0.0001751   0.0000000  -0.0000497   0.0000024  -0.0000000
   27  -0.0000000  -0.0000000   0.0001442  -0.0000000  -0.0000000  -0.0000321
   28  -0.0127291   0.0044026  -0.0000000  -0.0003753   0.0006473   0.0000000
   29  -0.0031593   0.0012577  -0.0000000  -0.0001759  -0.0000346  -0.0000000
   30  -0.0000000  -0.0000000   0.0002462   0.0000000   0.0000000   0.0001595
   31   0.0932291   0.0650564   0.0000000  -0.0035502   0.0092179   0.0000000
   32   0.0650564   0.2032183   0.0000000   0.0019768  -0.0045776  -0.0000000
   33   0.0000000   0.0000000   0.0101049  -0.0000000   0.0000000  -0.0001145
   34  -0.0035502   0.0019768  -0.0000000   0.1325969   0.0029621   0.0000000
   35   0.0092179  -0.0045776   0.0000000   0.0029621   0.0331840  -0.0000000
   36   0.0000000  -0.0000000  -0.0001145   0.0000000  -0.0000000   0.0118462
 **********************************************************************
 **                                                                  **
 **                       VIBRATIONAL ANALYSIS                       **
 **                       --------------------                       **
 **                                                                  **
 **        VIBRATIONAL FREQUENCIES (CM**-1) AND NORMAL MODES         **
 **     FORCE CONSTANTS (mDYN/ANGSTROM) AND REDUCED MASSES (AMU)     **
 **                  INFRARED INTENSITIES (KM/MOL)                   **
 **                                                                  **
 **********************************************************************


 Mode:                 1                      2                      3
 Frequency:        35.98                  52.49                  83.11
 Force Cnst:      0.0705                 0.0585                 0.0871
 Red. Mass:      92.3622                36.0452                21.4029
 IR Active:          YES                    YES                    YES
 IR Intens:        0.010                  0.006                  0.197
 Raman Active:       YES                    YES                    YES
               X      Y      Z        X      Y      Z        X      Y      Z
 C          0.000  0.000 -0.130    0.000 -0.000 -0.178   -0.000  0.000  0.418
 C          0.000  0.000 -0.177    0.000  0.000 -0.067   -0.000 -0.000  0.199
 C         -0.000 -0.000 -0.012    0.000 -0.000 -0.029    0.000 -0.000  0.076
 C         -0.000 -0.000 -0.115   -0.000 -0.000  0.015    0.000  0.000  0.079
 C         -0.000 -0.000 -0.099   -0.000 -0.000  0.205    0.000  0.000  0.139
 C          0.000  0.000  0.000   -0.000  0.000 -0.008   -0.000  0.000  0.229
 F          0.000  0.000 -0.213    0.000 -0.000 -0.399   -0.000  0.000  0.787
 Br         0.000  0.000 -0.602   -0.000  0.000  0.106   -0.000 -0.000 -0.170
 I         -0.000  0.000  0.551    0.000  0.000  0.064    0.000  0.000  0.011
 I          0.000  0.000 -0.312    0.000 -0.000 -0.204    0.000  0.000 -0.045
 Cl        -0.000 -0.000 -0.210   -0.000 -0.000  0.835    0.000  0.000  0.182
 I          0.000 -0.000  0.275   -0.000  0.000 -0.091   -0.000  0.000 -0.136
 TransDip  -0.000  0.000  0.003   -0.000 -0.000  0.002    0.000 -0.000 -0.014

 Mode:                 4                      5                      6
 Frequency:       103.94                 111.63                 123.08
 Force Cnst:      0.3918                 0.8356                 0.7137
 Red. Mass:      61.5538               113.8173                79.9665
 IR Active:          YES                    YES                    YES
 IR Intens:        0.433                  0.161                  0.187
 Raman Active:       YES                    YES                    YES
               X      Y      Z        X      Y      Z        X      Y      Z
 C          0.006 -0.272 -0.000    0.120  0.001 -0.000   -0.080 -0.014 -0.000
 C         -0.030 -0.254 -0.000    0.116 -0.045 -0.000   -0.063 -0.124 -0.000
 C          0.002 -0.225 -0.000    0.129 -0.052 -0.000   -0.130 -0.138 -0.000
 C          0.044 -0.256 -0.000    0.100 -0.064 -0.000   -0.117 -0.111 -0.000
 C          0.016 -0.266 -0.000    0.090  0.013 -0.000   -0.139 -0.057  0.000
 C          0.011 -0.248 -0.000    0.120  0.011 -0.000   -0.129 -0.020  0.000
 F          0.006 -0.275 -0.000    0.137  0.009 -0.000    0.009  0.048 -0.000
 Br        -0.315 -0.178  0.000    0.093 -0.023  0.000    0.666 -0.422  0.000
 I         -0.055  0.169  0.000    0.139  0.606  0.000   -0.230  0.261 -0.000
 I          0.259 -0.232  0.000   -0.469 -0.458  0.000    0.171  0.086  0.000
 Cl        -0.019 -0.256 -0.000   -0.052  0.071 -0.000   -0.139 -0.064 -0.000
 I         -0.009  0.430  0.000    0.202 -0.142  0.000   -0.256 -0.031  0.000
 TransDip  -0.001  0.021  0.000   -0.013  0.002  0.000    0.009  0.011  0.000

 Mode:                 7                      8                      9
 Frequency:       146.40                 179.08                 181.77
 Force Cnst:      1.4399                 1.1882                 0.2651
 Red. Mass:     114.0336                62.8857                13.6211
 IR Active:          YES                    YES                    YES
 IR Intens:        0.062                  0.184                  0.122
 Raman Active:       YES                    YES                    YES
               X      Y      Z        X      Y      Z        X      Y      Z
 C         -0.047 -0.107 -0.000   -0.027 -0.280 -0.000    0.000 -0.000  0.237
 C          0.022 -0.124 -0.000   -0.064 -0.256 -0.000   -0.000 -0.000  0.415
 C          0.157 -0.032 -0.000   -0.015 -0.148 -0.000   -0.000 -0.000  0.482
 C          0.008  0.023 -0.000   -0.090 -0.070 -0.000   -0.000 -0.000  0.407
 C         -0.062  0.019 -0.000   -0.059 -0.226 -0.000   -0.000 -0.000  0.369
 C         -0.190 -0.047  0.000   -0.022 -0.252 -0.000   -0.000 -0.000  0.328
 F          0.034 -0.046 -0.000   -0.059 -0.306  0.000   -0.000 -0.000 -0.335
 Br        -0.108 -0.108  0.000   -0.087 -0.429  0.000   -0.000 -0.000 -0.041
 I          0.705  0.067  0.000    0.104  0.032  0.000    0.000  0.000 -0.037
 I         -0.017  0.046  0.000   -0.263  0.403  0.000   -0.000  0.000 -0.042
 Cl        -0.026 -0.008 -0.000    0.057 -0.318  0.000    0.000 -0.000 -0.111
 I         -0.608 -0.012  0.000    0.233  0.082  0.000    0.000  0.000 -0.026
 TransDip  -0.008  0.001  0.000    0.000  0.014  0.000   -0.000  0.000 -0.011

 Mode:                10                     11                     12
 Frequency:       202.05                 259.91                 289.87
 Force Cnst:      0.9089                 1.0848                 1.0319
 Red. Mass:      37.7885                27.2561                20.8439
 IR Active:          YES                    YES                    YES
 IR Intens:        0.062                  0.599                  0.286
 Raman Active:       YES                    YES                    YES
               X      Y      Z        X      Y      Z        X      Y      Z
 C         -0.010 -0.052 -0.000   -0.096 -0.153 -0.000    0.321 -0.155 -0.000
 C         -0.009  0.096  0.000   -0.090  0.122  0.000    0.295 -0.118 -0.000
 C          0.037  0.121 -0.000   -0.138  0.021  0.000    0.131 -0.188  0.000
 C          0.108  0.110 -0.000   -0.092 -0.065  0.000   -0.029 -0.155  0.000
 C          0.141 -0.036 -0.000   -0.100 -0.274 -0.000   -0.043 -0.208  0.000
 C          0.023 -0.107 -0.000   -0.001 -0.232 -0.000    0.087 -0.092 -0.000
 F         -0.112 -0.123  0.000   -0.519 -0.453  0.000    0.695  0.075  0.000
 Br         0.120  0.118  0.000    0.175  0.266 -0.000   -0.008  0.158 -0.000
 I         -0.070 -0.020  0.000    0.068  0.007 -0.000   -0.051  0.019 -0.000
 I         -0.123 -0.034  0.000    0.003  0.006 -0.000   -0.027  0.062 -0.000
 Cl         0.832 -0.351  0.000   -0.319 -0.299  0.000   -0.142 -0.297  0.000
 I         -0.121  0.083  0.000    0.035  0.027  0.000   -0.054 -0.022  0.000
 TransDip  -0.008  0.002  0.000    0.016  0.019 -0.000   -0.014  0.010 -0.000

 Mode:                13                     14                     15
 Frequency:       310.76                 354.29                 361.30
 Force Cnst:      0.7006                 0.9179                 1.3942
 Red. Mass:      12.3124                12.4116                18.1274
 IR Active:          YES                    YES                    YES
 IR Intens:        0.026                  0.801                  0.467
 Raman Active:       YES                    YES                    YES
               X      Y      Z        X      Y      Z        X      Y      Z
 C         -0.000 -0.000  0.073    0.000 -0.000 -0.426   -0.259  0.278 -0.000
 C         -0.000 -0.000 -0.449    0.000  0.000 -0.428   -0.231  0.085 -0.000
 C          0.000  0.000 -0.472    0.000  0.000  0.212   -0.286  0.021  0.000
 C         -0.000 -0.000 -0.021    0.000 -0.000  0.622   -0.295  0.009  0.000
 C         -0.000 -0.000  0.454    0.000  0.000  0.281   -0.313  0.015  0.000
 C         -0.000 -0.000  0.595    0.000 -0.000 -0.284   -0.231  0.181 -0.000
 F         -0.000 -0.000 -0.048   -0.000 -0.000  0.204    0.005  0.553  0.000
 Br         0.000  0.000  0.030   -0.000 -0.000  0.013   -0.006 -0.012  0.000
 I         -0.000 -0.000  0.015   -0.000 -0.000 -0.005    0.060  0.004 -0.000
 I         -0.000 -0.000  0.001   -0.000  0.000 -0.025    0.032 -0.034 -0.000
 Cl        -0.000 -0.000 -0.082    0.000  0.000 -0.039    0.011 -0.354 -0.000
 I          0.000  0.000 -0.022   -0.000  0.000  0.004    0.060 -0.004  0.000
 TransDip   0.000 -0.000  0.005    0.000  0.000 -0.029   -0.021 -0.006 -0.000

 Mode:                16                     17                     18
 Frequency:       541.71                 558.11                 608.71
 Force Cnst:      2.5605                 2.2102                 2.6432
 Red. Mass:      14.8095                12.0432                12.1074
 IR Active:          YES                    YES                    YES
 IR Intens:       20.631                  0.901                  0.030
 Raman Active:       YES                    YES                    YES
               X      Y      Z        X      Y      Z        X      Y      Z
 C          0.046  0.200 -0.000    0.000  0.000 -0.128   -0.000 -0.000 -0.432
 C          0.044  0.242  0.000    0.000  0.000 -0.433   -0.000  0.000  0.254
 C          0.242  0.381 -0.000   -0.000 -0.000  0.663   -0.000  0.000  0.162
 C          0.433  0.237  0.000    0.000 -0.000 -0.301    0.000  0.000 -0.563
 C          0.420 -0.037  0.000    0.000 -0.000 -0.282    0.000 -0.000  0.617
 C          0.373  0.013 -0.000    0.000  0.000  0.431   -0.000 -0.000 -0.118
 F         -0.117  0.176  0.000   -0.000  0.000  0.034    0.000 -0.000  0.097
 Br        -0.027 -0.081  0.000   -0.000 -0.000  0.009    0.000 -0.000 -0.007
 I         -0.021 -0.010  0.000   -0.000 -0.000 -0.009    0.000 -0.000 -0.001
 I         -0.014 -0.004 -0.000   -0.000  0.000  0.004    0.000 -0.000  0.008
 Cl        -0.172 -0.223 -0.000   -0.000 -0.000  0.023   -0.000  0.000 -0.037
 I         -0.031  0.002  0.000   -0.000  0.000 -0.007    0.000  0.000  0.001
 TransDip   0.134  0.056  0.000    0.000  0.000 -0.030   -0.000  0.000  0.006

 Mode:                19                     20                     21
 Frequency:       612.02                 637.86                 705.28
 Force Cnst:      2.8774                 3.1794                 3.5337
 Red. Mass:      13.0382                13.2632                12.0574
 IR Active:          YES                    YES                    YES
 IR Intens:       18.395                 37.263                  3.053
 Raman Active:       YES                    YES                    YES
               X      Y      Z        X      Y      Z        X      Y      Z
 C         -0.233 -0.347  0.000    0.343  0.081  0.000   -0.000 -0.000  0.651
 C         -0.330  0.159 -0.000    0.305  0.220 -0.000   -0.000 -0.000 -0.405
 C         -0.101  0.466 -0.000    0.158  0.193 -0.000    0.000 -0.000  0.208
 C          0.008  0.402  0.000   -0.321  0.396 -0.000    0.000  0.000 -0.214
 C          0.037 -0.043 -0.000   -0.344  0.265 -0.000    0.000  0.000  0.302
 C         -0.285 -0.306  0.000   -0.105  0.331  0.000   -0.000 -0.000 -0.473
 F          0.334 -0.088 -0.000    0.002 -0.297 -0.000   -0.000  0.000 -0.086
 Br         0.021 -0.010  0.000   -0.024 -0.059 -0.000    0.000  0.000  0.006
 I          0.006 -0.006  0.000   -0.008  0.002  0.000   -0.000 -0.000 -0.000
 I          0.007 -0.022 -0.000    0.019 -0.024  0.000   -0.000  0.000  0.001
 Cl        -0.030  0.041  0.000   -0.012 -0.104  0.000   -0.000 -0.000 -0.008
 I          0.017  0.005 -0.000    0.004 -0.009 -0.000    0.000  0.000  0.004
 TransDip  -0.130  0.043 -0.000   -0.000  0.196  0.000    0.000 -0.000  0.056

 Mode:                22                     23                     24
 Frequency:       764.79                 913.69                1055.61
 Force Cnst:      4.3023                 6.4267                 8.0483
 Red. Mass:      12.4845                13.0658                12.2587
 IR Active:          YES                    YES                    YES
 IR Intens:        2.105                 15.654                  2.478
 Raman Active:       YES                    YES                    YES
               X      Y      Z        X      Y      Z        X      Y      Z
 C         -0.182 -0.113 -0.000   -0.058  0.097  0.000   -0.181  0.158 -0.000
 C          0.023 -0.416 -0.000   -0.218  0.001  0.000   -0.374 -0.527 -0.000
 C          0.629 -0.083  0.000   -0.354 -0.048 -0.000    0.067 -0.043  0.000
 C          0.174  0.111  0.000    0.337 -0.263  0.000   -0.242  0.344  0.000
 C          0.018  0.281 -0.000    0.232  0.573 -0.000   -0.007  0.040  0.000
 C         -0.476  0.006  0.000   -0.139  0.333  0.000    0.537  0.157 -0.000
 F         -0.109  0.091  0.000    0.169 -0.271 -0.000    0.096 -0.127  0.000
 Br         0.016  0.039  0.000    0.003  0.006  0.000    0.012  0.028  0.000
 I         -0.016 -0.002 -0.000    0.005 -0.002  0.000    0.002 -0.000 -0.000
 I          0.001  0.002 -0.000   -0.004  0.005  0.000    0.004 -0.005 -0.000
 Cl        -0.043 -0.072  0.000   -0.042 -0.114 -0.000   -0.005 -0.019 -0.000
 I          0.016  0.002  0.000    0.001 -0.001 -0.000   -0.007 -0.000  0.000
 TransDip   0.039 -0.026 -0.000   -0.070  0.105  0.000    0.050 -0.005 -0.000

 Mode:                25                     26                     27
 Frequency:      1186.11                1241.18                1312.59
 Force Cnst:     10.2627                10.8935                12.2210
 Red. Mass:      12.3812                12.0019                12.0392
 IR Active:          YES                    YES                    YES
 IR Intens:        3.293                  2.866                102.134
 Raman Active:       YES                    YES                    YES
               X      Y      Z        X      Y      Z        X      Y      Z
 C         -0.220  0.250 -0.000   -0.270 -0.195 -0.000   -0.216 -0.219  0.000
 C         -0.255  0.177  0.000    0.346 -0.192  0.000   -0.105  0.419  0.000
 C          0.426  0.259  0.000   -0.042  0.418  0.000    0.326 -0.140 -0.000
 C          0.144 -0.423 -0.000   -0.416 -0.262 -0.000   -0.371 -0.246 -0.000
 C         -0.349 -0.328 -0.000    0.431 -0.110  0.000    0.050  0.476  0.000
 C          0.002  0.259 -0.000   -0.045  0.339 -0.000    0.316 -0.252  0.000
 F          0.129 -0.173  0.000   -0.011 -0.002 -0.000    0.024  0.041 -0.000
 Br         0.001 -0.007 -0.000    0.001  0.002 -0.000   -0.001 -0.009  0.000
 I         -0.003 -0.001 -0.000    0.000  0.001 -0.000   -0.001  0.001  0.000
 I         -0.003  0.005 -0.000    0.000 -0.000  0.000    0.002  0.001  0.000
 Cl         0.028  0.035  0.000   -0.001 -0.005  0.000   -0.006 -0.026 -0.000
 I          0.002 -0.001  0.000    0.000  0.000  0.000   -0.002  0.001 -0.000
 TransDip   0.032 -0.048 -0.000    0.038  0.039  0.000    0.228  0.230  0.000

 Mode:                28                     29                     30
 Frequency:      1369.87                1527.89                1537.65
 Force Cnst:     13.6477                16.5575                16.7274
 Red. Mass:      12.3438                12.0381                12.0079
 IR Active:          YES                    YES                    YES
 IR Intens:      203.677                 15.611                  4.263
 Raman Active:       YES                    YES                    YES
               X      Y      Z        X      Y      Z        X      Y      Z
 C         -0.367  0.501 -0.000   -0.400  0.248  0.000    0.428  0.473 -0.000
 C          0.166  0.243 -0.000    0.501 -0.194  0.000   -0.210 -0.196  0.000
 C          0.068 -0.407 -0.000   -0.168  0.244 -0.000    0.063  0.307  0.000
 C         -0.156  0.234  0.000    0.182 -0.055 -0.000   -0.290 -0.241 -0.000
 C          0.361 -0.196  0.000   -0.355  0.238 -0.000    0.193  0.116  0.000
 C         -0.233 -0.085 -0.000    0.167 -0.387  0.000   -0.185 -0.429  0.000
 F          0.127 -0.178  0.000    0.048 -0.055 -0.000   -0.006 -0.031  0.000
 Br        -0.005 -0.007  0.000   -0.003 -0.001 -0.000    0.000  0.001 -0.000
 I         -0.001  0.001  0.000   -0.001 -0.000  0.000    0.001 -0.000 -0.000
 I          0.000 -0.000 -0.000    0.000 -0.001  0.000    0.001  0.000  0.000
 Cl        -0.007  0.006 -0.000    0.003 -0.002  0.000   -0.002  0.003 -0.000
 I          0.002  0.001  0.000    0.001  0.001 -0.000   -0.000  0.001 -0.000
 TransDip  -0.229  0.396 -0.000   -0.086  0.092  0.000    0.041  0.052 -0.000

 STANDARD THERMODYNAMIC QUANTITIES AT   298.15 K  AND     1.00 ATM

   This Molecule has  0 Imaginary Frequencies
   Zero point vibrational energy:       24.830 kcal/mol

   Atom    1 Element C  Has Mass   12.00000
   Atom    2 Element C  Has Mass   12.00000
   Atom    3 Element C  Has Mass   12.00000
   Atom    4 Element C  Has Mass   12.00000
   Atom    5 Element C  Has Mass   12.00000
   Atom    6 Element C  Has Mass   12.00000
   Atom    7 Element F  Has Mass   18.99840
   Atom    8 Element Br Has Mass   78.91830
   Atom    9 Element I  Has Mass  126.90440
   Atom   10 Element I  Has Mass  126.90440
   Atom   11 Element Cl Has Mass   34.96885
   Atom   12 Element I  Has Mass  126.90440
   Molecular Mass:   585.598750 amu
   Principal axes and moments of inertia in amu*Bohr^2:
                             1           2           3
    Eigenvalues --     7990.54000 13673.09023 21663.63023
          X               0.99988     0.01535     0.00000
          Y              -0.01535     0.99988     0.00000
          Z              -0.00000    -0.00000     1.00000
   Rotational Symmetry Number is   1
   The Molecule is an Asymmetric Top
   Translational Enthalpy:        0.889 kcal/mol
   Rotational Enthalpy:           0.889 kcal/mol
   Vibrational Enthalpy:         31.212 kcal/mol
   gas constant (RT):             0.592 kcal/mol
   Translational Entropy:        44.986  cal/mol.K
   Rotational Entropy:           36.113  cal/mol.K
   Vibrational Entropy:          43.149  cal/mol.K

   Total Enthalpy:               33.582 kcal/mol
   Total Entropy:               124.249  cal/mol.K

 ======================================================================

 STANDARD THERMODYNAMIC QUANTITIES FOR ANHARMONIC VIBRATION -- TOSH

   Zero point vibrational energy: ************ kcal/mol

   Vibrational Enthalpy:       Infinity kcal/mol
   Vibrational Entropy:             NaN  cal/mol.K

   Total Enthalpy:             Infinity kcal/mol
   Total Entropy:                   NaN  cal/mol.K

 ======================================================================

 STANDARD THERMODYNAMIC QUANTITIES FOR ANHARMONIC VIBRATION -- VPT2

   Zero point vibrational energy: ************ kcal/mol

   Vibrational Enthalpy:       Infinity kcal/mol
   Vibrational Entropy:             NaN  cal/mol.K

   Total Enthalpy:             Infinity kcal/mol
   Total Entropy:                   NaN  cal/mol.K

 ======================================================================

Archival summary:
1\1\february\FREQ\ProcedureUnspecified\BasisUnspecified\3r1l116\taweetha\MonDec211:52:462019MonDec211:52:462019\0\\#,FREQ,ProcedureUnspecified,BasisUnspecified,\\0,1\I\C,1,2.12744\C,2,1.40256,1,118.987\C,3,1.39231,2,119.395,1,-180,0\F,4,1.33678,3,118.814,2,180,0\C,4,1.3889,3,122.19,2,-0,0\C,6,1.40238,4,118.528,3,-0,0\C,7,1.40657,6,120.493,4,0,0\Cl,7,1.74034,6,118.787,4,180,0\Br,3,1.89951,2,123.951,1,-0,0\I,6,2.11682,4,118.129,3,-180,0\I,8,2.13939,7,119.014,6,180,0\\\@

 Total job time:  937.33s(wall), 5356.44s(cpu) 
 Mon Dec  2 11:52:46 2019

        *************************************************************
        *                                                           *
        *  Thank you very much for using Q-Chem.  Have a nice day.  *
        *                                                           *
        *************************************************************
