# Supplementary material for: Geometric and energetic data from quantum chemical calculations of halobenzenes and xylenes
Source: Data Brief. 2020 Mar 5;30:105386. doi: 10.1016/j.dib.2020.105386 (PMC7114895; doi:10.1016/j.dib.2020.105386)
Supplement: Supplementary file 1 [file mmc1.zip › halobenzene/B3LYP/FBrIIFI.out]

                  Welcome to Q-Chem
     A Quantum Leap Into The Future Of Chemistry


 Q-Chem 5.2 (devel), Q-Chem, Inc., Pleasanton, CA (2019)

 Yihan Shao,  Zhengting Gan,  E. Epifanovsky,  A. T. B. Gilbert,  M. Wormit,  
 J. Kussmann,  A. W. Lange,  A. Behn,  Jia Deng,  Xintian Feng,  D. Ghosh,  
 M. Goldey,  P. R. Horn,  L. D. Jacobson,  I. Kaliman,  T. Kus,  A. Landau,  
 Jie Liu,  E. I. Proynov,  R. M. Richard,  R. P. Steele,  E. J. Sundstrom,  
 H. L. Woodcock III,  P. M. Zimmerman,  D. Zuev,  B. Albrecht,  E. Alguire,  
 S. A. Baeppler,  D. Barton,  Z. Benda,  Y. A. Bernard,  E. J. Berquist,  
 K. B. Bravaya,  H. Burton,  D. Casanova,  Chun-Min Chang,  Yunqing Chen,  
 A. Chien,  K. D. Closser,  M. P. Coons,  S. Coriani,  S. Dasgupta,  
 A. L. Dempwolff,  M. Diedenhofen,  Hainam Do,  R. G. Edgar,  Po-Tung Fang,  
 S. Faraji,  S. Fatehi,  Qingguo Feng,  K. D. Fenk,  J. Fosso-Tande,  
 J. Gayvert,  Qinghui Ge,  A. Ghysels,  G. Gidofalvi,  J. Gomes,  
 J. Gonthier,  A. Gunina,  D. Hait,  M. W. D. Hanson-Heine,  
 P. H. P. Harbach,  A. W. Hauser,  M. F. Herbst,  J. E. Herr,  
 E. G. Hohenstein,  Z. C. Holden,  Kerwin Hui,  B. C. Huynh,  T.-C. Jagau,  
 Hyunjun Ji,  B. Kaduk,  K. Khistyaev,  Jaehoon Kim,  P. Klunzinger,  K. Koh,  
 D. Kosenkov,  L. Koulias,  T. Kowalczyk,  C. M. Krauter,  A. Kunitsa,  
 Ka Un Lao,  A. Laurent,  K. V. Lawler,  Joonho Lee,  D. Lefrancois,  
 S. Lehtola,  D. S. Levine,  Yi-Pei Li,  You-Sheng Lin,  Fenglai Liu,  
 E. Livshits,  A. Luenser,  P. Manohar,  E. Mansoor,  S. F. Manzer,  
 Shan-Ping Mao,  Yuezhi Mao,  N. Mardirossian,  A. V. Marenich,  
 T. Markovich,  L. A. Martinez-Martinez,  S. A. Maurer,  N. J. Mayhall,  
 S. C. McKenzie,  J.-M. Mewes,  P. Morgante,  A. F. Morrison,  
 J. W. Mullinax,  K. Nanda,  T. S. Nguyen-Beck,  R. Olivares-Amaya,  
 J. A. Parkhill,  Zheng Pei,  T. M. Perrine,  F. Plasser,  P. Pokhilko,  
 S. Prager,  A. Prociuk,  E. Ramos,  D. R. Rehn,  F. Rob,  M. Scheurer,  
 M. Schneider,  N. Sergueev,  S. M. Sharada,  S. Sharma,  D. W. Small,  
 T. Stauch,  T. Stein,  Yu-Chuan Su,  A. J. W. Thom,  A. Tkatchenko,  
 T. Tsuchimochi,  N. M. Tubman,  L. Vogt,  M. L. Vidal,  O. Vydrov,  
 M. A. Watson,  J. Wenzel,  M. de Wergifosse,  T. A. Wesolowski,  A. White,  
 J. Witte,  A. Yamada,  Jun Yang,  K. Yao,  S. Yeganeh,  S. R. Yost,  
 Zhi-Qiang You,  A. Zech,  Igor Ying Zhang,  Xing Zhang,  Yan Zhao,  
 Ying Zhu,  B. R. Brooks,  G. K. L. Chan,  C. J. Cramer,  M. S. Gordon,  
 W. J. Hehre,  A. Klamt,  M. W. Schmidt,  C. D. Sherrill,  D. G. Truhlar,  
 A. Aspuru-Guzik,  R. Baer,  A. T. Bell,  N. A. Besley,  Jeng-Da Chai,  
 A. E. DePrince, III,  R. A. DiStasio Jr.,  A. Dreuw,  B. D. Dunietz,  
 T. R. Furlani,  Chao-Ping Hsu,  Yousung Jung,  Jing Kong,  D. S. Lambrecht,  
 WanZhen Liang,  C. Ochsenfeld,  V. A. Rassolov,  L. V. Slipchenko,  
 J. E. Subotnik,  T. Van Voorhis,  J. M. Herbert,  A. I. Krylov,  
 P. M. W. Gill,  M. Head-Gordon

 Contributors to earlier versions of Q-Chem not listed above: 
 R. D. Adamson,  B. Austin,  J. Baker,  G. J. O. Beran,  K. Brandhorst,  
 S. T. Brown,  E. F. C. Byrd,  A. K. Chakraborty,  C.-L. Cheng,  
 Siu Hung Chien,  D. M. Chipman,  D. L. Crittenden,  H. Dachsel,  
 R. J. Doerksen,  A. D. Dutoi,  L. Fusti-Molnar,  W. A. Goddard III,  
 A. Golubeva-Zadorozhnaya,  S. R. Gwaltney,  G. Hawkins,  A. Heyden,  
 S. Hirata,  G. Kedziora,  F. J. Keil,  C. Kelley,  Jihan Kim,  R. A. King,  
 R. Z. Khaliullin,  P. P. Korambath,  W. Kurlancheek,  A. M. Lee,  M. S. Lee,  
 S. V. Levchenko,  Ching Yeh Lin,  D. Liotard,  R. C. Lochan,  I. Lotan,  
 P. E. Maslen,  N. Nair,  D. P. O'Neill,  D. Neuhauser,  E. Neuscamman,  
 C. M. Oana,  R. Olson,  B. Peters,  R. Peverati,  P. A. Pieniazek,  
 Y. M. Rhee,  J. Ritchie,  M. A. Rohrdanz,  E. Rosta,  N. J. Russ,  
 H. F. Schaefer III,  N. E. Schultz,  N. Shenvi,  A. C. Simmonett,  A. Sodt,  
 D. Stuck,  K. S. Thanthiriwatte,  V. Vanovschi,  Tao Wang,  A. Warshel,  
 C. F. Williams,  Q. Wu,  X. Xu,  W. Zhang

 Please cite Q-Chem as follows:
 Y. Shao et al., Mol. Phys. 113, 184-215 (2015)
 DOI: 10.1080/00268976.2014.952696

 Q-Chem 5.2.1 for Intel X86 EM64T Linux

 Parts of Q-Chem use Armadillo 8.300.2 (Tropical Shenanigans).
 http://arma.sourceforge.net/

 Q-Chem begins on Mon Dec  2 11:52:46 2019  

Host: 
0

     Scratch files written to /scratch/taweetham/qchem3497//
NAlpha2: 248
NElect   248
Mult     1

Checking the input file for inconsistencies... 	...done.

--------------------------------------------------------------
User input:
--------------------------------------------------------------
$MOLECULE
0 1
C   
C	1	CC
C	2	CC	1	120.0		
C	3	CC	2	120.0	1	0.0
C	4	CC	3	120.0	2	0.0	
C	5 	CC	4	120.0	3	0.0
F	1	CF	2	120.0	3	180.0
Br	2	CBr	3	120.0	4	180.0
I	3	CI	4	120.0	5	180.0
I	4	CI	5	120.0	6	180.0
F	5	CF	6	120.0	1	180.0
I	6	CI	1	120.0	2	180.0

CC=1.39483
CH=1.08673
CF=1.33960
CCl=1.72090
CBr=1.89068
CI=2.07886
$END

$REM
   JOB_TYPE	OPTIMIZATION
   BASIS	6-311++G**
   METHOD	B3LYP
   MEM_TOTAL	64000
   SYM_IGNORE	TRUE
$END

--------------------------------------------------------------
 ----------------------------------------------------------------
             Standard Nuclear Orientation (Angstroms)
    I     Atom           X                Y                Z
 ----------------------------------------------------------------
    1      C       0.0000000000     0.0000000000     0.0000000000
    2      C       0.0000000000     0.0000000000     1.3948300000
    3      C       1.2079582140     0.0000000000     2.0922450000
    4      C       2.4159164279     0.0000000000     1.3948300000
    5      C       2.4159164279     0.0000000000    -0.0000000000
    6      C       1.2079582140     0.0000000000    -0.6974150000
    7      F      -1.1601276309    -0.0000000000    -0.6698000000
    8      Br     -1.6373769104    -0.0000000000     2.3401700000
    9      I       1.2079582140    -0.0000000000     4.1711050000
   10      I       4.2162619988    -0.0000000000     2.4342600000
   11      F       3.5760440588    -0.0000000000    -0.6698000000
   12      I       1.2079582140    -0.0000000000    -2.7762750000
 ----------------------------------------------------------------
 Nuclear Repulsion Energy =        3391.29415701 hartrees
 There are      124 alpha and      124 beta electrons
 Requested basis set is 6-311++G(d,p)
 There are 139 shells and 410 basis functions

 Total QAlloc Memory Limit  64000 MB
 Mega-Array Size       188 MB
 MEM_STATIC part       192 MB
 A cutoff of  1.0D-11 yielded   5852 shell pairs
 There are     56271 function pairs (     62823 Cartesian)
 Smallest overlap matrix eigenvalue = 1.18E-06

 Q-Chem warning in module stvman/mkSTV.C, line 318:

 Overlap eigenvalue is smaller than square root of threshold
 Use THRESH >= 12 to get rid of this warning


 Scale SEOQF with 1.000000e-01/1.000000e-01/1.000000e-01

 Standard Electronic Orientation quadrupole field applied
 Nucleus-field energy     =    -0.0000001530 hartrees
 Guess from superposition of atomic densities
 Warning:  Energy on first SCF cycle will be non-variational
 SAD guess density has 248.000000 electrons

 -----------------------------------------------------------------------
  General SCF calculation program by
  Eric Jon Sundstrom, Paul Horn, Yuezhi Mao, Dmitri Zuev, Alec White,
  David Stuck, Shaama M.S., Shane Yost, Joonho Lee, David Small,
  Daniel Levine, Susi Lehtola, Hugh Burton, Evgeny Epifanovsky,
  Bang C. Huynh
 -----------------------------------------------------------------------
 Exchange:     0.2000 Hartree-Fock + 0.0800 Slater + 0.7200 B88
 Correlation:  0.1900 VWN1RPA + 0.8100 LYP
 Using SG-1 standard quadrature grid
 using 6 threads for integral computing
 -------------------------------------------------------
 OpenMP Integral computing Module                
 Release: version 2.0, May 2017, Q-Chem Inc. Pleasanton 
 -------------------------------------------------------
 A restricted SCF calculation will be
 performed using DIIS
 SCF converges when DIIS error is below 1.0e-08
 ---------------------------------------
  Cycle       Energy         DIIS error
 ---------------------------------------
    1  -23763.4835220536      2.92e-02  
    2  -23761.0318849745      2.09e-03  
    3  -23760.9616433610      2.69e-03  
    4  -23761.0751799113      8.51e-04  
    5  -23761.0910756961      2.58e-04  
    6  -23761.0920922579      7.81e-05  
    7  -23761.0921998905      3.14e-05  
    8  -23761.0922196159      1.09e-05  
    9  -23761.0922216263      1.64e-06  
   10  -23761.0922216608      5.88e-07  
   11  -23761.0922216658      3.42e-07  
   12  -23761.0922216676      8.72e-08  
   13  -23761.0922216673      4.11e-08  
   14  -23761.0922216682      5.77e-09  Convergence criterion met
 ---------------------------------------
 SCF time:   CPU 237.95s  wall 43.00s 
 SCF   energy in the final basis set =   -23761.0922216682
 Total energy in the final basis set =   -23761.0922216682

 --------------------------------------------------------------

                    Orbital Energies (a.u.)
 --------------------------------------------------------------

 Alpha MOs
 -- Occupied --
**************************-482.8579-176.3240-176.3213-176.3208-165.7278
********-165.7255-165.7251-165.7246-165.7230-165.7227-165.7224-165.7223
-62.5108 -56.3315 -56.3273 -56.3270 -35.8205 -35.8180 -35.8174 -31.3140
-31.3113 -31.3107 -31.3076 -31.3073 -31.3053 -31.3047 -31.3046 -31.3042
-24.7323 -24.7323 -22.9644 -22.9629 -22.9627 -22.9617 -22.9612 -22.9604
-22.9600 -22.9598 -22.9595 -22.9583 -22.9583 -22.9558 -22.9558 -22.9552
-22.9552 -10.3174 -10.3168 -10.2759 -10.2702 -10.2658 -10.2649  -8.7197
 -6.5520  -6.5381  -6.5373  -6.3700  -6.3678  -6.3671  -4.7831  -4.7806
 -4.7800  -4.7675  -4.7667  -4.7657  -4.7648  -4.7646  -4.7641  -2.6627
 -2.6590  -2.6583  -2.6473  -2.6471  -2.0491  -2.0467  -2.0460  -2.0440
 -2.0435  -2.0419  -2.0413  -2.0412  -2.0407  -2.0301  -2.0299  -2.0283
 -2.0282  -2.0276  -2.0274  -1.2754  -1.2748  -0.9354  -0.8558  -0.8297
 -0.7750  -0.7261  -0.7013  -0.6641  -0.6434  -0.6243  -0.5849  -0.5839
 -0.5442  -0.5236  -0.5075  -0.4761  -0.4660  -0.4343  -0.4277  -0.4206
 -0.4071  -0.3797  -0.3592  -0.3501  -0.3349  -0.3067  -0.2998  -0.2934
 -0.2880  -0.2653  -0.2593  -0.2529
 -- Virtual --
 -0.0965  -0.0687  -0.0570  -0.0548  -0.0341  -0.0111  -0.0060   0.0260
  0.0285   0.0441   0.0496   0.0545   0.0682   0.0704   0.0720   0.0808
  0.0847   0.0928   0.0967   0.0978   0.1095   0.1194   0.1211   0.1261
  0.1318   0.1389   0.1449   0.1598   0.1709   0.1749   0.1764   0.1822
  0.1914   0.1942   0.2083   0.2089   0.2177   0.2198   0.2292   0.2311
  0.2362   0.2555   0.2628   0.2682   0.2774   0.2898   0.2949   0.2991
  0.3182   0.3276   0.3367   0.3423   0.3507   0.3660   0.3780   0.3808
  0.3860   0.3943   0.4017   0.4076   0.4103   0.4109   0.4199   0.4231
  0.4369   0.4382   0.4605   0.4665   0.4783   0.4841   0.4927   0.4938
  0.4982   0.5079   0.5366   0.5427   0.5494   0.5496   0.5631   0.5702
  0.5845   0.5884   0.5931   0.6083   0.6275   0.6530   0.6544   0.6746
  0.6757   0.7016   0.7116   0.7189   0.7463   0.7536   0.7579   0.7900
  0.8026   0.8347   0.8493   0.8553   0.9023   0.9285   0.9315   0.9489
  0.9726   0.9940   1.0475   1.0608   1.0610   1.0707   1.0757   1.1398
  1.1694   1.1892   1.2240   1.2645   1.2796   1.3166   1.3251   1.3420
  1.3715   1.3754   1.4128   1.4152   1.4214   1.4254   1.4313   1.4595
  1.4630   1.4811   1.4946   1.5096   1.5240   1.5426   1.5515   1.6086
  1.6317   1.7124   1.7170   1.7456   1.7595   1.8069   1.8128   1.8376
  1.8438   1.8905   2.0081   2.0162   2.0209   2.0467   2.1037   2.1339
  2.1912   2.1973   2.2306   2.2497   2.2917   2.3220   2.3458   2.4421
  2.5563   2.6760   2.6889   2.7831   2.8017   2.8090   2.8825   3.0039
  3.0122   3.0373   3.0770   3.1387   3.1585   3.3700   3.3838   3.6226
  3.7421   3.7489   3.7498   3.7502   3.8406   3.9043   3.9363   3.9528
  3.9555   3.9583   3.9653   3.9689   3.9880   3.9980   4.0165   4.0266
  4.0359   4.0420   4.0436   4.0579   4.0878   4.0999   4.1149   4.1755
  4.1957   4.2630   4.2660   4.2928   4.3172   4.4047   4.4397   4.4778
  4.5919   4.8156   4.8285   4.8466   5.9891   6.0016   6.0327   6.0489
  6.0935   6.1147   6.1694   6.1721   6.2342   6.2908   6.3088   6.4262
  6.4330   6.6668   6.7438   6.7519   7.5521   7.6733   7.7544  23.2506
 23.7768  23.7825  23.9457  23.9520  24.0432  27.8614  27.8972  27.9746
 28.3320  28.3409  28.3650  28.3802  28.3956  28.4200  28.4255  28.4544
 28.4677  28.5178  28.5242  28.5306  28.5327  28.5434  28.5510  28.5534
 28.5656  28.5707  28.5973  28.6228  28.6504  28.7015  28.7367  28.7705
 47.9863  66.7668  66.7720 127.8757 127.8818 127.9007 127.9157 127.9405
127.9508 127.9746 127.9801 128.0123 151.6571 151.6879 151.7584 289.7485
289.8710 289.97571020.79931901.82011901.85251901.9262
 --------------------------------------------------------------

          Ground-State Mulliken Net Atomic Charges

     Atom                 Charge (a.u.)
  ----------------------------------------
      1 C                    -2.119979
      2 C                     1.508902
      3 C                    -0.990401
      4 C                     1.432991
      5 C                    -2.083541
      6 C                     2.320782
      7 F                    -0.078660
      8 Br                   -0.156154
      9 I                     0.103180
     10 I                     0.077258
     11 F                    -0.081299
     12 I                     0.066921
  ----------------------------------------
  Sum of atomic charges =     0.000000

 -----------------------------------------------------------------
                    Cartesian Multipole Moments
 -----------------------------------------------------------------
    Charge (ESU x 10^10)
                 0.0000
    Dipole Moment (Debye)
         X       0.2603      Y       0.0000      Z       0.8745
       Tot       0.9125
    Quadrupole Moments (Debye-Ang)
        XX    -148.0320     XY       0.0000     YY    -147.6763
        XZ       2.4794     YZ       0.0000     ZZ    -136.6583
    Octopole Moments (Debye-Ang^2)
       XXX    -628.9561    XXY       0.0000    XYY    -212.2617
       YYY       0.0000    XXZ    -135.4944    XYZ       0.0000
       YYZ    -170.9626    XZZ    -192.1405    YZZ       0.0000
       ZZZ    -479.3072
    Hexadecapole Moments (Debye-Ang^3)
      XXXX   -4756.9006   XXXY      -0.0000   XXYY    -858.8985
      XYYY       0.0000   YYYY    -188.3617   XXXZ    -717.3759
      XXYZ       0.0000   XYYZ    -293.3766   YYYZ       0.0000
      XXZZ   -1764.2781   XYZZ       0.0000   YYZZ   -1112.4095
      XZZZ    -810.4884   YZZZ       0.0000   ZZZZ   -5868.0206
 -----------------------------------------------------------------
 Calculating analytic gradient of the SCF energy
 Gradient of SCF Energy
            1           2           3           4           5           6
    1  -0.0046995   0.0061252   0.0015050  -0.0034920   0.0078163  -0.0005918
    2  -0.0000000   0.0000000  -0.0000000  -0.0000000   0.0000000  -0.0000000
    3  -0.0059133   0.0008912   0.0039232   0.0053163  -0.0067869   0.0025891
            7           8           9          10          11          12
    1  -0.0050954   0.0095616   0.0041118  -0.0205911   0.0052083   0.0001417
    2   0.0000000   0.0000000   0.0000000   0.0000000  -0.0000000   0.0000000
    3  -0.0026104   0.0072604  -0.0166987   0.0031500  -0.0016444   0.0105234
 Max gradient component =       2.059E-02
 RMS gradient           =       6.044E-03
 Gradient time:  CPU 80.78 s  wall 13.58 s
 Geometry Optimization Parameters
   NAtoms,    NIC,     NZ,  NCons,   NDum,   NFix, NCnnct, MaxDiis
       12      78      12       0       0       0       0       0


** GEOMETRY OPTIMIZATION IN DELOCALIZED INTERNAL COORDINATES **
   Searching for a Minimum

   Optimization Cycle:   1

                       Coordinates (Angstroms)
     ATOM                X               Y               Z
      1  C         0.0000000000    0.0000000000    0.0000000000
      2  C         0.0000000000    0.0000000000    1.3948300000
      3  C         1.2079582140    0.0000000000    2.0922450000
      4  C         2.4159164279    0.0000000000    1.3948300000
      5  C         2.4159164279    0.0000000000    0.0000000000
      6  C         1.2079582140    0.0000000000   -0.6974150000
      7  F        -1.1601276309    0.0000000000   -0.6698000000
      8  Br       -1.6373769104    0.0000000000    2.3401700000
      9  I         1.2079582140    0.0000000000    4.1711050000
     10  I         4.2162619988    0.0000000000    2.4342600000
     11  F         3.5760440588    0.0000000000   -0.6698000000
     12  I         1.2079582140    0.0000000000   -2.7762750000
   Point Group: c1    Number of degrees of freedom:    30


   Energy is -23761.092221668


 Attempting to generate delocalized internal coordinates
 Initial Hessian constructed with Jon Baker's OPTIMIZE code

 21 Hessian modes will be used to form the next step
  Hessian Eigenvalues:
     0.124424    0.124424    0.124424    0.201019    0.250000    0.250000
     0.250000    0.250000    0.250000    0.250000    0.250000    0.250000
     0.250000    0.426727    0.426727    0.464882    0.464882    0.464882
     0.464882    0.572947    0.572947

 Minimum search - taking simple RFO step
 Searching for Lamda that Minimizes Along All modes
 Value Taken    Lamda =  -0.01784173
 Step Taken.  Stepsize is  0.278901

                             Maximum     Tolerance    Cnvgd?
         Gradient           0.038433      0.000300      NO
         Displacement       0.133684      0.001200      NO
         Energy change     *********      0.000001      NO


 New Cartesian Coordinates Obtained by Inverse Iteration

 Displacement from previous Coordinates is:  0.633732
 ----------------------------------------------------------------
             Standard Nuclear Orientation (Angstroms)
    I     Atom           X                Y                Z
 ----------------------------------------------------------------
    1      C       0.0185179560     0.0000000000     0.0231204222
    2      C      -0.0048169134     0.0000000000     1.4137560729
    3      C       1.2061375710     0.0000000000     2.1458911226
    4      C       2.4313540029     0.0000000000     1.4232106869
    5      C       2.3930729783     0.0000000000     0.0291206201
    6      C       1.2067722526     0.0000000000    -0.6890299603
    7      F      -1.1362084096     0.0000000000    -0.6457895294
    8      Br     -1.7323954003     0.0000000000     2.2092388072
    9      I       1.1305147626     0.0000000000     4.2855287557
   10      I       4.3938546529     0.0000000000     2.2748709249
   11      F       3.5429697744     0.0000000000    -0.6487360578
   12      I       1.2086940007     0.0000000000    -2.8070318650
 ----------------------------------------------------------------
 Nuclear Repulsion Energy =        3313.24480841 hartrees
 There are      124 alpha and      124 beta electrons
 Applying Cartesian multipole field
    Component          Value
    ---------          -----
     (2,0,0)        1.00000E-11
     (0,2,0)        2.00000E-11
     (0,0,2)       -3.00000E-11
 Nucleus-field energy     =    -0.0000001503 hartrees
 Requested basis set is 6-311++G(d,p)
 There are 139 shells and 410 basis functions
 A cutoff of  1.0D-11 yielded   5822 shell pairs
 There are     55980 function pairs (     62469 Cartesian)
 Smallest overlap matrix eigenvalue = 1.15E-06

 Q-Chem warning in module stvman/mkSTV.C, line 318:

 Overlap eigenvalue is smaller than square root of threshold
 Use THRESH >= 12 to get rid of this warning

 Guess MOs from SCF MO coefficient file

 -----------------------------------------------------------------------
  General SCF calculation program by
  Eric Jon Sundstrom, Paul Horn, Yuezhi Mao, Dmitri Zuev, Alec White,
  David Stuck, Shaama M.S., Shane Yost, Joonho Lee, David Small,
  Daniel Levine, Susi Lehtola, Hugh Burton, Evgeny Epifanovsky,
  Bang C. Huynh
 -----------------------------------------------------------------------
 Exchange:     0.2000 Hartree-Fock + 0.0800 Slater + 0.7200 B88
 Correlation:  0.1900 VWN1RPA + 0.8100 LYP
 Using SG-1 standard quadrature grid
 using 6 threads for integral computing
 -------------------------------------------------------
 OpenMP Integral computing Module                
 Release: version 2.0, May 2017, Q-Chem Inc. Pleasanton 
 -------------------------------------------------------
 A restricted SCF calculation will be
 performed using DIIS
 SCF converges when DIIS error is below 1.0e-08
 ---------------------------------------
  Cycle       Energy         DIIS error
 ---------------------------------------
    1  -23761.0828995144      1.08e-03  
    2  -23761.0937944887      3.75e-04  
    3  -23761.0870055984      6.60e-04  
    4  -23761.0966961035      1.04e-04  
    5  -23761.0968854246      2.04e-05  
    6  -23761.0968920587      7.19e-06  
    7  -23761.0968929637      3.81e-06  
    8  -23761.0968932523      6.84e-07  
    9  -23761.0968932604      3.68e-07  
   10  -23761.0968932636      8.62e-08  
   11  -23761.0968932637      4.56e-08  
   12  -23761.0968932649      1.53e-08  
   13  -23761.0968932655      4.13e-09  Convergence criterion met
 ---------------------------------------
 SCF time:   CPU 220.07s  wall 41.00s 
 SCF   energy in the final basis set =   -23761.0968932655
 Total energy in the final basis set =   -23761.0968932655

 --------------------------------------------------------------

                    Orbital Energies (a.u.)
 --------------------------------------------------------------

 Alpha MOs
 -- Occupied --
**************************-482.8582-176.3259-176.3238-176.3226-165.7298
********-165.7275-165.7274-165.7266-165.7255-165.7253-165.7242-165.7241
-62.5110 -56.3317 -56.3275 -56.3272 -35.8223 -35.8202 -35.8190 -31.3159
-31.3138 -31.3126 -31.3094 -31.3090 -31.3074 -31.3069 -31.3061 -31.3058
-24.7307 -24.7302 -22.9663 -22.9648 -22.9646 -22.9642 -22.9630 -22.9627
-22.9624 -22.9615 -22.9613 -22.9600 -22.9600 -22.9579 -22.9579 -22.9567
-22.9567 -10.3154 -10.3154 -10.2809 -10.2782 -10.2709 -10.2650  -8.7198
 -6.5522  -6.5380  -6.5373  -6.3715  -6.3694  -6.3681  -4.7848  -4.7825
 -4.7813  -4.7689  -4.7681  -4.7670  -4.7661  -4.7655  -4.7649  -2.6630
 -2.6589  -2.6584  -2.6472  -2.6471  -2.0504  -2.0481  -2.0470  -2.0456
 -2.0450  -2.0435  -2.0428  -2.0420  -2.0417  -2.0313  -2.0311  -2.0295
 -2.0294  -2.0281  -2.0280  -1.2771  -1.2766  -0.9309  -0.8529  -0.8227
 -0.7731  -0.7206  -0.6936  -0.6630  -0.6439  -0.6267  -0.5860  -0.5820
 -0.5385  -0.5248  -0.5083  -0.4731  -0.4662  -0.4321  -0.4214  -0.4190
 -0.4046  -0.3788  -0.3563  -0.3449  -0.3273  -0.3009  -0.2987  -0.2923
 -0.2890  -0.2670  -0.2663  -0.2612
 -- Virtual --
 -0.1053  -0.0720  -0.0669  -0.0548  -0.0456  -0.0220  -0.0050   0.0260
  0.0291   0.0448   0.0514   0.0554   0.0680   0.0709   0.0752   0.0813
  0.0848   0.0931   0.0961   0.0972   0.1071   0.1185   0.1228   0.1257
  0.1352   0.1392   0.1460   0.1542   0.1618   0.1724   0.1761   0.1793
  0.1886   0.1947   0.2033   0.2072   0.2191   0.2200   0.2288   0.2291
  0.2350   0.2567   0.2571   0.2628   0.2759   0.2891   0.2919   0.2950
  0.3271   0.3292   0.3371   0.3421   0.3548   0.3566   0.3791   0.3879
  0.3933   0.3968   0.3982   0.4065   0.4108   0.4158   0.4171   0.4231
  0.4335   0.4335   0.4583   0.4658   0.4747   0.4749   0.4861   0.4923
  0.4924   0.5056   0.5337   0.5341   0.5417   0.5498   0.5653   0.5699
  0.5733   0.5887   0.5887   0.5924   0.6302   0.6458   0.6533   0.6694
  0.6707   0.6938   0.7017   0.7192   0.7292   0.7372   0.7504   0.7830
  0.7960   0.8375   0.8446   0.8493   0.8944   0.9316   0.9346   0.9409
  0.9651   0.9965   1.0520   1.0558   1.0590   1.0645   1.0690   1.1492
  1.1613   1.1765   1.2183   1.2359   1.2631   1.3234   1.3251   1.3390
  1.3610   1.3979   1.4049   1.4123   1.4171   1.4258   1.4423   1.4473
  1.4596   1.4657   1.4805   1.5088   1.5147   1.5369   1.5456   1.6139
  1.6222   1.7085   1.7186   1.7452   1.7628   1.8021   1.8084   1.8316
  1.8462   1.8889   2.0022   2.0119   2.0190   2.0196   2.0914   2.1240
  2.1938   2.2029   2.2150   2.2445   2.2809   2.3068   2.3396   2.4430
  2.5546   2.6758   2.6866   2.7746   2.7975   2.8120   2.8845   3.0031
  3.0217   3.0296   3.0622   3.1366   3.1654   3.3682   3.3747   3.6107
  3.7373   3.7426   3.7509   3.7516   3.8364   3.9149   3.9439   3.9561
  3.9565   3.9596   3.9630   3.9825   3.9873   3.9925   4.0100   4.0214
  4.0251   4.0356   4.0518   4.0559   4.0938   4.1060   4.1201   4.1670
  4.1714   4.2435   4.2560   4.2936   4.3169   4.3929   4.4169   4.4572
  4.5626   4.7928   4.8167   4.8540   5.9885   5.9998   6.0226   6.0665
  6.0947   6.1134   6.1242   6.1562   6.1905   6.2919   6.3061   6.4263
  6.4368   6.6603   6.7396   6.7655   7.5517   7.6695   7.7495  23.2559
 23.7552  23.7713  23.9127  23.9463  24.0433  27.8353  27.8840  27.9535
 28.3305  28.3386  28.3567  28.3879  28.3966  28.4135  28.4255  28.4266
 28.4412  28.5183  28.5236  28.5251  28.5360  28.5392  28.5490  28.5495
 28.5534  28.5642  28.5963  28.6184  28.6276  28.6868  28.7316  28.7604
 47.9803  66.7636  66.7714 127.8737 127.8793 127.8936 127.9219 127.9428
127.9472 127.9524 127.9682 127.9888 151.6342 151.6757 151.7375 289.7476
289.8653 289.97111020.79201901.79631901.83961901.9039
 --------------------------------------------------------------

          Ground-State Mulliken Net Atomic Charges

     Atom                 Charge (a.u.)
  ----------------------------------------
      1 C                    -2.071842
      2 C                     1.429941
      3 C                    -0.957261
      4 C                     1.263767
      5 C                    -1.919883
      6 C                     2.254737
      7 F                    -0.064928
      8 Br                   -0.135463
      9 I                     0.107847
     10 I                     0.085093
     11 F                    -0.070989
     12 I                     0.078981
  ----------------------------------------
  Sum of atomic charges =     0.000000

 -----------------------------------------------------------------
                    Cartesian Multipole Moments
 -----------------------------------------------------------------
    Charge (ESU x 10^10)
                -0.0000
    Dipole Moment (Debye)
         X       0.2581      Y       0.0000      Z       0.6014
       Tot       0.6544
    Quadrupole Moments (Debye-Ang)
        XX    -146.5883     XY       0.0000     YY    -148.0488
        XZ       1.5507     YZ       0.0000     ZZ    -137.3949
    Octopole Moments (Debye-Ang^2)
       XXX    -621.6821    XXY       0.0000    XYY    -214.0938
       YYY      -0.0000    XXZ    -134.9297    XYZ       0.0000
       YYZ    -168.4734    XZZ    -199.0272    YZZ      -0.0000
       ZZZ    -475.0481
    Hexadecapole Moments (Debye-Ang^3)
      XXXX   -4895.6969   XXXY       0.0000   XXYY    -903.7975
      XYYY       0.0000   YYYY    -189.3577   XXXZ    -678.6926
      XXYZ       0.0000   XYYZ    -282.6343   YYYZ       0.0000
      XXZZ   -1842.8285   XYZZ      -0.0000   YYZZ   -1117.3062
      XZZZ    -809.9240   YZZZ       0.0000   ZZZZ   -5867.0100
 -----------------------------------------------------------------
 Calculating analytic gradient of the SCF energy
 Gradient of SCF Energy
            1           2           3           4           5           6
    1  -0.0002046  -0.0044584  -0.0018449   0.0055331  -0.0001698   0.0001105
    2   0.0000000  -0.0000000   0.0000000  -0.0000000   0.0000000  -0.0000000
    3   0.0005054  -0.0070644   0.0081579  -0.0064880  -0.0032240   0.0057556
            7           8           9          10          11          12
    1   0.0005083  -0.0008055  -0.0045777   0.0075533  -0.0016987   0.0000543
    2  -0.0000000   0.0000000   0.0000000   0.0000000   0.0000000   0.0000000
    3   0.0013551  -0.0019304   0.0063222  -0.0028322   0.0022030  -0.0027602
 Max gradient component =       8.158E-03
 RMS gradient           =       3.351E-03
 Gradient time:  CPU 78.08 s  wall 13.12 s
 Geometry Optimization Parameters
   NAtoms,    NIC,     NZ,  NCons,   NDum,   NFix, NCnnct, MaxDiis
       12      78      12       0       0       0       0       0

 Cartesian Hessian Update
 Hessian updated using BFGS update


** GEOMETRY OPTIMIZATION IN DELOCALIZED INTERNAL COORDINATES **
   Searching for a Minimum

   Optimization Cycle:   2

                       Coordinates (Angstroms)
     ATOM                X               Y               Z
      1  C         0.0185179560    0.0000000000    0.0231204222
      2  C        -0.0048169134    0.0000000000    1.4137560729
      3  C         1.2061375710    0.0000000000    2.1458911226
      4  C         2.4313540029    0.0000000000    1.4232106869
      5  C         2.3930729783    0.0000000000    0.0291206201
      6  C         1.2067722526    0.0000000000   -0.6890299603
      7  F        -1.1362084096    0.0000000000   -0.6457895294
      8  Br       -1.7323954003    0.0000000000    2.2092388072
      9  I         1.1305147626    0.0000000000    4.2855287557
     10  I         4.3938546529    0.0000000000    2.2748709249
     11  F         3.5429697744    0.0000000000   -0.6487360578
     12  I         1.2086940007    0.0000000000   -2.8070318650
   Point Group: c1    Number of degrees of freedom:    30


   Energy is -23761.096893266

 Hessian updated using BFGS update

 11 Hessian modes will be used to form the next step
  Hessian Eigenvalues:
     0.124329    0.134297    0.200632    0.236886    0.306588    0.426384
     0.451468    0.464783    0.523098    0.572803    0.576810

 Minimum search - taking simple RFO step
 Searching for Lamda that Minimizes Along All modes
 Value Taken    Lamda =  -0.00232359
 Step Taken.  Stepsize is  0.077465

                             Maximum     Tolerance    Cnvgd?
         Gradient           0.023953      0.000300      NO
         Displacement       0.056755      0.001200      NO
         Energy change     -0.004672      0.000001      NO


 New Cartesian Coordinates Obtained by Inverse Iteration

 Displacement from previous Coordinates is:  0.198261
 ----------------------------------------------------------------
             Standard Nuclear Orientation (Angstroms)
    I     Atom           X                Y                Z
 ----------------------------------------------------------------
    1      C       0.0166170105     0.0000000000     0.0192113599
    2      C      -0.0064396073     0.0000000000     1.4131713378
    3      C       1.2053345300     0.0000000000     2.1303260357
    4      C       2.4218815044     0.0000000000     1.4191259629
    5      C       2.3939458407     0.0000000000     0.0250654444
    6      C       1.2065233168     0.0000000000    -0.6956279693
    7      F      -1.1367382269     0.0000000000    -0.6532070806
    8      Br     -1.7247166475     0.0000000000     2.2301586389
    9      I       1.1869233226     0.0000000000     4.2554868750
   10      I       4.3417119986     0.0000000000     2.3313778517
   11      F       3.5454122143     0.0000000000    -0.6532121133
   12      I       1.2080119719     0.0000000000    -2.8077263433
 ----------------------------------------------------------------
 Nuclear Repulsion Energy =        3330.95325256 hartrees
 There are      124 alpha and      124 beta electrons
 Applying Cartesian multipole field
    Component          Value
    ---------          -----
     (2,0,0)        1.00000E-11
     (0,2,0)        2.00000E-11
     (0,0,2)       -3.00000E-11
 Nucleus-field energy     =    -0.0000001513 hartrees
 Requested basis set is 6-311++G(d,p)
 There are 139 shells and 410 basis functions
 A cutoff of  1.0D-11 yielded   5824 shell pairs
 There are     56023 function pairs (     62521 Cartesian)
 Smallest overlap matrix eigenvalue = 1.12E-06

 Q-Chem warning in module stvman/mkSTV.C, line 318:

 Overlap eigenvalue is smaller than square root of threshold
 Use THRESH >= 12 to get rid of this warning

 Guess MOs from SCF MO coefficient file

 -----------------------------------------------------------------------
  General SCF calculation program by
  Eric Jon Sundstrom, Paul Horn, Yuezhi Mao, Dmitri Zuev, Alec White,
  David Stuck, Shaama M.S., Shane Yost, Joonho Lee, David Small,
  Daniel Levine, Susi Lehtola, Hugh Burton, Evgeny Epifanovsky,
  Bang C. Huynh
 -----------------------------------------------------------------------
 Exchange:     0.2000 Hartree-Fock + 0.0800 Slater + 0.7200 B88
 Correlation:  0.1900 VWN1RPA + 0.8100 LYP
 Using SG-1 standard quadrature grid
 using 6 threads for integral computing
 -------------------------------------------------------
 OpenMP Integral computing Module                
 Release: version 2.0, May 2017, Q-Chem Inc. Pleasanton 
 -------------------------------------------------------
 A restricted SCF calculation will be
 performed using DIIS
 SCF converges when DIIS error is below 1.0e-08
 ---------------------------------------
  Cycle       Energy         DIIS error
 ---------------------------------------
    1  -23761.0970871402      2.89e-04  
    2  -23761.0978770700      1.21e-04  
    3  -23761.0972778547      2.01e-04  
    4  -23761.0981985163      2.48e-05  
    5  -23761.0982111600      6.62e-06  
    6  -23761.0982119031      2.37e-06  
    7  -23761.0982119990      1.20e-06  
    8  -23761.0982120295      2.19e-07  
    9  -23761.0982120307      8.85e-08  
   10  -23761.0982120305      2.17e-08  
   11  -23761.0982120299      1.12e-08  
   12  -23761.0982120314      3.79e-09  Convergence criterion met
 ---------------------------------------
 SCF time:   CPU 201.10s  wall 37.00s 
 SCF   energy in the final basis set =   -23761.0982120314
 Total energy in the final basis set =   -23761.0982120314

 --------------------------------------------------------------

                    Orbital Energies (a.u.)
 --------------------------------------------------------------

 Alpha MOs
 -- Occupied --
**************************-482.8584-176.3259-176.3230-176.3223-165.7298
********-165.7273-165.7269-165.7262-165.7246-165.7245-165.7240-165.7238
-62.5112 -56.3320 -56.3277 -56.3274 -35.8222 -35.8194 -35.8188 -31.3159
-31.3129 -31.3123 -31.3093 -31.3090 -31.3067 -31.3062 -31.3059 -31.3055
-24.7306 -24.7301 -22.9663 -22.9647 -22.9645 -22.9633 -22.9627 -22.9619
-22.9616 -22.9612 -22.9610 -22.9599 -22.9599 -22.9572 -22.9572 -22.9565
-22.9565 -10.3158 -10.3156 -10.2781 -10.2776 -10.2687 -10.2650  -8.7200
 -6.5524  -6.5382  -6.5375  -6.3715  -6.3688  -6.3680  -4.7848  -4.7818
 -4.7812  -4.7689  -4.7681  -4.7665  -4.7656  -4.7655  -4.7649  -2.6631
 -2.6591  -2.6587  -2.6473  -2.6473  -2.0504  -2.0475  -2.0469  -2.0455
 -2.0450  -2.0429  -2.0422  -2.0420  -2.0416  -2.0313  -2.0311  -2.0290
 -2.0288  -2.0280  -2.0280  -1.2764  -1.2757  -0.9320  -0.8528  -0.8249
 -0.7735  -0.7212  -0.6954  -0.6635  -0.6441  -0.6263  -0.5853  -0.5826
 -0.5391  -0.5242  -0.5077  -0.4740  -0.4657  -0.4320  -0.4230  -0.4197
 -0.4053  -0.3789  -0.3564  -0.3464  -0.3277  -0.3026  -0.3006  -0.2926
 -0.2889  -0.2659  -0.2635  -0.2611
 -- Virtual --
 -0.1038  -0.0706  -0.0648  -0.0553  -0.0420  -0.0205  -0.0052   0.0260
  0.0290   0.0447   0.0510   0.0554   0.0680   0.0710   0.0749   0.0811
  0.0848   0.0932   0.0968   0.0971   0.1082   0.1193   0.1223   0.1255
  0.1343   0.1392   0.1489   0.1551   0.1672   0.1724   0.1768   0.1797
  0.1879   0.1936   0.2020   0.2080   0.2181   0.2205   0.2281   0.2292
  0.2351   0.2566   0.2587   0.2643   0.2768   0.2905   0.2928   0.2952
  0.3274   0.3281   0.3370   0.3418   0.3560   0.3612   0.3797   0.3861
  0.3924   0.3967   0.3982   0.4069   0.4118   0.4138   0.4178   0.4181
  0.4330   0.4366   0.4585   0.4663   0.4762   0.4799   0.4857   0.4920
  0.4922   0.5064   0.5336   0.5369   0.5435   0.5503   0.5653   0.5728
  0.5741   0.5902   0.5918   0.5942   0.6320   0.6464   0.6527   0.6708
  0.6721   0.6936   0.7041   0.7183   0.7356   0.7401   0.7506   0.7848
  0.7972   0.8369   0.8476   0.8495   0.8964   0.9316   0.9329   0.9441
  0.9663   0.9954   1.0558   1.0560   1.0568   1.0652   1.0713   1.1491
  1.1639   1.1790   1.2173   1.2470   1.2607   1.3236   1.3294   1.3394
  1.3637   1.3928   1.4107   1.4131   1.4172   1.4263   1.4415   1.4576
  1.4593   1.4678   1.4825   1.5045   1.5148   1.5388   1.5463   1.6123
  1.6269   1.7084   1.7199   1.7483   1.7640   1.8035   1.8100   1.8370
  1.8444   1.8898   2.0039   2.0140   2.0200   2.0213   2.0968   2.1257
  2.1969   2.2012   2.2159   2.2471   2.2838   2.3093   2.3417   2.4453
  2.5552   2.6757   2.6873   2.7773   2.7989   2.8120   2.8860   3.0037
  3.0206   3.0325   3.0685   3.1378   3.1649   3.3705   3.3768   3.6146
  3.7388   3.7450   3.7511   3.7518   3.8400   3.9130   3.9425   3.9551
  3.9580   3.9605   3.9622   3.9786   3.9873   3.9933   4.0183   4.0206
  4.0224   4.0372   4.0502   4.0546   4.0952   4.1050   4.1179   4.1720
  4.1736   4.2492   4.2581   4.2933   4.3165   4.3982   4.4213   4.4607
  4.5715   4.8007   4.8159   4.8526   5.9887   6.0001   6.0253   6.0612
  6.0903   6.1123   6.1405   6.1582   6.2013   6.2922   6.3067   6.4260
  6.4369   6.6595   6.7383   6.7640   7.5518   7.6713   7.7511  23.2547
 23.7671  23.7759  23.9316  23.9440  24.0392  27.8403  27.8856  27.9604
 28.3309  28.3389  28.3588  28.3890  28.3914  28.4142  28.4241  28.4383
 28.4466  28.5181  28.5241  28.5258  28.5346  28.5402  28.5500  28.5513
 28.5535  28.5658  28.5958  28.6187  28.6321  28.6912  28.7327  28.7628
 47.9791  66.7638  66.7713 127.8742 127.8796 127.8954 127.9204 127.9405
127.9466 127.9609 127.9691 127.9944 151.6389 151.6772 151.7440 289.7475
289.8671 289.97261020.79041901.80111901.84121901.9109
 --------------------------------------------------------------

          Ground-State Mulliken Net Atomic Charges

     Atom                 Charge (a.u.)
  ----------------------------------------
      1 C                    -2.049992
      2 C                     1.418753
      3 C                    -0.947908
      4 C                     1.293532
      5 C                    -1.944104
      6 C                     2.239251
      7 F                    -0.066910
      8 Br                   -0.135880
      9 I                     0.106140
     10 I                     0.084579
     11 F                    -0.075596
     12 I                     0.078135
  ----------------------------------------
  Sum of atomic charges =     0.000000

 -----------------------------------------------------------------
                    Cartesian Multipole Moments
 -----------------------------------------------------------------
    Charge (ESU x 10^10)
                -0.0000
    Dipole Moment (Debye)
         X       0.2830      Y      -0.0000      Z       0.6487
       Tot       0.7078
    Quadrupole Moments (Debye-Ang)
        XX    -146.8348     XY      -0.0000     YY    -147.9652
        XZ       2.0874     YZ       0.0000     ZZ    -137.1754
    Octopole Moments (Debye-Ang^2)
       XXX    -625.3496    XXY      -0.0000    XYY    -214.0694
       YYY      -0.0000    XXZ    -133.8823    XYZ       0.0000
       YYZ    -169.1431    XZZ    -195.6289    YZZ      -0.0000
       ZZZ    -477.1669
    Hexadecapole Moments (Debye-Ang^3)
      XXXX   -4867.2147   XXXY      -0.0000   XXYY    -893.2772
      XYYY      -0.0000   YYYY    -189.1438   XXXZ    -701.3180
      XXYZ       0.0000   XYYZ    -290.8315   YYYZ      -0.0000
      XXZZ   -1819.5302   XYZZ      -0.0000   YYZZ   -1118.2586
      XZZZ    -816.0250   YZZZ      -0.0000   ZZZZ   -5880.1696
 -----------------------------------------------------------------
 Calculating analytic gradient of the SCF energy
 Gradient of SCF Energy
            1           2           3           4           5           6
    1  -0.0003906  -0.0009412   0.0004442   0.0006985   0.0002752   0.0000606
    2  -0.0000000  -0.0000000   0.0000000  -0.0000000   0.0000000   0.0000000
    3  -0.0004314  -0.0018485   0.0021372  -0.0005818  -0.0010964   0.0021903
            7           8           9          10          11          12
    1   0.0005507  -0.0013403   0.0007739   0.0007623  -0.0009176   0.0000242
    2   0.0000000   0.0000000  -0.0000000   0.0000000  -0.0000000  -0.0000000
    3   0.0002202  -0.0005350   0.0012635  -0.0002381   0.0003669  -0.0014466
 Max gradient component =       2.190E-03
 RMS gradient           =       8.275E-04
 Gradient time:  CPU 78.47 s  wall 13.19 s
 Geometry Optimization Parameters
   NAtoms,    NIC,     NZ,  NCons,   NDum,   NFix, NCnnct, MaxDiis
       12      78      12       0       0       0       0       0

 Cartesian Hessian Update
 Hessian updated using BFGS update


** GEOMETRY OPTIMIZATION IN DELOCALIZED INTERNAL COORDINATES **
   Searching for a Minimum

   Optimization Cycle:   3

                       Coordinates (Angstroms)
     ATOM                X               Y               Z
      1  C         0.0166170105    0.0000000000    0.0192113599
      2  C        -0.0064396073    0.0000000000    1.4131713378
      3  C         1.2053345300    0.0000000000    2.1303260357
      4  C         2.4218815044    0.0000000000    1.4191259629
      5  C         2.3939458407    0.0000000000    0.0250654444
      6  C         1.2065233168    0.0000000000   -0.6956279693
      7  F        -1.1367382269    0.0000000000   -0.6532070806
      8  Br       -1.7247166475    0.0000000000    2.2301586389
      9  I         1.1869233226    0.0000000000    4.2554868750
     10  I         4.3417119986    0.0000000000    2.3313778517
     11  F         3.5454122143    0.0000000000   -0.6532121133
     12  I         1.2080119719    0.0000000000   -2.8077263433
   Point Group: c1    Number of degrees of freedom:    30


   Energy is -23761.098212031

 Hessian updated using BFGS update

 14 Hessian modes will be used to form the next step
  Hessian Eigenvalues:
     0.123752    0.124401    0.130217    0.200641    0.238365    0.244775
     0.328009    0.418788    0.438430    0.461758    0.464860    0.497424
     0.572096    0.572824

 Minimum search - taking simple RFO step
 Searching for Lamda that Minimizes Along All modes
 Value Taken    Lamda =  -0.00016435
 Step Taken.  Stepsize is  0.027249

                             Maximum     Tolerance    Cnvgd?
         Gradient           0.004965      0.000300      NO
         Displacement       0.018579      0.001200      NO
         Energy change     -0.001319      0.000001      NO


 New Cartesian Coordinates Obtained by Inverse Iteration

 Displacement from previous Coordinates is:  0.060917
 ----------------------------------------------------------------
             Standard Nuclear Orientation (Angstroms)
    I     Atom           X                Y                Z
 ----------------------------------------------------------------
    1      C       0.0166532016     0.0000000000     0.0181094102
    2      C      -0.0034404456     0.0000000000     1.4121103162
    3      C       1.2060765192     0.0000000000     2.1236957255
    4      C       2.4221978011     0.0000000000     1.4168026700
    5      C       2.3957760227     0.0000000000     0.0229656166
    6      C       1.2069808749     0.0000000000    -0.6981994528
    7      F      -1.1386651502     0.0000000000    -0.6521301733
    8      Br     -1.7101359481     0.0000000000     2.2465879673
    9      I       1.1732748665     0.0000000000     4.2433536110
   10      I       4.3347222044     0.0000000000     2.3392065226
   11      F       3.5488466142     0.0000000000    -0.6545375951
   12      I       1.2061806674     0.0000000000    -2.8038146182
 ----------------------------------------------------------------
 Nuclear Repulsion Energy =        3337.22260135 hartrees
 There are      124 alpha and      124 beta electrons
 Applying Cartesian multipole field
    Component          Value
    ---------          -----
     (2,0,0)        1.00000E-11
     (0,2,0)        2.00000E-11
     (0,0,2)       -3.00000E-11
 Nucleus-field energy     =    -0.0000001513 hartrees
 Requested basis set is 6-311++G(d,p)
 There are 139 shells and 410 basis functions
 A cutoff of  1.0D-11 yielded   5826 shell pairs
 There are     56021 function pairs (     62516 Cartesian)
 Smallest overlap matrix eigenvalue = 1.11E-06

 Q-Chem warning in module stvman/mkSTV.C, line 318:

 Overlap eigenvalue is smaller than square root of threshold
 Use THRESH >= 12 to get rid of this warning

 Guess MOs from SCF MO coefficient file

 -----------------------------------------------------------------------
  General SCF calculation program by
  Eric Jon Sundstrom, Paul Horn, Yuezhi Mao, Dmitri Zuev, Alec White,
  David Stuck, Shaama M.S., Shane Yost, Joonho Lee, David Small,
  Daniel Levine, Susi Lehtola, Hugh Burton, Evgeny Epifanovsky,
  Bang C. Huynh
 -----------------------------------------------------------------------
 Exchange:     0.2000 Hartree-Fock + 0.0800 Slater + 0.7200 B88
 Correlation:  0.1900 VWN1RPA + 0.8100 LYP
 Using SG-1 standard quadrature grid
 using 6 threads for integral computing
 -------------------------------------------------------
 OpenMP Integral computing Module                
 Release: version 2.0, May 2017, Q-Chem Inc. Pleasanton 
 -------------------------------------------------------
 A restricted SCF calculation will be
 performed using DIIS
 SCF converges when DIIS error is below 1.0e-08
 ---------------------------------------
  Cycle       Energy         DIIS error
 ---------------------------------------
    1  -23761.0981140918      1.09e-04  
    2  -23761.0982217947      3.70e-05  
    3  -23761.0981507691      6.66e-05  
    4  -23761.0982515456      8.13e-06  
    5  -23761.0982527545      2.25e-06  
    6  -23761.0982528397      9.49e-07  
    7  -23761.0982528572      3.75e-07  
    8  -23761.0982528610      6.96e-08  
    9  -23761.0982528601      3.76e-08  
   10  -23761.0982528580      1.04e-08  
   11  -23761.0982528570      5.46e-09  Convergence criterion met
 ---------------------------------------
 SCF time:   CPU 183.74s  wall 34.00s 
 SCF   energy in the final basis set =   -23761.0982528570
 Total energy in the final basis set =   -23761.0982528570

 --------------------------------------------------------------

                    Orbital Energies (a.u.)
 --------------------------------------------------------------

 Alpha MOs
 -- Occupied --
**************************-482.8584-176.3258-176.3226-176.3223-165.7297
********-165.7273-165.7264-165.7261-165.7242-165.7240-165.7239-165.7237
-62.5112 -56.3320 -56.3278 -56.3275 -35.8222 -35.8190 -35.8187 -31.3159
-31.3125 -31.3122 -31.3093 -31.3090 -31.3062 -31.3058 -31.3057 -31.3055
-24.7306 -24.7300 -22.9662 -22.9647 -22.9645 -22.9629 -22.9626 -22.9615
-22.9612 -22.9611 -22.9609 -22.9599 -22.9599 -22.9568 -22.9568 -22.9564
-22.9564 -10.3159 -10.3156 -10.2773 -10.2764 -10.2683 -10.2651  -8.7201
 -6.5524  -6.5383  -6.5376  -6.3715  -6.3684  -6.3680  -4.7848  -4.7814
 -4.7811  -4.7689  -4.7682  -4.7661  -4.7655  -4.7652  -4.7648  -2.6632
 -2.6592  -2.6587  -2.6474  -2.6474  -2.0505  -2.0471  -2.0468  -2.0456
 -2.0450  -2.0425  -2.0419  -2.0419  -2.0415  -2.0314  -2.0312  -2.0286
 -2.0285  -2.0280  -2.0280  -1.2761  -1.2752  -0.9327  -0.8535  -0.8253
 -0.7737  -0.7219  -0.6957  -0.6636  -0.6440  -0.6262  -0.5850  -0.5828
 -0.5393  -0.5240  -0.5074  -0.4745  -0.4655  -0.4320  -0.4238  -0.4201
 -0.4056  -0.3789  -0.3570  -0.3466  -0.3290  -0.3022  -0.3005  -0.2927
 -0.2890  -0.2659  -0.2627  -0.2609
 -- Virtual --
 -0.1030  -0.0702  -0.0634  -0.0554  -0.0414  -0.0191  -0.0053   0.0260
  0.0290   0.0446   0.0510   0.0552   0.0680   0.0710   0.0748   0.0811
  0.0849   0.0932   0.0968   0.0970   0.1084   0.1194   0.1224   0.1258
  0.1341   0.1390   0.1487   0.1561   0.1677   0.1724   0.1765   0.1797
  0.1883   0.1944   0.2030   0.2081   0.2178   0.2202   0.2284   0.2294
  0.2353   0.2562   0.2594   0.2646   0.2775   0.2908   0.2932   0.2959
  0.3275   0.3280   0.3370   0.3421   0.3558   0.3619   0.3799   0.3860
  0.3917   0.3962   0.3991   0.4069   0.4122   0.4146   0.4178   0.4178
  0.4330   0.4354   0.4588   0.4660   0.4763   0.4808   0.4856   0.4921
  0.4922   0.5066   0.5345   0.5370   0.5436   0.5500   0.5660   0.5725
  0.5766   0.5904   0.5918   0.5960   0.6317   0.6469   0.6533   0.6718
  0.6722   0.6962   0.7054   0.7183   0.7374   0.7404   0.7514   0.7850
  0.7975   0.8367   0.8484   0.8508   0.8971   0.9317   0.9320   0.9448
  0.9677   0.9953   1.0561   1.0562   1.0571   1.0662   1.0715   1.1488
  1.1647   1.1799   1.2181   1.2477   1.2610   1.3240   1.3311   1.3399
  1.3645   1.3930   1.4131   1.4133   1.4174   1.4264   1.4419   1.4583
  1.4603   1.4695   1.4831   1.5036   1.5153   1.5397   1.5467   1.6126
  1.6280   1.7087   1.7201   1.7497   1.7638   1.8042   1.8108   1.8385
  1.8445   1.8902   2.0044   2.0149   2.0203   2.0225   2.0974   2.1273
  2.1983   2.2003   2.2169   2.2483   2.2867   2.3104   2.3421   2.4457
  2.5554   2.6758   2.6875   2.7785   2.7996   2.8119   2.8866   3.0044
  3.0202   3.0336   3.0709   3.1384   3.1646   3.3718   3.3773   3.6163
  3.7394   3.7457   3.7511   3.7518   3.8412   3.9127   3.9424   3.9548
  3.9576   3.9605   3.9619   3.9780   3.9873   3.9941   4.0187   4.0216
  4.0229   4.0377   4.0490   4.0548   4.0962   4.1038   4.1186   4.1726
  4.1744   4.2510   4.2595   4.2934   4.3172   4.3993   4.4221   4.4637
  4.5744   4.8032   4.8157   4.8519   5.9890   6.0003   6.0260   6.0618
  6.0910   6.1130   6.1421   6.1603   6.2031   6.2923   6.3070   6.4264
  6.4367   6.6597   6.7392   6.7630   7.5519   7.6722   7.7523  23.2542
 23.7698  23.7786  23.9382  23.9454  24.0392  27.8417  27.8872  27.9626
 28.3313  28.3391  28.3594  28.3897  28.3921  28.4154  28.4247  28.4397
 28.4478  28.5182  28.5243  28.5260  28.5347  28.5407  28.5504  28.5515
 28.5540  28.5663  28.5966  28.6192  28.6330  28.6922  28.7335  28.7637
 47.9800  66.7640  66.7712 127.8745 127.8799 127.8960 127.9210 127.9411
127.9471 127.9621 127.9701 127.9954 151.6402 151.6787 151.7461 289.7477
289.8684 289.97391020.79151901.80241901.84281901.9130
 --------------------------------------------------------------

          Ground-State Mulliken Net Atomic Charges

     Atom                 Charge (a.u.)
  ----------------------------------------
      1 C                    -2.041381
      2 C                     1.433282
      3 C                    -0.957074
      4 C                     1.301731
      5 C                    -1.947942
      6 C                     2.227187
      7 F                    -0.068119
      8 Br                   -0.137888
      9 I                     0.105020
     10 I                     0.084066
     11 F                    -0.076454
     12 I                     0.077573
  ----------------------------------------
  Sum of atomic charges =     0.000000

 -----------------------------------------------------------------
                    Cartesian Multipole Moments
 -----------------------------------------------------------------
    Charge (ESU x 10^10)
                -0.0000
    Dipole Moment (Debye)
         X       0.2620      Y      -0.0000      Z       0.6518
       Tot       0.7025
    Quadrupole Moments (Debye-Ang)
        XX    -146.9582     XY      -0.0000     YY    -147.9257
        XZ       1.9804     YZ      -0.0000     ZZ    -137.1771
    Octopole Moments (Debye-Ang^2)
       XXX    -624.7142    XXY      -0.0000    XYY    -213.7103
       YYY      -0.0000    XXZ    -134.1008    XYZ      -0.0000
       YYZ    -169.2898    XZZ    -196.0246    YZZ       0.0000
       ZZZ    -477.9157
    Hexadecapole Moments (Debye-Ang^3)
      XXXX   -4852.0353   XXXY      -0.0000   XXYY    -889.6815
      XYYY       0.0000   YYYY    -189.0413   XXXZ    -697.2532
      XXYZ      -0.0000   XYYZ    -289.5128   YYYZ      -0.0000
      XXZZ   -1814.3368   XYZZ      -0.0000   YYZZ   -1116.6654
      XZZZ    -815.9216   YZZZ      -0.0000   ZZZZ   -5876.3901
 -----------------------------------------------------------------
 Calculating analytic gradient of the SCF energy
 Gradient of SCF Energy
            1           2           3           4           5           6
    1  -0.0003994   0.0008420  -0.0002462  -0.0002897   0.0003951   0.0001040
    2   0.0000000  -0.0000000   0.0000000  -0.0000000   0.0000000  -0.0000000
    3  -0.0001549   0.0002046  -0.0000869   0.0004558  -0.0006538   0.0002850
            7           8           9          10          11          12
    1   0.0000660   0.0005478  -0.0007891  -0.0001229  -0.0000328  -0.0000748
    2  -0.0000000  -0.0000000  -0.0000000   0.0000000   0.0000000  -0.0000000
    3   0.0000040   0.0006862  -0.0009076  -0.0001192   0.0000564   0.0002304
 Max gradient component =       9.076E-04
 RMS gradient           =       3.450E-04
 Gradient time:  CPU 78.78 s  wall 13.24 s
 Geometry Optimization Parameters
   NAtoms,    NIC,     NZ,  NCons,   NDum,   NFix, NCnnct, MaxDiis
       12      78      12       0       0       0       0       0

 Cartesian Hessian Update
 Hessian updated using BFGS update


** GEOMETRY OPTIMIZATION IN DELOCALIZED INTERNAL COORDINATES **
   Searching for a Minimum

   Optimization Cycle:   4

                       Coordinates (Angstroms)
     ATOM                X               Y               Z
      1  C         0.0166532016    0.0000000000    0.0181094102
      2  C        -0.0034404456    0.0000000000    1.4121103162
      3  C         1.2060765192    0.0000000000    2.1236957255
      4  C         2.4221978011    0.0000000000    1.4168026700
      5  C         2.3957760227    0.0000000000    0.0229656166
      6  C         1.2069808749    0.0000000000   -0.6981994528
      7  F        -1.1386651502    0.0000000000   -0.6521301733
      8  Br       -1.7101359481    0.0000000000    2.2465879673
      9  I         1.1732748665    0.0000000000    4.2433536110
     10  I         4.3347222044    0.0000000000    2.3392065226
     11  F         3.5488466142    0.0000000000   -0.6545375951
     12  I         1.2061806674    0.0000000000   -2.8038146182
   Point Group: c1    Number of degrees of freedom:    30


   Energy is -23761.098252857

 Hessian updated using BFGS update

 16 Hessian modes will be used to form the next step
  Hessian Eigenvalues:
     0.120890    0.125292    0.135948    0.199115    0.240630    0.248408
     0.290022    0.358903    0.430676    0.444912    0.463485    0.464862
     0.486829    0.521253    0.569585    0.572835

 Minimum search - taking simple RFO step
 Searching for Lamda that Minimizes Along All modes
 Value Taken    Lamda =  -0.00003651
 Step Taken.  Stepsize is  0.009820

                             Maximum     Tolerance    Cnvgd?
         Gradient           0.003226      0.000300      NO
         Displacement       0.007468      0.001200      NO
         Energy change     -0.000041      0.000001      NO


 New Cartesian Coordinates Obtained by Inverse Iteration

 Displacement from previous Coordinates is:  0.024338
 ----------------------------------------------------------------
             Standard Nuclear Orientation (Angstroms)
    I     Atom           X                Y                Z
 ----------------------------------------------------------------
    1      C       0.0167463919     0.0000000000     0.0184645963
    2      C      -0.0046696576     0.0000000000     1.4125258774
    3      C       1.2057222999     0.0000000000     2.1250909317
    4      C       2.4216130317     0.0000000000     1.4171402251
    5      C       2.3948947309     0.0000000000     0.0236116388
    6      C       1.2066733467     0.0000000000    -0.6982281106
    7      F      -1.1385632352     0.0000000000    -0.6518750399
    8      Br     -1.7152473926     0.0000000000     2.2395292628
    9      I       1.1814154652     0.0000000000     4.2473382481
   10      I       4.3351640710     0.0000000000     2.3386635146
   11      F       3.5480699114     0.0000000000    -0.6538147529
   12      I       1.2066482648     0.0000000000    -2.8042963914
 ----------------------------------------------------------------
 Nuclear Repulsion Energy =        3335.74735066 hartrees
 There are      124 alpha and      124 beta electrons
 Applying Cartesian multipole field
    Component          Value
    ---------          -----
     (2,0,0)        1.00000E-11
     (0,2,0)        2.00000E-11
     (0,0,2)       -3.00000E-11
 Nucleus-field energy     =    -0.0000001513 hartrees
 Requested basis set is 6-311++G(d,p)
 There are 139 shells and 410 basis functions
 A cutoff of  1.0D-11 yielded   5827 shell pairs
 There are     56033 function pairs (     62528 Cartesian)
 Smallest overlap matrix eigenvalue = 1.11E-06

 Q-Chem warning in module stvman/mkSTV.C, line 318:

 Overlap eigenvalue is smaller than square root of threshold
 Use THRESH >= 12 to get rid of this warning

 Guess MOs from SCF MO coefficient file

 -----------------------------------------------------------------------
  General SCF calculation program by
  Eric Jon Sundstrom, Paul Horn, Yuezhi Mao, Dmitri Zuev, Alec White,
  David Stuck, Shaama M.S., Shane Yost, Joonho Lee, David Small,
  Daniel Levine, Susi Lehtola, Hugh Burton, Evgeny Epifanovsky,
  Bang C. Huynh
 -----------------------------------------------------------------------
 Exchange:     0.2000 Hartree-Fock + 0.0800 Slater + 0.7200 B88
 Correlation:  0.1900 VWN1RPA + 0.8100 LYP
 Using SG-1 standard quadrature grid
 using 6 threads for integral computing
 -------------------------------------------------------
 OpenMP Integral computing Module                
 Release: version 2.0, May 2017, Q-Chem Inc. Pleasanton 
 -------------------------------------------------------
 A restricted SCF calculation will be
 performed using DIIS
 SCF converges when DIIS error is below 1.0e-08
 ---------------------------------------
  Cycle       Energy         DIIS error
 ---------------------------------------
    1  -23761.0982511602      3.67e-05  
    2  -23761.0982672598      1.21e-05  
    3  -23761.0982621530      1.93e-05  
    4  -23761.0982700824      3.78e-06  
    5  -23761.0982703683      9.41e-07  
    6  -23761.0982703831      3.20e-07  
    7  -23761.0982703850      1.74e-07  
    8  -23761.0982703860      2.66e-08  
    9  -23761.0982703838      1.29e-08  
   10  -23761.0982703823      2.96e-09  Convergence criterion met
 ---------------------------------------
 SCF time:   CPU 166.80s  wall 31.00s 
 SCF   energy in the final basis set =   -23761.0982703823
 Total energy in the final basis set =   -23761.0982703823

 --------------------------------------------------------------

                    Orbital Energies (a.u.)
 --------------------------------------------------------------

 Alpha MOs
 -- Occupied --
**************************-482.8584-176.3259-176.3227-176.3223-165.7298
********-165.7273-165.7265-165.7262-165.7243-165.7241-165.7239-165.7237
-62.5112 -56.3320 -56.3278 -56.3275 -35.8223 -35.8191 -35.8187 -31.3159
-31.3126 -31.3122 -31.3094 -31.3090 -31.3063 -31.3058 -31.3058 -31.3055
-24.7305 -24.7299 -22.9663 -22.9648 -22.9645 -22.9630 -22.9626 -22.9616
-22.9613 -22.9612 -22.9609 -22.9600 -22.9600 -22.9569 -22.9569 -22.9564
-22.9564 -10.3159 -10.3156 -10.2775 -10.2767 -10.2684 -10.2651  -8.7201
 -6.5525  -6.5383  -6.5376  -6.3715  -6.3685  -6.3680  -4.7849  -4.7815
 -4.7811  -4.7690  -4.7682  -4.7662  -4.7655  -4.7653  -4.7648  -2.6632
 -2.6592  -2.6587  -2.6474  -2.6474  -2.0506  -2.0472  -2.0468  -2.0456
 -2.0451  -2.0426  -2.0419  -2.0419  -2.0415  -2.0314  -2.0312  -2.0287
 -2.0286  -2.0280  -2.0280  -1.2760  -1.2751  -0.9326  -0.8533  -0.8252
 -0.7736  -0.7217  -0.6957  -0.6636  -0.6440  -0.6262  -0.5850  -0.5827
 -0.5391  -0.5240  -0.5074  -0.4745  -0.4655  -0.4320  -0.4236  -0.4200
 -0.4056  -0.3789  -0.3569  -0.3466  -0.3285  -0.3025  -0.3005  -0.2927
 -0.2890  -0.2659  -0.2628  -0.2610
 -- Virtual --
 -0.1033  -0.0703  -0.0637  -0.0554  -0.0415  -0.0195  -0.0053   0.0260
  0.0290   0.0446   0.0510   0.0553   0.0680   0.0710   0.0748   0.0811
  0.0849   0.0932   0.0969   0.0970   0.1083   0.1194   0.1223   0.1256
  0.1342   0.1391   0.1488   0.1558   0.1677   0.1723   0.1767   0.1798
  0.1881   0.1941   0.2025   0.2081   0.2178   0.2204   0.2283   0.2293
  0.2353   0.2562   0.2592   0.2645   0.2775   0.2908   0.2931   0.2957
  0.3275   0.3280   0.3370   0.3420   0.3560   0.3619   0.3799   0.3859
  0.3921   0.3964   0.3987   0.4070   0.4120   0.4142   0.4179   0.4179
  0.4330   0.4361   0.4588   0.4662   0.4764   0.4806   0.4856   0.4921
  0.4921   0.5066   0.5342   0.5370   0.5436   0.5502   0.5658   0.5726
  0.5758   0.5904   0.5920   0.5955   0.6320   0.6469   0.6531   0.6715
  0.6723   0.6952   0.7053   0.7182   0.7370   0.7404   0.7512   0.7850
  0.7975   0.8367   0.8483   0.8504   0.8969   0.9317   0.9322   0.9447
  0.9672   0.9954   1.0561   1.0565   1.0568   1.0657   1.0716   1.1490
  1.1645   1.1797   1.2178   1.2477   1.2604   1.3239   1.3310   1.3397
  1.3643   1.3926   1.4124   1.4133   1.4175   1.4265   1.4415   1.4582
  1.4607   1.4693   1.4831   1.5038   1.5150   1.5396   1.5467   1.6125
  1.6279   1.7086   1.7201   1.7493   1.7642   1.8041   1.8107   1.8382
  1.8446   1.8901   2.0044   2.0148   2.0203   2.0220   2.0975   2.1267
  2.1979   2.2007   2.2163   2.2481   2.2859   2.3100   2.3419   2.4458
  2.5553   2.6757   2.6875   2.7782   2.7994   2.8120   2.8866   3.0042
  3.0204   3.0334   3.0704   3.1382   3.1646   3.3713   3.3774   3.6157
  3.7393   3.7455   3.7512   3.7519   3.8411   3.9129   3.9423   3.9548
  3.9576   3.9605   3.9620   3.9781   3.9873   3.9937   4.0189   4.0211
  4.0229   4.0376   4.0493   4.0547   4.0960   4.1040   4.1181   4.1726
  4.1745   4.2506   4.2592   4.2934   4.3169   4.3992   4.4220   4.4633
  4.5736   4.8022   4.8156   4.8520   5.9889   6.0003   6.0259   6.0611
  6.0905   6.1128   6.1422   6.1601   6.2028   6.2923   6.3070   6.4264
  6.4368   6.6593   6.7389   6.7632   7.5518   7.6721   7.7521  23.2542
 23.7691  23.7781  23.9367  23.9453  24.0390  27.8414  27.8870  27.9620
 28.3311  28.3390  28.3593  28.3894  28.3915  28.4152  28.4245  28.4396
 28.4476  28.5181  28.5242  28.5260  28.5346  28.5405  28.5503  28.5513
 28.5541  28.5662  28.5962  28.6191  28.6329  28.6920  28.7334  28.7634
 47.9798  66.7639  66.7713 127.8744 127.8798 127.8959 127.9206 127.9407
127.9470 127.9621 127.9700 127.9952 151.6398 151.6785 151.7455 289.7477
289.8681 289.97371020.79131901.80211901.84251901.9124
 --------------------------------------------------------------

          Ground-State Mulliken Net Atomic Charges

     Atom                 Charge (a.u.)
  ----------------------------------------
      1 C                    -2.037820
      2 C                     1.422457
      3 C                    -0.948569
      4 C                     1.298174
      5 C                    -1.944140
      6 C                     2.223445
      7 F                    -0.067594
      8 Br                   -0.136835
      9 I                     0.105223
     10 I                     0.084244
     11 F                    -0.076494
     12 I                     0.077907
  ----------------------------------------
  Sum of atomic charges =     0.000000

 -----------------------------------------------------------------
                    Cartesian Multipole Moments
 -----------------------------------------------------------------
    Charge (ESU x 10^10)
                -0.0000
    Dipole Moment (Debye)
         X       0.2687      Y       0.0000      Z       0.6476
       Tot       0.7011
    Quadrupole Moments (Debye-Ang)
        XX    -146.9274     XY       0.0000     YY    -147.9342
        XZ       2.0437     YZ      -0.0000     ZZ    -137.1718
    Octopole Moments (Debye-Ang^2)
       XXX    -625.2102    XXY      -0.0000    XYY    -213.8579
       YYY       0.0000    XXZ    -133.9766    XYZ      -0.0000
       YYZ    -169.2922    XZZ    -195.6966    YZZ       0.0000
       ZZZ    -477.8405
    Hexadecapole Moments (Debye-Ang^3)
      XXXX   -4856.9705   XXXY      -0.0000   XXYY    -890.6355
      XYYY       0.0000   YYYY    -189.0618   XXXZ    -700.2756
      XXYZ      -0.0000   XYYZ    -290.5694   YYYZ      -0.0000
      XXZZ   -1815.1167   XYZZ       0.0000   YYZZ   -1117.1576
      XZZZ    -816.5420   YZZZ      -0.0000   ZZZZ   -5877.6806
 -----------------------------------------------------------------
 Calculating analytic gradient of the SCF energy
 Gradient of SCF Energy
            1           2           3           4           5           6
    1  -0.0002826   0.0000863   0.0000454  -0.0001212   0.0001652   0.0000698
    2   0.0000000  -0.0000000   0.0000000  -0.0000000   0.0000000  -0.0000000
    3  -0.0000649  -0.0001589   0.0000843   0.0000854  -0.0003163   0.0002154
            7           8           9          10          11          12
    1   0.0000571   0.0000355   0.0001538  -0.0000706  -0.0000994  -0.0000393
    2   0.0000000  -0.0000000   0.0000000  -0.0000000  -0.0000000   0.0000000
    3   0.0001138  -0.0000232  -0.0000585  -0.0000048   0.0000764   0.0000512
 Max gradient component =       3.163E-04
 RMS gradient           =       1.050E-04
 Gradient time:  CPU 78.82 s  wall 13.25 s
 Geometry Optimization Parameters
   NAtoms,    NIC,     NZ,  NCons,   NDum,   NFix, NCnnct, MaxDiis
       12      78      12       0       0       0       0       0

 Cartesian Hessian Update
 Hessian updated using BFGS update


** GEOMETRY OPTIMIZATION IN DELOCALIZED INTERNAL COORDINATES **
   Searching for a Minimum

   Optimization Cycle:   5

                       Coordinates (Angstroms)
     ATOM                X               Y               Z
      1  C         0.0167463919    0.0000000000    0.0184645963
      2  C        -0.0046696576    0.0000000000    1.4125258774
      3  C         1.2057222999    0.0000000000    2.1250909317
      4  C         2.4216130317    0.0000000000    1.4171402251
      5  C         2.3948947309    0.0000000000    0.0236116388
      6  C         1.2066733467    0.0000000000   -0.6982281106
      7  F        -1.1385632352    0.0000000000   -0.6518750399
      8  Br       -1.7152473926    0.0000000000    2.2395292628
      9  I         1.1814154652    0.0000000000    4.2473382481
     10  I         4.3351640710    0.0000000000    2.3386635146
     11  F         3.5480699114    0.0000000000   -0.6538147529
     12  I         1.2066482648    0.0000000000   -2.8042963914
   Point Group: c1    Number of degrees of freedom:    30


   Energy is -23761.098270382

 Hessian updated using BFGS update

 17 Hessian modes will be used to form the next step
  Hessian Eigenvalues:
     0.120981    0.125171    0.133719    0.199074    0.235848    0.247619
     0.249816    0.284197    0.378410    0.429305    0.441354    0.463286
     0.463939    0.479137    0.550872    0.572773    0.580211

 Minimum search - taking simple RFO step
 Searching for Lamda that Minimizes Along All modes
 Value Taken    Lamda =   0.00000000
 Step Taken.  Stepsize is  0.001742

                             Maximum     Tolerance    Cnvgd?
         Gradient           0.000361      0.000300      NO
         Displacement       0.000767      0.001200     YES
         Energy change     -0.000018      0.000001      NO


 New Cartesian Coordinates Obtained by Inverse Iteration

 Displacement from previous Coordinates is:  0.003192
 ----------------------------------------------------------------
             Standard Nuclear Orientation (Angstroms)
    I     Atom           X                Y                Z
 ----------------------------------------------------------------
    1      C       0.0169659317     0.0000000000     0.0185550886
    2      C      -0.0046977815     0.0000000000     1.4127663293
    3      C       1.2057517353     0.0000000000     2.1252580623
    4      C       2.4217815266     0.0000000000     1.4172375161
    5      C       2.3947573773     0.0000000000     0.0237662123
    6      C       1.2066743291     0.0000000000    -0.6983978162
    7      F      -1.1382903357     0.0000000000    -0.6520621613
    8      Br     -1.7153745478     0.0000000000     2.2399146851
    9      I       1.1803950030     0.0000000000     4.2477452172
   10      I       4.3358719756     0.0000000000     2.3380606748
   11      F       3.5478724963     0.0000000000    -0.6539777873
   12      I       1.2067595181     0.0000000000    -2.8047160210
 ----------------------------------------------------------------
 Nuclear Repulsion Energy =        3335.37893095 hartrees
 There are      124 alpha and      124 beta electrons
 Applying Cartesian multipole field
    Component          Value
    ---------          -----
     (2,0,0)        1.00000E-11
     (0,2,0)        2.00000E-11
     (0,0,2)       -3.00000E-11
 Nucleus-field energy     =    -0.0000001514 hartrees
 Requested basis set is 6-311++G(d,p)
 There are 139 shells and 410 basis functions
 A cutoff of  1.0D-11 yielded   5827 shell pairs
 There are     56033 function pairs (     62528 Cartesian)
 Smallest overlap matrix eigenvalue = 1.11E-06

 Q-Chem warning in module stvman/mkSTV.C, line 318:

 Overlap eigenvalue is smaller than square root of threshold
 Use THRESH >= 12 to get rid of this warning

 Guess MOs from SCF MO coefficient file

 -----------------------------------------------------------------------
  General SCF calculation program by
  Eric Jon Sundstrom, Paul Horn, Yuezhi Mao, Dmitri Zuev, Alec White,
  David Stuck, Shaama M.S., Shane Yost, Joonho Lee, David Small,
  Daniel Levine, Susi Lehtola, Hugh Burton, Evgeny Epifanovsky,
  Bang C. Huynh
 -----------------------------------------------------------------------
 Exchange:     0.2000 Hartree-Fock + 0.0800 Slater + 0.7200 B88
 Correlation:  0.1900 VWN1RPA + 0.8100 LYP
 Using SG-1 standard quadrature grid
 using 6 threads for integral computing
 -------------------------------------------------------
 OpenMP Integral computing Module                
 Release: version 2.0, May 2017, Q-Chem Inc. Pleasanton 
 -------------------------------------------------------
 A restricted SCF calculation will be
 performed using DIIS
 SCF converges when DIIS error is below 1.0e-08
 ---------------------------------------
  Cycle       Energy         DIIS error
 ---------------------------------------
    1  -23761.0982701842      8.34e-06  
    2  -23761.0982707607      2.15e-06  
    3  -23761.0982706889      2.89e-06  
    4  -23761.0982708275      5.99e-07  
    5  -23761.0982708341      1.71e-07  
    6  -23761.0982708357      4.14e-08  
    7  -23761.0982708357      1.97e-08  
    8  -23761.0982708331      6.03e-09  Convergence criterion met
 ---------------------------------------
 SCF time:   CPU 135.40s  wall 25.00s 
 SCF   energy in the final basis set =   -23761.0982708331
 Total energy in the final basis set =   -23761.0982708331

 --------------------------------------------------------------

                    Orbital Energies (a.u.)
 --------------------------------------------------------------

 Alpha MOs
 -- Occupied --
**************************-482.8585-176.3259-176.3227-176.3223-165.7298
********-165.7274-165.7265-165.7262-165.7243-165.7241-165.7239-165.7237
-62.5112 -56.3320 -56.3278 -56.3275 -35.8223 -35.8191 -35.8187 -31.3159
-31.3126 -31.3123 -31.3094 -31.3090 -31.3063 -31.3058 -31.3058 -31.3055
-24.7305 -24.7299 -22.9663 -22.9648 -22.9646 -22.9630 -22.9626 -22.9616
-22.9613 -22.9612 -22.9610 -22.9600 -22.9600 -22.9569 -22.9569 -22.9564
-22.9564 -10.3159 -10.3156 -10.2775 -10.2768 -10.2684 -10.2651  -8.7201
 -6.5525  -6.5383  -6.5376  -6.3716  -6.3685  -6.3680  -4.7849  -4.7815
 -4.7811  -4.7690  -4.7682  -4.7662  -4.7655  -4.7653  -4.7648  -2.6632
 -2.6592  -2.6588  -2.6474  -2.6474  -2.0506  -2.0472  -2.0468  -2.0456
 -2.0451  -2.0426  -2.0419  -2.0419  -2.0415  -2.0314  -2.0312  -2.0287
 -2.0286  -2.0280  -2.0280  -1.2760  -1.2751  -0.9325  -0.8533  -0.8252
 -0.7736  -0.7217  -0.6956  -0.6636  -0.6440  -0.6262  -0.5850  -0.5827
 -0.5391  -0.5239  -0.5074  -0.4745  -0.4655  -0.4319  -0.4235  -0.4200
 -0.4056  -0.3789  -0.3568  -0.3466  -0.3285  -0.3025  -0.3005  -0.2927
 -0.2890  -0.2659  -0.2629  -0.2610
 -- Virtual --
 -0.1033  -0.0703  -0.0638  -0.0554  -0.0416  -0.0195  -0.0053   0.0260
  0.0290   0.0446   0.0510   0.0553   0.0680   0.0710   0.0749   0.0811
  0.0849   0.0932   0.0969   0.0970   0.1083   0.1194   0.1223   0.1257
  0.1342   0.1391   0.1488   0.1558   0.1677   0.1723   0.1767   0.1798
  0.1881   0.1941   0.2025   0.2081   0.2178   0.2203   0.2283   0.2293
  0.2353   0.2562   0.2592   0.2644   0.2775   0.2908   0.2930   0.2957
  0.3275   0.3280   0.3370   0.3420   0.3560   0.3618   0.3798   0.3859
  0.3921   0.3964   0.3987   0.4070   0.4120   0.4143   0.4179   0.4179
  0.4330   0.4360   0.4588   0.4662   0.4764   0.4805   0.4856   0.4921
  0.4921   0.5066   0.5342   0.5370   0.5435   0.5502   0.5658   0.5726
  0.5758   0.5904   0.5920   0.5955   0.6319   0.6468   0.6531   0.6715
  0.6722   0.6952   0.7052   0.7182   0.7369   0.7403   0.7511   0.7849
  0.7974   0.8367   0.8483   0.8504   0.8969   0.9317   0.9321   0.9447
  0.9672   0.9954   1.0561   1.0565   1.0568   1.0657   1.0716   1.1491
  1.1645   1.1796   1.2177   1.2475   1.2603   1.3238   1.3312   1.3397
  1.3642   1.3927   1.4123   1.4134   1.4175   1.4265   1.4416   1.4582
  1.4606   1.4691   1.4831   1.5038   1.5151   1.5395   1.5467   1.6125
  1.6279   1.7085   1.7201   1.7492   1.7643   1.8041   1.8107   1.8381
  1.8447   1.8901   2.0043   2.0147   2.0202   2.0218   2.0974   2.1266
  2.1979   2.2007   2.2162   2.2480   2.2859   2.3098   2.3419   2.4457
  2.5553   2.6757   2.6874   2.7781   2.7994   2.8120   2.8866   3.0041
  3.0204   3.0333   3.0703   3.1381   3.1646   3.3712   3.3773   3.6155
  3.7393   3.7455   3.7512   3.7519   3.8411   3.9128   3.9423   3.9547
  3.9575   3.9605   3.9619   3.9781   3.9872   3.9937   4.0188   4.0212
  4.0228   4.0376   4.0493   4.0546   4.0960   4.1041   4.1181   4.1726
  4.1744   4.2505   4.2591   4.2934   4.3169   4.3992   4.4219   4.4631
  4.5735   4.8018   4.8155   4.8520   5.9889   6.0002   6.0258   6.0612
  6.0906   6.1128   6.1420   6.1600   6.2026   6.2924   6.3070   6.4264
  6.4368   6.6592   6.7388   6.7631   7.5518   7.6721   7.7521  23.2542
 23.7689  23.7780  23.9365  23.9451  24.0389  27.8413  27.8869  27.9619
 28.3311  28.3390  28.3593  28.3894  28.3916  28.4152  28.4245  28.4394
 28.4475  28.5181  28.5242  28.5260  28.5346  28.5405  28.5503  28.5513
 28.5540  28.5661  28.5962  28.6191  28.6328  28.6919  28.7334  28.7634
 47.9797  66.7638  66.7713 127.8744 127.8798 127.8958 127.9207 127.9408
127.9470 127.9619 127.9700 127.9951 151.6398 151.6784 151.7454 289.7477
289.8680 289.97371020.79111901.80201901.84251901.9124
 --------------------------------------------------------------

          Ground-State Mulliken Net Atomic Charges

     Atom                 Charge (a.u.)
  ----------------------------------------
      1 C                    -2.035798
      2 C                     1.421392
      3 C                    -0.947272
      4 C                     1.295874
      5 C                    -1.942403
      6 C                     2.221587
      7 F                    -0.067688
      8 Br                   -0.136741
      9 I                     0.105222
     10 I                     0.084317
     11 F                    -0.076553
     12 I                     0.078062
  ----------------------------------------
  Sum of atomic charges =     0.000000

 -----------------------------------------------------------------
                    Cartesian Multipole Moments
 -----------------------------------------------------------------
    Charge (ESU x 10^10)
                -0.0000
    Dipole Moment (Debye)
         X       0.2681      Y       0.0000      Z       0.6470
       Tot       0.7003
    Quadrupole Moments (Debye-Ang)
        XX    -146.9243     XY       0.0000     YY    -147.9361
        XZ       2.0331     YZ       0.0000     ZZ    -137.1686
    Octopole Moments (Debye-Ang^2)
       XXX    -625.1432    XXY       0.0000    XYY    -213.8546
       YYY       0.0000    XXZ    -133.9741    XYZ       0.0000
       YYZ    -169.2873    XZZ    -195.7478    YZZ      -0.0000
       ZZZ    -477.8540
    Hexadecapole Moments (Debye-Ang^3)
      XXXX   -4857.1778   XXXY       0.0000   XXYY    -890.7576
      XYYY       0.0000   YYYY    -189.0658   XXXZ    -699.7189
      XXYZ       0.0000   XYYZ    -290.4038   YYYZ      -0.0000
      XXZZ   -1815.5018   XYZZ      -0.0000   YYZZ   -1117.2967
      XZZZ    -816.4435   YZZZ      -0.0000   ZZZZ   -5878.3242
 -----------------------------------------------------------------
 Calculating analytic gradient of the SCF energy
 Gradient of SCF Energy
            1           2           3           4           5           6
    1  -0.0001201   0.0000448   0.0000405  -0.0000414   0.0000604   0.0000304
    2   0.0000000  -0.0000000  -0.0000000  -0.0000000   0.0000000  -0.0000000
    3  -0.0000310  -0.0000508   0.0000661   0.0000228  -0.0001465   0.0001013
            7           8           9          10          11          12
    1   0.0000591  -0.0000227   0.0000300   0.0000391  -0.0000866  -0.0000336
    2  -0.0000000  -0.0000000   0.0000000   0.0000000   0.0000000  -0.0000000
    3   0.0000419   0.0000526   0.0000068  -0.0000325   0.0000174  -0.0000482
 Max gradient component =       1.465E-04
 RMS gradient           =       4.939E-05
 Gradient time:  CPU 79.02 s  wall 13.30 s
 Geometry Optimization Parameters
   NAtoms,    NIC,     NZ,  NCons,   NDum,   NFix, NCnnct, MaxDiis
       12      78      12       0       0       0       0       0

 Cartesian Hessian Update
 Hessian updated using BFGS update


** GEOMETRY OPTIMIZATION IN DELOCALIZED INTERNAL COORDINATES **
   Searching for a Minimum

   Optimization Cycle:   6

                       Coordinates (Angstroms)
     ATOM                X               Y               Z
      1  C         0.0169659317    0.0000000000    0.0185550886
      2  C        -0.0046977815    0.0000000000    1.4127663293
      3  C         1.2057517353    0.0000000000    2.1252580623
      4  C         2.4217815266    0.0000000000    1.4172375161
      5  C         2.3947573773    0.0000000000    0.0237662123
      6  C         1.2066743291    0.0000000000   -0.6983978162
      7  F        -1.1382903357    0.0000000000   -0.6520621613
      8  Br       -1.7153745478    0.0000000000    2.2399146851
      9  I         1.1803950030    0.0000000000    4.2477452172
     10  I         4.3358719756    0.0000000000    2.3380606748
     11  F         3.5478724963    0.0000000000   -0.6539777873
     12  I         1.2067595181    0.0000000000   -2.8047160210
   Point Group: c1    Number of degrees of freedom:    30


   Energy is -23761.098270833

 Hessian updated using BFGS update

 18 Hessian modes will be used to form the next step
  Hessian Eigenvalues:
     0.122621    0.125266    0.138121    0.192700    0.210220    0.249515
     0.249887    0.260928    0.284883    0.395901    0.436860    0.443522
     0.451361    0.474699    0.480991    0.533390    0.572656    0.585239

 Minimum search - taking simple RFO step
 Searching for Lamda that Minimizes Along All modes
 Value Taken    Lamda =   0.00000000
 Step Taken.  Stepsize is  0.000699

                             Maximum     Tolerance    Cnvgd?
         Gradient           0.000115      0.000300     YES
         Displacement       0.000578      0.001200     YES
         Energy change     -0.000000      0.000001     YES


                       Distance Matrix (Angstroms)
             C (  1)   C (  2)   C (  3)   C (  4)   C (  5)   C (  6)
   C (  2)  1.394380
   C (  3)  2.418969  1.404576
   C (  4)  2.781987  2.426483  1.407132
   C (  5)  2.377797  2.772491  2.414540  1.393733
   C (  6)  1.389038  2.434017  2.823656  2.439754  1.390346
   F (  7)  1.335794  2.355536  3.634287  4.117780  3.597106  2.345422
   Br(  8)  2.816992  1.900155  2.923376  4.218158  4.669529  4.143917
   I (  9)  4.386299  3.072711  2.122639  3.090763  4.395074  4.946213
   I ( 10)  4.902352  4.438098  3.137346  2.124066  3.020577  4.360270
   F ( 11)  3.594385  4.110011  3.634513  2.357544  1.337539  2.341620
   I ( 12)  3.063734  4.388028  4.929974  4.393310  3.067841  2.106318
             F (  7)   Br(  8)   I (  9)   I ( 10)   F ( 11)
   Br(  8)  2.948992
   I (  9)  5.420739  3.523757
   I ( 10)  6.237571  6.052042  3.688351
   F ( 11)  4.686163  6.006362  5.443513  3.094065
   I ( 12)  3.183265  5.829851  7.052511  6.019925  3.179070

 Final energy is   -23761.098270833088     


 ******************************
 **  OPTIMIZATION CONVERGED  **
 ******************************

                       Coordinates (Angstroms)
     ATOM                X               Y               Z
      1  C         0.0169659317    0.0000000000    0.0185550886
      2  C        -0.0046977815    0.0000000000    1.4127663293
      3  C         1.2057517353    0.0000000000    2.1252580623
      4  C         2.4217815266    0.0000000000    1.4172375161
      5  C         2.3947573773    0.0000000000    0.0237662123
      6  C         1.2066743291    0.0000000000   -0.6983978162
      7  F        -1.1382903357    0.0000000000   -0.6520621613
      8  Br       -1.7153745478    0.0000000000    2.2399146851
      9  I         1.1803950030    0.0000000000    4.2477452172
     10  I         4.3358719756    0.0000000000    2.3380606748
     11  F         3.5478724963    0.0000000000   -0.6539777873
     12  I         1.2067595181    0.0000000000   -2.8047160210

Z-matrix Print:
$molecule
0 1
I 
C  1 2.122639
C  2 1.404576 1 119.797347
C  3 1.394380 2 119.591601 1 -180.000000 0
F  4 1.335794 3 119.244622 2 -180.000000 0
C  4 1.389038 3 121.964599 2 -0.000000 0
C  6 1.390346 4 117.632715 3 -0.000000 0
F  7 1.337539 6 118.262200 4 -180.000000 0
C  7 1.393733 6 122.403915 4 -0.000000 0
Br 3 1.900155 2 123.713442 1 -0.000000 0
I  6 2.106318 4 121.076708 3 -180.000000 0
I  9 2.124066 7 116.802116 6 -180.000000 0
$end


 --------------------------------------------------------------

                    Orbital Energies (a.u.)
 --------------------------------------------------------------

 Alpha MOs
 -- Occupied --
**************************-482.8585-176.3259-176.3227-176.3223-165.7298
********-165.7274-165.7265-165.7262-165.7243-165.7241-165.7239-165.7237
-62.5112 -56.3320 -56.3278 -56.3275 -35.8223 -35.8191 -35.8187 -31.3159
-31.3126 -31.3123 -31.3094 -31.3090 -31.3063 -31.3058 -31.3058 -31.3055
-24.7305 -24.7299 -22.9663 -22.9648 -22.9646 -22.9630 -22.9626 -22.9616
-22.9613 -22.9612 -22.9610 -22.9600 -22.9600 -22.9569 -22.9569 -22.9564
-22.9564 -10.3159 -10.3156 -10.2775 -10.2768 -10.2684 -10.2651  -8.7201
 -6.5525  -6.5383  -6.5376  -6.3716  -6.3685  -6.3680  -4.7849  -4.7815
 -4.7811  -4.7690  -4.7682  -4.7662  -4.7655  -4.7653  -4.7648  -2.6632
 -2.6592  -2.6588  -2.6474  -2.6474  -2.0506  -2.0472  -2.0468  -2.0456
 -2.0451  -2.0426  -2.0419  -2.0419  -2.0415  -2.0314  -2.0312  -2.0287
 -2.0286  -2.0280  -2.0280  -1.2760  -1.2751  -0.9325  -0.8533  -0.8252
 -0.7736  -0.7217  -0.6956  -0.6636  -0.6440  -0.6262  -0.5850  -0.5827
 -0.5391  -0.5239  -0.5074  -0.4745  -0.4655  -0.4319  -0.4235  -0.4200
 -0.4056  -0.3789  -0.3568  -0.3466  -0.3285  -0.3025  -0.3005  -0.2927
 -0.2890  -0.2659  -0.2629  -0.2610
 -- Virtual --
 -0.1033  -0.0703  -0.0638  -0.0554  -0.0416  -0.0195  -0.0053   0.0260
  0.0290   0.0446   0.0510   0.0553   0.0680   0.0710   0.0749   0.0811
  0.0849   0.0932   0.0969   0.0970   0.1083   0.1194   0.1223   0.1257
  0.1342   0.1391   0.1488   0.1558   0.1677   0.1723   0.1767   0.1798
  0.1881   0.1941   0.2025   0.2081   0.2178   0.2203   0.2283   0.2293
  0.2353   0.2562   0.2592   0.2644   0.2775   0.2908   0.2930   0.2957
  0.3275   0.3280   0.3370   0.3420   0.3560   0.3618   0.3798   0.3859
  0.3921   0.3964   0.3987   0.4070   0.4120   0.4143   0.4179   0.4179
  0.4330   0.4360   0.4588   0.4662   0.4764   0.4805   0.4856   0.4921
  0.4921   0.5066   0.5342   0.5370   0.5435   0.5502   0.5658   0.5726
  0.5758   0.5904   0.5920   0.5955   0.6319   0.6468   0.6531   0.6715
  0.6722   0.6952   0.7052   0.7182   0.7369   0.7403   0.7511   0.7849
  0.7974   0.8367   0.8483   0.8504   0.8969   0.9317   0.9321   0.9447
  0.9672   0.9954   1.0561   1.0565   1.0568   1.0657   1.0716   1.1491
  1.1645   1.1796   1.2177   1.2475   1.2603   1.3238   1.3312   1.3397
  1.3642   1.3927   1.4123   1.4134   1.4175   1.4265   1.4416   1.4582
  1.4606   1.4691   1.4831   1.5038   1.5151   1.5395   1.5467   1.6125
  1.6279   1.7085   1.7201   1.7492   1.7643   1.8041   1.8107   1.8381
  1.8447   1.8901   2.0043   2.0147   2.0202   2.0218   2.0974   2.1266
  2.1979   2.2007   2.2162   2.2480   2.2859   2.3098   2.3419   2.4457
  2.5553   2.6757   2.6874   2.7781   2.7994   2.8120   2.8866   3.0041
  3.0204   3.0333   3.0703   3.1381   3.1646   3.3712   3.3773   3.6155
  3.7393   3.7455   3.7512   3.7519   3.8411   3.9128   3.9423   3.9547
  3.9575   3.9605   3.9619   3.9781   3.9872   3.9937   4.0188   4.0212
  4.0228   4.0376   4.0493   4.0546   4.0960   4.1041   4.1181   4.1726
  4.1744   4.2505   4.2591   4.2934   4.3169   4.3992   4.4219   4.4631
  4.5735   4.8018   4.8155   4.8520   5.9889   6.0002   6.0258   6.0612
  6.0906   6.1128   6.1420   6.1600   6.2026   6.2924   6.3070   6.4264
  6.4368   6.6592   6.7388   6.7631   7.5518   7.6721   7.7521  23.2542
 23.7689  23.7780  23.9365  23.9451  24.0389  27.8413  27.8869  27.9619
 28.3311  28.3390  28.3593  28.3894  28.3916  28.4152  28.4245  28.4394
 28.4475  28.5181  28.5242  28.5260  28.5346  28.5405  28.5503  28.5513
 28.5540  28.5661  28.5962  28.6191  28.6328  28.6919  28.7334  28.7634
 47.9797  66.7638  66.7713 127.8744 127.8798 127.8958 127.9207 127.9408
127.9470 127.9619 127.9700 127.9951 151.6398 151.6784 151.7454 289.7477
289.8680 289.97371020.79111901.80201901.84251901.9124
 --------------------------------------------------------------

          Ground-State Mulliken Net Atomic Charges

     Atom                 Charge (a.u.)
  ----------------------------------------
      1 C                    -2.035798
      2 C                     1.421392
      3 C                    -0.947272
      4 C                     1.295874
      5 C                    -1.942403
      6 C                     2.221587
      7 F                    -0.067688
      8 Br                   -0.136741
      9 I                     0.105222
     10 I                     0.084317
     11 F                    -0.076553
     12 I                     0.078062
  ----------------------------------------
  Sum of atomic charges =     0.000000

 -----------------------------------------------------------------
                    Cartesian Multipole Moments
 -----------------------------------------------------------------
    Charge (ESU x 10^10)
                -0.0000
    Dipole Moment (Debye)
         X       0.2681      Y       0.0000      Z       0.6470
       Tot       0.7003
    Quadrupole Moments (Debye-Ang)
        XX    -146.9243     XY       0.0000     YY    -147.9361
        XZ       2.0331     YZ       0.0000     ZZ    -137.1686
    Octopole Moments (Debye-Ang^2)
       XXX    -625.1432    XXY       0.0000    XYY    -213.8546
       YYY       0.0000    XXZ    -133.9741    XYZ       0.0000
       YYZ    -169.2873    XZZ    -195.7478    YZZ      -0.0000
       ZZZ    -477.8540
    Hexadecapole Moments (Debye-Ang^3)
      XXXX   -4857.1778   XXXY       0.0000   XXYY    -890.7576
      XYYY       0.0000   YYYY    -189.0658   XXXZ    -699.7189
      XXYZ       0.0000   XYYZ    -290.4038   YYYZ      -0.0000
      XXZZ   -1815.5018   XYZZ      -0.0000   YYZZ   -1117.2967
      XZZZ    -816.4435   YZZZ      -0.0000   ZZZZ   -5878.3242
 -----------------------------------------------------------------
Archival summary:
1\1\february\OPT\ProcedureUnspecified\BasisUnspecified\3r126\taweetha\MonDec211:57:412019MonDec211:57:412019\0\\#,OPT,ProcedureUnspecified,BasisUnspecified,\\0,1\I\C,1,2.12264\C,2,1.40458,1,119.797\C,3,1.39438,2,119.592,1,-180,0\F,4,1.33579,3,119.245,2,-180,0\C,4,1.38904,3,121.965,2,-0,0\C,6,1.39035,4,117.633,3,-0,0\F,7,1.33754,6,118.262,4,-180,0\C,7,1.39373,6,122.404,4,-0,0\Br,3,1.90016,2,123.713,1,-0,0\I,6,2.10632,4,121.077,3,-180,0\I,9,2.12407,7,116.802,6,-180,0\\\@

 Total job time:  294.26s(wall), 1622.89s(cpu) 
 Mon Dec  2 11:57:41 2019

        *************************************************************
        *                                                           *
        *  Thank you very much for using Q-Chem.  Have a nice day.  *
        *                                                           *
        *************************************************************


 
User input: 2 of 2 
 
                  Welcome to Q-Chem
     A Quantum Leap Into The Future Of Chemistry


 Q-Chem 5.2 (devel), Q-Chem, Inc., Pleasanton, CA (2019)

 Yihan Shao,  Zhengting Gan,  E. Epifanovsky,  A. T. B. Gilbert,  M. Wormit,  
 J. Kussmann,  A. W. Lange,  A. Behn,  Jia Deng,  Xintian Feng,  D. Ghosh,  
 M. Goldey,  P. R. Horn,  L. D. Jacobson,  I. Kaliman,  T. Kus,  A. Landau,  
 Jie Liu,  E. I. Proynov,  R. M. Richard,  R. P. Steele,  E. J. Sundstrom,  
 H. L. Woodcock III,  P. M. Zimmerman,  D. Zuev,  B. Albrecht,  E. Alguire,  
 S. A. Baeppler,  D. Barton,  Z. Benda,  Y. A. Bernard,  E. J. Berquist,  
 K. B. Bravaya,  H. Burton,  D. Casanova,  Chun-Min Chang,  Yunqing Chen,  
 A. Chien,  K. D. Closser,  M. P. Coons,  S. Coriani,  S. Dasgupta,  
 A. L. Dempwolff,  M. Diedenhofen,  Hainam Do,  R. G. Edgar,  Po-Tung Fang,  
 S. Faraji,  S. Fatehi,  Qingguo Feng,  K. D. Fenk,  J. Fosso-Tande,  
 J. Gayvert,  Qinghui Ge,  A. Ghysels,  G. Gidofalvi,  J. Gomes,  
 J. Gonthier,  A. Gunina,  D. Hait,  M. W. D. Hanson-Heine,  
 P. H. P. Harbach,  A. W. Hauser,  M. F. Herbst,  J. E. Herr,  
 E. G. Hohenstein,  Z. C. Holden,  Kerwin Hui,  B. C. Huynh,  T.-C. Jagau,  
 Hyunjun Ji,  B. Kaduk,  K. Khistyaev,  Jaehoon Kim,  P. Klunzinger,  K. Koh,  
 D. Kosenkov,  L. Koulias,  T. Kowalczyk,  C. M. Krauter,  A. Kunitsa,  
 Ka Un Lao,  A. Laurent,  K. V. Lawler,  Joonho Lee,  D. Lefrancois,  
 S. Lehtola,  D. S. Levine,  Yi-Pei Li,  You-Sheng Lin,  Fenglai Liu,  
 E. Livshits,  A. Luenser,  P. Manohar,  E. Mansoor,  S. F. Manzer,  
 Shan-Ping Mao,  Yuezhi Mao,  N. Mardirossian,  A. V. Marenich,  
 T. Markovich,  L. A. Martinez-Martinez,  S. A. Maurer,  N. J. Mayhall,  
 S. C. McKenzie,  J.-M. Mewes,  P. Morgante,  A. F. Morrison,  
 J. W. Mullinax,  K. Nanda,  T. S. Nguyen-Beck,  R. Olivares-Amaya,  
 J. A. Parkhill,  Zheng Pei,  T. M. Perrine,  F. Plasser,  P. Pokhilko,  
 S. Prager,  A. Prociuk,  E. Ramos,  D. R. Rehn,  F. Rob,  M. Scheurer,  
 M. Schneider,  N. Sergueev,  S. M. Sharada,  S. Sharma,  D. W. Small,  
 T. Stauch,  T. Stein,  Yu-Chuan Su,  A. J. W. Thom,  A. Tkatchenko,  
 T. Tsuchimochi,  N. M. Tubman,  L. Vogt,  M. L. Vidal,  O. Vydrov,  
 M. A. Watson,  J. Wenzel,  M. de Wergifosse,  T. A. Wesolowski,  A. White,  
 J. Witte,  A. Yamada,  Jun Yang,  K. Yao,  S. Yeganeh,  S. R. Yost,  
 Zhi-Qiang You,  A. Zech,  Igor Ying Zhang,  Xing Zhang,  Yan Zhao,  
 Ying Zhu,  B. R. Brooks,  G. K. L. Chan,  C. J. Cramer,  M. S. Gordon,  
 W. J. Hehre,  A. Klamt,  M. W. Schmidt,  C. D. Sherrill,  D. G. Truhlar,  
 A. Aspuru-Guzik,  R. Baer,  A. T. Bell,  N. A. Besley,  Jeng-Da Chai,  
 A. E. DePrince, III,  R. A. DiStasio Jr.,  A. Dreuw,  B. D. Dunietz,  
 T. R. Furlani,  Chao-Ping Hsu,  Yousung Jung,  Jing Kong,  D. S. Lambrecht,  
 WanZhen Liang,  C. Ochsenfeld,  V. A. Rassolov,  L. V. Slipchenko,  
 J. E. Subotnik,  T. Van Voorhis,  J. M. Herbert,  A. I. Krylov,  
 P. M. W. Gill,  M. Head-Gordon

 Contributors to earlier versions of Q-Chem not listed above: 
 R. D. Adamson,  B. Austin,  J. Baker,  G. J. O. Beran,  K. Brandhorst,  
 S. T. Brown,  E. F. C. Byrd,  A. K. Chakraborty,  C.-L. Cheng,  
 Siu Hung Chien,  D. M. Chipman,  D. L. Crittenden,  H. Dachsel,  
 R. J. Doerksen,  A. D. Dutoi,  L. Fusti-Molnar,  W. A. Goddard III,  
 A. Golubeva-Zadorozhnaya,  S. R. Gwaltney,  G. Hawkins,  A. Heyden,  
 S. Hirata,  G. Kedziora,  F. J. Keil,  C. Kelley,  Jihan Kim,  R. A. King,  
 R. Z. Khaliullin,  P. P. Korambath,  W. Kurlancheek,  A. M. Lee,  M. S. Lee,  
 S. V. Levchenko,  Ching Yeh Lin,  D. Liotard,  R. C. Lochan,  I. Lotan,  
 P. E. Maslen,  N. Nair,  D. P. O'Neill,  D. Neuhauser,  E. Neuscamman,  
 C. M. Oana,  R. Olson,  B. Peters,  R. Peverati,  P. A. Pieniazek,  
 Y. M. Rhee,  J. Ritchie,  M. A. Rohrdanz,  E. Rosta,  N. J. Russ,  
 H. F. Schaefer III,  N. E. Schultz,  N. Shenvi,  A. C. Simmonett,  A. Sodt,  
 D. Stuck,  K. S. Thanthiriwatte,  V. Vanovschi,  Tao Wang,  A. Warshel,  
 C. F. Williams,  Q. Wu,  X. Xu,  W. Zhang

 Please cite Q-Chem as follows:
 Y. Shao et al., Mol. Phys. 113, 184-215 (2015)
 DOI: 10.1080/00268976.2014.952696

 Q-Chem 5.2.1 for Intel X86 EM64T Linux

 Parts of Q-Chem use Armadillo 8.300.2 (Tropical Shenanigans).
 http://arma.sourceforge.net/

 Q-Chem begins on Mon Dec  2 11:57:41 2019  

Host: 
0

     Scratch files written to /scratch/taweetham/qchem3497//
NAlpha2: 248
NElect   248
Mult     1
The previous job contains 0 fragments, simply inherited here

Checking the input file for inconsistencies... 	...done.

--------------------------------------------------------------
User input:
--------------------------------------------------------------

$MOLECULE
READ
$END

$REM
   JOB_TYPE 	FREQUENCY
   BASIS 	6-311++G**
   METHOD	B3LYP	
$END


--------------------------------------------------------------
 ----------------------------------------------------------------
             Standard Nuclear Orientation (Angstroms)
    I     Atom           X                Y                Z
 ----------------------------------------------------------------
    1      C       1.3335660697     1.2833605778    -0.0000000000
    2      C      -0.0469403798     1.4795651729    -0.0000000000
    3      C      -0.9054998645     0.3679410847     0.0000000000
    4      C      -0.3554437321    -0.9272267803     0.0000000000
    5      C       1.0304297952    -1.0750345786    -0.0000000000
    6      C       1.8957825413     0.0131872914    -0.0000000000
    7      F       2.1436647664     2.3454738678    -0.0000000000
    8      Br     -0.6531999897     3.2804090547    -0.0000000000
    9      I      -3.0080787117     0.6590714301     0.0000000000
   10      I      -1.5088672199    -2.7108387881     0.0000000000
   11      F       1.5583320148    -2.3039896848    -0.0000000000
   12      I       3.9854867245    -0.2508445509    -0.0000000000
 ----------------------------------------------------------------
 Molecular Point Group                 Cs    NOp =  2
 Largest Abelian Subgroup              Cs    NOp =  2
 Nuclear Repulsion Energy =        3335.37893095 hartrees
 There are      124 alpha and      124 beta electrons
 Requested basis set is 6-311++G(d,p)
 There are 139 shells and 410 basis functions

 Total QAlloc Memory Limit   2000 MB
 Mega-Array Size       188 MB
 MEM_STATIC part       192 MB

                       Distance Matrix (Angstroms)
             C (  1)   C (  2)   C (  3)   C (  4)   C (  5)   C (  6)
   C (  2)  1.394380
   C (  3)  2.418969  1.404576
   C (  4)  2.781987  2.426483  1.407132
   C (  5)  2.377797  2.772491  2.414540  1.393733
   C (  6)  1.389038  2.434017  2.823656  2.439754  1.390346
   F (  7)  1.335794  2.355536  3.634287  4.117780  3.597106  2.345422
   Br(  8)  2.816992  1.900155  2.923376  4.218158  4.669529  4.143917
   I (  9)  4.386299  3.072711  2.122639  3.090763  4.395074  4.946213
   I ( 10)  4.902352  4.438098  3.137346  2.124066  3.020577  4.360270
   F ( 11)  3.594385  4.110011  3.634513  2.357544  1.337539  2.341620
   I ( 12)  3.063734  4.388028  4.929974  4.393310  3.067841  2.106318
             F (  7)   Br(  8)   I (  9)   I ( 10)   F ( 11)
   Br(  8)  2.948992
   I (  9)  5.420739  3.523757
   I ( 10)  6.237571  6.052042  3.688351
   F ( 11)  4.686163  6.006362  5.443513  3.094065
   I ( 12)  3.183265  5.829851  7.052511  6.019925  3.179070

 A cutoff of  1.0D-11 yielded   5827 shell pairs
 There are     56033 function pairs (     62528 Cartesian)
 Smallest overlap matrix eigenvalue = 1.11E-06

 Q-Chem warning in module stvman/mkSTV.C, line 318:

 Overlap eigenvalue is smaller than square root of threshold
 Use THRESH >= 12 to get rid of this warning

 Guess from superposition of atomic densities
 Warning:  Energy on first SCF cycle will be non-variational
 SAD guess density has 248.000000 electrons

 -----------------------------------------------------------------------
  General SCF calculation program by
  Eric Jon Sundstrom, Paul Horn, Yuezhi Mao, Dmitri Zuev, Alec White,
  David Stuck, Shaama M.S., Shane Yost, Joonho Lee, David Small,
  Daniel Levine, Susi Lehtola, Hugh Burton, Evgeny Epifanovsky,
  Bang C. Huynh
 -----------------------------------------------------------------------
 Exchange:     0.2000 Hartree-Fock + 0.0800 Slater + 0.7200 B88
 Correlation:  0.1900 VWN1RPA + 0.8100 LYP
 Using SG-1 standard quadrature grid
 using 6 threads for integral computing
 -------------------------------------------------------
 OpenMP Integral computing Module                
 Release: version 2.0, May 2017, Q-Chem Inc. Pleasanton 
 -------------------------------------------------------
 A restricted SCF calculation will be
 performed using DIIS
 SCF converges when DIIS error is below 1.0e-08
 ---------------------------------------
  Cycle       Energy         DIIS error
 ---------------------------------------
    1  -23763.3475492808      2.84e-02  
    2  -23761.0414094674      2.05e-03  
    3  -23760.9831475403      2.56e-03  
    4  -23761.0816462254      8.19e-04  
    5  -23761.0965393436      2.67e-04  
    6  -23761.0976670188      8.05e-05  
    7  -23761.0977819081      3.38e-05  
    8  -23761.0978049577      1.03e-05  
    9  -23761.0978067500      1.66e-06  
   10  -23761.0978067835      6.77e-07  
   11  -23761.0978067905      3.71e-07  
   12  -23761.0978067927      8.63e-08  
   13  -23761.0978067912      3.95e-08  
   14  -23761.0978067936      5.99e-09  Convergence criterion met
 ---------------------------------------
 SCF time:   CPU 246.57s  wall 45.00s 
 SCF   energy in the final basis set =   -23761.0978067936
 Total energy in the final basis set =   -23761.0978067936

 --------------------------------------------------------------
             Orbital Energies (a.u.) and Symmetries
 --------------------------------------------------------------

 Alpha MOs, Restricted
 -- Occupied --                  
*******-1165.89-1165.89 -482.86 -176.33 -176.32 -176.32 -165.73
  1 A'    2 A'    3 A'    4 A'    5 A'    6 A'    7 A'    8 A'                 
-165.73 -165.73 -165.73 -165.73 -165.72 -165.72 -165.72 -165.72
  1 A"    9 A'   10 A'   11 A'    2 A"   12 A'    3 A"   13 A'                 
-62.511 -56.332 -56.328 -56.327 -35.822 -35.819 -35.819 -31.316
 14 A'   15 A'    4 A"   16 A'   17 A'   18 A'   19 A'   20 A'                 
-31.313 -31.312 -31.309 -31.309 -31.306 -31.306 -31.306 -31.305
 21 A'   22 A'    5 A"   23 A'    6 A"   24 A'    7 A"   25 A'                 
-24.730 -24.730 -22.966 -22.965 -22.965 -22.963 -22.963 -22.962
 26 A'   27 A'   28 A'    8 A"   29 A'   30 A'   31 A'    9 A"                 
-22.961 -22.961 -22.961 -22.960 -22.960 -22.957 -22.957 -22.956
 32 A'   10 A"   33 A'   34 A'   11 A"   35 A'   12 A"   36 A'                 
-22.956 -10.316 -10.316 -10.278 -10.277 -10.268 -10.265  -8.720
 13 A"   37 A'   38 A'   39 A'   40 A'   41 A'   42 A'   43 A'                 
 -6.553  -6.538  -6.538  -6.372  -6.369  -6.368  -4.785  -4.782
 44 A'   14 A"   45 A'   46 A'   47 A'   48 A'   49 A'   50 A'                 
 -4.781  -4.769  -4.768  -4.766  -4.765  -4.765  -4.765  -2.663
 51 A'   15 A"   52 A'   16 A"   17 A"   53 A'   54 A'   55 A'                 
 -2.659  -2.659  -2.647  -2.647  -2.051  -2.047  -2.047  -2.046
 18 A"   56 A'   19 A"   57 A'   58 A'   59 A'   60 A'   20 A"                 
 -2.045  -2.043  -2.042  -2.042  -2.042  -2.031  -2.031  -2.029
 61 A'   21 A"   22 A"   62 A'   63 A'   64 A'   23 A"   65 A'                 
 -2.029  -2.028  -2.028  -1.276  -1.275  -0.933  -0.853  -0.825
 24 A"   66 A'   25 A"   67 A'   68 A'   69 A'   70 A'   71 A'                 
 -0.774  -0.722  -0.696  -0.664  -0.644  -0.626  -0.585  -0.583
 72 A'   73 A'   74 A'   75 A'   76 A'   77 A'   78 A'   79 A'                 
 -0.539  -0.524  -0.507  -0.474  -0.465  -0.432  -0.424  -0.420
 80 A'   26 A"   27 A"   81 A'   82 A'   83 A'   28 A"   84 A'                 
 -0.406  -0.379  -0.357  -0.347  -0.329  -0.303  -0.300  -0.293
 85 A'   86 A'   29 A"   30 A"   87 A'   88 A'   31 A"   32 A"                 
 -0.289  -0.266  -0.263  -0.261
 89 A'   33 A"   90 A'   34 A"                                                 
 -- Virtual --                   
 -0.103  -0.070  -0.064  -0.055  -0.042  -0.020  -0.005   0.026
 91 A'   35 A"   92 A'   36 A"   93 A'   94 A'   95 A'   96 A'                 
  0.029   0.045   0.051   0.055   0.068   0.071   0.075   0.081
 97 A'   37 A"   98 A'   99 A'   38 A"  100 A'  101 A'  102 A'                 
  0.085   0.093   0.097   0.097   0.108   0.119   0.122   0.126
 39 A"   40 A"   41 A"  103 A'  104 A'  105 A'  106 A'   42 A"                 
  0.134   0.139   0.149   0.156   0.168   0.172   0.177   0.180
107 A'   43 A"  108 A'  109 A'  110 A'  111 A'  112 A'   44 A"                 
  0.188   0.194   0.203   0.208   0.218   0.220   0.228   0.229
113 A'  114 A'  115 A'  116 A'  117 A'  118 A'  119 A'   45 A"                 
  0.235   0.256   0.259   0.265   0.278   0.291   0.293   0.296
 46 A"  120 A'   47 A"  121 A'  122 A'  123 A'   48 A"  124 A'                 
  0.328   0.328   0.337   0.342   0.356   0.362   0.380   0.386
 49 A"  125 A'  126 A'  127 A'  128 A'  129 A'  130 A'   50 A"                 
  0.392   0.396   0.398   0.407   0.412   0.414   0.418   0.418
131 A'   51 A"  132 A'  133 A'   52 A"  134 A'  135 A'   53 A"                 
  0.433   0.436   0.459   0.467   0.476   0.481   0.485   0.492
 54 A"  136 A'   55 A"  137 A'   56 A"  138 A'  139 A'  140 A'                 
  0.492   0.507   0.534   0.537   0.544   0.550   0.566   0.573
 57 A"  141 A'   58 A"  142 A'  143 A'   59 A"  144 A'   60 A"                 
  0.576   0.590   0.592   0.596   0.632   0.647   0.653   0.672
145 A'   61 A"  146 A'  147 A'  148 A'  149 A'   62 A"  150 A'                 
  0.672   0.695   0.705   0.718   0.737   0.740   0.751   0.785
 63 A"  151 A'  152 A'  153 A'  154 A'  155 A'  156 A'  157 A'                 
  0.797   0.837   0.848   0.850   0.897   0.932   0.932   0.945
158 A'  159 A'   64 A"  160 A'  161 A'   65 A"  162 A'  163 A'                 
  0.967   0.995   1.056   1.056   1.057   1.066   1.072   1.149
164 A'  165 A'   66 A"  166 A'  167 A'  168 A'  169 A'   67 A"                 
  1.164   1.180   1.218   1.248   1.260   1.324   1.331   1.340
 68 A"   69 A"   70 A"  170 A'  171 A'   71 A"  172 A'   72 A"                 
  1.364   1.394   1.412   1.413   1.417   1.426   1.442   1.460
 73 A"  173 A'  174 A'   74 A"   75 A"  175 A'  176 A'  177 A'                 
  1.461   1.470   1.483   1.504   1.515   1.540   1.547   1.613
178 A'  179 A'  180 A'  181 A'  182 A'  183 A'  184 A'  185 A'                 
  1.628   1.709   1.720   1.749   1.764   1.804   1.811   1.838
186 A'   76 A"   77 A"  187 A'  188 A'  189 A'  190 A'   78 A"                 
  1.845   1.890   2.004   2.015   2.021   2.022   2.097   2.126
 79 A"   80 A"  191 A'  192 A'   81 A"  193 A'  194 A'  195 A'                 
  2.198   2.201   2.216   2.248   2.286   2.310   2.342   2.446
196 A'  197 A'  198 A'   82 A"  199 A'  200 A'  201 A'  202 A'                 
  2.555   2.676   2.687   2.778   2.799   2.812   2.887   3.004
 83 A"   84 A"   85 A"  203 A'   86 A"   87 A"  204 A'  205 A'                 
  3.021   3.033   3.070   3.138   3.165   3.371   3.377   3.616
206 A'   88 A"  207 A'  208 A'  209 A'  210 A'  211 A'  212 A'                 
  3.739   3.746   3.751   3.752   3.841   3.913   3.942   3.955
213 A'  214 A'   89 A"   90 A"  215 A'  216 A'   91 A"   92 A"                 
  3.957   3.960   3.962   3.979   3.987   3.994   4.019   4.022
 93 A"   94 A"   95 A"  217 A'   96 A"   97 A"  218 A'  219 A'                 
  4.023   4.037   4.049   4.055   4.096   4.104   4.118   4.172
 98 A"   99 A"  220 A'  221 A'  100 A"  222 A'  223 A'  224 A'                 
  4.175   4.251   4.259   4.294   4.317   4.399   4.422   4.463
225 A'  226 A'  227 A'  228 A'  229 A'  230 A'  231 A'  232 A'                 
  4.573   4.802   4.816   4.852   5.989   6.000   6.026   6.061
233 A'  234 A'  235 A'  236 A'  101 A"  102 A"  103 A"  237 A'                 
  6.090   6.113   6.142   6.160   6.203   6.292   6.307   6.426
238 A'  239 A'  240 A'  241 A'  242 A'  104 A"  105 A"  243 A'                 
  6.437   6.659   6.739   6.763   7.552   7.671   7.752  23.254
244 A'  245 A'  246 A'  247 A'  106 A"  248 A'  249 A'  250 A'                 
 23.769  23.778  23.937  23.945  24.039  27.841  27.887  27.962
251 A'  252 A'  253 A'  254 A'  255 A'  256 A'  257 A'  258 A'                 
 28.331  28.339  28.359  28.390  28.392  28.415  28.425  28.439
107 A"  108 A"  109 A"  259 A'  260 A'  261 A'  262 A'  263 A'                 
 28.448  28.518  28.524  28.526  28.535  28.540  28.550  28.551
264 A'  110 A"  111 A"  112 A"  265 A'  113 A"  114 A"  266 A'                 
 28.554  28.566  28.596  28.619  28.633  28.692  28.733  28.763
267 A'  115 A"  268 A'  269 A'  270 A'  271 A'  272 A'  273 A'                 
 47.980  66.764  66.771 127.874 127.880 127.896 127.921 127.941
274 A'  275 A'  276 A'  116 A"  117 A"  118 A"  277 A'  278 A'                 
127.947 127.962 127.970 127.995 151.640 151.678 151.745 289.748
279 A'  280 A'  281 A'  282 A'  283 A'  284 A'  285 A'  119 A"                 
289.868 289.9741020.7911901.8021901.8431901.912
286 A'  287 A'  288 A'  289 A'  290 A'  291 A'                                 

 Beta MOs, Restricted
 -- Occupied --                  
*******-1165.89-1165.89 -482.86 -176.33 -176.32 -176.32 -165.73
  1 A'    2 A'    3 A'    4 A'    5 A'    6 A'    7 A'    8 A'                 
-165.73 -165.73 -165.73 -165.73 -165.72 -165.72 -165.72 -165.72
  1 A"    9 A'   10 A'   11 A'    2 A"   12 A'    3 A"   13 A'                 
-62.511 -56.332 -56.328 -56.327 -35.822 -35.819 -35.819 -31.316
 14 A'   15 A'    4 A"   16 A'   17 A'   18 A'   19 A'   20 A'                 
-31.313 -31.312 -31.309 -31.309 -31.306 -31.306 -31.306 -31.305
 21 A'   22 A'    5 A"   23 A'    6 A"   24 A'    7 A"   25 A'                 
-24.730 -24.730 -22.966 -22.965 -22.965 -22.963 -22.963 -22.962
 26 A'   27 A'   28 A'    8 A"   29 A'   30 A'   31 A'    9 A"                 
-22.961 -22.961 -22.961 -22.960 -22.960 -22.957 -22.957 -22.956
 32 A'   10 A"   33 A'   34 A'   11 A"   35 A'   12 A"   36 A'                 
-22.956 -10.316 -10.316 -10.278 -10.277 -10.268 -10.265  -8.720
 13 A"   37 A'   38 A'   39 A'   40 A'   41 A'   42 A'   43 A'                 
 -6.553  -6.538  -6.538  -6.372  -6.369  -6.368  -4.785  -4.782
 44 A'   14 A"   45 A'   46 A'   47 A'   48 A'   49 A'   50 A'                 
 -4.781  -4.769  -4.768  -4.766  -4.765  -4.765  -4.765  -2.663
 51 A'   15 A"   52 A'   16 A"   17 A"   53 A'   54 A'   55 A'                 
 -2.659  -2.659  -2.647  -2.647  -2.051  -2.047  -2.047  -2.046
 18 A"   56 A'   19 A"   57 A'   58 A'   59 A'   60 A'   20 A"                 
 -2.045  -2.043  -2.042  -2.042  -2.042  -2.031  -2.031  -2.029
 61 A'   21 A"   22 A"   62 A'   63 A'   64 A'   23 A"   65 A'                 
 -2.029  -2.028  -2.028  -1.276  -1.275  -0.933  -0.853  -0.825
 24 A"   66 A'   25 A"   67 A'   68 A'   69 A'   70 A'   71 A'                 
 -0.774  -0.722  -0.696  -0.664  -0.644  -0.626  -0.585  -0.583
 72 A'   73 A'   74 A'   75 A'   76 A'   77 A'   78 A'   79 A'                 
 -0.539  -0.524  -0.507  -0.474  -0.465  -0.432  -0.424  -0.420
 80 A'   26 A"   27 A"   81 A'   82 A'   83 A'   28 A"   84 A'                 
 -0.406  -0.379  -0.357  -0.347  -0.329  -0.303  -0.300  -0.293
 85 A'   86 A'   29 A"   30 A"   87 A'   88 A'   31 A"   32 A"                 
 -0.289  -0.266  -0.263  -0.261
 89 A'   33 A"   90 A'   34 A"                                                 
 -- Virtual --                   
 -0.103  -0.070  -0.064  -0.055  -0.042  -0.020  -0.005   0.026
 91 A'   35 A"   92 A'   36 A"   93 A'   94 A'   95 A'   96 A'                 
  0.029   0.045   0.051   0.055   0.068   0.071   0.075   0.081
 97 A'   37 A"   98 A'   99 A'   38 A"  100 A'  101 A'  102 A'                 
  0.085   0.093   0.097   0.097   0.108   0.119   0.122   0.126
 39 A"   40 A"   41 A"  103 A'  104 A'  105 A'  106 A'   42 A"                 
  0.134   0.139   0.149   0.156   0.168   0.172   0.177   0.180
107 A'   43 A"  108 A'  109 A'  110 A'  111 A'  112 A'   44 A"                 
  0.188   0.194   0.203   0.208   0.218   0.220   0.228   0.229
113 A'  114 A'  115 A'  116 A'  117 A'  118 A'  119 A'   45 A"                 
  0.235   0.256   0.259   0.265   0.278   0.291   0.293   0.296
 46 A"  120 A'   47 A"  121 A'  122 A'  123 A'   48 A"  124 A'                 
  0.328   0.328   0.337   0.342   0.356   0.362   0.380   0.386
 49 A"  125 A'  126 A'  127 A'  128 A'  129 A'  130 A'   50 A"                 
  0.392   0.396   0.398   0.407   0.412   0.414   0.418   0.418
131 A'   51 A"  132 A'  133 A'   52 A"  134 A'  135 A'   53 A"                 
  0.433   0.436   0.459   0.467   0.476   0.481   0.485   0.492
 54 A"  136 A'   55 A"  137 A'   56 A"  138 A'  139 A'  140 A'                 
  0.492   0.507   0.534   0.537   0.544   0.550   0.566   0.573
 57 A"  141 A'   58 A"  142 A'  143 A'   59 A"  144 A'   60 A"                 
  0.576   0.590   0.592   0.596   0.632   0.647   0.653   0.672
145 A'   61 A"  146 A'  147 A'  148 A'  149 A'   62 A"  150 A'                 
  0.672   0.695   0.705   0.718   0.737   0.740   0.751   0.785
 63 A"  151 A'  152 A'  153 A'  154 A'  155 A'  156 A'  157 A'                 
  0.797   0.837   0.848   0.850   0.897   0.932   0.932   0.945
158 A'  159 A'   64 A"  160 A'  161 A'   65 A"  162 A'  163 A'                 
  0.967   0.995   1.056   1.056   1.057   1.066   1.072   1.149
164 A'  165 A'   66 A"  166 A'  167 A'  168 A'  169 A'   67 A"                 
  1.164   1.180   1.218   1.248   1.260   1.324   1.331   1.340
 68 A"   69 A"   70 A"  170 A'  171 A'   71 A"  172 A'   72 A"                 
  1.364   1.394   1.412   1.413   1.417   1.426   1.442   1.460
 73 A"  173 A'  174 A'   74 A"   75 A"  175 A'  176 A'  177 A'                 
  1.461   1.470   1.483   1.504   1.515   1.540   1.547   1.613
178 A'  179 A'  180 A'  181 A'  182 A'  183 A'  184 A'  185 A'                 
  1.628   1.709   1.720   1.749   1.764   1.804   1.811   1.838
186 A'   76 A"   77 A"  187 A'  188 A'  189 A'  190 A'   78 A"                 
  1.845   1.890   2.004   2.015   2.021   2.022   2.097   2.126
 79 A"   80 A"  191 A'  192 A'   81 A"  193 A'  194 A'  195 A'                 
  2.198   2.201   2.216   2.248   2.286   2.310   2.342   2.446
196 A'  197 A'  198 A'   82 A"  199 A'  200 A'  201 A'  202 A'                 
  2.555   2.676   2.687   2.778   2.799   2.812   2.887   3.004
 83 A"   84 A"   85 A"  203 A'   86 A"   87 A"  204 A'  205 A'                 
  3.021   3.033   3.070   3.138   3.165   3.371   3.377   3.616
206 A'   88 A"  207 A'  208 A'  209 A'  210 A'  211 A'  212 A'                 
  3.739   3.746   3.751   3.752   3.841   3.913   3.942   3.955
213 A'  214 A'   89 A"   90 A"  215 A'  216 A'   91 A"   92 A"                 
  3.957   3.960   3.962   3.979   3.987   3.994   4.019   4.022
 93 A"   94 A"   95 A"  217 A'   96 A"   97 A"  218 A'  219 A'                 
  4.023   4.037   4.049   4.055   4.096   4.104   4.118   4.172
 98 A"   99 A"  220 A'  221 A'  100 A"  222 A'  223 A'  224 A'                 
  4.175   4.251   4.259   4.294   4.317   4.399   4.422   4.463
225 A'  226 A'  227 A'  228 A'  229 A'  230 A'  231 A'  232 A'                 
  4.573   4.802   4.816   4.852   5.989   6.000   6.026   6.061
233 A'  234 A'  235 A'  236 A'  101 A"  102 A"  103 A"  237 A'                 
  6.090   6.113   6.142   6.160   6.203   6.292   6.307   6.426
238 A'  239 A'  240 A'  241 A'  242 A'  104 A"  105 A"  243 A'                 
  6.437   6.659   6.739   6.763   7.552   7.671   7.752  23.254
244 A'  245 A'  246 A'  247 A'  106 A"  248 A'  249 A'  250 A'                 
 23.769  23.778  23.937  23.945  24.039  27.841  27.887  27.962
251 A'  252 A'  253 A'  254 A'  255 A'  256 A'  257 A'  258 A'                 
 28.331  28.339  28.359  28.390  28.392  28.415  28.425  28.439
107 A"  108 A"  109 A"  259 A'  260 A'  261 A'  262 A'  263 A'                 
 28.448  28.518  28.524  28.526  28.535  28.540  28.550  28.551
264 A'  110 A"  111 A"  112 A"  265 A'  113 A"  114 A"  266 A'                 
 28.554  28.566  28.596  28.619  28.633  28.692  28.733  28.763
267 A'  115 A"  268 A'  269 A'  270 A'  271 A'  272 A'  273 A'                 
 47.980  66.764  66.771 127.874 127.880 127.896 127.921 127.941
274 A'  275 A'  276 A'  116 A"  117 A"  118 A"  277 A'  278 A'                 
127.947 127.962 127.970 127.995 151.640 151.678 151.745 289.748
279 A'  280 A'  281 A'  282 A'  283 A'  284 A'  285 A'  119 A"                 
289.868 289.9741020.7911901.8021901.8431901.912
286 A'  287 A'  288 A'  289 A'  290 A'  291 A'                                 
 --------------------------------------------------------------

          Ground-State Mulliken Net Atomic Charges

     Atom                 Charge (a.u.)
  ----------------------------------------
      1 C                    -2.078630
      2 C                     1.408365
      3 C                    -0.945586
      4 C                     1.318352
      5 C                    -1.968059
      6 C                     2.286056
      7 F                    -0.066820
      8 Br                   -0.137563
      9 I                     0.104387
     10 I                     0.082948
     11 F                    -0.075645
     12 I                     0.072194
  ----------------------------------------
  Sum of atomic charges =     0.000000

 -----------------------------------------------------------------
                    Cartesian Multipole Moments
 -----------------------------------------------------------------
    Charge (ESU x 10^10)
                -0.0000
    Dipole Moment (Debye)
         X      -0.6759      Y      -0.1888      Z      -0.0000
       Tot       0.7018
    Quadrupole Moments (Debye-Ang)
        XX    -138.6698     XY      -0.3725     YY    -147.7656
        XZ      -0.0000     YZ       0.0000     ZZ    -147.9378
    Octopole Moments (Debye-Ang^2)
       XXX     -13.0446    XXY      -9.5830    XYY     -35.9686
       YYY      -5.3237    XXZ      -0.0000    XYZ       0.0000
       YYZ       0.0000    XZZ      -5.5779    YZZ      -1.0428
       ZZZ      -0.0000
    Hexadecapole Moments (Debye-Ang^3)
      XXXX   -4822.4426   XXXY     -59.4658   XXYY   -1404.2513
      XYYY      20.9407   YYYY   -3062.5428   XXXZ      -0.0000
      XXYZ       0.0000   XYYZ      -0.0000   YYYZ       0.0000
      XXZZ    -929.8476   XYZZ      -1.7651   YYZZ    -575.6481
      XZZZ      -0.0000   YZZZ       0.0000   ZZZZ    -189.0664
 -----------------------------------------------------------------
 Calculating MO derivatives via CPSCF
    1     0    39    0.0252467  
    2     0    39    0.0065409  
    3     0    39    0.0013788  
    4     0    39    0.0002310  
    5    23    16    0.0000291  
    6    37     2    0.0000019  
    7    39     0    0.0000001  Converged
 Time for AOints: 314.1 s (CPU) 52.7 s (wall)
 ------------------------------------------------------------------------------
                     AOints        : Timing summary (seconds)
 ------------------------------------------------------------------------------
     job step          cpu (% of tot)      sys (% of tot)     wall (% of tot)
 ------------------------------------------------------------------------------
  AOints            0.3141E+03 ( 8.4)   0.1600E-04 ( 5.4)   0.5273E+02 ( 8.1)
 ------------------------------------------------------------------------------
   Grand Totals     0.3753E+04          0.2990E-03          0.6472E+03
 ------------------------------------------------------------------------------
 Polarizability Matrix (a.u.)
            1           2           3
    1-250.7508277   1.3427150  -0.0000000
    2   1.3427150-208.0930788  -0.0000000
    3  -0.0000000  -0.0000000-105.9261660
 Calculating analytic Hessian of the SCF energy

 Direct stationary perturbation theory relativistic correction:

 rels  =     307.802832875449
 relv  =   -1030.954846719622
 rel2e =     143.714422954689
 E_rel =    -579.437590889483

 Hessian of the SCF Energy
            1           2           3           4           5           6
    1   0.6495061  -0.0010992   0.0000000  -0.2946673   0.0723752  -0.0000000
    2  -0.0010992   0.6708009   0.0000000  -0.0015890  -0.0989863  -0.0000000
    3   0.0000000   0.0000000   0.1391144   0.0000000  -0.0000000  -0.0571503
    4  -0.2946673  -0.0015890   0.0000000   0.5861407   0.0330826   0.0000000
    5   0.0723752  -0.0989863  -0.0000000   0.0330826   0.5109403   0.0000000
    6  -0.0000000  -0.0000000  -0.0571503   0.0000000   0.0000000   0.0919250
    7  -0.0384020  -0.0143954   0.0000000  -0.1656586  -0.1159553   0.0000000
    8  -0.0720113   0.0436343  -0.0000000  -0.0726782  -0.2127371   0.0000000
    9   0.0000000  -0.0000000  -0.0014127  -0.0000000   0.0000000  -0.0431929
   10  -0.0476288   0.0340533   0.0000000   0.0553928   0.0105912   0.0000000
   11   0.0324790  -0.0241621   0.0000000  -0.0377015  -0.0512573  -0.0000000
   12  -0.0000000   0.0000000   0.0050738   0.0000000  -0.0000000  -0.0001342
   13   0.0729793  -0.0453725   0.0000000  -0.0631460  -0.0226894  -0.0000000
   14   0.0121600  -0.0560695  -0.0000000  -0.0247925  -0.0107487  -0.0000000
   15   0.0000000  -0.0000000  -0.0039347  -0.0000000   0.0000000   0.0056252
   16  -0.1419511   0.1198745  -0.0000000  -0.0120095   0.0259720   0.0000000
   17   0.0550879  -0.2789020  -0.0000000   0.0816018   0.0141863   0.0000000
   18  -0.0000000   0.0000000  -0.0562065   0.0000000  -0.0000000   0.0066770
   19  -0.1599418  -0.1210619  -0.0000000  -0.0398389  -0.0461262  -0.0000000
   20  -0.1215514  -0.2295739   0.0000000  -0.0121517  -0.0096143  -0.0000000
   21  -0.0000000  -0.0000000  -0.0410057   0.0000000   0.0000000   0.0068355
   22  -0.0099135   0.0293052  -0.0000000  -0.0423999   0.0386707   0.0000000
   23   0.0104311  -0.0274018   0.0000000   0.0407361  -0.1418237  -0.0000000
   24  -0.0000000   0.0000000   0.0043242  -0.0000000  -0.0000000  -0.0155597
   25   0.0026296  -0.0033572  -0.0000000  -0.0298546   0.0005345   0.0000000
   26  -0.0004684  -0.0016503  -0.0000000  -0.0105171   0.0020842   0.0000000
   27  -0.0000000   0.0000000   0.0030876  -0.0000000  -0.0000000   0.0013652
   28   0.0002441  -0.0000441   0.0000000   0.0001964   0.0010607   0.0000000
   29   0.0007240  -0.0004433  -0.0000000   0.0025041  -0.0004420   0.0000000
   30   0.0000000  -0.0000000  -0.0008963   0.0000000   0.0000000   0.0028266
   31  -0.0062068   0.0000129  -0.0000000   0.0023036   0.0007301  -0.0000000
   32  -0.0062045   0.0024247   0.0000000   0.0022917   0.0004788  -0.0000000
   33   0.0000000   0.0000000   0.0057751   0.0000000  -0.0000000  -0.0013732
   34  -0.0266627   0.0036811  -0.0000000   0.0035532   0.0017471   0.0000000
   35   0.0180760   0.0003320   0.0000000  -0.0007856  -0.0020802  -0.0000000
   36  -0.0000000  -0.0000000   0.0032310   0.0000000   0.0000000   0.0021559
            7           8           9          10          11          12
    1  -0.0384020  -0.0720113   0.0000000  -0.0476288   0.0324790  -0.0000000
    2  -0.0143954   0.0436343  -0.0000000   0.0340533  -0.0241621   0.0000000
    3   0.0000000  -0.0000000  -0.0014127   0.0000000   0.0000000   0.0050738
    4  -0.1656586  -0.0726782  -0.0000000   0.0553928  -0.0377015   0.0000000
    5  -0.1159553  -0.2127371   0.0000000   0.0105912  -0.0512573  -0.0000000
    6   0.0000000   0.0000000  -0.0431929   0.0000000  -0.0000000  -0.0001342
    7   0.4029469   0.0245167   0.0000000  -0.1195233   0.0855728  -0.0000000
    8   0.0245167   0.5439419   0.0000000   0.0498432  -0.2534748  -0.0000000
    9   0.0000000   0.0000000   0.0887012  -0.0000000  -0.0000000  -0.0415891
   10  -0.1195233   0.0498432  -0.0000000   0.5390509  -0.0738975   0.0000000
   11   0.0855728  -0.2534748  -0.0000000  -0.0738975   0.4761004   0.0000000
   12  -0.0000000  -0.0000000  -0.0415891   0.0000000   0.0000000   0.0986998
   13  -0.0123367   0.0853254   0.0000000  -0.2999461  -0.0205180  -0.0000000
   14   0.0297095   0.0176886   0.0000000   0.0467368  -0.0946136  -0.0000000
   15   0.0000000  -0.0000000  -0.0027167  -0.0000000  -0.0000000  -0.0553483
   16  -0.0004468  -0.0084955  -0.0000000  -0.0365182  -0.0117156   0.0000000
   17  -0.0086207  -0.0636924  -0.0000000  -0.0672562   0.0374880  -0.0000000
   18  -0.0000000  -0.0000000   0.0051356   0.0000000   0.0000000   0.0074824
   19  -0.0026620   0.0059135  -0.0000000   0.0013244  -0.0013524   0.0000000
   20   0.0017117  -0.0010013   0.0000000  -0.0027183   0.0006338  -0.0000000
   21  -0.0000000  -0.0000000   0.0050526  -0.0000000  -0.0000000  -0.0013501
   22   0.0038884  -0.0065449   0.0000000  -0.0013198  -0.0009471  -0.0000000
   23   0.0079763  -0.0314448  -0.0000000  -0.0024506   0.0001892   0.0000000
   24  -0.0000000   0.0000000   0.0005831   0.0000000   0.0000000   0.0034934
   25  -0.0632146   0.0018573  -0.0000000  -0.0240740   0.0078779   0.0000000
   26   0.0029199  -0.0190193   0.0000000   0.0177743  -0.0036679  -0.0000000
   27  -0.0000000  -0.0000000  -0.0153298   0.0000000   0.0000000   0.0006447
   28   0.0006431  -0.0029466  -0.0000000  -0.0445867  -0.0271890   0.0000000
   29  -0.0128134  -0.0241289   0.0000000  -0.0286899  -0.0642118   0.0000000
   30   0.0000000   0.0000000   0.0000751  -0.0000000  -0.0000000  -0.0253179
   31  -0.0043161  -0.0048576  -0.0000000  -0.0247382   0.0505843   0.0000000
   32  -0.0007525   0.0003191   0.0000000   0.0166788  -0.0215280  -0.0000000
   33   0.0000000  -0.0000000   0.0053575   0.0000000   0.0000000   0.0061995
   34  -0.0009349   0.0000794  -0.0000000   0.0025839  -0.0031955   0.0000000
   35   0.0001313  -0.0000824   0.0000000  -0.0006649  -0.0014954  -0.0000000
   36   0.0000000  -0.0000000  -0.0006638   0.0000000  -0.0000000   0.0021460
           13          14          15          16          17          18
    1   0.0729793   0.0121600   0.0000000  -0.1419511   0.0550879  -0.0000000
    2  -0.0453725  -0.0560695  -0.0000000   0.1198745  -0.2789020   0.0000000
    3   0.0000000  -0.0000000  -0.0039347  -0.0000000  -0.0000000  -0.0562065
    4  -0.0631460  -0.0247925  -0.0000000  -0.0120095   0.0816018   0.0000000
    5  -0.0226894  -0.0107487   0.0000000   0.0259720   0.0141863  -0.0000000
    6  -0.0000000  -0.0000000   0.0056252   0.0000000   0.0000000   0.0066770
    7  -0.0123367   0.0297095   0.0000000  -0.0004468  -0.0086207  -0.0000000
    8   0.0853254   0.0176886  -0.0000000  -0.0084955  -0.0636924  -0.0000000
    9   0.0000000   0.0000000  -0.0027167  -0.0000000  -0.0000000   0.0051356
   10  -0.2999461   0.0467368  -0.0000000  -0.0365182  -0.0672562   0.0000000
   11  -0.0205180  -0.0946136  -0.0000000  -0.0117156   0.0374880   0.0000000
   12  -0.0000000  -0.0000000  -0.0553483   0.0000000  -0.0000000   0.0074824
   13   0.6468287   0.0063062   0.0000000  -0.1913717  -0.0754645  -0.0000000
   14   0.0063062   0.6576266   0.0000000  -0.1409476  -0.2232898  -0.0000000
   15   0.0000000   0.0000000   0.1408799   0.0000000  -0.0000000  -0.0569825
   16  -0.1913717  -0.1409476   0.0000000   0.4467801   0.0273650   0.0000000
   17  -0.0754645  -0.2232898  -0.0000000   0.0273650   0.6394619   0.0000000
   18  -0.0000000  -0.0000000  -0.0569825   0.0000000   0.0000000   0.0893561
   19  -0.0040651   0.0016995  -0.0000000   0.0056091  -0.0000389   0.0000000
   20   0.0076980   0.0003288   0.0000000  -0.0351645  -0.0534812  -0.0000000
   21   0.0000000   0.0000000   0.0058709   0.0000000   0.0000000   0.0059824
   22   0.0004545  -0.0000878  -0.0000000  -0.0026027  -0.0025521   0.0000000
   23  -0.0012145   0.0000060  -0.0000000   0.0006610   0.0035959   0.0000000
   24   0.0000000  -0.0000000  -0.0010801   0.0000000  -0.0000000   0.0028509
   25   0.0029382   0.0019450  -0.0000000  -0.0010047   0.0001333   0.0000000
   26  -0.0005143  -0.0021410  -0.0000000   0.0001405  -0.0000724  -0.0000000
   27  -0.0000000   0.0000000   0.0032415   0.0000000  -0.0000000  -0.0010980
   28  -0.0159174  -0.0259543  -0.0000000  -0.0016089   0.0032234   0.0000000
   29  -0.0113134  -0.0137860  -0.0000000   0.0003443   0.0028510   0.0000000
   30   0.0000000  -0.0000000   0.0033570  -0.0000000   0.0000000   0.0023123
   31  -0.1064497   0.0891054  -0.0000000   0.0108801  -0.0178000  -0.0000000
   32   0.0879707  -0.2789482   0.0000000   0.0183812  -0.0590910  -0.0000000
   33  -0.0000000  -0.0000000  -0.0420649  -0.0000000   0.0000000   0.0065077
   34  -0.0299701   0.0041163  -0.0000000  -0.0757522   0.0043238   0.0000000
   35  -0.0102127   0.0039447   0.0000000   0.0035840  -0.0190574  -0.0000000
   36  -0.0000000  -0.0000000   0.0031527   0.0000000  -0.0000000  -0.0120174
           19          20          21          22          23          24
    1  -0.1599418  -0.1215514  -0.0000000  -0.0099135   0.0104311  -0.0000000
    2  -0.1210619  -0.2295739  -0.0000000   0.0293052  -0.0274018   0.0000000
    3  -0.0000000   0.0000000  -0.0410057  -0.0000000   0.0000000   0.0043242
    4  -0.0398389  -0.0121517   0.0000000  -0.0423999   0.0407361  -0.0000000
    5  -0.0461262  -0.0096143   0.0000000   0.0386707  -0.1418237  -0.0000000
    6  -0.0000000  -0.0000000   0.0068355   0.0000000  -0.0000000  -0.0155597
    7  -0.0026620   0.0017117  -0.0000000   0.0038884   0.0079763  -0.0000000
    8   0.0059135  -0.0010013  -0.0000000  -0.0065449  -0.0314448   0.0000000
    9  -0.0000000   0.0000000   0.0050526   0.0000000  -0.0000000   0.0005831
   10   0.0013244  -0.0027183  -0.0000000  -0.0013198  -0.0024506   0.0000000
   11  -0.0013524   0.0006338  -0.0000000  -0.0009471   0.0001892   0.0000000
   12   0.0000000  -0.0000000  -0.0013501  -0.0000000   0.0000000   0.0034934
   13  -0.0040651   0.0076980   0.0000000   0.0004545  -0.0012145   0.0000000
   14   0.0016995   0.0003288   0.0000000  -0.0000878   0.0000060  -0.0000000
   15  -0.0000000   0.0000000   0.0058709  -0.0000000  -0.0000000  -0.0010801
   16   0.0056091  -0.0351645   0.0000000  -0.0026027   0.0006610   0.0000000
   17  -0.0000389  -0.0534812   0.0000000  -0.0025521   0.0035959  -0.0000000
   18   0.0000000  -0.0000000   0.0059824   0.0000000   0.0000000   0.0028509
   19   0.2028536   0.1586891   0.0000000  -0.0035192  -0.0005830   0.0000000
   20   0.1586891   0.2944671   0.0000000   0.0052365   0.0031965  -0.0000000
   21   0.0000000   0.0000000   0.0218489   0.0000000   0.0000000  -0.0020249
   22  -0.0035192   0.0052365   0.0000000   0.0603344  -0.0547812   0.0000000
   23  -0.0005830   0.0031965   0.0000000  -0.0547812   0.2015514   0.0000000
   24   0.0000000  -0.0000000  -0.0020249   0.0000000   0.0000000   0.0070264
   25  -0.0012087  -0.0000284  -0.0000000  -0.0043107  -0.0024486   0.0000000
   26  -0.0009736   0.0000502  -0.0000000  -0.0092818  -0.0047943   0.0000000
   27   0.0000000  -0.0000000   0.0000736   0.0000000   0.0000000   0.0000300
   28  -0.0004513  -0.0006506  -0.0000000   0.0001281   0.0004075   0.0000000
   29  -0.0008678  -0.0009314  -0.0000000  -0.0005196  -0.0005230   0.0000000
   30  -0.0000000   0.0000000   0.0000209  -0.0000000  -0.0000000   0.0002377
   31   0.0011746  -0.0011335  -0.0000000  -0.0001821   0.0010537  -0.0000000
   32   0.0000622  -0.0031631   0.0000000   0.0008027  -0.0021437  -0.0000000
   33  -0.0000000  -0.0000000   0.0001499  -0.0000000  -0.0000000   0.0000035
   34   0.0007254   0.0000632   0.0000000  -0.0005581   0.0002124  -0.0000000
   35   0.0046395  -0.0009114  -0.0000000   0.0006995  -0.0004075  -0.0000000
   36  -0.0000000   0.0000000  -0.0014540  -0.0000000   0.0000000   0.0001154
           25          26          27          28          29          30
    1   0.0026296  -0.0004684  -0.0000000   0.0002441   0.0007240   0.0000000
    2  -0.0033572  -0.0016503   0.0000000  -0.0000441  -0.0004433  -0.0000000
    3  -0.0000000  -0.0000000   0.0030876   0.0000000  -0.0000000  -0.0008963
    4  -0.0298546  -0.0105171  -0.0000000   0.0001964   0.0025041   0.0000000
    5   0.0005345   0.0020842  -0.0000000   0.0010607  -0.0004420   0.0000000
    6   0.0000000   0.0000000   0.0013652   0.0000000   0.0000000   0.0028266
    7  -0.0632146   0.0029199  -0.0000000   0.0006431  -0.0128134   0.0000000
    8   0.0018573  -0.0190193  -0.0000000  -0.0029466  -0.0241289   0.0000000
    9  -0.0000000   0.0000000  -0.0153298  -0.0000000   0.0000000   0.0000751
   10  -0.0240740   0.0177743   0.0000000  -0.0445867  -0.0286899  -0.0000000
   11   0.0078779  -0.0036679   0.0000000  -0.0271890  -0.0642118  -0.0000000
   12   0.0000000  -0.0000000   0.0006447   0.0000000   0.0000000  -0.0253179
   13   0.0029382  -0.0005143  -0.0000000  -0.0159174  -0.0113134   0.0000000
   14   0.0019450  -0.0021410   0.0000000  -0.0259543  -0.0137860  -0.0000000
   15  -0.0000000  -0.0000000   0.0032415  -0.0000000  -0.0000000   0.0033570
   16  -0.0010047   0.0001405   0.0000000  -0.0016089   0.0003443  -0.0000000
   17   0.0001333  -0.0000724  -0.0000000   0.0032234   0.0028510   0.0000000
   18   0.0000000  -0.0000000  -0.0010980   0.0000000   0.0000000   0.0023123
   19  -0.0012087  -0.0009736   0.0000000  -0.0004513  -0.0008678  -0.0000000
   20  -0.0000284   0.0000502  -0.0000000  -0.0006506  -0.0009314   0.0000000
   21  -0.0000000  -0.0000000   0.0000736  -0.0000000  -0.0000000   0.0000209
   22  -0.0043107  -0.0092818   0.0000000   0.0001281  -0.0005196  -0.0000000
   23  -0.0024486  -0.0047943   0.0000000   0.0004075  -0.0005230  -0.0000000
   24   0.0000000   0.0000000   0.0000300   0.0000000   0.0000000   0.0002377
   25   0.1201719  -0.0079125   0.0000000  -0.0009854   0.0012417  -0.0000000
   26  -0.0079125   0.0380224   0.0000000   0.0076516  -0.0085727   0.0000000
   27   0.0000000   0.0000000   0.0075025  -0.0000000   0.0000000   0.0003540
   28  -0.0009854   0.0076516  -0.0000000   0.0681174   0.0478526  -0.0000000
   29   0.0012417  -0.0085727   0.0000000   0.0478526   0.1078983   0.0000000
   30  -0.0000000   0.0000000   0.0003540  -0.0000000   0.0000000   0.0185034
   31  -0.0007688   0.0011389   0.0000000  -0.0051780   0.0015307  -0.0000000
   32   0.0001160  -0.0002391  -0.0000000  -0.0029053   0.0024496   0.0000000
   33  -0.0000000   0.0000000   0.0001087  -0.0000000  -0.0000000  -0.0015735
   34  -0.0003176   0.0000430   0.0000000  -0.0006012   0.0000070  -0.0000000
   35   0.0000409   0.0000001  -0.0000000  -0.0005063  -0.0001603   0.0000000
   36  -0.0000000  -0.0000000   0.0000200  -0.0000000  -0.0000000   0.0001008
           31          32          33          34          35          36
    1  -0.0062068  -0.0062045   0.0000000  -0.0266627   0.0180760  -0.0000000
    2   0.0000129   0.0024247   0.0000000   0.0036811   0.0003320  -0.0000000
    3  -0.0000000   0.0000000   0.0057751  -0.0000000   0.0000000   0.0032310
    4   0.0023036   0.0022917   0.0000000   0.0035532  -0.0007856   0.0000000
    5   0.0007301   0.0004788  -0.0000000   0.0017471  -0.0020802   0.0000000
    6  -0.0000000  -0.0000000  -0.0013732   0.0000000  -0.0000000   0.0021559
    7  -0.0043161  -0.0007525   0.0000000  -0.0009349   0.0001313   0.0000000
    8  -0.0048576   0.0003191  -0.0000000   0.0000794  -0.0000824  -0.0000000
    9  -0.0000000   0.0000000   0.0053575  -0.0000000   0.0000000  -0.0006638
   10  -0.0247382   0.0166788   0.0000000   0.0025839  -0.0006649   0.0000000
   11   0.0505843  -0.0215280   0.0000000  -0.0031955  -0.0014954  -0.0000000
   12   0.0000000  -0.0000000   0.0061995   0.0000000  -0.0000000   0.0021460
   13  -0.1064497   0.0879707  -0.0000000  -0.0299701  -0.0102127  -0.0000000
   14   0.0891054  -0.2789482  -0.0000000   0.0041163   0.0039447  -0.0000000
   15  -0.0000000   0.0000000  -0.0420649  -0.0000000   0.0000000   0.0031527
   16   0.0108801   0.0183812  -0.0000000  -0.0757522   0.0035840   0.0000000
   17  -0.0178000  -0.0590910   0.0000000   0.0043238  -0.0190574  -0.0000000
   18  -0.0000000  -0.0000000   0.0065077   0.0000000  -0.0000000  -0.0120174
   19   0.0011746   0.0000622  -0.0000000   0.0007254   0.0046395  -0.0000000
   20  -0.0011335  -0.0031631  -0.0000000   0.0000632  -0.0009114   0.0000000
   21  -0.0000000   0.0000000   0.0001499   0.0000000  -0.0000000  -0.0014540
   22  -0.0001821   0.0008027  -0.0000000  -0.0005581   0.0006995  -0.0000000
   23   0.0010537  -0.0021437  -0.0000000   0.0002124  -0.0004075   0.0000000
   24  -0.0000000  -0.0000000   0.0000035  -0.0000000  -0.0000000   0.0001154
   25  -0.0007688   0.0001160  -0.0000000  -0.0003176   0.0000409  -0.0000000
   26   0.0011389  -0.0002391   0.0000000   0.0000430   0.0000001  -0.0000000
   27   0.0000000  -0.0000000   0.0001087   0.0000000  -0.0000000   0.0000200
   28  -0.0051780  -0.0029053  -0.0000000  -0.0006012  -0.0005063  -0.0000000
   29   0.0015307   0.0024496  -0.0000000   0.0000070  -0.0001603  -0.0000000
   30  -0.0000000   0.0000000  -0.0015735  -0.0000000   0.0000000   0.0001008
   31   0.1333293  -0.1162058   0.0000000   0.0001517  -0.0041590   0.0000000
   32  -0.1162058   0.3601482  -0.0000000  -0.0002350  -0.0007073   0.0000000
   33   0.0000000  -0.0000000   0.0227399   0.0000000   0.0000000  -0.0018301
   34   0.0001517  -0.0002350   0.0000000   0.1277837  -0.0108429  -0.0000000
   35  -0.0041590  -0.0007073   0.0000000  -0.0108429   0.0206251   0.0000000
   36   0.0000000   0.0000000  -0.0018301  -0.0000000   0.0000000   0.0050435
 **********************************************************************
 **                                                                  **
 **                       VIBRATIONAL ANALYSIS                       **
 **                       --------------------                       **
 **                                                                  **
 **        VIBRATIONAL FREQUENCIES (CM**-1) AND NORMAL MODES         **
 **     FORCE CONSTANTS (mDYN/ANGSTROM) AND REDUCED MASSES (AMU)     **
 **                  INFRARED INTENSITIES (KM/MOL)                   **
 **                                                                  **
 **********************************************************************


 Mode:                 1                      2                      3
 Frequency:        34.36                  75.92                  85.82
 Force Cnst:      0.0562                 0.0689                 0.2456
 Red. Mass:      80.8055                20.2986                56.5897
 IR Active:          YES                    YES                    YES
 IR Intens:        0.031                  0.096                  0.267
 Raman Active:       YES                    YES                    YES
               X      Y      Z        X      Y      Z        X      Y      Z
 C          0.000  0.000 -0.225   -0.000 -0.000  0.431    0.028 -0.286  0.000
 C          0.000  0.000 -0.224   -0.000 -0.000  0.202    0.060 -0.236  0.000
 C          0.000  0.000 -0.065   -0.000 -0.000  0.088    0.032 -0.203  0.000
 C          0.000  0.000 -0.165   -0.000 -0.000  0.047   -0.017 -0.228  0.000
 C         -0.000  0.000 -0.165   -0.000 -0.000  0.022    0.004 -0.287  0.000
 C         -0.000  0.000 -0.112    0.000 -0.000  0.226    0.023 -0.278  0.000
 F          0.000  0.000 -0.310   -0.000 -0.000  0.788    0.047 -0.301 -0.000
 Br        -0.000  0.000 -0.509    0.000 -0.000 -0.208    0.257 -0.193 -0.000
 I          0.000 -0.000  0.519   -0.000  0.000  0.015    0.070  0.015  0.000
 I          0.000  0.000 -0.310   -0.000 -0.000  0.011   -0.352 -0.074 -0.000
 F          0.000  0.000 -0.181   -0.000 -0.000 -0.202   -0.029 -0.300  0.000
 I         -0.000 -0.000  0.271    0.000  0.000 -0.080    0.108  0.413 -0.000
 TransDip  -0.000 -0.000  0.006    0.000  0.000 -0.010   -0.001  0.017 -0.000

 Mode:                 4                      5                      6
 Frequency:        86.03                 103.67                 121.24
 Force Cnst:      0.0864                 0.6306                 0.6882
 Red. Mass:      19.8166                99.5862                79.4700
 IR Active:          YES                    YES                    YES
 IR Intens:        0.196                  0.227                  0.109
 Raman Active:       YES                    YES                    YES
               X      Y      Z        X      Y      Z        X      Y      Z
 C         -0.000  0.000  0.116   -0.116 -0.126 -0.000   -0.063  0.004 -0.000
 C         -0.000  0.000  0.081   -0.094 -0.124 -0.000   -0.043  0.124 -0.000
 C         -0.000  0.000  0.083   -0.144 -0.101 -0.000   -0.115  0.145 -0.000
 C          0.000  0.000  0.179   -0.150 -0.131  0.000   -0.112  0.124 -0.000
 C          0.000  0.000  0.437   -0.137 -0.096  0.000   -0.137  0.053  0.000
 C         -0.000  0.000  0.270   -0.134 -0.112 -0.000   -0.116  0.008  0.000
 F         -0.000  0.000 -0.018   -0.103 -0.139 -0.000    0.031 -0.065 -0.000
 Br        -0.000  0.000 -0.038    0.154 -0.043  0.000    0.683  0.387  0.000
 I         -0.000 -0.000  0.026   -0.121  0.556  0.000   -0.221 -0.326  0.000
 I          0.000  0.000 -0.129    0.317 -0.525 -0.000    0.107 -0.020 -0.000
 F          0.000  0.000  0.805   -0.100 -0.083  0.000   -0.180  0.037  0.000
 I         -0.000 -0.000 -0.102   -0.188  0.094  0.000   -0.233  0.066  0.000
 TransDip  -0.000 -0.000 -0.014    0.013  0.009 -0.000    0.006 -0.008  0.000

 Mode:                 7                      8                      9
 Frequency:       145.61                 181.07                 189.80
 Force Cnst:      1.4252                 1.1744                 0.2963
 Red. Mass:     114.0926                60.7978                13.9605
 IR Active:          YES                    YES                    YES
 IR Intens:        0.148                  0.247                  0.007
 Raman Active:       YES                    YES                    YES
               X      Y      Z        X      Y      Z        X      Y      Z
 C         -0.029  0.105  0.000    0.032 -0.287  0.000    0.000  0.000  0.226
 C          0.038  0.102 -0.000    0.069 -0.266  0.000    0.000 -0.000  0.446
 C          0.175  0.005 -0.000    0.004 -0.143  0.000   -0.000  0.000  0.511
 C          0.019 -0.055  0.000    0.070 -0.063  0.000   -0.000  0.000  0.366
 C         -0.045 -0.021 -0.000    0.032 -0.211  0.000   -0.000  0.000  0.205
 C         -0.180  0.059  0.000    0.017 -0.262  0.000   -0.000  0.000  0.279
 F          0.053  0.039  0.000    0.082 -0.331 -0.000    0.000  0.000 -0.373
 Br        -0.079  0.086 -0.000    0.068 -0.459 -0.000    0.000 -0.000 -0.042
 I          0.697 -0.076 -0.000   -0.093  0.038 -0.000   -0.000 -0.000 -0.034
 I         -0.051 -0.070  0.000    0.261  0.389 -0.000   -0.000 -0.000 -0.028
 F          0.069  0.032 -0.000   -0.077 -0.268 -0.000    0.000  0.000 -0.304
 I         -0.613  0.064 -0.000   -0.232  0.065  0.000    0.000 -0.000 -0.003
 TransDip  -0.012  0.001 -0.000    0.002  0.016  0.000   -0.000 -0.000  0.003

 Mode:                10                     11                     12
 Frequency:       232.58                 274.97                 307.68
 Force Cnst:      0.7019                 0.8896                 0.6957
 Red. Mass:      22.0218                19.9703                12.4735
 IR Active:          YES                    YES                    YES
 IR Intens:        0.418                  1.067                  0.623
 Raman Active:       YES                    YES                    YES
               X      Y      Z        X      Y      Z        X      Y      Z
 C         -0.022  0.168 -0.000    0.264  0.038 -0.000   -0.000 -0.000  0.207
 C         -0.036 -0.109  0.000    0.237  0.099 -0.000   -0.000 -0.000 -0.280
 C          0.030 -0.132  0.000    0.226  0.035 -0.000   -0.000 -0.000 -0.475
 C          0.145 -0.098  0.000    0.165 -0.031  0.000    0.000 -0.000 -0.212
 C          0.189  0.149 -0.000    0.183 -0.042  0.000    0.000 -0.000  0.238
 C          0.075  0.252 -0.000    0.107 -0.012  0.000   -0.000 -0.000  0.707
 F         -0.315  0.394  0.000    0.664 -0.241  0.000   -0.000 -0.000 -0.147
 Br         0.152 -0.173 -0.000   -0.083  0.054  0.000   -0.000  0.000  0.025
 I         -0.040  0.024 -0.000   -0.105  0.005  0.000    0.000  0.000  0.016
 I         -0.073 -0.005  0.000   -0.042 -0.035  0.000    0.000  0.000  0.014
 F          0.598  0.323 -0.000    0.450  0.061 -0.000    0.000 -0.000 -0.171
 I         -0.060 -0.041  0.000   -0.080  0.016 -0.000    0.000 -0.000 -0.015
 TransDip  -0.012 -0.017 -0.000   -0.033  0.001  0.000   -0.000  0.000  0.025

 Mode:                13                     14                     15
 Frequency:       314.27                 360.58                 425.85
 Force Cnst:      1.0998                 0.9520                 1.7167
 Red. Mass:      18.9010                12.4277                16.0673
 IR Active:          YES                    YES                    YES
 IR Intens:        0.475                  0.124                  3.480
 Raman Active:       YES                    YES                    YES
               X      Y      Z        X      Y      Z        X      Y      Z
 C         -0.245 -0.252 -0.000    0.000  0.000 -0.338   -0.271 -0.096 -0.000
 C         -0.217 -0.110  0.000    0.000  0.000 -0.561   -0.257 -0.024 -0.000
 C         -0.018 -0.250  0.000    0.000 -0.000  0.080   -0.309  0.031  0.000
 C          0.138 -0.254  0.000    0.000 -0.000  0.626   -0.283  0.049  0.000
 C          0.161 -0.336 -0.000    0.000 -0.000  0.348   -0.271  0.193  0.000
 C         -0.053 -0.197 -0.000   -0.000  0.000 -0.011   -0.245  0.042 -0.000
 F         -0.342 -0.228  0.000   -0.000  0.000  0.155    0.098 -0.468  0.000
 Br        -0.044  0.218 -0.000    0.000 -0.000  0.019    0.018 -0.039  0.000
 I          0.004  0.025 -0.000   -0.000  0.000 -0.002    0.045 -0.005  0.000
 I          0.022  0.059 -0.000    0.000  0.000 -0.022    0.011  0.014 -0.000
 F          0.447 -0.259  0.000   -0.000 -0.000 -0.160    0.189  0.478 -0.000
 I          0.008 -0.014  0.000    0.000  0.000 -0.002    0.044 -0.004  0.000
 TransDip  -0.005  0.022 -0.000   -0.000  0.000 -0.011   -0.060  0.003 -0.000

 Mode:                16                     17                     18
 Frequency:       559.12                 611.94                 635.18
 Force Cnst:      2.2193                 3.0387                 3.1235
 Red. Mass:      12.0494                13.7727                13.1401
 IR Active:          YES                    YES                    YES
 IR Intens:        0.982                 35.339                  8.867
 Raman Active:       YES                    YES                    YES
               X      Y      Z        X      Y      Z        X      Y      Z
 C         -0.000  0.000 -0.167    0.075 -0.346  0.000    0.105 -0.082 -0.000
 C         -0.000 -0.000 -0.387    0.165  0.042 -0.000    0.196  0.306  0.000
 C         -0.000 -0.000  0.706    0.079  0.252  0.000    0.007  0.537 -0.000
 C         -0.000 -0.000 -0.430    0.262  0.371  0.000   -0.268  0.313  0.000
 C         -0.000 -0.000 -0.164    0.242  0.208 -0.000   -0.278 -0.251 -0.000
 C         -0.000 -0.000  0.329    0.486 -0.103 -0.000   -0.226 -0.250  0.000
 F          0.000  0.000  0.047   -0.314 -0.286 -0.000   -0.131  0.095  0.000
 Br         0.000  0.000  0.007   -0.019  0.003  0.000    0.001 -0.048 -0.000
 I          0.000  0.000 -0.009   -0.006 -0.002 -0.000    0.002 -0.008 -0.000
 I          0.000  0.000  0.006   -0.019 -0.026 -0.000    0.006 -0.010  0.000
 F          0.000 -0.000  0.047   -0.077  0.181  0.000    0.294 -0.151  0.000
 I          0.000 -0.000 -0.005   -0.028  0.001  0.000    0.011  0.003 -0.000
 TransDip  -0.000 -0.000 -0.032    0.182  0.056 -0.000   -0.073  0.061 -0.000

 Mode:                19                     20                     21
 Frequency:       651.65                 673.20                 697.38
 Force Cnst:      3.0460                 3.5199                 3.4586
 Red. Mass:      12.1745                13.1822                12.0701
 IR Active:          YES                    YES                    YES
 IR Intens:        0.045                 50.944                  3.572
 Raman Active:       YES                    YES                    YES
               X      Y      Z        X      Y      Z        X      Y      Z
 C          0.000  0.000  0.601    0.391 -0.241 -0.000    0.000 -0.000  0.511
 C          0.000 -0.000 -0.394    0.350 -0.334  0.000    0.000 -0.000 -0.279
 C         -0.000 -0.000  0.023    0.080 -0.178 -0.000   -0.000  0.000  0.148
 C         -0.000 -0.000  0.368   -0.320 -0.307 -0.000   -0.000 -0.000 -0.309
 C         -0.000 -0.000 -0.569   -0.311  0.007  0.000   -0.000 -0.000  0.545
 C         -0.000 -0.000 -0.010    0.124 -0.312  0.000    0.000 -0.000 -0.487
 F          0.000  0.000 -0.111   -0.080  0.134  0.000    0.000  0.000 -0.065
 Br        -0.000  0.000  0.008   -0.030  0.070 -0.000   -0.000  0.000  0.003
 I          0.000 -0.000 -0.000   -0.005 -0.003  0.000    0.000 -0.000  0.000
 I          0.000  0.000 -0.006    0.013  0.018  0.000    0.000  0.000  0.003
 F          0.000 -0.000  0.108   -0.006  0.282 -0.000    0.000  0.000 -0.073
 I          0.000  0.000 -0.000   -0.006  0.008 -0.000   -0.000  0.000  0.004
 TransDip  -0.000 -0.000 -0.007    0.057 -0.221 -0.000   -0.000 -0.000  0.061

 Mode:                22                     23                     24
 Frequency:       794.87                1043.76                1064.85
 Force Cnst:      4.7563                 8.3576                 8.4390
 Red. Mass:      12.7767                13.0207                12.6319
 IR Active:          YES                    YES                    YES
 IR Intens:       10.876                 15.088                  7.153
 Raman Active:       YES                    YES                    YES
               X      Y      Z        X      Y      Z        X      Y      Z
 C         -0.108  0.077  0.000   -0.032 -0.172  0.000   -0.201 -0.242 -0.000
 C          0.139  0.306 -0.000   -0.084 -0.168 -0.000   -0.421  0.522  0.000
 C          0.753 -0.046  0.000   -0.047 -0.089 -0.000    0.081 -0.005  0.000
 C          0.092 -0.239 -0.000    0.508  0.330  0.000   -0.085 -0.247 -0.000
 C         -0.067 -0.038  0.000    0.066 -0.327 -0.000   -0.016 -0.099  0.000
 C         -0.353  0.071 -0.000   -0.416 -0.359 -0.000    0.414 -0.336 -0.000
 F         -0.170 -0.173 -0.000    0.112  0.196 -0.000    0.145  0.204  0.000
 Br         0.008 -0.021 -0.000   -0.002  0.008 -0.000    0.011 -0.027  0.000
 I         -0.019  0.002 -0.000   -0.001  0.002 -0.000    0.001  0.001 -0.000
 I          0.002  0.002  0.000   -0.005 -0.006  0.000    0.002  0.003 -0.000
 F         -0.113  0.161  0.000   -0.097  0.289  0.000   -0.033  0.134 -0.000
 I          0.011 -0.002  0.000    0.005  0.001  0.000   -0.005  0.001  0.000
 TransDip   0.105  0.005  0.000   -0.070 -0.103  0.000    0.045 -0.073 -0.000

 Mode:                25                     26                     27
 Frequency:      1244.18                1264.83                1383.36
 Force Cnst:     11.2554                11.3420                13.8162
 Red. Mass:      12.3407                12.0330                12.2538
 IR Active:          YES                    YES                    YES
 IR Intens:        3.460                  0.344                224.597
 Raman Active:       YES                    YES                    YES
               X      Y      Z        X      Y      Z        X      Y      Z
 C         -0.333 -0.060 -0.000    0.186 -0.238 -0.000    0.463  0.088  0.000
 C         -0.127 -0.294  0.000   -0.430 -0.327  0.000   -0.193  0.340 -0.000
 C          0.481 -0.256 -0.000    0.216  0.434  0.000   -0.099 -0.407  0.000
 C         -0.231  0.509  0.000    0.273 -0.158  0.000    0.312  0.140 -0.000
 C         -0.185  0.253  0.000   -0.392 -0.063 -0.000   -0.421  0.319  0.000
 C          0.120 -0.118  0.000    0.077  0.338  0.000   -0.049 -0.129 -0.000
 F          0.102  0.095  0.000    0.042  0.026  0.000   -0.090 -0.080 -0.000
 Br        -0.000  0.011  0.000   -0.001  0.006 -0.000    0.004 -0.008  0.000
 I         -0.003  0.000  0.000   -0.001  0.000 -0.000    0.001  0.002 -0.000
 I         -0.001 -0.004 -0.000   -0.000 -0.001 -0.000   -0.002 -0.001 -0.000
 F          0.096 -0.137 -0.000    0.015 -0.041  0.000    0.071 -0.126 -0.000
 I          0.000 -0.000 -0.000    0.000  0.000  0.000    0.001  0.002  0.000
 TransDip   0.053 -0.027 -0.000    0.018 -0.006 -0.000    0.012  0.480  0.000

 Mode:                28                     29                     30
 Frequency:      1400.75                1557.57                1562.78
 Force Cnst:     14.3396                17.1965                17.2837
 Red. Mass:      12.4042                12.0308                12.0114
 IR Active:          YES                    YES                    YES
 IR Intens:       84.337                 17.669                 20.664
 Raman Active:       YES                    YES                    YES
               X      Y      Z        X      Y      Z        X      Y      Z
 C          0.191  0.578  0.000    0.072 -0.459 -0.000    0.491 -0.148  0.000
 C         -0.224 -0.095 -0.000    0.123  0.231  0.000   -0.439 -0.023 -0.000
 C          0.099 -0.078 -0.000   -0.043 -0.365  0.000    0.154  0.017  0.000
 C         -0.127  0.212  0.000   -0.142  0.245 -0.000   -0.378  0.085 -0.000
 C         -0.074 -0.567 -0.000   -0.063 -0.376  0.000    0.523  0.116  0.000
 C          0.329 -0.034  0.000    0.038  0.591  0.000   -0.283 -0.030 -0.000
 F         -0.093 -0.159 -0.000    0.021  0.044  0.000   -0.030 -0.005 -0.000
 Br         0.004 -0.001 -0.000   -0.001 -0.000  0.000    0.002 -0.001  0.000
 I          0.000  0.000  0.000    0.000  0.000  0.000    0.001 -0.000 -0.000
 I          0.002 -0.000  0.000    0.001  0.001 -0.000    0.000 -0.000 -0.000
 F         -0.034  0.149  0.000   -0.015  0.042 -0.000   -0.024  0.000 -0.000
 I         -0.003  0.000 -0.000   -0.000 -0.001 -0.000   -0.001  0.000  0.000
 TransDip   0.292  0.038  0.000   -0.002 -0.135 -0.000    0.145  0.010  0.000

 STANDARD THERMODYNAMIC QUANTITIES AT   298.15 K  AND     1.00 ATM

   This Molecule has  0 Imaginary Frequencies
   Zero point vibrational energy:       25.854 kcal/mol

   Atom    1 Element C  Has Mass   12.00000
   Atom    2 Element C  Has Mass   12.00000
   Atom    3 Element C  Has Mass   12.00000
   Atom    4 Element C  Has Mass   12.00000
   Atom    5 Element C  Has Mass   12.00000
   Atom    6 Element C  Has Mass   12.00000
   Atom    7 Element F  Has Mass   18.99840
   Atom    8 Element Br Has Mass   78.91830
   Atom    9 Element I  Has Mass  126.90440
   Atom   10 Element I  Has Mass  126.90440
   Atom   11 Element F  Has Mass   18.99840
   Atom   12 Element I  Has Mass  126.90440
   Molecular Mass:   569.628300 amu
   Principal axes and moments of inertia in amu*Bohr^2:
                             1           2           3
    Eigenvalues --     7576.02589 13242.91528 20818.94118
          X               0.99999    -0.00318     0.00000
          Y               0.00318     0.99999     0.00000
          Z               0.00000    -0.00000     1.00000
   Rotational Symmetry Number is   1
   The Molecule is an Asymmetric Top
   Translational Enthalpy:        0.889 kcal/mol
   Rotational Enthalpy:           0.889 kcal/mol
   Vibrational Enthalpy:         32.045 kcal/mol
   gas constant (RT):             0.592 kcal/mol
   Translational Entropy:        44.904  cal/mol.K
   Rotational Entropy:           35.989  cal/mol.K
   Vibrational Entropy:          41.775  cal/mol.K

   Total Enthalpy:               34.415 kcal/mol
   Total Entropy:               122.668  cal/mol.K

 ======================================================================

 STANDARD THERMODYNAMIC QUANTITIES FOR ANHARMONIC VIBRATION -- TOSH

   Zero point vibrational energy: ************ kcal/mol

   Vibrational Enthalpy:       Infinity kcal/mol
   Vibrational Entropy:             NaN  cal/mol.K

   Total Enthalpy:             Infinity kcal/mol
   Total Entropy:                   NaN  cal/mol.K

 ======================================================================

 STANDARD THERMODYNAMIC QUANTITIES FOR ANHARMONIC VIBRATION -- VPT2

   Zero point vibrational energy: ************ kcal/mol

   Vibrational Enthalpy:       Infinity kcal/mol
   Vibrational Entropy:             NaN  cal/mol.K

   Total Enthalpy:             Infinity kcal/mol
   Total Entropy:                   NaN  cal/mol.K

 ======================================================================

Archival summary:
1\1\february\FREQ\ProcedureUnspecified\BasisUnspecified\3r126\taweetha\MonDec212:12:192019MonDec212:12:192019\0\\#,FREQ,ProcedureUnspecified,BasisUnspecified,\\0,1\I\C,1,2.12264\C,2,1.40458,1,119.797\C,3,1.39438,2,119.592,1,-180,0\F,4,1.33579,3,119.245,2,-180,0\C,4,1.38904,3,121.965,2,-0,0\C,6,1.39035,4,117.633,3,-0,0\F,7,1.33754,6,118.262,4,-180,0\C,7,1.39373,6,122.404,4,0,0\Br,3,1.90016,2,123.713,1,-0,0\I,6,2.10632,4,121.077,3,-180,0\I,9,2.12407,7,116.802,6,180,0\\\@

 Total job time:  878.18s(wall), 5016.26s(cpu) 
 Mon Dec  2 12:12:19 2019

        *************************************************************
        *                                                           *
        *  Thank you very much for using Q-Chem.  Have a nice day.  *
        *                                                           *
        *************************************************************
