# Supplementary material for: Geometric and energetic data from quantum chemical calculations of halobenzenes and xylenes
Source: Data Brief. 2020 Mar 5;30:105386. doi: 10.1016/j.dib.2020.105386 (PMC7114895; doi:10.1016/j.dib.2020.105386)
Supplement: Supplementary file 1 [file mmc1.zip › halobenzene/B3LYP/FBrIIIBr.out]

                  Welcome to Q-Chem
     A Quantum Leap Into The Future Of Chemistry


 Q-Chem 5.2 (devel), Q-Chem, Inc., Pleasanton, CA (2019)

 Yihan Shao,  Zhengting Gan,  E. Epifanovsky,  A. T. B. Gilbert,  M. Wormit,  
 J. Kussmann,  A. W. Lange,  A. Behn,  Jia Deng,  Xintian Feng,  D. Ghosh,  
 M. Goldey,  P. R. Horn,  L. D. Jacobson,  I. Kaliman,  T. Kus,  A. Landau,  
 Jie Liu,  E. I. Proynov,  R. M. Richard,  R. P. Steele,  E. J. Sundstrom,  
 H. L. Woodcock III,  P. M. Zimmerman,  D. Zuev,  B. Albrecht,  E. Alguire,  
 S. A. Baeppler,  D. Barton,  Z. Benda,  Y. A. Bernard,  E. J. Berquist,  
 K. B. Bravaya,  H. Burton,  D. Casanova,  Chun-Min Chang,  Yunqing Chen,  
 A. Chien,  K. D. Closser,  M. P. Coons,  S. Coriani,  S. Dasgupta,  
 A. L. Dempwolff,  M. Diedenhofen,  Hainam Do,  R. G. Edgar,  Po-Tung Fang,  
 S. Faraji,  S. Fatehi,  Qingguo Feng,  K. D. Fenk,  J. Fosso-Tande,  
 J. Gayvert,  Qinghui Ge,  A. Ghysels,  G. Gidofalvi,  J. Gomes,  
 J. Gonthier,  A. Gunina,  D. Hait,  M. W. D. Hanson-Heine,  
 P. H. P. Harbach,  A. W. Hauser,  M. F. Herbst,  J. E. Herr,  
 E. G. Hohenstein,  Z. C. Holden,  Kerwin Hui,  B. C. Huynh,  T.-C. Jagau,  
 Hyunjun Ji,  B. Kaduk,  K. Khistyaev,  Jaehoon Kim,  P. Klunzinger,  K. Koh,  
 D. Kosenkov,  L. Koulias,  T. Kowalczyk,  C. M. Krauter,  A. Kunitsa,  
 Ka Un Lao,  A. Laurent,  K. V. Lawler,  Joonho Lee,  D. Lefrancois,  
 S. Lehtola,  D. S. Levine,  Yi-Pei Li,  You-Sheng Lin,  Fenglai Liu,  
 E. Livshits,  A. Luenser,  P. Manohar,  E. Mansoor,  S. F. Manzer,  
 Shan-Ping Mao,  Yuezhi Mao,  N. Mardirossian,  A. V. Marenich,  
 T. Markovich,  L. A. Martinez-Martinez,  S. A. Maurer,  N. J. Mayhall,  
 S. C. McKenzie,  J.-M. Mewes,  P. Morgante,  A. F. Morrison,  
 J. W. Mullinax,  K. Nanda,  T. S. Nguyen-Beck,  R. Olivares-Amaya,  
 J. A. Parkhill,  Zheng Pei,  T. M. Perrine,  F. Plasser,  P. Pokhilko,  
 S. Prager,  A. Prociuk,  E. Ramos,  D. R. Rehn,  F. Rob,  M. Scheurer,  
 M. Schneider,  N. Sergueev,  S. M. Sharada,  S. Sharma,  D. W. Small,  
 T. Stauch,  T. Stein,  Yu-Chuan Su,  A. J. W. Thom,  A. Tkatchenko,  
 T. Tsuchimochi,  N. M. Tubman,  L. Vogt,  M. L. Vidal,  O. Vydrov,  
 M. A. Watson,  J. Wenzel,  M. de Wergifosse,  T. A. Wesolowski,  A. White,  
 J. Witte,  A. Yamada,  Jun Yang,  K. Yao,  S. Yeganeh,  S. R. Yost,  
 Zhi-Qiang You,  A. Zech,  Igor Ying Zhang,  Xing Zhang,  Yan Zhao,  
 Ying Zhu,  B. R. Brooks,  G. K. L. Chan,  C. J. Cramer,  M. S. Gordon,  
 W. J. Hehre,  A. Klamt,  M. W. Schmidt,  C. D. Sherrill,  D. G. Truhlar,  
 A. Aspuru-Guzik,  R. Baer,  A. T. Bell,  N. A. Besley,  Jeng-Da Chai,  
 A. E. DePrince, III,  R. A. DiStasio Jr.,  A. Dreuw,  B. D. Dunietz,  
 T. R. Furlani,  Chao-Ping Hsu,  Yousung Jung,  Jing Kong,  D. S. Lambrecht,  
 WanZhen Liang,  C. Ochsenfeld,  V. A. Rassolov,  L. V. Slipchenko,  
 J. E. Subotnik,  T. Van Voorhis,  J. M. Herbert,  A. I. Krylov,  
 P. M. W. Gill,  M. Head-Gordon

 Contributors to earlier versions of Q-Chem not listed above: 
 R. D. Adamson,  B. Austin,  J. Baker,  G. J. O. Beran,  K. Brandhorst,  
 S. T. Brown,  E. F. C. Byrd,  A. K. Chakraborty,  C.-L. Cheng,  
 Siu Hung Chien,  D. M. Chipman,  D. L. Crittenden,  H. Dachsel,  
 R. J. Doerksen,  A. D. Dutoi,  L. Fusti-Molnar,  W. A. Goddard III,  
 A. Golubeva-Zadorozhnaya,  S. R. Gwaltney,  G. Hawkins,  A. Heyden,  
 S. Hirata,  G. Kedziora,  F. J. Keil,  C. Kelley,  Jihan Kim,  R. A. King,  
 R. Z. Khaliullin,  P. P. Korambath,  W. Kurlancheek,  A. M. Lee,  M. S. Lee,  
 S. V. Levchenko,  Ching Yeh Lin,  D. Liotard,  R. C. Lochan,  I. Lotan,  
 P. E. Maslen,  N. Nair,  D. P. O'Neill,  D. Neuhauser,  E. Neuscamman,  
 C. M. Oana,  R. Olson,  B. Peters,  R. Peverati,  P. A. Pieniazek,  
 Y. M. Rhee,  J. Ritchie,  M. A. Rohrdanz,  E. Rosta,  N. J. Russ,  
 H. F. Schaefer III,  N. E. Schultz,  N. Shenvi,  A. C. Simmonett,  A. Sodt,  
 D. Stuck,  K. S. Thanthiriwatte,  V. Vanovschi,  Tao Wang,  A. Warshel,  
 C. F. Williams,  Q. Wu,  X. Xu,  W. Zhang

 Please cite Q-Chem as follows:
 Y. Shao et al., Mol. Phys. 113, 184-215 (2015)
 DOI: 10.1080/00268976.2014.952696

 Q-Chem 5.2.1 for Intel X86 EM64T Linux

 Parts of Q-Chem use Armadillo 8.300.2 (Tropical Shenanigans).
 http://arma.sourceforge.net/

 Q-Chem begins on Mon Dec  2 12:12:19 2019  

Host: 
0

     Scratch files written to /scratch/taweetham/qchem3679//
NAlpha2: 274
NElect   274
Mult     1

Checking the input file for inconsistencies... 	...done.

--------------------------------------------------------------
User input:
--------------------------------------------------------------
$MOLECULE
0 1
C   
C	1	CC
C	2	CC	1	120.0		
C	3	CC	2	120.0	1	0.0
C	4	CC	3	120.0	2	0.0	
C	5 	CC	4	120.0	3	0.0
F	1	CF	2	120.0	3	180.0
Br	2	CBr	3	120.0	4	180.0
I	3	CI	4	120.0	5	180.0
I	4	CI	5	120.0	6	180.0
I	5	CI	6	120.0	1	180.0
Br	6	CBr	1	120.0	2	180.0

CC=1.39483
CH=1.08673
CF=1.33960
CCl=1.72090
CBr=1.89068
CI=2.07886
$END

$REM
   JOB_TYPE	OPTIMIZATION
   BASIS	6-311++G**
   METHOD	B3LYP
   MEM_TOTAL	64000
   SYM_IGNORE	TRUE
$END

--------------------------------------------------------------
 ----------------------------------------------------------------
             Standard Nuclear Orientation (Angstroms)
    I     Atom           X                Y                Z
 ----------------------------------------------------------------
    1      C       0.0000000000     0.0000000000     0.0000000000
    2      C       0.0000000000     0.0000000000     1.3948300000
    3      C       1.2079582140     0.0000000000     2.0922450000
    4      C       2.4159164279     0.0000000000     1.3948300000
    5      C       2.4159164279     0.0000000000    -0.0000000000
    6      C       1.2079582140     0.0000000000    -0.6974150000
    7      F      -1.1601276309    -0.0000000000    -0.6698000000
    8      Br     -1.6373769104    -0.0000000000     2.3401700000
    9      I       1.2079582140    -0.0000000000     4.1711050000
   10      I       4.2162619988    -0.0000000000     2.4342600000
   11      I       4.2162619988    -0.0000000000    -1.0394300000
   12      Br      1.2079582140    -0.0000000000    -2.5880950000
 ----------------------------------------------------------------
 Nuclear Repulsion Energy =        4224.41502303 hartrees
 There are      137 alpha and      137 beta electrons
 Requested basis set is 6-311++G(d,p)
 There are 152 shells and 436 basis functions

 Total QAlloc Memory Limit  64000 MB
 Mega-Array Size       188 MB
 MEM_STATIC part       192 MB
 A cutoff of  1.0D-11 yielded   6828 shell pairs
 There are     62269 function pairs (     69644 Cartesian)
 Smallest overlap matrix eigenvalue = 8.73E-07

 Q-Chem warning in module stvman/mkSTV.C, line 318:

 Overlap eigenvalue is smaller than square root of threshold
 Use THRESH >= 12 to get rid of this warning

 Linear dependence detected in AO basis
 Tighter screening thresholds may be required for diffuse basis sets
 Use S2THRESH > 14 and THRESH = 14 in case of SCF convergence issues
 Number of orthogonalized atomic orbitals = 435
 Maximum deviation from orthogonality = 1.689E-10

 Scale SEOQF with 1.000000e-01/1.000000e-01/1.000000e-01

 Standard Electronic Orientation quadrupole field applied
 Nucleus-field energy     =    -0.0000001115 hartrees
 Guess from superposition of atomic densities
 Warning:  Energy on first SCF cycle will be non-variational
 SAD guess density has 274.000000 electrons

 -----------------------------------------------------------------------
  General SCF calculation program by
  Eric Jon Sundstrom, Paul Horn, Yuezhi Mao, Dmitri Zuev, Alec White,
  David Stuck, Shaama M.S., Shane Yost, Joonho Lee, David Small,
  Daniel Levine, Susi Lehtola, Hugh Burton, Evgeny Epifanovsky,
  Bang C. Huynh
 -----------------------------------------------------------------------
 Exchange:     0.2000 Hartree-Fock + 0.0800 Slater + 0.7200 B88
 Correlation:  0.1900 VWN1RPA + 0.8100 LYP
 Using SG-1 standard quadrature grid
 using 6 threads for integral computing
 -------------------------------------------------------
 OpenMP Integral computing Module                
 Release: version 2.0, May 2017, Q-Chem Inc. Pleasanton 
 -------------------------------------------------------
 A restricted SCF calculation will be
 performed using DIIS
 SCF converges when DIIS error is below 1.0e-08
 ---------------------------------------
  Cycle       Energy         DIIS error
 ---------------------------------------
    1  -26237.7723917351      2.83e-02  
    2  -26235.2900826729      2.02e-03  
    3  -26235.1675799637      2.93e-03  
    4  -26235.3275116333      9.43e-04  
    5  -26235.3507426317      2.02e-04  
    6  -26235.3512964119      8.61e-05  
    7  -26235.3514365753      2.54e-05  
    8  -26235.3514502683      1.16e-05  
    9  -26235.3514529825      1.53e-06  
   10  -26235.3514530159      4.89e-07  
   11  -26235.3514530180      1.90e-07  
   12  -26235.3514530191      4.32e-08  
   13  -26235.3514530206      1.45e-08  
   14  -26235.3514530217      5.41e-09  Convergence criterion met
 ---------------------------------------
 SCF time:   CPU 294.50s  wall 54.00s 
 SCF   energy in the final basis set =   -26235.3514530217
 Total energy in the final basis set =   -26235.3514530217

 --------------------------------------------------------------

                    Orbital Energies (a.u.)
 --------------------------------------------------------------

 Alpha MOs
 -- Occupied --
**************************-482.8581-482.8580-176.3188-176.3188-176.3176
********-165.7226-165.7213-165.7205-165.7205-165.7202-165.7202-165.7193
******** -62.5110 -62.5109 -56.3317 -56.3317 -56.3275 -56.3275 -56.3272
-56.3272 -35.8155 -35.8155 -35.8143 -31.3088 -31.3088 -31.3075 -31.3028
-31.3028 -31.3022 -31.3022 -31.3016 -31.3011 -24.7292 -22.9592 -22.9592
-22.9580 -22.9579 -22.9579 -22.9575 -22.9575 -22.9567 -22.9563 -22.9533
-22.9533 -22.9533 -22.9533 -22.9522 -22.9522 -10.3147 -10.2766 -10.2766
-10.2674 -10.2674 -10.2650  -8.7199  -8.7199  -6.5522  -6.5521  -6.5383
 -6.5383  -6.5374  -6.5374  -6.3653  -6.3653  -6.3642  -4.7781  -4.7781
 -4.7769  -4.7633  -4.7632  -4.7622  -4.7622  -4.7621  -4.7612  -2.6630
 -2.6628  -2.6592  -2.6591  -2.6585  -2.6585  -2.6474  -2.6474  -2.6473
 -2.6473  -2.0442  -2.0441  -2.0430  -2.0396  -2.0395  -2.0388  -2.0388
 -2.0384  -2.0377  -2.0259  -2.0259  -2.0258  -2.0257  -2.0250  -2.0248
 -1.2717  -0.9394  -0.8716  -0.8428  -0.7914  -0.7806  -0.7038  -0.6904
 -0.6802  -0.6237  -0.6128  -0.5644  -0.5622  -0.5147  -0.4846  -0.4497
 -0.4416  -0.4390  -0.4339  -0.3893  -0.3819  -0.3766  -0.3554  -0.3345
 -0.3344  -0.3133  -0.3118  -0.3044  -0.2870  -0.2770  -0.2610  -0.2601
 -0.2378
 -- Virtual --
 -0.1035  -0.0695  -0.0611  -0.0520  -0.0366  -0.0189  -0.0021  -0.0012
  0.0255   0.0278   0.0409   0.0449   0.0584   0.0598   0.0609   0.0681
  0.0763   0.0827   0.0850   0.0869   0.0989   0.1049   0.1136   0.1190
  0.1214   0.1256   0.1314   0.1393   0.1507   0.1560   0.1698   0.1724
  0.1844   0.1859   0.1869   0.1936   0.2011   0.2012   0.2104   0.2167
  0.2188   0.2301   0.2443   0.2449   0.2516   0.2588   0.2651   0.2793
  0.2801   0.3039   0.3133   0.3232   0.3335   0.3567   0.3729   0.3737
  0.3751   0.3795   0.3919   0.3928   0.3974   0.4050   0.4148   0.4173
  0.4198   0.4356   0.4372   0.4410   0.4440   0.4473   0.4558   0.4845
  0.4852   0.5010   0.5077   0.5096   0.5102   0.5276   0.5385   0.5440
  0.5488   0.5522   0.5613   0.5771   0.5920   0.5994   0.6061   0.6116
  0.6182   0.6291   0.6381   0.6717   0.6803   0.6857   0.6953   0.7007
  0.7063   0.7445   0.7500   0.7520   0.7617   0.7965   0.7984   0.8132
  0.8382   0.8527   0.8533   0.8722   0.9345   0.9372   0.9680   0.9750
  1.0062   1.0107   1.0685   1.0862   1.0884   1.1004   1.1031   1.1577
  1.1894   1.2137   1.2387   1.3060   1.3074   1.3260   1.3275   1.3607
  1.3660   1.3853   1.4156   1.4207   1.4493   1.4680   1.4860   1.4905
  1.5145   1.5286   1.5594   1.5610   1.5763   1.5983   1.7154   1.7220
  1.7583   1.7613   1.8146   1.8198   1.8441   1.8504   1.8930   2.0046
  2.0168   2.0308   2.0340   2.0368   2.1187   2.1411   2.2032   2.2151
  2.2481   2.2588   2.2795   2.2940   2.3292   2.3696   2.4692   2.5685
  2.6876   2.7077   2.7922   2.8092   2.8206   2.8769   2.9066   3.0430
  3.0461   3.0798   3.1361   3.1547   3.3804   3.3889   3.6303   3.7517
  3.7534   3.8098   3.8703   3.9322   3.9536   3.9577   3.9605   3.9726
  3.9852   3.9897   3.9957   4.0157   4.0180   4.0332   4.0481   4.0482
  4.0573   4.0718   4.0728   4.0968   4.1176   4.1590   4.2038   4.2454
  4.2552   4.2819   4.2923   4.3159   4.3944   4.4044   4.4303   4.5063
  4.6291   4.8301   4.8359   5.9881   6.0166   6.0395   6.0500   6.0757
  6.1300   6.1811   6.2184   6.2382   6.3012   6.4463   6.6784   6.7467
  6.7666   7.5464   7.5588   7.6704   7.6860   7.7526   7.7589  23.2013
 23.7779  23.7846  23.9496  23.9556  24.0456  27.8500  27.9149  27.9894
 28.3320  28.3531  28.3765  28.3789  28.3828  28.4351  28.4374  28.4510
 28.4916  28.5194  28.5290  28.5343  28.5345  28.5420  28.5550  28.5572
 28.5708  28.5776  28.5933  28.6303  28.6599  28.6893  28.7346  28.7828
 47.9638  48.0155  66.7740 127.8767 127.8924 127.9119 127.9134 127.9316
127.9604 127.9853 128.0039 128.0143 151.6471 151.7049 151.7733 289.7426
289.7547 289.8665 289.8856 289.9724 289.98151020.77071020.83641901.8094
********1901.9417
 --------------------------------------------------------------

          Ground-State Mulliken Net Atomic Charges

     Atom                 Charge (a.u.)
  ----------------------------------------
      1 C                    -0.724129
      2 C                     0.558397
      3 C                    -0.080560
      4 C                    -0.135263
      5 C                    -0.062162
      6 C                     0.556287
      7 F                    -0.104895
      8 Br                   -0.157970
      9 I                     0.103995
     10 I                     0.101708
     11 I                     0.103357
     12 Br                   -0.158765
  ----------------------------------------
  Sum of atomic charges =     0.000000

 -----------------------------------------------------------------
                    Cartesian Multipole Moments
 -----------------------------------------------------------------
    Charge (ESU x 10^10)
                -0.0000
    Dipole Moment (Debye)
         X       1.1419      Y       0.0000      Z       0.6617
       Tot       1.3197
    Quadrupole Moments (Debye-Ang)
        XX    -153.6942     XY       0.0000     YY    -161.6340
        XZ      -0.9682     YZ       0.0000     ZZ    -152.5849
    Octopole Moments (Debye-Ang^2)
       XXX    -846.0208    XXY       0.0000    XYY    -304.9403
       YYY       0.0000    XXZ    -162.8620    XYZ       0.0000
       YYZ    -176.0578    XZZ    -282.0049    YZZ      -0.0000
       ZZZ    -488.3549
    Hexadecapole Moments (Debye-Ang^3)
      XXXX   -6993.0617   XXXY       0.0000   XXYY   -1302.8015
      XYYY       0.0000   YYYY    -208.6633   XXXZ    -629.6489
      XXYZ       0.0000   XYYZ    -217.2903   YYYZ       0.0000
      XXZZ   -2106.6218   XYZZ       0.0000   YYZZ   -1051.9479
      XZZZ    -598.4775   YZZZ      -0.0000   ZZZZ   -5574.9411
 -----------------------------------------------------------------
 Calculating analytic gradient of the SCF energy
 Gradient of SCF Energy
            1           2           3           4           5           6
    1  -0.0013607   0.0048021   0.0003857   0.0016760   0.0018019   0.0031934
    2   0.0000000  -0.0000000  -0.0000000   0.0000000  -0.0000000  -0.0000000
    3  -0.0007102   0.0008689   0.0013614   0.0019162  -0.0015891   0.0030418
            7           8           9          10          11          12
    1  -0.0044532   0.0089491   0.0046435  -0.0174155  -0.0135566   0.0113342
    2  -0.0000000   0.0000000   0.0000000   0.0000000   0.0000000  -0.0000000
    3  -0.0026970   0.0077795  -0.0175716  -0.0108455   0.0139689   0.0044767
 Max gradient component =       1.757E-02
 RMS gradient           =       6.468E-03
 Gradient time:  CPU 103.29 s  wall 17.35 s
 Geometry Optimization Parameters
   NAtoms,    NIC,     NZ,  NCons,   NDum,   NFix, NCnnct, MaxDiis
       12      78      12       0       0       0       0       0


** GEOMETRY OPTIMIZATION IN DELOCALIZED INTERNAL COORDINATES **
   Searching for a Minimum

   Optimization Cycle:   1

                       Coordinates (Angstroms)
     ATOM                X               Y               Z
      1  C         0.0000000000    0.0000000000    0.0000000000
      2  C         0.0000000000    0.0000000000    1.3948300000
      3  C         1.2079582140    0.0000000000    2.0922450000
      4  C         2.4159164279    0.0000000000    1.3948300000
      5  C         2.4159164279    0.0000000000    0.0000000000
      6  C         1.2079582140    0.0000000000   -0.6974150000
      7  F        -1.1601276309    0.0000000000   -0.6698000000
      8  Br       -1.6373769104    0.0000000000    2.3401700000
      9  I         1.2079582140    0.0000000000    4.1711050000
     10  I         4.2162619988    0.0000000000    2.4342600000
     11  I         4.2162619988    0.0000000000   -1.0394300000
     12  Br        1.2079582140    0.0000000000   -2.5880950000
   Point Group: c1    Number of degrees of freedom:    30


   Energy is -26235.351453022


 Attempting to generate delocalized internal coordinates
 Initial Hessian constructed with Jon Baker's OPTIMIZE code

 21 Hessian modes will be used to form the next step
  Hessian Eigenvalues:
     0.124424    0.124424    0.124424    0.201019    0.201019    0.250000
     0.250000    0.250000    0.250000    0.250000    0.250000    0.250000
     0.250000    0.250000    0.426727    0.426727    0.464882    0.464882
     0.464882    0.464882    0.572947

 Minimum search - taking simple RFO step
 Searching for Lamda that Minimizes Along All modes
 Value Taken    Lamda =  -0.01993620
 Calculated Step too Large.  Step scaled by  0.993605
 Step Taken.  Stepsize is  0.300000

                             Maximum     Tolerance    Cnvgd?
         Gradient           0.052493      0.000300      NO
         Displacement       0.174819      0.001200      NO
         Energy change     *********      0.000001      NO


 New Cartesian Coordinates Obtained by Inverse Iteration

 Displacement from previous Coordinates is:  0.619077
 ----------------------------------------------------------------
             Standard Nuclear Orientation (Angstroms)
    I     Atom           X                Y                Z
 ----------------------------------------------------------------
    1      C       0.0337495926     0.0000000000     0.0195643592
    2      C       0.0098362783     0.0000000000     1.4027054282
    3      C       1.2189445999     0.0000000000     2.1252607885
    4      C       2.4541325317     0.0000000000     1.4163358603
    5      C       2.4518736324     0.0000000000    -0.0078574782
    6      C       1.2201653112     0.0000000000    -0.6923442840
    7      F      -1.1225101400     0.0000000000    -0.6477028077
    8      Br     -1.7142609927     0.0000000000     2.2008135826
    9      I       1.1277617075     0.0000000000     4.2661778574
   10      I       4.3130722860     0.0000000000     2.5035777272
   11      I       4.2585019939     0.0000000000    -1.1680164684
   12      Br      1.0474183674     0.0000000000    -2.5858145650
 ----------------------------------------------------------------
 Nuclear Repulsion Energy =        4117.45899540 hartrees
 There are      137 alpha and      137 beta electrons
 Applying Cartesian multipole field
    Component          Value
    ---------          -----
     (2,0,0)        1.00000E-11
     (0,2,0)        2.00000E-11
     (0,0,2)       -3.00000E-11
 Nucleus-field energy     =    -0.0000001155 hartrees
 Requested basis set is 6-311++G(d,p)
 There are 152 shells and 436 basis functions
 A cutoff of  1.0D-11 yielded   6769 shell pairs
 There are     61764 function pairs (     69039 Cartesian)
 Smallest overlap matrix eigenvalue = 8.63E-07

 Q-Chem warning in module stvman/mkSTV.C, line 318:

 Overlap eigenvalue is smaller than square root of threshold
 Use THRESH >= 12 to get rid of this warning

 Linear dependence detected in AO basis
 Tighter screening thresholds may be required for diffuse basis sets
 Use S2THRESH > 14 and THRESH = 14 in case of SCF convergence issues
 Number of orthogonalized atomic orbitals = 435
 Maximum deviation from orthogonality = 8.960E-11
 Guess MOs from SCF MO coefficient file

 -----------------------------------------------------------------------
  General SCF calculation program by
  Eric Jon Sundstrom, Paul Horn, Yuezhi Mao, Dmitri Zuev, Alec White,
  David Stuck, Shaama M.S., Shane Yost, Joonho Lee, David Small,
  Daniel Levine, Susi Lehtola, Hugh Burton, Evgeny Epifanovsky,
  Bang C. Huynh
 -----------------------------------------------------------------------
 Exchange:     0.2000 Hartree-Fock + 0.0800 Slater + 0.7200 B88
 Correlation:  0.1900 VWN1RPA + 0.8100 LYP
 Using SG-1 standard quadrature grid
 using 6 threads for integral computing
 -------------------------------------------------------
 OpenMP Integral computing Module                
 Release: version 2.0, May 2017, Q-Chem Inc. Pleasanton 
 -------------------------------------------------------
 A restricted SCF calculation will be
 performed using DIIS
 SCF converges when DIIS error is below 1.0e-08
 ---------------------------------------
  Cycle       Energy         DIIS error
 ---------------------------------------
    1  -26235.3461467635      9.52e-04  
    2  -26235.3539198117      4.16e-04  
    3  -26235.3433024618      7.56e-04  
    4  -26235.3583699033      6.49e-05  
    5  -26235.3584302653      1.88e-05  
    6  -26235.3584354037      5.60e-06  
    7  -26235.3584358712      3.02e-06  
    8  -26235.3584361067      5.48e-07  
    9  -26235.3584361120      2.09e-07  
   10  -26235.3584361122      8.13e-08  
   11  -26235.3584361144      2.43e-08  
   12  -26235.3584361135      1.07e-08  
   13  -26235.3584361141      4.33e-09  Convergence criterion met
 ---------------------------------------
 SCF time:   CPU 269.25s  wall 50.00s 
 SCF   energy in the final basis set =   -26235.3584361141
 Total energy in the final basis set =   -26235.3584361141

 --------------------------------------------------------------

                    Orbital Energies (a.u.)
 --------------------------------------------------------------

 Alpha MOs
 -- Occupied --
**************************-482.8587-482.8586-176.3213-176.3213-176.3198
********-165.7252-165.7237-165.7230-165.7229-165.7228-165.7227-165.7214
******** -62.5115 -62.5114 -56.3323 -56.3322 -56.3281 -56.3280 -56.3277
-56.3277 -35.8177 -35.8177 -35.8162 -31.3113 -31.3112 -31.3098 -31.3049
-31.3049 -31.3044 -31.3044 -31.3034 -31.3030 -24.7283 -22.9617 -22.9616
-22.9602 -22.9602 -22.9601 -22.9599 -22.9599 -22.9587 -22.9584 -22.9555
-22.9554 -22.9554 -22.9554 -22.9540 -22.9540 -10.3116 -10.2786 -10.2784
-10.2778 -10.2775 -10.2771  -8.7204  -8.7203  -6.5528  -6.5527  -6.5386
 -6.5386  -6.5378  -6.5377  -6.3671  -6.3670  -6.3656  -4.7801  -4.7800
 -4.7786  -4.7647  -4.7646  -4.7638  -4.7637  -4.7631  -4.7624  -2.6635
 -2.6634  -2.6596  -2.6595  -2.6590  -2.6588  -2.6477  -2.6477  -2.6476
 -2.6476  -2.0456  -2.0455  -2.0440  -2.0413  -2.0410  -2.0405  -2.0404
 -2.0397  -2.0391  -2.0272  -2.0271  -2.0270  -2.0269  -2.0258  -2.0255
 -1.2748  -0.9331  -0.8677  -0.8362  -0.7866  -0.7758  -0.6970  -0.6866
 -0.6739  -0.6239  -0.6172  -0.5621  -0.5578  -0.5171  -0.4829  -0.4499
 -0.4372  -0.4343  -0.4300  -0.3857  -0.3777  -0.3745  -0.3511  -0.3308
 -0.3271  -0.3119  -0.3079  -0.3032  -0.2881  -0.2807  -0.2625  -0.2620
 -0.2498
 -- Virtual --
 -0.1145  -0.0729  -0.0637  -0.0632  -0.0422  -0.0391  -0.0094  -0.0009
  0.0244   0.0288   0.0410   0.0460   0.0597   0.0601   0.0619   0.0672
  0.0751   0.0840   0.0855   0.0887   0.0952   0.1057   0.1119   0.1207
  0.1214   0.1241   0.1337   0.1396   0.1513   0.1526   0.1627   0.1713
  0.1768   0.1829   0.1835   0.1888   0.1944   0.2042   0.2070   0.2078
  0.2238   0.2281   0.2323   0.2463   0.2477   0.2605   0.2637   0.2701
  0.2765   0.2981   0.3098   0.3286   0.3502   0.3616   0.3699   0.3752
  0.3774   0.3825   0.3876   0.3897   0.3939   0.3973   0.4148   0.4158
  0.4186   0.4226   0.4297   0.4306   0.4407   0.4450   0.4537   0.4767
  0.4804   0.5051   0.5090   0.5092   0.5103   0.5249   0.5273   0.5413
  0.5413   0.5465   0.5604   0.5715   0.5742   0.5795   0.5898   0.5942
  0.6112   0.6375   0.6439   0.6640   0.6660   0.6762   0.6879   0.6944
  0.7089   0.7261   0.7274   0.7475   0.7517   0.7868   0.7949   0.8098
  0.8256   0.8484   0.8532   0.8600   0.9318   0.9358   0.9540   0.9755
  0.9971   1.0125   1.0684   1.0778   1.0803   1.0993   1.1052   1.1569
  1.1716   1.2049   1.2336   1.2603   1.2994   1.3134   1.3251   1.3533
  1.3729   1.3892   1.4087   1.4146   1.4474   1.4542   1.4563   1.4813
  1.4888   1.5089   1.5490   1.5628   1.5703   1.5857   1.7105   1.7180
  1.7427   1.7642   1.8051   1.8133   1.8379   1.8404   1.8856   2.0021
  2.0041   2.0157   2.0226   2.0328   2.1052   2.1235   2.2077   2.2102
  2.2405   2.2437   2.2631   2.2867   2.3093   2.3440   2.4690   2.5635
  2.6849   2.7046   2.7774   2.8039   2.8188   2.8712   2.9055   3.0292
  3.0457   3.0498   3.1206   3.1507   3.3645   3.3768   3.6074   3.7450
  3.7538   3.7947   3.8643   3.9425   3.9591   3.9613   3.9638   3.9797
  3.9823   3.9853   3.9936   4.0055   4.0153   4.0224   4.0378   4.0383
  4.0596   4.0685   4.0762   4.1014   4.1079   4.1385   4.1746   4.2299
  4.2538   4.2588   4.2763   4.3149   4.3798   4.4047   4.4143   4.4684
  4.5820   4.7918   4.8438   5.9877   6.0104   6.0389   6.0524   6.0653
  6.1102   6.1554   6.1714   6.1954   6.2999   6.4475   6.6671   6.7512
  6.7686   7.5460   7.5565   7.6636   7.6746   7.7445   7.7569  23.2031
 23.7397  23.7561  23.8884  23.9161  24.0337  27.8247  27.8889  27.9636
 28.3299  28.3470  28.3693  28.3776  28.3880  28.4200  28.4227  28.4293
 28.4675  28.5216  28.5268  28.5288  28.5370  28.5394  28.5478  28.5518
 28.5581  28.5691  28.5863  28.6113  28.6369  28.6758  28.7163  28.7663
 47.9539  48.0167  66.7731 127.8742 127.8868 127.9039 127.9202 127.9273
127.9467 127.9696 127.9776 127.9906 151.6252 151.6817 151.7476 289.7418
289.7521 289.8592 289.8728 289.9669 289.97761020.75851020.83811901.7866
********1901.9145
 --------------------------------------------------------------

          Ground-State Mulliken Net Atomic Charges

     Atom                 Charge (a.u.)
  ----------------------------------------
      1 C                    -0.466416
      2 C                     0.407519
      3 C                    -0.092109
      4 C                    -0.118865
      5 C                    -0.079386
      6 C                     0.385643
      7 F                    -0.078254
      8 Br                   -0.138186
      9 I                     0.108821
     10 I                     0.101061
     11 I                     0.107943
     12 Br                   -0.137769
  ----------------------------------------
  Sum of atomic charges =     0.000000

 -----------------------------------------------------------------
                    Cartesian Multipole Moments
 -----------------------------------------------------------------
    Charge (ESU x 10^10)
                -0.0000
    Dipole Moment (Debye)
         X       0.9396      Y      -0.0000      Z       0.5577
       Tot       1.0926
    Quadrupole Moments (Debye-Ang)
        XX    -153.6958     XY      -0.0000     YY    -162.2024
        XZ      -1.0303     YZ      -0.0000     ZZ    -152.2757
    Octopole Moments (Debye-Ang^2)
       XXX    -843.2582    XXY      -0.0000    XYY    -304.8068
       YYY      -0.0000    XXZ    -163.3866    XYZ      -0.0000
       YYZ    -175.9812    XZZ    -280.1206    YZZ       0.0000
       ZZZ    -484.8324
    Hexadecapole Moments (Debye-Ang^3)
      XXXX   -7148.6264   XXXY      -0.0000   XXYY   -1336.5892
      XYYY      -0.0000   YYYY    -210.1453   XXXZ    -639.2251
      XXYZ      -0.0000   XYYZ    -220.4142   YYYZ      -0.0000
      XXZZ   -2156.4473   XYZZ      -0.0000   YYZZ   -1084.9296
      XZZZ    -598.4276   YZZZ       0.0000   ZZZZ   -5726.5109
 -----------------------------------------------------------------
 Calculating analytic gradient of the SCF energy
 Gradient of SCF Energy
            1           2           3           4           5           6
    1   0.0019726  -0.0028037  -0.0038783   0.0067815   0.0025912  -0.0089630
    2   0.0000000  -0.0000000   0.0000000  -0.0000000   0.0000000   0.0000000
    3   0.0013817  -0.0087329   0.0055554   0.0045332  -0.0071566   0.0024124
            7           8           9          10          11          12
    1   0.0005758  -0.0002422  -0.0012881   0.0036043   0.0029757  -0.0013258
    2  -0.0000000  -0.0000000  -0.0000000  -0.0000000  -0.0000000  -0.0000000
    3   0.0002237  -0.0016341   0.0037412   0.0030777  -0.0034955   0.0000937
 Max gradient component =       8.963E-03
 RMS gradient           =       3.377E-03
 Gradient time:  CPU 98.95 s  wall 16.62 s
 Geometry Optimization Parameters
   NAtoms,    NIC,     NZ,  NCons,   NDum,   NFix, NCnnct, MaxDiis
       12      78      12       0       0       0       0       0

 Cartesian Hessian Update
 Hessian updated using BFGS update


** GEOMETRY OPTIMIZATION IN DELOCALIZED INTERNAL COORDINATES **
   Searching for a Minimum

   Optimization Cycle:   2

                       Coordinates (Angstroms)
     ATOM                X               Y               Z
      1  C         0.0337495926    0.0000000000    0.0195643592
      2  C         0.0098362783    0.0000000000    1.4027054282
      3  C         1.2189445999    0.0000000000    2.1252607885
      4  C         2.4541325317    0.0000000000    1.4163358603
      5  C         2.4518736324    0.0000000000   -0.0078574782
      6  C         1.2201653112    0.0000000000   -0.6923442840
      7  F        -1.1225101400    0.0000000000   -0.6477028077
      8  Br       -1.7142609927    0.0000000000    2.2008135826
      9  I         1.1277617075    0.0000000000    4.2661778574
     10  I         4.3130722860    0.0000000000    2.5035777272
     11  I         4.2585019939    0.0000000000   -1.1680164684
     12  Br        1.0474183674    0.0000000000   -2.5858145650
   Point Group: c1    Number of degrees of freedom:    30


   Energy is -26235.358436114

 Hessian updated using BFGS update

 11 Hessian modes will be used to form the next step
  Hessian Eigenvalues:
     0.124419    0.138929    0.200604    0.201036    0.243009    0.262271
     0.426711    0.452709    0.464654    0.533998    0.573354

 Minimum search - taking simple RFO step
 Searching for Lamda that Minimizes Along All modes
 Value Taken    Lamda =  -0.00134206
 Step Taken.  Stepsize is  0.058030

                             Maximum     Tolerance    Cnvgd?
         Gradient           0.013303      0.000300      NO
         Displacement       0.029863      0.001200      NO
         Energy change     -0.006983      0.000001      NO


 New Cartesian Coordinates Obtained by Inverse Iteration

 Displacement from previous Coordinates is:  0.126602
 ----------------------------------------------------------------
             Standard Nuclear Orientation (Angstroms)
    I     Atom           X                Y                Z
 ----------------------------------------------------------------
    1      C       0.0312481154     0.0000000000     0.0179993484
    2      C       0.0070906432     0.0000000000     1.4073237904
    3      C       1.2170118249     0.0000000000     2.1183467634
    4      C       2.4400721059     0.0000000000     1.4086008387
    5      C       2.4439215788     0.0000000000    -0.0039347018
    6      C       1.2229983451     0.0000000000    -0.6964618049
    7      F      -1.1251868762     0.0000000000    -0.6496452626
    8      Br     -1.7103570896     0.0000000000     2.2227168141
    9      I       1.1509074562     0.0000000000     4.2505134782
   10      I       4.2937788057     0.0000000000     2.4808022318
   11      I       4.2574828600     0.0000000000    -1.1316253248
   12      Br      1.0697173986     0.0000000000    -2.5919361708
 ----------------------------------------------------------------
 Nuclear Repulsion Energy =        4136.30484886 hartrees
 There are      137 alpha and      137 beta electrons
 Applying Cartesian multipole field
    Component          Value
    ---------          -----
     (2,0,0)        1.00000E-11
     (0,2,0)        2.00000E-11
     (0,0,2)       -3.00000E-11
 Nucleus-field energy     =    -0.0000001143 hartrees
 Requested basis set is 6-311++G(d,p)
 There are 152 shells and 436 basis functions
 A cutoff of  1.0D-11 yielded   6784 shell pairs
 There are     61927 function pairs (     69248 Cartesian)
 Smallest overlap matrix eigenvalue = 8.48E-07

 Q-Chem warning in module stvman/mkSTV.C, line 318:

 Overlap eigenvalue is smaller than square root of threshold
 Use THRESH >= 12 to get rid of this warning

 Linear dependence detected in AO basis
 Tighter screening thresholds may be required for diffuse basis sets
 Use S2THRESH > 14 and THRESH = 14 in case of SCF convergence issues
 Number of orthogonalized atomic orbitals = 435
 Maximum deviation from orthogonality = 1.611E-10
 Guess MOs from SCF MO coefficient file

 -----------------------------------------------------------------------
  General SCF calculation program by
  Eric Jon Sundstrom, Paul Horn, Yuezhi Mao, Dmitri Zuev, Alec White,
  David Stuck, Shaama M.S., Shane Yost, Joonho Lee, David Small,
  Daniel Levine, Susi Lehtola, Hugh Burton, Evgeny Epifanovsky,
  Bang C. Huynh
 -----------------------------------------------------------------------
 Exchange:     0.2000 Hartree-Fock + 0.0800 Slater + 0.7200 B88
 Correlation:  0.1900 VWN1RPA + 0.8100 LYP
 Using SG-1 standard quadrature grid
 using 6 threads for integral computing
 -------------------------------------------------------
 OpenMP Integral computing Module                
 Release: version 2.0, May 2017, Q-Chem Inc. Pleasanton 
 -------------------------------------------------------
 A restricted SCF calculation will be
 performed using DIIS
 SCF converges when DIIS error is below 1.0e-08
 ---------------------------------------
  Cycle       Energy         DIIS error
 ---------------------------------------
    1  -26235.3584435430      2.96e-04  
    2  -26235.3588642764      1.07e-04  
    3  -26235.3579576544      2.13e-04  
    4  -26235.3591597084      9.20e-06  
    5  -26235.3591612089      4.33e-06  
    6  -26235.3591615813      1.56e-06  
    7  -26235.3591616327      4.47e-07  
    8  -26235.3591616367      1.58e-07  
    9  -26235.3591616366      5.32e-08  
   10  -26235.3591616356      3.20e-08  
   11  -26235.3591616336      8.40e-09  Convergence criterion met
 ---------------------------------------
 SCF time:   CPU 231.62s  wall 43.00s 
 SCF   energy in the final basis set =   -26235.3591616336
 Total energy in the final basis set =   -26235.3591616336

 --------------------------------------------------------------

                    Orbital Energies (a.u.)
 --------------------------------------------------------------

 Alpha MOs
 -- Occupied --
**************************-482.8590-482.8589-176.3208-176.3208-176.3190
********-165.7247-165.7229-165.7225-165.7224-165.7223-165.7222-165.7206
******** -62.5117 -62.5117 -56.3325 -56.3325 -56.3283 -56.3283 -56.3280
-56.3279 -35.8173 -35.8173 -35.8155 -31.3108 -31.3108 -31.3090 -31.3045
-31.3044 -31.3040 -31.3040 -31.3027 -31.3022 -24.7284 -22.9612 -22.9611
-22.9598 -22.9598 -22.9594 -22.9594 -22.9593 -22.9579 -22.9577 -22.9550
-22.9550 -22.9550 -22.9550 -22.9532 -22.9532 -10.3127 -10.2785 -10.2785
-10.2754 -10.2753 -10.2742  -8.7206  -8.7205  -6.5530  -6.5529  -6.5389
 -6.5388  -6.5380  -6.5379  -6.3667  -6.3667  -6.3649  -4.7797  -4.7797
 -4.7778  -4.7643  -4.7643  -4.7634  -4.7634  -4.7626  -4.7618  -2.6637
 -2.6636  -2.6598  -2.6598  -2.6592  -2.6591  -2.6479  -2.6479  -2.6479
 -2.6479  -2.0453  -2.0452  -2.0434  -2.0409  -2.0407  -2.0401  -2.0401
 -2.0390  -2.0384  -2.0269  -2.0268  -2.0267  -2.0266  -2.0252  -2.0250
 -1.2744  -0.9345  -0.8680  -0.8378  -0.7867  -0.7777  -0.6979  -0.6872
 -0.6753  -0.6240  -0.6165  -0.5616  -0.5601  -0.5166  -0.4834  -0.4499
 -0.4380  -0.4362  -0.4309  -0.3854  -0.3784  -0.3747  -0.3518  -0.3311
 -0.3283  -0.3125  -0.3091  -0.3033  -0.2876  -0.2807  -0.2624  -0.2621
 -0.2473
 -- Virtual --
 -0.1133  -0.0721  -0.0625  -0.0621  -0.0399  -0.0364  -0.0088  -0.0010
  0.0244   0.0286   0.0409   0.0457   0.0598   0.0599   0.0617   0.0669
  0.0754   0.0841   0.0853   0.0883   0.0958   0.1056   0.1123   0.1205
  0.1218   0.1243   0.1331   0.1394   0.1511   0.1544   0.1644   0.1723
  0.1784   0.1841   0.1842   0.1888   0.1964   0.2032   0.2071   0.2083
  0.2227   0.2283   0.2324   0.2470   0.2473   0.2600   0.2643   0.2721
  0.2761   0.3001   0.3100   0.3278   0.3506   0.3603   0.3712   0.3758
  0.3793   0.3817   0.3884   0.3888   0.3959   0.3960   0.4153   0.4155
  0.4193   0.4254   0.4310   0.4342   0.4415   0.4449   0.4546   0.4776
  0.4814   0.5057   0.5086   0.5093   0.5109   0.5249   0.5283   0.5416
  0.5443   0.5468   0.5606   0.5738   0.5806   0.5842   0.5927   0.5937
  0.6121   0.6362   0.6410   0.6656   0.6685   0.6787   0.6883   0.6949
  0.7085   0.7292   0.7300   0.7508   0.7519   0.7893   0.7956   0.8103
  0.8255   0.8467   0.8525   0.8639   0.9337   0.9358   0.9582   0.9770
  0.9974   1.0095   1.0702   1.0791   1.0800   1.1003   1.1066   1.1577
  1.1758   1.2071   1.2312   1.2708   1.2978   1.3186   1.3252   1.3548
  1.3756   1.3828   1.4124   1.4149   1.4506   1.4574   1.4603   1.4838
  1.4984   1.5076   1.5517   1.5615   1.5697   1.5892   1.7101   1.7212
  1.7451   1.7683   1.8072   1.8141   1.8397   1.8436   1.8886   2.0030
  2.0041   2.0186   2.0268   2.0334   2.1079   2.1264   2.2083   2.2129
  2.2407   2.2483   2.2667   2.2881   2.3139   2.3494   2.4720   2.5648
  2.6848   2.7057   2.7803   2.8044   2.8203   2.8733   2.9065   3.0331
  3.0456   3.0592   3.1221   3.1541   3.3683   3.3805   3.6135   3.7457
  3.7536   3.8007   3.8671   3.9408   3.9595   3.9610   3.9661   3.9750
  3.9833   3.9853   3.9931   4.0072   4.0156   4.0260   4.0389   4.0397
  4.0592   4.0684   4.0737   4.1006   4.1095   4.1420   4.1808   4.2336
  4.2533   4.2616   4.2789   4.3151   4.3833   4.4048   4.4175   4.4746
  4.5908   4.8025   4.8419   5.9878   6.0115   6.0413   6.0470   6.0650
  6.1142   6.1595   6.1828   6.2041   6.2998   6.4475   6.6674   6.7497
  6.7666   7.5458   7.5568   7.6648   7.6768   7.7447   7.7584  23.2028
 23.7547  23.7639  23.9135  23.9254  24.0242  27.8293  27.8931  27.9681
 28.3304  28.3481  28.3714  28.3777  28.3839  28.4233  28.4248  28.4345
 28.4741  28.5213  28.5272  28.5302  28.5380  28.5383  28.5490  28.5526
 28.5611  28.5709  28.5874  28.6144  28.6412  28.6787  28.7194  28.7694
 47.9538  48.0151  66.7724 127.8748 127.8878 127.9056 127.9177 127.9272
127.9494 127.9723 127.9837 127.9954 151.6293 151.6855 151.7521 289.7414
289.7522 289.8601 289.8750 289.9668 289.97931020.75841020.83611901.7908
********1901.9194
 --------------------------------------------------------------

          Ground-State Mulliken Net Atomic Charges

     Atom                 Charge (a.u.)
  ----------------------------------------
      1 C                    -0.513139
      2 C                     0.431168
      3 C                    -0.099123
      4 C                    -0.103357
      5 C                    -0.079969
      6 C                     0.409259
      7 F                    -0.080757
      8 Br                   -0.139183
      9 I                     0.107890
     10 I                     0.099226
     11 I                     0.107014
     12 Br                   -0.139030
  ----------------------------------------
  Sum of atomic charges =     0.000000

 -----------------------------------------------------------------
                    Cartesian Multipole Moments
 -----------------------------------------------------------------
    Charge (ESU x 10^10)
                -0.0000
    Dipole Moment (Debye)
         X       0.9559      Y       0.0000      Z       0.5598
       Tot       1.1078
    Quadrupole Moments (Debye-Ang)
        XX    -153.6705     XY       0.0000     YY    -162.1069
        XZ      -1.0154     YZ       0.0000     ZZ    -152.4553
    Octopole Moments (Debye-Ang^2)
       XXX    -843.9469    XXY       0.0000    XYY    -304.9251
       YYY      -0.0000    XXZ    -163.3286    XYZ       0.0000
       YYZ    -175.9958    XZZ    -281.1253    YZZ      -0.0000
       ZZZ    -485.9557
    Hexadecapole Moments (Debye-Ang^3)
      XXXX   -7125.6118   XXXY       0.0000   XXYY   -1332.2759
      XYYY       0.0000   YYYY    -209.9184   XXXZ    -641.9343
      XXYZ       0.0000   XYYZ    -220.7202   YYYZ      -0.0000
      XXZZ   -2151.1955   XYZZ      -0.0000   YYZZ   -1077.2899
      XZZZ    -599.5046   YZZZ      -0.0000   ZZZZ   -5689.8342
 -----------------------------------------------------------------
 Calculating analytic gradient of the SCF energy
 Gradient of SCF Energy
            1           2           3           4           5           6
    1   0.0002811  -0.0001558  -0.0010868   0.0018206   0.0005869  -0.0012559
    2   0.0000000   0.0000000  -0.0000000   0.0000000  -0.0000000   0.0000000
    3   0.0002239  -0.0016980   0.0011605   0.0011310  -0.0020294   0.0008920
            7           8           9          10          11          12
    1   0.0000173  -0.0008195   0.0001348  -0.0000376   0.0007389  -0.0002242
    2   0.0000000  -0.0000000   0.0000000  -0.0000000   0.0000000   0.0000000
    3  -0.0000853   0.0000909   0.0008934  -0.0003876   0.0005919  -0.0007834
 Max gradient component =       2.029E-03
 RMS gradient           =       7.492E-04
 Gradient time:  CPU 99.81 s  wall 16.76 s
 Geometry Optimization Parameters
   NAtoms,    NIC,     NZ,  NCons,   NDum,   NFix, NCnnct, MaxDiis
       12      78      12       0       0       0       0       0

 Cartesian Hessian Update
 Hessian updated using BFGS update


** GEOMETRY OPTIMIZATION IN DELOCALIZED INTERNAL COORDINATES **
   Searching for a Minimum

   Optimization Cycle:   3

                       Coordinates (Angstroms)
     ATOM                X               Y               Z
      1  C         0.0312481154    0.0000000000    0.0179993484
      2  C         0.0070906432    0.0000000000    1.4073237904
      3  C         1.2170118249    0.0000000000    2.1183467634
      4  C         2.4400721059    0.0000000000    1.4086008387
      5  C         2.4439215788    0.0000000000   -0.0039347018
      6  C         1.2229983451    0.0000000000   -0.6964618049
      7  F        -1.1251868762    0.0000000000   -0.6496452626
      8  Br       -1.7103570896    0.0000000000    2.2227168141
      9  I         1.1509074562    0.0000000000    4.2505134782
     10  I         4.2937788057    0.0000000000    2.4808022318
     11  I         4.2574828600    0.0000000000   -1.1316253248
     12  Br        1.0697173986    0.0000000000   -2.5919361708
   Point Group: c1    Number of degrees of freedom:    30


   Energy is -26235.359161634

 Hessian updated using BFGS update

 14 Hessian modes will be used to form the next step
  Hessian Eigenvalues:
     0.123789    0.124426    0.137304    0.200867    0.201157    0.243989
     0.245687    0.278563    0.426149    0.457336    0.461584    0.464791
     0.480774    0.573215

 Minimum search - taking simple RFO step
 Searching for Lamda that Minimizes Along All modes
 Value Taken    Lamda =  -0.00007697
 Step Taken.  Stepsize is  0.018050

                             Maximum     Tolerance    Cnvgd?
         Gradient           0.002448      0.000300      NO
         Displacement       0.008323      0.001200      NO
         Energy change     -0.000726      0.000001      NO


 New Cartesian Coordinates Obtained by Inverse Iteration

 Displacement from previous Coordinates is:  0.037482
 ----------------------------------------------------------------
             Standard Nuclear Orientation (Angstroms)
    I     Atom           X                Y                Z
 ----------------------------------------------------------------
    1      C       0.0315973965     0.0000000000     0.0180845364
    2      C       0.0083350320     0.0000000000     1.4080332718
    3      C       1.2179370719     0.0000000000     2.1159391653
    4      C       2.4390544808     0.0000000000     1.4082517992
    5      C       2.4430807307     0.0000000000    -0.0020772650
    6      C       1.2244740223     0.0000000000    -0.6955456798
    7      F      -1.1247729006     0.0000000000    -0.6496225412
    8      Br     -1.7050149770     0.0000000000     2.2270546685
    9      I       1.1487949967     0.0000000000     4.2439377803
   10      I       4.2896040908     0.0000000000     2.4879130843
   11      I       4.2484901062     0.0000000000    -1.1400145419
   12      Br      1.0771051177     0.0000000000    -2.5892542780
 ----------------------------------------------------------------
 Nuclear Repulsion Energy =        4140.11289528 hartrees
 There are      137 alpha and      137 beta electrons
 Applying Cartesian multipole field
    Component          Value
    ---------          -----
     (2,0,0)        1.00000E-11
     (0,2,0)        2.00000E-11
     (0,0,2)       -3.00000E-11
 Nucleus-field energy     =    -0.0000001145 hartrees
 Requested basis set is 6-311++G(d,p)
 There are 152 shells and 436 basis functions
 A cutoff of  1.0D-11 yielded   6784 shell pairs
 There are     61927 function pairs (     69248 Cartesian)
 Smallest overlap matrix eigenvalue = 8.42E-07

 Q-Chem warning in module stvman/mkSTV.C, line 318:

 Overlap eigenvalue is smaller than square root of threshold
 Use THRESH >= 12 to get rid of this warning

 Linear dependence detected in AO basis
 Tighter screening thresholds may be required for diffuse basis sets
 Use S2THRESH > 14 and THRESH = 14 in case of SCF convergence issues
 Number of orthogonalized atomic orbitals = 435
 Maximum deviation from orthogonality = 1.300E-10
 Guess MOs from SCF MO coefficient file

 -----------------------------------------------------------------------
  General SCF calculation program by
  Eric Jon Sundstrom, Paul Horn, Yuezhi Mao, Dmitri Zuev, Alec White,
  David Stuck, Shaama M.S., Shane Yost, Joonho Lee, David Small,
  Daniel Levine, Susi Lehtola, Hugh Burton, Evgeny Epifanovsky,
  Bang C. Huynh
 -----------------------------------------------------------------------
 Exchange:     0.2000 Hartree-Fock + 0.0800 Slater + 0.7200 B88
 Correlation:  0.1900 VWN1RPA + 0.8100 LYP
 Using SG-1 standard quadrature grid
 using 6 threads for integral computing
 -------------------------------------------------------
 OpenMP Integral computing Module                
 Release: version 2.0, May 2017, Q-Chem Inc. Pleasanton 
 -------------------------------------------------------
 A restricted SCF calculation will be
 performed using DIIS
 SCF converges when DIIS error is below 1.0e-08
 ---------------------------------------
  Cycle       Energy         DIIS error
 ---------------------------------------
    1  -26235.3591262473      6.90e-05  
    2  -26235.3591640927      2.24e-05  
    3  -26235.3591349261      3.99e-05  
    4  -26235.3591760350      6.29e-06  
    5  -26235.3591769646      1.56e-06  
    6  -26235.3591770124      5.40e-07  
    7  -26235.3591770172      2.70e-07  
    8  -26235.3591770199      5.65e-08  
    9  -26235.3591770181      3.20e-08  
   10  -26235.3591770189      9.59e-09  Convergence criterion met
 ---------------------------------------
 SCF time:   CPU 210.65s  wall 39.00s 
 SCF   energy in the final basis set =   -26235.3591770189
 Total energy in the final basis set =   -26235.3591770189

 --------------------------------------------------------------

                    Orbital Energies (a.u.)
 --------------------------------------------------------------

 Alpha MOs
 -- Occupied --
**************************-482.8590-482.8590-176.3206-176.3206-176.3189
********-165.7245-165.7228-165.7223-165.7223-165.7221-165.7221-165.7206
******** -62.5118 -62.5118 -56.3326 -56.3325 -56.3284 -56.3283 -56.3280
-56.3280 -35.8171 -35.8171 -35.8154 -31.3106 -31.3106 -31.3089 -31.3043
-31.3043 -31.3038 -31.3038 -31.3026 -31.3021 -24.7285 -22.9610 -22.9610
-22.9596 -22.9596 -22.9593 -22.9592 -22.9592 -22.9579 -22.9576 -22.9548
-22.9548 -22.9548 -22.9548 -22.9531 -22.9531 -10.3127 -10.2782 -10.2782
-10.2749 -10.2747 -10.2737  -8.7206  -8.7206  -6.5530  -6.5530  -6.5389
 -6.5389  -6.5381  -6.5380  -6.3665  -6.3665  -6.3648  -4.7795  -4.7795
 -4.7777  -4.7642  -4.7642  -4.7633  -4.7632  -4.7625  -4.7617  -2.6638
 -2.6637  -2.6599  -2.6598  -2.6593  -2.6592  -2.6480  -2.6480  -2.6480
 -2.6480  -2.0452  -2.0450  -2.0433  -2.0407  -2.0406  -2.0399  -2.0399
 -2.0389  -2.0383  -2.0267  -2.0267  -2.0266  -2.0264  -2.0251  -2.0249
 -1.2744  -0.9352  -0.8687  -0.8382  -0.7869  -0.7781  -0.6981  -0.6872
 -0.6754  -0.6242  -0.6163  -0.5617  -0.5607  -0.5166  -0.4837  -0.4501
 -0.4383  -0.4367  -0.4310  -0.3852  -0.3789  -0.3747  -0.3520  -0.3316
 -0.3287  -0.3125  -0.3089  -0.3033  -0.2876  -0.2802  -0.2623  -0.2620
 -0.2472
 -- Virtual --
 -0.1131  -0.0717  -0.0623  -0.0615  -0.0396  -0.0356  -0.0081  -0.0011
  0.0245   0.0285   0.0409   0.0457   0.0598   0.0599   0.0616   0.0669
  0.0755   0.0843   0.0852   0.0884   0.0960   0.1056   0.1122   0.1203
  0.1219   0.1243   0.1333   0.1395   0.1510   0.1546   0.1648   0.1723
  0.1784   0.1839   0.1841   0.1888   0.1964   0.2036   0.2075   0.2089
  0.2228   0.2284   0.2331   0.2473   0.2474   0.2602   0.2641   0.2725
  0.2762   0.2998   0.3098   0.3282   0.3506   0.3607   0.3717   0.3752
  0.3796   0.3818   0.3883   0.3892   0.3961   0.3967   0.4153   0.4162
  0.4193   0.4255   0.4311   0.4337   0.4421   0.4449   0.4539   0.4782
  0.4813   0.5057   0.5084   0.5094   0.5109   0.5253   0.5283   0.5420
  0.5452   0.5468   0.5604   0.5748   0.5816   0.5860   0.5936   0.5936
  0.6124   0.6356   0.6414   0.6662   0.6686   0.6789   0.6892   0.6958
  0.7083   0.7299   0.7318   0.7508   0.7519   0.7894   0.7957   0.8104
  0.8261   0.8473   0.8533   0.8645   0.9338   0.9360   0.9585   0.9775
  0.9990   1.0099   1.0703   1.0798   1.0803   1.1002   1.1057   1.1579
  1.1771   1.2077   1.2317   1.2709   1.2967   1.3204   1.3254   1.3553
  1.3759   1.3843   1.4128   1.4148   1.4516   1.4582   1.4623   1.4841
  1.4984   1.5075   1.5521   1.5625   1.5700   1.5898   1.7106   1.7220
  1.7466   1.7688   1.8081   1.8149   1.8412   1.8442   1.8896   2.0037
  2.0042   2.0194   2.0280   2.0336   2.1089   2.1274   2.2089   2.2141
  2.2424   2.2501   2.2689   2.2888   2.3151   2.3515   2.4730   2.5653
  2.6851   2.7060   2.7816   2.8050   2.8205   2.8743   2.9069   3.0343
  3.0462   3.0622   3.1237   3.1555   3.3702   3.3817   3.6162   3.7463
  3.7535   3.8029   3.8677   3.9410   3.9596   3.9610   3.9661   3.9749
  3.9833   3.9855   3.9933   4.0076   4.0162   4.0258   4.0399   4.0403
  4.0587   4.0688   4.0739   4.1010   4.1102   4.1428   4.1809   4.2339
  4.2539   4.2629   4.2798   4.3156   4.3835   4.4048   4.4174   4.4761
  4.5924   4.8054   4.8418   5.9880   6.0118   6.0416   6.0482   6.0659
  6.1145   6.1607   6.1825   6.2041   6.2998   6.4475   6.6689   6.7501
  6.7671   7.5457   7.5568   7.6654   7.6774   7.7455   7.7591  23.2028
 23.7588  23.7665  23.9193  23.9300  24.0260  27.8297  27.8941  27.9692
 28.3306  28.3484  28.3716  28.3783  28.3852  28.4239  28.4252  28.4345
 28.4742  28.5216  28.5274  28.5303  28.5381  28.5388  28.5494  28.5529
 28.5611  28.5712  28.5879  28.6148  28.6413  28.6789  28.7202  28.7698
 47.9549  48.0154  66.7724 127.8750 127.8881 127.9059 127.9185 127.9279
127.9498 127.9730 127.9836 127.9955 151.6296 151.6864 151.7531 289.7415
289.7524 289.8609 289.8757 289.9677 289.98011020.75981020.83651901.7912
********1901.9204
 --------------------------------------------------------------

          Ground-State Mulliken Net Atomic Charges

     Atom                 Charge (a.u.)
  ----------------------------------------
      1 C                    -0.525871
      2 C                     0.440301
      3 C                    -0.096809
      4 C                    -0.102062
      5 C                    -0.083177
      6 C                     0.417591
      7 F                    -0.081250
      8 Br                   -0.140456
      9 I                     0.107200
     10 I                     0.098717
     11 I                     0.106135
     12 Br                   -0.140320
  ----------------------------------------
  Sum of atomic charges =     0.000000

 -----------------------------------------------------------------
                    Cartesian Multipole Moments
 -----------------------------------------------------------------
    Charge (ESU x 10^10)
                -0.0000
    Dipole Moment (Debye)
         X       0.9319      Y      -0.0000      Z       0.5512
       Tot       1.0827
    Quadrupole Moments (Debye-Ang)
        XX    -153.8764     XY      -0.0000     YY    -162.0776
        XZ      -1.0921     YZ       0.0000     ZZ    -152.3744
    Octopole Moments (Debye-Ang^2)
       XXX    -844.9339    XXY      -0.0000    XYY    -304.7225
       YYY      -0.0000    XXZ    -163.3732    XYZ       0.0000
       YYZ    -175.8769    XZZ    -280.6064    YZZ      -0.0000
       ZZZ    -485.9191
    Hexadecapole Moments (Debye-Ang^3)
      XXXX   -7117.3996   XXXY      -0.0000   XXYY   -1328.9107
      XYYY      -0.0000   YYYY    -209.8549   XXXZ    -639.8541
      XXYZ       0.0000   XYYZ    -219.9205   YYYZ       0.0000
      XXZZ   -2145.6258   XYZZ      -0.0000   YYZZ   -1077.1066
      XZZZ    -598.2914   YZZZ       0.0000   ZZZZ   -5690.7674
 -----------------------------------------------------------------
 Calculating analytic gradient of the SCF energy
 Gradient of SCF Energy
            1           2           3           4           5           6
    1   0.0000687   0.0004732  -0.0004105   0.0000680  -0.0003282   0.0004746
    2  -0.0000000   0.0000000  -0.0000000   0.0000000  -0.0000000   0.0000000
    3   0.0000203   0.0001787  -0.0001810   0.0004612  -0.0007849   0.0003938
            7           8           9          10          11          12
    1  -0.0000595   0.0001510  -0.0000711  -0.0003698  -0.0005795   0.0005832
    2   0.0000000   0.0000000   0.0000000   0.0000000   0.0000000   0.0000000
    3  -0.0001135   0.0001754  -0.0005283   0.0006306  -0.0003643   0.0001120
 Max gradient component =       7.849E-04
 RMS gradient           =       3.115E-04
 Gradient time:  CPU 99.98 s  wall 16.79 s
 Geometry Optimization Parameters
   NAtoms,    NIC,     NZ,  NCons,   NDum,   NFix, NCnnct, MaxDiis
       12      78      12       0       0       0       0       0

 Cartesian Hessian Update
 Hessian updated using BFGS update


** GEOMETRY OPTIMIZATION IN DELOCALIZED INTERNAL COORDINATES **
   Searching for a Minimum

   Optimization Cycle:   4

                       Coordinates (Angstroms)
     ATOM                X               Y               Z
      1  C         0.0315973965    0.0000000000    0.0180845364
      2  C         0.0083350320    0.0000000000    1.4080332718
      3  C         1.2179370719    0.0000000000    2.1159391653
      4  C         2.4390544808    0.0000000000    1.4082517992
      5  C         2.4430807307    0.0000000000   -0.0020772650
      6  C         1.2244740223    0.0000000000   -0.6955456798
      7  F        -1.1247729006    0.0000000000   -0.6496225412
      8  Br       -1.7050149770    0.0000000000    2.2270546685
      9  I         1.1487949967    0.0000000000    4.2439377803
     10  I         4.2896040908    0.0000000000    2.4879130843
     11  I         4.2484901062    0.0000000000   -1.1400145419
     12  Br        1.0771051177    0.0000000000   -2.5892542780
   Point Group: c1    Number of degrees of freedom:    30


   Energy is -26235.359177019

 Hessian updated using BFGS update

 16 Hessian modes will be used to form the next step
  Hessian Eigenvalues:
     0.123903    0.124471    0.140273    0.191630    0.201046    0.235650
     0.247821    0.260050    0.383841    0.425664    0.442489    0.460663
     0.464857    0.472254    0.571072    0.579563

 Minimum search - taking simple RFO step
 Searching for Lamda that Minimizes Along All modes
 Value Taken    Lamda =  -0.00002624
 Step Taken.  Stepsize is  0.007504

                             Maximum     Tolerance    Cnvgd?
         Gradient           0.002329      0.000300      NO
         Displacement       0.004728      0.001200      NO
         Energy change     -0.000015      0.000001      NO


 New Cartesian Coordinates Obtained by Inverse Iteration

 Displacement from previous Coordinates is:  0.020469
 ----------------------------------------------------------------
             Standard Nuclear Orientation (Angstroms)
    I     Atom           X                Y                Z
 ----------------------------------------------------------------
    1      C       0.0316751366     0.0000000000     0.0181892438
    2      C       0.0080533841     0.0000000000     1.4081207714
    3      C       1.2178738813     0.0000000000     2.1166299499
    4      C       2.4387046562     0.0000000000     1.4081219062
    5      C       2.4430331337     0.0000000000    -0.0015984819
    6      C       1.2241959010     0.0000000000    -0.6958803483
    7      F      -1.1246717874     0.0000000000    -0.6494088350
    8      Br     -1.7065024059     0.0000000000     2.2242524621
    9      I       1.1482459957     0.0000000000     4.2456757410
   10      I       4.2926936197     0.0000000000     2.4824442918
   11      I       4.2524815287     0.0000000000    -1.1345661466
   12      Br      1.0729021242     0.0000000000    -2.5892805545
 ----------------------------------------------------------------
 Nuclear Repulsion Energy =        4139.33520113 hartrees
 There are      137 alpha and      137 beta electrons
 Applying Cartesian multipole field
    Component          Value
    ---------          -----
     (2,0,0)        1.00000E-11
     (0,2,0)        2.00000E-11
     (0,0,2)       -3.00000E-11
 Nucleus-field energy     =    -0.0000001142 hartrees
 Requested basis set is 6-311++G(d,p)
 There are 152 shells and 436 basis functions
 A cutoff of  1.0D-11 yielded   6784 shell pairs
 There are     61927 function pairs (     69248 Cartesian)
 Smallest overlap matrix eigenvalue = 8.41E-07

 Q-Chem warning in module stvman/mkSTV.C, line 318:

 Overlap eigenvalue is smaller than square root of threshold
 Use THRESH >= 12 to get rid of this warning

 Linear dependence detected in AO basis
 Tighter screening thresholds may be required for diffuse basis sets
 Use S2THRESH > 14 and THRESH = 14 in case of SCF convergence issues
 Number of orthogonalized atomic orbitals = 435
 Maximum deviation from orthogonality = 2.731E-10
 Guess MOs from SCF MO coefficient file

 -----------------------------------------------------------------------
  General SCF calculation program by
  Eric Jon Sundstrom, Paul Horn, Yuezhi Mao, Dmitri Zuev, Alec White,
  David Stuck, Shaama M.S., Shane Yost, Joonho Lee, David Small,
  Daniel Levine, Susi Lehtola, Hugh Burton, Evgeny Epifanovsky,
  Bang C. Huynh
 -----------------------------------------------------------------------
 Exchange:     0.2000 Hartree-Fock + 0.0800 Slater + 0.7200 B88
 Correlation:  0.1900 VWN1RPA + 0.8100 LYP
 Using SG-1 standard quadrature grid
 using 6 threads for integral computing
 -------------------------------------------------------
 OpenMP Integral computing Module                
 Release: version 2.0, May 2017, Q-Chem Inc. Pleasanton 
 -------------------------------------------------------
 A restricted SCF calculation will be
 performed using DIIS
 SCF converges when DIIS error is below 1.0e-08
 ---------------------------------------
  Cycle       Energy         DIIS error
 ---------------------------------------
    1  -26235.3591784969      2.09e-05  
    2  -26235.3591877002      7.21e-06  
    3  -26235.3591872370      8.43e-06  
    4  -26235.3591888467      2.68e-06  
    5  -26235.3591890228      7.97e-07  
    6  -26235.3591890360      2.51e-07  
    7  -26235.3591890388      1.09e-07  
    8  -26235.3591890405      2.90e-08  
    9  -26235.3591890421      1.28e-08  
   10  -26235.3591890404      4.09e-09  Convergence criterion met
 ---------------------------------------
 SCF time:   CPU 204.64s  wall 38.00s 
 SCF   energy in the final basis set =   -26235.3591890404
 Total energy in the final basis set =   -26235.3591890404

 --------------------------------------------------------------

                    Orbital Energies (a.u.)
 --------------------------------------------------------------

 Alpha MOs
 -- Occupied --
**************************-482.8590-482.8590-176.3207-176.3206-176.3189
********-165.7245-165.7228-165.7223-165.7223-165.7221-165.7221-165.7205
******** -62.5118 -62.5118 -56.3326 -56.3325 -56.3284 -56.3283 -56.3280
-56.3280 -35.8171 -35.8171 -35.8154 -31.3106 -31.3106 -31.3088 -31.3044
-31.3043 -31.3039 -31.3038 -31.3025 -31.3021 -24.7285 -22.9610 -22.9610
-22.9596 -22.9596 -22.9593 -22.9593 -22.9592 -22.9578 -22.9575 -22.9549
-22.9549 -22.9548 -22.9548 -22.9531 -22.9531 -10.3127 -10.2783 -10.2782
-10.2749 -10.2748 -10.2737  -8.7207  -8.7206  -6.5531  -6.5530  -6.5389
 -6.5389  -6.5381  -6.5380  -6.3665  -6.3665  -6.3648  -4.7795  -4.7795
 -4.7777  -4.7642  -4.7642  -4.7633  -4.7633  -4.7624  -4.7617  -2.6638
 -2.6637  -2.6599  -2.6598  -2.6593  -2.6592  -2.6480  -2.6480  -2.6480
 -2.6480  -2.0452  -2.0450  -2.0432  -2.0407  -2.0406  -2.0400  -2.0399
 -2.0389  -2.0383  -2.0267  -2.0267  -2.0266  -2.0265  -2.0251  -2.0249
 -1.2744  -0.9351  -0.8686  -0.8383  -0.7868  -0.7781  -0.6980  -0.6871
 -0.6754  -0.6242  -0.6164  -0.5616  -0.5607  -0.5166  -0.4837  -0.4502
 -0.4382  -0.4367  -0.4310  -0.3851  -0.3788  -0.3747  -0.3520  -0.3314
 -0.3286  -0.3125  -0.3090  -0.3032  -0.2875  -0.2804  -0.2624  -0.2620
 -0.2472
 -- Virtual --
 -0.1132  -0.0719  -0.0622  -0.0616  -0.0396  -0.0358  -0.0083  -0.0011
  0.0244   0.0286   0.0409   0.0458   0.0599   0.0599   0.0616   0.0669
  0.0755   0.0843   0.0853   0.0884   0.0959   0.1056   0.1123   0.1204
  0.1219   0.1243   0.1333   0.1395   0.1510   0.1546   0.1646   0.1722
  0.1784   0.1841   0.1843   0.1888   0.1965   0.2035   0.2074   0.2086
  0.2228   0.2284   0.2327   0.2472   0.2474   0.2602   0.2642   0.2724
  0.2760   0.2999   0.3098   0.3281   0.3506   0.3606   0.3716   0.3758
  0.3795   0.3818   0.3884   0.3892   0.3960   0.3964   0.4156   0.4158
  0.4194   0.4255   0.4310   0.4344   0.4421   0.4449   0.4544   0.4780
  0.4814   0.5058   0.5085   0.5094   0.5109   0.5252   0.5283   0.5418
  0.5451   0.5467   0.5605   0.5746   0.5817   0.5854   0.5932   0.5937
  0.6123   0.6360   0.6414   0.6660   0.6685   0.6789   0.6889   0.6956
  0.7084   0.7298   0.7311   0.7508   0.7520   0.7894   0.7958   0.8104
  0.8259   0.8471   0.8533   0.8643   0.9339   0.9360   0.9586   0.9775
  0.9986   1.0100   1.0703   1.0798   1.0798   1.1003   1.1062   1.1579
  1.1769   1.2078   1.2315   1.2708   1.2967   1.3201   1.3253   1.3552
  1.3758   1.3836   1.4129   1.4148   1.4513   1.4581   1.4620   1.4843
  1.4985   1.5074   1.5522   1.5621   1.5700   1.5898   1.7107   1.7219
  1.7463   1.7691   1.8081   1.8147   1.8407   1.8445   1.8896   2.0035
  2.0042   2.0194   2.0280   2.0336   2.1088   2.1271   2.2091   2.2140
  2.2422   2.2500   2.2686   2.2886   2.3149   2.3513   2.4732   2.5652
  2.6850   2.7061   2.7814   2.8049   2.8205   2.8742   2.9070   3.0342
  3.0462   3.0619   3.1235   3.1555   3.3697   3.3821   3.6160   3.7463
  3.7535   3.8024   3.8679   3.9409   3.9596   3.9610   3.9661   3.9752
  3.9833   3.9854   3.9932   4.0075   4.0161   4.0259   4.0397   4.0399
  4.0590   4.0688   4.0740   4.1010   4.1101   4.1427   4.1809   4.2338
  4.2539   4.2625   4.2796   4.3155   4.3835   4.4048   4.4175   4.4757
  4.5919   4.8051   4.8419   5.9879   6.0117   6.0416   6.0478   6.0655
  6.1145   6.1604   6.1829   6.2040   6.2998   6.4474   6.6685   6.7501
  6.7672   7.5457   7.5568   7.6652   7.6772   7.7455   7.7591  23.2028
 23.7578  23.7670  23.9198  23.9288  24.0255  27.8296  27.8939  27.9689
 28.3306  28.3483  28.3716  28.3781  28.3846  28.4238  28.4251  28.4346
 28.4743  28.5215  28.5274  28.5303  28.5381  28.5387  28.5493  28.5529
 28.5612  28.5711  28.5878  28.6147  28.6413  28.6789  28.7200  28.7697
 47.9547  48.0155  66.7724 127.8749 127.8880 127.9058 127.9182 127.9276
127.9497 127.9728 127.9838 127.9955 151.6296 151.6862 151.7529 289.7415
289.7523 289.8606 289.8755 289.9676 289.98011020.75961020.83661901.7911
********1901.9201
 --------------------------------------------------------------

          Ground-State Mulliken Net Atomic Charges

     Atom                 Charge (a.u.)
  ----------------------------------------
      1 C                    -0.522299
      2 C                     0.437934
      3 C                    -0.100514
      4 C                    -0.100663
      5 C                    -0.079760
      6 C                     0.413356
      7 F                    -0.080690
      8 Br                   -0.139913
      9 I                     0.107323
     10 I                     0.098619
     11 I                     0.106259
     12 Br                   -0.139652
  ----------------------------------------
  Sum of atomic charges =     0.000000

 -----------------------------------------------------------------
                    Cartesian Multipole Moments
 -----------------------------------------------------------------
    Charge (ESU x 10^10)
                -0.0000
    Dipole Moment (Debye)
         X       0.9331      Y      -0.0000      Z       0.5507
       Tot       1.0835
    Quadrupole Moments (Debye-Ang)
        XX    -153.7972     XY      -0.0000     YY    -162.0825
        XZ      -1.0790     YZ      -0.0000     ZZ    -152.4431
    Octopole Moments (Debye-Ang^2)
       XXX    -844.4717    XXY      -0.0000    XYY    -304.8088
       YYY      -0.0000    XXZ    -163.3617    XYZ       0.0000
       YYZ    -175.8882    XZZ    -281.0817    YZZ      -0.0000
       ZZZ    -486.0025
    Hexadecapole Moments (Debye-Ang^3)
      XXXX   -7120.9179   XXXY      -0.0000   XXYY   -1330.5058
      XYYY      -0.0000   YYYY    -209.8683   XXXZ    -640.5805
      XXYZ       0.0000   XYYZ    -220.2291   YYYZ      -0.0000
      XXZZ   -2148.2342   XYZZ      -0.0000   YYZZ   -1076.2555
      XZZZ    -599.5181   YZZZ      -0.0000   ZZZZ   -5686.0686
 -----------------------------------------------------------------
 Calculating analytic gradient of the SCF energy
 Gradient of SCF Energy
            1           2           3           4           5           6
    1  -0.0000273   0.0001175  -0.0001580   0.0000213  -0.0001006   0.0001506
    2   0.0000000   0.0000000  -0.0000000   0.0000000  -0.0000000  -0.0000000
    3  -0.0000089   0.0000231  -0.0000642   0.0001095  -0.0001307   0.0001655
            7           8           9          10          11          12
    1   0.0000246   0.0001025  -0.0002181  -0.0000064   0.0000132   0.0000808
    2  -0.0000000   0.0000000   0.0000000   0.0000000   0.0000000   0.0000000
    3  -0.0000861  -0.0000977  -0.0001341  -0.0000872   0.0002332   0.0000776
 Max gradient component =       2.332E-04
 RMS gradient           =       9.164E-05
 Gradient time:  CPU 99.92 s  wall 16.78 s
 Geometry Optimization Parameters
   NAtoms,    NIC,     NZ,  NCons,   NDum,   NFix, NCnnct, MaxDiis
       12      78      12       0       0       0       0       0

 Cartesian Hessian Update
 Hessian updated using BFGS update


** GEOMETRY OPTIMIZATION IN DELOCALIZED INTERNAL COORDINATES **
   Searching for a Minimum

   Optimization Cycle:   5

                       Coordinates (Angstroms)
     ATOM                X               Y               Z
      1  C         0.0316751366    0.0000000000    0.0181892438
      2  C         0.0080533841    0.0000000000    1.4081207714
      3  C         1.2178738813    0.0000000000    2.1166299499
      4  C         2.4387046562    0.0000000000    1.4081219062
      5  C         2.4430331337    0.0000000000   -0.0015984819
      6  C         1.2241959010    0.0000000000   -0.6958803483
      7  F        -1.1246717874    0.0000000000   -0.6494088350
      8  Br       -1.7065024059    0.0000000000    2.2242524621
      9  I         1.1482459957    0.0000000000    4.2456757410
     10  I         4.2926936197    0.0000000000    2.4824442918
     11  I         4.2524815287    0.0000000000   -1.1345661466
     12  Br        1.0729021242    0.0000000000   -2.5892805545
   Point Group: c1    Number of degrees of freedom:    30


   Energy is -26235.359189040

 Hessian updated using BFGS update

 17 Hessian modes will be used to form the next step
  Hessian Eigenvalues:
     0.122996    0.124386    0.136987    0.194101    0.201076    0.232050
     0.244098    0.249758    0.262319    0.409522    0.425616    0.450353
     0.456643    0.464836    0.471849    0.573160    0.607770

 Minimum search - taking simple RFO step
 Searching for Lamda that Minimizes Along All modes
 Value Taken    Lamda =  -0.00000221
 Step Taken.  Stepsize is  0.002980

                             Maximum     Tolerance    Cnvgd?
         Gradient           0.000583      0.000300      NO
         Displacement       0.001467      0.001200      NO
         Energy change     -0.000012      0.000001      NO


 New Cartesian Coordinates Obtained by Inverse Iteration

 Displacement from previous Coordinates is:  0.006914
 ----------------------------------------------------------------
             Standard Nuclear Orientation (Angstroms)
    I     Atom           X                Y                Z
 ----------------------------------------------------------------
    1      C       0.0317173926     0.0000000000     0.0181072343
    2      C       0.0077145331     0.0000000000     1.4081516156
    3      C       1.2178356242     0.0000000000     2.1168030419
    4      C       2.4385810424     0.0000000000     1.4080718589
    5      C       2.4432257548     0.0000000000    -0.0017641142
    6      C       1.2241787128     0.0000000000    -0.6962156375
    7      F      -1.1246192490     0.0000000000    -0.6494663332
    8      Br     -1.7076260250     0.0000000000     2.2235559697
    9      I       1.1506042750     0.0000000000     4.2465661359
   10      I       4.2916760260     0.0000000000     2.4840907831
   11      I       4.2528394107     0.0000000000    -1.1353345278
   12      Br      1.0725576703     0.0000000000    -2.5898660267
 ----------------------------------------------------------------
 Nuclear Repulsion Energy =        4138.72105601 hartrees
 There are      137 alpha and      137 beta electrons
 Applying Cartesian multipole field
    Component          Value
    ---------          -----
     (2,0,0)        1.00000E-11
     (0,2,0)        2.00000E-11
     (0,0,2)       -3.00000E-11
 Nucleus-field energy     =    -0.0000001143 hartrees
 Requested basis set is 6-311++G(d,p)
 There are 152 shells and 436 basis functions
 A cutoff of  1.0D-11 yielded   6784 shell pairs
 There are     61927 function pairs (     69248 Cartesian)
 Smallest overlap matrix eigenvalue = 8.41E-07

 Q-Chem warning in module stvman/mkSTV.C, line 318:

 Overlap eigenvalue is smaller than square root of threshold
 Use THRESH >= 12 to get rid of this warning

 Linear dependence detected in AO basis
 Tighter screening thresholds may be required for diffuse basis sets
 Use S2THRESH > 14 and THRESH = 14 in case of SCF convergence issues
 Number of orthogonalized atomic orbitals = 435
 Maximum deviation from orthogonality = 1.980E-10
 Guess MOs from SCF MO coefficient file

 -----------------------------------------------------------------------
  General SCF calculation program by
  Eric Jon Sundstrom, Paul Horn, Yuezhi Mao, Dmitri Zuev, Alec White,
  David Stuck, Shaama M.S., Shane Yost, Joonho Lee, David Small,
  Daniel Levine, Susi Lehtola, Hugh Burton, Evgeny Epifanovsky,
  Bang C. Huynh
 -----------------------------------------------------------------------
 Exchange:     0.2000 Hartree-Fock + 0.0800 Slater + 0.7200 B88
 Correlation:  0.1900 VWN1RPA + 0.8100 LYP
 Using SG-1 standard quadrature grid
 using 6 threads for integral computing
 -------------------------------------------------------
 OpenMP Integral computing Module                
 Release: version 2.0, May 2017, Q-Chem Inc. Pleasanton 
 -------------------------------------------------------
 A restricted SCF calculation will be
 performed using DIIS
 SCF converges when DIIS error is below 1.0e-08
 ---------------------------------------
  Cycle       Energy         DIIS error
 ---------------------------------------
    1  -26235.3591880069      8.54e-06  
    2  -26235.3591890266      3.40e-06  
    3  -26235.3591887449      4.68e-06  
    4  -26235.3591892912      1.13e-06  
    5  -26235.3591893216      3.08e-07  
    6  -26235.3591893231      1.04e-07  
    7  -26235.3591893230      4.84e-08  
    8  -26235.3591893227      7.95e-09  Convergence criterion met
 ---------------------------------------
 SCF time:   CPU 171.09s  wall 32.00s 
 SCF   energy in the final basis set =   -26235.3591893227
 Total energy in the final basis set =   -26235.3591893227

 --------------------------------------------------------------

                    Orbital Energies (a.u.)
 --------------------------------------------------------------

 Alpha MOs
 -- Occupied --
**************************-482.8590-482.8590-176.3207-176.3207-176.3189
********-165.7245-165.7228-165.7223-165.7223-165.7221-165.7221-165.7205
******** -62.5118 -62.5118 -56.3326 -56.3326 -56.3284 -56.3284 -56.3281
-56.3280 -35.8172 -35.8171 -35.8154 -31.3107 -31.3106 -31.3088 -31.3044
-31.3043 -31.3039 -31.3038 -31.3025 -31.3021 -24.7285 -22.9611 -22.9610
-22.9597 -22.9596 -22.9593 -22.9593 -22.9592 -22.9578 -22.9575 -22.9549
-22.9549 -22.9548 -22.9548 -22.9531 -22.9531 -10.3127 -10.2783 -10.2783
-10.2750 -10.2749 -10.2738  -8.7207  -8.7206  -6.5531  -6.5530  -6.5390
 -6.5389  -6.5381  -6.5380  -6.3666  -6.3665  -6.3648  -4.7795  -4.7795
 -4.7777  -4.7642  -4.7642  -4.7633  -4.7633  -4.7624  -4.7617  -2.6638
 -2.6637  -2.6599  -2.6598  -2.6593  -2.6592  -2.6480  -2.6480  -2.6480
 -2.6480  -2.0452  -2.0450  -2.0432  -2.0407  -2.0406  -2.0400  -2.0399
 -2.0389  -2.0383  -2.0267  -2.0267  -2.0267  -2.0265  -2.0251  -2.0249
 -1.2744  -0.9350  -0.8685  -0.8383  -0.7868  -0.7781  -0.6979  -0.6871
 -0.6754  -0.6241  -0.6165  -0.5616  -0.5607  -0.5166  -0.4837  -0.4501
 -0.4382  -0.4366  -0.4310  -0.3851  -0.3788  -0.3747  -0.3520  -0.3313
 -0.3285  -0.3125  -0.3090  -0.3032  -0.2875  -0.2805  -0.2624  -0.2620
 -0.2472
 -- Virtual --
 -0.1133  -0.0719  -0.0622  -0.0618  -0.0396  -0.0359  -0.0084  -0.0011
  0.0244   0.0286   0.0409   0.0458   0.0598   0.0599   0.0616   0.0669
  0.0755   0.0842   0.0853   0.0884   0.0959   0.1056   0.1123   0.1204
  0.1219   0.1243   0.1332   0.1394   0.1511   0.1546   0.1646   0.1722
  0.1784   0.1841   0.1843   0.1888   0.1965   0.2034   0.2073   0.2085
  0.2228   0.2284   0.2326   0.2471   0.2474   0.2601   0.2642   0.2724
  0.2760   0.2999   0.3098   0.3280   0.3506   0.3605   0.3715   0.3759
  0.3795   0.3817   0.3885   0.3891   0.3960   0.3963   0.4155   0.4157
  0.4194   0.4255   0.4310   0.4345   0.4420   0.4449   0.4545   0.4779
  0.4814   0.5058   0.5085   0.5094   0.5109   0.5252   0.5282   0.5418
  0.5450   0.5467   0.5605   0.5745   0.5816   0.5852   0.5931   0.5937
  0.6123   0.6360   0.6413   0.6659   0.6685   0.6789   0.6888   0.6954
  0.7084   0.7295   0.7310   0.7508   0.7520   0.7894   0.7958   0.8104
  0.8258   0.8470   0.8531   0.8643   0.9338   0.9360   0.9586   0.9775
  0.9983   1.0099   1.0704   1.0796   1.0798   1.1003   1.1062   1.1579
  1.1768   1.2077   1.2313   1.2708   1.2967   1.3199   1.3253   1.3551
  1.3758   1.3834   1.4128   1.4148   1.4511   1.4579   1.4617   1.4843
  1.4985   1.5074   1.5521   1.5619   1.5699   1.5898   1.7106   1.7218
  1.7461   1.7692   1.8080   1.8146   1.8405   1.8445   1.8895   2.0034
  2.0041   2.0194   2.0279   2.0335   2.1086   2.1269   2.2090   2.2137
  2.2419   2.2497   2.2682   2.2886   2.3147   2.3510   2.4731   2.5652
  2.6850   2.7060   2.7812   2.8048   2.8205   2.8741   2.9069   3.0340
  3.0461   3.0615   3.1233   3.1554   3.3693   3.3820   3.6156   3.7462
  3.7535   3.8020   3.8680   3.9409   3.9596   3.9610   3.9662   3.9752
  3.9833   3.9853   3.9932   4.0075   4.0160   4.0260   4.0395   4.0398
  4.0591   4.0687   4.0739   4.1009   4.1100   4.1426   4.1809   4.2338
  4.2537   4.2623   4.2794   4.3154   4.3835   4.4048   4.4175   4.4754
  4.5916   4.8047   4.8419   5.9879   6.0117   6.0415   6.0475   6.0654
  6.1144   6.1602   6.1829   6.2041   6.2998   6.4474   6.6683   6.7501
  6.7671   7.5457   7.5568   7.6650   7.6771   7.7453   7.7591  23.2029
 23.7572  23.7667  23.9195  23.9279  24.0249  27.8295  27.8937  27.9687
 28.3306  28.3483  28.3716  28.3780  28.3844  28.4237  28.4250  28.4345
 28.4743  28.5215  28.5274  28.5303  28.5381  28.5387  28.5492  28.5528
 28.5612  28.5711  28.5877  28.6147  28.6413  28.6788  28.7199  28.7696
 47.9545  48.0154  66.7723 127.8749 127.8880 127.9058 127.9181 127.9276
127.9497 127.9727 127.9838 127.9955 151.6295 151.6861 151.7527 289.7414
289.7523 289.8605 289.8754 289.9674 289.98001020.75941020.83651901.7911
********1901.9199
 --------------------------------------------------------------

          Ground-State Mulliken Net Atomic Charges

     Atom                 Charge (a.u.)
  ----------------------------------------
      1 C                    -0.521321
      2 C                     0.437150
      3 C                    -0.099135
      4 C                    -0.100454
      5 C                    -0.081240
      6 C                     0.412343
      7 F                    -0.080583
      8 Br                   -0.139661
      9 I                     0.107436
     10 I                     0.098601
     11 I                     0.106323
     12 Br                   -0.139459
  ----------------------------------------
  Sum of atomic charges =     0.000000

 -----------------------------------------------------------------
                    Cartesian Multipole Moments
 -----------------------------------------------------------------
    Charge (ESU x 10^10)
                -0.0000
    Dipole Moment (Debye)
         X       0.9341      Y      -0.0000      Z       0.5511
       Tot       1.0846
    Quadrupole Moments (Debye-Ang)
        XX    -153.8060     XY      -0.0000     YY    -162.0876
        XZ      -1.0588     YZ       0.0000     ZZ    -152.4239
    Octopole Moments (Debye-Ang^2)
       XXX    -844.6763    XXY      -0.0000    XYY    -304.8349
       YYY      -0.0000    XXZ    -163.3606    XYZ      -0.0000
       YYZ    -175.9173    XZZ    -280.9129    YZZ      -0.0000
       ZZZ    -485.9914
    Hexadecapole Moments (Debye-Ang^3)
      XXXX   -7122.1596   XXXY      -0.0000   XXYY   -1330.5835
      XYYY      -0.0000   YYYY    -209.8808   XXXZ    -641.6578
      XXYZ      -0.0000   XYYZ    -220.5337   YYYZ      -0.0000
      XXZZ   -2148.2350   XYZZ      -0.0000   YYZZ   -1076.7717
      XZZZ    -599.4484   YZZZ       0.0000   ZZZZ   -5688.3186
 -----------------------------------------------------------------
 Calculating analytic gradient of the SCF energy
 Gradient of SCF Energy
            1           2           3           4           5           6
    1  -0.0000298  -0.0000465   0.0000043   0.0000057   0.0000252   0.0000215
    2   0.0000000  -0.0000000   0.0000000  -0.0000000  -0.0000000   0.0000000
    3  -0.0000484  -0.0000985   0.0000070   0.0001120  -0.0000645   0.0000561
            7           8           9          10          11          12
    1   0.0000501  -0.0001325   0.0000820  -0.0001376   0.0001050   0.0000526
    2   0.0000000  -0.0000000  -0.0000000   0.0000000  -0.0000000   0.0000000
    3  -0.0000552  -0.0001286   0.0000639   0.0001397   0.0000781  -0.0000616
 Max gradient component =       1.397E-04
 RMS gradient           =       6.428E-05
 Gradient time:  CPU 100.10 s  wall 16.81 s
 Geometry Optimization Parameters
   NAtoms,    NIC,     NZ,  NCons,   NDum,   NFix, NCnnct, MaxDiis
       12      78      12       0       0       0       0       0

 Cartesian Hessian Update
 Hessian updated using BFGS update


** GEOMETRY OPTIMIZATION IN DELOCALIZED INTERNAL COORDINATES **
   Searching for a Minimum

   Optimization Cycle:   6

                       Coordinates (Angstroms)
     ATOM                X               Y               Z
      1  C         0.0317173926    0.0000000000    0.0181072343
      2  C         0.0077145331    0.0000000000    1.4081516156
      3  C         1.2178356242    0.0000000000    2.1168030419
      4  C         2.4385810424    0.0000000000    1.4080718589
      5  C         2.4432257548    0.0000000000   -0.0017641142
      6  C         1.2241787128    0.0000000000   -0.6962156375
      7  F        -1.1246192490    0.0000000000   -0.6494663332
      8  Br       -1.7076260250    0.0000000000    2.2235559697
      9  I         1.1506042750    0.0000000000    4.2465661359
     10  I         4.2916760260    0.0000000000    2.4840907831
     11  I         4.2528394107    0.0000000000   -1.1353345278
     12  Br        1.0725576703    0.0000000000   -2.5898660267
   Point Group: c1    Number of degrees of freedom:    30


   Energy is -26235.359189323

 Hessian updated using BFGS update

 18 Hessian modes will be used to form the next step
  Hessian Eigenvalues:
     0.123900    0.125704    0.134253    0.194152    0.200878    0.225564
     0.248765    0.249760    0.259890    0.359566    0.422305    0.426075
     0.437521    0.463733    0.470309    0.532173    0.573401    0.647024

 Minimum search - taking simple RFO step
 Searching for Lamda that Minimizes Along All modes
 Value Taken    Lamda =   0.00000000
 Step Taken.  Stepsize is  0.001392

                             Maximum     Tolerance    Cnvgd?
         Gradient           0.000423      0.000300      NO
         Displacement       0.000884      0.001200     YES
         Energy change     -0.000000      0.000001     YES


 New Cartesian Coordinates Obtained by Inverse Iteration

 Displacement from previous Coordinates is:  0.003837
 ----------------------------------------------------------------
             Standard Nuclear Orientation (Angstroms)
    I     Atom           X                Y                Z
 ----------------------------------------------------------------
    1      C       0.0317755289     0.0000000000     0.0181305602
    2      C       0.0078493925     0.0000000000     1.4081866797
    3      C       1.2178692831     0.0000000000     2.1168006030
    4      C       2.4386843669     0.0000000000     1.4081109973
    5      C       2.4432127507     0.0000000000    -0.0016611040
    6      C       1.2242437654     0.0000000000    -0.6961791816
    7      F      -1.1245878279     0.0000000000    -0.6494109992
    8      Br     -1.7071343819     0.0000000000     2.2241859654
    9      I       1.1490658829     0.0000000000     4.2463832568
   10      I       4.2922484105     0.0000000000     2.4835692742
   11      I       4.2524641767     0.0000000000    -1.1356336928
   12      Br      1.0729938202     0.0000000000    -2.5897823590
 ----------------------------------------------------------------
 Nuclear Repulsion Energy =        4138.77334543 hartrees
 There are      137 alpha and      137 beta electrons
 Applying Cartesian multipole field
    Component          Value
    ---------          -----
     (2,0,0)        1.00000E-11
     (0,2,0)        2.00000E-11
     (0,0,2)       -3.00000E-11
 Nucleus-field energy     =    -0.0000001143 hartrees
 Requested basis set is 6-311++G(d,p)
 There are 152 shells and 436 basis functions
 A cutoff of  1.0D-11 yielded   6784 shell pairs
 There are     61927 function pairs (     69248 Cartesian)
 Smallest overlap matrix eigenvalue = 8.41E-07

 Q-Chem warning in module stvman/mkSTV.C, line 318:

 Overlap eigenvalue is smaller than square root of threshold
 Use THRESH >= 12 to get rid of this warning

 Linear dependence detected in AO basis
 Tighter screening thresholds may be required for diffuse basis sets
 Use S2THRESH > 14 and THRESH = 14 in case of SCF convergence issues
 Number of orthogonalized atomic orbitals = 435
 Maximum deviation from orthogonality = 1.228E-10
 Guess MOs from SCF MO coefficient file

 -----------------------------------------------------------------------
  General SCF calculation program by
  Eric Jon Sundstrom, Paul Horn, Yuezhi Mao, Dmitri Zuev, Alec White,
  David Stuck, Shaama M.S., Shane Yost, Joonho Lee, David Small,
  Daniel Levine, Susi Lehtola, Hugh Burton, Evgeny Epifanovsky,
  Bang C. Huynh
 -----------------------------------------------------------------------
 Exchange:     0.2000 Hartree-Fock + 0.0800 Slater + 0.7200 B88
 Correlation:  0.1900 VWN1RPA + 0.8100 LYP
 Using SG-1 standard quadrature grid
 using 6 threads for integral computing
 -------------------------------------------------------
 OpenMP Integral computing Module                
 Release: version 2.0, May 2017, Q-Chem Inc. Pleasanton 
 -------------------------------------------------------
 A restricted SCF calculation will be
 performed using DIIS
 SCF converges when DIIS error is below 1.0e-08
 ---------------------------------------
  Cycle       Energy         DIIS error
 ---------------------------------------
    1  -26235.3591894154      3.81e-06  
    2  -26235.3591897228      1.27e-06  
    3  -26235.3591897107      1.46e-06  
    4  -26235.3591897601      3.98e-07  
    5  -26235.3591897648      1.04e-07  
    6  -26235.3591897621      4.17e-08  
    7  -26235.3591897628      1.52e-08  
    8  -26235.3591897666      5.79e-09  Convergence criterion met
 ---------------------------------------
 SCF time:   CPU 166.02s  wall 31.00s 
 SCF   energy in the final basis set =   -26235.3591897666
 Total energy in the final basis set =   -26235.3591897666

 --------------------------------------------------------------

                    Orbital Energies (a.u.)
 --------------------------------------------------------------

 Alpha MOs
 -- Occupied --
**************************-482.8590-482.8590-176.3207-176.3206-176.3189
********-165.7245-165.7228-165.7223-165.7223-165.7221-165.7221-165.7205
******** -62.5118 -62.5118 -56.3326 -56.3326 -56.3284 -56.3284 -56.3281
-56.3280 -35.8172 -35.8171 -35.8154 -31.3107 -31.3106 -31.3088 -31.3044
-31.3043 -31.3039 -31.3038 -31.3025 -31.3021 -24.7285 -22.9611 -22.9610
-22.9596 -22.9596 -22.9593 -22.9593 -22.9592 -22.9578 -22.9575 -22.9549
-22.9549 -22.9548 -22.9548 -22.9531 -22.9531 -10.3127 -10.2783 -10.2783
-10.2750 -10.2749 -10.2738  -8.7207  -8.7206  -6.5531  -6.5530  -6.5390
 -6.5390  -6.5381  -6.5381  -6.3665  -6.3665  -6.3648  -4.7795  -4.7795
 -4.7777  -4.7642  -4.7642  -4.7633  -4.7633  -4.7624  -4.7617  -2.6638
 -2.6637  -2.6599  -2.6599  -2.6593  -2.6592  -2.6480  -2.6480  -2.6480
 -2.6480  -2.0452  -2.0450  -2.0432  -2.0407  -2.0406  -2.0400  -2.0399
 -2.0389  -2.0383  -2.0267  -2.0267  -2.0266  -2.0265  -2.0251  -2.0249
 -1.2744  -0.9350  -0.8685  -0.8383  -0.7868  -0.7781  -0.6979  -0.6871
 -0.6754  -0.6242  -0.6164  -0.5616  -0.5607  -0.5166  -0.4837  -0.4501
 -0.4382  -0.4366  -0.4310  -0.3851  -0.3788  -0.3747  -0.3520  -0.3314
 -0.3285  -0.3125  -0.3090  -0.3032  -0.2875  -0.2804  -0.2624  -0.2620
 -0.2472
 -- Virtual --
 -0.1133  -0.0719  -0.0622  -0.0617  -0.0397  -0.0359  -0.0084  -0.0011
  0.0244   0.0286   0.0409   0.0458   0.0598   0.0599   0.0616   0.0669
  0.0755   0.0842   0.0853   0.0884   0.0959   0.1056   0.1123   0.1204
  0.1219   0.1243   0.1333   0.1395   0.1510   0.1546   0.1646   0.1722
  0.1784   0.1841   0.1843   0.1888   0.1965   0.2035   0.2074   0.2085
  0.2228   0.2284   0.2326   0.2472   0.2474   0.2601   0.2642   0.2724
  0.2760   0.2999   0.3098   0.3280   0.3506   0.3606   0.3715   0.3758
  0.3795   0.3817   0.3884   0.3891   0.3960   0.3964   0.4155   0.4157
  0.4194   0.4255   0.4310   0.4343   0.4420   0.4449   0.4544   0.4779
  0.4814   0.5058   0.5085   0.5094   0.5109   0.5252   0.5281   0.5418
  0.5450   0.5467   0.5605   0.5745   0.5815   0.5853   0.5931   0.5937
  0.6123   0.6360   0.6413   0.6660   0.6685   0.6788   0.6888   0.6955
  0.7084   0.7296   0.7310   0.7508   0.7520   0.7894   0.7958   0.8104
  0.8258   0.8470   0.8532   0.8643   0.9338   0.9360   0.9585   0.9775
  0.9985   1.0099   1.0704   1.0797   1.0798   1.1003   1.1061   1.1579
  1.1768   1.2077   1.2314   1.2707   1.2966   1.3200   1.3253   1.3551
  1.3758   1.3836   1.4128   1.4148   1.4512   1.4580   1.4618   1.4843
  1.4984   1.5074   1.5520   1.5620   1.5700   1.5898   1.7106   1.7218
  1.7461   1.7691   1.8080   1.8146   1.8405   1.8445   1.8895   2.0034
  2.0041   2.0194   2.0279   2.0335   2.1086   2.1270   2.2091   2.2138
  2.2419   2.2498   2.2683   2.2886   2.3147   2.3510   2.4731   2.5652
  2.6850   2.7060   2.7812   2.8049   2.8205   2.8742   2.9069   3.0341
  3.0461   3.0616   3.1233   3.1554   3.3694   3.3820   3.6156   3.7462
  3.7535   3.8021   3.8679   3.9410   3.9596   3.9610   3.9661   3.9752
  3.9833   3.9854   3.9932   4.0075   4.0161   4.0259   4.0396   4.0398
  4.0591   4.0687   4.0739   4.1010   4.1100   4.1426   4.1808   4.2338
  4.2537   4.2624   4.2795   4.3155   4.3834   4.4048   4.4175   4.4755
  4.5917   4.8047   4.8419   5.9879   6.0117   6.0415   6.0477   6.0654
  6.1144   6.1602   6.1827   6.2039   6.2998   6.4474   6.6684   6.7501
  6.7671   7.5457   7.5568   7.6651   7.6771   7.7453   7.7591  23.2029
 23.7573  23.7668  23.9195  23.9281  24.0250  27.8295  27.8937  27.9687
 28.3306  28.3483  28.3716  28.3781  28.3846  28.4237  28.4250  28.4345
 28.4742  28.5215  28.5274  28.5303  28.5381  28.5387  28.5493  28.5529
 28.5612  28.5711  28.5878  28.6147  28.6412  28.6788  28.7199  28.7696
 47.9546  48.0154  66.7723 127.8749 127.8880 127.9058 127.9182 127.9276
127.9497 127.9727 127.9837 127.9954 151.6295 151.6861 151.7527 289.7414
289.7523 289.8605 289.8754 289.9675 289.98011020.75941020.83651901.7911
********1901.9199
 --------------------------------------------------------------

          Ground-State Mulliken Net Atomic Charges

     Atom                 Charge (a.u.)
  ----------------------------------------
      1 C                    -0.521960
      2 C                     0.437933
      3 C                    -0.099726
      4 C                    -0.100679
      5 C                    -0.080645
      6 C                     0.412782
      7 F                    -0.080653
      8 Br                   -0.139787
      9 I                     0.107399
     10 I                     0.098597
     11 I                     0.106281
     12 Br                   -0.139543
  ----------------------------------------
  Sum of atomic charges =     0.000000

 -----------------------------------------------------------------
                    Cartesian Multipole Moments
 -----------------------------------------------------------------
    Charge (ESU x 10^10)
                -0.0000
    Dipole Moment (Debye)
         X       0.9326      Y      -0.0000      Z       0.5502
       Tot       1.0828
    Quadrupole Moments (Debye-Ang)
        XX    -153.8104     XY      -0.0000     YY    -162.0870
        XZ      -1.0755     YZ       0.0000     ZZ    -152.4255
    Octopole Moments (Debye-Ang^2)
       XXX    -844.6085    XXY      -0.0000    XYY    -304.8169
       YYY      -0.0000    XXZ    -163.3753    XYZ       0.0000
       YYZ    -175.9038    XZZ    -280.9782    YZZ       0.0000
       ZZZ    -485.9882
    Hexadecapole Moments (Debye-Ang^3)
      XXXX   -7121.7440   XXXY      -0.0000   XXYY   -1330.5245
      XYYY      -0.0000   YYYY    -209.8793   XXXZ    -640.8887
      XXYZ       0.0000   XYYZ    -220.2894   YYYZ       0.0000
      XXZZ   -2148.2886   XYZZ       0.0000   YYZZ   -1076.7160
      XZZZ    -599.3150   YZZZ       0.0000   ZZZZ   -5688.1622
 -----------------------------------------------------------------
 Calculating analytic gradient of the SCF energy
 Gradient of SCF Energy
            1           2           3           4           5           6
    1  -0.0000099  -0.0000076  -0.0000409   0.0000055   0.0000057   0.0000648
    2  -0.0000000  -0.0000000  -0.0000000   0.0000000   0.0000000  -0.0000000
    3  -0.0000390  -0.0000403   0.0000017   0.0000689  -0.0000272   0.0000288
            7           8           9          10          11          12
    1   0.0000473  -0.0000625  -0.0001042  -0.0000426   0.0000474   0.0000969
    2   0.0000000  -0.0000000   0.0000000   0.0000000   0.0000000  -0.0000000
    3  -0.0000588  -0.0000577   0.0000112   0.0000781   0.0000700  -0.0000357
 Max gradient component =       1.042E-04
 RMS gradient           =       4.255E-05
 Gradient time:  CPU 100.03 s  wall 16.80 s
 Geometry Optimization Parameters
   NAtoms,    NIC,     NZ,  NCons,   NDum,   NFix, NCnnct, MaxDiis
       12      78      12       0       0       0       0       0

 Cartesian Hessian Update
 Hessian updated using BFGS update


** GEOMETRY OPTIMIZATION IN DELOCALIZED INTERNAL COORDINATES **
   Searching for a Minimum

   Optimization Cycle:   7

                       Coordinates (Angstroms)
     ATOM                X               Y               Z
      1  C         0.0317755289    0.0000000000    0.0181305602
      2  C         0.0078493925    0.0000000000    1.4081866797
      3  C         1.2178692831    0.0000000000    2.1168006030
      4  C         2.4386843669    0.0000000000    1.4081109973
      5  C         2.4432127507    0.0000000000   -0.0016611040
      6  C         1.2242437654    0.0000000000   -0.6961791816
      7  F        -1.1245878279    0.0000000000   -0.6494109992
      8  Br       -1.7071343819    0.0000000000    2.2241859654
      9  I         1.1490658829    0.0000000000    4.2463832568
     10  I         4.2922484105    0.0000000000    2.4835692742
     11  I         4.2524641767    0.0000000000   -1.1356336928
     12  Br        1.0729938202    0.0000000000   -2.5897823590
   Point Group: c1    Number of degrees of freedom:    30


   Energy is -26235.359189767

 Hessian updated using BFGS update

 19 Hessian modes will be used to form the next step
  Hessian Eigenvalues:
     0.123226    0.124999    0.134283    0.192075    0.200831    0.224735
     0.248747    0.249750    0.249912    0.260612    0.365543    0.420108
     0.436232    0.438474    0.463849    0.467752    0.562861    0.573134
     0.637778

 Minimum search - taking simple RFO step
 Searching for Lamda that Minimizes Along All modes
 Value Taken    Lamda =   0.00000000
 Step Taken.  Stepsize is  0.000373

                             Maximum     Tolerance    Cnvgd?
         Gradient           0.000054      0.000300     YES
         Displacement       0.000216      0.001200     YES
         Energy change     -0.000000      0.000001     YES


                       Distance Matrix (Angstroms)
             C (  1)   C (  2)   C (  3)   C (  4)   C (  5)   C (  6)
   C (  2)  1.390262
   C (  3)  2.410650  1.402242
   C (  4)  2.779434  2.430835  1.411606
   C (  5)  2.411518  2.814012  2.447314  1.409779
   C (  6)  1.390043  2.430632  2.812987  2.429589  1.402940
   F (  7)  1.335211  2.348643  3.624780  4.114645  3.626125  2.349297
   Br(  8)  2.809001  1.899217  2.926974  4.225375  4.709541  4.137815
   I (  9)  4.373381  3.059041  2.130694  3.117516  4.440799  4.943134
   I ( 10)  4.922400  4.417298  3.096179  2.142968  3.097629  4.418535
   I ( 11)  4.375544  4.948513  4.448269  3.124169  2.135248  3.059941
   Br( 12)  2.808086  4.137425  4.708812  4.224720  2.928459  1.899634
             F (  7)   Br(  8)   I (  9)   I ( 10)   I ( 11)
   Br(  8)  2.932050
   I (  9)  5.397991  3.499595
   I ( 10)  6.257610  6.004987  3.603763
   I ( 11)  5.398991  6.841433  6.212663  3.619422
   Br( 12)  2.931622  5.559083  6.836589  6.008535  3.496224

 Final energy is   -26235.359189766641     


 ******************************
 **  OPTIMIZATION CONVERGED  **
 ******************************

                       Coordinates (Angstroms)
     ATOM                X               Y               Z
      1  C         0.0317755289    0.0000000000    0.0181305602
      2  C         0.0078493925    0.0000000000    1.4081866797
      3  C         1.2178692831    0.0000000000    2.1168006030
      4  C         2.4386843669    0.0000000000    1.4081109973
      5  C         2.4432127507    0.0000000000   -0.0016611040
      6  C         1.2242437654    0.0000000000   -0.6961791816
      7  F        -1.1245878279    0.0000000000   -0.6494109992
      8  Br       -1.7071343819    0.0000000000    2.2241859654
      9  I         1.1490658829    0.0000000000    4.2463832568
     10  I         4.2922484105    0.0000000000    2.4835692742
     11  I         4.2524641767    0.0000000000   -1.1356336928
     12  Br        1.0729938202    0.0000000000   -2.5897823590

Z-matrix Print:
$molecule
0 1
I 
C  1 2.142968
C  2 1.409779 1 119.938738
C  3 1.402940 2 119.488659 1 -180.000000 0
C  4 1.390043 3 119.404939 2 -0.000000 0
F  5 1.335211 4 119.080803 3 -180.000000 0
C  5 1.390262 4 121.908459 3 -0.000000 0
C  7 1.402242 5 119.368068 4 -0.000000 0
Br 7 1.899217 5 116.431475 4 -180.000000 0
Br 4 1.899634 3 124.239457 2 -180.000000 0
I  8 2.130694 7 118.503675 5 -180.000000 0
I  3 2.135248 2 122.262022 1 -0.000000 0
$end


 --------------------------------------------------------------

                    Orbital Energies (a.u.)
 --------------------------------------------------------------

 Alpha MOs
 -- Occupied --
**************************-482.8590-482.8590-176.3207-176.3206-176.3189
********-165.7245-165.7228-165.7223-165.7223-165.7221-165.7221-165.7205
******** -62.5118 -62.5118 -56.3326 -56.3326 -56.3284 -56.3284 -56.3281
-56.3280 -35.8172 -35.8171 -35.8154 -31.3107 -31.3106 -31.3088 -31.3044
-31.3043 -31.3039 -31.3038 -31.3025 -31.3021 -24.7285 -22.9611 -22.9610
-22.9596 -22.9596 -22.9593 -22.9593 -22.9592 -22.9578 -22.9575 -22.9549
-22.9549 -22.9548 -22.9548 -22.9531 -22.9531 -10.3127 -10.2783 -10.2783
-10.2750 -10.2749 -10.2738  -8.7207  -8.7206  -6.5531  -6.5530  -6.5390
 -6.5390  -6.5381  -6.5381  -6.3665  -6.3665  -6.3648  -4.7795  -4.7795
 -4.7777  -4.7642  -4.7642  -4.7633  -4.7633  -4.7624  -4.7617  -2.6638
 -2.6637  -2.6599  -2.6599  -2.6593  -2.6592  -2.6480  -2.6480  -2.6480
 -2.6480  -2.0452  -2.0450  -2.0432  -2.0407  -2.0406  -2.0400  -2.0399
 -2.0389  -2.0383  -2.0267  -2.0267  -2.0266  -2.0265  -2.0251  -2.0249
 -1.2744  -0.9350  -0.8685  -0.8383  -0.7868  -0.7781  -0.6979  -0.6871
 -0.6754  -0.6242  -0.6164  -0.5616  -0.5607  -0.5166  -0.4837  -0.4501
 -0.4382  -0.4366  -0.4310  -0.3851  -0.3788  -0.3747  -0.3520  -0.3314
 -0.3285  -0.3125  -0.3090  -0.3032  -0.2875  -0.2804  -0.2624  -0.2620
 -0.2472
 -- Virtual --
 -0.1133  -0.0719  -0.0622  -0.0617  -0.0397  -0.0359  -0.0084  -0.0011
  0.0244   0.0286   0.0409   0.0458   0.0598   0.0599   0.0616   0.0669
  0.0755   0.0842   0.0853   0.0884   0.0959   0.1056   0.1123   0.1204
  0.1219   0.1243   0.1333   0.1395   0.1510   0.1546   0.1646   0.1722
  0.1784   0.1841   0.1843   0.1888   0.1965   0.2035   0.2074   0.2085
  0.2228   0.2284   0.2326   0.2472   0.2474   0.2601   0.2642   0.2724
  0.2760   0.2999   0.3098   0.3280   0.3506   0.3606   0.3715   0.3758
  0.3795   0.3817   0.3884   0.3891   0.3960   0.3964   0.4155   0.4157
  0.4194   0.4255   0.4310   0.4343   0.4420   0.4449   0.4544   0.4779
  0.4814   0.5058   0.5085   0.5094   0.5109   0.5252   0.5281   0.5418
  0.5450   0.5467   0.5605   0.5745   0.5815   0.5853   0.5931   0.5937
  0.6123   0.6360   0.6413   0.6660   0.6685   0.6788   0.6888   0.6955
  0.7084   0.7296   0.7310   0.7508   0.7520   0.7894   0.7958   0.8104
  0.8258   0.8470   0.8532   0.8643   0.9338   0.9360   0.9585   0.9775
  0.9985   1.0099   1.0704   1.0797   1.0798   1.1003   1.1061   1.1579
  1.1768   1.2077   1.2314   1.2707   1.2966   1.3200   1.3253   1.3551
  1.3758   1.3836   1.4128   1.4148   1.4512   1.4580   1.4618   1.4843
  1.4984   1.5074   1.5520   1.5620   1.5700   1.5898   1.7106   1.7218
  1.7461   1.7691   1.8080   1.8146   1.8405   1.8445   1.8895   2.0034
  2.0041   2.0194   2.0279   2.0335   2.1086   2.1270   2.2091   2.2138
  2.2419   2.2498   2.2683   2.2886   2.3147   2.3510   2.4731   2.5652
  2.6850   2.7060   2.7812   2.8049   2.8205   2.8742   2.9069   3.0341
  3.0461   3.0616   3.1233   3.1554   3.3694   3.3820   3.6156   3.7462
  3.7535   3.8021   3.8679   3.9410   3.9596   3.9610   3.9661   3.9752
  3.9833   3.9854   3.9932   4.0075   4.0161   4.0259   4.0396   4.0398
  4.0591   4.0687   4.0739   4.1010   4.1100   4.1426   4.1808   4.2338
  4.2537   4.2624   4.2795   4.3155   4.3834   4.4048   4.4175   4.4755
  4.5917   4.8047   4.8419   5.9879   6.0117   6.0415   6.0477   6.0654
  6.1144   6.1602   6.1827   6.2039   6.2998   6.4474   6.6684   6.7501
  6.7671   7.5457   7.5568   7.6651   7.6771   7.7453   7.7591  23.2029
 23.7573  23.7668  23.9195  23.9281  24.0250  27.8295  27.8937  27.9687
 28.3306  28.3483  28.3716  28.3781  28.3846  28.4237  28.4250  28.4345
 28.4742  28.5215  28.5274  28.5303  28.5381  28.5387  28.5493  28.5529
 28.5612  28.5711  28.5878  28.6147  28.6412  28.6788  28.7199  28.7696
 47.9546  48.0154  66.7723 127.8749 127.8880 127.9058 127.9182 127.9276
127.9497 127.9727 127.9837 127.9954 151.6295 151.6861 151.7527 289.7414
289.7523 289.8605 289.8754 289.9675 289.98011020.75941020.83651901.7911
********1901.9199
 --------------------------------------------------------------

          Ground-State Mulliken Net Atomic Charges

     Atom                 Charge (a.u.)
  ----------------------------------------
      1 C                    -0.521960
      2 C                     0.437933
      3 C                    -0.099726
      4 C                    -0.100679
      5 C                    -0.080645
      6 C                     0.412782
      7 F                    -0.080653
      8 Br                   -0.139787
      9 I                     0.107399
     10 I                     0.098597
     11 I                     0.106281
     12 Br                   -0.139543
  ----------------------------------------
  Sum of atomic charges =     0.000000

 -----------------------------------------------------------------
                    Cartesian Multipole Moments
 -----------------------------------------------------------------
    Charge (ESU x 10^10)
                -0.0000
    Dipole Moment (Debye)
         X       0.9326      Y      -0.0000      Z       0.5502
       Tot       1.0828
    Quadrupole Moments (Debye-Ang)
        XX    -153.8104     XY      -0.0000     YY    -162.0870
        XZ      -1.0755     YZ       0.0000     ZZ    -152.4255
    Octopole Moments (Debye-Ang^2)
       XXX    -844.6085    XXY      -0.0000    XYY    -304.8169
       YYY      -0.0000    XXZ    -163.3753    XYZ       0.0000
       YYZ    -175.9038    XZZ    -280.9782    YZZ       0.0000
       ZZZ    -485.9882
    Hexadecapole Moments (Debye-Ang^3)
      XXXX   -7121.7440   XXXY      -0.0000   XXYY   -1330.5245
      XYYY      -0.0000   YYYY    -209.8793   XXXZ    -640.8887
      XXYZ       0.0000   XYYZ    -220.2894   YYYZ       0.0000
      XXZZ   -2148.2886   XYZZ       0.0000   YYZZ   -1076.7160
      XZZZ    -599.3150   YZZZ       0.0000   ZZZZ   -5688.1622
 -----------------------------------------------------------------
Archival summary:
1\1\february\OPT\ProcedureUnspecified\BasisUnspecified\3r216\taweetha\MonDec212:19:082019MonDec212:19:082019\0\\#,OPT,ProcedureUnspecified,BasisUnspecified,\\0,1\I\C,1,2.14297\C,2,1.40978,1,119.939\C,3,1.40294,2,119.489,1,-180,0\C,4,1.39004,3,119.405,2,-0,0\F,5,1.33521,4,119.081,3,-180,0\C,5,1.39026,4,121.908,3,-0,0\C,7,1.40224,5,119.368,4,-0,0\Br,7,1.89922,5,116.431,4,-180,0\Br,4,1.89963,3,124.239,2,-180,0\I,8,2.13069,7,118.504,5,-180,0\I,3,2.13525,2,122.262,1,-0,0\\\@

 Total job time:  408.77s(wall), 2256.32s(cpu) 
 Mon Dec  2 12:19:08 2019

        *************************************************************
        *                                                           *
        *  Thank you very much for using Q-Chem.  Have a nice day.  *
        *                                                           *
        *************************************************************


 
User input: 2 of 2 
 
                  Welcome to Q-Chem
     A Quantum Leap Into The Future Of Chemistry


 Q-Chem 5.2 (devel), Q-Chem, Inc., Pleasanton, CA (2019)

 Yihan Shao,  Zhengting Gan,  E. Epifanovsky,  A. T. B. Gilbert,  M. Wormit,  
 J. Kussmann,  A. W. Lange,  A. Behn,  Jia Deng,  Xintian Feng,  D. Ghosh,  
 M. Goldey,  P. R. Horn,  L. D. Jacobson,  I. Kaliman,  T. Kus,  A. Landau,  
 Jie Liu,  E. I. Proynov,  R. M. Richard,  R. P. Steele,  E. J. Sundstrom,  
 H. L. Woodcock III,  P. M. Zimmerman,  D. Zuev,  B. Albrecht,  E. Alguire,  
 S. A. Baeppler,  D. Barton,  Z. Benda,  Y. A. Bernard,  E. J. Berquist,  
 K. B. Bravaya,  H. Burton,  D. Casanova,  Chun-Min Chang,  Yunqing Chen,  
 A. Chien,  K. D. Closser,  M. P. Coons,  S. Coriani,  S. Dasgupta,  
 A. L. Dempwolff,  M. Diedenhofen,  Hainam Do,  R. G. Edgar,  Po-Tung Fang,  
 S. Faraji,  S. Fatehi,  Qingguo Feng,  K. D. Fenk,  J. Fosso-Tande,  
 J. Gayvert,  Qinghui Ge,  A. Ghysels,  G. Gidofalvi,  J. Gomes,  
 J. Gonthier,  A. Gunina,  D. Hait,  M. W. D. Hanson-Heine,  
 P. H. P. Harbach,  A. W. Hauser,  M. F. Herbst,  J. E. Herr,  
 E. G. Hohenstein,  Z. C. Holden,  Kerwin Hui,  B. C. Huynh,  T.-C. Jagau,  
 Hyunjun Ji,  B. Kaduk,  K. Khistyaev,  Jaehoon Kim,  P. Klunzinger,  K. Koh,  
 D. Kosenkov,  L. Koulias,  T. Kowalczyk,  C. M. Krauter,  A. Kunitsa,  
 Ka Un Lao,  A. Laurent,  K. V. Lawler,  Joonho Lee,  D. Lefrancois,  
 S. Lehtola,  D. S. Levine,  Yi-Pei Li,  You-Sheng Lin,  Fenglai Liu,  
 E. Livshits,  A. Luenser,  P. Manohar,  E. Mansoor,  S. F. Manzer,  
 Shan-Ping Mao,  Yuezhi Mao,  N. Mardirossian,  A. V. Marenich,  
 T. Markovich,  L. A. Martinez-Martinez,  S. A. Maurer,  N. J. Mayhall,  
 S. C. McKenzie,  J.-M. Mewes,  P. Morgante,  A. F. Morrison,  
 J. W. Mullinax,  K. Nanda,  T. S. Nguyen-Beck,  R. Olivares-Amaya,  
 J. A. Parkhill,  Zheng Pei,  T. M. Perrine,  F. Plasser,  P. Pokhilko,  
 S. Prager,  A. Prociuk,  E. Ramos,  D. R. Rehn,  F. Rob,  M. Scheurer,  
 M. Schneider,  N. Sergueev,  S. M. Sharada,  S. Sharma,  D. W. Small,  
 T. Stauch,  T. Stein,  Yu-Chuan Su,  A. J. W. Thom,  A. Tkatchenko,  
 T. Tsuchimochi,  N. M. Tubman,  L. Vogt,  M. L. Vidal,  O. Vydrov,  
 M. A. Watson,  J. Wenzel,  M. de Wergifosse,  T. A. Wesolowski,  A. White,  
 J. Witte,  A. Yamada,  Jun Yang,  K. Yao,  S. Yeganeh,  S. R. Yost,  
 Zhi-Qiang You,  A. Zech,  Igor Ying Zhang,  Xing Zhang,  Yan Zhao,  
 Ying Zhu,  B. R. Brooks,  G. K. L. Chan,  C. J. Cramer,  M. S. Gordon,  
 W. J. Hehre,  A. Klamt,  M. W. Schmidt,  C. D. Sherrill,  D. G. Truhlar,  
 A. Aspuru-Guzik,  R. Baer,  A. T. Bell,  N. A. Besley,  Jeng-Da Chai,  
 A. E. DePrince, III,  R. A. DiStasio Jr.,  A. Dreuw,  B. D. Dunietz,  
 T. R. Furlani,  Chao-Ping Hsu,  Yousung Jung,  Jing Kong,  D. S. Lambrecht,  
 WanZhen Liang,  C. Ochsenfeld,  V. A. Rassolov,  L. V. Slipchenko,  
 J. E. Subotnik,  T. Van Voorhis,  J. M. Herbert,  A. I. Krylov,  
 P. M. W. Gill,  M. Head-Gordon

 Contributors to earlier versions of Q-Chem not listed above: 
 R. D. Adamson,  B. Austin,  J. Baker,  G. J. O. Beran,  K. Brandhorst,  
 S. T. Brown,  E. F. C. Byrd,  A. K. Chakraborty,  C.-L. Cheng,  
 Siu Hung Chien,  D. M. Chipman,  D. L. Crittenden,  H. Dachsel,  
 R. J. Doerksen,  A. D. Dutoi,  L. Fusti-Molnar,  W. A. Goddard III,  
 A. Golubeva-Zadorozhnaya,  S. R. Gwaltney,  G. Hawkins,  A. Heyden,  
 S. Hirata,  G. Kedziora,  F. J. Keil,  C. Kelley,  Jihan Kim,  R. A. King,  
 R. Z. Khaliullin,  P. P. Korambath,  W. Kurlancheek,  A. M. Lee,  M. S. Lee,  
 S. V. Levchenko,  Ching Yeh Lin,  D. Liotard,  R. C. Lochan,  I. Lotan,  
 P. E. Maslen,  N. Nair,  D. P. O'Neill,  D. Neuhauser,  E. Neuscamman,  
 C. M. Oana,  R. Olson,  B. Peters,  R. Peverati,  P. A. Pieniazek,  
 Y. M. Rhee,  J. Ritchie,  M. A. Rohrdanz,  E. Rosta,  N. J. Russ,  
 H. F. Schaefer III,  N. E. Schultz,  N. Shenvi,  A. C. Simmonett,  A. Sodt,  
 D. Stuck,  K. S. Thanthiriwatte,  V. Vanovschi,  Tao Wang,  A. Warshel,  
 C. F. Williams,  Q. Wu,  X. Xu,  W. Zhang

 Please cite Q-Chem as follows:
 Y. Shao et al., Mol. Phys. 113, 184-215 (2015)
 DOI: 10.1080/00268976.2014.952696

 Q-Chem 5.2.1 for Intel X86 EM64T Linux

 Parts of Q-Chem use Armadillo 8.300.2 (Tropical Shenanigans).
 http://arma.sourceforge.net/

 Q-Chem begins on Mon Dec  2 12:19:08 2019  

Host: 
0

     Scratch files written to /scratch/taweetham/qchem3679//
NAlpha2: 274
NElect   274
Mult     1
The previous job contains 0 fragments, simply inherited here

Checking the input file for inconsistencies... 	...done.

--------------------------------------------------------------
User input:
--------------------------------------------------------------

$MOLECULE
READ
$END

$REM
   JOB_TYPE 	FREQUENCY
   BASIS 	6-311++G**
   METHOD	B3LYP	
$END


--------------------------------------------------------------
 ----------------------------------------------------------------
             Standard Nuclear Orientation (Angstroms)
    I     Atom           X                Y                Z
 ----------------------------------------------------------------
    1      C       0.0034677295    -2.1783892261     0.0000000000
    2      C      -1.2134286072    -1.5060858860     0.0000000000
    3      C      -1.2244066354    -0.1038871445     0.0000000000
    4      C      -0.0014156894     0.6010409173     0.0000000000
    5      C       1.2229002227    -0.0979071716    -0.0000000000
    6      C       1.2171975226    -1.5008356183    -0.0000000000
    7      F       0.0055939280    -3.5135983579     0.0000000000
    8      Br     -2.7758196266    -2.5858814609     0.0000000000
    9      I      -3.1047346666     0.8982219724     0.0000000000
   10      I      -0.0095386515     2.7439931302     0.0000000000
   11      I       3.1079250296     0.9050714084    -0.0000000000
   12      Br      2.7832546747    -2.5760446845    -0.0000000000
 ----------------------------------------------------------------
 Molecular Point Group                 Cs    NOp =  2
 Largest Abelian Subgroup              Cs    NOp =  2
 Nuclear Repulsion Energy =        4138.77334543 hartrees
 There are      137 alpha and      137 beta electrons
 Requested basis set is 6-311++G(d,p)
 There are 152 shells and 436 basis functions

 Total QAlloc Memory Limit   2000 MB
 Mega-Array Size       188 MB
 MEM_STATIC part       192 MB

                       Distance Matrix (Angstroms)
             C (  1)   C (  2)   C (  3)   C (  4)   C (  5)   C (  6)
   C (  2)  1.390262
   C (  3)  2.410650  1.402242
   C (  4)  2.779434  2.430835  1.411606
   C (  5)  2.411518  2.814012  2.447314  1.409779
   C (  6)  1.390043  2.430632  2.812987  2.429589  1.402940
   F (  7)  1.335211  2.348643  3.624780  4.114645  3.626125  2.349297
   Br(  8)  2.809001  1.899217  2.926974  4.225375  4.709541  4.137815
   I (  9)  4.373381  3.059041  2.130694  3.117516  4.440799  4.943134
   I ( 10)  4.922400  4.417298  3.096179  2.142968  3.097629  4.418535
   I ( 11)  4.375544  4.948513  4.448269  3.124169  2.135248  3.059941
   Br( 12)  2.808086  4.137425  4.708812  4.224720  2.928459  1.899634
             F (  7)   Br(  8)   I (  9)   I ( 10)   I ( 11)
   Br(  8)  2.932050
   I (  9)  5.397991  3.499595
   I ( 10)  6.257610  6.004987  3.603763
   I ( 11)  5.398991  6.841433  6.212663  3.619422
   Br( 12)  2.931622  5.559083  6.836589  6.008535  3.496224

 A cutoff of  1.0D-11 yielded   6784 shell pairs
 There are     61927 function pairs (     69248 Cartesian)
 Smallest overlap matrix eigenvalue = 8.41E-07

 Q-Chem warning in module stvman/mkSTV.C, line 318:

 Overlap eigenvalue is smaller than square root of threshold
 Use THRESH >= 12 to get rid of this warning

 Linear dependence detected in AO basis
 Tighter screening thresholds may be required for diffuse basis sets
 Use S2THRESH > 14 and THRESH = 14 in case of SCF convergence issues
 Number of orthogonalized atomic orbitals = 435
 Maximum deviation from orthogonality = 1.242E-10
 Guess from superposition of atomic densities
 Warning:  Energy on first SCF cycle will be non-variational
 SAD guess density has 274.000000 electrons

 -----------------------------------------------------------------------
  General SCF calculation program by
  Eric Jon Sundstrom, Paul Horn, Yuezhi Mao, Dmitri Zuev, Alec White,
  David Stuck, Shaama M.S., Shane Yost, Joonho Lee, David Small,
  Daniel Levine, Susi Lehtola, Hugh Burton, Evgeny Epifanovsky,
  Bang C. Huynh
 -----------------------------------------------------------------------
 Exchange:     0.2000 Hartree-Fock + 0.0800 Slater + 0.7200 B88
 Correlation:  0.1900 VWN1RPA + 0.8100 LYP
 Using SG-1 standard quadrature grid
 using 6 threads for integral computing
 -------------------------------------------------------
 OpenMP Integral computing Module                
 Release: version 2.0, May 2017, Q-Chem Inc. Pleasanton 
 -------------------------------------------------------
 A restricted SCF calculation will be
 performed using DIIS
 SCF converges when DIIS error is below 1.0e-08
 ---------------------------------------
  Cycle       Energy         DIIS error
 ---------------------------------------
    1  -26237.5379221762      2.72e-02  
    2  -26235.3068117481      1.92e-03  
    3  -26235.2151303174      2.65e-03  
    4  -26235.3344317008      9.46e-04  
    5  -26235.3583497787      2.05e-04  
    6  -26235.3589533363      8.82e-05  
    7  -26235.3591086358      2.77e-05  
    8  -26235.3591253256      1.10e-05  
    9  -26235.3591276040      1.48e-06  
   10  -26235.3591276357      5.21e-07  
   11  -26235.3591276407      2.07e-07  
   12  -26235.3591276409      6.94e-08  
   13  -26235.3591276409      4.83e-08  
   14  -26235.3591276429      7.10e-09  Convergence criterion met
 ---------------------------------------
 SCF time:   CPU 303.62s  wall 56.00s 
 SCF   energy in the final basis set =   -26235.3591276429
 Total energy in the final basis set =   -26235.3591276429

 --------------------------------------------------------------
             Orbital Energies (a.u.) and Symmetries
 --------------------------------------------------------------

 Alpha MOs, Restricted
 -- Occupied --                  
*******-1165.89-1165.89 -482.86 -482.86 -176.32 -176.32 -176.32
  1 A'    2 A'    3 A'    4 A'    5 A'    6 A'    7 A'    8 A'                 
-165.72 -165.72 -165.72 -165.72 -165.72 -165.72 -165.72 -165.72
  9 A'   10 A'   11 A'    1 A"    2 A"   12 A'   13 A'    3 A"                 
-165.72  -62.51  -62.51  -56.33  -56.33  -56.33  -56.33  -56.33
 14 A'   15 A'   16 A'   17 A'   18 A'    4 A"    5 A"   19 A'                 
-56.328 -35.817 -35.817 -35.815 -31.311 -31.311 -31.309 -31.304
 20 A'   21 A'   22 A'   23 A'   24 A'   25 A'   26 A'    6 A"                 
-31.304 -31.304 -31.304 -31.303 -31.302 -24.728 -22.961 -22.961
  7 A"   27 A'   28 A'    8 A"   29 A'   30 A'   31 A'   32 A'                 
-22.960 -22.960 -22.959 -22.959 -22.959 -22.958 -22.958 -22.955
  9 A"   10 A"   33 A'   34 A'   35 A'   11 A"   36 A'   37 A'                 
-22.955 -22.955 -22.955 -22.953 -22.953 -10.313 -10.278 -10.278
 12 A"   38 A'   13 A"   39 A'   14 A"   40 A'   41 A'   42 A'                 
-10.275 -10.275 -10.274  -8.721  -8.721  -6.553  -6.553  -6.539
 43 A'   44 A'   45 A'   46 A'   47 A'   48 A'   49 A'   15 A"                 
 -6.539  -6.538  -6.538  -6.367  -6.366  -6.365  -4.780  -4.779
 16 A"   50 A'   51 A'   52 A'   53 A'   54 A'   55 A'   56 A'                 
 -4.778  -4.764  -4.764  -4.763  -4.763  -4.762  -4.762  -2.664
 57 A'   17 A"   18 A"   58 A'   59 A'   19 A"   60 A'   61 A'                 
 -2.664  -2.660  -2.660  -2.659  -2.659  -2.648  -2.648  -2.648
 62 A'   20 A"   21 A"   63 A'   64 A'   65 A'   66 A'   22 A"                 
 -2.648  -2.045  -2.045  -2.043  -2.041  -2.041  -2.040  -2.040
 23 A"   67 A'   68 A'   69 A'   24 A"   25 A"   70 A'   71 A'                 
 -2.039  -2.038  -2.027  -2.027  -2.027  -2.027  -2.025  -2.025
 26 A"   72 A'   73 A'   27 A"   74 A'   28 A"   29 A"   75 A'                 
 -1.274  -0.935  -0.868  -0.838  -0.787  -0.778  -0.698  -0.687
 76 A'   77 A'   78 A'   79 A'   80 A'   81 A'   82 A'   83 A'                 
 -0.675  -0.624  -0.616  -0.562  -0.561  -0.517  -0.484  -0.450
 84 A'   85 A'   86 A'   87 A'   88 A'   30 A"   89 A'   90 A'                 
 -0.438  -0.437  -0.431  -0.385  -0.379  -0.375  -0.352  -0.331
 91 A'   31 A"   92 A'   93 A'   32 A"   94 A'   33 A"   95 A'                 
 -0.329  -0.312  -0.309  -0.303  -0.287  -0.280  -0.262  -0.262
 96 A'   34 A"   97 A'   35 A"   36 A"   98 A'   37 A"   38 A"                 
 -0.247
 99 A'                                                                         
 -- Virtual --                   
 -0.113  -0.072  -0.062  -0.062  -0.040  -0.036  -0.008  -0.001
100 A'   39 A"   40 A"  101 A'  102 A'  103 A'  104 A'  105 A'                 
  0.025   0.029   0.041   0.046   0.060   0.060   0.062   0.067
106 A'  107 A'   41 A"  108 A'  109 A'  110 A'   42 A"  111 A'                 
  0.075   0.084   0.085   0.088   0.096   0.106   0.113   0.120
 43 A"   44 A"  112 A'  113 A'  114 A'   45 A"   46 A"  115 A'                 
  0.122   0.124   0.133   0.140   0.151   0.155   0.165   0.172
116 A'   47 A"  117 A'  118 A'   48 A"  119 A'  120 A'  121 A'                 
  0.178   0.184   0.184   0.189   0.197   0.204   0.207   0.209
122 A'  123 A'  124 A'   49 A"  125 A'  126 A'  127 A'  128 A'                 
  0.223   0.228   0.233   0.247   0.248   0.260   0.264   0.272
129 A'   50 A"  130 A'   51 A"  131 A'  132 A'  133 A'   52 A"                 
  0.276   0.300   0.310   0.328   0.351   0.361   0.372   0.376
134 A'  135 A'   53 A"  136 A'  137 A'  138 A'  139 A'  140 A'                 
  0.379   0.382   0.388   0.389   0.396   0.396   0.415   0.416
141 A'   54 A"   55 A"  142 A'   56 A"  143 A'  144 A'  145 A'                 
  0.419   0.425   0.431   0.434   0.442   0.445   0.454   0.478
 57 A"   58 A"   59 A"  146 A'  147 A'   60 A"  148 A'  149 A'                 
  0.481   0.506   0.508   0.509   0.511   0.525   0.528   0.542
 61 A"  150 A'   62 A"  151 A'  152 A'   63 A"  153 A'   64 A"                 
  0.545   0.547   0.561   0.575   0.582   0.585   0.593   0.594
154 A'   65 A"   66 A"  155 A'  156 A'  157 A'  158 A'   67 A"                 
  0.612   0.636   0.641   0.666   0.668   0.679   0.689   0.695
 68 A"  159 A'  160 A'   69 A"  161 A'  162 A'  163 A'  164 A'                 
  0.708   0.730   0.731   0.751   0.752   0.790   0.796   0.811
 70 A"  165 A'  166 A'  167 A'  168 A'  169 A'  170 A'  171 A'                 
  0.826   0.847   0.853   0.864   0.934   0.936   0.959   0.978
172 A'  173 A'  174 A'   71 A"  175 A'   72 A"  176 A'  177 A'                 
  0.998   1.010   1.070   1.080   1.080   1.100   1.106   1.158
178 A'  179 A'  180 A'   73 A"  181 A'  182 A'  183 A'   74 A"                 
  1.177   1.208   1.231   1.271   1.297   1.320   1.325   1.355
 75 A"   76 A"   77 A"  184 A'  185 A'  186 A'   78 A"   79 A"                 
  1.376   1.384   1.413   1.415   1.451   1.458   1.462   1.484
 80 A"  187 A'  188 A'   81 A"  189 A'  190 A'  191 A'  192 A'                 
  1.498   1.507   1.552   1.562   1.570   1.590   1.711   1.722
193 A'  194 A'  195 A'  196 A'  197 A'  198 A'   82 A"   83 A"                 
  1.746   1.769   1.808   1.815   1.841   1.844   1.889   2.003
199 A'  200 A'  201 A'  202 A'   84 A"   85 A"   86 A"  203 A'                 
  2.004   2.019   2.028   2.033   2.108   2.126   2.209   2.214
 87 A"  204 A'  205 A'   88 A"  206 A'  207 A'  208 A'  209 A'                 
  2.242   2.250   2.268   2.289   2.315   2.351   2.473   2.565
210 A'   89 A"  211 A'  212 A'  213 A'  214 A'  215 A'   90 A"                 
  2.685   2.706   2.781   2.805   2.821   2.874   2.907   3.034
 91 A"   92 A"  216 A'   93 A"   94 A"  217 A'  218 A'   95 A"                 
  3.046   3.062   3.123   3.155   3.369   3.382   3.616   3.746
219 A'  220 A'  221 A'  222 A'  223 A'  224 A'  225 A'  226 A'                 
  3.754   3.802   3.868   3.941   3.960   3.961   3.966   3.975
 96 A"  227 A'  228 A'   97 A"   98 A"   99 A"  100 A"  229 A'                 
  3.983   3.985   3.993   4.008   4.016   4.026   4.040   4.040
101 A"  102 A"  103 A"  104 A"  230 A'  231 A'  232 A'  105 A"                 
  4.059   4.069   4.074   4.101   4.110   4.142   4.181   4.234
233 A'  106 A"  234 A'  235 A'  107 A"  236 A'  237 A'  238 A'                 
  4.254   4.263   4.280   4.316   4.383   4.405   4.417   4.475
239 A'  240 A'  241 A'  242 A'  243 A'  244 A'  245 A'  246 A'                 
  4.592   4.805   4.842   5.988   6.012   6.041   6.048   6.065
247 A'  248 A'  249 A'  108 A"  109 A"  110 A"  250 A'  251 A'                 
  6.114   6.160   6.183   6.204   6.300   6.448   6.668   6.750
252 A'  253 A'  254 A'  255 A'  111 A"  256 A'  257 A'  258 A'                 
  6.767   7.545   7.556   7.665   7.677   7.745   7.759  23.203
259 A'  112 A"  113 A"  260 A'  261 A'  262 A'  263 A'  264 A'                 
 23.757  23.767  23.920  23.928  24.025  27.830  27.894  27.969
265 A'  266 A'  267 A'  268 A'  269 A'  270 A'  271 A'  272 A'                 
 28.331  28.348  28.372  28.378  28.384  28.424  28.425  28.434
114 A"  115 A"  116 A"  273 A'  274 A'  275 A'  276 A'  277 A'                 
 28.474  28.522  28.527  28.530  28.538  28.539  28.549  28.553
278 A'  117 A"  118 A"  119 A"  120 A"  279 A'  121 A"  280 A'                 
 28.561  28.571  28.588  28.615  28.641  28.679  28.720  28.770
281 A'  122 A"  282 A'  283 A'  284 A'  285 A'  286 A'  287 A'                 
 47.955  48.015  66.772 127.875 127.888 127.906 127.918 127.928
288 A'  289 A'  290 A'  123 A"  124 A"  125 A"  291 A'  292 A'                 
127.950 127.973 127.984 127.995 151.630 151.686 151.753 289.741
293 A'  294 A'  295 A'  296 A'  297 A'  298 A'  299 A'  126 A"                 
289.752 289.861 289.875 289.967 289.9801020.7591020.8371901.791
127 A"  300 A'  301 A'  302 A'  303 A'  304 A'  305 A'  306 A'                 
*******1901.920
307 A'  308 A'                                                                 

 Beta MOs, Restricted
 -- Occupied --                  
*******-1165.89-1165.89 -482.86 -482.86 -176.32 -176.32 -176.32
  1 A'    2 A'    3 A'    4 A'    5 A'    6 A'    7 A'    8 A'                 
-165.72 -165.72 -165.72 -165.72 -165.72 -165.72 -165.72 -165.72
  9 A'   10 A'   11 A'    1 A"    2 A"   12 A'   13 A'    3 A"                 
-165.72  -62.51  -62.51  -56.33  -56.33  -56.33  -56.33  -56.33
 14 A'   15 A'   16 A'   17 A'   18 A'    4 A"    5 A"   19 A'                 
-56.328 -35.817 -35.817 -35.815 -31.311 -31.311 -31.309 -31.304
 20 A'   21 A'   22 A'   23 A'   24 A'   25 A'   26 A'    6 A"                 
-31.304 -31.304 -31.304 -31.303 -31.302 -24.728 -22.961 -22.961
  7 A"   27 A'   28 A'    8 A"   29 A'   30 A'   31 A'   32 A'                 
-22.960 -22.960 -22.959 -22.959 -22.959 -22.958 -22.958 -22.955
  9 A"   10 A"   33 A'   34 A'   35 A'   11 A"   36 A'   37 A'                 
-22.955 -22.955 -22.955 -22.953 -22.953 -10.313 -10.278 -10.278
 12 A"   38 A'   13 A"   39 A'   14 A"   40 A'   41 A'   42 A'                 
-10.275 -10.275 -10.274  -8.721  -8.721  -6.553  -6.553  -6.539
 43 A'   44 A'   45 A'   46 A'   47 A'   48 A'   49 A'   15 A"                 
 -6.539  -6.538  -6.538  -6.367  -6.366  -6.365  -4.780  -4.779
 16 A"   50 A'   51 A'   52 A'   53 A'   54 A'   55 A'   56 A'                 
 -4.778  -4.764  -4.764  -4.763  -4.763  -4.762  -4.762  -2.664
 57 A'   17 A"   18 A"   58 A'   59 A'   19 A"   60 A'   61 A'                 
 -2.664  -2.660  -2.660  -2.659  -2.659  -2.648  -2.648  -2.648
 62 A'   20 A"   21 A"   63 A'   64 A'   65 A'   66 A'   22 A"                 
 -2.648  -2.045  -2.045  -2.043  -2.041  -2.041  -2.040  -2.040
 23 A"   67 A'   68 A'   69 A'   24 A"   25 A"   70 A'   71 A'                 
 -2.039  -2.038  -2.027  -2.027  -2.027  -2.027  -2.025  -2.025
 26 A"   72 A'   73 A'   27 A"   74 A'   28 A"   29 A"   75 A'                 
 -1.274  -0.935  -0.868  -0.838  -0.787  -0.778  -0.698  -0.687
 76 A'   77 A'   78 A'   79 A'   80 A'   81 A'   82 A'   83 A'                 
 -0.675  -0.624  -0.616  -0.562  -0.561  -0.517  -0.484  -0.450
 84 A'   85 A'   86 A'   87 A'   88 A'   30 A"   89 A'   90 A'                 
 -0.438  -0.437  -0.431  -0.385  -0.379  -0.375  -0.352  -0.331
 91 A'   31 A"   92 A'   93 A'   32 A"   94 A'   33 A"   95 A'                 
 -0.329  -0.312  -0.309  -0.303  -0.287  -0.280  -0.262  -0.262
 96 A'   34 A"   97 A'   35 A"   36 A"   98 A'   37 A"   38 A"                 
 -0.247
 99 A'                                                                         
 -- Virtual --                   
 -0.113  -0.072  -0.062  -0.062  -0.040  -0.036  -0.008  -0.001
100 A'   39 A"   40 A"  101 A'  102 A'  103 A'  104 A'  105 A'                 
  0.025   0.029   0.041   0.046   0.060   0.060   0.062   0.067
106 A'  107 A'   41 A"  108 A'  109 A'  110 A'   42 A"  111 A'                 
  0.075   0.084   0.085   0.088   0.096   0.106   0.113   0.120
 43 A"   44 A"  112 A'  113 A'  114 A'   45 A"   46 A"  115 A'                 
  0.122   0.124   0.133   0.140   0.151   0.155   0.165   0.172
116 A'   47 A"  117 A'  118 A'   48 A"  119 A'  120 A'  121 A'                 
  0.178   0.184   0.184   0.189   0.197   0.204   0.207   0.209
122 A'  123 A'  124 A'   49 A"  125 A'  126 A'  127 A'  128 A'                 
  0.223   0.228   0.233   0.247   0.248   0.260   0.264   0.272
129 A'   50 A"  130 A'   51 A"  131 A'  132 A'  133 A'   52 A"                 
  0.276   0.300   0.310   0.328   0.351   0.361   0.372   0.376
134 A'  135 A'   53 A"  136 A'  137 A'  138 A'  139 A'  140 A'                 
  0.379   0.382   0.388   0.389   0.396   0.396   0.415   0.416
141 A'   54 A"   55 A"  142 A'   56 A"  143 A'  144 A'  145 A'                 
  0.419   0.425   0.431   0.434   0.442   0.445   0.454   0.478
 57 A"   58 A"   59 A"  146 A'  147 A'   60 A"  148 A'  149 A'                 
  0.481   0.506   0.508   0.509   0.511   0.525   0.528   0.542
 61 A"  150 A'   62 A"  151 A'  152 A'   63 A"  153 A'   64 A"                 
  0.545   0.547   0.561   0.575   0.582   0.585   0.593   0.594
154 A'   65 A"   66 A"  155 A'  156 A'  157 A'  158 A'   67 A"                 
  0.612   0.636   0.641   0.666   0.668   0.679   0.689   0.695
 68 A"  159 A'  160 A'   69 A"  161 A'  162 A'  163 A'  164 A'                 
  0.708   0.730   0.731   0.751   0.752   0.790   0.796   0.811
 70 A"  165 A'  166 A'  167 A'  168 A'  169 A'  170 A'  171 A'                 
  0.826   0.847   0.853   0.864   0.934   0.936   0.959   0.978
172 A'  173 A'  174 A'   71 A"  175 A'   72 A"  176 A'  177 A'                 
  0.998   1.010   1.070   1.080   1.080   1.100   1.106   1.158
178 A'  179 A'  180 A'   73 A"  181 A'  182 A'  183 A'   74 A"                 
  1.177   1.208   1.231   1.271   1.297   1.320   1.325   1.355
 75 A"   76 A"   77 A"  184 A'  185 A'  186 A'   78 A"   79 A"                 
  1.376   1.384   1.413   1.415   1.451   1.458   1.462   1.484
 80 A"  187 A'  188 A'   81 A"  189 A'  190 A'  191 A'  192 A'                 
  1.498   1.507   1.552   1.562   1.570   1.590   1.711   1.722
193 A'  194 A'  195 A'  196 A'  197 A'  198 A'   82 A"   83 A"                 
  1.746   1.769   1.808   1.815   1.841   1.844   1.889   2.003
199 A'  200 A'  201 A'  202 A'   84 A"   85 A"   86 A"  203 A'                 
  2.004   2.019   2.028   2.033   2.108   2.126   2.209   2.214
 87 A"  204 A'  205 A'   88 A"  206 A'  207 A'  208 A'  209 A'                 
  2.242   2.250   2.268   2.289   2.315   2.351   2.473   2.565
210 A'   89 A"  211 A'  212 A'  213 A'  214 A'  215 A'   90 A"                 
  2.685   2.706   2.781   2.805   2.821   2.874   2.907   3.034
 91 A"   92 A"  216 A'   93 A"   94 A"  217 A'  218 A'   95 A"                 
  3.046   3.062   3.123   3.155   3.369   3.382   3.616   3.746
219 A'  220 A'  221 A'  222 A'  223 A'  224 A'  225 A'  226 A'                 
  3.754   3.802   3.868   3.941   3.960   3.961   3.966   3.975
 96 A"  227 A'  228 A'   97 A"   98 A"   99 A"  100 A"  229 A'                 
  3.983   3.985   3.993   4.008   4.016   4.026   4.040   4.040
101 A"  102 A"  103 A"  104 A"  230 A'  231 A'  232 A'  105 A"                 
  4.059   4.069   4.074   4.101   4.110   4.142   4.181   4.234
233 A'  106 A"  234 A'  235 A'  107 A"  236 A'  237 A'  238 A'                 
  4.254   4.263   4.280   4.316   4.383   4.405   4.417   4.475
239 A'  240 A'  241 A'  242 A'  243 A'  244 A'  245 A'  246 A'                 
  4.592   4.805   4.842   5.988   6.012   6.041   6.048   6.065
247 A'  248 A'  249 A'  108 A"  109 A"  110 A"  250 A'  251 A'                 
  6.114   6.160   6.183   6.204   6.300   6.448   6.668   6.750
252 A'  253 A'  254 A'  255 A'  111 A"  256 A'  257 A'  258 A'                 
  6.767   7.545   7.556   7.665   7.677   7.745   7.759  23.203
259 A'  112 A"  113 A"  260 A'  261 A'  262 A'  263 A'  264 A'                 
 23.757  23.767  23.920  23.928  24.025  27.830  27.894  27.969
265 A'  266 A'  267 A'  268 A'  269 A'  270 A'  271 A'  272 A'                 
 28.331  28.348  28.372  28.378  28.384  28.424  28.425  28.434
114 A"  115 A"  116 A"  273 A'  274 A'  275 A'  276 A'  277 A'                 
 28.474  28.522  28.527  28.530  28.538  28.539  28.549  28.553
278 A'  117 A"  118 A"  119 A"  120 A"  279 A'  121 A"  280 A'                 
 28.561  28.571  28.588  28.615  28.641  28.679  28.720  28.770
281 A'  122 A"  282 A'  283 A'  284 A'  285 A'  286 A'  287 A'                 
 47.955  48.015  66.772 127.875 127.888 127.906 127.918 127.928
288 A'  289 A'  290 A'  123 A"  124 A"  125 A"  291 A'  292 A'                 
127.950 127.973 127.984 127.995 151.630 151.686 151.753 289.741
293 A'  294 A'  295 A'  296 A'  297 A'  298 A'  299 A'  126 A"                 
289.752 289.861 289.875 289.967 289.9801020.7591020.8371901.791
127 A"  300 A'  301 A'  302 A'  303 A'  304 A'  305 A'  306 A'                 
*******1901.920
307 A'  308 A'                                                                 
 --------------------------------------------------------------

          Ground-State Mulliken Net Atomic Charges

     Atom                 Charge (a.u.)
  ----------------------------------------
      1 C                    -0.495904
      2 C                     0.421743
      3 C                    -0.088673
      4 C                    -0.115698
      5 C                    -0.089033
      6 C                     0.414336
      7 F                    -0.081463
      8 Br                   -0.138930
      9 I                     0.106688
     10 I                     0.099364
     11 I                     0.106278
     12 Br                   -0.138708
  ----------------------------------------
  Sum of atomic charges =     0.000000

 -----------------------------------------------------------------
                    Cartesian Multipole Moments
 -----------------------------------------------------------------
    Charge (ESU x 10^10)
                -0.0000
    Dipole Moment (Debye)
         X      -0.0103      Y       1.0815      Z       0.0000
       Tot       1.0815
    Quadrupole Moments (Debye-Ang)
        XX    -151.8333     XY      -0.0326     YY    -159.1797
        XZ       0.0000     YZ      -0.0000     ZZ    -162.0854
    Octopole Moments (Debye-Ang^2)
       XXX       0.1995    XXY      12.4484    XYY      -0.2916
       YYY      66.2110    XXZ       0.0000    XYZ      -0.0000
       YYZ      -0.0000    XZZ      -0.0345    YZZ       7.0764
       ZZZ      -0.0000
    Hexadecapole Moments (Debye-Ang^3)
      XXXX   -5005.4085   XXXY      -0.0323   XXYY   -1425.5381
      XYYY      -0.2334   YYYY   -3817.9599   XXXZ       0.0000
      XXYZ      -0.0000   XYYZ       0.0000   YYYZ      -0.0000
      XXZZ    -949.3631   XYZZ      -0.0389   YYZZ    -694.0144
      XZZZ      -0.0000   YZZZ      -0.0000   ZZZZ    -209.8748
 -----------------------------------------------------------------
 Calculating MO derivatives via CPSCF
    1     0    39    0.0221208  
    2     0    39    0.0066827  
    3     0    39    0.0017965  
    4     0    39    0.0001997  
    5    24    15    0.0000288  
    6    37     2    0.0000019  
    7    39     0    0.0000001  Converged
 Time for AOints: 389.7 s (CPU) 65.4 s (wall)
 ------------------------------------------------------------------------------
                     AOints        : Timing summary (seconds)
 ------------------------------------------------------------------------------
     job step          cpu (% of tot)      sys (% of tot)     wall (% of tot)
 ------------------------------------------------------------------------------
  AOints            0.3897E+03 ( 8.6)   0.1900E-04 ( 5.9)   0.6544E+02 ( 8.4)
 ------------------------------------------------------------------------------
   Grand Totals     0.4531E+04          0.3200E-03          0.7816E+03
 ------------------------------------------------------------------------------
 Polarizability Matrix (a.u.)
            1           2           3
    1-270.3874008  -0.0183209   0.0000000
    2  -0.0183209-234.7490899   0.0000000
    3   0.0000000   0.0000000-114.6004010
 Calculating analytic Hessian of the SCF energy

 Direct stationary perturbation theory relativistic correction:

 rels  =     324.545090135136
 relv  =   -1091.509550402095
 rel2e =     156.528663188051
 E_rel =    -610.435797078908

 Hessian of the SCF Energy
            1           2           3           4           5           6
    1   0.6687821   0.0001817  -0.0000000  -0.2656167   0.0519616   0.0000000
    2   0.0001817   0.6664025   0.0000000   0.1271615  -0.1395332  -0.0000000
    3  -0.0000000   0.0000000   0.1357954   0.0000000   0.0000000  -0.0565060
    4  -0.2656167   0.1271615   0.0000000   0.5295297  -0.0580659   0.0000000
    5   0.0519616  -0.1395332   0.0000000  -0.0580659   0.5735736   0.0000000
    6   0.0000000  -0.0000000  -0.0565060   0.0000000   0.0000000   0.0953684
    7   0.0336925   0.0237576  -0.0000000  -0.0914818   0.0251882   0.0000000
    8   0.0796797  -0.0271535  -0.0000000  -0.0189485  -0.2918626   0.0000000
    9   0.0000000  -0.0000000  -0.0011103  -0.0000000  -0.0000000  -0.0424782
   10  -0.0701956  -0.0001695  -0.0000000   0.0294698  -0.0729807  -0.0000000
   11  -0.0001079  -0.0006736   0.0000000  -0.0209221  -0.0276174  -0.0000000
   12  -0.0000000   0.0000000   0.0057097  -0.0000000  -0.0000000  -0.0019053
   13   0.0341435  -0.0234157   0.0000000  -0.0178780   0.0284472  -0.0000000
   14  -0.0793858  -0.0275283  -0.0000000   0.0300175  -0.0472563   0.0000000
   15   0.0000000  -0.0000000  -0.0011221  -0.0000000   0.0000000   0.0062959
   16  -0.2650766  -0.1279100  -0.0000000  -0.0566348   0.0293517   0.0000000
   17  -0.0526986  -0.1404696   0.0000000  -0.0297934   0.0566659  -0.0000000
   18  -0.0000000  -0.0000000  -0.0565407  -0.0000000  -0.0000000   0.0045024
   19  -0.0689367   0.0004700   0.0000000  -0.0011014   0.0400388   0.0000000
   20   0.0004797  -0.3233858   0.0000000   0.0054432  -0.0488801   0.0000000
   21   0.0000000  -0.0000000  -0.0411487  -0.0000000   0.0000000   0.0066078
   22  -0.0362946  -0.0239927  -0.0000000  -0.1108246  -0.0500944   0.0000000
   23  -0.0052961  -0.0021219   0.0000000  -0.0527965  -0.0626310  -0.0000000
   24   0.0000000  -0.0000000   0.0048281   0.0000000   0.0000000  -0.0183139
   25   0.0032432  -0.0001453   0.0000000  -0.0144223   0.0115551  -0.0000000
   26  -0.0029853  -0.0019057   0.0000000   0.0224646  -0.0147023  -0.0000000
   27   0.0000000  -0.0000000   0.0030970  -0.0000000   0.0000000   0.0013490
   28  -0.0004670  -0.0000002   0.0000000  -0.0016500  -0.0003513   0.0000000
   29  -0.0000166   0.0002969  -0.0000000  -0.0022303   0.0017238  -0.0000000
   30   0.0000000   0.0000000  -0.0009400   0.0000000  -0.0000000   0.0030807
   31   0.0032126   0.0001516  -0.0000000  -0.0007772   0.0003272   0.0000000
   32   0.0029771  -0.0019014   0.0000000  -0.0003082  -0.0002018  -0.0000000
   33  -0.0000000  -0.0000000   0.0030819  -0.0000000  -0.0000000  -0.0009860
   34  -0.0364877   0.0239100  -0.0000000   0.0013868  -0.0053770   0.0000000
   35   0.0052094  -0.0020258  -0.0000000  -0.0020225   0.0007233  -0.0000000
   36   0.0000000  -0.0000000   0.0048557  -0.0000000  -0.0000000   0.0029852
            7           8           9          10          11          12
    1   0.0336925   0.0796797   0.0000000  -0.0701956  -0.0001079  -0.0000000
    2   0.0237576  -0.0271535  -0.0000000  -0.0001695  -0.0006736   0.0000000
    3  -0.0000000  -0.0000000  -0.0011103  -0.0000000   0.0000000   0.0057097
    4  -0.0914818  -0.0189485  -0.0000000   0.0294698  -0.0209221  -0.0000000
    5   0.0251882  -0.2918626  -0.0000000  -0.0729807  -0.0276174  -0.0000000
    6   0.0000000   0.0000000  -0.0424782  -0.0000000  -0.0000000  -0.0019053
    7   0.4307377   0.0575511   0.0000000  -0.2207216  -0.0984186  -0.0000000
    8   0.0575511   0.5230202   0.0000000  -0.0575382  -0.1312260  -0.0000000
    9   0.0000000   0.0000000   0.0907463  -0.0000000  -0.0000000  -0.0373544
   10  -0.2207216  -0.0575382  -0.0000000   0.5351565  -0.0010462  -0.0000000
   11  -0.0984186  -0.1312260  -0.0000000  -0.0010462   0.3882654   0.0000000
   12  -0.0000000  -0.0000000  -0.0373544  -0.0000000   0.0000000   0.0866015
   13  -0.0544543  -0.0274988  -0.0000000  -0.2240938   0.0995616   0.0000000
   14   0.0271423   0.0527455  -0.0000000   0.0589069  -0.1313919  -0.0000000
   15  -0.0000000  -0.0000000  -0.0034602   0.0000000  -0.0000000  -0.0371380
   16  -0.0176683  -0.0299191   0.0000000   0.0290681   0.0211632   0.0000000
   17  -0.0283350  -0.0475079  -0.0000000   0.0733011  -0.0273855  -0.0000000
   18  -0.0000000  -0.0000000   0.0062747   0.0000000  -0.0000000  -0.0017672
   19  -0.0056788  -0.0022021  -0.0000000   0.0025326   0.0000074   0.0000000
   20   0.0017368   0.0022730  -0.0000000  -0.0000072  -0.0012395   0.0000000
   21   0.0000000   0.0000000   0.0052648   0.0000000  -0.0000000  -0.0011582
   22  -0.0098102  -0.0102977  -0.0000000   0.0013728   0.0003701   0.0000000
   23  -0.0241684  -0.0178533   0.0000000   0.0022055  -0.0020017  -0.0000000
   24  -0.0000000  -0.0000000   0.0007968  -0.0000000  -0.0000000   0.0034516
   25  -0.0630944   0.0193342  -0.0000000  -0.0275453   0.0103768   0.0000000
   26   0.0185642  -0.0352106   0.0000000   0.0008288   0.0013083  -0.0000000
   27   0.0000000   0.0000000  -0.0211188   0.0000000  -0.0000000   0.0001572
   28  -0.0011720  -0.0145045   0.0000000  -0.0292405  -0.0002791   0.0000000
   29  -0.0043832  -0.0267686   0.0000000  -0.0004373  -0.0673347  -0.0000000
   30  -0.0000000  -0.0000000   0.0002248   0.0000000   0.0000000  -0.0201275
   31  -0.0001781   0.0030974  -0.0000000  -0.0271721  -0.0103715  -0.0000000
   32   0.0012071   0.0003444   0.0000000  -0.0008867   0.0013240  -0.0000000
   33   0.0000000   0.0000000   0.0031314  -0.0000000  -0.0000000   0.0001107
   34  -0.0001692   0.0012477  -0.0000000   0.0013697  -0.0003336   0.0000000
   35   0.0001566  -0.0008021   0.0000000  -0.0021767  -0.0020285  -0.0000000
   36   0.0000000   0.0000000  -0.0009169   0.0000000  -0.0000000   0.0034199
           13          14          15          16          17          18
    1   0.0341435  -0.0793858   0.0000000  -0.2650766  -0.0526986  -0.0000000
    2  -0.0234157  -0.0275283  -0.0000000  -0.1279100  -0.1404696  -0.0000000
    3   0.0000000  -0.0000000  -0.0011221  -0.0000000   0.0000000  -0.0565407
    4  -0.0178780   0.0300175  -0.0000000  -0.0566348  -0.0297934  -0.0000000
    5   0.0284472  -0.0472563   0.0000000   0.0293517   0.0566659  -0.0000000
    6  -0.0000000   0.0000000   0.0062959   0.0000000  -0.0000000   0.0045024
    7  -0.0544543   0.0271423  -0.0000000  -0.0176683  -0.0283350  -0.0000000
    8  -0.0274988   0.0527455  -0.0000000  -0.0299191  -0.0475079  -0.0000000
    9  -0.0000000  -0.0000000  -0.0034602   0.0000000  -0.0000000   0.0062747
   10  -0.2240938   0.0589069   0.0000000   0.0290681   0.0733011   0.0000000
   11   0.0995616  -0.1313919  -0.0000000   0.0211632  -0.0273855  -0.0000000
   12   0.0000000  -0.0000000  -0.0371380   0.0000000  -0.0000000  -0.0017672
   13   0.4335648  -0.0597141  -0.0000000  -0.0913944  -0.0244667   0.0000000
   14  -0.0597141   0.5221193   0.0000000   0.0196818  -0.2903520   0.0000000
   15  -0.0000000   0.0000000   0.0907841   0.0000000  -0.0000000  -0.0426760
   16  -0.0913944   0.0196818   0.0000000   0.5289031   0.0582737  -0.0000000
   17  -0.0244667  -0.2903520  -0.0000000   0.0582737   0.5725810   0.0000000
   18   0.0000000   0.0000000  -0.0426760  -0.0000000   0.0000000   0.0955323
   19  -0.0056669   0.0021798  -0.0000000  -0.0009198  -0.0398025  -0.0000000
   20  -0.0017204   0.0022779  -0.0000000  -0.0052458  -0.0489627  -0.0000000
   21  -0.0000000   0.0000000   0.0052895   0.0000000   0.0000000   0.0065897
   22  -0.0001674  -0.0012506   0.0000000   0.0013551   0.0053762  -0.0000000
   23  -0.0001531  -0.0008123  -0.0000000   0.0020201   0.0007470   0.0000000
   24  -0.0000000   0.0000000  -0.0009175   0.0000000  -0.0000000   0.0029790
   25  -0.0002186  -0.0030960   0.0000000  -0.0007883  -0.0003350  -0.0000000
   26  -0.0012187   0.0003339   0.0000000   0.0003173  -0.0002072  -0.0000000
   27  -0.0000000   0.0000000   0.0031321   0.0000000  -0.0000000  -0.0009929
   28  -0.0012055   0.0146470  -0.0000000  -0.0016484   0.0003363  -0.0000000
   29   0.0045092  -0.0265939   0.0000000   0.0022143   0.0017669  -0.0000000
   30   0.0000000  -0.0000000   0.0002049  -0.0000000   0.0000000   0.0030825
   31  -0.0627431  -0.0193892   0.0000000  -0.0144088  -0.0115763   0.0000000
   32  -0.0184276  -0.0358465   0.0000000  -0.0223842  -0.0147426   0.0000000
   33  -0.0000000  -0.0000000  -0.0211656   0.0000000   0.0000000   0.0013594
   34  -0.0098867   0.0102599   0.0000000  -0.1107876   0.0497199  -0.0000000
   35   0.0241004  -0.0176957   0.0000000   0.0524372  -0.0621338  -0.0000000
   36   0.0000000  -0.0000000   0.0007729  -0.0000000   0.0000000  -0.0183431
           19          20          21          22          23          24
    1  -0.0689367   0.0004797   0.0000000  -0.0362946  -0.0052961   0.0000000
    2   0.0004700  -0.3233858  -0.0000000  -0.0239927  -0.0021219  -0.0000000
    3   0.0000000   0.0000000  -0.0411487  -0.0000000   0.0000000   0.0048281
    4  -0.0011014   0.0054432  -0.0000000  -0.1108246  -0.0527965   0.0000000
    5   0.0400388  -0.0488801   0.0000000  -0.0500944  -0.0626310   0.0000000
    6   0.0000000   0.0000000   0.0066078   0.0000000  -0.0000000  -0.0183139
    7  -0.0056788   0.0017368   0.0000000  -0.0098102  -0.0241684  -0.0000000
    8  -0.0022021   0.0022730   0.0000000  -0.0102977  -0.0178533  -0.0000000
    9  -0.0000000  -0.0000000   0.0052648  -0.0000000   0.0000000   0.0007968
   10   0.0025326  -0.0000072   0.0000000   0.0013728   0.0022055  -0.0000000
   11   0.0000074  -0.0012395  -0.0000000   0.0003701  -0.0020017  -0.0000000
   12   0.0000000   0.0000000  -0.0011582   0.0000000  -0.0000000   0.0034516
   13  -0.0056669  -0.0017204  -0.0000000  -0.0001674  -0.0001531  -0.0000000
   14   0.0021798   0.0022779   0.0000000  -0.0012506  -0.0008123   0.0000000
   15  -0.0000000  -0.0000000   0.0052895   0.0000000  -0.0000000  -0.0009175
   16  -0.0009198  -0.0052458   0.0000000   0.0013551   0.0020201   0.0000000
   17  -0.0398025  -0.0489627   0.0000000   0.0053762   0.0007470  -0.0000000
   18  -0.0000000  -0.0000000   0.0065897  -0.0000000   0.0000000   0.0029790
   19   0.0881720  -0.0006644  -0.0000000  -0.0040011   0.0059928   0.0000000
   20  -0.0006644   0.4169016  -0.0000000   0.0000012   0.0022452  -0.0000000
   21  -0.0000000  -0.0000000   0.0222337   0.0000000   0.0000000  -0.0019149
   22  -0.0040011   0.0000012   0.0000000   0.1591696   0.0749838   0.0000000
   23   0.0059928   0.0022452   0.0000000   0.0749838   0.0940894  -0.0000000
   24   0.0000000  -0.0000000  -0.0019149   0.0000000  -0.0000000   0.0087228
   25  -0.0002651   0.0003184   0.0000000   0.0011832  -0.0017375   0.0000000
   26   0.0012154  -0.0009249   0.0000000   0.0051410  -0.0112185   0.0000000
   27  -0.0000000   0.0000000   0.0001288   0.0000000   0.0000000   0.0002165
   28   0.0001502   0.0000089   0.0000000  -0.0000108  -0.0007747   0.0000000
   29   0.0000025  -0.0015962   0.0000000   0.0001246  -0.0004107   0.0000000
   30   0.0000000  -0.0000000  -0.0000948   0.0000000  -0.0000000   0.0001824
   31  -0.0002629  -0.0003254  -0.0000000  -0.0004628  -0.0003785   0.0000000
   32  -0.0012127  -0.0009266   0.0000000  -0.0002533  -0.0001482  -0.0000000
   33  -0.0000000  -0.0000000   0.0001245  -0.0000000   0.0000000  -0.0000611
   34  -0.0040222  -0.0000250  -0.0000000  -0.0015090   0.0001029   0.0000000
   35  -0.0060251   0.0022182   0.0000000  -0.0001080   0.0001158  -0.0000000
   36  -0.0000000  -0.0000000  -0.0019222  -0.0000000   0.0000000   0.0000302
           25          26          27          28          29          30
    1   0.0032432  -0.0029853   0.0000000  -0.0004670  -0.0000166   0.0000000
    2  -0.0001453  -0.0019057  -0.0000000  -0.0000002   0.0002969   0.0000000
    3   0.0000000   0.0000000   0.0030970   0.0000000  -0.0000000  -0.0009400
    4  -0.0144223   0.0224646  -0.0000000  -0.0016500  -0.0022303   0.0000000
    5   0.0115551  -0.0147023   0.0000000  -0.0003513   0.0017238  -0.0000000
    6  -0.0000000  -0.0000000   0.0013490   0.0000000  -0.0000000   0.0030807
    7  -0.0630944   0.0185642   0.0000000  -0.0011720  -0.0043832  -0.0000000
    8   0.0193342  -0.0352106   0.0000000  -0.0145045  -0.0267686  -0.0000000
    9  -0.0000000   0.0000000  -0.0211188   0.0000000   0.0000000   0.0002248
   10  -0.0275453   0.0008288   0.0000000  -0.0292405  -0.0004373   0.0000000
   11   0.0103768   0.0013083  -0.0000000  -0.0002791  -0.0673347   0.0000000
   12   0.0000000  -0.0000000   0.0001572   0.0000000  -0.0000000  -0.0201275
   13  -0.0002186  -0.0012187  -0.0000000  -0.0012055   0.0045092   0.0000000
   14  -0.0030960   0.0003339   0.0000000   0.0146470  -0.0265939  -0.0000000
   15   0.0000000   0.0000000   0.0031321  -0.0000000   0.0000000   0.0002049
   16  -0.0007883   0.0003173   0.0000000  -0.0016484   0.0022143  -0.0000000
   17  -0.0003350  -0.0002072  -0.0000000   0.0003363   0.0017669   0.0000000
   18  -0.0000000  -0.0000000  -0.0009929  -0.0000000  -0.0000000   0.0030825
   19  -0.0002651   0.0012154  -0.0000000   0.0001502   0.0000025   0.0000000
   20   0.0003184  -0.0009249   0.0000000   0.0000089  -0.0015962  -0.0000000
   21   0.0000000   0.0000000   0.0001288   0.0000000   0.0000000  -0.0000948
   22   0.0011832   0.0051410   0.0000000  -0.0000108   0.0001246   0.0000000
   23  -0.0017375  -0.0112185   0.0000000  -0.0007747  -0.0004107  -0.0000000
   24   0.0000000   0.0000000   0.0002165   0.0000000   0.0000000   0.0001824
   25   0.1132301  -0.0335133   0.0000000  -0.0104354  -0.0035802   0.0000000
   26  -0.0335133   0.0654775   0.0000000  -0.0106229  -0.0029335  -0.0000000
   27   0.0000000   0.0000000   0.0131012  -0.0000000   0.0000000   0.0008657
   28  -0.0104354  -0.0106229  -0.0000000   0.0556746   0.0006476   0.0000000
   29  -0.0035802  -0.0029335   0.0000000   0.0006476   0.1249694  -0.0000000
   30   0.0000000  -0.0000000   0.0008657   0.0000000  -0.0000000   0.0125575
   31  -0.0004211  -0.0004461  -0.0000000  -0.0099789   0.0032757   0.0000000
   32   0.0004450   0.0001307   0.0000000   0.0101268  -0.0027232  -0.0000000
   33  -0.0000000   0.0000000   0.0001220   0.0000000   0.0000000   0.0007761
   34  -0.0004661   0.0002552   0.0000000  -0.0000159  -0.0001267  -0.0000000
   35   0.0003772  -0.0001476   0.0000000   0.0007661  -0.0003964  -0.0000000
   36  -0.0000000  -0.0000000  -0.0000577  -0.0000000  -0.0000000   0.0001877
           31          32          33          34          35          36
    1   0.0032126   0.0029771  -0.0000000  -0.0364877   0.0052094   0.0000000
    2   0.0001516  -0.0019014  -0.0000000   0.0239100  -0.0020258  -0.0000000
    3  -0.0000000   0.0000000   0.0030819  -0.0000000  -0.0000000   0.0048557
    4  -0.0007772  -0.0003082  -0.0000000   0.0013868  -0.0020225  -0.0000000
    5   0.0003272  -0.0002018  -0.0000000  -0.0053770   0.0007233  -0.0000000
    6   0.0000000  -0.0000000  -0.0009860   0.0000000  -0.0000000   0.0029852
    7  -0.0001781   0.0012071   0.0000000  -0.0001692   0.0001566   0.0000000
    8   0.0030974   0.0003444   0.0000000   0.0012477  -0.0008021   0.0000000
    9  -0.0000000   0.0000000   0.0031314  -0.0000000   0.0000000  -0.0009169
   10  -0.0271721  -0.0008867  -0.0000000   0.0013697  -0.0021767   0.0000000
   11  -0.0103715   0.0013240  -0.0000000  -0.0003336  -0.0020285  -0.0000000
   12  -0.0000000  -0.0000000   0.0001107   0.0000000  -0.0000000   0.0034199
   13  -0.0627431  -0.0184276  -0.0000000  -0.0098867   0.0241004   0.0000000
   14  -0.0193892  -0.0358465  -0.0000000   0.0102599  -0.0176957  -0.0000000
   15   0.0000000   0.0000000  -0.0211656   0.0000000   0.0000000   0.0007729
   16  -0.0144088  -0.0223842   0.0000000  -0.1107876   0.0524372  -0.0000000
   17  -0.0115763  -0.0147426   0.0000000   0.0497199  -0.0621338   0.0000000
   18   0.0000000   0.0000000   0.0013594  -0.0000000  -0.0000000  -0.0183431
   19  -0.0002629  -0.0012127  -0.0000000  -0.0040222  -0.0060251  -0.0000000
   20  -0.0003254  -0.0009266  -0.0000000  -0.0000250   0.0022182  -0.0000000
   21  -0.0000000   0.0000000   0.0001245  -0.0000000   0.0000000  -0.0019222
   22  -0.0004628  -0.0002533  -0.0000000  -0.0015090  -0.0001080  -0.0000000
   23  -0.0003785  -0.0001482   0.0000000   0.0001029   0.0001158   0.0000000
   24   0.0000000  -0.0000000  -0.0000611   0.0000000  -0.0000000   0.0000302
   25  -0.0004211   0.0004450  -0.0000000  -0.0004661   0.0003772  -0.0000000
   26  -0.0004461   0.0001307   0.0000000   0.0002552  -0.0001476  -0.0000000
   27  -0.0000000   0.0000000   0.0001220   0.0000000   0.0000000  -0.0000577
   28  -0.0099789   0.0101268   0.0000000  -0.0000159   0.0007661  -0.0000000
   29   0.0032757  -0.0027232   0.0000000  -0.0001267  -0.0003964  -0.0000000
   30   0.0000000  -0.0000000   0.0007761  -0.0000000  -0.0000000   0.0001877
   31   0.1119951   0.0338863  -0.0000000   0.0011971   0.0017489  -0.0000000
   32   0.0338863   0.0660998   0.0000000  -0.0051694  -0.0114087   0.0000000
   33  -0.0000000   0.0000000   0.0132610  -0.0000000   0.0000000   0.0002456
   34   0.0011971  -0.0051694  -0.0000000   0.1593907  -0.0744639  -0.0000000
   35   0.0017489  -0.0114087   0.0000000  -0.0744639   0.0935815  -0.0000000
   36  -0.0000000   0.0000000   0.0002456  -0.0000000  -0.0000000   0.0087428
 **********************************************************************
 **                                                                  **
 **                       VIBRATIONAL ANALYSIS                       **
 **                       --------------------                       **
 **                                                                  **
 **        VIBRATIONAL FREQUENCIES (CM**-1) AND NORMAL MODES         **
 **     FORCE CONSTANTS (mDYN/ANGSTROM) AND REDUCED MASSES (AMU)     **
 **                  INFRARED INTENSITIES (KM/MOL)                   **
 **                                                                  **
 **********************************************************************


 Mode:                 1                      2                      3
 Frequency:        38.54                  42.68                  85.51
 Force Cnst:      0.0765                 0.1077                 0.0912
 Red. Mass:      87.4651               100.3141                21.1709
 IR Active:          YES                    YES                    YES
 IR Intens:        0.000                  0.005                  0.149
 Raman Active:       YES                    YES                    YES
               X      Y      Z        X      Y      Z        X      Y      Z
 C         -0.000  0.000  0.006    0.000 -0.000  0.193    0.000 -0.000  0.429
 C         -0.000 -0.000  0.138   -0.000 -0.000  0.072   -0.000 -0.000  0.195
 C          0.000 -0.000 -0.030    0.000 -0.000 -0.048    0.000  0.000  0.070
 C          0.000 -0.000  0.002   -0.000 -0.000  0.078    0.000 -0.000  0.064
 C          0.000  0.000  0.027   -0.000  0.000 -0.050   -0.000 -0.000  0.070
 C         -0.000  0.000 -0.133    0.000 -0.000  0.081    0.000 -0.000  0.195
 F          0.000  0.000  0.011   -0.000 -0.000  0.397   -0.000 -0.000  0.811
 Br        -0.000 -0.000  0.608   -0.000  0.000  0.147   -0.000 -0.000 -0.183
 I          0.000 -0.000 -0.353    0.000  0.000 -0.430    0.000  0.000  0.013
 I         -0.000 -0.000  0.017    0.000 -0.000  0.582    0.000 -0.000 -0.016
 I          0.000  0.000  0.328   -0.000  0.000 -0.451   -0.000  0.000  0.013
 Br        -0.000  0.000 -0.599    0.000  0.000  0.188    0.000  0.000 -0.183
 TransDip  -0.000  0.000 -0.000    0.000 -0.000 -0.002    0.000 -0.000 -0.012

 Mode:                 4                      5                      6
 Frequency:       115.27                 123.58                 128.88
 Force Cnst:      0.6952                 1.0243                 0.8506
 Red. Mass:      88.7987               113.8271                86.9060
 IR Active:          YES                    YES                    YES
 IR Intens:        0.484                  0.155                  0.255
 Raman Active:       YES                    YES                    YES
               X      Y      Z        X      Y      Z        X      Y      Z
 C          0.006  0.203  0.000   -0.098  0.018 -0.000    0.027 -0.034  0.000
 C          0.031  0.203  0.000   -0.102  0.018 -0.000    0.078  0.028  0.000
 C         -0.003  0.203  0.000   -0.143  0.038 -0.000    0.173 -0.007 -0.000
 C          0.009  0.256  0.000   -0.105  0.022 -0.000    0.160 -0.027  0.000
 C          0.025  0.205  0.000   -0.141 -0.002  0.000    0.160 -0.041  0.000
 C         -0.016  0.201  0.000   -0.106  0.019  0.000    0.082 -0.068  0.000
 F          0.004  0.207  0.000   -0.085  0.018 -0.000   -0.083 -0.034  0.000
 Br         0.114  0.109 -0.000   -0.029 -0.136  0.000   -0.288  0.604 -0.000
 I         -0.350 -0.317 -0.000   -0.353 -0.221 -0.000    0.093 -0.425  0.000
 I         -0.053  0.381  0.000    0.759  0.027  0.000   -0.003 -0.067 -0.000
 I          0.398 -0.332 -0.000   -0.285  0.158  0.000    0.083  0.347 -0.000
 Br        -0.114  0.079 -0.000   -0.039  0.174 -0.000   -0.073 -0.340  0.000
 TransDip  -0.001 -0.022 -0.000    0.012 -0.002  0.000   -0.016  0.001 -0.000

 Mode:                 7                      8                      9
 Frequency:       129.60                 150.60                 177.35
 Force Cnst:      0.7987                 1.5495                 1.2223
 Red. Mass:      80.7088               115.9538                65.9539
 IR Active:          YES                    YES                    YES
 IR Intens:        0.017                  0.002                  0.063
 Raman Active:       YES                    YES                    YES
               X      Y      Z        X      Y      Z        X      Y      Z
 C         -0.005 -0.116 -0.000    0.001 -0.123 -0.000    0.249  0.001 -0.000
 C         -0.026 -0.079 -0.000    0.070 -0.055 -0.000    0.288  0.135 -0.000
 C         -0.021 -0.086 -0.000    0.130 -0.040 -0.000    0.072  0.108 -0.000
 C         -0.039 -0.093 -0.000    0.001  0.104 -0.000    0.088 -0.000 -0.000
 C         -0.059 -0.077 -0.000   -0.130 -0.044  0.000    0.073 -0.106  0.000
 C         -0.011 -0.054 -0.000   -0.067 -0.058  0.000    0.289 -0.133  0.000
 F          0.023 -0.115 -0.000    0.001 -0.116 -0.000    0.100  0.001  0.000
 Br        -0.343  0.371  0.000   -0.012  0.063  0.000    0.368  0.351  0.000
 I         -0.029 -0.049  0.000    0.491 -0.271  0.000   -0.268  0.112  0.000
 I         -0.010 -0.244 -0.000    0.001  0.507  0.000   -0.043 -0.002  0.000
 I         -0.005 -0.249  0.000   -0.498 -0.280  0.000   -0.263 -0.111  0.000
 Br         0.433  0.606  0.000    0.021  0.069 -0.000    0.369 -0.350 -0.000
 TransDip   0.004  0.001  0.000    0.000  0.001  0.000   -0.008 -0.000  0.000

 Mode:                10                     11                     12
 Frequency:       184.28                 205.24                 282.89
 Force Cnst:      0.2696                 1.4232                 0.9293
 Red. Mass:      13.4750                57.3442                19.7082
 IR Active:          YES                    YES                    YES
 IR Intens:        0.252                  0.123                  0.243
 Raman Active:       YES                    YES                    YES
               X      Y      Z        X      Y      Z        X      Y      Z
 C          0.000  0.000  0.227    0.000 -0.261  0.000    0.216  0.001 -0.000
 C          0.000  0.000  0.368   -0.099 -0.265  0.000    0.091 -0.175  0.000
 C          0.000  0.000  0.431   -0.034 -0.198  0.000    0.023 -0.128  0.000
 C          0.000  0.000  0.441    0.001 -0.157  0.000   -0.047  0.000  0.000
 C          0.000  0.000  0.430    0.034 -0.197  0.000    0.023  0.128 -0.000
 C          0.000  0.000  0.367    0.098 -0.264  0.000    0.090  0.175 -0.000
 F          0.000  0.000 -0.325    0.000 -0.276 -0.000    0.901  0.002  0.000
 Br         0.000  0.000 -0.040   -0.437 -0.224  0.000   -0.107  0.027 -0.000
 I          0.000 -0.000 -0.042   -0.096  0.083 -0.000   -0.027  0.031 -0.000
 I         -0.000 -0.000 -0.032    0.001  0.279 -0.000    0.014  0.000 -0.000
 I         -0.000 -0.000 -0.042    0.094  0.084 -0.000   -0.027 -0.031  0.000
 Br        -0.000  0.000 -0.039    0.437 -0.222 -0.000   -0.106 -0.027  0.000
 TransDip  -0.000  0.000 -0.016   -0.000  0.011  0.000   -0.016 -0.000 -0.000

 Mode:                13                     14                     15
 Frequency:       314.35                 339.57                 350.58
 Force Cnst:      0.7115                 1.2493                 0.9001
 Red. Mass:      12.2203                18.3892                12.4290
 IR Active:          YES                    YES                    YES
 IR Intens:        0.000                  0.043                  1.614
 Raman Active:       YES                    YES                    YES
               X      Y      Z        X      Y      Z        X      Y      Z
 C          0.000 -0.000  0.004   -0.001  0.498  0.000   -0.000  0.000 -0.441
 C          0.000 -0.000 -0.503   -0.115  0.291 -0.000    0.000  0.000 -0.373
 C          0.000 -0.000 -0.493   -0.056  0.259 -0.000   -0.000 -0.000  0.236
 C         -0.000  0.000 -0.006   -0.001  0.192 -0.000   -0.000 -0.000  0.609
 C         -0.000 -0.000  0.491    0.054  0.259  0.000    0.000 -0.000  0.243
 C          0.000 -0.000  0.510    0.113  0.292  0.000   -0.000  0.000 -0.362
 F          0.000 -0.000 -0.002   -0.001  0.569  0.000   -0.000  0.000  0.222
 Br        -0.000 -0.000  0.031   -0.118 -0.095  0.000   -0.000 -0.000  0.011
 I          0.000  0.000  0.020    0.037 -0.039  0.000   -0.000  0.000 -0.009
 I          0.000 -0.000  0.000   -0.000 -0.059  0.000   -0.000  0.000 -0.021
 I          0.000  0.000 -0.020   -0.036 -0.039 -0.000   -0.000  0.000 -0.009
 Br        -0.000  0.000 -0.032    0.118 -0.095 -0.000    0.000 -0.000  0.011
 TransDip  -0.000  0.000  0.000   -0.000 -0.007  0.000    0.000  0.000 -0.041

 Mode:                16                     17                     18
 Frequency:       500.32                 559.18                 562.28
 Force Cnst:      1.9901                 2.2177                 2.2462
 Red. Mass:      13.4940                12.0381                12.0584
 IR Active:          YES                    YES                    YES
 IR Intens:       13.051                  0.001                  0.952
 Raman Active:       YES                    YES                    YES
               X      Y      Z        X      Y      Z        X      Y      Z
 C          0.127  0.001 -0.000    0.000  0.000 -0.005    0.000 -0.000  0.242
 C          0.191  0.096  0.000    0.000  0.000 -0.493    0.000 -0.000  0.040
 C          0.501  0.114 -0.000    0.000 -0.000  0.521    0.000 -0.000 -0.479
 C          0.583 -0.000 -0.000    0.000 -0.000 -0.019    0.000 -0.000  0.668
 C          0.502 -0.112  0.000    0.000  0.000 -0.495    0.000  0.000 -0.504
 C          0.192 -0.096 -0.000    0.000 -0.000  0.490    0.000  0.000  0.068
 F         -0.070  0.001  0.000   -0.000  0.000  0.002   -0.000 -0.000 -0.074
 Br        -0.068 -0.052 -0.000   -0.000 -0.000  0.013   -0.000 -0.000  0.003
 I         -0.042  0.009  0.000   -0.000  0.000 -0.008   -0.000  0.000  0.006
 I         -0.018 -0.000  0.000   -0.000  0.000  0.000    0.000 -0.000 -0.009
 I         -0.042 -0.009 -0.000   -0.000 -0.000  0.008   -0.000 -0.000  0.007
 Br        -0.068  0.052  0.000   -0.000  0.000 -0.013   -0.000 -0.000  0.002
 TransDip   0.116 -0.000 -0.000    0.000 -0.000 -0.001    0.000 -0.000  0.031

 Mode:                19                     20                     21
 Frequency:       617.67                 629.12                 677.24
 Force Cnst:      2.8768                 3.1366                 3.2698
 Red. Mass:      12.7982                13.4508                12.1003
 IR Active:          YES                    YES                    YES
 IR Intens:       14.818                 37.168                  0.373
 Raman Active:       YES                    YES                    YES
               X      Y      Z        X      Y      Z        X      Y      Z
 C          0.452  0.001  0.000    0.001 -0.211  0.000   -0.000  0.000  0.749
 C          0.321 -0.313  0.000    0.157  0.198 -0.000   -0.000  0.000 -0.441
 C          0.011 -0.365 -0.000    0.171  0.322  0.000   -0.000  0.000  0.129
 C         -0.194 -0.000 -0.000   -0.000  0.636  0.000    0.000 -0.000 -0.029
 C          0.010  0.365  0.000   -0.170  0.322 -0.000    0.000  0.000  0.130
 C          0.320  0.314 -0.000   -0.158  0.197 -0.000   -0.000  0.000 -0.443
 F         -0.298 -0.001  0.000    0.001 -0.391 -0.000    0.000  0.000 -0.115
 Br        -0.030  0.002 -0.000   -0.028 -0.032 -0.000    0.000  0.000  0.008
 I         -0.007  0.013  0.000    0.001 -0.003 -0.000   -0.000 -0.000 -0.000
 I          0.008  0.000  0.000   -0.000 -0.034 -0.000   -0.000  0.000 -0.001
 I         -0.007 -0.013 -0.000   -0.001 -0.003  0.000   -0.000 -0.000 -0.000
 Br        -0.030 -0.002  0.000    0.028 -0.032  0.000    0.000 -0.000  0.008
 TransDip   0.123  0.000 -0.000   -0.001  0.195 -0.000   -0.000 -0.000  0.020

 Mode:                22                     23                     24
 Frequency:       773.35                 864.87                1067.22
 Force Cnst:      4.3662                 5.6625                 8.2086
 Red. Mass:      12.3907                12.8485                12.2323
 IR Active:          YES                    YES                    YES
 IR Intens:        1.202                 14.137                  3.565
 Raman Active:       YES                    YES                    YES
               X      Y      Z        X      Y      Z        X      Y      Z
 C          0.323  0.001  0.000   -0.001 -0.061  0.000   -0.001 -0.224 -0.000
 C          0.391  0.303  0.000    0.137 -0.206 -0.000    0.557  0.228  0.000
 C         -0.279  0.331  0.000    0.483 -0.271  0.000    0.047  0.046 -0.000
 C         -0.156  0.000  0.000   -0.001  0.384  0.000   -0.003 -0.442 -0.000
 C         -0.280 -0.333 -0.000   -0.480 -0.272 -0.000   -0.044  0.042  0.000
 C          0.392 -0.302 -0.000   -0.137 -0.204 -0.000   -0.557  0.228  0.000
 F          0.007  0.000 -0.000   -0.001  0.340 -0.000   -0.000  0.142 -0.000
 Br        -0.045 -0.026 -0.000   -0.003 -0.001 -0.000   -0.021 -0.014 -0.000
 I          0.010 -0.005 -0.000   -0.010  0.007 -0.000   -0.002  0.001  0.000
 I         -0.002 -0.000 -0.000   -0.000 -0.005 -0.000    0.000  0.005  0.000
 I          0.010  0.005  0.000    0.010  0.007  0.000    0.002  0.002 -0.000
 Br        -0.045  0.025  0.000    0.003 -0.001  0.000    0.021 -0.014 -0.000
 TransDip   0.035  0.000  0.000   -0.001 -0.120  0.000    0.002  0.060  0.000

 Mode:                25                     26                     27
 Frequency:      1164.54                1234.71                1301.70
 Force Cnst:      9.9203                10.7793                12.0059
 Red. Mass:      12.4156                12.0007                12.0260
 IR Active:          YES                    YES                    YES
 IR Intens:        1.667                  5.144                 94.243
 Raman Active:       YES                    YES                    YES
               X      Y      Z        X      Y      Z        X      Y      Z
 C         -0.009  0.340 -0.000    0.341  0.011 -0.000    0.250  0.009  0.000
 C         -0.188  0.243  0.000   -0.167  0.294 -0.000   -0.111 -0.438 -0.000
 C          0.484 -0.007  0.000   -0.260 -0.338 -0.000   -0.227  0.330  0.000
 C         -0.016 -0.420 -0.000    0.541 -0.011 -0.000    0.432  0.004  0.000
 C         -0.465 -0.025  0.000   -0.286  0.331  0.000   -0.223 -0.346 -0.000
 C          0.194  0.257  0.000   -0.165 -0.277  0.000   -0.118  0.448  0.000
 F          0.000 -0.241  0.000    0.006 -0.006  0.000   -0.044 -0.004 -0.000
 Br        -0.001 -0.004 -0.000   -0.001  0.000  0.000    0.006  0.007  0.000
 I         -0.005  0.000 -0.000    0.000 -0.000  0.000    0.001 -0.001  0.000
 I          0.000  0.004  0.000   -0.001  0.000 -0.000   -0.003 -0.000  0.000
 I          0.005  0.000  0.000    0.000  0.000 -0.000    0.001  0.002 -0.000
 Br         0.001 -0.004 -0.000   -0.001 -0.001 -0.000    0.006 -0.007 -0.000
 TransDip   0.003 -0.041 -0.000   -0.073  0.002 -0.000   -0.311  0.007  0.000

 Mode:                28                     29                     30
 Frequency:      1370.80                1529.00                1535.66
 Force Cnst:     13.6771                16.6057                16.6808
 Red. Mass:      12.3536                12.0557                12.0054
 IR Active:          YES                    YES                    YES
 IR Intens:      246.048                 17.338                  2.414
 Raman Active:       YES                    YES                    YES
               X      Y      Z        X      Y      Z        X      Y      Z
 C         -0.010  0.600  0.000    0.019  0.493 -0.000    0.667 -0.010 -0.000
 C          0.258  0.140 -0.000    0.207 -0.448  0.000   -0.374  0.105  0.000
 C         -0.169 -0.392 -0.000    0.071  0.341  0.000    0.217  0.117  0.000
 C         -0.009  0.254  0.000   -0.007 -0.128 -0.000   -0.365  0.005  0.000
 C          0.179 -0.383 -0.000   -0.063  0.331  0.000    0.225 -0.138 -0.000
 C         -0.249  0.128  0.000   -0.227 -0.451 -0.000   -0.364 -0.082 -0.000
 F          0.001 -0.222 -0.000   -0.001 -0.088  0.000   -0.026  0.002  0.000
 Br        -0.008 -0.003 -0.000   -0.003  0.001  0.000    0.001  0.000 -0.000
 I          0.001  0.001  0.000   -0.001 -0.000 -0.000    0.001 -0.001 -0.000
 I          0.000  0.001  0.000    0.000 -0.001 -0.000    0.001  0.000 -0.000
 I         -0.001  0.001  0.000    0.001  0.000  0.000    0.001  0.001  0.000
 Br         0.008 -0.002 -0.000    0.003  0.001  0.000    0.001 -0.000  0.000
 TransDip   0.005  0.502  0.000   -0.000  0.133 -0.000    0.050 -0.001 -0.000

 STANDARD THERMODYNAMIC QUANTITIES AT   298.15 K  AND     1.00 ATM

   This Molecule has  0 Imaginary Frequencies
   Zero point vibrational energy:       24.384 kcal/mol

   Atom    1 Element C  Has Mass   12.00000
   Atom    2 Element C  Has Mass   12.00000
   Atom    3 Element C  Has Mass   12.00000
   Atom    4 Element C  Has Mass   12.00000
   Atom    5 Element C  Has Mass   12.00000
   Atom    6 Element C  Has Mass   12.00000
   Atom    7 Element F  Has Mass   18.99840
   Atom    8 Element Br Has Mass   78.91830
   Atom    9 Element I  Has Mass  126.90440
   Atom   10 Element I  Has Mass  126.90440
   Atom   11 Element I  Has Mass  126.90440
   Atom   12 Element Br Has Mass   78.91830
   Molecular Mass:   629.548200 amu
   Principal axes and moments of inertia in amu*Bohr^2:
                             1           2           3
    Eigenvalues --     9143.01477 13355.39129 22498.40606
          X               1.00000    -0.00001     0.00000
          Y               0.00001     1.00000     0.00000
          Z              -0.00000    -0.00000     1.00000
   Rotational Symmetry Number is   1
   The Molecule is an Asymmetric Top
   Translational Enthalpy:        0.889 kcal/mol
   Rotational Enthalpy:           0.889 kcal/mol
   Vibrational Enthalpy:         30.928 kcal/mol
   gas constant (RT):             0.592 kcal/mol
   Translational Entropy:        45.202  cal/mol.K
   Rotational Entropy:           36.261  cal/mol.K
   Vibrational Entropy:          44.456  cal/mol.K

   Total Enthalpy:               33.298 kcal/mol
   Total Entropy:               125.919  cal/mol.K

 ======================================================================

 STANDARD THERMODYNAMIC QUANTITIES FOR ANHARMONIC VIBRATION -- TOSH

   Zero point vibrational energy: ************ kcal/mol

   Vibrational Enthalpy:       Infinity kcal/mol
   Vibrational Entropy:             NaN  cal/mol.K

   Total Enthalpy:             Infinity kcal/mol
   Total Entropy:                   NaN  cal/mol.K

 ======================================================================

 STANDARD THERMODYNAMIC QUANTITIES FOR ANHARMONIC VIBRATION -- VPT2

   Zero point vibrational energy: ************ kcal/mol

   Vibrational Enthalpy:       Infinity kcal/mol
   Vibrational Entropy:             NaN  cal/mol.K

   Total Enthalpy:             Infinity kcal/mol
   Total Entropy:                   NaN  cal/mol.K

 ======================================================================

Archival summary:
1\1\february\FREQ\ProcedureUnspecified\BasisUnspecified\3r216\taweetha\MonDec212:36:452019MonDec212:36:452019\0\\#,FREQ,ProcedureUnspecified,BasisUnspecified,\\0,1\I\C,1,2.14297\C,2,1.40978,1,119.939\C,3,1.40294,2,119.489,1,180,0\C,4,1.39004,3,119.405,2,-0,0\F,5,1.33521,4,119.081,3,180,0\C,5,1.39026,4,121.908,3,0,0\C,7,1.40224,5,119.368,4,-0,0\Br,7,1.89922,5,116.431,4,180,0\Br,4,1.89963,3,124.239,2,-180,0\I,8,2.13069,7,118.504,5,-180,0\I,3,2.13525,2,122.262,1,0,0\\\@

 Total job time:  1057.43s(wall), 6036.80s(cpu) 
 Mon Dec  2 12:36:45 2019

        *************************************************************
        *                                                           *
        *  Thank you very much for using Q-Chem.  Have a nice day.  *
        *                                                           *
        *************************************************************
