# Supplementary material for: Geometric and energetic data from quantum chemical calculations of halobenzenes and xylenes
Source: Data Brief. 2020 Mar 5;30:105386. doi: 10.1016/j.dib.2020.105386 (PMC7114895; doi:10.1016/j.dib.2020.105386)
Supplement: Supplementary file 1 [file mmc1.zip › halobenzene/B3LYP/FBrIIII.out]

                  Welcome to Q-Chem
     A Quantum Leap Into The Future Of Chemistry


 Q-Chem 5.2 (devel), Q-Chem, Inc., Pleasanton, CA (2019)

 Yihan Shao,  Zhengting Gan,  E. Epifanovsky,  A. T. B. Gilbert,  M. Wormit,  
 J. Kussmann,  A. W. Lange,  A. Behn,  Jia Deng,  Xintian Feng,  D. Ghosh,  
 M. Goldey,  P. R. Horn,  L. D. Jacobson,  I. Kaliman,  T. Kus,  A. Landau,  
 Jie Liu,  E. I. Proynov,  R. M. Richard,  R. P. Steele,  E. J. Sundstrom,  
 H. L. Woodcock III,  P. M. Zimmerman,  D. Zuev,  B. Albrecht,  E. Alguire,  
 S. A. Baeppler,  D. Barton,  Z. Benda,  Y. A. Bernard,  E. J. Berquist,  
 K. B. Bravaya,  H. Burton,  D. Casanova,  Chun-Min Chang,  Yunqing Chen,  
 A. Chien,  K. D. Closser,  M. P. Coons,  S. Coriani,  S. Dasgupta,  
 A. L. Dempwolff,  M. Diedenhofen,  Hainam Do,  R. G. Edgar,  Po-Tung Fang,  
 S. Faraji,  S. Fatehi,  Qingguo Feng,  K. D. Fenk,  J. Fosso-Tande,  
 J. Gayvert,  Qinghui Ge,  A. Ghysels,  G. Gidofalvi,  J. Gomes,  
 J. Gonthier,  A. Gunina,  D. Hait,  M. W. D. Hanson-Heine,  
 P. H. P. Harbach,  A. W. Hauser,  M. F. Herbst,  J. E. Herr,  
 E. G. Hohenstein,  Z. C. Holden,  Kerwin Hui,  B. C. Huynh,  T.-C. Jagau,  
 Hyunjun Ji,  B. Kaduk,  K. Khistyaev,  Jaehoon Kim,  P. Klunzinger,  K. Koh,  
 D. Kosenkov,  L. Koulias,  T. Kowalczyk,  C. M. Krauter,  A. Kunitsa,  
 Ka Un Lao,  A. Laurent,  K. V. Lawler,  Joonho Lee,  D. Lefrancois,  
 S. Lehtola,  D. S. Levine,  Yi-Pei Li,  You-Sheng Lin,  Fenglai Liu,  
 E. Livshits,  A. Luenser,  P. Manohar,  E. Mansoor,  S. F. Manzer,  
 Shan-Ping Mao,  Yuezhi Mao,  N. Mardirossian,  A. V. Marenich,  
 T. Markovich,  L. A. Martinez-Martinez,  S. A. Maurer,  N. J. Mayhall,  
 S. C. McKenzie,  J.-M. Mewes,  P. Morgante,  A. F. Morrison,  
 J. W. Mullinax,  K. Nanda,  T. S. Nguyen-Beck,  R. Olivares-Amaya,  
 J. A. Parkhill,  Zheng Pei,  T. M. Perrine,  F. Plasser,  P. Pokhilko,  
 S. Prager,  A. Prociuk,  E. Ramos,  D. R. Rehn,  F. Rob,  M. Scheurer,  
 M. Schneider,  N. Sergueev,  S. M. Sharada,  S. Sharma,  D. W. Small,  
 T. Stauch,  T. Stein,  Yu-Chuan Su,  A. J. W. Thom,  A. Tkatchenko,  
 T. Tsuchimochi,  N. M. Tubman,  L. Vogt,  M. L. Vidal,  O. Vydrov,  
 M. A. Watson,  J. Wenzel,  M. de Wergifosse,  T. A. Wesolowski,  A. White,  
 J. Witte,  A. Yamada,  Jun Yang,  K. Yao,  S. Yeganeh,  S. R. Yost,  
 Zhi-Qiang You,  A. Zech,  Igor Ying Zhang,  Xing Zhang,  Yan Zhao,  
 Ying Zhu,  B. R. Brooks,  G. K. L. Chan,  C. J. Cramer,  M. S. Gordon,  
 W. J. Hehre,  A. Klamt,  M. W. Schmidt,  C. D. Sherrill,  D. G. Truhlar,  
 A. Aspuru-Guzik,  R. Baer,  A. T. Bell,  N. A. Besley,  Jeng-Da Chai,  
 A. E. DePrince, III,  R. A. DiStasio Jr.,  A. Dreuw,  B. D. Dunietz,  
 T. R. Furlani,  Chao-Ping Hsu,  Yousung Jung,  Jing Kong,  D. S. Lambrecht,  
 WanZhen Liang,  C. Ochsenfeld,  V. A. Rassolov,  L. V. Slipchenko,  
 J. E. Subotnik,  T. Van Voorhis,  J. M. Herbert,  A. I. Krylov,  
 P. M. W. Gill,  M. Head-Gordon

 Contributors to earlier versions of Q-Chem not listed above: 
 R. D. Adamson,  B. Austin,  J. Baker,  G. J. O. Beran,  K. Brandhorst,  
 S. T. Brown,  E. F. C. Byrd,  A. K. Chakraborty,  C.-L. Cheng,  
 Siu Hung Chien,  D. M. Chipman,  D. L. Crittenden,  H. Dachsel,  
 R. J. Doerksen,  A. D. Dutoi,  L. Fusti-Molnar,  W. A. Goddard III,  
 A. Golubeva-Zadorozhnaya,  S. R. Gwaltney,  G. Hawkins,  A. Heyden,  
 S. Hirata,  G. Kedziora,  F. J. Keil,  C. Kelley,  Jihan Kim,  R. A. King,  
 R. Z. Khaliullin,  P. P. Korambath,  W. Kurlancheek,  A. M. Lee,  M. S. Lee,  
 S. V. Levchenko,  Ching Yeh Lin,  D. Liotard,  R. C. Lochan,  I. Lotan,  
 P. E. Maslen,  N. Nair,  D. P. O'Neill,  D. Neuhauser,  E. Neuscamman,  
 C. M. Oana,  R. Olson,  B. Peters,  R. Peverati,  P. A. Pieniazek,  
 Y. M. Rhee,  J. Ritchie,  M. A. Rohrdanz,  E. Rosta,  N. J. Russ,  
 H. F. Schaefer III,  N. E. Schultz,  N. Shenvi,  A. C. Simmonett,  A. Sodt,  
 D. Stuck,  K. S. Thanthiriwatte,  V. Vanovschi,  Tao Wang,  A. Warshel,  
 C. F. Williams,  Q. Wu,  X. Xu,  W. Zhang

 Please cite Q-Chem as follows:
 Y. Shao et al., Mol. Phys. 113, 184-215 (2015)
 DOI: 10.1080/00268976.2014.952696

 Q-Chem 5.2.1 for Intel X86 EM64T Linux

 Parts of Q-Chem use Armadillo 8.300.2 (Tropical Shenanigans).
 http://arma.sourceforge.net/

 Q-Chem begins on Fri Dec 13 12:32:50 2019  

Host: 
0

     Scratch files written to /scratch/taweetham/qchem23014//
NAlpha2: 292
NElect   292
Mult     1

Checking the input file for inconsistencies... 	...done.

--------------------------------------------------------------
User input:
--------------------------------------------------------------
FBrIIII.inp
$molecule
0 1
I 
C  1 2.143959
C  2 1.410313 1 120.127265
C  3 1.404657 2 119.733324 1 -180.000000 0
C  4 1.389880 3 118.953199 2 -0.000000 0
F  5 1.337581 4 119.210875 3 -180.000000 0
C  5 1.390865 4 122.256051 3 -0.000000 0
C  7 1.401702 5 119.293960 4 -0.000000 0
Br 7 1.899604 5 116.565009 4 -180.000000 0
I  4 2.126847 3 125.054573 2 -180.000000 0
I  8 2.130899 7 118.528834 5 -180.000000 0
I  3 2.138278 2 121.557991 1 -0.000000 0
$end
$MOLECULE
0 1
C   
C	1	CC
C	2	CC	1	120.0		
C	3	CC	2	120.0	1	0.0
C	4	CC	3	120.0	2	0.0	
C	5 	CC	4	120.0	3	0.0
a	1	Ca	2	120.0	3	180.0
b	2	Cb	3	120.0	4	180.0
c	3	Cc	4	120.0	5	180.0
d	4	Cd	5	120.0	6	180.0
e	5	Ce	6	120.0	1	180.0
f	6	Cf	1	120.0	2	180.0

CC=1.39483
CH=1.08673
CF=1.33960
CCl=1.72090
CBr=1.89068
CI=2.07886
$END

$REM
   JOB_TYPE	OPTIMIZATION
   BASIS	6-311++G**
   METHOD	B3LYP
   SYM_IGNORE	TRUE
   THRESH	14
$END

--------------------------------------------------------------
 ----------------------------------------------------------------
             Standard Nuclear Orientation (Angstroms)
    I     Atom           X                Y                Z
 ----------------------------------------------------------------
    1      I       0.0000000000     0.0000000000     0.0000000000
    2      C       0.0000000000     0.0000000000     2.1439590000
    3      C       1.2197975848     0.0000000000     2.8518266502
    4      C       1.2101398468    -0.0000000000     4.2564504488
    5      C      -0.0106239226    -0.0000000000     4.9209067932
    6      F      -0.0258357190    -0.0000000000     6.2584012914
    7      C      -1.2249219469    -0.0000000000     4.2426842954
    8      C      -1.2275951365    -0.0000000000     2.8409848445
    9      Br     -2.7951095428    -0.0000000000     5.3117990088
   10      I       2.9427481264     0.0000000000     5.4899603641
   11      I      -3.1016912055     0.0000000000     1.8268376794
   12      I       3.1022420118     0.0000000000     1.8376098172
 ----------------------------------------------------------------
 Nuclear Repulsion Energy =        4574.56459847 hartrees
 There are      146 alpha and      146 beta electrons
 Requested basis set is 6-311++G(d,p)
 There are 157 shells and 450 basis functions

 Total QAlloc Memory Limit   2000 MB
 Mega-Array Size       188 MB
 MEM_STATIC part       192 MB
 A cutoff of  1.0D-14 yielded   7549 shell pairs
 There are     68377 function pairs (     76779 Cartesian)
 Smallest overlap matrix eigenvalue = 8.47E-07
 Linear dependence detected in AO basis
 Tighter screening thresholds may be required for diffuse basis sets
 Use S2THRESH > 14 and THRESH = 14 in case of SCF convergence issues
 Number of orthogonalized atomic orbitals = 449
 Maximum deviation from orthogonality = 2.857E-10

 Scale SEOQF with 1.000000e-01/1.000000e-01/1.000000e-02

 Standard Electronic Orientation quadrupole field applied
 Nucleus-field energy     =     0.0000000234 hartrees
 Guess from superposition of atomic densities
 Warning:  Energy on first SCF cycle will be non-variational
 SAD guess density has 292.000000 electrons

 -----------------------------------------------------------------------
  General SCF calculation program by
  Eric Jon Sundstrom, Paul Horn, Yuezhi Mao, Dmitri Zuev, Alec White,
  David Stuck, Shaama M.S., Shane Yost, Joonho Lee, David Small,
  Daniel Levine, Susi Lehtola, Hugh Burton, Evgeny Epifanovsky,
  Bang C. Huynh
 -----------------------------------------------------------------------
 Exchange:     0.2000 Hartree-Fock + 0.0800 Slater + 0.7200 B88
 Correlation:  0.1900 VWN1RPA + 0.8100 LYP
 Using SG-1 standard quadrature grid
 using 6 threads for integral computing
 -------------------------------------------------------
 OpenMP Integral computing Module                
 Release: version 2.0, May 2017, Q-Chem Inc. Pleasanton 
 -------------------------------------------------------
 A restricted SCF calculation will be
 performed using DIIS
 SCF converges when DIIS error is below 1.0e-08
 ---------------------------------------
  Cycle       Energy         DIIS error
 ---------------------------------------
    1  -30582.8545729308      2.65e-02  
    2  -30580.6777623938      1.81e-03  
    3  -30580.5710434715      2.63e-03  
    4  -30580.7091751952      8.91e-04  
    5  -30580.7319105093      2.05e-04  
    6  -30580.7325346189      8.96e-05  
    7  -30580.7327117799      3.02e-05  
    8  -30580.7327332502      1.08e-05  
    9  -30580.7327355719      1.51e-06  
   10  -30580.7327356018      6.51e-07  
   11  -30580.7327356092      3.47e-07  
   12  -30580.7327356123      1.03e-07  
   13  -30580.7327356129      4.26e-08  
   14  -30580.7327356122      5.94e-09  Convergence criterion met
 ---------------------------------------
 SCF time:   CPU 380.41s  wall 69.00s 
 SCF   energy in the final basis set =   -30580.7327356122
 Total energy in the final basis set =   -30580.7327356122

 --------------------------------------------------------------

                    Orbital Energies (a.u.)
 --------------------------------------------------------------

 Alpha MOs
 -- Occupied --
***********************************-482.8581-176.3216-176.3202-176.3198
********-165.7255-165.7241-165.7236-165.7232-165.7230-165.7220-165.7219
********-165.7214-165.7212-165.7198-165.7196 -62.5109 -56.3317 -56.3275
-56.3271 -35.8180 -35.8167 -35.8162 -35.8146 -31.3116 -31.3102 -31.3097
-31.3081 -31.3051 -31.3047 -31.3039 -31.3034 -31.3034 -31.3030 -31.3018
-31.3014 -24.7275 -22.9619 -22.9606 -22.9605 -22.9602 -22.9601 -22.9592
-22.9588 -22.9587 -22.9585 -22.9584 -22.9571 -22.9568 -22.9557 -22.9557
-22.9544 -22.9544 -22.9540 -22.9540 -22.9524 -22.9524 -10.3120 -10.2773
-10.2749 -10.2744 -10.2729 -10.2682  -8.7197  -6.5521  -6.5381  -6.5372
 -6.3674  -6.3661  -6.3656  -6.3640  -4.7805  -4.7791  -4.7785  -4.7770
 -4.7649  -4.7641  -4.7638  -4.7633  -4.7629  -4.7625  -4.7617  -4.7610
 -2.6627  -2.6591  -2.6583  -2.6472  -2.6470  -2.0460  -2.0447  -2.0441
 -2.0426  -2.0415  -2.0409  -2.0403  -2.0397  -2.0395  -2.0391  -2.0380
 -2.0376  -2.0274  -2.0272  -2.0263  -2.0262  -2.0259  -2.0258  -2.0243
 -2.0242  -1.2731  -0.9304  -0.8555  -0.8184  -0.7806  -0.7144  -0.6947
 -0.6759  -0.6589  -0.6216  -0.6085  -0.5599  -0.5561  -0.5150  -0.4740
 -0.4473  -0.4343  -0.4325  -0.4153  -0.3825  -0.3714  -0.3684  -0.3434
 -0.3290  -0.3202  -0.3080  -0.2972  -0.2911  -0.2859  -0.2725  -0.2616
 -0.2590  -0.2440
 -- Virtual --
 -0.1157  -0.0723  -0.0687  -0.0615  -0.0474  -0.0363  -0.0143   0.0010
  0.0299   0.0318   0.0462   0.0555   0.0589   0.0715   0.0719   0.0810
  0.0828   0.0863   0.0954   0.1068   0.1103   0.1148   0.1187   0.1273
  0.1315   0.1341   0.1399   0.1519   0.1693   0.1733   0.1762   0.1810
  0.1853   0.1890   0.1941   0.1953   0.2036   0.2049   0.2213   0.2239
  0.2336   0.2419   0.2498   0.2522   0.2659   0.2734   0.2798   0.2983
  0.3033   0.3044   0.3384   0.3518   0.3637   0.3704   0.3748   0.3760
  0.3780   0.3825   0.3925   0.3968   0.4031   0.4098   0.4146   0.4199
  0.4228   0.4273   0.4373   0.4404   0.4616   0.4620   0.4833   0.4928
  0.4978   0.5022   0.5032   0.5050   0.5102   0.5363   0.5369   0.5529
  0.5542   0.5713   0.5749   0.5816   0.5836   0.5932   0.6026   0.6263
  0.6465   0.6510   0.6658   0.6816   0.6870   0.7075   0.7171   0.7264
  0.7472   0.7557   0.7619   0.7683   0.7913   0.8148   0.8389   0.8533
  0.9005   0.9360   0.9370   0.9585   0.9764   0.9896   1.0606   1.0625
  1.0629   1.0822   1.0924   1.1575   1.1756   1.1863   1.2200   1.2417
  1.2710   1.3157   1.3171   1.3416   1.3594   1.3595   1.3774   1.4104
  1.4182   1.4191   1.4482   1.4532   1.4609   1.4809   1.4938   1.5092
  1.5189   1.5443   1.5542   1.5841   1.6045   1.7125   1.7228   1.7546
  1.7704   1.8079   1.8114   1.8410   1.8471   1.8975   1.9998   2.0092
  2.0201   2.0315   2.1163   2.1972   2.2092   2.2287   2.2506   2.2685
  2.3030   2.3329   2.4834   2.5605   2.6805   2.6982   2.7614   2.8045
  2.8186   2.8574   2.8871   3.0179   3.0363   3.0617   3.1133   3.1527
  3.3616   3.3748   3.6087   3.7407   3.7538   3.7963   3.8686   3.9373
  3.9578   3.9598   3.9615   3.9677   3.9680   3.9831   3.9897   4.0021
  4.0152   4.0168   4.0252   4.0301   4.0533   4.0535   4.0593   4.0987
  4.1013   4.1323   4.1595   4.2016   4.2309   4.2586   4.2668   4.2962
  4.3251   4.3759   4.4024   4.4378   4.4835   4.6154   4.7970   4.8372
  5.9818   5.9998   6.0178   6.0259   6.0451   6.0500   6.0915   6.1252
  6.1419   6.1830   6.1933   6.2112   6.3024   6.4385   6.6986   6.7425
  7.5520   7.6715   7.7486  23.1995  23.7558  23.7661  23.9188  23.9274
 24.0242  27.8174  27.8628  27.8994  27.9875  28.3260  28.3394  28.3530
 28.3679  28.3695  28.3747  28.4062  28.4137  28.4305  28.4350  28.4385
 28.4829  28.5194  28.5272  28.5279  28.5311  28.5338  28.5373  28.5454
 28.5522  28.5535  28.5553  28.5635  28.5764  28.5834  28.6105  28.6219
 28.6471  28.6744  28.7088  28.7356  28.7829  47.9764  66.7704 127.8715
127.8815 127.8916 127.9055 127.9083 127.9196 127.9406 127.9548 127.9602
127.9847 127.9905 127.9994 151.6191 151.6588 151.6917 151.7702 289.7480
289.8685 289.97101020.78701901.78011901.82201901.85621901.9382
 --------------------------------------------------------------

          Ground-State Mulliken Net Atomic Charges

     Atom                 Charge (a.u.)
  ----------------------------------------
      1 I                     0.099217
      2 C                    -0.190153
      3 C                     0.039645
      4 C                     0.234644
      5 C                    -0.513667
      6 F                    -0.082716
      7 C                     0.376799
      8 C                    -0.139596
      9 Br                   -0.133546
     10 I                     0.099010
     11 I                     0.107148
     12 I                     0.103215
  ----------------------------------------
  Sum of atomic charges =     0.000000

 -----------------------------------------------------------------
                    Cartesian Multipole Moments
 -----------------------------------------------------------------
    Charge (ESU x 10^10)
                -0.0000
    Dipole Moment (Debye)
         X       0.2434      Y       0.0000      Z      -0.9190
       Tot       0.9507
    Quadrupole Moments (Debye-Ang)
        XX    -160.5309     XY      -0.0000     YY    -172.4541
        XZ       2.2112     YZ       0.0000     ZZ    -173.5792
    Octopole Moments (Debye-Ang^2)
       XXX     -87.2577    XXY       0.0000    XYY     -32.8131
       YYY       0.0000    XXZ    -474.9000    XYZ      -0.0000
       YYZ    -510.9299    XZZ     -15.0838    YZZ       0.0000
       ZZZ   -1560.5109
    Hexadecapole Moments (Debye-Ang^3)
      XXXX   -5603.1843   XXXY      -0.0000   XXYY   -1061.4423
      XYYY      -0.0000   YYYY    -228.1526   XXXZ    -488.9298
      XXYZ       0.0000   XYYZ    -190.0459   YYYZ       0.0000
      XXZZ   -2988.1433   XYZZ      -0.0000   YYZZ   -2299.5248
      XZZZ    -432.3057   YZZZ      -0.0000   ZZZZ  -13734.1950
 -----------------------------------------------------------------
 Calculating analytic gradient of the SCF energy
 Gradient of SCF Energy
            1           2           3           4           5           6
    1  -0.0004303   0.0005272  -0.0003248   0.0004408   0.0000654   0.0000122
    2   0.0000000  -0.0000000   0.0000000   0.0000000   0.0000000   0.0000000
    3  -0.0013984   0.0011322  -0.0015210   0.0004135   0.0002256  -0.0002294
            7           8           9          10          11          12
    1   0.0004881  -0.0011010  -0.0004731  -0.0007695   0.0012815   0.0002837
    2  -0.0000000   0.0000000  -0.0000000  -0.0000000  -0.0000000  -0.0000000
    3   0.0003562  -0.0007450   0.0000770  -0.0003976   0.0007962   0.0012906
 Max gradient component =       1.521E-03
 RMS gradient           =       6.175E-04
 Gradient time:  CPU 136.14 s  wall 22.89 s
 Geometry Optimization Parameters
   NAtoms,    NIC,     NZ,  NCons,   NDum,   NFix, NCnnct, MaxDiis
       12      78      12       0       0       0       0       0


** GEOMETRY OPTIMIZATION IN DELOCALIZED INTERNAL COORDINATES **
   Searching for a Minimum

   Optimization Cycle:   1

                       Coordinates (Angstroms)
     ATOM                X               Y               Z
      1  I         0.0000000000    0.0000000000    0.0000000000
      2  C         0.0000000000    0.0000000000    2.1439590000
      3  C         1.2197975848    0.0000000000    2.8518266502
      4  C         1.2101398468    0.0000000000    4.2564504488
      5  C        -0.0106239226    0.0000000000    4.9209067932
      6  F        -0.0258357190    0.0000000000    6.2584012914
      7  C        -1.2249219469    0.0000000000    4.2426842954
      8  C        -1.2275951365    0.0000000000    2.8409848445
      9  Br       -2.7951095428    0.0000000000    5.3117990088
     10  I         2.9427481264    0.0000000000    5.4899603641
     11  I        -3.1016912055    0.0000000000    1.8268376794
     12  I         3.1022420118    0.0000000000    1.8376098172
   Point Group: c1    Number of degrees of freedom:    30


   Energy is -30580.732735612


 Attempting to generate delocalized internal coordinates
 Initial Hessian constructed with Jon Baker's OPTIMIZE code

 21 Hessian modes will be used to form the next step
  Hessian Eigenvalues:
     0.107139    0.108515    0.110337    0.111355    0.196140    0.250000
     0.250000    0.250000    0.250000    0.250000    0.250000    0.250000
     0.250000    0.250000    0.412995    0.415340    0.441476    0.451237
     0.460931    0.470097    0.577505

 Minimum search - taking simple RFO step
 Searching for Lamda that Minimizes Along All modes
 Value Taken    Lamda =  -0.00011469
 Step Taken.  Stepsize is  0.026366

                             Maximum     Tolerance    Cnvgd?
         Gradient           0.002980      0.000300      NO
         Displacement       0.011629      0.001200      NO
         Energy change     *********      0.000001      NO


 New Cartesian Coordinates Obtained by Inverse Iteration

 Displacement from previous Coordinates is:  0.052333
 ----------------------------------------------------------------
             Standard Nuclear Orientation (Angstroms)
    I     Atom           X                Y                Z
 ----------------------------------------------------------------
    1      I       0.0110068729     0.0000000000     0.0100319143
    2      C       0.0000672109     0.0000000000     2.1470639192
    3      C       1.2197410378     0.0000000000     2.8545629410
    4      C       1.2114444176     0.0000000000     4.2589731143
    5      C      -0.0109738087     0.0000000000     4.9215619786
    6      F      -0.0281240923     0.0000000000     6.2592432365
    7      C      -1.2255658090     0.0000000000     4.2424626935
    8      C      -1.2285502949     0.0000000000     2.8410575959
    9      Br     -2.7938992897     0.0000000000     5.3122098805
   10      I       2.9473486539     0.0000000000     5.4948864118
   11      I      -3.1066037993     0.0000000000     1.8190736335
   12      I       3.0932589972     0.0000000000     1.8202928739
 ----------------------------------------------------------------
 Nuclear Repulsion Energy =        4573.80311731 hartrees
 There are      146 alpha and      146 beta electrons
 Applying Cartesian multipole field
    Component          Value
    ---------          -----
     (2,0,0)        1.00000E-11
     (0,2,0)        2.00000E-11
     (0,0,2)       -3.00000E-12
 Nucleus-field energy     =     0.0000000234 hartrees
 Requested basis set is 6-311++G(d,p)
 There are 157 shells and 450 basis functions
 A cutoff of  1.0D-14 yielded   7539 shell pairs
 There are     68293 function pairs (     76692 Cartesian)
 Smallest overlap matrix eigenvalue = 8.46E-07
 Linear dependence detected in AO basis
 Tighter screening thresholds may be required for diffuse basis sets
 Use S2THRESH > 14 and THRESH = 14 in case of SCF convergence issues
 Number of orthogonalized atomic orbitals = 449
 Maximum deviation from orthogonality = 1.801E-10
 Guess MOs from SCF MO coefficient file

 -----------------------------------------------------------------------
  General SCF calculation program by
  Eric Jon Sundstrom, Paul Horn, Yuezhi Mao, Dmitri Zuev, Alec White,
  David Stuck, Shaama M.S., Shane Yost, Joonho Lee, David Small,
  Daniel Levine, Susi Lehtola, Hugh Burton, Evgeny Epifanovsky,
  Bang C. Huynh
 -----------------------------------------------------------------------
 Exchange:     0.2000 Hartree-Fock + 0.0800 Slater + 0.7200 B88
 Correlation:  0.1900 VWN1RPA + 0.8100 LYP
 Using SG-1 standard quadrature grid
 using 6 threads for integral computing
 -------------------------------------------------------
 OpenMP Integral computing Module                
 Release: version 2.0, May 2017, Q-Chem Inc. Pleasanton 
 -------------------------------------------------------
 A restricted SCF calculation will be
 performed using DIIS
 SCF converges when DIIS error is below 1.0e-08
 ---------------------------------------
  Cycle       Energy         DIIS error
 ---------------------------------------
    1  -30580.7326542597      8.55e-05  
    2  -30580.7327287147      2.49e-05  
    3  -30580.7327074289      3.81e-05  
    4  -30580.7327440325      6.19e-06  
    5  -30580.7327449594      2.26e-06  
    6  -30580.7327450797      7.43e-07  
    7  -30580.7327450915      4.13e-07  
    8  -30580.7327450961      4.55e-08  
    9  -30580.7327450964      2.37e-08  
   10  -30580.7327450962      6.36e-09  Convergence criterion met
 ---------------------------------------
 SCF time:   CPU 279.42s  wall 51.00s 
 SCF   energy in the final basis set =   -30580.7327450962
 Total energy in the final basis set =   -30580.7327450962

 --------------------------------------------------------------

                    Orbital Energies (a.u.)
 --------------------------------------------------------------

 Alpha MOs
 -- Occupied --
***********************************-482.8581-176.3217-176.3203-176.3197
********-165.7256-165.7242-165.7236-165.7233-165.7232-165.7220-165.7219
********-165.7214-165.7212-165.7197-165.7195 -62.5109 -56.3317 -56.3275
-56.3271 -35.8181 -35.8168 -35.8162 -35.8145 -31.3117 -31.3103 -31.3096
-31.3080 -31.3053 -31.3049 -31.3040 -31.3035 -31.3034 -31.3029 -31.3017
-31.3013 -24.7274 -22.9621 -22.9607 -22.9606 -22.9604 -22.9600 -22.9593
-22.9590 -22.9587 -22.9584 -22.9583 -22.9570 -22.9567 -22.9558 -22.9558
-22.9545 -22.9545 -22.9539 -22.9539 -22.9523 -22.9523 -10.3121 -10.2774
-10.2748 -10.2746 -10.2725 -10.2686  -8.7197  -6.5521  -6.5381  -6.5372
 -6.3675  -6.3662  -6.3656  -6.3640  -4.7806  -4.7792  -4.7785  -4.7769
 -4.7650  -4.7642  -4.7638  -4.7633  -4.7629  -4.7624  -4.7616  -4.7609
 -2.6627  -2.6591  -2.6583  -2.6472  -2.6470  -2.0461  -2.0447  -2.0441
 -2.0426  -2.0416  -2.0410  -2.0403  -2.0397  -2.0396  -2.0391  -2.0380
 -2.0375  -2.0275  -2.0273  -2.0263  -2.0262  -2.0259  -2.0257  -2.0243
 -2.0242  -1.2730  -0.9304  -0.8556  -0.8183  -0.7805  -0.7137  -0.6947
 -0.6761  -0.6588  -0.6213  -0.6088  -0.5599  -0.5561  -0.5149  -0.4741
 -0.4472  -0.4343  -0.4324  -0.4151  -0.3827  -0.3712  -0.3682  -0.3434
 -0.3287  -0.3206  -0.3081  -0.2966  -0.2910  -0.2858  -0.2733  -0.2616
 -0.2592  -0.2435
 -- Virtual --
 -0.1159  -0.0723  -0.0698  -0.0615  -0.0476  -0.0355  -0.0146   0.0010
  0.0300   0.0317   0.0462   0.0556   0.0590   0.0715   0.0719   0.0810
  0.0829   0.0864   0.0955   0.1067   0.1103   0.1150   0.1190   0.1273
  0.1317   0.1338   0.1399   0.1519   0.1684   0.1734   0.1769   0.1811
  0.1855   0.1890   0.1940   0.1960   0.2037   0.2047   0.2212   0.2238
  0.2336   0.2414   0.2496   0.2517   0.2662   0.2732   0.2801   0.2978
  0.3033   0.3047   0.3385   0.3511   0.3633   0.3713   0.3745   0.3767
  0.3779   0.3812   0.3925   0.3967   0.4024   0.4103   0.4143   0.4203
  0.4237   0.4274   0.4377   0.4406   0.4613   0.4616   0.4833   0.4930
  0.4972   0.5023   0.5027   0.5048   0.5103   0.5360   0.5365   0.5530
  0.5544   0.5709   0.5745   0.5826   0.5837   0.5927   0.6024   0.6263
  0.6462   0.6512   0.6659   0.6821   0.6869   0.7068   0.7168   0.7255
  0.7471   0.7570   0.7611   0.7670   0.7916   0.8151   0.8387   0.8530
  0.9000   0.9370   0.9370   0.9590   0.9761   0.9888   1.0613   1.0624
  1.0628   1.0816   1.0927   1.1574   1.1753   1.1859   1.2205   1.2430
  1.2718   1.3151   1.3170   1.3415   1.3578   1.3588   1.3777   1.4108
  1.4174   1.4184   1.4499   1.4534   1.4580   1.4812   1.4944   1.5105
  1.5176   1.5438   1.5548   1.5847   1.6046   1.7120   1.7234   1.7544
  1.7713   1.8078   1.8114   1.8406   1.8475   1.8977   1.9994   2.0094
  2.0202   2.0314   2.1161   2.1965   2.2089   2.2294   2.2506   2.2688
  2.3026   2.3328   2.4838   2.5606   2.6805   2.6983   2.7610   2.8041
  2.8189   2.8573   2.8876   3.0180   3.0363   3.0616   3.1134   3.1527
  3.3615   3.3748   3.6087   3.7405   3.7539   3.7962   3.8689   3.9370
  3.9576   3.9597   3.9609   3.9672   3.9685   3.9832   3.9895   4.0020
  4.0123   4.0182   4.0250   4.0306   4.0535   4.0542   4.0589   4.0982
  4.1013   4.1328   4.1588   4.2023   4.2312   4.2585   4.2659   4.2966
  4.3250   4.3761   4.4023   4.4378   4.4819   4.6151   4.7968   4.8367
  5.9817   5.9999   6.0174   6.0243   6.0453   6.0498   6.0938   6.1231
  6.1409   6.1817   6.1949   6.2123   6.3025   6.4385   6.6982   6.7426
  7.5520   7.6714   7.7485  23.1995  23.7565  23.7656  23.9193  23.9275
 24.0232  27.8174  27.8623  27.8987  27.9872  28.3259  28.3394  28.3527
 28.3660  28.3696  28.3749  28.4061  28.4143  28.4297  28.4346  28.4381
 28.4836  28.5193  28.5269  28.5277  28.5315  28.5335  28.5374  28.5453
 28.5511  28.5541  28.5550  28.5639  28.5764  28.5832  28.6111  28.6211
 28.6476  28.6747  28.7083  28.7355  28.7830  47.9766  66.7703 127.8714
127.8815 127.8914 127.9045 127.9084 127.9193 127.9417 127.9535 127.9598
127.9840 127.9913 128.0001 151.6191 151.6585 151.6909 151.7700 289.7480
289.8684 289.97091020.78721901.78011901.82161901.85531901.9379
 --------------------------------------------------------------

          Ground-State Mulliken Net Atomic Charges

     Atom                 Charge (a.u.)
  ----------------------------------------
      1 I                     0.099341
      2 C                    -0.192288
      3 C                     0.041763
      4 C                     0.237797
      5 C                    -0.515210
      6 F                    -0.083078
      7 C                     0.370993
      8 C                    -0.136249
      9 Br                   -0.132751
     10 I                     0.099052
     11 I                     0.107323
     12 I                     0.103307
  ----------------------------------------
  Sum of atomic charges =     0.000000

 -----------------------------------------------------------------
                    Cartesian Multipole Moments
 -----------------------------------------------------------------
    Charge (ESU x 10^10)
                -0.0000
    Dipole Moment (Debye)
         X       0.2480      Y       0.0000      Z      -0.9358
       Tot       0.9681
    Quadrupole Moments (Debye-Ang)
        XX    -160.6352     XY       0.0000     YY    -172.4614
        XZ       2.1424     YZ       0.0000     ZZ    -173.5769
    Octopole Moments (Debye-Ang^2)
       XXX     -88.0492    XXY       0.0000    XYY     -32.8638
       YYY       0.0000    XXZ    -475.2436    XYZ       0.0000
       YYZ    -510.7658    XZZ     -14.9562    YZZ       0.0000
       ZZZ   -1559.3666
    Hexadecapole Moments (Debye-Ang^3)
      XXXX   -5607.3290   XXXY       0.0000   XXYY   -1061.6082
      XYYY       0.0000   YYYY    -228.1748   XXXZ    -488.9917
      XXYZ       0.0000   XYYZ    -189.7721   YYYZ       0.0000
      XXZZ   -2987.4724   XYZZ       0.0000   YYZZ   -2299.1208
      XZZZ    -429.2325   YZZZ       0.0000   ZZZZ  -13726.8474
 -----------------------------------------------------------------
 Calculating analytic gradient of the SCF energy
 Gradient of SCF Energy
            1           2           3           4           5           6
    1   0.0011686   0.0005605  -0.0006356   0.0001371  -0.0002775  -0.0001398
    2  -0.0000000   0.0000000   0.0000000  -0.0000000  -0.0000000   0.0000000
    3   0.0006107   0.0009064  -0.0011625   0.0003062   0.0002170  -0.0000909
            7           8           9          10          11          12
    1   0.0002663  -0.0003273   0.0000727   0.0001444  -0.0003282  -0.0006412
    2   0.0000000  -0.0000000  -0.0000000  -0.0000000   0.0000000  -0.0000000
    3   0.0002974  -0.0005100   0.0000550   0.0006776  -0.0003258  -0.0009810
 Max gradient component =       1.169E-03
 RMS gradient           =       4.563E-04
 Gradient time:  CPU 135.27 s  wall 22.75 s
 Geometry Optimization Parameters
   NAtoms,    NIC,     NZ,  NCons,   NDum,   NFix, NCnnct, MaxDiis
       12      78      12       0       0       0       0       0

 Cartesian Hessian Update
 Hessian updated using BFGS update


** GEOMETRY OPTIMIZATION IN DELOCALIZED INTERNAL COORDINATES **
   Searching for a Minimum

   Optimization Cycle:   2

                       Coordinates (Angstroms)
     ATOM                X               Y               Z
      1  I         0.0110068729    0.0000000000    0.0100319143
      2  C         0.0000672109    0.0000000000    2.1470639192
      3  C         1.2197410378    0.0000000000    2.8545629410
      4  C         1.2114444176    0.0000000000    4.2589731143
      5  C        -0.0109738087    0.0000000000    4.9215619786
      6  F        -0.0281240923    0.0000000000    6.2592432365
      7  C        -1.2255658090    0.0000000000    4.2424626935
      8  C        -1.2285502949    0.0000000000    2.8410575959
      9  Br       -2.7938992897    0.0000000000    5.3122098805
     10  I         2.9473486539    0.0000000000    5.4948864118
     11  I        -3.1066037993    0.0000000000    1.8190736335
     12  I         3.0932589972    0.0000000000    1.8202928739
   Point Group: c1    Number of degrees of freedom:    30


   Energy is -30580.732745096

 Hessian updated using BFGS update

 14 Hessian modes will be used to form the next step
  Hessian Eigenvalues:
     0.098975    0.108266    0.109124    0.111725    0.195292    0.239596
     0.379726    0.413957    0.427583    0.448981    0.459783    0.469818
     0.577160    0.600719

 Minimum search - taking simple RFO step
 Searching for Lamda that Minimizes Along All modes
 Value Taken    Lamda =  -0.00005866
 Step Taken.  Stepsize is  0.010251

                             Maximum     Tolerance    Cnvgd?
         Gradient           0.004378      0.000300      NO
         Displacement       0.008122      0.001200      NO
         Energy change     -0.000009      0.000001      NO


 New Cartesian Coordinates Obtained by Inverse Iteration

 Displacement from previous Coordinates is:  0.029514
 ----------------------------------------------------------------
             Standard Nuclear Orientation (Angstroms)
    I     Atom           X                Y                Z
 ----------------------------------------------------------------
    1      I       0.0015215726     0.0000000000     0.0078786292
    2      C       0.0002377537     0.0000000000     2.1456889786
    3      C       1.2205019984     0.0000000000     2.8546756138
    4      C       1.2110352686     0.0000000000     4.2584712731
    5      C      -0.0109616059     0.0000000000     4.9213840966
    6      F      -0.0277680470     0.0000000000     6.2591404018
    7      C      -1.2253663486     0.0000000000     4.2420692739
    8      C      -1.2275163770     0.0000000000     2.8410529272
    9      Br     -2.7945608281     0.0000000000     5.3103613444
   10      I       2.9481684346     0.0000000000     5.4912793771
   11      I      -3.1057108255     0.0000000000     1.8198399025
   12      I       3.0995691007     0.0000000000     1.8295783748
 ----------------------------------------------------------------
 Nuclear Repulsion Energy =        4573.77582166 hartrees
 There are      146 alpha and      146 beta electrons
 Applying Cartesian multipole field
    Component          Value
    ---------          -----
     (2,0,0)        1.00000E-11
     (0,2,0)        2.00000E-11
     (0,0,2)       -3.00000E-12
 Nucleus-field energy     =     0.0000000235 hartrees
 Requested basis set is 6-311++G(d,p)
 There are 157 shells and 450 basis functions
 A cutoff of  1.0D-14 yielded   7543 shell pairs
 There are     68302 function pairs (     76701 Cartesian)
 Smallest overlap matrix eigenvalue = 8.46E-07
 Linear dependence detected in AO basis
 Tighter screening thresholds may be required for diffuse basis sets
 Use S2THRESH > 14 and THRESH = 14 in case of SCF convergence issues
 Number of orthogonalized atomic orbitals = 449
 Maximum deviation from orthogonality = 2.528E-10
 Guess MOs from SCF MO coefficient file

 -----------------------------------------------------------------------
  General SCF calculation program by
  Eric Jon Sundstrom, Paul Horn, Yuezhi Mao, Dmitri Zuev, Alec White,
  David Stuck, Shaama M.S., Shane Yost, Joonho Lee, David Small,
  Daniel Levine, Susi Lehtola, Hugh Burton, Evgeny Epifanovsky,
  Bang C. Huynh
 -----------------------------------------------------------------------
 Exchange:     0.2000 Hartree-Fock + 0.0800 Slater + 0.7200 B88
 Correlation:  0.1900 VWN1RPA + 0.8100 LYP
 Using SG-1 standard quadrature grid
 using 6 threads for integral computing
 -------------------------------------------------------
 OpenMP Integral computing Module                
 Release: version 2.0, May 2017, Q-Chem Inc. Pleasanton 
 -------------------------------------------------------
 A restricted SCF calculation will be
 performed using DIIS
 SCF converges when DIIS error is below 1.0e-08
 ---------------------------------------
  Cycle       Energy         DIIS error
 ---------------------------------------
    1  -30580.7327492777      3.36e-05  
    2  -30580.7327678843      1.09e-05  
    3  -30580.7327656070      1.44e-05  
    4  -30580.7327707845      4.14e-06  
    5  -30580.7327712384      1.11e-06  
    6  -30580.7327712673      3.87e-07  
    7  -30580.7327712709      1.87e-07  
    8  -30580.7327712722      3.58e-08  
    9  -30580.7327712713      1.46e-08  
   10  -30580.7327712717      2.30e-09  Convergence criterion met
 ---------------------------------------
 SCF time:   CPU 275.22s  wall 50.00s 
 SCF   energy in the final basis set =   -30580.7327712717
 Total energy in the final basis set =   -30580.7327712717

 --------------------------------------------------------------

                    Orbital Energies (a.u.)
 --------------------------------------------------------------

 Alpha MOs
 -- Occupied --
***********************************-482.8581-176.3217-176.3203-176.3197
********-165.7256-165.7241-165.7236-165.7233-165.7231-165.7220-165.7219
********-165.7214-165.7212-165.7198-165.7196 -62.5109 -56.3317 -56.3275
-56.3271 -35.8181 -35.8167 -35.8162 -35.8146 -31.3117 -31.3102 -31.3097
-31.3081 -31.3052 -31.3048 -31.3039 -31.3034 -31.3034 -31.3029 -31.3018
-31.3014 -24.7274 -22.9620 -22.9606 -22.9606 -22.9603 -22.9601 -22.9592
-22.9589 -22.9587 -22.9585 -22.9584 -22.9571 -22.9568 -22.9558 -22.9558
-22.9544 -22.9544 -22.9540 -22.9540 -22.9524 -22.9524 -10.3121 -10.2773
-10.2749 -10.2745 -10.2727 -10.2684  -8.7197  -6.5521  -6.5381  -6.5372
 -6.3674  -6.3661  -6.3656  -6.3641  -4.7806  -4.7791  -4.7785  -4.7770
 -4.7650  -4.7642  -4.7638  -4.7633  -4.7628  -4.7625  -4.7617  -4.7610
 -2.6627  -2.6591  -2.6583  -2.6472  -2.6470  -2.0461  -2.0447  -2.0441
 -2.0426  -2.0416  -2.0410  -2.0403  -2.0397  -2.0395  -2.0391  -2.0380
 -2.0376  -2.0275  -2.0273  -2.0262  -2.0261  -2.0259  -2.0258  -2.0244
 -2.0243  -1.2729  -0.9305  -0.8556  -0.8184  -0.7804  -0.7137  -0.6949
 -0.6760  -0.6588  -0.6215  -0.6087  -0.5599  -0.5561  -0.5149  -0.4742
 -0.4472  -0.4343  -0.4324  -0.4150  -0.3828  -0.3713  -0.3681  -0.3434
 -0.3289  -0.3204  -0.3080  -0.2971  -0.2910  -0.2858  -0.2728  -0.2615
 -0.2593  -0.2437
 -- Virtual --
 -0.1159  -0.0722  -0.0697  -0.0616  -0.0475  -0.0358  -0.0145   0.0010
  0.0299   0.0318   0.0462   0.0556   0.0590   0.0715   0.0719   0.0810
  0.0828   0.0864   0.0955   0.1068   0.1103   0.1150   0.1188   0.1273
  0.1317   0.1339   0.1400   0.1518   0.1690   0.1736   0.1765   0.1810
  0.1853   0.1891   0.1940   0.1957   0.2036   0.2050   0.2212   0.2237
  0.2335   0.2413   0.2496   0.2520   0.2659   0.2732   0.2801   0.2980
  0.3035   0.3046   0.3384   0.3514   0.3634   0.3711   0.3743   0.3761
  0.3779   0.3820   0.3927   0.3967   0.4025   0.4098   0.4144   0.4201
  0.4229   0.4274   0.4375   0.4408   0.4615   0.4617   0.4833   0.4929
  0.4975   0.5022   0.5029   0.5050   0.5102   0.5361   0.5366   0.5527
  0.5543   0.5711   0.5748   0.5822   0.5837   0.5930   0.6025   0.6262
  0.6462   0.6510   0.6659   0.6819   0.6869   0.7070   0.7167   0.7258
  0.7473   0.7566   0.7610   0.7673   0.7915   0.8152   0.8388   0.8530
  0.9002   0.9366   0.9370   0.9589   0.9762   0.9892   1.0610   1.0624
  1.0628   1.0820   1.0926   1.1574   1.1753   1.1860   1.2204   1.2429
  1.2712   1.3155   1.3170   1.3414   1.3583   1.3590   1.3775   1.4107
  1.4174   1.4184   1.4480   1.4536   1.4597   1.4811   1.4942   1.5101
  1.5178   1.5440   1.5545   1.5845   1.6047   1.7119   1.7235   1.7547
  1.7709   1.8077   1.8115   1.8411   1.8470   1.8977   1.9995   2.0093
  2.0202   2.0314   2.1161   2.1967   2.2091   2.2295   2.2506   2.2691
  2.3026   2.3326   2.4838   2.5605   2.6805   2.6983   2.7611   2.8042
  2.8188   2.8573   2.8876   3.0180   3.0363   3.0617   3.1134   3.1526
  3.3618   3.3746   3.6088   3.7405   3.7539   3.7967   3.8684   3.9371
  3.9576   3.9597   3.9612   3.9671   3.9682   3.9832   3.9896   4.0019
  4.0142   4.0169   4.0250   4.0304   4.0534   4.0538   4.0590   4.0984
  4.1013   4.1320   4.1593   4.2020   4.2311   4.2586   4.2662   4.2963
  4.3251   4.3759   4.4024   4.4378   4.4820   4.6150   4.7969   4.8367
  5.9817   5.9997   6.0175   6.0250   6.0452   6.0497   6.0918   6.1243
  6.1408   6.1824   6.1944   6.2116   6.3025   6.4384   6.6983   6.7426
  7.5520   7.6715   7.7486  23.1995  23.7573  23.7647  23.9178  23.9287
 24.0237  27.8172  27.8625  27.8986  27.9872  28.3259  28.3394  28.3528
 28.3671  28.3692  28.3748  28.4057  28.4136  28.4300  28.4352  28.4380
 28.4834  28.5193  28.5270  28.5278  28.5312  28.5335  28.5373  28.5453
 28.5518  28.5536  28.5551  28.5637  28.5763  28.5833  28.6105  28.6216
 28.6473  28.6746  28.7084  28.7354  28.7829  47.9767  66.7703 127.8714
127.8814 127.8915 127.9050 127.9084 127.9194 127.9407 127.9542 127.9597
127.9843 127.9910 127.9996 151.6189 151.6586 151.6909 151.7699 289.7480
289.8685 289.97111020.78731901.78001901.82171901.85531901.9379
 --------------------------------------------------------------

          Ground-State Mulliken Net Atomic Charges

     Atom                 Charge (a.u.)
  ----------------------------------------
      1 I                     0.099602
      2 C                    -0.195345
      3 C                     0.039625
      4 C                     0.241342
      5 C                    -0.517556
      6 F                    -0.083321
      7 C                     0.372358
      8 C                    -0.132845
      9 Br                   -0.133117
     10 I                     0.098992
     11 I                     0.107065
     12 I                     0.103198
  ----------------------------------------
  Sum of atomic charges =     0.000000

 -----------------------------------------------------------------
                    Cartesian Multipole Moments
 -----------------------------------------------------------------
    Charge (ESU x 10^10)
                 0.0000
    Dipole Moment (Debye)
         X       0.2470      Y       0.0000      Z      -0.9317
       Tot       0.9639
    Quadrupole Moments (Debye-Ang)
        XX    -160.5740     XY       0.0000     YY    -172.4617
        XZ       2.2111     YZ       0.0000     ZZ    -173.6102
    Octopole Moments (Debye-Ang^2)
       XXX     -87.3790    XXY      -0.0000    XYY     -32.8236
       YYY       0.0000    XXZ    -474.9889    XYZ       0.0000
       YYZ    -510.8279    XZZ     -14.9949    YZZ       0.0000
       ZZZ   -1560.1249
    Hexadecapole Moments (Debye-Ang^3)
      XXXX   -5611.1125   XXXY       0.0000   XXYY   -1062.7286
      XYYY       0.0000   YYYY    -228.1763   XXXZ    -490.2881
      XXYZ       0.0000   XYYZ    -190.7484   YYYZ       0.0000
      XXZZ   -2987.7902   XYZZ       0.0000   YYZZ   -2298.5293
      XZZZ    -433.5312   YZZZ       0.0000   ZZZZ  -13728.4822
 -----------------------------------------------------------------
 Calculating analytic gradient of the SCF energy
 Gradient of SCF Energy
            1           2           3           4           5           6
    1  -0.0002146   0.0001325  -0.0000908   0.0000103  -0.0000643  -0.0001108
    2   0.0000000   0.0000000  -0.0000000   0.0000000  -0.0000000   0.0000000
    3   0.0001707   0.0004184  -0.0003529   0.0001009   0.0000579  -0.0000184
            7           8           9          10          11          12
    1   0.0001236  -0.0001454   0.0000200   0.0001528  -0.0000288   0.0002154
    2   0.0000000  -0.0000000   0.0000000   0.0000000   0.0000000   0.0000000
    3  -0.0000205  -0.0001890  -0.0000856   0.0000972  -0.0003310   0.0001523
 Max gradient component =       4.184E-04
 RMS gradient           =       1.418E-04
 Gradient time:  CPU 135.31 s  wall 22.76 s
 Geometry Optimization Parameters
   NAtoms,    NIC,     NZ,  NCons,   NDum,   NFix, NCnnct, MaxDiis
       12      78      12       0       0       0       0       0

 Cartesian Hessian Update
 Hessian updated using BFGS update


** GEOMETRY OPTIMIZATION IN DELOCALIZED INTERNAL COORDINATES **
   Searching for a Minimum

   Optimization Cycle:   3

                       Coordinates (Angstroms)
     ATOM                X               Y               Z
      1  I         0.0015215726    0.0000000000    0.0078786292
      2  C         0.0002377537    0.0000000000    2.1456889786
      3  C         1.2205019984    0.0000000000    2.8546756138
      4  C         1.2110352686    0.0000000000    4.2584712731
      5  C        -0.0109616059    0.0000000000    4.9213840966
      6  F        -0.0277680470    0.0000000000    6.2591404018
      7  C        -1.2253663486    0.0000000000    4.2420692739
      8  C        -1.2275163770    0.0000000000    2.8410529272
      9  Br       -2.7945608281    0.0000000000    5.3103613444
     10  I         2.9481684346    0.0000000000    5.4912793771
     11  I        -3.1057108255    0.0000000000    1.8198399025
     12  I         3.0995691007    0.0000000000    1.8295783748
   Point Group: c1    Number of degrees of freedom:    30


   Energy is -30580.732771272

 Hessian updated using BFGS update

 15 Hessian modes will be used to form the next step
  Hessian Eigenvalues:
     0.098678    0.108321    0.109098    0.111119    0.195425    0.239455
     0.242641    0.394037    0.413057    0.427679    0.448683    0.460061
     0.469882    0.577132    0.664666

 Minimum search - taking simple RFO step
 Searching for Lamda that Minimizes Along All modes
 Value Taken    Lamda =  -0.00000618
 Step Taken.  Stepsize is  0.005573

                             Maximum     Tolerance    Cnvgd?
         Gradient           0.000960      0.000300      NO
         Displacement       0.002191      0.001200      NO
         Energy change     -0.000026      0.000001      NO


 New Cartesian Coordinates Obtained by Inverse Iteration

 Displacement from previous Coordinates is:  0.011557
 ----------------------------------------------------------------
             Standard Nuclear Orientation (Angstroms)
    I     Atom           X                Y                Z
 ----------------------------------------------------------------
    1      I       0.0046690945     0.0000000000     0.0056840069
    2      C       0.0003726917     0.0000000000     2.1446488323
    3      C       1.2202589011     0.0000000000     2.8545545440
    4      C       1.2105451348     0.0000000000     4.2581614639
    5      C      -0.0110634533     0.0000000000     4.9213089307
    6      F      -0.0272701711     0.0000000000     6.2590842797
    7      C      -1.2253456736     0.0000000000     4.2420744270
    8      C      -1.2271499547     0.0000000000     2.8410877791
    9      Br     -2.7949560001     0.0000000000     5.3101068056
   10      I       2.9464064583     0.0000000000     5.4909625539
   11      I      -3.1062226947     0.0000000000     1.8239109662
   12      I       3.0989057635     0.0000000000     1.8298356038
 ----------------------------------------------------------------
 Nuclear Repulsion Energy =        4573.98740639 hartrees
 There are      146 alpha and      146 beta electrons
 Applying Cartesian multipole field
    Component          Value
    ---------          -----
     (2,0,0)        1.00000E-11
     (0,2,0)        2.00000E-11
     (0,0,2)       -3.00000E-12
 Nucleus-field energy     =     0.0000000234 hartrees
 Requested basis set is 6-311++G(d,p)
 There are 157 shells and 450 basis functions
 A cutoff of  1.0D-14 yielded   7543 shell pairs
 There are     68305 function pairs (     76704 Cartesian)
 Smallest overlap matrix eigenvalue = 8.46E-07
 Linear dependence detected in AO basis
 Tighter screening thresholds may be required for diffuse basis sets
 Use S2THRESH > 14 and THRESH = 14 in case of SCF convergence issues
 Number of orthogonalized atomic orbitals = 449
 Maximum deviation from orthogonality = 2.986E-10
 Guess MOs from SCF MO coefficient file

 -----------------------------------------------------------------------
  General SCF calculation program by
  Eric Jon Sundstrom, Paul Horn, Yuezhi Mao, Dmitri Zuev, Alec White,
  David Stuck, Shaama M.S., Shane Yost, Joonho Lee, David Small,
  Daniel Levine, Susi Lehtola, Hugh Burton, Evgeny Epifanovsky,
  Bang C. Huynh
 -----------------------------------------------------------------------
 Exchange:     0.2000 Hartree-Fock + 0.0800 Slater + 0.7200 B88
 Correlation:  0.1900 VWN1RPA + 0.8100 LYP
 Using SG-1 standard quadrature grid
 using 6 threads for integral computing
 -------------------------------------------------------
 OpenMP Integral computing Module                
 Release: version 2.0, May 2017, Q-Chem Inc. Pleasanton 
 -------------------------------------------------------
 A restricted SCF calculation will be
 performed using DIIS
 SCF converges when DIIS error is below 1.0e-08
 ---------------------------------------
  Cycle       Energy         DIIS error
 ---------------------------------------
    1  -30580.7327678504      2.06e-05  
    2  -30580.7327714764      5.08e-06  
    3  -30580.7327702423      8.50e-06  
    4  -30580.7327721212      1.47e-06  
    5  -30580.7327721772      4.52e-07  
    6  -30580.7327721824      1.66e-07  
    7  -30580.7327721825      7.86e-08  
    8  -30580.7327721828      1.29e-08  
    9  -30580.7327721826      7.25e-09  Convergence criterion met
 ---------------------------------------
 SCF time:   CPU 249.30s  wall 45.00s 
 SCF   energy in the final basis set =   -30580.7327721826
 Total energy in the final basis set =   -30580.7327721826

 --------------------------------------------------------------

                    Orbital Energies (a.u.)
 --------------------------------------------------------------

 Alpha MOs
 -- Occupied --
***********************************-482.8581-176.3216-176.3202-176.3197
********-165.7255-165.7241-165.7236-165.7233-165.7231-165.7221-165.7218
********-165.7214-165.7212-165.7199-165.7197 -62.5109 -56.3317 -56.3275
-56.3272 -35.8181 -35.8167 -35.8162 -35.8147 -31.3116 -31.3102 -31.3096
-31.3082 -31.3052 -31.3048 -31.3039 -31.3034 -31.3034 -31.3029 -31.3019
-31.3014 -24.7274 -22.9620 -22.9606 -22.9605 -22.9603 -22.9600 -22.9592
-22.9588 -22.9587 -22.9586 -22.9583 -22.9572 -22.9568 -22.9558 -22.9558
-22.9544 -22.9544 -22.9539 -22.9539 -22.9525 -22.9525 -10.3121 -10.2773
-10.2749 -10.2745 -10.2728 -10.2683  -8.7198  -6.5521  -6.5381  -6.5372
 -6.3674  -6.3661  -6.3656  -6.3641  -4.7805  -4.7790  -4.7785  -4.7770
 -4.7649  -4.7641  -4.7637  -4.7633  -4.7628  -4.7624  -4.7618  -4.7610
 -2.6627  -2.6591  -2.6584  -2.6472  -2.6471  -2.0461  -2.0446  -2.0441
 -2.0427  -2.0415  -2.0409  -2.0402  -2.0397  -2.0395  -2.0391  -2.0381
 -2.0377  -2.0274  -2.0272  -2.0262  -2.0261  -2.0259  -2.0257  -2.0244
 -2.0243  -1.2729  -0.9305  -0.8556  -0.8184  -0.7805  -0.7139  -0.6949
 -0.6760  -0.6588  -0.6215  -0.6086  -0.5599  -0.5561  -0.5149  -0.4742
 -0.4472  -0.4343  -0.4324  -0.4151  -0.3828  -0.3713  -0.3681  -0.3434
 -0.3289  -0.3204  -0.3080  -0.2969  -0.2910  -0.2858  -0.2728  -0.2615
 -0.2592  -0.2438
 -- Virtual --
 -0.1158  -0.0721  -0.0695  -0.0617  -0.0475  -0.0359  -0.0144   0.0011
  0.0299   0.0317   0.0462   0.0556   0.0590   0.0715   0.0719   0.0810
  0.0829   0.0864   0.0955   0.1067   0.1103   0.1149   0.1189   0.1273
  0.1316   0.1340   0.1399   0.1519   0.1690   0.1734   0.1764   0.1810
  0.1854   0.1891   0.1940   0.1956   0.2037   0.2051   0.2212   0.2237
  0.2336   0.2415   0.2497   0.2520   0.2659   0.2732   0.2799   0.2981
  0.3035   0.3045   0.3385   0.3513   0.3635   0.3710   0.3742   0.3763
  0.3779   0.3819   0.3927   0.3967   0.4026   0.4101   0.4145   0.4201
  0.4229   0.4273   0.4375   0.4403   0.4615   0.4618   0.4833   0.4929
  0.4976   0.5022   0.5029   0.5049   0.5102   0.5362   0.5366   0.5528
  0.5542   0.5713   0.5748   0.5821   0.5837   0.5931   0.6025   0.6262
  0.6463   0.6511   0.6659   0.6818   0.6869   0.7071   0.7171   0.7257
  0.7472   0.7564   0.7612   0.7674   0.7915   0.8152   0.8389   0.8531
  0.9002   0.9366   0.9370   0.9587   0.9763   0.9894   1.0611   1.0624
  1.0628   1.0820   1.0925   1.1575   1.1755   1.1861   1.2202   1.2425
  1.2707   1.3159   1.3171   1.3415   1.3586   1.3591   1.3775   1.4105
  1.4180   1.4184   1.4488   1.4535   1.4595   1.4810   1.4939   1.5099
  1.5180   1.5441   1.5544   1.5845   1.6047   1.7121   1.7233   1.7548
  1.7707   1.8077   1.8116   1.8415   1.8468   1.8977   1.9996   2.0093
  2.0202   2.0315   2.1161   2.1969   2.2091   2.2295   2.2507   2.2692
  2.3026   2.3325   2.4837   2.5605   2.6805   2.6982   2.7612   2.8043
  2.8188   2.8573   2.8875   3.0180   3.0363   3.0617   3.1134   3.1526
  3.3620   3.3744   3.6088   3.7405   3.7539   3.7969   3.8683   3.9372
  3.9577   3.9598   3.9611   3.9673   3.9681   3.9831   3.9896   4.0020
  4.0140   4.0176   4.0250   4.0302   4.0534   4.0536   4.0591   4.0984
  4.1013   4.1323   4.1591   4.2019   4.2310   4.2586   4.2663   4.2964
  4.3250   4.3759   4.4023   4.4377   4.4824   4.6150   4.7969   4.8368
  5.9817   5.9998   6.0176   6.0251   6.0451   6.0498   6.0924   6.1241
  6.1412   6.1825   6.1939   6.2116   6.3025   6.4385   6.6984   6.7427
  7.5520   7.6715   7.7487  23.1995  23.7574  23.7646  23.9174  23.9291
 24.0242  27.8173  27.8624  27.8989  27.9873  28.3259  28.3394  28.3529
 28.3671  28.3694  28.3748  28.4060  28.4139  28.4300  28.4349  28.4382
 28.4832  28.5194  28.5271  28.5279  28.5312  28.5336  28.5373  28.5454
 28.5517  28.5538  28.5551  28.5636  28.5763  28.5833  28.6107  28.6215
 28.6473  28.6745  28.7085  28.7355  28.7829  47.9767  66.7703 127.8714
127.8815 127.8915 127.9051 127.9083 127.9194 127.9410 127.9542 127.9599
127.9843 127.9908 127.9996 151.6190 151.6586 151.6911 151.7700 289.7480
289.8685 289.97111020.78731901.78001901.82171901.85561901.9380
 --------------------------------------------------------------

          Ground-State Mulliken Net Atomic Charges

     Atom                 Charge (a.u.)
  ----------------------------------------
      1 I                     0.099781
      2 C                    -0.193457
      3 C                     0.041295
      4 C                     0.241540
      5 C                    -0.517881
      6 F                    -0.083179
      7 C                     0.371766
      8 C                    -0.135481
      9 Br                   -0.133263
     10 I                     0.098891
     11 I                     0.106853
     12 I                     0.103138
  ----------------------------------------
  Sum of atomic charges =     0.000000

 -----------------------------------------------------------------
                    Cartesian Multipole Moments
 -----------------------------------------------------------------
    Charge (ESU x 10^10)
                 0.0000
    Dipole Moment (Debye)
         X       0.2473      Y       0.0000      Z      -0.9293
       Tot       0.9617
    Quadrupole Moments (Debye-Ang)
        XX    -160.5771     XY       0.0000     YY    -172.4594
        XZ       2.1716     YZ       0.0000     ZZ    -173.5972
    Octopole Moments (Debye-Ang^2)
       XXX     -87.5720    XXY       0.0000    XYY     -32.8183
       YYY       0.0000    XXZ    -474.9697    XYZ       0.0000
       YYZ    -510.8521    XZZ     -15.0851    YZZ       0.0000
       ZZZ   -1560.2087
    Hexadecapole Moments (Debye-Ang^3)
      XXXX   -5609.2292   XXXY       0.0000   XXYY   -1062.4092
      XYYY       0.0000   YYYY    -228.1699   XXXZ    -489.1749
      XXYZ       0.0000   XYYZ    -190.0177   YYYZ       0.0000
      XXZZ   -2987.7854   XYZZ       0.0000   YYZZ   -2298.7143
      XZZZ    -431.7346   YZZZ       0.0000   ZZZZ  -13729.6952
 -----------------------------------------------------------------
 Calculating analytic gradient of the SCF energy
 Gradient of SCF Energy
            1           2           3           4           5           6
    1   0.0002261   0.0001364   0.0000075  -0.0000118   0.0000588  -0.0000255
    2   0.0000000  -0.0000000   0.0000000  -0.0000000   0.0000000  -0.0000000
    3  -0.0002321   0.0001173  -0.0000815   0.0000955  -0.0000201  -0.0000062
            7           8           9          10          11          12
    1   0.0000431  -0.0002063  -0.0001063  -0.0001519   0.0000201   0.0000098
    2   0.0000000   0.0000000  -0.0000000  -0.0000000  -0.0000000   0.0000000
    3  -0.0000912   0.0000048  -0.0001411  -0.0000300   0.0002254   0.0001593
 Max gradient component =       2.321E-04
 RMS gradient           =       9.754E-05
 Gradient time:  CPU 135.15 s  wall 22.73 s
 Geometry Optimization Parameters
   NAtoms,    NIC,     NZ,  NCons,   NDum,   NFix, NCnnct, MaxDiis
       12      78      12       0       0       0       0       0

 Cartesian Hessian Update
 Hessian updated using BFGS update


** GEOMETRY OPTIMIZATION IN DELOCALIZED INTERNAL COORDINATES **
   Searching for a Minimum

   Optimization Cycle:   4

                       Coordinates (Angstroms)
     ATOM                X               Y               Z
      1  I         0.0046690945    0.0000000000    0.0056840069
      2  C         0.0003726917    0.0000000000    2.1446488323
      3  C         1.2202589011    0.0000000000    2.8545545440
      4  C         1.2105451348    0.0000000000    4.2581614639
      5  C        -0.0110634533    0.0000000000    4.9213089307
      6  F        -0.0272701711    0.0000000000    6.2590842797
      7  C        -1.2253456736    0.0000000000    4.2420744270
      8  C        -1.2271499547    0.0000000000    2.8410877791
      9  Br       -2.7949560001    0.0000000000    5.3101068056
     10  I         2.9464064583    0.0000000000    5.4909625539
     11  I        -3.1062226947    0.0000000000    1.8239109662
     12  I         3.0989057635    0.0000000000    1.8298356038
   Point Group: c1    Number of degrees of freedom:    30


   Energy is -30580.732772183

 Hessian updated using BFGS update

 16 Hessian modes will be used to form the next step
  Hessian Eigenvalues:
     0.105669    0.108430    0.109045    0.113728    0.195176    0.217126
     0.242929    0.348572    0.399273    0.422320    0.439379    0.459266
     0.467674    0.511942    0.577118    0.677647

 Minimum search - taking simple RFO step
 Searching for Lamda that Minimizes Along All modes
 Value Taken    Lamda =  -0.00000255
 Step Taken.  Stepsize is  0.002555

                             Maximum     Tolerance    Cnvgd?
         Gradient           0.000804      0.000300      NO
         Displacement       0.001596      0.001200      NO
         Energy change     -0.000001      0.000001     YES


 New Cartesian Coordinates Obtained by Inverse Iteration

 Displacement from previous Coordinates is:  0.006271
 ----------------------------------------------------------------
             Standard Nuclear Orientation (Angstroms)
    I     Atom           X                Y                Z
 ----------------------------------------------------------------
    1      I       0.0035067987     0.0000000000     0.0065928843
    2      C       0.0003629482     0.0000000000     2.1449218115
    3      C       1.2203304294     0.0000000000     2.8547201327
    4      C       1.2106327699     0.0000000000     4.2583313291
    5      C      -0.0111163371     0.0000000000     4.9214054899
    6      F      -0.0274143004     0.0000000000     6.2591878647
    7      C      -1.2254622183     0.0000000000     4.2422379250
    8      C      -1.2270265153     0.0000000000     2.8411601866
    9      Br     -2.7946233043     0.0000000000     5.3109107496
   10      I       2.9466369969     0.0000000000     5.4915058211
   11      I      -3.1051893740     0.0000000000     1.8216231241
   12      I       3.0985122027     0.0000000000     1.8288228744
 ----------------------------------------------------------------
 Nuclear Repulsion Energy =        4574.02901005 hartrees
 There are      146 alpha and      146 beta electrons
 Applying Cartesian multipole field
    Component          Value
    ---------          -----
     (2,0,0)        1.00000E-11
     (0,2,0)        2.00000E-11
     (0,0,2)       -3.00000E-12
 Nucleus-field energy     =     0.0000000234 hartrees
 Requested basis set is 6-311++G(d,p)
 There are 157 shells and 450 basis functions
 A cutoff of  1.0D-14 yielded   7542 shell pairs
 There are     68301 function pairs (     76700 Cartesian)
 Smallest overlap matrix eigenvalue = 8.46E-07
 Linear dependence detected in AO basis
 Tighter screening thresholds may be required for diffuse basis sets
 Use S2THRESH > 14 and THRESH = 14 in case of SCF convergence issues
 Number of orthogonalized atomic orbitals = 449
 Maximum deviation from orthogonality = 1.015E-10
 Guess MOs from SCF MO coefficient file

 -----------------------------------------------------------------------
  General SCF calculation program by
  Eric Jon Sundstrom, Paul Horn, Yuezhi Mao, Dmitri Zuev, Alec White,
  David Stuck, Shaama M.S., Shane Yost, Joonho Lee, David Small,
  Daniel Levine, Susi Lehtola, Hugh Burton, Evgeny Epifanovsky,
  Bang C. Huynh
 -----------------------------------------------------------------------
 Exchange:     0.2000 Hartree-Fock + 0.0800 Slater + 0.7200 B88
 Correlation:  0.1900 VWN1RPA + 0.8100 LYP
 Using SG-1 standard quadrature grid
 using 6 threads for integral computing
 -------------------------------------------------------
 OpenMP Integral computing Module                
 Release: version 2.0, May 2017, Q-Chem Inc. Pleasanton 
 -------------------------------------------------------
 A restricted SCF calculation will be
 performed using DIIS
 SCF converges when DIIS error is below 1.0e-08
 ---------------------------------------
  Cycle       Energy         DIIS error
 ---------------------------------------
    1  -30580.7327724208      6.61e-06  
    2  -30580.7327732013      2.63e-06  
    3  -30580.7327730253      3.67e-06  
    4  -30580.7327733689      8.11e-07  
    5  -30580.7327733865      2.64e-07  
    6  -30580.7327733876      8.28e-08  
    7  -30580.7327733873      4.49e-08  
    8  -30580.7327733876      7.02e-09  Convergence criterion met
 ---------------------------------------
 SCF time:   CPU 224.47s  wall 41.00s 
 SCF   energy in the final basis set =   -30580.7327733876
 Total energy in the final basis set =   -30580.7327733876

 --------------------------------------------------------------

                    Orbital Energies (a.u.)
 --------------------------------------------------------------

 Alpha MOs
 -- Occupied --
***********************************-482.8581-176.3217-176.3202-176.3197
********-165.7255-165.7241-165.7236-165.7233-165.7231-165.7221-165.7218
********-165.7214-165.7212-165.7198-165.7197 -62.5109 -56.3317 -56.3275
-56.3272 -35.8181 -35.8167 -35.8162 -35.8147 -31.3116 -31.3102 -31.3096
-31.3082 -31.3052 -31.3048 -31.3039 -31.3034 -31.3034 -31.3029 -31.3019
-31.3014 -24.7274 -22.9620 -22.9606 -22.9605 -22.9603 -22.9600 -22.9592
-22.9588 -22.9587 -22.9586 -22.9583 -22.9571 -22.9568 -22.9558 -22.9558
-22.9544 -22.9544 -22.9539 -22.9539 -22.9524 -22.9524 -10.3121 -10.2773
-10.2749 -10.2745 -10.2727 -10.2684  -8.7198  -6.5521  -6.5381  -6.5372
 -6.3674  -6.3660  -6.3656  -6.3641  -4.7805  -4.7790  -4.7785  -4.7770
 -4.7649  -4.7641  -4.7637  -4.7633  -4.7628  -4.7624  -4.7618  -4.7610
 -2.6627  -2.6591  -2.6584  -2.6472  -2.6471  -2.0461  -2.0446  -2.0441
 -2.0427  -2.0416  -2.0409  -2.0402  -2.0397  -2.0395  -2.0391  -2.0381
 -2.0377  -2.0274  -2.0272  -2.0262  -2.0261  -2.0259  -2.0257  -2.0244
 -2.0243  -1.2729  -0.9305  -0.8556  -0.8184  -0.7805  -0.7138  -0.6949
 -0.6760  -0.6588  -0.6215  -0.6086  -0.5599  -0.5561  -0.5149  -0.4742
 -0.4472  -0.4343  -0.4324  -0.4150  -0.3829  -0.3713  -0.3681  -0.3434
 -0.3289  -0.3204  -0.3080  -0.2970  -0.2910  -0.2858  -0.2729  -0.2615
 -0.2592  -0.2437
 -- Virtual --
 -0.1158  -0.0722  -0.0696  -0.0616  -0.0475  -0.0358  -0.0145   0.0010
  0.0299   0.0317   0.0462   0.0556   0.0590   0.0715   0.0719   0.0810
  0.0829   0.0864   0.0955   0.1068   0.1103   0.1150   0.1188   0.1273
  0.1316   0.1340   0.1399   0.1519   0.1689   0.1735   0.1765   0.1810
  0.1853   0.1891   0.1940   0.1957   0.2037   0.2050   0.2212   0.2237
  0.2335   0.2414   0.2496   0.2520   0.2659   0.2732   0.2800   0.2981
  0.3036   0.3046   0.3385   0.3513   0.3634   0.3710   0.3743   0.3762
  0.3779   0.3819   0.3927   0.3967   0.4026   0.4100   0.4145   0.4201
  0.4230   0.4274   0.4375   0.4406   0.4615   0.4618   0.4833   0.4929
  0.4975   0.5022   0.5029   0.5050   0.5102   0.5361   0.5366   0.5529
  0.5543   0.5712   0.5748   0.5823   0.5837   0.5930   0.6025   0.6262
  0.6463   0.6511   0.6659   0.6819   0.6869   0.7070   0.7170   0.7257
  0.7473   0.7565   0.7612   0.7674   0.7915   0.8152   0.8388   0.8531
  0.9002   0.9366   0.9370   0.9589   0.9763   0.9893   1.0611   1.0624
  1.0627   1.0820   1.0926   1.1575   1.1755   1.1861   1.2202   1.2428
  1.2706   1.3159   1.3170   1.3415   1.3583   1.3591   1.3775   1.4106
  1.4179   1.4184   1.4486   1.4536   1.4596   1.4810   1.4940   1.5101
  1.5180   1.5441   1.5543   1.5845   1.6047   1.7121   1.7233   1.7548
  1.7708   1.8077   1.8116   1.8414   1.8469   1.8977   1.9995   2.0093
  2.0202   2.0315   2.1161   2.1968   2.2092   2.2295   2.2507   2.2691
  2.3025   2.3325   2.4837   2.5605   2.6805   2.6982   2.7611   2.8043
  2.8188   2.8573   2.8876   3.0180   3.0363   3.0617   3.1134   3.1526
  3.3619   3.3745   3.6088   3.7405   3.7539   3.7968   3.8684   3.9371
  3.9576   3.9598   3.9611   3.9672   3.9682   3.9832   3.9896   4.0020
  4.0140   4.0173   4.0250   4.0303   4.0534   4.0537   4.0590   4.0984
  4.1013   4.1323   4.1592   4.2020   4.2311   4.2586   4.2663   4.2964
  4.3250   4.3759   4.4024   4.4378   4.4823   4.6151   4.7969   4.8368
  5.9817   5.9998   6.0176   6.0250   6.0452   6.0498   6.0923   6.1242
  6.1411   6.1824   6.1943   6.2117   6.3025   6.4385   6.6983   6.7427
  7.5520   7.6715   7.7487  23.1995  23.7574  23.7646  23.9176  23.9289
 24.0241  27.8173  27.8625  27.8988  27.9872  28.3259  28.3394  28.3529
 28.3670  28.3693  28.3748  28.4059  28.4138  28.4301  28.4351  28.4381
 28.4834  28.5194  28.5271  28.5279  28.5312  28.5336  28.5373  28.5453
 28.5517  28.5537  28.5551  28.5637  28.5763  28.5833  28.6107  28.6216
 28.6473  28.6746  28.7084  28.7355  28.7829  47.9767  66.7703 127.8714
127.8814 127.8915 127.9050 127.9084 127.9194 127.9410 127.9542 127.9599
127.9843 127.9910 127.9997 151.6190 151.6586 151.6911 151.7700 289.7480
289.8685 289.97111020.78731901.78001901.82181901.85551901.9380
 --------------------------------------------------------------

          Ground-State Mulliken Net Atomic Charges

     Atom                 Charge (a.u.)
  ----------------------------------------
      1 I                     0.099805
      2 C                    -0.193354
      3 C                     0.040399
      4 C                     0.241772
      5 C                    -0.518063
      6 F                    -0.083138
      7 C                     0.371128
      8 C                    -0.134374
      9 Br                   -0.133073
     10 I                     0.098880
     11 I                     0.106864
     12 I                     0.103153
  ----------------------------------------
  Sum of atomic charges =     0.000000

 -----------------------------------------------------------------
                    Cartesian Multipole Moments
 -----------------------------------------------------------------
    Charge (ESU x 10^10)
                 0.0000
    Dipole Moment (Debye)
         X       0.2472      Y       0.0000      Z      -0.9319
       Tot       0.9641
    Quadrupole Moments (Debye-Ang)
        XX    -160.5984     XY       0.0000     YY    -172.4597
        XZ       2.1824     YZ       0.0000     ZZ    -173.5935
    Octopole Moments (Debye-Ang^2)
       XXX     -87.4957    XXY       0.0000    XYY     -32.8171
       YYY       0.0000    XXZ    -475.0393    XYZ       0.0000
       YYZ    -510.8265    XZZ     -15.0738    YZZ       0.0000
       ZZZ   -1560.0106
    Hexadecapole Moments (Debye-Ang^3)
      XXXX   -5608.6544   XXXY       0.0000   XXYY   -1062.1820
      XYYY       0.0000   YYYY    -228.1706   XXXZ    -489.5185
      XXYZ       0.0000   XYYZ    -190.2361   YYYZ       0.0000
      XXZZ   -2987.6541   XYZZ       0.0000   YYZZ   -2298.7647
      XZZZ    -432.3889   YZZZ       0.0000   ZZZZ  -13728.9409
 -----------------------------------------------------------------
 Calculating analytic gradient of the SCF energy
 Gradient of SCF Energy
            1           2           3           4           5           6
    1   0.0000607   0.0000744  -0.0000108  -0.0000220   0.0000155  -0.0000514
    2   0.0000000  -0.0000000   0.0000000  -0.0000000   0.0000000   0.0000000
    3  -0.0000349   0.0000847  -0.0000644   0.0000883  -0.0000030  -0.0000034
            7           8           9          10          11          12
    1   0.0000157  -0.0000540  -0.0000488  -0.0000885   0.0000998   0.0000095
    2   0.0000000   0.0000000   0.0000000   0.0000000   0.0000000   0.0000000
    3  -0.0000271  -0.0000616  -0.0000243   0.0000593  -0.0000607   0.0000472
 Max gradient component =       9.985E-05
 RMS gradient           =       4.442E-05
 Gradient time:  CPU 135.27 s  wall 22.75 s
 Geometry Optimization Parameters
   NAtoms,    NIC,     NZ,  NCons,   NDum,   NFix, NCnnct, MaxDiis
       12      78      12       0       0       0       0       0

 Cartesian Hessian Update
 Hessian updated using BFGS update


** GEOMETRY OPTIMIZATION IN DELOCALIZED INTERNAL COORDINATES **
   Searching for a Minimum

   Optimization Cycle:   5

                       Coordinates (Angstroms)
     ATOM                X               Y               Z
      1  I         0.0035067987    0.0000000000    0.0065928843
      2  C         0.0003629482    0.0000000000    2.1449218115
      3  C         1.2203304294    0.0000000000    2.8547201327
      4  C         1.2106327699    0.0000000000    4.2583313291
      5  C        -0.0111163371    0.0000000000    4.9214054899
      6  F        -0.0274143004    0.0000000000    6.2591878647
      7  C        -1.2254622183    0.0000000000    4.2422379250
      8  C        -1.2270265153    0.0000000000    2.8411601866
      9  Br       -2.7946233043    0.0000000000    5.3109107496
     10  I         2.9466369969    0.0000000000    5.4915058211
     11  I        -3.1051893740    0.0000000000    1.8216231241
     12  I         3.0985122027    0.0000000000    1.8288228744
   Point Group: c1    Number of degrees of freedom:    30


   Energy is -30580.732773388

 Hessian updated using BFGS update

 17 Hessian modes will be used to form the next step
  Hessian Eigenvalues:
     0.098110    0.108204    0.109166    0.111325    0.195254    0.216908
     0.242762    0.249553    0.361183    0.402876    0.423096    0.438722
     0.459507    0.468939    0.577112    0.578683    0.667230

 Minimum search - taking simple RFO step
 Searching for Lamda that Minimizes Along All modes
 Value Taken    Lamda =   0.00000000
 Step Taken.  Stepsize is  0.001114

                             Maximum     Tolerance    Cnvgd?
         Gradient           0.000138      0.000300     YES
         Displacement       0.000416      0.001200     YES
         Energy change     -0.000001      0.000001      NO


                       Distance Matrix (Angstroms)
             I (  1)   C (  2)   C (  3)   C (  4)   C (  5)   F (  6)
   C (  2)  2.138331
   C (  3)  3.097174  1.411430
   C (  4)  4.419777  2.435416  1.403645
   C (  5)  4.914834  2.776507  2.405753  1.390086
   F (  6)  6.252671  4.114360  3.625916  2.352910  1.337882
   C (  7)  4.410335  2.429276  2.811958  2.436148  1.391368  2.345934
   C (  8)  3.090143  1.411110  2.447395  2.819673  2.409535  3.622428
   Br(  9)  5.997109  4.223202  4.706668  4.141256  2.810627  2.925180
   I ( 10)  6.224651  4.458717  3.151630  2.129420  3.012195  3.071533
   I ( 11)  3.599768  3.122335  4.447180  4.956195  4.379719  5.400433
   I ( 12)  3.591599  3.114233  2.140101  3.076784  4.385642  5.422135
             C (  7)   C (  8)   Br(  9)   I ( 10)   I ( 11)
   C (  8)  1.401079
   Br(  9)  1.898507  2.925240
   I ( 10)  4.355121  4.944067  5.744100
   I ( 11)  3.064759  2.137043  3.503081  7.077616
   I ( 12)  4.951901  4.442422  6.844997  3.665830  6.203706

 Final energy is   -30580.732773387641     


 ******************************
 **  OPTIMIZATION CONVERGED  **
 ******************************

                       Coordinates (Angstroms)
     ATOM                X               Y               Z
      1  I         0.0035067987    0.0000000000    0.0065928843
      2  C         0.0003629482    0.0000000000    2.1449218115
      3  C         1.2203304294    0.0000000000    2.8547201327
      4  C         1.2106327699    0.0000000000    4.2583313291
      5  C        -0.0111163371    0.0000000000    4.9214054899
      6  F        -0.0274143004    0.0000000000    6.2591878647
      7  C        -1.2254622183    0.0000000000    4.2422379250
      8  C        -1.2270265153    0.0000000000    2.8411601866
      9  Br       -2.7946233043    0.0000000000    5.3109107496
     10  I         2.9466369969    0.0000000000    5.4915058211
     11  I        -3.1051893740    0.0000000000    1.8216231241
     12  I         3.0985122027    0.0000000000    1.8288228744

Z-matrix Print:
$molecule
0 1
I 
C  1 2.138331
C  2 1.411110 1 119.648373
C  3 1.401079 2 119.500164 1 -180.000000 0
C  4 1.391368 3 119.281677 2 -0.000000 0
F  5 1.337882 4 118.519717 3 -180.000000 0
C  5 1.390086 4 122.292489 3 -0.000000 0
C  7 1.403645 5 118.885659 4 -0.000000 0
Br 4 1.898507 3 124.192742 2 -180.000000 0
I  7 2.129420 5 116.122028 4 -180.000000 0
I  3 2.137043 2 121.941100 1 -0.000000 0
I  8 2.140101 7 119.040029 5 -180.000000 0
$end


 --------------------------------------------------------------

                    Orbital Energies (a.u.)
 --------------------------------------------------------------

 Alpha MOs
 -- Occupied --
***********************************-482.8581-176.3217-176.3202-176.3197
********-165.7255-165.7241-165.7236-165.7233-165.7231-165.7221-165.7218
********-165.7214-165.7212-165.7198-165.7197 -62.5109 -56.3317 -56.3275
-56.3272 -35.8181 -35.8167 -35.8162 -35.8147 -31.3116 -31.3102 -31.3096
-31.3082 -31.3052 -31.3048 -31.3039 -31.3034 -31.3034 -31.3029 -31.3019
-31.3014 -24.7274 -22.9620 -22.9606 -22.9605 -22.9603 -22.9600 -22.9592
-22.9588 -22.9587 -22.9586 -22.9583 -22.9571 -22.9568 -22.9558 -22.9558
-22.9544 -22.9544 -22.9539 -22.9539 -22.9524 -22.9524 -10.3121 -10.2773
-10.2749 -10.2745 -10.2727 -10.2684  -8.7198  -6.5521  -6.5381  -6.5372
 -6.3674  -6.3660  -6.3656  -6.3641  -4.7805  -4.7790  -4.7785  -4.7770
 -4.7649  -4.7641  -4.7637  -4.7633  -4.7628  -4.7624  -4.7618  -4.7610
 -2.6627  -2.6591  -2.6584  -2.6472  -2.6471  -2.0461  -2.0446  -2.0441
 -2.0427  -2.0416  -2.0409  -2.0402  -2.0397  -2.0395  -2.0391  -2.0381
 -2.0377  -2.0274  -2.0272  -2.0262  -2.0261  -2.0259  -2.0257  -2.0244
 -2.0243  -1.2729  -0.9305  -0.8556  -0.8184  -0.7805  -0.7138  -0.6949
 -0.6760  -0.6588  -0.6215  -0.6086  -0.5599  -0.5561  -0.5149  -0.4742
 -0.4472  -0.4343  -0.4324  -0.4150  -0.3829  -0.3713  -0.3681  -0.3434
 -0.3289  -0.3204  -0.3080  -0.2970  -0.2910  -0.2858  -0.2729  -0.2615
 -0.2592  -0.2437
 -- Virtual --
 -0.1158  -0.0722  -0.0696  -0.0616  -0.0475  -0.0358  -0.0145   0.0010
  0.0299   0.0317   0.0462   0.0556   0.0590   0.0715   0.0719   0.0810
  0.0829   0.0864   0.0955   0.1068   0.1103   0.1150   0.1188   0.1273
  0.1316   0.1340   0.1399   0.1519   0.1689   0.1735   0.1765   0.1810
  0.1853   0.1891   0.1940   0.1957   0.2037   0.2050   0.2212   0.2237
  0.2335   0.2414   0.2496   0.2520   0.2659   0.2732   0.2800   0.2981
  0.3036   0.3046   0.3385   0.3513   0.3634   0.3710   0.3743   0.3762
  0.3779   0.3819   0.3927   0.3967   0.4026   0.4100   0.4145   0.4201
  0.4230   0.4274   0.4375   0.4406   0.4615   0.4618   0.4833   0.4929
  0.4975   0.5022   0.5029   0.5050   0.5102   0.5361   0.5366   0.5529
  0.5543   0.5712   0.5748   0.5823   0.5837   0.5930   0.6025   0.6262
  0.6463   0.6511   0.6659   0.6819   0.6869   0.7070   0.7170   0.7257
  0.7473   0.7565   0.7612   0.7674   0.7915   0.8152   0.8388   0.8531
  0.9002   0.9366   0.9370   0.9589   0.9763   0.9893   1.0611   1.0624
  1.0627   1.0820   1.0926   1.1575   1.1755   1.1861   1.2202   1.2428
  1.2706   1.3159   1.3170   1.3415   1.3583   1.3591   1.3775   1.4106
  1.4179   1.4184   1.4486   1.4536   1.4596   1.4810   1.4940   1.5101
  1.5180   1.5441   1.5543   1.5845   1.6047   1.7121   1.7233   1.7548
  1.7708   1.8077   1.8116   1.8414   1.8469   1.8977   1.9995   2.0093
  2.0202   2.0315   2.1161   2.1968   2.2092   2.2295   2.2507   2.2691
  2.3025   2.3325   2.4837   2.5605   2.6805   2.6982   2.7611   2.8043
  2.8188   2.8573   2.8876   3.0180   3.0363   3.0617   3.1134   3.1526
  3.3619   3.3745   3.6088   3.7405   3.7539   3.7968   3.8684   3.9371
  3.9576   3.9598   3.9611   3.9672   3.9682   3.9832   3.9896   4.0020
  4.0140   4.0173   4.0250   4.0303   4.0534   4.0537   4.0590   4.0984
  4.1013   4.1323   4.1592   4.2020   4.2311   4.2586   4.2663   4.2964
  4.3250   4.3759   4.4024   4.4378   4.4823   4.6151   4.7969   4.8368
  5.9817   5.9998   6.0176   6.0250   6.0452   6.0498   6.0923   6.1242
  6.1411   6.1824   6.1943   6.2117   6.3025   6.4385   6.6983   6.7427
  7.5520   7.6715   7.7487  23.1995  23.7574  23.7646  23.9176  23.9289
 24.0241  27.8173  27.8625  27.8988  27.9872  28.3259  28.3394  28.3529
 28.3670  28.3693  28.3748  28.4059  28.4138  28.4301  28.4351  28.4381
 28.4834  28.5194  28.5271  28.5279  28.5312  28.5336  28.5373  28.5453
 28.5517  28.5537  28.5551  28.5637  28.5763  28.5833  28.6107  28.6216
 28.6473  28.6746  28.7084  28.7355  28.7829  47.9767  66.7703 127.8714
127.8814 127.8915 127.9050 127.9084 127.9194 127.9410 127.9542 127.9599
127.9843 127.9910 127.9997 151.6190 151.6586 151.6911 151.7700 289.7480
289.8685 289.97111020.78731901.78001901.82181901.85551901.9380
 --------------------------------------------------------------

          Ground-State Mulliken Net Atomic Charges

     Atom                 Charge (a.u.)
  ----------------------------------------
      1 I                     0.099805
      2 C                    -0.193354
      3 C                     0.040399
      4 C                     0.241772
      5 C                    -0.518063
      6 F                    -0.083138
      7 C                     0.371128
      8 C                    -0.134374
      9 Br                   -0.133073
     10 I                     0.098880
     11 I                     0.106864
     12 I                     0.103153
  ----------------------------------------
  Sum of atomic charges =     0.000000

 -----------------------------------------------------------------
                    Cartesian Multipole Moments
 -----------------------------------------------------------------
    Charge (ESU x 10^10)
                 0.0000
    Dipole Moment (Debye)
         X       0.2472      Y       0.0000      Z      -0.9319
       Tot       0.9641
    Quadrupole Moments (Debye-Ang)
        XX    -160.5984     XY       0.0000     YY    -172.4597
        XZ       2.1824     YZ       0.0000     ZZ    -173.5935
    Octopole Moments (Debye-Ang^2)
       XXX     -87.4957    XXY       0.0000    XYY     -32.8171
       YYY       0.0000    XXZ    -475.0393    XYZ       0.0000
       YYZ    -510.8265    XZZ     -15.0738    YZZ       0.0000
       ZZZ   -1560.0106
    Hexadecapole Moments (Debye-Ang^3)
      XXXX   -5608.6544   XXXY       0.0000   XXYY   -1062.1820
      XYYY       0.0000   YYYY    -228.1706   XXXZ    -489.5185
      XXYZ       0.0000   XYYZ    -190.2361   YYYZ       0.0000
      XXZZ   -2987.6541   XYZZ       0.0000   YYZZ   -2298.7647
      XZZZ    -432.3889   YZZZ       0.0000   ZZZZ  -13728.9409
 -----------------------------------------------------------------
Archival summary:
1\1\february\OPT\ProcedureUnspecified\BasisUnspecified\4r116\taweetha\FriDec1312:39:062019FriDec1312:39:062019\0\\#,OPT,ProcedureUnspecified,BasisUnspecified,\\0,1\I\C,1,2.13833\C,2,1.41111,1,119.648\C,3,1.40108,2,119.5,1,-180,0\C,4,1.39137,3,119.282,2,-0,0\F,5,1.33788,4,118.52,3,-180,0\C,5,1.39009,4,122.292,3,-0,0\C,7,1.40364,5,118.886,4,-0,0\Br,4,1.89851,3,124.193,2,-180,0\I,7,2.12942,5,116.122,4,-180,0\I,3,2.13704,2,121.941,1,-0,0\I,8,2.1401,7,119.04,5,-180,0\\\@

 Total job time:  376.17s(wall), 2091.26s(cpu) 
 Fri Dec 13 12:39:06 2019

        *************************************************************
        *                                                           *
        *  Thank you very much for using Q-Chem.  Have a nice day.  *
        *                                                           *
        *************************************************************


 
User input: 2 of 2 
 
                  Welcome to Q-Chem
     A Quantum Leap Into The Future Of Chemistry


 Q-Chem 5.2 (devel), Q-Chem, Inc., Pleasanton, CA (2019)

 Yihan Shao,  Zhengting Gan,  E. Epifanovsky,  A. T. B. Gilbert,  M. Wormit,  
 J. Kussmann,  A. W. Lange,  A. Behn,  Jia Deng,  Xintian Feng,  D. Ghosh,  
 M. Goldey,  P. R. Horn,  L. D. Jacobson,  I. Kaliman,  T. Kus,  A. Landau,  
 Jie Liu,  E. I. Proynov,  R. M. Richard,  R. P. Steele,  E. J. Sundstrom,  
 H. L. Woodcock III,  P. M. Zimmerman,  D. Zuev,  B. Albrecht,  E. Alguire,  
 S. A. Baeppler,  D. Barton,  Z. Benda,  Y. A. Bernard,  E. J. Berquist,  
 K. B. Bravaya,  H. Burton,  D. Casanova,  Chun-Min Chang,  Yunqing Chen,  
 A. Chien,  K. D. Closser,  M. P. Coons,  S. Coriani,  S. Dasgupta,  
 A. L. Dempwolff,  M. Diedenhofen,  Hainam Do,  R. G. Edgar,  Po-Tung Fang,  
 S. Faraji,  S. Fatehi,  Qingguo Feng,  K. D. Fenk,  J. Fosso-Tande,  
 J. Gayvert,  Qinghui Ge,  A. Ghysels,  G. Gidofalvi,  J. Gomes,  
 J. Gonthier,  A. Gunina,  D. Hait,  M. W. D. Hanson-Heine,  
 P. H. P. Harbach,  A. W. Hauser,  M. F. Herbst,  J. E. Herr,  
 E. G. Hohenstein,  Z. C. Holden,  Kerwin Hui,  B. C. Huynh,  T.-C. Jagau,  
 Hyunjun Ji,  B. Kaduk,  K. Khistyaev,  Jaehoon Kim,  P. Klunzinger,  K. Koh,  
 D. Kosenkov,  L. Koulias,  T. Kowalczyk,  C. M. Krauter,  A. Kunitsa,  
 Ka Un Lao,  A. Laurent,  K. V. Lawler,  Joonho Lee,  D. Lefrancois,  
 S. Lehtola,  D. S. Levine,  Yi-Pei Li,  You-Sheng Lin,  Fenglai Liu,  
 E. Livshits,  A. Luenser,  P. Manohar,  E. Mansoor,  S. F. Manzer,  
 Shan-Ping Mao,  Yuezhi Mao,  N. Mardirossian,  A. V. Marenich,  
 T. Markovich,  L. A. Martinez-Martinez,  S. A. Maurer,  N. J. Mayhall,  
 S. C. McKenzie,  J.-M. Mewes,  P. Morgante,  A. F. Morrison,  
 J. W. Mullinax,  K. Nanda,  T. S. Nguyen-Beck,  R. Olivares-Amaya,  
 J. A. Parkhill,  Zheng Pei,  T. M. Perrine,  F. Plasser,  P. Pokhilko,  
 S. Prager,  A. Prociuk,  E. Ramos,  D. R. Rehn,  F. Rob,  M. Scheurer,  
 M. Schneider,  N. Sergueev,  S. M. Sharada,  S. Sharma,  D. W. Small,  
 T. Stauch,  T. Stein,  Yu-Chuan Su,  A. J. W. Thom,  A. Tkatchenko,  
 T. Tsuchimochi,  N. M. Tubman,  L. Vogt,  M. L. Vidal,  O. Vydrov,  
 M. A. Watson,  J. Wenzel,  M. de Wergifosse,  T. A. Wesolowski,  A. White,  
 J. Witte,  A. Yamada,  Jun Yang,  K. Yao,  S. Yeganeh,  S. R. Yost,  
 Zhi-Qiang You,  A. Zech,  Igor Ying Zhang,  Xing Zhang,  Yan Zhao,  
 Ying Zhu,  B. R. Brooks,  G. K. L. Chan,  C. J. Cramer,  M. S. Gordon,  
 W. J. Hehre,  A. Klamt,  M. W. Schmidt,  C. D. Sherrill,  D. G. Truhlar,  
 A. Aspuru-Guzik,  R. Baer,  A. T. Bell,  N. A. Besley,  Jeng-Da Chai,  
 A. E. DePrince, III,  R. A. DiStasio Jr.,  A. Dreuw,  B. D. Dunietz,  
 T. R. Furlani,  Chao-Ping Hsu,  Yousung Jung,  Jing Kong,  D. S. Lambrecht,  
 WanZhen Liang,  C. Ochsenfeld,  V. A. Rassolov,  L. V. Slipchenko,  
 J. E. Subotnik,  T. Van Voorhis,  J. M. Herbert,  A. I. Krylov,  
 P. M. W. Gill,  M. Head-Gordon

 Contributors to earlier versions of Q-Chem not listed above: 
 R. D. Adamson,  B. Austin,  J. Baker,  G. J. O. Beran,  K. Brandhorst,  
 S. T. Brown,  E. F. C. Byrd,  A. K. Chakraborty,  C.-L. Cheng,  
 Siu Hung Chien,  D. M. Chipman,  D. L. Crittenden,  H. Dachsel,  
 R. J. Doerksen,  A. D. Dutoi,  L. Fusti-Molnar,  W. A. Goddard III,  
 A. Golubeva-Zadorozhnaya,  S. R. Gwaltney,  G. Hawkins,  A. Heyden,  
 S. Hirata,  G. Kedziora,  F. J. Keil,  C. Kelley,  Jihan Kim,  R. A. King,  
 R. Z. Khaliullin,  P. P. Korambath,  W. Kurlancheek,  A. M. Lee,  M. S. Lee,  
 S. V. Levchenko,  Ching Yeh Lin,  D. Liotard,  R. C. Lochan,  I. Lotan,  
 P. E. Maslen,  N. Nair,  D. P. O'Neill,  D. Neuhauser,  E. Neuscamman,  
 C. M. Oana,  R. Olson,  B. Peters,  R. Peverati,  P. A. Pieniazek,  
 Y. M. Rhee,  J. Ritchie,  M. A. Rohrdanz,  E. Rosta,  N. J. Russ,  
 H. F. Schaefer III,  N. E. Schultz,  N. Shenvi,  A. C. Simmonett,  A. Sodt,  
 D. Stuck,  K. S. Thanthiriwatte,  V. Vanovschi,  Tao Wang,  A. Warshel,  
 C. F. Williams,  Q. Wu,  X. Xu,  W. Zhang

 Please cite Q-Chem as follows:
 Y. Shao et al., Mol. Phys. 113, 184-215 (2015)
 DOI: 10.1080/00268976.2014.952696

 Q-Chem 5.2.1 for Intel X86 EM64T Linux

 Parts of Q-Chem use Armadillo 8.300.2 (Tropical Shenanigans).
 http://arma.sourceforge.net/

 Q-Chem begins on Fri Dec 13 12:39:06 2019  

Host: 
0

     Scratch files written to /scratch/taweetham/qchem23014//
NAlpha2: 292
NElect   292
Mult     1
The previous job contains 0 fragments, simply inherited here

Checking the input file for inconsistencies... 	...done.

--------------------------------------------------------------
User input:
--------------------------------------------------------------

$MOLECULE
READ
$END

$REM
   JOB_TYPE 	FREQUENCY
   BASIS 	6-311++G**
   METHOD	B3LYP
   SYM_IGNORE	TRUE
   THRESH	14
   MEM_TOTAL	31000
$END


--------------------------------------------------------------
 ----------------------------------------------------------------
             Standard Nuclear Orientation (Angstroms)
    I     Atom           X                Y                Z
 ----------------------------------------------------------------
    1      I       0.0035067987     0.0000000000     0.0065928843
    2      C       0.0003629482     0.0000000000     2.1449218115
    3      C       1.2203304294     0.0000000000     2.8547201327
    4      C       1.2106327699     0.0000000000     4.2583313291
    5      C      -0.0111163371     0.0000000000     4.9214054899
    6      F      -0.0274143004     0.0000000000     6.2591878647
    7      C      -1.2254622183     0.0000000000     4.2422379250
    8      C      -1.2270265153     0.0000000000     2.8411601866
    9      Br     -2.7946233043     0.0000000000     5.3109107496
   10      I       2.9466369969     0.0000000000     5.4915058211
   11      I      -3.1051893740     0.0000000000     1.8216231241
   12      I       3.0985122027     0.0000000000     1.8288228744
 ----------------------------------------------------------------
 Nuclear Repulsion Energy =        4574.02901005 hartrees
 There are      146 alpha and      146 beta electrons
 Requested basis set is 6-311++G(d,p)
 There are 157 shells and 450 basis functions

 Total QAlloc Memory Limit  31000 MB
 Mega-Array Size       188 MB
 MEM_STATIC part       192 MB

                       Distance Matrix (Angstroms)
             I (  1)   C (  2)   C (  3)   C (  4)   C (  5)   F (  6)
   C (  2)  2.138331
   C (  3)  3.097174  1.411430
   C (  4)  4.419777  2.435416  1.403645
   C (  5)  4.914834  2.776507  2.405753  1.390086
   F (  6)  6.252671  4.114360  3.625916  2.352910  1.337882
   C (  7)  4.410335  2.429276  2.811958  2.436148  1.391368  2.345934
   C (  8)  3.090143  1.411110  2.447395  2.819673  2.409535  3.622428
   Br(  9)  5.997109  4.223202  4.706668  4.141256  2.810627  2.925180
   I ( 10)  6.224651  4.458717  3.151630  2.129420  3.012195  3.071533
   I ( 11)  3.599768  3.122335  4.447180  4.956195  4.379719  5.400433
   I ( 12)  3.591599  3.114233  2.140101  3.076784  4.385642  5.422135
             C (  7)   C (  8)   Br(  9)   I ( 10)   I ( 11)
   C (  8)  1.401079
   Br(  9)  1.898507  2.925240
   I ( 10)  4.355121  4.944067  5.744100
   I ( 11)  3.064759  2.137043  3.503081  7.077616
   I ( 12)  4.951901  4.442422  6.844997  3.665830  6.203706

 A cutoff of  1.0D-14 yielded   7542 shell pairs
 There are     68301 function pairs (     76700 Cartesian)
 Smallest overlap matrix eigenvalue = 8.46E-07
 Linear dependence detected in AO basis
 Tighter screening thresholds may be required for diffuse basis sets
 Use S2THRESH > 14 and THRESH = 14 in case of SCF convergence issues
 Number of orthogonalized atomic orbitals = 449
 Maximum deviation from orthogonality = 4.258E-10
 Guess from superposition of atomic densities
 Warning:  Energy on first SCF cycle will be non-variational
 SAD guess density has 292.000000 electrons

 -----------------------------------------------------------------------
  General SCF calculation program by
  Eric Jon Sundstrom, Paul Horn, Yuezhi Mao, Dmitri Zuev, Alec White,
  David Stuck, Shaama M.S., Shane Yost, Joonho Lee, David Small,
  Daniel Levine, Susi Lehtola, Hugh Burton, Evgeny Epifanovsky,
  Bang C. Huynh
 -----------------------------------------------------------------------
 Exchange:     0.2000 Hartree-Fock + 0.0800 Slater + 0.7200 B88
 Correlation:  0.1900 VWN1RPA + 0.8100 LYP
 Using SG-1 standard quadrature grid
 using 6 threads for integral computing
 -------------------------------------------------------
 OpenMP Integral computing Module                
 Release: version 2.0, May 2017, Q-Chem Inc. Pleasanton 
 -------------------------------------------------------
 A restricted SCF calculation will be
 performed using DIIS
 SCF converges when DIIS error is below 1.0e-08
 ---------------------------------------
  Cycle       Energy         DIIS error
 ---------------------------------------
    1  -30582.8517142615      2.64e-02  
    2  -30580.6777906301      1.81e-03  
    3  -30580.5709981963      2.63e-03  
    4  -30580.7092095298      8.91e-04  
    5  -30580.7319531850      2.05e-04  
    6  -30580.7325756205      8.91e-05  
    7  -30580.7327497285      3.00e-05  
    8  -30580.7327709889      1.08e-05  
    9  -30580.7327733425      1.52e-06  
   10  -30580.7327733728      6.57e-07  
   11  -30580.7327733809      3.50e-07  
   12  -30580.7327733838      1.03e-07  
   13  -30580.7327733839      4.25e-08  
   14  -30580.7327733840      5.93e-09  Convergence criterion met
 ---------------------------------------
 SCF time:   CPU 380.00s  wall 69.00s 
 SCF   energy in the final basis set =   -30580.7327733840
 Total energy in the final basis set =   -30580.7327733840

 --------------------------------------------------------------

                    Orbital Energies (a.u.)
 --------------------------------------------------------------

 Alpha MOs
 -- Occupied --
***********************************-482.8581-176.3217-176.3202-176.3197
********-165.7255-165.7241-165.7236-165.7233-165.7231-165.7221-165.7218
********-165.7214-165.7212-165.7198-165.7197 -62.5109 -56.3317 -56.3275
-56.3272 -35.8181 -35.8167 -35.8162 -35.8147 -31.3116 -31.3102 -31.3096
-31.3082 -31.3052 -31.3048 -31.3039 -31.3034 -31.3034 -31.3029 -31.3019
-31.3014 -24.7274 -22.9620 -22.9606 -22.9605 -22.9603 -22.9600 -22.9592
-22.9588 -22.9587 -22.9586 -22.9583 -22.9571 -22.9568 -22.9558 -22.9558
-22.9544 -22.9544 -22.9539 -22.9539 -22.9524 -22.9524 -10.3121 -10.2773
-10.2749 -10.2745 -10.2727 -10.2684  -8.7198  -6.5521  -6.5381  -6.5372
 -6.3674  -6.3660  -6.3656  -6.3641  -4.7805  -4.7790  -4.7785  -4.7770
 -4.7649  -4.7641  -4.7637  -4.7633  -4.7628  -4.7624  -4.7618  -4.7610
 -2.6627  -2.6591  -2.6584  -2.6472  -2.6471  -2.0461  -2.0446  -2.0441
 -2.0427  -2.0416  -2.0409  -2.0402  -2.0397  -2.0395  -2.0391  -2.0381
 -2.0377  -2.0274  -2.0272  -2.0262  -2.0261  -2.0259  -2.0257  -2.0244
 -2.0243  -1.2729  -0.9305  -0.8556  -0.8184  -0.7805  -0.7138  -0.6949
 -0.6760  -0.6588  -0.6215  -0.6086  -0.5599  -0.5561  -0.5149  -0.4742
 -0.4472  -0.4343  -0.4324  -0.4150  -0.3829  -0.3713  -0.3681  -0.3434
 -0.3289  -0.3204  -0.3080  -0.2970  -0.2910  -0.2858  -0.2729  -0.2615
 -0.2592  -0.2437
 -- Virtual --
 -0.1158  -0.0722  -0.0696  -0.0616  -0.0475  -0.0358  -0.0145   0.0010
  0.0299   0.0317   0.0462   0.0556   0.0590   0.0715   0.0719   0.0810
  0.0829   0.0864   0.0955   0.1068   0.1103   0.1150   0.1188   0.1273
  0.1316   0.1340   0.1399   0.1519   0.1689   0.1735   0.1765   0.1810
  0.1853   0.1891   0.1940   0.1957   0.2037   0.2050   0.2212   0.2237
  0.2335   0.2414   0.2496   0.2520   0.2659   0.2732   0.2800   0.2981
  0.3036   0.3046   0.3385   0.3513   0.3634   0.3710   0.3743   0.3762
  0.3779   0.3819   0.3927   0.3967   0.4026   0.4100   0.4145   0.4201
  0.4230   0.4274   0.4375   0.4406   0.4615   0.4618   0.4833   0.4929
  0.4975   0.5022   0.5029   0.5050   0.5102   0.5361   0.5366   0.5529
  0.5543   0.5712   0.5748   0.5823   0.5837   0.5930   0.6025   0.6262
  0.6463   0.6511   0.6659   0.6819   0.6869   0.7070   0.7170   0.7257
  0.7473   0.7565   0.7612   0.7674   0.7915   0.8152   0.8388   0.8531
  0.9002   0.9366   0.9370   0.9589   0.9763   0.9893   1.0611   1.0624
  1.0627   1.0820   1.0926   1.1575   1.1755   1.1861   1.2202   1.2428
  1.2706   1.3159   1.3170   1.3415   1.3583   1.3591   1.3775   1.4106
  1.4179   1.4184   1.4486   1.4536   1.4596   1.4810   1.4940   1.5101
  1.5180   1.5441   1.5543   1.5845   1.6047   1.7121   1.7233   1.7548
  1.7708   1.8077   1.8116   1.8414   1.8469   1.8977   1.9995   2.0093
  2.0202   2.0315   2.1161   2.1968   2.2092   2.2295   2.2507   2.2691
  2.3025   2.3325   2.4837   2.5605   2.6805   2.6982   2.7611   2.8043
  2.8188   2.8573   2.8876   3.0180   3.0363   3.0617   3.1134   3.1526
  3.3619   3.3745   3.6088   3.7405   3.7539   3.7968   3.8684   3.9371
  3.9576   3.9598   3.9611   3.9672   3.9682   3.9832   3.9896   4.0020
  4.0140   4.0173   4.0250   4.0303   4.0534   4.0537   4.0590   4.0984
  4.1013   4.1323   4.1592   4.2020   4.2311   4.2586   4.2663   4.2964
  4.3250   4.3759   4.4024   4.4378   4.4823   4.6151   4.7969   4.8368
  5.9817   5.9998   6.0176   6.0250   6.0452   6.0498   6.0923   6.1242
  6.1411   6.1824   6.1943   6.2117   6.3025   6.4385   6.6983   6.7427
  7.5520   7.6715   7.7487  23.1995  23.7574  23.7646  23.9176  23.9289
 24.0241  27.8173  27.8625  27.8988  27.9872  28.3259  28.3394  28.3529
 28.3670  28.3693  28.3748  28.4059  28.4138  28.4301  28.4351  28.4381
 28.4834  28.5194  28.5271  28.5279  28.5312  28.5336  28.5373  28.5453
 28.5517  28.5537  28.5551  28.5637  28.5763  28.5833  28.6107  28.6216
 28.6473  28.6746  28.7084  28.7355  28.7829  47.9767  66.7703 127.8714
127.8814 127.8915 127.9050 127.9084 127.9194 127.9410 127.9542 127.9599
127.9843 127.9910 127.9997 151.6190 151.6586 151.6911 151.7700 289.7480
289.8685 289.97111020.78731901.78001901.82181901.85551901.9380
 --------------------------------------------------------------

          Ground-State Mulliken Net Atomic Charges

     Atom                 Charge (a.u.)
  ----------------------------------------
      1 I                     0.099806
      2 C                    -0.193355
      3 C                     0.040399
      4 C                     0.241771
      5 C                    -0.518062
      6 F                    -0.083138
      7 C                     0.371129
      8 C                    -0.134374
      9 Br                   -0.133073
     10 I                     0.098880
     11 I                     0.106864
     12 I                     0.103153
  ----------------------------------------
  Sum of atomic charges =     0.000000

 -----------------------------------------------------------------
                    Cartesian Multipole Moments
 -----------------------------------------------------------------
    Charge (ESU x 10^10)
                -0.0000
    Dipole Moment (Debye)
         X       0.2472      Y      -0.0000      Z      -0.9319
       Tot       0.9641
    Quadrupole Moments (Debye-Ang)
        XX    -160.5984     XY      -0.0000     YY    -172.4597
        XZ       2.1824     YZ      -0.0000     ZZ    -173.5935
    Octopole Moments (Debye-Ang^2)
       XXX     -87.4956    XXY      -0.0000    XYY     -32.8171
       YYY      -0.0000    XXZ    -475.0393    XYZ      -0.0000
       YYZ    -510.8265    XZZ     -15.0738    YZZ      -0.0000
       ZZZ   -1560.0105
    Hexadecapole Moments (Debye-Ang^3)
      XXXX   -5608.6544   XXXY      -0.0000   XXYY   -1062.1820
      XYYY      -0.0000   YYYY    -228.1706   XXXZ    -489.5179
      XXYZ      -0.0000   XYYZ    -190.2360   YYYZ      -0.0000
      XXZZ   -2987.6539   XYZZ      -0.0000   YYZZ   -2298.7647
      XZZZ    -432.3881   YZZZ      -0.0000   ZZZZ  -13728.9397
 -----------------------------------------------------------------
 Calculating MO derivatives via CPSCF
    1     0    39    0.0216254  
    2     0    39    0.0060628  
    3     0    39    0.0014464  
    4     0    39    0.0002085  
    5    23    16    0.0000291  
    6    37     2    0.0000019  
    7    39     0    0.0000001  Converged
 Time for AOints: 493.2 s (CPU) 82.8 s (wall)
 ------------------------------------------------------------------------------
                     AOints        : Timing summary (seconds)
 ------------------------------------------------------------------------------
     job step          cpu (% of tot)      sys (% of tot)     wall (% of tot)
 ------------------------------------------------------------------------------
  AOints            0.4932E+03 ( 8.8)   0.1800E-04 ( 5.1)   0.8283E+02 ( 8.6)
 ------------------------------------------------------------------------------
   Grand Totals     0.5610E+04          0.3560E-03          0.9652E+03
 ------------------------------------------------------------------------------
 Polarizability Matrix (a.u.)
            1           2           3
    1-285.4012969   0.0000000  -9.1789707
    2   0.0000000-122.0669571  -0.0000000
    3  -9.1789707  -0.0000000-249.8018634
 Calculating analytic Hessian of the SCF energy

 Direct stationary perturbation theory relativistic correction:

 rels  =     404.703028431797
 relv  =   -1359.132973650898
 rel2e =     192.377716123402
 E_rel =    -762.052229095699

 Hessian of the SCF Energy
            1           2           3           4           5           6
    1   0.0573827  -0.0000000  -0.0000389  -0.0294540   0.0000000  -0.0000536
    2  -0.0000000   0.0124538  -0.0000000   0.0000000  -0.0201530   0.0000000
    3  -0.0000389  -0.0000000   0.1266719  -0.0000376   0.0000000  -0.0685495
    4  -0.0294540   0.0000000  -0.0000376   0.5325965  -0.0000000  -0.0001727
    5   0.0000000  -0.0201530   0.0000000  -0.0000000   0.0848446  -0.0000000
    6  -0.0000536   0.0000000  -0.0685495  -0.0001727  -0.0000000   0.3889206
    7  -0.0011478  -0.0000000  -0.0042748  -0.2190142   0.0000000  -0.0995662
    8  -0.0000000   0.0000721  -0.0000000   0.0000000  -0.0352258  -0.0000000
    9  -0.0145479   0.0000000  -0.0267432  -0.0574167   0.0000000  -0.1306525
   10  -0.0016132  -0.0000000  -0.0023012   0.0287585   0.0000000  -0.0197897
   11  -0.0000000   0.0031871   0.0000000   0.0000000  -0.0027967   0.0000000
   12  -0.0004647  -0.0000000   0.0014973  -0.0719670   0.0000000  -0.0284973
   13  -0.0005429   0.0000000  -0.0001542  -0.0702750   0.0000000  -0.0006631
   14  -0.0000000  -0.0009571   0.0000000   0.0000000   0.0067811   0.0000000
   15   0.0000115  -0.0000000   0.0002923  -0.0009236  -0.0000000  -0.0009025
   16   0.0001695   0.0000000   0.0000335   0.0026075   0.0000000   0.0001105
   17  -0.0000000  -0.0001180   0.0000000   0.0000000  -0.0011414  -0.0000000
   18   0.0000058   0.0000000  -0.0015917   0.0002584   0.0000000  -0.0011835
   19  -0.0016636  -0.0000000   0.0022429   0.0289663   0.0000000   0.0215362
   20  -0.0000000   0.0031241  -0.0000000   0.0000000  -0.0027713   0.0000000
   21   0.0003590  -0.0000000   0.0017888   0.0732907  -0.0000000  -0.0271131
   22  -0.0013263  -0.0000000   0.0045433  -0.2223438   0.0000000   0.0986240
   23   0.0000000   0.0001765   0.0000000  -0.0000000  -0.0361883  -0.0000000
   24   0.0148316   0.0000000  -0.0269376   0.0574551   0.0000000  -0.1305397
   25  -0.0000127   0.0000000  -0.0001340   0.0014370   0.0000000  -0.0003804
   26  -0.0000000   0.0001879  -0.0000000   0.0000000   0.0035151  -0.0000000
   27   0.0007742  -0.0000000  -0.0003960  -0.0022163   0.0000000  -0.0019655
   28   0.0000141   0.0000000   0.0002697   0.0017475   0.0000000   0.0001941
   29   0.0000000   0.0001643   0.0000000  -0.0000000   0.0028837  -0.0000000
   30  -0.0006607  -0.0000000  -0.0002572   0.0018819  -0.0000000  -0.0016950
   31  -0.0107683  -0.0000000   0.0036347  -0.0272299  -0.0000000  -0.0105816
   32   0.0000000   0.0009101   0.0000000   0.0000000   0.0001199  -0.0000000
   33   0.0106794   0.0000000  -0.0028588  -0.0011600  -0.0000000   0.0011749
   34  -0.0110374   0.0000000  -0.0037838  -0.0277967  -0.0000000   0.0107421
   35   0.0000000   0.0009522   0.0000000  -0.0000000   0.0001322   0.0000000
   36  -0.0108962  -0.0000000  -0.0029162   0.0010065  -0.0000000   0.0010031
            7           8           9          10          11          12
    1  -0.0011478  -0.0000000  -0.0145479  -0.0016132  -0.0000000  -0.0004647
    2  -0.0000000   0.0000721   0.0000000  -0.0000000   0.0031871  -0.0000000
    3  -0.0042748  -0.0000000  -0.0267432  -0.0023012   0.0000000   0.0014973
    4  -0.2190142   0.0000000  -0.0574167   0.0287585   0.0000000  -0.0719670
    5   0.0000000  -0.0352258   0.0000000   0.0000000  -0.0027967   0.0000000
    6  -0.0995662  -0.0000000  -0.1306525  -0.0197897   0.0000000  -0.0284973
    7   0.4253951  -0.0000000   0.0551122  -0.0890404  -0.0000000   0.0205649
    8  -0.0000000   0.0894921  -0.0000000  -0.0000000  -0.0383276  -0.0000000
    9   0.0551122  -0.0000000   0.5189581  -0.0174626   0.0000000  -0.2880568
   10  -0.0890404  -0.0000000  -0.0174626   0.4862555  -0.0000000  -0.0836938
   11  -0.0000000  -0.0383276   0.0000000  -0.0000000   0.0951560  -0.0000000
   12   0.0205649  -0.0000000  -0.2880568  -0.0836938  -0.0000000   0.5458337
   13   0.0329736   0.0000000   0.0792508  -0.2678313  -0.0000000   0.0525382
   14   0.0000000  -0.0037376  -0.0000000   0.0000000  -0.0534120  -0.0000000
   15   0.0242714  -0.0000000  -0.0267937   0.1207814   0.0000000  -0.1373428
   16  -0.0054756  -0.0000000  -0.0022839  -0.0010235   0.0000000   0.0417062
   17  -0.0000000   0.0055831   0.0000000   0.0000000   0.0057701  -0.0000000
   18   0.0017499  -0.0000000   0.0018423   0.0076776   0.0000000  -0.0461718
   19  -0.0178437  -0.0000000  -0.0299482  -0.0558807  -0.0000000   0.0293864
   20   0.0000000   0.0073601  -0.0000000   0.0000000   0.0045565  -0.0000000
   21  -0.0285035   0.0000000  -0.0474324  -0.0292892   0.0000000   0.0549915
   22  -0.0545917   0.0000000  -0.0281716  -0.0176724  -0.0000000   0.0280710
   23   0.0000000  -0.0047772   0.0000000   0.0000000   0.0070054   0.0000000
   24   0.0273067   0.0000000   0.0525706   0.0294454  -0.0000000  -0.0464033
   25  -0.0001942   0.0000000   0.0011783   0.0009070  -0.0000000  -0.0052292
   26  -0.0000000  -0.0009077   0.0000000   0.0000000   0.0029487   0.0000000
   27   0.0001906  -0.0000000  -0.0007819  -0.0019475   0.0000000   0.0007670
   28  -0.0084331   0.0000000  -0.0093618  -0.0685159  -0.0000000  -0.0228765
   29   0.0000000  -0.0000285  -0.0000000   0.0000000  -0.0236197   0.0000000
   30  -0.0188657  -0.0000000  -0.0150597  -0.0246893   0.0000000  -0.0408707
   31  -0.0002367   0.0000000   0.0031683  -0.0008900   0.0000000   0.0002464
   32  -0.0000000   0.0031326   0.0000000   0.0000000  -0.0009746  -0.0000000
   33   0.0012151   0.0000000   0.0004336  -0.0004001  -0.0000000  -0.0002747
   34  -0.0623936   0.0000000   0.0204821  -0.0134526   0.0000000   0.0117159
   35   0.0000000  -0.0226356  -0.0000000   0.0000000   0.0005067   0.0000000
   36   0.0207986   0.0000000  -0.0382856   0.0216690   0.0000000  -0.0154731
           13          14          15          16          17          18
    1  -0.0005429  -0.0000000   0.0000115   0.0001695  -0.0000000   0.0000058
    2   0.0000000  -0.0009571  -0.0000000   0.0000000  -0.0001180   0.0000000
    3  -0.0001542   0.0000000   0.0002923   0.0000335   0.0000000  -0.0015917
    4  -0.0702750   0.0000000  -0.0009236   0.0026075   0.0000000   0.0002584
    5   0.0000000   0.0067811  -0.0000000   0.0000000  -0.0011414   0.0000000
    6  -0.0006631   0.0000000  -0.0009025   0.0001105  -0.0000000  -0.0011835
    7   0.0329736   0.0000000   0.0242714  -0.0054756  -0.0000000   0.0017499
    8   0.0000000  -0.0037376  -0.0000000  -0.0000000   0.0055831  -0.0000000
    9   0.0792508  -0.0000000  -0.0267937  -0.0022839   0.0000000   0.0018423
   10  -0.2678313   0.0000000   0.1207814  -0.0010235   0.0000000   0.0076776
   11  -0.0000000  -0.0534120   0.0000000   0.0000000   0.0057701   0.0000000
   12   0.0525382  -0.0000000  -0.1373428   0.0417062  -0.0000000  -0.0461718
   13   0.6606244  -0.0000000  -0.0015550  -0.0684071   0.0000000   0.0017264
   14  -0.0000000   0.1361143   0.0000000   0.0000000  -0.0413879   0.0000000
   15  -0.0015550   0.0000000   0.6531248   0.0040371   0.0000000  -0.3150303
   16  -0.0684071   0.0000000   0.0040371   0.0889393  -0.0000000  -0.0044333
   17   0.0000000  -0.0413879   0.0000000  -0.0000000   0.0223769  -0.0000000
   18   0.0017264   0.0000000  -0.3150303  -0.0044333  -0.0000000   0.4077513
   19  -0.2612097   0.0000000  -0.1268047  -0.0012736  -0.0000000  -0.0051057
   20  -0.0000000  -0.0565316   0.0000000  -0.0000000   0.0069166  -0.0000000
   21  -0.0510637   0.0000000  -0.1378339  -0.0397386   0.0000000  -0.0503669
   22   0.0342791  -0.0000000  -0.0228003  -0.0056928  -0.0000000  -0.0020458
   23   0.0000000  -0.0017670   0.0000000  -0.0000000   0.0051436   0.0000000
   24  -0.0796995  -0.0000000  -0.0285016   0.0022450   0.0000000   0.0024259
   25  -0.0364164  -0.0000000   0.0233652  -0.0042784  -0.0000000   0.0000831
   26   0.0000000   0.0047580  -0.0000000  -0.0000000  -0.0018306  -0.0000000
   27   0.0051039  -0.0000000  -0.0019222  -0.0062443   0.0000000   0.0021329
   28  -0.0295587  -0.0000000  -0.0205036  -0.0050713   0.0000000   0.0001647
   29   0.0000000   0.0036392   0.0000000   0.0000000  -0.0015688  -0.0000000
   30  -0.0060262   0.0000000  -0.0013297   0.0046376  -0.0000000   0.0019026
   31   0.0033378   0.0000000   0.0001532  -0.0002656   0.0000000  -0.0003108
   32   0.0000000   0.0031333  -0.0000000  -0.0000000   0.0001122  -0.0000000
   33   0.0030364   0.0000000  -0.0018701  -0.0012083   0.0000000  -0.0009478
   34   0.0030278   0.0000000  -0.0000322  -0.0002283   0.0000000   0.0002297
   35  -0.0000000   0.0033675  -0.0000000  -0.0000000   0.0001440  -0.0000000
   36  -0.0024932  -0.0000000  -0.0018902   0.0011387  -0.0000000  -0.0007632
           19          20          21          22          23          24
    1  -0.0016636  -0.0000000   0.0003590  -0.0013263   0.0000000   0.0148316
    2  -0.0000000   0.0031241  -0.0000000  -0.0000000   0.0001765   0.0000000
    3   0.0022429  -0.0000000   0.0017888   0.0045433   0.0000000  -0.0269376
    4   0.0289663   0.0000000   0.0732907  -0.2223438  -0.0000000   0.0574551
    5   0.0000000  -0.0027713  -0.0000000   0.0000000  -0.0361883   0.0000000
    6   0.0215362   0.0000000  -0.0271131   0.0986240  -0.0000000  -0.1305397
    7  -0.0178437   0.0000000  -0.0285035  -0.0545917   0.0000000   0.0273067
    8  -0.0000000   0.0073601   0.0000000   0.0000000  -0.0047772   0.0000000
    9  -0.0299482  -0.0000000  -0.0474324  -0.0281716   0.0000000   0.0525706
   10  -0.0558807   0.0000000  -0.0292892  -0.0176724   0.0000000   0.0294454
   11  -0.0000000   0.0045565   0.0000000  -0.0000000   0.0070054  -0.0000000
   12   0.0293864  -0.0000000   0.0549915   0.0280710   0.0000000  -0.0464033
   13  -0.2612097  -0.0000000  -0.0510637   0.0342791   0.0000000  -0.0796995
   14   0.0000000  -0.0565316   0.0000000  -0.0000000  -0.0017670  -0.0000000
   15  -0.1268047   0.0000000  -0.1378339  -0.0228003   0.0000000  -0.0285016
   16  -0.0012736  -0.0000000  -0.0397386  -0.0056928  -0.0000000   0.0022450
   17  -0.0000000   0.0069166   0.0000000  -0.0000000   0.0051436   0.0000000
   18  -0.0051057  -0.0000000  -0.0503669  -0.0020458   0.0000000   0.0024259
   19   0.5254172  -0.0000000   0.0556352  -0.0912119   0.0000000   0.0204964
   20  -0.0000000   0.0945360   0.0000000  -0.0000000  -0.0415618  -0.0000000
   21   0.0556352   0.0000000   0.5763232  -0.0236931  -0.0000000  -0.2945220
   22  -0.0912119  -0.0000000  -0.0236931   0.4318577  -0.0000000  -0.0575261
   23   0.0000000  -0.0415618  -0.0000000  -0.0000000   0.0912120  -0.0000000
   24   0.0204964  -0.0000000  -0.2945220  -0.0575261  -0.0000000   0.5285472
   25  -0.1113701   0.0000000   0.0501527  -0.0101523   0.0000000   0.0103618
   26  -0.0000000  -0.0182917   0.0000000   0.0000000   0.0007798  -0.0000000
   27   0.0527456  -0.0000000  -0.0621860   0.0243697   0.0000000  -0.0177136
   28   0.0010002  -0.0000000   0.0046999  -0.0003010   0.0000000  -0.0008228
   29  -0.0000000   0.0024337   0.0000000   0.0000000  -0.0007434  -0.0000000
   30   0.0017365  -0.0000000   0.0012383  -0.0000109  -0.0000000  -0.0008715
   31  -0.0141775  -0.0000000  -0.0114701  -0.0625272  -0.0000000  -0.0209612
   32  -0.0000000   0.0012943   0.0000000   0.0000000  -0.0225031   0.0000000
   33  -0.0222490   0.0000000  -0.0146980  -0.0202348   0.0000000  -0.0384141
   34  -0.0007534   0.0000000  -0.0003771  -0.0003169  -0.0000000  -0.0031319
   35   0.0000000  -0.0010648  -0.0000000  -0.0000000   0.0032235  -0.0000000
   36   0.0003289   0.0000000  -0.0001884  -0.0011246  -0.0000000   0.0003607
           25          26          27          28          29          30
    1  -0.0000127  -0.0000000   0.0007742   0.0000141   0.0000000  -0.0006607
    2   0.0000000   0.0001879  -0.0000000   0.0000000   0.0001643  -0.0000000
    3  -0.0001340  -0.0000000  -0.0003960   0.0002697   0.0000000  -0.0002572
    4   0.0014370   0.0000000  -0.0022163   0.0017475  -0.0000000   0.0018819
    5   0.0000000   0.0035151   0.0000000   0.0000000   0.0028837  -0.0000000
    6  -0.0003804  -0.0000000  -0.0019655   0.0001941  -0.0000000  -0.0016950
    7  -0.0001942  -0.0000000   0.0001906  -0.0084331   0.0000000  -0.0188657
    8   0.0000000  -0.0009077  -0.0000000   0.0000000  -0.0000285  -0.0000000
    9   0.0011783   0.0000000  -0.0007819  -0.0093618  -0.0000000  -0.0150597
   10   0.0009070   0.0000000  -0.0019475  -0.0685159   0.0000000  -0.0246893
   11  -0.0000000   0.0029487   0.0000000  -0.0000000  -0.0236197   0.0000000
   12  -0.0052292   0.0000000   0.0007670  -0.0228765   0.0000000  -0.0408707
   13  -0.0364164   0.0000000   0.0051039  -0.0295587   0.0000000  -0.0060262
   14  -0.0000000   0.0047580  -0.0000000  -0.0000000   0.0036392   0.0000000
   15   0.0233652  -0.0000000  -0.0019222  -0.0205036   0.0000000  -0.0013297
   16  -0.0042784  -0.0000000  -0.0062443  -0.0050713   0.0000000   0.0046376
   17  -0.0000000  -0.0018306   0.0000000   0.0000000  -0.0015688  -0.0000000
   18   0.0000831  -0.0000000   0.0021329   0.0001647  -0.0000000   0.0019026
   19  -0.1113701  -0.0000000   0.0527456   0.0010002  -0.0000000   0.0017365
   20   0.0000000  -0.0182917  -0.0000000  -0.0000000   0.0024337  -0.0000000
   21   0.0501527   0.0000000  -0.0621860   0.0046999   0.0000000   0.0012383
   22  -0.0101523   0.0000000   0.0243697  -0.0003010   0.0000000  -0.0000109
   23   0.0000000   0.0007798   0.0000000   0.0000000  -0.0007434  -0.0000000
   24   0.0103618  -0.0000000  -0.0177136  -0.0008228  -0.0000000  -0.0008715
   25   0.1605063  -0.0000000  -0.0747860  -0.0011702   0.0000000   0.0001603
   26  -0.0000000   0.0086742   0.0000000  -0.0000000   0.0000371  -0.0000000
   27  -0.0747860   0.0000000   0.0933131  -0.0001394  -0.0000000   0.0000386
   28  -0.0011702  -0.0000000  -0.0001394   0.1094837  -0.0000000   0.0444931
   29   0.0000000   0.0000371  -0.0000000  -0.0000000   0.0162931  -0.0000000
   30   0.0001603  -0.0000000   0.0000386   0.0444931  -0.0000000   0.0687091
   31   0.0011950  -0.0000000   0.0017845  -0.0002887  -0.0000000  -0.0002480
   32  -0.0000000   0.0002100  -0.0000000   0.0000000  -0.0000644  -0.0000000
   33  -0.0050228   0.0000000  -0.0111474  -0.0001308  -0.0000000  -0.0001002
   34  -0.0004510  -0.0000000   0.0003651   0.0010937   0.0000000  -0.0024084
   35  -0.0000000  -0.0000807   0.0000000  -0.0000000   0.0005737  -0.0000000
   36   0.0002511  -0.0000000  -0.0001390   0.0040130   0.0000000  -0.0117050
           31          32          33          34          35          36
    1  -0.0107683   0.0000000   0.0106794  -0.0110374   0.0000000  -0.0108962
    2  -0.0000000   0.0009101   0.0000000   0.0000000   0.0009522  -0.0000000
    3   0.0036347   0.0000000  -0.0028588  -0.0037838   0.0000000  -0.0029162
    4  -0.0272299   0.0000000  -0.0011600  -0.0277967  -0.0000000   0.0010065
    5  -0.0000000   0.0001199  -0.0000000  -0.0000000   0.0001322  -0.0000000
    6  -0.0105816  -0.0000000   0.0011749   0.0107421   0.0000000   0.0010031
    7  -0.0002367  -0.0000000   0.0012151  -0.0623936   0.0000000   0.0207986
    8   0.0000000   0.0031326   0.0000000   0.0000000  -0.0226356   0.0000000
    9   0.0031683   0.0000000   0.0004336   0.0204821  -0.0000000  -0.0382856
   10  -0.0008900   0.0000000  -0.0004001  -0.0134526   0.0000000   0.0216690
   11   0.0000000  -0.0009746  -0.0000000   0.0000000   0.0005067   0.0000000
   12   0.0002464  -0.0000000  -0.0002747   0.0117159   0.0000000  -0.0154731
   13   0.0033378   0.0000000   0.0030364   0.0030278  -0.0000000  -0.0024932
   14   0.0000000   0.0031333   0.0000000   0.0000000   0.0033675  -0.0000000
   15   0.0001532  -0.0000000  -0.0018701  -0.0000322  -0.0000000  -0.0018902
   16  -0.0002656  -0.0000000  -0.0012083  -0.0002283  -0.0000000   0.0011387
   17   0.0000000   0.0001122   0.0000000   0.0000000   0.0001440  -0.0000000
   18  -0.0003108  -0.0000000  -0.0009478   0.0002297  -0.0000000  -0.0007632
   19  -0.0141775  -0.0000000  -0.0222490  -0.0007534   0.0000000   0.0003289
   20  -0.0000000   0.0012943   0.0000000   0.0000000  -0.0010648   0.0000000
   21  -0.0114701   0.0000000  -0.0146980  -0.0003771  -0.0000000  -0.0001884
   22  -0.0625272   0.0000000  -0.0202348  -0.0003169  -0.0000000  -0.0011246
   23  -0.0000000  -0.0225031   0.0000000  -0.0000000   0.0032235  -0.0000000
   24  -0.0209612   0.0000000  -0.0384141  -0.0031319  -0.0000000   0.0003607
   25   0.0011950  -0.0000000  -0.0050228  -0.0004510  -0.0000000   0.0002511
   26  -0.0000000   0.0002100   0.0000000  -0.0000000  -0.0000807  -0.0000000
   27   0.0017845  -0.0000000  -0.0111474   0.0003651   0.0000000  -0.0001390
   28  -0.0002887   0.0000000  -0.0001308   0.0010937  -0.0000000   0.0040130
   29  -0.0000000  -0.0000644  -0.0000000   0.0000000   0.0005737   0.0000000
   30  -0.0002480  -0.0000000  -0.0001002  -0.0024084  -0.0000000  -0.0117050
   31   0.1122948  -0.0000000   0.0350334  -0.0004441   0.0000000  -0.0004489
   32  -0.0000000   0.0145179  -0.0000000  -0.0000000   0.0001116   0.0000000
   33   0.0350334  -0.0000000   0.0685588   0.0004416   0.0000000   0.0001444
   34  -0.0004441  -0.0000000   0.0004416   0.1127528  -0.0000000  -0.0342431
   35   0.0000000   0.0001116   0.0000000  -0.0000000   0.0147696   0.0000000
   36  -0.0004489   0.0000000   0.0001444  -0.0342431   0.0000000   0.0698520
 **********************************************************************
 **                                                                  **
 **                       VIBRATIONAL ANALYSIS                       **
 **                       --------------------                       **
 **                                                                  **
 **        VIBRATIONAL FREQUENCIES (CM**-1) AND NORMAL MODES         **
 **     FORCE CONSTANTS (mDYN/ANGSTROM) AND REDUCED MASSES (AMU)     **
 **                  INFRARED INTENSITIES (KM/MOL)                   **
 **                                                                  **
 **********************************************************************


 Mode:                 1                      2                      3
 Frequency:        41.77                  43.37                  89.23
 Force Cnst:      0.1030                 0.1163                 0.0968
 Red. Mass:     100.1774               104.9538                20.6440
 IR Active:          YES                    YES                    YES
 IR Intens:        0.000                  0.003                  0.178
 Raman Active:       YES                    YES                    YES
               X      Y      Z        X      Y      Z        X      Y      Z
 I          0.000 -0.039  0.000    0.000  0.604 -0.000    0.000 -0.017 -0.000
 C          0.000 -0.027  0.000   -0.000  0.070 -0.000   -0.000  0.039 -0.000
 C          0.000  0.051  0.000   -0.000 -0.075 -0.000   -0.000  0.050 -0.000
 C         -0.000 -0.119 -0.000    0.000  0.042  0.000    0.000  0.173  0.000
 C         -0.000 -0.009 -0.000    0.000  0.167  0.000    0.000  0.418  0.000
 F         -0.000 -0.005 -0.000    0.000  0.368  0.000    0.000  0.845  0.000
 C         -0.000  0.125 -0.000    0.000  0.066  0.000    0.000  0.179  0.000
 C          0.000 -0.059 -0.000   -0.000 -0.066  0.000   -0.000  0.048  0.000
 Br         0.000  0.685  0.000    0.000  0.191  0.000    0.000 -0.157  0.000
 I         -0.000 -0.423 -0.000    0.000  0.103  0.000    0.000 -0.127  0.000
 I         -0.000 -0.375  0.000   -0.000 -0.455 -0.000   -0.000 -0.002 -0.000
 I          0.000  0.416 -0.000   -0.000 -0.445  0.000   -0.000  0.031  0.000
 TransDip  -0.000  0.000 -0.000    0.000 -0.002  0.000    0.000 -0.014  0.000

 Mode:                 4                      5                      6
 Frequency:       108.41                 115.85                 124.80
 Force Cnst:      0.6459                 0.7445                 0.9842
 Red. Mass:      93.2657                94.1487               107.2482
 IR Active:          YES                    YES                    YES
 IR Intens:        0.320                  0.423                  0.175
 Raman Active:       YES                    YES                    YES
               X      Y      Z        X      Y      Z        X      Y      Z
 I         -0.140  0.000 -0.239   -0.117 -0.000  0.346    0.679 -0.000  0.010
 C          0.102 -0.000 -0.142    0.010  0.000  0.241   -0.105 -0.000  0.017
 C          0.146  0.000 -0.162    0.002  0.000  0.194   -0.133 -0.000  0.009
 C          0.127  0.000 -0.134    0.045  0.000  0.201   -0.108 -0.000 -0.014
 C          0.134 -0.000 -0.157    0.012  0.000  0.191   -0.083 -0.000 -0.006
 F          0.125 -0.000 -0.157   -0.007  0.000  0.195   -0.031 -0.000 -0.004
 C          0.144 -0.000 -0.111   -0.010 -0.000  0.180   -0.098 -0.000  0.036
 C          0.116 -0.000 -0.101    0.027  0.000  0.185   -0.136 -0.000  0.008
 Br         0.310  0.000  0.090   -0.130 -0.000  0.018    0.142  0.000  0.449
 I         -0.303  0.000  0.559    0.162 -0.000  0.165   -0.196  0.000 -0.082
 I          0.051  0.000  0.096    0.398 -0.000 -0.344   -0.165  0.000  0.013
 I          0.108 -0.000 -0.373   -0.370  0.000 -0.320   -0.339  0.000 -0.225
 TransDip  -0.016  0.000  0.008   -0.002 -0.000 -0.021    0.013  0.000 -0.003

 Mode:                 7                      8                      9
 Frequency:       128.77                 149.91                 151.44
 Force Cnst:      0.9097                 1.4880                 1.5724
 Red. Mass:      93.1133               112.3771               116.3760
 IR Active:          YES                    YES                    YES
 IR Intens:        0.064                  0.032                  0.004
 Raman Active:       YES                    YES                    YES
               X      Y      Z        X      Y      Z        X      Y      Z
 I         -0.221 -0.000 -0.109   -0.038 -0.000  0.044   -0.011 -0.000  0.581
 C         -0.097 -0.000 -0.042    0.048  0.000  0.010    0.011  0.000  0.120
 C         -0.083 -0.000 -0.064    0.006  0.000 -0.055    0.134  0.000 -0.067
 C         -0.051 -0.000 -0.080   -0.182 -0.000 -0.083   -0.001  0.000 -0.094
 C          0.001 -0.000 -0.058   -0.102  0.000  0.055   -0.038  0.000 -0.107
 F          0.102 -0.000 -0.056    0.010  0.000  0.057    0.011  0.000 -0.099
 C         -0.035 -0.000  0.017   -0.059  0.000  0.123   -0.100  0.000 -0.010
 C         -0.100 -0.000 -0.011    0.135  0.000  0.132   -0.094  0.000  0.008
 Br         0.377  0.000  0.649   -0.143 -0.000  0.059   -0.047 -0.000  0.094
 I         -0.113  0.000 -0.106   -0.531 -0.000 -0.368   -0.196 -0.000 -0.107
 I          0.079  0.000 -0.448    0.586 -0.000  0.295   -0.298 -0.000 -0.199
 I          0.040  0.000  0.291    0.085 -0.000 -0.033    0.541 -0.000 -0.305
 TransDip   0.008  0.000 -0.001   -0.004 -0.000 -0.004   -0.002 -0.000  0.001

 Mode:                10                     11                     12
 Frequency:       193.44                 195.28                 279.84
 Force Cnst:      1.4114                 0.2994                 0.8992
 Red. Mass:      64.0186                13.3255                19.4891
 IR Active:          YES                    YES                    YES
 IR Intens:        0.112                  0.414                  0.480
 Raman Active:       YES                    YES                    YES
               X      Y      Z        X      Y      Z        X      Y      Z
 I         -0.028  0.000  0.259   -0.000 -0.032  0.000    0.013  0.000 -0.012
 C          0.072 -0.000 -0.094    0.000  0.454 -0.000   -0.041 -0.000  0.022
 C          0.034 -0.000 -0.074    0.000  0.414 -0.000    0.026 -0.000 -0.098
 C          0.122 -0.000 -0.115    0.000  0.337 -0.000    0.117  0.000 -0.138
 C          0.189 -0.000 -0.168    0.000  0.243 -0.000    0.237  0.000  0.045
 F          0.135  0.000 -0.178    0.000 -0.279 -0.000    0.891 -0.000  0.060
 C          0.288 -0.000 -0.245    0.000  0.399 -0.000    0.108  0.000  0.204
 C          0.103 -0.000 -0.178    0.000  0.454 -0.000    0.029 -0.000  0.152
 Br         0.572  0.000 -0.399    0.000 -0.041 -0.000   -0.118 -0.000 -0.029
 I         -0.164  0.000 -0.055   -0.000 -0.033 -0.000   -0.055  0.000  0.012
 I         -0.043  0.000  0.014   -0.000 -0.048  0.000   -0.037 -0.000 -0.039
 I         -0.218  0.000  0.139   -0.000 -0.036  0.000   -0.026  0.000  0.031
 TransDip  -0.008  0.000  0.007   -0.000 -0.021  0.000   -0.022  0.000 -0.002

 Mode:                13                     14                     15
 Frequency:       320.86                 326.23                 353.38
 Force Cnst:      0.7396                 1.0825                 0.9135
 Red. Mass:      12.1936                17.2633                12.4166
 IR Active:          YES                    YES                    YES
 IR Intens:        0.121                  0.167                  1.056
 Raman Active:       YES                    YES                    YES
               X      Y      Z        X      Y      Z        X      Y      Z
 I          0.000 -0.003  0.000   -0.006  0.000 -0.073   -0.000 -0.020 -0.000
 C         -0.000  0.063 -0.000    0.061 -0.000  0.212    0.000  0.601  0.000
 C          0.000  0.525 -0.000    0.010  0.000  0.303    0.000  0.190  0.000
 C          0.000  0.502 -0.000   -0.025  0.000  0.352   -0.000 -0.412  0.000
 C          0.000 -0.015 -0.000    0.029  0.000  0.484   -0.000 -0.442  0.000
 F          0.000  0.009 -0.000   -0.071 -0.000  0.551    0.000  0.220  0.000
 C         -0.000 -0.517 -0.000    0.136 -0.000  0.271   -0.000 -0.343  0.000
 C         -0.000 -0.445 -0.000    0.088 -0.000  0.240    0.000  0.266  0.000
 Br        -0.000  0.029  0.000    0.098  0.000 -0.082    0.000  0.010 -0.000
 I         -0.000 -0.022 -0.000   -0.052 -0.000 -0.046   -0.000  0.010 -0.000
 I          0.000  0.016  0.000   -0.051  0.000 -0.046   -0.000 -0.009 -0.000
 I          0.000 -0.021  0.000    0.029 -0.000 -0.043   -0.000 -0.007  0.000
 TransDip   0.000 -0.011  0.000    0.003  0.000 -0.013   -0.000 -0.033  0.000

 Mode:                16                     17                     18
 Frequency:       480.53                 553.86                 558.03
 Force Cnst:      1.8337                 2.1770                 2.2101
 Red. Mass:      13.4784                12.0448                12.0462
 IR Active:          YES                    YES                    YES
 IR Intens:       10.665                  0.031                  0.678
 Raman Active:       YES                    YES                    YES
               X      Y      Z        X      Y      Z        X      Y      Z
 I         -0.020  0.000 -0.004    0.000  0.007 -0.000    0.000  0.006  0.000
 C          0.552 -0.000  0.039   -0.000 -0.456  0.000   -0.000 -0.482 -0.000
 C          0.500  0.000  0.137    0.000  0.716  0.000   -0.000  0.009 -0.000
 C          0.289  0.000  0.130   -0.000 -0.430  0.000    0.000  0.290 -0.000
 C          0.166  0.000 -0.063   -0.000 -0.113 -0.000    0.000 -0.161  0.000
 F         -0.084 -0.000 -0.088    0.000  0.042 -0.000   -0.000  0.050  0.000
 C          0.189  0.000 -0.107   -0.000  0.279 -0.000    0.000 -0.377  0.000
 C          0.450 -0.000 -0.111   -0.000 -0.025 -0.000    0.000  0.716  0.000
 Br        -0.082 -0.000  0.058    0.000 -0.011 -0.000   -0.000  0.007  0.000
 I         -0.033 -0.000 -0.024    0.000  0.006 -0.000   -0.000 -0.007 -0.000
 I         -0.042  0.000 -0.009    0.000  0.002  0.000   -0.000 -0.011 -0.000
 I         -0.045  0.000  0.011    0.000 -0.011 -0.000   -0.000  0.001  0.000
 TransDip   0.104  0.000  0.011   -0.000 -0.006 -0.000    0.000 -0.026  0.000

 Mode:                19                     20                     21
 Frequency:       610.74                 619.68                 671.85
 Force Cnst:      2.8141                 3.0273                 3.2203
 Red. Mass:      12.8052                13.3803                12.1088
 IR Active:          YES                    YES                    YES
 IR Intens:       13.642                 33.959                  1.286
 Raman Active:       YES                    YES                    YES
               X      Y      Z        X      Y      Z        X      Y      Z
 I          0.008 -0.000 -0.011   -0.002  0.000 -0.033   -0.000 -0.001 -0.000
 C         -0.241  0.000  0.186   -0.007 -0.000  0.576    0.000  0.009  0.000
 C         -0.003  0.000 -0.222    0.092 -0.000  0.431   -0.000  0.070  0.000
 C          0.400 -0.000 -0.195    0.068  0.000  0.319   -0.000 -0.416 -0.000
 C          0.445 -0.000 -0.070   -0.144  0.000 -0.205    0.000  0.764 -0.000
 F         -0.281  0.000 -0.133    0.117 -0.000 -0.371   -0.000 -0.120 -0.000
 C          0.256  0.000  0.331   -0.258  0.000  0.063   -0.000 -0.458  0.000
 C         -0.114  0.000  0.413   -0.234  0.000  0.156    0.000  0.119  0.000
 Br        -0.022 -0.000 -0.011    0.037 -0.000 -0.030    0.000  0.008 -0.000
 I         -0.017  0.000 -0.003   -0.006 -0.000 -0.013    0.000  0.005  0.000
 I         -0.003 -0.000 -0.012    0.005 -0.000  0.003   -0.000  0.000 -0.000
 I         -0.002 -0.000  0.011    0.007  0.000 -0.009   -0.000  0.001 -0.000
 TransDip   0.099 -0.000  0.065   -0.055  0.000  0.178   -0.000  0.036  0.000

 Mode:                22                     23                     24
 Frequency:       749.31                 863.82                1044.03
 Force Cnst:      4.0610                 5.6490                 7.8399
 Red. Mass:      12.2761                12.8491                12.2077
 IR Active:          YES                    YES                    YES
 IR Intens:        0.328                 16.480                  4.170
 Raman Active:       YES                    YES                    YES
               X      Y      Z        X      Y      Z        X      Y      Z
 I         -0.002 -0.000  0.004    0.000 -0.000  0.005   -0.000  0.000 -0.005
 C         -0.180  0.000 -0.107    0.003  0.000 -0.380    0.006 -0.000  0.448
 C         -0.327  0.000  0.294   -0.480  0.000  0.268   -0.045 -0.000  0.024
 C          0.383 -0.000  0.321   -0.143 -0.000  0.201   -0.525  0.000 -0.225
 C          0.264 -0.000  0.010   -0.004 -0.000  0.069    0.050  0.000  0.213
 F          0.029  0.000  0.037    0.004  0.000 -0.340   -0.004 -0.000 -0.142
 C          0.323 -0.000 -0.330    0.137 -0.000  0.211    0.591 -0.000 -0.220
 C         -0.284  0.000 -0.379    0.483 -0.000  0.275    0.013  0.000 -0.070
 Br        -0.044  0.000  0.026   -0.003  0.000  0.000   -0.024 -0.000  0.015
 I         -0.017  0.000 -0.009    0.002  0.000  0.000    0.007 -0.000  0.004
 I          0.013 -0.000  0.007   -0.010  0.000 -0.008   -0.002  0.000 -0.001
 I          0.012  0.000 -0.006    0.010 -0.000 -0.008    0.002  0.000 -0.002
 TransDip   0.011 -0.000 -0.015    0.012 -0.000  0.129    0.012  0.000 -0.064

 Mode:                25                     26                     27
 Frequency:      1159.32                1231.30                1294.53
 Force Cnst:      9.8244                10.7200                11.8736
 Red. Mass:      12.4065                12.0011                12.0256
 IR Active:          YES                    YES                    YES
 IR Intens:        4.620                  7.518                 80.896
 Raman Active:       YES                    YES                    YES
               X      Y      Z        X      Y      Z        X      Y      Z
 I          0.000 -0.000  0.005   -0.001  0.000 -0.000    0.003 -0.000 -0.000
 C         -0.019  0.000 -0.428    0.554 -0.000  0.011   -0.411  0.000  0.056
 C          0.482 -0.000 -0.029   -0.280  0.000 -0.338    0.179 -0.000 -0.407
 C         -0.181 -0.000  0.256   -0.174  0.000  0.278    0.100 -0.000  0.442
 C         -0.011  0.000  0.346    0.347 -0.000  0.026   -0.255  0.000  0.055
 F          0.005 -0.000 -0.238    0.005  0.000 -0.011    0.046  0.000 -0.021
 C          0.185 -0.000  0.242   -0.169  0.000 -0.266    0.109 -0.000 -0.435
 C         -0.465  0.000 -0.016   -0.277 -0.000  0.308    0.250  0.000  0.301
 Br         0.001 -0.000 -0.004   -0.000  0.000 -0.001   -0.005  0.000  0.007
 I         -0.000  0.000 -0.002   -0.000 -0.000  0.000   -0.001  0.000 -0.002
 I          0.005 -0.000  0.000    0.000  0.000  0.000   -0.001 -0.000 -0.002
 I         -0.005  0.000  0.001    0.000 -0.000 -0.000   -0.001  0.000  0.002
 TransDip  -0.004  0.000 -0.069   -0.087 -0.000  0.013    0.287  0.000  0.021

 Mode:                28                     29                     30
 Frequency:      1359.96                1520.99                1527.32
 Force Cnst:     13.4588                16.4159                16.5012
 Red. Mass:      12.3511                12.0438                12.0062
 IR Active:          YES                    YES                    YES
 IR Intens:      218.028                 12.351                  3.918
 Raman Active:       YES                    YES                    YES
               X      Y      Z        X      Y      Z        X      Y      Z
 I         -0.000  0.000  0.000   -0.000  0.000  0.001    0.001 -0.000  0.000
 C          0.035 -0.000  0.257    0.084  0.000  0.132   -0.362  0.000  0.029
 C         -0.189  0.000 -0.334   -0.120  0.000 -0.358    0.196 -0.000  0.046
 C          0.242  0.000  0.043   -0.136 -0.000  0.407   -0.389 -0.000  0.194
 C         -0.011  0.000  0.617   -0.132  0.000 -0.461    0.654 -0.000 -0.083
 F         -0.000 -0.000 -0.222    0.003 -0.000  0.078   -0.025  0.000  0.013
 C         -0.258  0.000  0.169    0.283  0.000  0.477   -0.325 -0.000  0.004
 C          0.156 -0.000 -0.419    0.020 -0.000 -0.325    0.238  0.000 -0.204
 Br         0.009 -0.000 -0.003   -0.003  0.000 -0.001    0.001  0.000 -0.000
 I         -0.003 -0.000 -0.000    0.002 -0.000 -0.000    0.000  0.000 -0.001
 I         -0.000  0.000  0.002   -0.001  0.000 -0.000    0.001 -0.000  0.001
 I          0.001  0.000  0.001    0.001 -0.000  0.000    0.001 -0.000 -0.001
 TransDip  -0.064  0.000  0.469    0.001  0.000 -0.113    0.062 -0.000 -0.014

 STANDARD THERMODYNAMIC QUANTITIES AT   298.15 K  AND     1.00 ATM

   This Molecule has  0 Imaginary Frequencies
   Zero point vibrational energy:       24.114 kcal/mol

   Atom    1 Element I  Has Mass  126.90440
   Atom    2 Element C  Has Mass   12.00000
   Atom    3 Element C  Has Mass   12.00000
   Atom    4 Element C  Has Mass   12.00000
   Atom    5 Element C  Has Mass   12.00000
   Atom    6 Element F  Has Mass   18.99840
   Atom    7 Element C  Has Mass   12.00000
   Atom    8 Element C  Has Mass   12.00000
   Atom    9 Element Br Has Mass   78.91830
   Atom   10 Element I  Has Mass  126.90440
   Atom   11 Element I  Has Mass  126.90440
   Atom   12 Element I  Has Mass  126.90440
   Molecular Mass:   677.534300 amu
   Principal axes and moments of inertia in amu*Bohr^2:
                             1           2           3
    Eigenvalues --    10134.28715 15499.42508 25633.71223
          X               0.95135    -0.30811     0.00000
          Y              -0.00000     0.00000     1.00000
          Z               0.30811     0.95135     0.00000
   Rotational Symmetry Number is   1
   The Molecule is an Asymmetric Top
   Translational Enthalpy:        0.889 kcal/mol
   Rotational Enthalpy:           0.889 kcal/mol
   Vibrational Enthalpy:         30.733 kcal/mol
   gas constant (RT):             0.592 kcal/mol
   Translational Entropy:        45.421  cal/mol.K
   Rotational Entropy:           36.641  cal/mol.K
   Vibrational Entropy:          44.983  cal/mol.K

   Total Enthalpy:               33.103 kcal/mol
   Total Entropy:               127.045  cal/mol.K

 ======================================================================

 STANDARD THERMODYNAMIC QUANTITIES FOR ANHARMONIC VIBRATION -- TOSH

   Zero point vibrational energy: ************ kcal/mol

   Vibrational Enthalpy:       Infinity kcal/mol
   Vibrational Entropy:             NaN  cal/mol.K

   Total Enthalpy:             Infinity kcal/mol
   Total Entropy:                   NaN  cal/mol.K

 ======================================================================

 STANDARD THERMODYNAMIC QUANTITIES FOR ANHARMONIC VIBRATION -- VPT2

   Zero point vibrational energy: ************ kcal/mol

   Vibrational Enthalpy:       Infinity kcal/mol
   Vibrational Entropy:             NaN  cal/mol.K

   Total Enthalpy:             Infinity kcal/mol
   Total Entropy:                   NaN  cal/mol.K

 ======================================================================

Archival summary:
1\1\february\FREQ\ProcedureUnspecified\BasisUnspecified\4r116\taweetha\FriDec1313:00:372019FriDec1313:00:372019\0\\#,FREQ,ProcedureUnspecified,BasisUnspecified,\\0,1\I\C,1,2.13833\C,2,1.41111,1,119.648\C,3,1.40108,2,119.5,1,-180,0\C,4,1.39137,3,119.282,2,-0,0\F,5,1.33788,4,118.52,3,-180,0\C,5,1.39009,4,122.292,3,-0,0\C,7,1.40364,5,118.886,4,-0,0\Br,4,1.89851,3,124.193,2,-180,0\I,7,2.12942,5,116.122,4,-180,0\I,3,2.13704,2,121.941,1,-0,0\I,8,2.1401,7,119.04,5,-180,0\\\@

 Total job time:  1290.32s(wall), 7394.07s(cpu) 
 Fri Dec 13 13:00:37 2019

        *************************************************************
        *                                                           *
        *  Thank you very much for using Q-Chem.  Have a nice day.  *
        *                                                           *
        *************************************************************
