# Supplementary material for: Geometric and energetic data from quantum chemical calculations of halobenzenes and xylenes
Source: Data Brief. 2020 Mar 5;30:105386. doi: 10.1016/j.dib.2020.105386 (PMC7114895; doi:10.1016/j.dib.2020.105386)
Supplement: Supplementary file 1 [file mmc1.zip › halobenzene/B3LYP/FClBrBrBrBr.out]

                  Welcome to Q-Chem
     A Quantum Leap Into The Future Of Chemistry


 Q-Chem 5.2 (devel), Q-Chem, Inc., Pleasanton, CA (2019)

 Yihan Shao,  Zhengting Gan,  E. Epifanovsky,  A. T. B. Gilbert,  M. Wormit,  
 J. Kussmann,  A. W. Lange,  A. Behn,  Jia Deng,  Xintian Feng,  D. Ghosh,  
 M. Goldey,  P. R. Horn,  L. D. Jacobson,  I. Kaliman,  T. Kus,  A. Landau,  
 Jie Liu,  E. I. Proynov,  R. M. Richard,  R. P. Steele,  E. J. Sundstrom,  
 H. L. Woodcock III,  P. M. Zimmerman,  D. Zuev,  B. Albrecht,  E. Alguire,  
 S. A. Baeppler,  D. Barton,  Z. Benda,  Y. A. Bernard,  E. J. Berquist,  
 K. B. Bravaya,  H. Burton,  D. Casanova,  Chun-Min Chang,  Yunqing Chen,  
 A. Chien,  K. D. Closser,  M. P. Coons,  S. Coriani,  S. Dasgupta,  
 A. L. Dempwolff,  M. Diedenhofen,  Hainam Do,  R. G. Edgar,  Po-Tung Fang,  
 S. Faraji,  S. Fatehi,  Qingguo Feng,  K. D. Fenk,  J. Fosso-Tande,  
 J. Gayvert,  Qinghui Ge,  A. Ghysels,  G. Gidofalvi,  J. Gomes,  
 J. Gonthier,  A. Gunina,  D. Hait,  M. W. D. Hanson-Heine,  
 P. H. P. Harbach,  A. W. Hauser,  M. F. Herbst,  J. E. Herr,  
 E. G. Hohenstein,  Z. C. Holden,  Kerwin Hui,  B. C. Huynh,  T.-C. Jagau,  
 Hyunjun Ji,  B. Kaduk,  K. Khistyaev,  Jaehoon Kim,  P. Klunzinger,  K. Koh,  
 D. Kosenkov,  L. Koulias,  T. Kowalczyk,  C. M. Krauter,  A. Kunitsa,  
 Ka Un Lao,  A. Laurent,  K. V. Lawler,  Joonho Lee,  D. Lefrancois,  
 S. Lehtola,  D. S. Levine,  Yi-Pei Li,  You-Sheng Lin,  Fenglai Liu,  
 E. Livshits,  A. Luenser,  P. Manohar,  E. Mansoor,  S. F. Manzer,  
 Shan-Ping Mao,  Yuezhi Mao,  N. Mardirossian,  A. V. Marenich,  
 T. Markovich,  L. A. Martinez-Martinez,  S. A. Maurer,  N. J. Mayhall,  
 S. C. McKenzie,  J.-M. Mewes,  P. Morgante,  A. F. Morrison,  
 J. W. Mullinax,  K. Nanda,  T. S. Nguyen-Beck,  R. Olivares-Amaya,  
 J. A. Parkhill,  Zheng Pei,  T. M. Perrine,  F. Plasser,  P. Pokhilko,  
 S. Prager,  A. Prociuk,  E. Ramos,  D. R. Rehn,  F. Rob,  M. Scheurer,  
 M. Schneider,  N. Sergueev,  S. M. Sharada,  S. Sharma,  D. W. Small,  
 T. Stauch,  T. Stein,  Yu-Chuan Su,  A. J. W. Thom,  A. Tkatchenko,  
 T. Tsuchimochi,  N. M. Tubman,  L. Vogt,  M. L. Vidal,  O. Vydrov,  
 M. A. Watson,  J. Wenzel,  M. de Wergifosse,  T. A. Wesolowski,  A. White,  
 J. Witte,  A. Yamada,  Jun Yang,  K. Yao,  S. Yeganeh,  S. R. Yost,  
 Zhi-Qiang You,  A. Zech,  Igor Ying Zhang,  Xing Zhang,  Yan Zhao,  
 Ying Zhu,  B. R. Brooks,  G. K. L. Chan,  C. J. Cramer,  M. S. Gordon,  
 W. J. Hehre,  A. Klamt,  M. W. Schmidt,  C. D. Sherrill,  D. G. Truhlar,  
 A. Aspuru-Guzik,  R. Baer,  A. T. Bell,  N. A. Besley,  Jeng-Da Chai,  
 A. E. DePrince, III,  R. A. DiStasio Jr.,  A. Dreuw,  B. D. Dunietz,  
 T. R. Furlani,  Chao-Ping Hsu,  Yousung Jung,  Jing Kong,  D. S. Lambrecht,  
 WanZhen Liang,  C. Ochsenfeld,  V. A. Rassolov,  L. V. Slipchenko,  
 J. E. Subotnik,  T. Van Voorhis,  J. M. Herbert,  A. I. Krylov,  
 P. M. W. Gill,  M. Head-Gordon

 Contributors to earlier versions of Q-Chem not listed above: 
 R. D. Adamson,  B. Austin,  J. Baker,  G. J. O. Beran,  K. Brandhorst,  
 S. T. Brown,  E. F. C. Byrd,  A. K. Chakraborty,  C.-L. Cheng,  
 Siu Hung Chien,  D. M. Chipman,  D. L. Crittenden,  H. Dachsel,  
 R. J. Doerksen,  A. D. Dutoi,  L. Fusti-Molnar,  W. A. Goddard III,  
 A. Golubeva-Zadorozhnaya,  S. R. Gwaltney,  G. Hawkins,  A. Heyden,  
 S. Hirata,  G. Kedziora,  F. J. Keil,  C. Kelley,  Jihan Kim,  R. A. King,  
 R. Z. Khaliullin,  P. P. Korambath,  W. Kurlancheek,  A. M. Lee,  M. S. Lee,  
 S. V. Levchenko,  Ching Yeh Lin,  D. Liotard,  R. C. Lochan,  I. Lotan,  
 P. E. Maslen,  N. Nair,  D. P. O'Neill,  D. Neuhauser,  E. Neuscamman,  
 C. M. Oana,  R. Olson,  B. Peters,  R. Peverati,  P. A. Pieniazek,  
 Y. M. Rhee,  J. Ritchie,  M. A. Rohrdanz,  E. Rosta,  N. J. Russ,  
 H. F. Schaefer III,  N. E. Schultz,  N. Shenvi,  A. C. Simmonett,  A. Sodt,  
 D. Stuck,  K. S. Thanthiriwatte,  V. Vanovschi,  Tao Wang,  A. Warshel,  
 C. F. Williams,  Q. Wu,  X. Xu,  W. Zhang

 Please cite Q-Chem as follows:
 Y. Shao et al., Mol. Phys. 113, 184-215 (2015)
 DOI: 10.1080/00268976.2014.952696

 Q-Chem 5.2.1 for Intel X86 EM64T Linux

 Parts of Q-Chem use Armadillo 8.300.2 (Tropical Shenanigans).
 http://arma.sourceforge.net/

 Q-Chem begins on Mon Dec  2 13:02:01 2019  

Host: 
0

     Scratch files written to /scratch/taweetham/qchem4047//
NAlpha2: 202
NElect   202
Mult     1

Checking the input file for inconsistencies... 	...done.

--------------------------------------------------------------
User input:
--------------------------------------------------------------
$MOLECULE
0 1
C   
C	1	CC
C	2	CC	1	120.0		
C	3	CC	2	120.0	1	0.0
C	4	CC	3	120.0	2	0.0	
C	5 	CC	4	120.0	3	0.0
F	1	CF	2	120.0	3	180.0
Cl	2	CCl	3	120.0	4	180.0
Br	3	CBr	4	120.0	5	180.0
Br	4	CBr	5	120.0	6	180.0
Br	5	CBr	6	120.0	1	180.0
Br	6	CBr	1	120.0	2	180.0

CC=1.39483
CH=1.08673
CF=1.33960
CCl=1.72090
CBr=1.89068
CI=2.07886
$END

$REM
   JOB_TYPE	OPTIMIZATION
   BASIS	6-311++G**
   METHOD	B3LYP
   MEM_TOTAL	64000
   SYM_IGNORE	TRUE
$END

--------------------------------------------------------------
 ----------------------------------------------------------------
             Standard Nuclear Orientation (Angstroms)
    I     Atom           X                Y                Z
 ----------------------------------------------------------------
    1      C       0.0000000000     0.0000000000     0.0000000000
    2      C       0.0000000000     0.0000000000     1.3948300000
    3      C       1.2079582140     0.0000000000     2.0922450000
    4      C       2.4159164279     0.0000000000     1.3948300000
    5      C       2.4159164279     0.0000000000    -0.0000000000
    6      C       1.2079582140     0.0000000000    -0.6974150000
    7      F      -1.1601276309    -0.0000000000    -0.6698000000
    8      Cl     -1.4903431174    -0.0000000000     2.2552800000
    9      Br      1.2079582140    -0.0000000000     3.9829250000
   10      Br      4.0532933383    -0.0000000000     2.3401700000
   11      Br      4.0532933383    -0.0000000000    -0.9453400000
   12      Br      1.2079582140    -0.0000000000    -2.5880950000
 ----------------------------------------------------------------
 Nuclear Repulsion Energy =        2536.21515181 hartrees
 There are      101 alpha and      101 beta electrons
 Requested basis set is 6-311++G(d,p)
 There are 131 shells and 376 basis functions

 Total QAlloc Memory Limit  64000 MB
 Mega-Array Size       188 MB
 MEM_STATIC part       192 MB
 A cutoff of  1.0D-11 yielded   5699 shell pairs
 There are     52606 function pairs (     57891 Cartesian)
 Smallest overlap matrix eigenvalue = 3.31E-07

 Q-Chem warning in module stvman/mkSTV.C, line 318:

 Overlap eigenvalue is smaller than square root of threshold
 Use THRESH >= 12 to get rid of this warning

 Linear dependence detected in AO basis
 Tighter screening thresholds may be required for diffuse basis sets
 Use S2THRESH > 14 and THRESH = 14 in case of SCF convergence issues
 Number of orthogonalized atomic orbitals = 374
 Maximum deviation from orthogonality = 1.610E-10

 Scale SEOQF with 1.000000e-01/1.000000e-01/1.000000e-01

 Standard Electronic Orientation quadrupole field applied
 Nucleus-field energy     =    -0.0000000742 hartrees
 Guess from superposition of atomic densities
 Warning:  Energy on first SCF cycle will be non-variational
 SAD guess density has 202.000000 electrons

 -----------------------------------------------------------------------
  General SCF calculation program by
  Eric Jon Sundstrom, Paul Horn, Yuezhi Mao, Dmitri Zuev, Alec White,
  David Stuck, Shaama M.S., Shane Yost, Joonho Lee, David Small,
  Daniel Levine, Susi Lehtola, Hugh Burton, Evgeny Epifanovsky,
  Bang C. Huynh
 -----------------------------------------------------------------------
 Exchange:     0.2000 Hartree-Fock + 0.0800 Slater + 0.7200 B88
 Correlation:  0.1900 VWN1RPA + 0.8100 LYP
 Using SG-1 standard quadrature grid
 using 6 threads for integral computing
 -------------------------------------------------------
 OpenMP Integral computing Module                
 Release: version 2.0, May 2017, Q-Chem Inc. Pleasanton 
 -------------------------------------------------------
 A restricted SCF calculation will be
 performed using DIIS
 SCF converges when DIIS error is below 1.0e-08
 ---------------------------------------
  Cycle       Energy         DIIS error
 ---------------------------------------
    1  -11087.8203563318      3.09e-02  
    2  -11085.2778068214      2.27e-03  
    3  -11085.2429967946      2.62e-03  
    4  -11085.3080528714      8.65e-04  
    5  -11085.3216116442      2.21e-04  
    6  -11085.3222501274      8.06e-05  
    7  -11085.3223376423      2.15e-05  
    8  -11085.3223443387      9.72e-06  
    9  -11085.3223457755      1.86e-06  
   10  -11085.3223458116      5.05e-07  
   11  -11085.3223458136      2.45e-07  
   12  -11085.3223458148      8.40e-08  
   13  -11085.3223458155      3.25e-08  
   14  -11085.3223458154      4.19e-09  Convergence criterion met
 ---------------------------------------
 SCF time:   CPU 264.09s  wall 48.00s 
 SCF   energy in the final basis set =   -11085.3223458154
 Total energy in the final basis set =   -11085.3223458154

 --------------------------------------------------------------

                    Orbital Energies (a.u.)
 --------------------------------------------------------------

 Alpha MOs
 -- Occupied --
********-482.8596-482.8588-482.8573-101.5869 -62.5134 -62.5125 -62.5117
-62.5103 -56.3342 -56.3333 -56.3325 -56.3310 -56.3300 -56.3296 -56.3291
-56.3287 -56.3283 -56.3279 -56.3269 -56.3265 -24.7332 -10.3180 -10.2867
-10.2822 -10.2820 -10.2802 -10.2801  -9.5018  -8.7223  -8.7215  -8.7207
 -8.7193  -7.2668  -7.2566  -7.2556  -6.5547  -6.5538  -6.5530  -6.5516
 -6.5406  -6.5399  -6.5397  -6.5392  -6.5388  -6.5381  -6.5378  -6.5366
 -2.6655  -2.6646  -2.6637  -2.6622  -2.6616  -2.6609  -2.6608  -2.6602
 -2.6600  -2.6592  -2.6587  -2.6578  -2.6497  -2.6496  -2.6489  -2.6488
 -2.6482  -2.6481  -2.6468  -2.6466  -1.2754  -0.9600  -0.9120  -0.8765
 -0.8447  -0.8210  -0.8142  -0.7577  -0.7447  -0.6534  -0.6451  -0.5779
 -0.5750  -0.5195  -0.5111  -0.4735  -0.4587  -0.4564  -0.4539  -0.4268
 -0.4054  -0.4041  -0.3749  -0.3567  -0.3473  -0.3424  -0.3316  -0.3245
 -0.3177  -0.3078  -0.2804  -0.2718  -0.2699
 -- Virtual --
 -0.0900  -0.0702  -0.0621  -0.0386  -0.0217  -0.0068  -0.0049   0.0132
  0.0199   0.0262   0.0373   0.0385   0.0470   0.0535   0.0582   0.0611
  0.0655   0.0665   0.0701   0.0752   0.0820   0.0826   0.0884   0.0911
  0.0977   0.1032   0.1080   0.1118   0.1197   0.1299   0.1315   0.1416
  0.1454   0.1526   0.1541   0.1643   0.1712   0.1796   0.1829   0.1893
  0.2050   0.2054   0.2117   0.2187   0.2217   0.2282   0.2377   0.2422
  0.2480   0.2528   0.2567   0.2702   0.2735   0.2833   0.2907   0.3266
  0.3575   0.3610   0.3694   0.3767   0.3894   0.3968   0.4041   0.4126
  0.4209   0.4215   0.4257   0.4297   0.4367   0.4372   0.4567   0.4755
  0.4839   0.4891   0.4941   0.4991   0.5039   0.5102   0.5112   0.5132
  0.5331   0.5360   0.5360   0.5502   0.5568   0.5643   0.5669   0.5750
  0.5821   0.5996   0.5998   0.6196   0.6202   0.6623   0.6710   0.6734
  0.6839   0.7128   0.7160   0.7186   0.7325   0.7461   0.7603   0.7878
  0.7927   0.8007   0.8032   0.8154   0.8266   0.8343   0.8380   0.8481
  0.8705   0.8816   0.9133   0.9285   0.9347   0.9450   0.9462   0.9890
  1.0022   1.0258   1.0388   1.0816   1.1011   1.1068   1.1252   1.1628
  1.1880   1.1956   1.2259   1.2364   1.2382   1.2715   1.3284   1.3969
  1.4130   1.4132   1.4410   1.4678   1.5158   1.5450   1.5793   1.6127
  1.7182   1.7303   1.7408   1.7527   1.8109   1.8138   1.8382   1.8445
  1.8908   1.9746   1.9951   2.0161   2.0229   2.0385   2.0491   2.0692
  2.0808   2.0927   2.1460   2.1576   2.1851   2.1890   2.2321   2.2532
  2.2568   2.2644   2.2860   2.3043   2.3238   2.3669   2.3977   2.4316
  2.4744   2.5695   2.5741   2.7056   2.7190   2.8173   2.8311   2.8813
  2.9849   2.9911   3.0381   3.0709   3.0962   3.1652   3.1921   3.3986
  3.4278   3.6561   3.7499   3.7565   3.8280   3.8736   3.9554   3.9714
  3.9894   3.9917   3.9948   4.0108   4.0342   4.0529   4.0618   4.0740
  4.0750   4.0753   4.0855   4.1291   4.1735   4.2364   4.2562   4.3042
  4.3490   4.3865   4.4239   4.4775   4.8296   4.8315   6.2991   6.4302
  6.6209   6.7218   6.7677   6.8030   6.8466   7.5273   7.5403   7.5512
  7.5806   7.6371   7.6497   7.6716   7.6727   7.6812   7.7366   7.7875
  7.8270   9.7732  23.2160  23.7778  23.7788  23.9383  23.9483  24.0345
 25.8184  26.1822  26.6621  47.9108  48.0180  48.0499  48.0839  66.7708
215.7663 289.7227 289.7360 289.7477 289.7782 289.8333 289.8472 289.8715
289.8732 289.8992 289.9605 290.0084 290.04881020.70491020.84011020.8799
********
 --------------------------------------------------------------

          Ground-State Mulliken Net Atomic Charges

     Atom                 Charge (a.u.)
  ----------------------------------------
      1 C                    -1.041331
      2 C                     0.701285
      3 C                     0.176568
      4 C                    -0.099076
      5 C                     0.071697
      6 C                     0.499760
      7 F                    -0.104403
      8 Cl                    0.460265
      9 Br                   -0.153559
     10 Br                   -0.207281
     11 Br                   -0.176633
     12 Br                   -0.127292
  ----------------------------------------
  Sum of atomic charges =     0.000000

 -----------------------------------------------------------------
                    Cartesian Multipole Moments
 -----------------------------------------------------------------
    Charge (ESU x 10^10)
                -0.0000
    Dipole Moment (Debye)
         X       0.7850      Y      -0.0000      Z       0.2510
       Tot       0.8241
    Quadrupole Moments (Debye-Ang)
        XX    -122.1929     XY      -0.0000     YY    -124.8992
        XZ      -1.0266     YZ      -0.0000     ZZ    -119.8039
    Octopole Moments (Debye-Ang^2)
       XXX    -597.3049    XXY       0.0000    XYY    -211.5716
       YYY      -0.0000    XXZ     -95.2044    XYZ      -0.0000
       YYZ    -100.6459    XZZ    -196.5946    YZZ      -0.0000
       ZZZ    -288.2750
    Hexadecapole Moments (Debye-Ang^3)
      XXXX   -4500.3720   XXXY       0.0000   XXYY    -832.0856
      XYYY      -0.0000   YYYY    -146.1660   XXXZ    -367.9624
      XXYZ      -0.0000   XYYZ    -125.6152   YYYZ      -0.0000
      XXZZ   -1384.4598   XYZZ      -0.0000   YYZZ    -704.2011
      XZZZ    -355.9918   YZZZ      -0.0000   ZZZZ   -3732.7125
 -----------------------------------------------------------------
 Calculating analytic gradient of the SCF energy
 Gradient of SCF Energy
            1           2           3           4           5           6
    1  -0.0034966   0.0028187  -0.0032801  -0.0036795  -0.0028764   0.0022924
    2   0.0000000  -0.0000000  -0.0000000   0.0000000   0.0000000  -0.0000000
    3   0.0008477   0.0006434  -0.0016570  -0.0020803   0.0002946   0.0044254
            7           8           9          10          11          12
    1  -0.0048229   0.0102353   0.0023516  -0.0043801  -0.0034596   0.0082971
    2  -0.0000000   0.0000000   0.0000000   0.0000000  -0.0000000  -0.0000000
    3  -0.0041108   0.0024030  -0.0040035  -0.0025664   0.0024940   0.0033100
 Max gradient component =       1.024E-02
 RMS gradient           =       3.257E-03
 Gradient time:  CPU 89.35 s  wall 15.00 s
 Geometry Optimization Parameters
   NAtoms,    NIC,     NZ,  NCons,   NDum,   NFix, NCnnct, MaxDiis
       12      78      12       0       0       0       0       0


** GEOMETRY OPTIMIZATION IN DELOCALIZED INTERNAL COORDINATES **
   Searching for a Minimum

   Optimization Cycle:   1

                       Coordinates (Angstroms)
     ATOM                X               Y               Z
      1  C         0.0000000000    0.0000000000    0.0000000000
      2  C         0.0000000000    0.0000000000    1.3948300000
      3  C         1.2079582140    0.0000000000    2.0922450000
      4  C         2.4159164279    0.0000000000    1.3948300000
      5  C         2.4159164279    0.0000000000    0.0000000000
      6  C         1.2079582140    0.0000000000   -0.6974150000
      7  F        -1.1601276309    0.0000000000   -0.6698000000
      8  Cl       -1.4903431174    0.0000000000    2.2552800000
      9  Br        1.2079582140    0.0000000000    3.9829250000
     10  Br        4.0532933383    0.0000000000    2.3401700000
     11  Br        4.0532933383    0.0000000000   -0.9453400000
     12  Br        1.2079582140    0.0000000000   -2.5880950000
   Point Group: c1    Number of degrees of freedom:    30


   Energy is -11085.322345815


 Attempting to generate delocalized internal coordinates
 Initial Hessian constructed with Jon Baker's OPTIMIZE code

 21 Hessian modes will be used to form the next step
  Hessian Eigenvalues:
     0.201019    0.201019    0.201019    0.201019    0.250000    0.250000
     0.250000    0.250000    0.250000    0.250000    0.250000    0.250000
     0.250000    0.334879    0.426727    0.426727    0.464882    0.464882
     0.464882    0.464882    0.572947

 Minimum search - taking simple RFO step
 Searching for Lamda that Minimizes Along All modes
 Value Taken    Lamda =  -0.00526223
 Step Taken.  Stepsize is  0.136262

                             Maximum     Tolerance    Cnvgd?
         Gradient           0.022619      0.000300      NO
         Displacement       0.073515      0.001200      NO
         Energy change     *********      0.000001      NO


 New Cartesian Coordinates Obtained by Inverse Iteration

 Displacement from previous Coordinates is:  0.330891
 ----------------------------------------------------------------
             Standard Nuclear Orientation (Angstroms)
    I     Atom           X                Y                Z
 ----------------------------------------------------------------
    1      C       0.0298304499     0.0000000000     0.0123575958
    2      C       0.0054789888     0.0000000000     1.4004932409
    3      C       1.2174522264     0.0000000000     2.1079396323
    4      C       2.4379718419     0.0000000000     1.4046020459
    5      C       2.4409628899     0.0000000000    -0.0048741000
    6      C       1.2202335664     0.0000000000    -0.7014494912
    7      F      -1.1286180655     0.0000000000    -0.6489116718
    8      Cl     -1.5424439861     0.0000000000     2.1793375648
    9      Br      1.1799486139     0.0000000000     4.0085170775
   10      Br      4.0845517721     0.0000000000     2.3600374421
   11      Br      4.0839533994     0.0000000000    -0.9622348562
   12      Br      1.0904599430     0.0000000000    -2.5961844801
 ----------------------------------------------------------------
 Nuclear Repulsion Energy =        2514.08051106 hartrees
 There are      101 alpha and      101 beta electrons
 Applying Cartesian multipole field
    Component          Value
    ---------          -----
     (2,0,0)        1.00000E-11
     (0,2,0)        2.00000E-11
     (0,0,2)       -3.00000E-11
 Nucleus-field energy     =    -0.0000000747 hartrees
 Requested basis set is 6-311++G(d,p)
 There are 131 shells and 376 basis functions
 A cutoff of  1.0D-11 yielded   5675 shell pairs
 There are     52427 function pairs (     57676 Cartesian)
 Smallest overlap matrix eigenvalue = 3.37E-07

 Q-Chem warning in module stvman/mkSTV.C, line 318:

 Overlap eigenvalue is smaller than square root of threshold
 Use THRESH >= 12 to get rid of this warning

 Linear dependence detected in AO basis
 Tighter screening thresholds may be required for diffuse basis sets
 Use S2THRESH > 14 and THRESH = 14 in case of SCF convergence issues
 Number of orthogonalized atomic orbitals = 374
 Maximum deviation from orthogonality = 1.032E-10
 Guess MOs from SCF MO coefficient file

 -----------------------------------------------------------------------
  General SCF calculation program by
  Eric Jon Sundstrom, Paul Horn, Yuezhi Mao, Dmitri Zuev, Alec White,
  David Stuck, Shaama M.S., Shane Yost, Joonho Lee, David Small,
  Daniel Levine, Susi Lehtola, Hugh Burton, Evgeny Epifanovsky,
  Bang C. Huynh
 -----------------------------------------------------------------------
 Exchange:     0.2000 Hartree-Fock + 0.0800 Slater + 0.7200 B88
 Correlation:  0.1900 VWN1RPA + 0.8100 LYP
 Using SG-1 standard quadrature grid
 using 6 threads for integral computing
 -------------------------------------------------------
 OpenMP Integral computing Module                
 Release: version 2.0, May 2017, Q-Chem Inc. Pleasanton 
 -------------------------------------------------------
 A restricted SCF calculation will be
 performed using DIIS
 SCF converges when DIIS error is below 1.0e-08
 ---------------------------------------
  Cycle       Energy         DIIS error
 ---------------------------------------
    1  -11085.3196093251      6.27e-04  
    2  -11085.3240618788      1.58e-04  
    3  -11085.3231052954      2.81e-04  
    4  -11085.3244570813      4.19e-05  
    5  -11085.3244830908      1.12e-05  
    6  -11085.3244846187      3.08e-06  
    7  -11085.3244847595      9.12e-07  
    8  -11085.3244847703      3.56e-07  
    9  -11085.3244847722      1.71e-07  
   10  -11085.3244847723      4.12e-08  
   11  -11085.3244847734      1.46e-08  
   12  -11085.3244847736      4.81e-09  Convergence criterion met
 ---------------------------------------
 SCF time:   CPU 227.74s  wall 41.00s 
 SCF   energy in the final basis set =   -11085.3244847736
 Total energy in the final basis set =   -11085.3244847736

 --------------------------------------------------------------

                    Orbital Energies (a.u.)
 --------------------------------------------------------------

 Alpha MOs
 -- Occupied --
********-482.8605-482.8601-482.8584-101.5876 -62.5142 -62.5133 -62.5129
-62.5112 -56.3351 -56.3341 -56.3337 -56.3320 -56.3308 -56.3305 -56.3299
-56.3295 -56.3295 -56.3291 -56.3278 -56.3274 -24.7318 -10.3152 -10.2872
-10.2868 -10.2861 -10.2846 -10.2811  -9.5021  -8.7230  -8.7221  -8.7217
 -8.7200  -7.2673  -7.2569  -7.2560  -6.5555  -6.5545  -6.5541  -6.5524
 -6.5413  -6.5405  -6.5404  -6.5402  -6.5394  -6.5391  -6.5384  -6.5374
 -2.6662  -2.6652  -2.6647  -2.6630  -2.6623  -2.6616  -2.6614  -2.6612
 -2.6606  -2.6603  -2.6595  -2.6586  -2.6503  -2.6503  -2.6495  -2.6494
 -2.6492  -2.6490  -2.6475  -2.6473  -1.2778  -0.9554  -0.9080  -0.8736
 -0.8440  -0.8188  -0.8147  -0.7564  -0.7452  -0.6520  -0.6468  -0.5761
 -0.5727  -0.5209  -0.5095  -0.4722  -0.4582  -0.4562  -0.4503  -0.4264
 -0.4050  -0.4014  -0.3734  -0.3546  -0.3445  -0.3430  -0.3294  -0.3253
 -0.3174  -0.3114  -0.2851  -0.2719  -0.2702
 -- Virtual --
 -0.0922  -0.0726  -0.0625  -0.0413  -0.0234  -0.0117  -0.0063   0.0098
  0.0195   0.0256   0.0374   0.0382   0.0473   0.0534   0.0580   0.0592
  0.0656   0.0664   0.0686   0.0748   0.0791   0.0822   0.0897   0.0912
  0.0950   0.1027   0.1075   0.1108   0.1175   0.1291   0.1309   0.1408
  0.1441   0.1521   0.1552   0.1629   0.1700   0.1786   0.1816   0.1864
  0.2022   0.2083   0.2121   0.2144   0.2235   0.2242   0.2361   0.2416
  0.2464   0.2519   0.2570   0.2702   0.2746   0.2819   0.2875   0.3237
  0.3559   0.3659   0.3677   0.3797   0.3933   0.3973   0.4044   0.4134
  0.4167   0.4221   0.4264   0.4303   0.4342   0.4370   0.4578   0.4747
  0.4850   0.4863   0.4910   0.4971   0.5058   0.5103   0.5152   0.5211
  0.5328   0.5338   0.5399   0.5445   0.5558   0.5595   0.5640   0.5730
  0.5819   0.5915   0.5987   0.6205   0.6251   0.6499   0.6684   0.6690
  0.6746   0.7088   0.7138   0.7195   0.7289   0.7390   0.7552   0.7875
  0.7941   0.7987   0.8038   0.8135   0.8189   0.8350   0.8380   0.8457
  0.8660   0.8769   0.9064   0.9241   0.9335   0.9417   0.9493   0.9834
  0.9992   1.0179   1.0445   1.0693   1.0994   1.1052   1.1216   1.1636
  1.1898   1.1958   1.2239   1.2302   1.2315   1.2637   1.3241   1.3899
  1.4116   1.4134   1.4386   1.4758   1.5094   1.5481   1.5707   1.6077
  1.7137   1.7267   1.7344   1.7441   1.8052   1.8080   1.8336   1.8395
  1.8862   1.9726   1.9919   2.0120   2.0152   2.0354   2.0423   2.0675
  2.0757   2.0937   2.1333   2.1468   2.1782   2.1903   2.2271   2.2427
  2.2553   2.2575   2.2770   2.2898   2.3279   2.3530   2.3877   2.4265
  2.4616   2.5673   2.5692   2.7018   2.7180   2.8137   2.8299   2.8720
  2.9785   2.9895   3.0315   3.0560   3.0944   3.1618   3.1794   3.3870
  3.4239   3.6397   3.7509   3.7545   3.8193   3.8763   3.9608   3.9744
  3.9881   3.9897   3.9919   4.0227   4.0326   4.0500   4.0594   4.0678
  4.0721   4.0730   4.0873   4.1249   4.1756   4.2298   4.2479   4.2993
  4.3443   4.3812   4.4237   4.4791   4.8140   4.8367   6.2984   6.4325
  6.6184   6.7296   6.7661   6.7947   6.8343   7.5258   7.5384   7.5503
  7.5804   7.6297   7.6401   7.6642   7.6666   7.6853   7.7367   7.7820
  7.8175   9.7702  23.2193  23.7576  23.7695  23.9158  23.9246  24.0183
 25.8163  26.1637  26.6563  47.9092  48.0168  48.0423  48.0733  66.7697
215.7635 289.7204 289.7334 289.7465 289.7776 289.8266 289.8420 289.8612
289.8655 289.9037 289.9565 290.0012 290.03911020.70361020.83901020.8703
********
 --------------------------------------------------------------

          Ground-State Mulliken Net Atomic Charges

     Atom                 Charge (a.u.)
  ----------------------------------------
      1 C                    -1.164461
      2 C                     0.708581
      3 C                     0.223766
      4 C                    -0.128301
      5 C                     0.112917
      6 C                     0.492771
      7 F                    -0.083287
      8 Cl                    0.464065
      9 Br                   -0.144907
     10 Br                   -0.200621
     11 Br                   -0.166670
     12 Br                   -0.113852
  ----------------------------------------
  Sum of atomic charges =     0.000000

 -----------------------------------------------------------------
                    Cartesian Multipole Moments
 -----------------------------------------------------------------
    Charge (ESU x 10^10)
                -0.0000
    Dipole Moment (Debye)
         X       0.7233      Y       0.0000      Z       0.2088
       Tot       0.7528
    Quadrupole Moments (Debye-Ang)
        XX    -122.0806     XY       0.0000     YY    -125.0677
        XZ      -0.7017     YZ       0.0000     ZZ    -119.9026
    Octopole Moments (Debye-Ang^2)
       XXX    -593.0220    XXY       0.0000    XYY    -210.4854
       YYY      -0.0000    XXZ     -94.3822    XYZ      -0.0000
       YYZ    -100.5852    XZZ    -196.7999    YZZ      -0.0000
       ZZZ    -288.2840
    Hexadecapole Moments (Debye-Ang^3)
      XXXX   -4526.9580   XXXY       0.0000   XXYY    -839.5064
      XYYY       0.0000   YYYY    -146.5308   XXXZ    -382.8892
      XXYZ      -0.0000   XYYZ    -131.0610   YYYZ       0.0000
      XXZZ   -1398.3185   XYZZ       0.0000   YYZZ    -708.0369
      XZZZ    -364.5853   YZZZ       0.0000   ZZZZ   -3750.5742
 -----------------------------------------------------------------
 Calculating analytic gradient of the SCF energy
 Gradient of SCF Energy
            1           2           3           4           5           6
    1   0.0003628  -0.0020842  -0.0013276   0.0019038   0.0013190  -0.0048145
    2   0.0000000   0.0000000  -0.0000000   0.0000000  -0.0000000   0.0000000
    3   0.0012058  -0.0038279   0.0011961   0.0010975  -0.0015931   0.0014599
            7           8           9          10          11          12
    1   0.0008024   0.0001995   0.0005893   0.0015933   0.0029267  -0.0014704
    2  -0.0000000  -0.0000000  -0.0000000  -0.0000000  -0.0000000   0.0000000
    3  -0.0000149  -0.0011503   0.0016959   0.0004655   0.0006456  -0.0011802
 Max gradient component =       4.815E-03
 RMS gradient           =       1.479E-03
 Gradient time:  CPU 88.22 s  wall 14.81 s
 Geometry Optimization Parameters
   NAtoms,    NIC,     NZ,  NCons,   NDum,   NFix, NCnnct, MaxDiis
       12      78      12       0       0       0       0       0

 Cartesian Hessian Update
 Hessian updated using BFGS update


** GEOMETRY OPTIMIZATION IN DELOCALIZED INTERNAL COORDINATES **
   Searching for a Minimum

   Optimization Cycle:   2

                       Coordinates (Angstroms)
     ATOM                X               Y               Z
      1  C         0.0298304499    0.0000000000    0.0123575958
      2  C         0.0054789888    0.0000000000    1.4004932409
      3  C         1.2174522264    0.0000000000    2.1079396323
      4  C         2.4379718419    0.0000000000    1.4046020459
      5  C         2.4409628899    0.0000000000   -0.0048741000
      6  C         1.2202335664    0.0000000000   -0.7014494912
      7  F        -1.1286180655    0.0000000000   -0.6489116718
      8  Cl       -1.5424439861    0.0000000000    2.1793375648
      9  Br        1.1799486139    0.0000000000    4.0085170775
     10  Br        4.0845517721    0.0000000000    2.3600374421
     11  Br        4.0839533994    0.0000000000   -0.9622348562
     12  Br        1.0904599430    0.0000000000   -2.5961844801
   Point Group: c1    Number of degrees of freedom:    30


   Energy is -11085.324484774

 Hessian updated using BFGS update

 10 Hessian modes will be used to form the next step
  Hessian Eigenvalues:
     0.200798    0.204939    0.225707    0.284336    0.332399    0.426549
     0.442616    0.463286    0.515201    0.574867

 Minimum search - taking simple RFO step
 Searching for Lamda that Minimizes Along All modes
 Value Taken    Lamda =  -0.00030786
 Step Taken.  Stepsize is  0.029215

                             Maximum     Tolerance    Cnvgd?
         Gradient           0.006508      0.000300      NO
         Displacement       0.017431      0.001200      NO
         Energy change     -0.002139      0.000001      NO


 New Cartesian Coordinates Obtained by Inverse Iteration

 Displacement from previous Coordinates is:  0.063813
 ----------------------------------------------------------------
             Standard Nuclear Orientation (Angstroms)
    I     Atom           X                Y                Z
 ----------------------------------------------------------------
    1      C       0.0311838343     0.0000000000     0.0124692756
    2      C       0.0072462089     0.0000000000     1.4033266598
    3      C       1.2184266939     0.0000000000     2.1069448005
    4      C       2.4362804160     0.0000000000     1.4040797674
    5      C       2.4390494301     0.0000000000    -0.0034828460
    6      C       1.2239874546     0.0000000000    -0.7012473466
    7      F      -1.1284758753     0.0000000000    -0.6473719244
    8      Cl     -1.5385009074     0.0000000000     2.1894979826
    9      Br      1.1742587405     0.0000000000     4.0039776023
   10      Br      4.0777286561     0.0000000000     2.3621002412
   11      Br      4.0677209672     0.0000000000    -0.9761755075
   12      Br      1.1108760211     0.0000000000    -2.5944887048
 ----------------------------------------------------------------
 Nuclear Repulsion Energy =        2517.60157196 hartrees
 There are      101 alpha and      101 beta electrons
 Applying Cartesian multipole field
    Component          Value
    ---------          -----
     (2,0,0)        1.00000E-11
     (0,2,0)        2.00000E-11
     (0,0,2)       -3.00000E-11
 Nucleus-field energy     =    -0.0000000749 hartrees
 Requested basis set is 6-311++G(d,p)
 There are 131 shells and 376 basis functions
 A cutoff of  1.0D-11 yielded   5675 shell pairs
 There are     52402 function pairs (     57646 Cartesian)
 Smallest overlap matrix eigenvalue = 3.34E-07

 Q-Chem warning in module stvman/mkSTV.C, line 318:

 Overlap eigenvalue is smaller than square root of threshold
 Use THRESH >= 12 to get rid of this warning

 Linear dependence detected in AO basis
 Tighter screening thresholds may be required for diffuse basis sets
 Use S2THRESH > 14 and THRESH = 14 in case of SCF convergence issues
 Number of orthogonalized atomic orbitals = 374
 Maximum deviation from orthogonality = 1.299E-10
 Guess MOs from SCF MO coefficient file

 -----------------------------------------------------------------------
  General SCF calculation program by
  Eric Jon Sundstrom, Paul Horn, Yuezhi Mao, Dmitri Zuev, Alec White,
  David Stuck, Shaama M.S., Shane Yost, Joonho Lee, David Small,
  Daniel Levine, Susi Lehtola, Hugh Burton, Evgeny Epifanovsky,
  Bang C. Huynh
 -----------------------------------------------------------------------
 Exchange:     0.2000 Hartree-Fock + 0.0800 Slater + 0.7200 B88
 Correlation:  0.1900 VWN1RPA + 0.8100 LYP
 Using SG-1 standard quadrature grid
 using 6 threads for integral computing
 -------------------------------------------------------
 OpenMP Integral computing Module                
 Release: version 2.0, May 2017, Q-Chem Inc. Pleasanton 
 -------------------------------------------------------
 A restricted SCF calculation will be
 performed using DIIS
 SCF converges when DIIS error is below 1.0e-08
 ---------------------------------------
  Cycle       Energy         DIIS error
 ---------------------------------------
    1  -11085.3244837104      1.11e-04  
    2  -11085.3246025846      3.73e-05  
    3  -11085.3245541952      6.31e-05  
    4  -11085.3246264978      7.88e-06  
    5  -11085.3246275256      2.40e-06  
    6  -11085.3246276051      6.80e-07  
    7  -11085.3246276127      2.67e-07  
    8  -11085.3246276137      9.21e-08  
    9  -11085.3246276142      3.27e-08  
   10  -11085.3246276146      7.44e-09  Convergence criterion met
 ---------------------------------------
 SCF time:   CPU 192.11s  wall 35.00s 
 SCF   energy in the final basis set =   -11085.3246276146
 Total energy in the final basis set =   -11085.3246276146

 --------------------------------------------------------------

                    Orbital Energies (a.u.)
 --------------------------------------------------------------

 Alpha MOs
 -- Occupied --
********-482.8603-482.8599-482.8583-101.5875 -62.5143 -62.5131 -62.5128
-62.5111 -56.3351 -56.3339 -56.3335 -56.3319 -56.3308 -56.3305 -56.3297
-56.3294 -56.3293 -56.3290 -56.3277 -56.3273 -24.7317 -10.3156 -10.2870
-10.2859 -10.2854 -10.2840 -10.2805  -9.5020  -8.7231  -8.7220  -8.7216
 -8.7200  -7.2671  -7.2568  -7.2559  -6.5556  -6.5544  -6.5539  -6.5523
 -6.5414  -6.5404  -6.5404  -6.5401  -6.5393  -6.5390  -6.5384  -6.5374
 -2.6663  -2.6651  -2.6646  -2.6630  -2.6624  -2.6617  -2.6613  -2.6611
 -2.6605  -2.6601  -2.6594  -2.6586  -2.6504  -2.6503  -2.6494  -2.6493
 -2.6491  -2.6489  -2.6474  -2.6473  -1.2774  -0.9560  -0.9084  -0.8742
 -0.8441  -0.8195  -0.8150  -0.7561  -0.7455  -0.6523  -0.6463  -0.5760
 -0.5733  -0.5206  -0.5096  -0.4723  -0.4585  -0.4564  -0.4509  -0.4266
 -0.4049  -0.4019  -0.3736  -0.3549  -0.3445  -0.3429  -0.3302  -0.3255
 -0.3174  -0.3104  -0.2850  -0.2716  -0.2702
 -- Virtual --
 -0.0915  -0.0719  -0.0625  -0.0407  -0.0227  -0.0106  -0.0061   0.0101
  0.0195   0.0256   0.0374   0.0383   0.0474   0.0534   0.0580   0.0591
  0.0657   0.0666   0.0687   0.0749   0.0794   0.0822   0.0897   0.0913
  0.0956   0.1028   0.1076   0.1110   0.1179   0.1293   0.1309   0.1409
  0.1443   0.1523   0.1553   0.1632   0.1704   0.1784   0.1819   0.1866
  0.2029   0.2077   0.2118   0.2149   0.2233   0.2247   0.2364   0.2418
  0.2465   0.2521   0.2572   0.2702   0.2741   0.2820   0.2879   0.3237
  0.3561   0.3654   0.3678   0.3793   0.3928   0.3972   0.4045   0.4132
  0.4174   0.4230   0.4262   0.4307   0.4346   0.4371   0.4578   0.4752
  0.4849   0.4879   0.4910   0.4972   0.5054   0.5103   0.5146   0.5202
  0.5331   0.5334   0.5396   0.5450   0.5553   0.5600   0.5642   0.5734
  0.5831   0.5933   0.5992   0.6208   0.6246   0.6506   0.6692   0.6697
  0.6767   0.7100   0.7143   0.7198   0.7296   0.7397   0.7558   0.7877
  0.7941   0.7990   0.8039   0.8152   0.8197   0.8349   0.8381   0.8467
  0.8663   0.8779   0.9066   0.9246   0.9337   0.9420   0.9503   0.9850
  1.0001   1.0188   1.0432   1.0716   1.1001   1.1057   1.1218   1.1641
  1.1904   1.1960   1.2238   1.2323   1.2327   1.2632   1.3248   1.3904
  1.4122   1.4135   1.4389   1.4758   1.5108   1.5480   1.5729   1.6089
  1.7136   1.7281   1.7366   1.7446   1.8065   1.8090   1.8353   1.8395
  1.8875   1.9730   1.9925   2.0126   2.0151   2.0366   2.0438   2.0682
  2.0779   2.0913   2.1352   2.1481   2.1791   2.1909   2.2284   2.2444
  2.2577   2.2580   2.2778   2.2930   2.3283   2.3542   2.3911   2.4258
  2.4625   2.5678   2.5692   2.7021   2.7183   2.8141   2.8304   2.8739
  2.9810   2.9903   3.0328   3.0592   3.0951   3.1625   3.1809   3.3896
  3.4245   3.6425   3.7510   3.7547   3.8230   3.8757   3.9606   3.9742
  3.9891   3.9895   3.9918   4.0220   4.0332   4.0506   4.0632   4.0681
  4.0718   4.0728   4.0866   4.1260   4.1778   4.2310   4.2493   4.3006
  4.3451   4.3825   4.4233   4.4791   4.8162   4.8360   6.2985   6.4326
  6.6194   6.7292   6.7660   6.7976   6.8362   7.5260   7.5387   7.5502
  7.5807   7.6307   7.6403   7.6658   7.6678   7.6850   7.7374   7.7838
  7.8186   9.7697  23.2193  23.7646  23.7692  23.9220  23.9295  24.0187
 25.8164  26.1659  26.6573  47.9102  48.0166  48.0449  48.0748  66.7696
215.7629 289.7207 289.7338 289.7465 289.7780 289.8282 289.8408 289.8634
289.8665 289.9040 289.9579 290.0029 290.04031020.70481020.83871020.8736
********
 --------------------------------------------------------------

          Ground-State Mulliken Net Atomic Charges

     Atom                 Charge (a.u.)
  ----------------------------------------
      1 C                    -1.164506
      2 C                     0.715462
      3 C                     0.212422
      4 C                    -0.120295
      5 C                     0.116224
      6 C                     0.494148
      7 F                    -0.085002
      8 Cl                    0.462721
      9 Br                   -0.146599
     10 Br                   -0.200092
     11 Br                   -0.168347
     12 Br                   -0.116137
  ----------------------------------------
  Sum of atomic charges =     0.000000

 -----------------------------------------------------------------
                    Cartesian Multipole Moments
 -----------------------------------------------------------------
    Charge (ESU x 10^10)
                -0.0000
    Dipole Moment (Debye)
         X       0.7289      Y       0.0000      Z       0.1938
       Tot       0.7542
    Quadrupole Moments (Debye-Ang)
        XX    -122.2133     XY       0.0000     YY    -125.0327
        XZ      -0.8462     YZ      -0.0000     ZZ    -119.7877
    Octopole Moments (Debye-Ang^2)
       XXX    -593.9112    XXY       0.0000    XYY    -210.3075
       YYY       0.0000    XXZ     -94.6726    XYZ      -0.0000
       YYZ    -100.4503    XZZ    -196.2951    YZZ      -0.0000
       ZZZ    -288.0610
    Hexadecapole Moments (Debye-Ang^3)
      XXXX   -4518.4166   XXXY      -0.0000   XXYY    -836.2380
      XYYY       0.0000   YYYY    -146.4493   XXXZ    -376.9230
      XXYZ       0.0000   XYYZ    -128.6037   YYYZ      -0.0000
      XXZZ   -1393.7700   XYZZ      -0.0000   YYZZ    -708.2518
      XZZZ    -360.2380   YZZZ      -0.0000   ZZZZ   -3752.3328
 -----------------------------------------------------------------
 Calculating analytic gradient of the SCF energy
 Gradient of SCF Energy
            1           2           3           4           5           6
    1   0.0003938  -0.0003985  -0.0005609   0.0006580   0.0000272  -0.0002199
    2   0.0000000  -0.0000000  -0.0000000   0.0000000  -0.0000000   0.0000000
    3   0.0001026  -0.0004253   0.0004185   0.0006960  -0.0013904   0.0006284
            7           8           9          10          11          12
    1   0.0002418  -0.0000454  -0.0001820   0.0000323  -0.0002831   0.0003365
    2   0.0000000  -0.0000000   0.0000000  -0.0000000   0.0000000  -0.0000000
    3   0.0001392   0.0000121  -0.0000462   0.0005265  -0.0004171  -0.0002442
 Max gradient component =       1.390E-03
 RMS gradient           =       3.768E-04
 Gradient time:  CPU 88.29 s  wall 14.82 s
 Geometry Optimization Parameters
   NAtoms,    NIC,     NZ,  NCons,   NDum,   NFix, NCnnct, MaxDiis
       12      78      12       0       0       0       0       0

 Cartesian Hessian Update
 Hessian updated using BFGS update


** GEOMETRY OPTIMIZATION IN DELOCALIZED INTERNAL COORDINATES **
   Searching for a Minimum

   Optimization Cycle:   3

                       Coordinates (Angstroms)
     ATOM                X               Y               Z
      1  C         0.0311838343    0.0000000000    0.0124692756
      2  C         0.0072462089    0.0000000000    1.4033266598
      3  C         1.2184266939    0.0000000000    2.1069448005
      4  C         2.4362804160    0.0000000000    1.4040797674
      5  C         2.4390494301    0.0000000000   -0.0034828460
      6  C         1.2239874546    0.0000000000   -0.7012473466
      7  F        -1.1284758753    0.0000000000   -0.6473719244
      8  Cl       -1.5385009074    0.0000000000    2.1894979826
      9  Br        1.1742587405    0.0000000000    4.0039776023
     10  Br        4.0777286561    0.0000000000    2.3621002412
     11  Br        4.0677209672    0.0000000000   -0.9761755075
     12  Br        1.1108760211    0.0000000000   -2.5944887048
   Point Group: c1    Number of degrees of freedom:    30


   Energy is -11085.324627615

 Hessian updated using BFGS update

 13 Hessian modes will be used to form the next step
  Hessian Eigenvalues:
     0.197458    0.200991    0.201660    0.232313    0.247889    0.331555
     0.336893    0.401425    0.427587    0.462073    0.464716    0.527520
     0.572450

 Minimum search - taking simple RFO step
 Searching for Lamda that Minimizes Along All modes
 Value Taken    Lamda =  -0.00002264
 Step Taken.  Stepsize is  0.008200

                             Maximum     Tolerance    Cnvgd?
         Gradient           0.001600      0.000300      NO
         Displacement       0.004910      0.001200      NO
         Energy change     -0.000143      0.000001      NO


 New Cartesian Coordinates Obtained by Inverse Iteration

 Displacement from previous Coordinates is:  0.019860
 ----------------------------------------------------------------
             Standard Nuclear Orientation (Angstroms)
    I     Atom           X                Y                Z
 ----------------------------------------------------------------
    1      C       0.0303821850     0.0000000000     0.0118027587
    2      C       0.0073427906     0.0000000000     1.4033334276
    3      C       1.2184793628     0.0000000000     2.1064415057
    4      C       2.4346906689     0.0000000000     1.4031773243
    5      C       2.4380917664     0.0000000000    -0.0024764371
    6      C       1.2238125852     0.0000000000    -0.7019347426
    7      F      -1.1295199287     0.0000000000    -0.6481965423
    8      Cl     -1.5379686937     0.0000000000     2.1902693454
    9      Br      1.1763126287     0.0000000000     4.0033630848
   10      Br      4.0776171789     0.0000000000     2.3567241686
   11      Br      4.0704361805     0.0000000000    -0.9684824987
   12      Br      1.1101049156     0.0000000000    -2.5943913943
 ----------------------------------------------------------------
 Nuclear Repulsion Energy =        2518.46220747 hartrees
 There are      101 alpha and      101 beta electrons
 Applying Cartesian multipole field
    Component          Value
    ---------          -----
     (2,0,0)        1.00000E-11
     (0,2,0)        2.00000E-11
     (0,0,2)       -3.00000E-11
 Nucleus-field energy     =    -0.0000000747 hartrees
 Requested basis set is 6-311++G(d,p)
 There are 131 shells and 376 basis functions
 A cutoff of  1.0D-11 yielded   5679 shell pairs
 There are     52453 function pairs (     57707 Cartesian)
 Smallest overlap matrix eigenvalue = 3.33E-07

 Q-Chem warning in module stvman/mkSTV.C, line 318:

 Overlap eigenvalue is smaller than square root of threshold
 Use THRESH >= 12 to get rid of this warning

 Linear dependence detected in AO basis
 Tighter screening thresholds may be required for diffuse basis sets
 Use S2THRESH > 14 and THRESH = 14 in case of SCF convergence issues
 Number of orthogonalized atomic orbitals = 374
 Maximum deviation from orthogonality = 1.382E-10
 Guess MOs from SCF MO coefficient file

 -----------------------------------------------------------------------
  General SCF calculation program by
  Eric Jon Sundstrom, Paul Horn, Yuezhi Mao, Dmitri Zuev, Alec White,
  David Stuck, Shaama M.S., Shane Yost, Joonho Lee, David Small,
  Daniel Levine, Susi Lehtola, Hugh Burton, Evgeny Epifanovsky,
  Bang C. Huynh
 -----------------------------------------------------------------------
 Exchange:     0.2000 Hartree-Fock + 0.0800 Slater + 0.7200 B88
 Correlation:  0.1900 VWN1RPA + 0.8100 LYP
 Using SG-1 standard quadrature grid
 using 6 threads for integral computing
 -------------------------------------------------------
 OpenMP Integral computing Module                
 Release: version 2.0, May 2017, Q-Chem Inc. Pleasanton 
 -------------------------------------------------------
 A restricted SCF calculation will be
 performed using DIIS
 SCF converges when DIIS error is below 1.0e-08
 ---------------------------------------
  Cycle       Energy         DIIS error
 ---------------------------------------
    1  -11085.3246176531      4.27e-05  
    2  -11085.3246325087      1.18e-05  
    3  -11085.3246264631      2.16e-05  
    4  -11085.3246348736      2.25e-06  
    5  -11085.3246349552      7.30e-07  
    6  -11085.3246349609      2.64e-07  
    7  -11085.3246349624      8.41e-08  
    8  -11085.3246349625      2.99e-08  
    9  -11085.3246349624      7.47e-09  Convergence criterion met
 ---------------------------------------
 SCF time:   CPU 172.66s  wall 31.00s 
 SCF   energy in the final basis set =   -11085.3246349624
 Total energy in the final basis set =   -11085.3246349624

 --------------------------------------------------------------

                    Orbital Energies (a.u.)
 --------------------------------------------------------------

 Alpha MOs
 -- Occupied --
********-482.8603-482.8598-482.8582-101.5875 -62.5143 -62.5131 -62.5127
-62.5110 -56.3351 -56.3339 -56.3334 -56.3318 -56.3309 -56.3306 -56.3297
-56.3293 -56.3293 -56.3289 -56.3276 -56.3272 -24.7317 -10.3157 -10.2870
-10.2856 -10.2852 -10.2836 -10.2806  -9.5020  -8.7231  -8.7220  -8.7216
 -8.7199  -7.2671  -7.2568  -7.2559  -6.5556  -6.5544  -6.5539  -6.5522
 -6.5414  -6.5405  -6.5404  -6.5400  -6.5393  -6.5389  -6.5383  -6.5373
 -2.6663  -2.6651  -2.6645  -2.6629  -2.6625  -2.6617  -2.6613  -2.6610
 -2.6605  -2.6601  -2.6593  -2.6585  -2.6504  -2.6504  -2.6494  -2.6493
 -2.6490  -2.6489  -2.6473  -2.6472  -1.2773  -0.9562  -0.9085  -0.8744
 -0.8443  -0.8194  -0.8150  -0.7562  -0.7455  -0.6524  -0.6463  -0.5761
 -0.5734  -0.5205  -0.5097  -0.4723  -0.4585  -0.4566  -0.4511  -0.4266
 -0.4049  -0.4019  -0.3736  -0.3549  -0.3447  -0.3430  -0.3299  -0.3254
 -0.3174  -0.3107  -0.2847  -0.2717  -0.2702
 -- Virtual --
 -0.0914  -0.0719  -0.0623  -0.0406  -0.0227  -0.0102  -0.0061   0.0102
  0.0195   0.0257   0.0374   0.0383   0.0475   0.0534   0.0581   0.0592
  0.0658   0.0666   0.0687   0.0749   0.0797   0.0822   0.0897   0.0913
  0.0955   0.1028   0.1076   0.1110   0.1180   0.1293   0.1310   0.1409
  0.1443   0.1523   0.1551   0.1631   0.1705   0.1785   0.1819   0.1868
  0.2029   0.2078   0.2117   0.2152   0.2236   0.2246   0.2364   0.2418
  0.2466   0.2521   0.2572   0.2703   0.2741   0.2820   0.2880   0.3238
  0.3561   0.3654   0.3679   0.3793   0.3928   0.3972   0.4047   0.4132
  0.4175   0.4228   0.4261   0.4306   0.4346   0.4371   0.4578   0.4754
  0.4848   0.4879   0.4916   0.4973   0.5055   0.5103   0.5151   0.5192
  0.5332   0.5337   0.5393   0.5453   0.5554   0.5601   0.5642   0.5735
  0.5830   0.5935   0.5993   0.6208   0.6244   0.6514   0.6692   0.6697
  0.6766   0.7101   0.7146   0.7201   0.7297   0.7402   0.7561   0.7878
  0.7941   0.7989   0.8038   0.8152   0.8202   0.8348   0.8381   0.8467
  0.8666   0.8780   0.9067   0.9246   0.9338   0.9424   0.9503   0.9852
  1.0004   1.0191   1.0434   1.0715   1.1002   1.1058   1.1219   1.1647
  1.1902   1.1958   1.2238   1.2328   1.2329   1.2634   1.3251   1.3907
  1.4125   1.4135   1.4390   1.4757   1.5111   1.5479   1.5730   1.6093
  1.7140   1.7282   1.7367   1.7453   1.8068   1.8092   1.8355   1.8398
  1.8877   1.9731   1.9925   2.0129   2.0153   2.0368   2.0441   2.0683
  2.0777   2.0919   2.1355   2.1488   2.1797   2.1910   2.2284   2.2449
  2.2577   2.2580   2.2787   2.2934   2.3282   2.3549   2.3910   2.4266
  2.4628   2.5679   2.5693   2.7022   2.7184   2.8143   2.8305   2.8743
  2.9813   2.9907   3.0332   3.0601   3.0950   3.1626   3.1815   3.3900
  3.4249   3.6432   3.7509   3.7548   3.8230   3.8761   3.9603   3.9741
  3.9889   3.9896   3.9921   4.0218   4.0333   4.0507   4.0628   4.0684
  4.0720   4.0729   4.0866   4.1262   4.1776   4.2315   4.2497   4.3010
  4.3453   4.3823   4.4237   4.4791   4.8170   4.8357   6.2985   6.4325
  6.6196   6.7288   6.7665   6.7973   6.8370   7.5261   7.5387   7.5503
  7.5807   7.6310   7.6408   7.6661   7.6678   7.6852   7.7377   7.7839
  7.8192   9.7697  23.2191  23.7654  23.7704  23.9231  23.9316  24.0187
 25.8164  26.1660  26.6572  47.9103  48.0171  48.0445  48.0755  66.7696
215.7629 289.7208 289.7338 289.7466 289.7781 289.8283 289.8415 289.8635
289.8668 289.9041 289.9581 290.0032 290.04091020.70501020.83921020.8731
********
 --------------------------------------------------------------

          Ground-State Mulliken Net Atomic Charges

     Atom                 Charge (a.u.)
  ----------------------------------------
      1 C                    -1.164846
      2 C                     0.717627
      3 C                     0.212535
      4 C                    -0.121218
      5 C                     0.114364
      6 C                     0.495946
      7 F                    -0.085132
      8 Cl                    0.462712
      9 Br                   -0.146551
     10 Br                   -0.201006
     11 Br                   -0.168772
     12 Br                   -0.115657
  ----------------------------------------
  Sum of atomic charges =     0.000000

 -----------------------------------------------------------------
                    Cartesian Multipole Moments
 -----------------------------------------------------------------
    Charge (ESU x 10^10)
                -0.0000
    Dipole Moment (Debye)
         X       0.7309      Y      -0.0000      Z       0.1936
       Tot       0.7561
    Quadrupole Moments (Debye-Ang)
        XX    -122.1836     XY      -0.0000     YY    -125.0247
        XZ      -0.8261     YZ      -0.0000     ZZ    -119.8239
    Octopole Moments (Debye-Ang^2)
       XXX    -593.7141    XXY      -0.0000    XYY    -210.3378
       YYY      -0.0000    XXZ     -94.6314    XYZ      -0.0000
       YYZ    -100.4703    XZZ    -196.5503    YZZ      -0.0000
       ZZZ    -288.2009
    Hexadecapole Moments (Debye-Ang^3)
      XXXX   -4517.8543   XXXY      -0.0000   XXYY    -836.5311
      XYYY      -0.0000   YYYY    -146.4310   XXXZ    -377.4581
      XXYZ      -0.0000   XYYZ    -128.8543   YYYZ       0.0000
      XXZZ   -1394.4302   XYZZ      -0.0000   YYZZ    -707.4168
      XZZZ    -361.0569   YZZZ      -0.0000   ZZZZ   -3748.0852
 -----------------------------------------------------------------
 Calculating analytic gradient of the SCF energy
 Gradient of SCF Energy
            1           2           3           4           5           6
    1   0.0000282  -0.0000234   0.0000280   0.0000404   0.0000685   0.0002018
    2   0.0000000   0.0000000  -0.0000000  -0.0000000  -0.0000000   0.0000000
    3  -0.0001094   0.0001142  -0.0000112   0.0000396  -0.0000966   0.0001575
            7           8           9          10          11          12
    1  -0.0000380   0.0000008  -0.0001105  -0.0002185  -0.0000671   0.0000898
    2  -0.0000000  -0.0000000   0.0000000  -0.0000000  -0.0000000   0.0000000
    3  -0.0001025   0.0000093  -0.0001210  -0.0002906   0.0004293  -0.0000184
 Max gradient component =       4.293E-04
 RMS gradient           =       1.153E-04
 Gradient time:  CPU 88.53 s  wall 14.86 s
 Geometry Optimization Parameters
   NAtoms,    NIC,     NZ,  NCons,   NDum,   NFix, NCnnct, MaxDiis
       12      78      12       0       0       0       0       0

 Cartesian Hessian Update
 Hessian updated using BFGS update


** GEOMETRY OPTIMIZATION IN DELOCALIZED INTERNAL COORDINATES **
   Searching for a Minimum

   Optimization Cycle:   4

                       Coordinates (Angstroms)
     ATOM                X               Y               Z
      1  C         0.0303821850    0.0000000000    0.0118027587
      2  C         0.0073427906    0.0000000000    1.4033334276
      3  C         1.2184793628    0.0000000000    2.1064415057
      4  C         2.4346906689    0.0000000000    1.4031773243
      5  C         2.4380917664    0.0000000000   -0.0024764371
      6  C         1.2238125852    0.0000000000   -0.7019347426
      7  F        -1.1295199287    0.0000000000   -0.6481965423
      8  Cl       -1.5379686937    0.0000000000    2.1902693454
      9  Br        1.1763126287    0.0000000000    4.0033630848
     10  Br        4.0776171789    0.0000000000    2.3567241686
     11  Br        4.0704361805    0.0000000000   -0.9684824987
     12  Br        1.1101049156    0.0000000000   -2.5943913943
   Point Group: c1    Number of degrees of freedom:    30


   Energy is -11085.324634962

 Hessian updated using BFGS update

 16 Hessian modes will be used to form the next step
  Hessian Eigenvalues:
     0.197642    0.200946    0.201400    0.205927    0.235274    0.245543
     0.262717    0.332267    0.366506    0.422627    0.447574    0.463307
     0.464737    0.483869    0.527463    0.573858

 Minimum search - taking simple RFO step
 Searching for Lamda that Minimizes Along All modes
 Value Taken    Lamda =  -0.00000327
 Step Taken.  Stepsize is  0.002977

                             Maximum     Tolerance    Cnvgd?
         Gradient           0.000743      0.000300      NO
         Displacement       0.001666      0.001200      NO
         Energy change     -0.000007      0.000001      NO


 New Cartesian Coordinates Obtained by Inverse Iteration

 Displacement from previous Coordinates is:  0.006767
 ----------------------------------------------------------------
             Standard Nuclear Orientation (Angstroms)
    I     Atom           X                Y                Z
 ----------------------------------------------------------------
    1      C       0.0305338961     0.0000000000     0.0118564528
    2      C       0.0074821986     0.0000000000     1.4032149267
    3      C       1.2185943614     0.0000000000     2.1065364802
    4      C       2.4350299211     0.0000000000     1.4034558754
    5      C       2.4383538003     0.0000000000    -0.0025172999
    6      C       1.2238060043     0.0000000000    -0.7019296339
    7      F      -1.1293466668     0.0000000000    -0.6480773143
    8      Cl     -1.5382506520     0.0000000000     2.1893014590
    9      Br      1.1765927886     0.0000000000     4.0037290375
   10      Br      4.0774880885     0.0000000000     2.3590903850
   11      Br      4.0700759497     0.0000000000    -0.9707161638
   12      Br      1.1094219502     0.0000000000    -2.5943142046
 ----------------------------------------------------------------
 Nuclear Repulsion Energy =        2518.08466299 hartrees
 There are      101 alpha and      101 beta electrons
 Applying Cartesian multipole field
    Component          Value
    ---------          -----
     (2,0,0)        1.00000E-11
     (0,2,0)        2.00000E-11
     (0,0,2)       -3.00000E-11
 Nucleus-field energy     =    -0.0000000748 hartrees
 Requested basis set is 6-311++G(d,p)
 There are 131 shells and 376 basis functions
 A cutoff of  1.0D-11 yielded   5676 shell pairs
 There are     52403 function pairs (     57647 Cartesian)
 Smallest overlap matrix eigenvalue = 3.33E-07

 Q-Chem warning in module stvman/mkSTV.C, line 318:

 Overlap eigenvalue is smaller than square root of threshold
 Use THRESH >= 12 to get rid of this warning

 Linear dependence detected in AO basis
 Tighter screening thresholds may be required for diffuse basis sets
 Use S2THRESH > 14 and THRESH = 14 in case of SCF convergence issues
 Number of orthogonalized atomic orbitals = 374
 Maximum deviation from orthogonality = 6.905E-11
 Guess MOs from SCF MO coefficient file

 -----------------------------------------------------------------------
  General SCF calculation program by
  Eric Jon Sundstrom, Paul Horn, Yuezhi Mao, Dmitri Zuev, Alec White,
  David Stuck, Shaama M.S., Shane Yost, Joonho Lee, David Small,
  Daniel Levine, Susi Lehtola, Hugh Burton, Evgeny Epifanovsky,
  Bang C. Huynh
 -----------------------------------------------------------------------
 Exchange:     0.2000 Hartree-Fock + 0.0800 Slater + 0.7200 B88
 Correlation:  0.1900 VWN1RPA + 0.8100 LYP
 Using SG-1 standard quadrature grid
 using 6 threads for integral computing
 -------------------------------------------------------
 OpenMP Integral computing Module                
 Release: version 2.0, May 2017, Q-Chem Inc. Pleasanton 
 -------------------------------------------------------
 A restricted SCF calculation will be
 performed using DIIS
 SCF converges when DIIS error is below 1.0e-08
 ---------------------------------------
  Cycle       Energy         DIIS error
 ---------------------------------------
    1  -11085.3246348647      1.16e-05  
    2  -11085.3246362840      3.71e-06  
    3  -11085.3246357126      6.66e-06  
    4  -11085.3246365295      6.34e-07  
    5  -11085.3246365357      1.98e-07  
    6  -11085.3246365364      8.25e-08  
    7  -11085.3246365364      1.68e-08  
    8  -11085.3246365355      9.61e-09  Convergence criterion met
 ---------------------------------------
 SCF time:   CPU 153.07s  wall 28.00s 
 SCF   energy in the final basis set =   -11085.3246365355
 Total energy in the final basis set =   -11085.3246365355

 --------------------------------------------------------------

                    Orbital Energies (a.u.)
 --------------------------------------------------------------

 Alpha MOs
 -- Occupied --
********-482.8603-482.8599-482.8582-101.5875 -62.5143 -62.5131 -62.5127
-62.5110 -56.3352 -56.3339 -56.3335 -56.3318 -56.3309 -56.3306 -56.3297
-56.3293 -56.3293 -56.3289 -56.3276 -56.3272 -24.7317 -10.3157 -10.2870
-10.2857 -10.2853 -10.2837 -10.2806  -9.5020  -8.7232  -8.7220  -8.7216
 -8.7199  -7.2671  -7.2568  -7.2559  -6.5556  -6.5544  -6.5539  -6.5523
 -6.5414  -6.5405  -6.5404  -6.5400  -6.5393  -6.5389  -6.5383  -6.5373
 -2.6663  -2.6651  -2.6645  -2.6629  -2.6625  -2.6617  -2.6613  -2.6610
 -2.6605  -2.6601  -2.6593  -2.6585  -2.6504  -2.6504  -2.6494  -2.6493
 -2.6490  -2.6489  -2.6474  -2.6472  -1.2773  -0.9561  -0.9084  -0.8744
 -0.8442  -0.8194  -0.8150  -0.7562  -0.7455  -0.6524  -0.6463  -0.5761
 -0.5734  -0.5205  -0.5097  -0.4723  -0.4585  -0.4566  -0.4511  -0.4265
 -0.4049  -0.4019  -0.3736  -0.3549  -0.3446  -0.3429  -0.3300  -0.3254
 -0.3174  -0.3106  -0.2848  -0.2717  -0.2702
 -- Virtual --
 -0.0915  -0.0719  -0.0624  -0.0406  -0.0227  -0.0104  -0.0061   0.0101
  0.0195   0.0256   0.0374   0.0383   0.0474   0.0534   0.0581   0.0592
  0.0657   0.0666   0.0687   0.0749   0.0796   0.0822   0.0897   0.0913
  0.0956   0.1028   0.1076   0.1110   0.1179   0.1293   0.1309   0.1409
  0.1443   0.1523   0.1552   0.1631   0.1705   0.1785   0.1819   0.1867
  0.2029   0.2078   0.2118   0.2151   0.2235   0.2246   0.2364   0.2418
  0.2466   0.2521   0.2572   0.2702   0.2741   0.2820   0.2879   0.3238
  0.3562   0.3654   0.3679   0.3793   0.3928   0.3972   0.4046   0.4132
  0.4174   0.4228   0.4261   0.4305   0.4346   0.4371   0.4578   0.4753
  0.4848   0.4879   0.4914   0.4973   0.5054   0.5103   0.5150   0.5196
  0.5331   0.5336   0.5394   0.5452   0.5554   0.5601   0.5642   0.5735
  0.5830   0.5934   0.5992   0.6207   0.6245   0.6511   0.6692   0.6697
  0.6766   0.7100   0.7144   0.7200   0.7296   0.7400   0.7560   0.7878
  0.7941   0.7989   0.8038   0.8151   0.8200   0.8348   0.8381   0.8467
  0.8665   0.8779   0.9067   0.9246   0.9337   0.9423   0.9502   0.9851
  1.0002   1.0190   1.0434   1.0715   1.1002   1.1058   1.1218   1.1644
  1.1902   1.1960   1.2238   1.2326   1.2328   1.2634   1.3250   1.3906
  1.4124   1.4134   1.4390   1.4757   1.5108   1.5480   1.5729   1.6092
  1.7139   1.7281   1.7366   1.7451   1.8067   1.8091   1.8354   1.8398
  1.8876   1.9731   1.9925   2.0128   2.0152   2.0367   2.0439   2.0682
  2.0777   2.0918   2.1355   2.1485   2.1795   2.1909   2.2284   2.2447
  2.2577   2.2580   2.2784   2.2933   2.3282   2.3547   2.3911   2.4264
  2.4628   2.5678   2.5693   2.7022   2.7184   2.8142   2.8305   2.8742
  2.9811   2.9905   3.0331   3.0599   3.0950   3.1625   3.1813   3.3898
  3.4248   3.6430   3.7509   3.7548   3.8228   3.8760   3.9603   3.9741
  3.9890   3.9896   3.9920   4.0219   4.0333   4.0506   4.0628   4.0684
  4.0718   4.0729   4.0865   4.1261   4.1776   4.2313   4.2495   4.3009
  4.3452   4.3824   4.4235   4.4792   4.8169   4.8357   6.2985   6.4325
  6.6195   6.7288   6.7663   6.7973   6.8366   7.5260   7.5387   7.5503
  7.5807   7.6309   7.6406   7.6660   7.6678   7.6851   7.7376   7.7839
  7.8189   9.7697  23.2191  23.7650  23.7703  23.9227  23.9313  24.0185
 25.8164  26.1658  26.6571  47.9102  48.0169  48.0446  48.0751  66.7696
215.7630 289.7208 289.7338 289.7466 289.7780 289.8282 289.8413 289.8634
289.8667 289.9041 289.9580 290.0031 290.04071020.70491020.83901020.8732
********
 --------------------------------------------------------------

          Ground-State Mulliken Net Atomic Charges

     Atom                 Charge (a.u.)
  ----------------------------------------
      1 C                    -1.165260
      2 C                     0.717213
      3 C                     0.211987
      4 C                    -0.120854
      5 C                     0.115584
      6 C                     0.495242
      7 F                    -0.084972
      8 Cl                    0.462733
      9 Br                   -0.146542
     10 Br                   -0.200849
     11 Br                   -0.168607
     12 Br                   -0.115676
  ----------------------------------------
  Sum of atomic charges =     0.000000

 -----------------------------------------------------------------
                    Cartesian Multipole Moments
 -----------------------------------------------------------------
    Charge (ESU x 10^10)
                -0.0000
    Dipole Moment (Debye)
         X       0.7283      Y       0.0000      Z       0.1929
       Tot       0.7534
    Quadrupole Moments (Debye-Ang)
        XX    -122.2045     XY       0.0000     YY    -125.0281
        XZ      -0.8221     YZ      -0.0000     ZZ    -119.8099
    Octopole Moments (Debye-Ang^2)
       XXX    -593.8503    XXY       0.0000    XYY    -210.3372
       YYY       0.0000    XXZ     -94.6344    XYZ       0.0000
       YYZ    -100.4755    XZZ    -196.4479    YZZ      -0.0000
       ZZZ    -288.1797
    Hexadecapole Moments (Debye-Ang^3)
      XXXX   -4518.6318   XXXY       0.0000   XXYY    -836.5174
      XYYY       0.0000   YYYY    -146.4390   XXXZ    -377.7971
      XXYZ       0.0000   XYYZ    -128.9562   YYYZ      -0.0000
      XXZZ   -1394.2612   XYZZ       0.0000   YYZZ    -707.7056
      XZZZ    -361.0310   YZZZ      -0.0000   ZZZZ   -3749.4729
 -----------------------------------------------------------------
 Calculating analytic gradient of the SCF energy
 Gradient of SCF Energy
            1           2           3           4           5           6
    1   0.0000253  -0.0000475   0.0000211  -0.0000306   0.0000264   0.0000266
    2  -0.0000000  -0.0000000   0.0000000   0.0000000  -0.0000000   0.0000000
    3  -0.0000431  -0.0000392  -0.0000200   0.0001298  -0.0001062   0.0000798
            7           8           9          10          11          12
    1   0.0000056  -0.0000266  -0.0000225  -0.0000911   0.0000402   0.0000731
    2   0.0000000  -0.0000000  -0.0000000  -0.0000000  -0.0000000  -0.0000000
    3  -0.0000765  -0.0000834  -0.0000072   0.0000824   0.0000859  -0.0000022
 Max gradient component =       1.298E-04
 RMS gradient           =       4.930E-05
 Gradient time:  CPU 88.27 s  wall 14.82 s
 Geometry Optimization Parameters
   NAtoms,    NIC,     NZ,  NCons,   NDum,   NFix, NCnnct, MaxDiis
       12      78      12       0       0       0       0       0

 Cartesian Hessian Update
 Hessian updated using BFGS update


** GEOMETRY OPTIMIZATION IN DELOCALIZED INTERNAL COORDINATES **
   Searching for a Minimum

   Optimization Cycle:   5

                       Coordinates (Angstroms)
     ATOM                X               Y               Z
      1  C         0.0305338961    0.0000000000    0.0118564528
      2  C         0.0074821986    0.0000000000    1.4032149267
      3  C         1.2185943614    0.0000000000    2.1065364802
      4  C         2.4350299211    0.0000000000    1.4034558754
      5  C         2.4383538003    0.0000000000   -0.0025172999
      6  C         1.2238060043    0.0000000000   -0.7019296339
      7  F        -1.1293466668    0.0000000000   -0.6480773143
      8  Cl       -1.5382506520    0.0000000000    2.1893014590
      9  Br        1.1765927886    0.0000000000    4.0037290375
     10  Br        4.0774880885    0.0000000000    2.3590903850
     11  Br        4.0700759497    0.0000000000   -0.9707161638
     12  Br        1.1094219502    0.0000000000   -2.5943142046
   Point Group: c1    Number of degrees of freedom:    30


   Energy is -11085.324636536

 Hessian updated using BFGS update

 17 Hessian modes will be used to form the next step
  Hessian Eigenvalues:
     0.193754    0.199157    0.201002    0.201740    0.224154    0.245960
     0.249645    0.287474    0.332394    0.364980    0.418419    0.433430
     0.462075    0.464746    0.505029    0.555502    0.572089

 Minimum search - taking simple RFO step
 Searching for Lamda that Minimizes Along All modes
 Value Taken    Lamda =   0.00000000
 Step Taken.  Stepsize is  0.000835

                             Maximum     Tolerance    Cnvgd?
         Gradient           0.000160      0.000300     YES
         Displacement       0.000571      0.001200     YES
         Energy change     -0.000002      0.000001      NO


                       Distance Matrix (Angstroms)
             C (  1)   C (  2)   C (  3)   C (  4)   C (  5)   C (  6)
   C (  2)  1.391549
   C (  3)  2.408147  1.400519
   C (  4)  2.778156  2.427548  1.405005
   C (  5)  2.407863  2.808063  2.436375  1.405977
   C (  6)  1.390464  2.431271  2.808471  2.428932  1.401536
   F (  7)  1.334479  2.345246  3.619492  4.112611  3.625636  2.353769
   Cl(  8)  2.683720  1.734134  2.758087  4.050248  4.540644  3.998522
   Br(  9)  4.153131  2.851227  1.897657  2.888786  4.200244  4.705896
   Br( 10)  4.678391  4.180747  2.870027  1.900238  2.874709  4.184895
   Br( 11)  4.157325  4.705339  4.195287  2.882719  1.897347  2.858933
   Br( 12)  2.820660  4.146626  4.702118  4.211817  2.912640  1.895838
             F (  7)   Cl(  8)   Br(  9)   Br( 10)   Br( 11)
   Cl(  8)  2.866692
   Br(  9)  5.191980  3.265352
   Br( 10)  6.012835  5.618305  3.334671
   Br( 11)  5.209423  6.437316  5.754768  3.329815
   Br( 12)  2.966466  5.467463  6.598385  5.774568  3.376617

 Final energy is   -11085.324636535501     


 ******************************
 **  OPTIMIZATION CONVERGED  **
 ******************************

                       Coordinates (Angstroms)
     ATOM                X               Y               Z
      1  C         0.0305338961    0.0000000000    0.0118564528
      2  C         0.0074821986    0.0000000000    1.4032149267
      3  C         1.2185943614    0.0000000000    2.1065364802
      4  C         2.4350299211    0.0000000000    1.4034558754
      5  C         2.4383538003    0.0000000000   -0.0025172999
      6  C         1.2238060043    0.0000000000   -0.7019296339
      7  F        -1.1293466668    0.0000000000   -0.6480773143
      8  Cl       -1.5382506520    0.0000000000    2.1893014590
      9  Br        1.1765927886    0.0000000000    4.0037290375
     10  Br        4.0774880885    0.0000000000    2.3590903850
     11  Br        4.0700759497    0.0000000000   -0.9707161638
     12  Br        1.1094219502    0.0000000000   -2.5943142046

Z-matrix Print:
$molecule
0 1
Br
C  1 1.900238
C  2 1.405005 1 119.780555
C  3 1.400519 2 119.828012 1 -180.000000 0
C  4 1.391549 3 119.195575 2 -0.000000 0
F  5 1.334479 4 118.689272 3 -180.000000 0
C  5 1.390464 4 121.836004 3 -0.000000 0
C  7 1.401536 5 119.177152 4 -0.000000 0
Cl 4 1.734134 3 122.899516 2 -180.000000 0
Br 7 1.895838 5 117.427827 4 -180.000000 0
Br 8 1.897347 7 119.380776 5 -180.000000 0
Br 3 1.897657 2 121.295489 1 -0.000000 0
$end


 --------------------------------------------------------------

                    Orbital Energies (a.u.)
 --------------------------------------------------------------

 Alpha MOs
 -- Occupied --
********-482.8603-482.8599-482.8582-101.5875 -62.5143 -62.5131 -62.5127
-62.5110 -56.3352 -56.3339 -56.3335 -56.3318 -56.3309 -56.3306 -56.3297
-56.3293 -56.3293 -56.3289 -56.3276 -56.3272 -24.7317 -10.3157 -10.2870
-10.2857 -10.2853 -10.2837 -10.2806  -9.5020  -8.7232  -8.7220  -8.7216
 -8.7199  -7.2671  -7.2568  -7.2559  -6.5556  -6.5544  -6.5539  -6.5523
 -6.5414  -6.5405  -6.5404  -6.5400  -6.5393  -6.5389  -6.5383  -6.5373
 -2.6663  -2.6651  -2.6645  -2.6629  -2.6625  -2.6617  -2.6613  -2.6610
 -2.6605  -2.6601  -2.6593  -2.6585  -2.6504  -2.6504  -2.6494  -2.6493
 -2.6490  -2.6489  -2.6474  -2.6472  -1.2773  -0.9561  -0.9084  -0.8744
 -0.8442  -0.8194  -0.8150  -0.7562  -0.7455  -0.6524  -0.6463  -0.5761
 -0.5734  -0.5205  -0.5097  -0.4723  -0.4585  -0.4566  -0.4511  -0.4265
 -0.4049  -0.4019  -0.3736  -0.3549  -0.3446  -0.3429  -0.3300  -0.3254
 -0.3174  -0.3106  -0.2848  -0.2717  -0.2702
 -- Virtual --
 -0.0915  -0.0719  -0.0624  -0.0406  -0.0227  -0.0104  -0.0061   0.0101
  0.0195   0.0256   0.0374   0.0383   0.0474   0.0534   0.0581   0.0592
  0.0657   0.0666   0.0687   0.0749   0.0796   0.0822   0.0897   0.0913
  0.0956   0.1028   0.1076   0.1110   0.1179   0.1293   0.1309   0.1409
  0.1443   0.1523   0.1552   0.1631   0.1705   0.1785   0.1819   0.1867
  0.2029   0.2078   0.2118   0.2151   0.2235   0.2246   0.2364   0.2418
  0.2466   0.2521   0.2572   0.2702   0.2741   0.2820   0.2879   0.3238
  0.3562   0.3654   0.3679   0.3793   0.3928   0.3972   0.4046   0.4132
  0.4174   0.4228   0.4261   0.4305   0.4346   0.4371   0.4578   0.4753
  0.4848   0.4879   0.4914   0.4973   0.5054   0.5103   0.5150   0.5196
  0.5331   0.5336   0.5394   0.5452   0.5554   0.5601   0.5642   0.5735
  0.5830   0.5934   0.5992   0.6207   0.6245   0.6511   0.6692   0.6697
  0.6766   0.7100   0.7144   0.7200   0.7296   0.7400   0.7560   0.7878
  0.7941   0.7989   0.8038   0.8151   0.8200   0.8348   0.8381   0.8467
  0.8665   0.8779   0.9067   0.9246   0.9337   0.9423   0.9502   0.9851
  1.0002   1.0190   1.0434   1.0715   1.1002   1.1058   1.1218   1.1644
  1.1902   1.1960   1.2238   1.2326   1.2328   1.2634   1.3250   1.3906
  1.4124   1.4134   1.4390   1.4757   1.5108   1.5480   1.5729   1.6092
  1.7139   1.7281   1.7366   1.7451   1.8067   1.8091   1.8354   1.8398
  1.8876   1.9731   1.9925   2.0128   2.0152   2.0367   2.0439   2.0682
  2.0777   2.0918   2.1355   2.1485   2.1795   2.1909   2.2284   2.2447
  2.2577   2.2580   2.2784   2.2933   2.3282   2.3547   2.3911   2.4264
  2.4628   2.5678   2.5693   2.7022   2.7184   2.8142   2.8305   2.8742
  2.9811   2.9905   3.0331   3.0599   3.0950   3.1625   3.1813   3.3898
  3.4248   3.6430   3.7509   3.7548   3.8228   3.8760   3.9603   3.9741
  3.9890   3.9896   3.9920   4.0219   4.0333   4.0506   4.0628   4.0684
  4.0718   4.0729   4.0865   4.1261   4.1776   4.2313   4.2495   4.3009
  4.3452   4.3824   4.4235   4.4792   4.8169   4.8357   6.2985   6.4325
  6.6195   6.7288   6.7663   6.7973   6.8366   7.5260   7.5387   7.5503
  7.5807   7.6309   7.6406   7.6660   7.6678   7.6851   7.7376   7.7839
  7.8189   9.7697  23.2191  23.7650  23.7703  23.9227  23.9313  24.0185
 25.8164  26.1658  26.6571  47.9102  48.0169  48.0446  48.0751  66.7696
215.7630 289.7208 289.7338 289.7466 289.7780 289.8282 289.8413 289.8634
289.8667 289.9041 289.9580 290.0031 290.04071020.70491020.83901020.8732
********
 --------------------------------------------------------------

          Ground-State Mulliken Net Atomic Charges

     Atom                 Charge (a.u.)
  ----------------------------------------
      1 C                    -1.165260
      2 C                     0.717213
      3 C                     0.211987
      4 C                    -0.120854
      5 C                     0.115584
      6 C                     0.495242
      7 F                    -0.084972
      8 Cl                    0.462733
      9 Br                   -0.146542
     10 Br                   -0.200849
     11 Br                   -0.168607
     12 Br                   -0.115676
  ----------------------------------------
  Sum of atomic charges =     0.000000

 -----------------------------------------------------------------
                    Cartesian Multipole Moments
 -----------------------------------------------------------------
    Charge (ESU x 10^10)
                -0.0000
    Dipole Moment (Debye)
         X       0.7283      Y       0.0000      Z       0.1929
       Tot       0.7534
    Quadrupole Moments (Debye-Ang)
        XX    -122.2045     XY       0.0000     YY    -125.0281
        XZ      -0.8221     YZ      -0.0000     ZZ    -119.8099
    Octopole Moments (Debye-Ang^2)
       XXX    -593.8503    XXY       0.0000    XYY    -210.3372
       YYY       0.0000    XXZ     -94.6344    XYZ       0.0000
       YYZ    -100.4755    XZZ    -196.4479    YZZ      -0.0000
       ZZZ    -288.1797
    Hexadecapole Moments (Debye-Ang^3)
      XXXX   -4518.6318   XXXY       0.0000   XXYY    -836.5174
      XYYY       0.0000   YYYY    -146.4390   XXXZ    -377.7971
      XXYZ       0.0000   XYYZ    -128.9562   YYYZ      -0.0000
      XXZZ   -1394.2612   XYZZ       0.0000   YYZZ    -707.7056
      XZZZ    -361.0310   YZZZ      -0.0000   ZZZZ   -3749.4729
 -----------------------------------------------------------------
Archival summary:
1\1\february\OPT\ProcedureUnspecified\BasisUnspecified\r4l116\taweetha\MonDec213:06:192019MonDec213:06:192019\0\\#,OPT,ProcedureUnspecified,BasisUnspecified,\\0,1\Br\C,1,1.90024\C,2,1.405,1,119.781\C,3,1.40052,2,119.828,1,-180,0\C,4,1.39155,3,119.196,2,-0,0\F,5,1.33448,4,118.689,3,-180,0\C,5,1.39046,4,121.836,3,-0,0\C,7,1.40154,5,119.177,4,-0,0\Cl,4,1.73413,3,122.9,2,-180,0\Br,7,1.89584,5,117.428,4,-180,0\Br,8,1.89735,7,119.381,5,-180,0\Br,3,1.89766,2,121.295,1,-0,0\\\@

 Total job time:  257.74s(wall), 1455.83s(cpu) 
 Mon Dec  2 13:06:19 2019

        *************************************************************
        *                                                           *
        *  Thank you very much for using Q-Chem.  Have a nice day.  *
        *                                                           *
        *************************************************************


 
User input: 2 of 2 
 
                  Welcome to Q-Chem
     A Quantum Leap Into The Future Of Chemistry


 Q-Chem 5.2 (devel), Q-Chem, Inc., Pleasanton, CA (2019)

 Yihan Shao,  Zhengting Gan,  E. Epifanovsky,  A. T. B. Gilbert,  M. Wormit,  
 J. Kussmann,  A. W. Lange,  A. Behn,  Jia Deng,  Xintian Feng,  D. Ghosh,  
 M. Goldey,  P. R. Horn,  L. D. Jacobson,  I. Kaliman,  T. Kus,  A. Landau,  
 Jie Liu,  E. I. Proynov,  R. M. Richard,  R. P. Steele,  E. J. Sundstrom,  
 H. L. Woodcock III,  P. M. Zimmerman,  D. Zuev,  B. Albrecht,  E. Alguire,  
 S. A. Baeppler,  D. Barton,  Z. Benda,  Y. A. Bernard,  E. J. Berquist,  
 K. B. Bravaya,  H. Burton,  D. Casanova,  Chun-Min Chang,  Yunqing Chen,  
 A. Chien,  K. D. Closser,  M. P. Coons,  S. Coriani,  S. Dasgupta,  
 A. L. Dempwolff,  M. Diedenhofen,  Hainam Do,  R. G. Edgar,  Po-Tung Fang,  
 S. Faraji,  S. Fatehi,  Qingguo Feng,  K. D. Fenk,  J. Fosso-Tande,  
 J. Gayvert,  Qinghui Ge,  A. Ghysels,  G. Gidofalvi,  J. Gomes,  
 J. Gonthier,  A. Gunina,  D. Hait,  M. W. D. Hanson-Heine,  
 P. H. P. Harbach,  A. W. Hauser,  M. F. Herbst,  J. E. Herr,  
 E. G. Hohenstein,  Z. C. Holden,  Kerwin Hui,  B. C. Huynh,  T.-C. Jagau,  
 Hyunjun Ji,  B. Kaduk,  K. Khistyaev,  Jaehoon Kim,  P. Klunzinger,  K. Koh,  
 D. Kosenkov,  L. Koulias,  T. Kowalczyk,  C. M. Krauter,  A. Kunitsa,  
 Ka Un Lao,  A. Laurent,  K. V. Lawler,  Joonho Lee,  D. Lefrancois,  
 S. Lehtola,  D. S. Levine,  Yi-Pei Li,  You-Sheng Lin,  Fenglai Liu,  
 E. Livshits,  A. Luenser,  P. Manohar,  E. Mansoor,  S. F. Manzer,  
 Shan-Ping Mao,  Yuezhi Mao,  N. Mardirossian,  A. V. Marenich,  
 T. Markovich,  L. A. Martinez-Martinez,  S. A. Maurer,  N. J. Mayhall,  
 S. C. McKenzie,  J.-M. Mewes,  P. Morgante,  A. F. Morrison,  
 J. W. Mullinax,  K. Nanda,  T. S. Nguyen-Beck,  R. Olivares-Amaya,  
 J. A. Parkhill,  Zheng Pei,  T. M. Perrine,  F. Plasser,  P. Pokhilko,  
 S. Prager,  A. Prociuk,  E. Ramos,  D. R. Rehn,  F. Rob,  M. Scheurer,  
 M. Schneider,  N. Sergueev,  S. M. Sharada,  S. Sharma,  D. W. Small,  
 T. Stauch,  T. Stein,  Yu-Chuan Su,  A. J. W. Thom,  A. Tkatchenko,  
 T. Tsuchimochi,  N. M. Tubman,  L. Vogt,  M. L. Vidal,  O. Vydrov,  
 M. A. Watson,  J. Wenzel,  M. de Wergifosse,  T. A. Wesolowski,  A. White,  
 J. Witte,  A. Yamada,  Jun Yang,  K. Yao,  S. Yeganeh,  S. R. Yost,  
 Zhi-Qiang You,  A. Zech,  Igor Ying Zhang,  Xing Zhang,  Yan Zhao,  
 Ying Zhu,  B. R. Brooks,  G. K. L. Chan,  C. J. Cramer,  M. S. Gordon,  
 W. J. Hehre,  A. Klamt,  M. W. Schmidt,  C. D. Sherrill,  D. G. Truhlar,  
 A. Aspuru-Guzik,  R. Baer,  A. T. Bell,  N. A. Besley,  Jeng-Da Chai,  
 A. E. DePrince, III,  R. A. DiStasio Jr.,  A. Dreuw,  B. D. Dunietz,  
 T. R. Furlani,  Chao-Ping Hsu,  Yousung Jung,  Jing Kong,  D. S. Lambrecht,  
 WanZhen Liang,  C. Ochsenfeld,  V. A. Rassolov,  L. V. Slipchenko,  
 J. E. Subotnik,  T. Van Voorhis,  J. M. Herbert,  A. I. Krylov,  
 P. M. W. Gill,  M. Head-Gordon

 Contributors to earlier versions of Q-Chem not listed above: 
 R. D. Adamson,  B. Austin,  J. Baker,  G. J. O. Beran,  K. Brandhorst,  
 S. T. Brown,  E. F. C. Byrd,  A. K. Chakraborty,  C.-L. Cheng,  
 Siu Hung Chien,  D. M. Chipman,  D. L. Crittenden,  H. Dachsel,  
 R. J. Doerksen,  A. D. Dutoi,  L. Fusti-Molnar,  W. A. Goddard III,  
 A. Golubeva-Zadorozhnaya,  S. R. Gwaltney,  G. Hawkins,  A. Heyden,  
 S. Hirata,  G. Kedziora,  F. J. Keil,  C. Kelley,  Jihan Kim,  R. A. King,  
 R. Z. Khaliullin,  P. P. Korambath,  W. Kurlancheek,  A. M. Lee,  M. S. Lee,  
 S. V. Levchenko,  Ching Yeh Lin,  D. Liotard,  R. C. Lochan,  I. Lotan,  
 P. E. Maslen,  N. Nair,  D. P. O'Neill,  D. Neuhauser,  E. Neuscamman,  
 C. M. Oana,  R. Olson,  B. Peters,  R. Peverati,  P. A. Pieniazek,  
 Y. M. Rhee,  J. Ritchie,  M. A. Rohrdanz,  E. Rosta,  N. J. Russ,  
 H. F. Schaefer III,  N. E. Schultz,  N. Shenvi,  A. C. Simmonett,  A. Sodt,  
 D. Stuck,  K. S. Thanthiriwatte,  V. Vanovschi,  Tao Wang,  A. Warshel,  
 C. F. Williams,  Q. Wu,  X. Xu,  W. Zhang

 Please cite Q-Chem as follows:
 Y. Shao et al., Mol. Phys. 113, 184-215 (2015)
 DOI: 10.1080/00268976.2014.952696

 Q-Chem 5.2.1 for Intel X86 EM64T Linux

 Parts of Q-Chem use Armadillo 8.300.2 (Tropical Shenanigans).
 http://arma.sourceforge.net/

 Q-Chem begins on Mon Dec  2 13:06:19 2019  

Host: 
0

     Scratch files written to /scratch/taweetham/qchem4047//
NAlpha2: 202
NElect   202
Mult     1
The previous job contains 0 fragments, simply inherited here

Checking the input file for inconsistencies... 	...done.

--------------------------------------------------------------
User input:
--------------------------------------------------------------

$MOLECULE
READ
$END

$REM
   JOB_TYPE 	FREQUENCY
   BASIS 	6-311++G**
   METHOD	B3LYP	
$END


--------------------------------------------------------------
 ----------------------------------------------------------------
             Standard Nuclear Orientation (Angstroms)
    I     Atom           X                Y                Z
 ----------------------------------------------------------------
    1      C       0.5235656100    -1.8951064588    -0.0000000000
    2      C      -0.8599846860    -1.7461153108    -0.0000000000
    3      C      -1.4083183603    -0.4574011997    -0.0000000000
    4      C      -0.5603631377     0.6628709761    -0.0000000000
    5      C       0.8352530730     0.4924978262     0.0000000000
    6      C       1.3792830828    -0.7991427237     0.0000000000
    7      F       1.0351721174    -3.1276218861    -0.0000000000
    8      Cl     -1.8309862934    -3.1829096455    -0.0000000000
    9      Br     -3.2961696123    -0.2647321001    -0.0000000000
   10      Br     -1.3057958198     2.4107943910     0.0000000000
   11      Br      1.9975940689     1.9921276547     0.0000000000
   12      Br      3.2430457757    -1.1464058801     0.0000000000
 ----------------------------------------------------------------
 Molecular Point Group                 Cs    NOp =  2
 Largest Abelian Subgroup              Cs    NOp =  2
 Nuclear Repulsion Energy =        2518.08466299 hartrees
 There are      101 alpha and      101 beta electrons
 Requested basis set is 6-311++G(d,p)
 There are 131 shells and 376 basis functions

 Total QAlloc Memory Limit   2000 MB
 Mega-Array Size       188 MB
 MEM_STATIC part       192 MB

                       Distance Matrix (Angstroms)
             C (  1)   C (  2)   C (  3)   C (  4)   C (  5)   C (  6)
   C (  2)  1.391549
   C (  3)  2.408147  1.400519
   C (  4)  2.778156  2.427548  1.405005
   C (  5)  2.407863  2.808063  2.436375  1.405977
   C (  6)  1.390464  2.431271  2.808471  2.428932  1.401536
   F (  7)  1.334479  2.345246  3.619492  4.112611  3.625636  2.353769
   Cl(  8)  2.683720  1.734134  2.758087  4.050248  4.540644  3.998522
   Br(  9)  4.153131  2.851227  1.897657  2.888786  4.200244  4.705896
   Br( 10)  4.678391  4.180747  2.870027  1.900238  2.874709  4.184895
   Br( 11)  4.157325  4.705339  4.195287  2.882719  1.897347  2.858933
   Br( 12)  2.820660  4.146626  4.702118  4.211817  2.912640  1.895838
             F (  7)   Cl(  8)   Br(  9)   Br( 10)   Br( 11)
   Cl(  8)  2.866692
   Br(  9)  5.191980  3.265352
   Br( 10)  6.012835  5.618305  3.334671
   Br( 11)  5.209423  6.437316  5.754768  3.329815
   Br( 12)  2.966466  5.467463  6.598385  5.774568  3.376617

 A cutoff of  1.0D-11 yielded   5676 shell pairs
 There are     52403 function pairs (     57647 Cartesian)
 Smallest overlap matrix eigenvalue = 3.33E-07

 Q-Chem warning in module stvman/mkSTV.C, line 318:

 Overlap eigenvalue is smaller than square root of threshold
 Use THRESH >= 12 to get rid of this warning

 Linear dependence detected in AO basis
 Tighter screening thresholds may be required for diffuse basis sets
 Use S2THRESH > 14 and THRESH = 14 in case of SCF convergence issues
 Number of orthogonalized atomic orbitals = 374
 Maximum deviation from orthogonality = 2.438E-10
 Guess from superposition of atomic densities
 Warning:  Energy on first SCF cycle will be non-variational
 SAD guess density has 202.000000 electrons

 -----------------------------------------------------------------------
  General SCF calculation program by
  Eric Jon Sundstrom, Paul Horn, Yuezhi Mao, Dmitri Zuev, Alec White,
  David Stuck, Shaama M.S., Shane Yost, Joonho Lee, David Small,
  Daniel Levine, Susi Lehtola, Hugh Burton, Evgeny Epifanovsky,
  Bang C. Huynh
 -----------------------------------------------------------------------
 Exchange:     0.2000 Hartree-Fock + 0.0800 Slater + 0.7200 B88
 Correlation:  0.1900 VWN1RPA + 0.8100 LYP
 Using SG-1 standard quadrature grid
 using 6 threads for integral computing
 -------------------------------------------------------
 OpenMP Integral computing Module                
 Release: version 2.0, May 2017, Q-Chem Inc. Pleasanton 
 -------------------------------------------------------
 A restricted SCF calculation will be
 performed using DIIS
 SCF converges when DIIS error is below 1.0e-08
 ---------------------------------------
  Cycle       Energy         DIIS error
 ---------------------------------------
    1  -11087.7438654560      3.05e-02  
    2  -11085.2829604187      2.24e-03  
    3  -11085.2569423153      2.50e-03  
    4  -11085.3121501471      8.10e-04  
    5  -11085.3239391248      2.25e-04  
    6  -11085.3246391578      8.08e-05  
    7  -11085.3247275948      2.21e-05  
    8  -11085.3247348608      9.74e-06  
    9  -11085.3247362795      1.83e-06  
   10  -11085.3247363141      5.11e-07  
   11  -11085.3247363161      2.61e-07  
   12  -11085.3247363174      8.44e-08  
   13  -11085.3247363177      3.17e-08  
   14  -11085.3247363176      4.16e-09  Convergence criterion met
 ---------------------------------------
 SCF time:   CPU 273.93s  wall 49.00s 
 SCF   energy in the final basis set =   -11085.3247363176
 Total energy in the final basis set =   -11085.3247363176

 --------------------------------------------------------------
             Orbital Energies (a.u.) and Symmetries
 --------------------------------------------------------------

 Alpha MOs, Restricted
 -- Occupied --                  
-482.86 -482.86 -482.86 -482.86 -101.59  -62.51  -62.51  -62.51
  1 A'    2 A'    3 A'    4 A'    5 A'    6 A'    7 A'    8 A'                 
-62.511 -56.335 -56.334 -56.333 -56.332 -56.331 -56.330 -56.330
  9 A'   10 A'   11 A'   12 A'   13 A'    1 A"   14 A'    2 A"                 
-56.329 -56.329 -56.329 -56.328 -56.327 -24.732 -10.316 -10.287
 15 A'    3 A"   16 A'    4 A"   17 A'   18 A'   19 A'   20 A'                 
-10.286 -10.285 -10.284 -10.281  -9.502  -8.723  -8.722  -8.722
 21 A'   22 A'   23 A'   24 A'   25 A'   26 A'   27 A'   28 A'                 
 -8.720  -7.267  -7.257  -7.256  -6.556  -6.554  -6.554  -6.552
 29 A'   30 A'    5 A"   31 A'   32 A'   33 A'   34 A'   35 A'                 
 -6.541  -6.540  -6.540  -6.540  -6.539  -6.539  -6.538  -6.537
  6 A"   36 A'    7 A"    8 A"   37 A'   38 A'    9 A"   39 A'                 
 -2.666  -2.665  -2.665  -2.663  -2.662  -2.662  -2.661  -2.661
 40 A'   41 A'   42 A'   43 A'   10 A"   44 A'   11 A"   12 A"                 
 -2.660  -2.660  -2.659  -2.658  -2.650  -2.650  -2.649  -2.649
 45 A'   46 A'   13 A"   47 A'   48 A'   14 A"   49 A'   15 A"                 
 -2.649  -2.649  -2.647  -2.647  -1.277  -0.956  -0.908  -0.874
 50 A'   16 A"   17 A"   51 A'   52 A'   53 A'   54 A'   55 A'                 
 -0.844  -0.819  -0.815  -0.756  -0.745  -0.652  -0.646  -0.576
 56 A'   57 A'   58 A'   59 A'   60 A'   61 A'   62 A'   63 A'                 
 -0.573  -0.520  -0.510  -0.472  -0.458  -0.457  -0.451  -0.427
 64 A'   18 A"   65 A'   66 A'   67 A'   68 A'   19 A"   69 A'                 
 -0.405  -0.402  -0.374  -0.355  -0.345  -0.343  -0.330  -0.325
 70 A'   20 A"   21 A"   71 A'   72 A'   22 A"   73 A'   23 A"                 
 -0.317  -0.311  -0.285  -0.272  -0.270
 24 A"   74 A'   75 A'   25 A"   26 A"                                         
 -- Virtual --                   
 -0.091  -0.072  -0.062  -0.041  -0.023  -0.010  -0.006   0.010
 76 A'   27 A"   28 A"   77 A'   78 A'   79 A'   80 A'   81 A'                 
  0.020   0.026   0.037   0.038   0.047   0.053   0.058   0.059
 82 A'   83 A'   29 A"   84 A'   85 A'   30 A"   31 A"   86 A'                 
  0.066   0.067   0.069   0.075   0.080   0.082   0.090   0.091
 87 A'   88 A'   32 A"   89 A'   90 A'   33 A"   91 A'   34 A"                 
  0.096   0.103   0.108   0.111   0.118   0.129   0.131   0.141
 92 A'   35 A"   93 A'   94 A'   95 A'   36 A"   96 A'   37 A"                 
  0.144   0.152   0.155   0.163   0.171   0.178   0.182   0.187
 97 A'   38 A"   98 A'   99 A'  100 A'   39 A"  101 A'  102 A'                 
  0.203   0.208   0.212   0.215   0.224   0.225   0.236   0.242
103 A'  104 A'  105 A'  106 A'  107 A'   40 A"  108 A'  109 A'                 
  0.247   0.252   0.257   0.270   0.274   0.282   0.288   0.324
110 A'  111 A'  112 A'  113 A'  114 A'  115 A'  116 A'   41 A"                 
  0.356   0.365   0.368   0.379   0.393   0.397   0.405   0.413
117 A'  118 A'  119 A'  120 A'  121 A'   42 A"  122 A'   43 A"                 
  0.417   0.423   0.426   0.431   0.435   0.437   0.458   0.475
123 A'  124 A'   44 A"  125 A'  126 A'   45 A"   46 A"  127 A'                 
  0.485   0.488   0.491   0.497   0.505   0.510   0.515   0.520
 47 A"  128 A'  129 A'  130 A'   48 A"   49 A"  131 A'  132 A'                 
  0.533   0.534   0.539   0.546   0.555   0.560   0.564   0.573
 50 A"  133 A'   51 A"  134 A'   52 A"   53 A"   54 A"   55 A"                 
  0.583   0.593   0.599   0.621   0.624   0.651   0.669   0.670
135 A'  136 A'   56 A"   57 A"  137 A'  138 A'  139 A'   58 A"                 
  0.676   0.710   0.714   0.720   0.730   0.740   0.756   0.788
140 A'  141 A'   59 A"  142 A'  143 A'  144 A'  145 A'  146 A'                 
  0.794   0.799   0.804   0.815   0.820   0.835   0.838   0.847
 60 A"  147 A'  148 A'  149 A'  150 A'  151 A'   61 A"  152 A'                 
  0.867   0.878   0.907   0.925   0.934   0.942   0.950   0.985
153 A'  154 A'  155 A'  156 A'   62 A"  157 A'   63 A"  158 A'                 
  1.000   1.019   1.044   1.071   1.100   1.106   1.122   1.164
159 A'  160 A'  161 A'  162 A'  163 A'  164 A'   64 A"  165 A'                 
  1.190   1.196   1.224   1.233   1.233   1.263   1.325   1.391
 65 A"  166 A'  167 A'   66 A"   67 A"   68 A"  168 A'  169 A'                 
  1.413   1.413   1.439   1.476   1.511   1.548   1.573   1.609
170 A'   69 A"  171 A'  172 A'  173 A'  174 A'  175 A'  176 A'                 
  1.714   1.728   1.737   1.745   1.807   1.809   1.835   1.840
 70 A"   71 A"  177 A'  178 A'  179 A'  180 A'   72 A"   73 A"                 
  1.888   1.973   1.992   2.013   2.015   2.037   2.044   2.068
 74 A"   75 A"   76 A"  181 A'   77 A"  182 A'  183 A'   78 A"                 
  2.077   2.092   2.135   2.149   2.179   2.191   2.228   2.245
184 A'  185 A'  186 A'  187 A'  188 A'  189 A'  190 A'   79 A"                 
  2.258   2.258   2.278   2.293   2.328   2.355   2.391   2.426
 80 A"  191 A'  192 A'  193 A'  194 A'  195 A'  196 A'  197 A'                 
  2.463   2.568   2.569   2.702   2.718   2.814   2.831   2.874
198 A'   81 A"  199 A'   82 A"   83 A"   84 A"   85 A"  200 A'                 
  2.981   2.991   3.033   3.060   3.095   3.163   3.181   3.390
201 A'  202 A'   86 A"  203 A'  204 A'  205 A'  206 A'  207 A'                 
  3.425   3.643   3.751   3.755   3.823   3.876   3.960   3.974
208 A'  209 A'   87 A"  210 A'  211 A'  212 A'   88 A"   89 A"                 
  3.989   3.989   3.992   4.022   4.033   4.050   4.063   4.068
 90 A"   91 A"   92 A"  213 A'   93 A"   94 A"  214 A'  215 A'                 
  4.072   4.073   4.087   4.126   4.178   4.231   4.250   4.301
216 A'   95 A"  217 A'   96 A"  218 A'  219 A'  220 A'  221 A'                 
  4.345   4.382   4.423   4.479   4.817   4.836   6.298   6.432
222 A'  223 A'  224 A'  225 A'  226 A'  227 A'   97 A"  228 A'                 
  6.620   6.729   6.766   6.797   6.837   7.526   7.539   7.550
229 A'  230 A'  231 A'  232 A'  233 A'   98 A"   99 A"  100 A"                 
  7.581   7.631   7.641   7.666   7.668   7.685   7.738   7.784
101 A"  234 A'  235 A'  236 A'  237 A'  238 A'  239 A'  240 A'                 
  7.819   9.770  23.219  23.765  23.770  23.923  23.931  24.019
241 A'  242 A'  243 A'  244 A'  245 A'  246 A'  247 A'  248 A'                 
 25.816  26.165  26.657  47.910  48.017  48.045  48.075  66.770
102 A"  249 A'  250 A'  251 A'  252 A'  253 A'  254 A'  255 A'                 
215.763 289.721 289.734 289.747 289.778 289.828 289.841 289.863
256 A'  103 A"  104 A"  105 A"  106 A"  257 A'  258 A'  259 A'                 
289.867 289.904 289.958 290.003 290.0411020.7051020.8391020.873
260 A'  261 A'  262 A'  263 A'  264 A'  265 A'  266 A'  267 A'                 
*******
268 A'                                                                         

 Beta MOs, Restricted
 -- Occupied --                  
-482.86 -482.86 -482.86 -482.86 -101.59  -62.51  -62.51  -62.51
  1 A'    2 A'    3 A'    4 A'    5 A'    6 A'    7 A'    8 A'                 
-62.511 -56.335 -56.334 -56.333 -56.332 -56.331 -56.330 -56.330
  9 A'   10 A'   11 A'   12 A'   13 A'    1 A"   14 A'    2 A"                 
-56.329 -56.329 -56.329 -56.328 -56.327 -24.732 -10.316 -10.287
 15 A'    3 A"   16 A'    4 A"   17 A'   18 A'   19 A'   20 A'                 
-10.286 -10.285 -10.284 -10.281  -9.502  -8.723  -8.722  -8.722
 21 A'   22 A'   23 A'   24 A'   25 A'   26 A'   27 A'   28 A'                 
 -8.720  -7.267  -7.257  -7.256  -6.556  -6.554  -6.554  -6.552
 29 A'   30 A'    5 A"   31 A'   32 A'   33 A'   34 A'   35 A'                 
 -6.541  -6.540  -6.540  -6.540  -6.539  -6.539  -6.538  -6.537
  6 A"   36 A'    7 A"    8 A"   37 A'   38 A'    9 A"   39 A'                 
 -2.666  -2.665  -2.665  -2.663  -2.662  -2.662  -2.661  -2.661
 40 A'   41 A'   42 A'   43 A'   10 A"   44 A'   11 A"   12 A"                 
 -2.660  -2.660  -2.659  -2.658  -2.650  -2.650  -2.649  -2.649
 45 A'   46 A'   13 A"   47 A'   48 A'   14 A"   49 A'   15 A"                 
 -2.649  -2.649  -2.647  -2.647  -1.277  -0.956  -0.908  -0.874
 50 A'   16 A"   17 A"   51 A'   52 A'   53 A'   54 A'   55 A'                 
 -0.844  -0.819  -0.815  -0.756  -0.745  -0.652  -0.646  -0.576
 56 A'   57 A'   58 A'   59 A'   60 A'   61 A'   62 A'   63 A'                 
 -0.573  -0.520  -0.510  -0.472  -0.458  -0.457  -0.451  -0.427
 64 A'   18 A"   65 A'   66 A'   67 A'   68 A'   19 A"   69 A'                 
 -0.405  -0.402  -0.374  -0.355  -0.345  -0.343  -0.330  -0.325
 70 A'   20 A"   21 A"   71 A'   72 A'   22 A"   73 A'   23 A"                 
 -0.317  -0.311  -0.285  -0.272  -0.270
 24 A"   74 A'   75 A'   25 A"   26 A"                                         
 -- Virtual --                   
 -0.091  -0.072  -0.062  -0.041  -0.023  -0.010  -0.006   0.010
 76 A'   27 A"   28 A"   77 A'   78 A'   79 A'   80 A'   81 A'                 
  0.020   0.026   0.037   0.038   0.047   0.053   0.058   0.059
 82 A'   83 A'   29 A"   84 A'   85 A'   30 A"   31 A"   86 A'                 
  0.066   0.067   0.069   0.075   0.080   0.082   0.090   0.091
 87 A'   88 A'   32 A"   89 A'   90 A'   33 A"   91 A'   34 A"                 
  0.096   0.103   0.108   0.111   0.118   0.129   0.131   0.141
 92 A'   35 A"   93 A'   94 A'   95 A'   36 A"   96 A'   37 A"                 
  0.144   0.152   0.155   0.163   0.171   0.178   0.182   0.187
 97 A'   38 A"   98 A'   99 A'  100 A'   39 A"  101 A'  102 A'                 
  0.203   0.208   0.212   0.215   0.224   0.225   0.236   0.242
103 A'  104 A'  105 A'  106 A'  107 A'   40 A"  108 A'  109 A'                 
  0.247   0.252   0.257   0.270   0.274   0.282   0.288   0.324
110 A'  111 A'  112 A'  113 A'  114 A'  115 A'  116 A'   41 A"                 
  0.356   0.365   0.368   0.379   0.393   0.397   0.405   0.413
117 A'  118 A'  119 A'  120 A'  121 A'   42 A"  122 A'   43 A"                 
  0.417   0.423   0.426   0.431   0.435   0.437   0.458   0.475
123 A'  124 A'   44 A"  125 A'  126 A'   45 A"   46 A"  127 A'                 
  0.485   0.488   0.491   0.497   0.505   0.510   0.515   0.520
 47 A"  128 A'  129 A'  130 A'   48 A"   49 A"  131 A'  132 A'                 
  0.533   0.534   0.539   0.546   0.555   0.560   0.564   0.573
 50 A"  133 A'   51 A"  134 A'   52 A"   53 A"   54 A"   55 A"                 
  0.583   0.593   0.599   0.621   0.624   0.651   0.669   0.670
135 A'  136 A'   56 A"   57 A"  137 A'  138 A'  139 A'   58 A"                 
  0.676   0.710   0.714   0.720   0.730   0.740   0.756   0.788
140 A'  141 A'   59 A"  142 A'  143 A'  144 A'  145 A'  146 A'                 
  0.794   0.799   0.804   0.815   0.820   0.835   0.838   0.847
 60 A"  147 A'  148 A'  149 A'  150 A'  151 A'   61 A"  152 A'                 
  0.867   0.878   0.907   0.925   0.934   0.942   0.950   0.985
153 A'  154 A'  155 A'  156 A'   62 A"  157 A'   63 A"  158 A'                 
  1.000   1.019   1.044   1.071   1.100   1.106   1.122   1.164
159 A'  160 A'  161 A'  162 A'  163 A'  164 A'   64 A"  165 A'                 
  1.190   1.196   1.224   1.233   1.233   1.263   1.325   1.391
 65 A"  166 A'  167 A'   66 A"   67 A"   68 A"  168 A'  169 A'                 
  1.413   1.413   1.439   1.476   1.511   1.548   1.573   1.609
170 A'   69 A"  171 A'  172 A'  173 A'  174 A'  175 A'  176 A'                 
  1.714   1.728   1.737   1.745   1.807   1.809   1.835   1.840
 70 A"   71 A"  177 A'  178 A'  179 A'  180 A'   72 A"   73 A"                 
  1.888   1.973   1.992   2.013   2.015   2.037   2.044   2.068
 74 A"   75 A"   76 A"  181 A'   77 A"  182 A'  183 A'   78 A"                 
  2.077   2.092   2.135   2.149   2.179   2.191   2.228   2.245
184 A'  185 A'  186 A'  187 A'  188 A'  189 A'  190 A'   79 A"                 
  2.258   2.258   2.278   2.293   2.328   2.355   2.391   2.426
 80 A"  191 A'  192 A'  193 A'  194 A'  195 A'  196 A'  197 A'                 
  2.463   2.568   2.569   2.702   2.718   2.814   2.831   2.874
198 A'   81 A"  199 A'   82 A"   83 A"   84 A"   85 A"  200 A'                 
  2.981   2.991   3.033   3.060   3.095   3.163   3.181   3.390
201 A'  202 A'   86 A"  203 A'  204 A'  205 A'  206 A'  207 A'                 
  3.425   3.643   3.751   3.755   3.823   3.876   3.960   3.974
208 A'  209 A'   87 A"  210 A'  211 A'  212 A'   88 A"   89 A"                 
  3.989   3.989   3.992   4.022   4.033   4.050   4.063   4.068
 90 A"   91 A"   92 A"  213 A'   93 A"   94 A"  214 A'  215 A'                 
  4.072   4.073   4.087   4.126   4.178   4.231   4.250   4.301
216 A'   95 A"  217 A'   96 A"  218 A'  219 A'  220 A'  221 A'                 
  4.345   4.382   4.423   4.479   4.817   4.836   6.298   6.432
222 A'  223 A'  224 A'  225 A'  226 A'  227 A'   97 A"  228 A'                 
  6.620   6.729   6.766   6.797   6.837   7.526   7.539   7.550
229 A'  230 A'  231 A'  232 A'  233 A'   98 A"   99 A"  100 A"                 
  7.581   7.631   7.641   7.666   7.668   7.685   7.738   7.784
101 A"  234 A'  235 A'  236 A'  237 A'  238 A'  239 A'  240 A'                 
  7.819   9.770  23.219  23.765  23.770  23.923  23.931  24.019
241 A'  242 A'  243 A'  244 A'  245 A'  246 A'  247 A'  248 A'                 
 25.816  26.165  26.657  47.910  48.017  48.045  48.075  66.770
102 A"  249 A'  250 A'  251 A'  252 A'  253 A'  254 A'  255 A'                 
215.763 289.721 289.734 289.747 289.778 289.828 289.841 289.863
256 A'  103 A"  104 A"  105 A"  106 A"  257 A'  258 A'  259 A'                 
289.867 289.904 289.958 290.003 290.0411020.7051020.8391020.873
260 A'  261 A'  262 A'  263 A'  264 A'  265 A'  266 A'  267 A'                 
*******
268 A'                                                                         
 --------------------------------------------------------------

          Ground-State Mulliken Net Atomic Charges

     Atom                 Charge (a.u.)
  ----------------------------------------
      1 C                    -1.154901
      2 C                     0.717885
      3 C                     0.213383
      4 C                    -0.121883
      5 C                     0.112867
      6 C                     0.488192
      7 F                    -0.085058
      8 Cl                    0.461857
      9 Br                   -0.147364
     10 Br                   -0.201791
     11 Br                   -0.168380
     12 Br                   -0.114806
  ----------------------------------------
  Sum of atomic charges =     0.000000

 -----------------------------------------------------------------
                    Cartesian Multipole Moments
 -----------------------------------------------------------------
    Charge (ESU x 10^10)
                -0.0000
    Dipole Moment (Debye)
         X      -0.1003      Y       0.7471      Z      -0.0000
       Tot       0.7538
    Quadrupole Moments (Debye-Ang)
        XX    -119.7406     XY       1.0854     YY    -125.2515
        XZ      -0.0000     YZ      -0.0000     ZZ    -125.0267
    Octopole Moments (Debye-Ang^2)
       XXX      22.2321    XXY      24.2546    XYY       0.2888
       YYY      91.3797    XXZ      -0.0000    XYZ      -0.0000
       YYZ       0.0000    XZZ       7.2643    YZZ      19.7723
       ZZZ      -0.0000
    Hexadecapole Moments (Debye-Ang^3)
      XXXX   -3334.9666   XXXY     -75.0200   XXYY    -998.7432
      XYYY     -20.7919   YYYY   -2629.0777   XXXZ      -0.0000
      XXYZ      -0.0000   XYYZ      -0.0000   YYYZ      -0.0000
      XXZZ    -634.9789   XYZZ     -22.3195   YYZZ    -478.1694
      XZZZ      -0.0000   YZZZ      -0.0000   ZZZZ    -146.4375
 -----------------------------------------------------------------
 Calculating MO derivatives via CPSCF
    1     0    39    0.0207874  
    2     0    39    0.0095421  
    3     0    39    0.0016485  
    4     0    39    0.0001431  
    5    21    18    0.0000127  
    6    38     1    0.0000012  
    7    39     0    0.0000001  Converged
 Time for AOints: 271.8 s (CPU) 45.9 s (wall)
 ------------------------------------------------------------------------------
                     AOints        : Timing summary (seconds)
 ------------------------------------------------------------------------------
     job step          cpu (% of tot)      sys (% of tot)     wall (% of tot)
 ------------------------------------------------------------------------------
  AOints            0.2718E+03 ( 7.8)   0.1200E-04 ( 4.6)   0.4588E+02 ( 7.7)
 ------------------------------------------------------------------------------
   Grand Totals     0.3498E+04          0.2620E-03          0.5996E+03
 ------------------------------------------------------------------------------
 Polarizability Matrix (a.u.)
            1           2           3
    1-215.1628488  -5.1444266  -0.0000000
    2  -5.1444266-188.7650037  -0.0000000
    3  -0.0000000  -0.0000000 -87.7481163
 Calculating analytic Hessian of the SCF energy

 Direct stationary perturbation theory relativistic correction:

 rels  =      68.053577918992
 relv  =    -234.632733434855
 rel2e =      40.680414280957
 E_rel =    -125.898741234905

 Hessian of the SCF Energy
            1           2           3           4           5           6
    1   0.6720622   0.0013187   0.0000000  -0.3092203  -0.0226006   0.0000000
    2   0.0013187   0.6756174   0.0000000   0.0581283  -0.0965273   0.0000000
    3   0.0000000   0.0000000   0.1355788  -0.0000000  -0.0000000  -0.0582558
    4  -0.3092203   0.0581283  -0.0000000   0.5978406  -0.0468411  -0.0000000
    5  -0.0226006  -0.0965273  -0.0000000  -0.0468411   0.5576108   0.0000000
    6   0.0000000   0.0000000  -0.0582558  -0.0000000   0.0000000   0.1042630
    7  -0.0121531   0.0314429   0.0000000  -0.1272361   0.1004858   0.0000000
    8   0.0880587   0.0206594  -0.0000000   0.0454833  -0.2673875  -0.0000000
    9  -0.0000000  -0.0000000   0.0001210   0.0000000  -0.0000000  -0.0498321
   10  -0.0611517  -0.0249239  -0.0000000   0.0583633  -0.0390081  -0.0000000
   11  -0.0250997  -0.0119003   0.0000000   0.0128997  -0.0525367  -0.0000000
   12   0.0000000   0.0000000   0.0046641   0.0000000  -0.0000000   0.0017277
   13   0.0642272   0.0127087  -0.0000000  -0.0446292   0.0314645   0.0000000
   14  -0.0423830  -0.0547605  -0.0000000   0.0328083  -0.0228468   0.0000000
   15  -0.0000000  -0.0000000  -0.0001625   0.0000000   0.0000000   0.0041940
   16  -0.1851550  -0.1436965  -0.0000000  -0.0381376  -0.0126397  -0.0000000
   17  -0.0701126  -0.2260118  -0.0000000  -0.0703761   0.0411002  -0.0000000
   18  -0.0000000  -0.0000000  -0.0569960  -0.0000000  -0.0000000   0.0052862
   19  -0.1083737   0.0914584  -0.0000000  -0.0239171   0.0510422  -0.0000000
   20   0.0930015  -0.2901389  -0.0000000   0.0146132  -0.0278476  -0.0000000
   21  -0.0000000  -0.0000000  -0.0408747   0.0000000   0.0000000   0.0067183
   22  -0.0249532  -0.0367023   0.0000000  -0.0844654  -0.0630793   0.0000000
   23  -0.0133421  -0.0184504  -0.0000000  -0.0643182  -0.1280521  -0.0000000
   24  -0.0000000  -0.0000000   0.0055512   0.0000000   0.0000000  -0.0218964
   25   0.0043304   0.0019505  -0.0000000  -0.0314309   0.0061894  -0.0000000
   26  -0.0016330  -0.0030054  -0.0000000   0.0224581  -0.0027947  -0.0000000
   27  -0.0000000  -0.0000000   0.0034489   0.0000000  -0.0000000   0.0027675
   28   0.0000440  -0.0002894   0.0000000  -0.0010827  -0.0013382  -0.0000000
   29  -0.0001631   0.0006466  -0.0000000  -0.0037116   0.0012026  -0.0000000
   30   0.0000000   0.0000000  -0.0011823  -0.0000000  -0.0000000   0.0032068
   31   0.0005187   0.0018386  -0.0000000  -0.0002672   0.0000373   0.0000000
   32   0.0050170   0.0003338   0.0000000  -0.0006464   0.0000922  -0.0000000
   33  -0.0000000  -0.0000000   0.0034430   0.0000000   0.0000000  -0.0011400
   34  -0.0401756   0.0067663   0.0000000   0.0041826  -0.0037124  -0.0000000
   35  -0.0120617   0.0035369  -0.0000000  -0.0004969  -0.0020134  -0.0000000
   36  -0.0000000  -0.0000000   0.0046643  -0.0000000  -0.0000000   0.0029608
            7           8           9          10          11          12
    1  -0.0121531   0.0880587  -0.0000000  -0.0611517  -0.0250997   0.0000000
    2   0.0314429   0.0206594  -0.0000000  -0.0249239  -0.0119003   0.0000000
    3   0.0000000  -0.0000000   0.0001210  -0.0000000   0.0000000   0.0046641
    4  -0.1272361   0.0454833   0.0000000   0.0583633   0.0128997   0.0000000
    5   0.1004858  -0.2673875  -0.0000000  -0.0390081  -0.0525367  -0.0000000
    6   0.0000000  -0.0000000  -0.0498321  -0.0000000  -0.0000000   0.0017277
    7   0.4900987   0.0048054  -0.0000000  -0.1613804  -0.1174385  -0.0000000
    8   0.0048054   0.5843607   0.0000000  -0.0670755  -0.2145147  -0.0000000
    9  -0.0000000   0.0000000   0.0998028   0.0000000  -0.0000000  -0.0494480
   10  -0.1613804  -0.0670755   0.0000000   0.5560487   0.0278671   0.0000000
   11  -0.1174385  -0.2145147  -0.0000000   0.0278671   0.4977613   0.0000000
   12  -0.0000000  -0.0000000  -0.0494480   0.0000000   0.0000000   0.0970259
   13  -0.0380206  -0.0680134  -0.0000000  -0.2777071   0.0484258  -0.0000000
   14  -0.0129485   0.0398642  -0.0000000  -0.0025566  -0.0937712   0.0000000
   15  -0.0000000  -0.0000000   0.0023779  -0.0000000  -0.0000000  -0.0496004
   16  -0.0015168  -0.0101061   0.0000000  -0.0122926   0.0283921  -0.0000000
   17  -0.0088116  -0.0654462   0.0000000   0.0807823   0.0164009  -0.0000000
   18   0.0000000   0.0000000   0.0037442  -0.0000000  -0.0000000   0.0029013
   19  -0.0042756  -0.0057880   0.0000000   0.0022869   0.0010882  -0.0000000
   20  -0.0016169   0.0012578   0.0000000   0.0008998  -0.0000472  -0.0000000
   21  -0.0000000   0.0000000   0.0056006   0.0000000  -0.0000000  -0.0016905
   22   0.0011787  -0.0020867  -0.0000000  -0.0008132   0.0015711  -0.0000000
   23  -0.0215842  -0.0342565   0.0000000   0.0036296  -0.0002833   0.0000000
   24   0.0000000   0.0000000   0.0022746  -0.0000000   0.0000000   0.0037788
   25  -0.1473099   0.0143165  -0.0000000  -0.0328266   0.0000371   0.0000000
   26   0.0133537  -0.0308393   0.0000000  -0.0145179   0.0019257  -0.0000000
   27  -0.0000000   0.0000000  -0.0191094   0.0000000  -0.0000000   0.0021878
   28   0.0028290  -0.0040392  -0.0000000  -0.0505124   0.0464330   0.0000000
   29   0.0112734  -0.0353205   0.0000000   0.0463647  -0.1311470   0.0000000
   30  -0.0000000  -0.0000000   0.0022663   0.0000000   0.0000000  -0.0169197
   31  -0.0017053   0.0033170   0.0000000  -0.0221908  -0.0252541   0.0000000
   32   0.0008986   0.0016883  -0.0000000  -0.0105766  -0.0092772   0.0000000
   33  -0.0000000  -0.0000000   0.0032150  -0.0000000  -0.0000000   0.0022480
   34  -0.0005090   0.0011283   0.0000000   0.0021758   0.0010784   0.0000000
   35   0.0001389  -0.0000646   0.0000000  -0.0008849  -0.0026105   0.0000000
   36   0.0000000   0.0000000  -0.0010129   0.0000000  -0.0000000   0.0031250
           13          14          15          16          17          18
    1   0.0642272  -0.0423830  -0.0000000  -0.1851550  -0.0701126  -0.0000000
    2   0.0127087  -0.0547605  -0.0000000  -0.1436965  -0.2260118  -0.0000000
    3  -0.0000000  -0.0000000  -0.0001625  -0.0000000  -0.0000000  -0.0569960
    4  -0.0446292   0.0328083   0.0000000  -0.0381376  -0.0703761  -0.0000000
    5   0.0314645  -0.0228468   0.0000000  -0.0126397   0.0411002  -0.0000000
    6   0.0000000   0.0000000   0.0041940  -0.0000000  -0.0000000   0.0052862
    7  -0.0380206  -0.0129485  -0.0000000  -0.0015168  -0.0088116   0.0000000
    8  -0.0680134   0.0398642  -0.0000000  -0.0101061  -0.0654462   0.0000000
    9  -0.0000000  -0.0000000   0.0023779   0.0000000   0.0000000   0.0037442
   10  -0.2777071  -0.0025566  -0.0000000  -0.0122926   0.0807823  -0.0000000
   11   0.0484258  -0.0937712  -0.0000000   0.0283921   0.0164009  -0.0000000
   12  -0.0000000   0.0000000  -0.0496004  -0.0000000  -0.0000000   0.0029013
   13   0.5325302  -0.0449327   0.0000000  -0.1243087   0.0473552  -0.0000000
   14  -0.0449327   0.5256235   0.0000000   0.0964712  -0.2653431  -0.0000000
   15   0.0000000   0.0000000   0.0994673  -0.0000000  -0.0000000  -0.0491722
   16  -0.1243087   0.0964712  -0.0000000   0.5078341   0.0228034   0.0000000
   17   0.0473552  -0.2653431  -0.0000000   0.0228034   0.6159245   0.0000000
   18  -0.0000000  -0.0000000  -0.0491722   0.0000000   0.0000000   0.0983984
   19  -0.0052442  -0.0005932  -0.0000000   0.0087809  -0.0163839   0.0000000
   20  -0.0043689   0.0016424   0.0000000   0.0187702  -0.0564749   0.0000000
   21   0.0000000   0.0000000   0.0055261   0.0000000   0.0000000   0.0060171
   22   0.0006496  -0.0008201  -0.0000000  -0.0014817   0.0049802   0.0000000
   23   0.0002361  -0.0007727  -0.0000000   0.0015744   0.0029091   0.0000000
   24   0.0000000   0.0000000  -0.0013143   0.0000000  -0.0000000   0.0034272
   25   0.0021676  -0.0028024  -0.0000000  -0.0007114  -0.0005307   0.0000000
   26  -0.0004217  -0.0021529   0.0000000   0.0001587   0.0001659   0.0000000
   27   0.0000000   0.0000000   0.0031652   0.0000000   0.0000000  -0.0010603
   28  -0.0134474   0.0265431  -0.0000000  -0.0025224  -0.0021716  -0.0000000
   29   0.0113706  -0.0189504   0.0000000   0.0001737   0.0023310  -0.0000000
   30  -0.0000000  -0.0000000   0.0021210  -0.0000000  -0.0000000   0.0032324
   31  -0.0716579  -0.0557292   0.0000000  -0.0014087  -0.0055161  -0.0000000
   32  -0.0555808  -0.1049495  -0.0000000  -0.0210433  -0.0319034   0.0000000
   33   0.0000000   0.0000000  -0.0182596  -0.0000000  -0.0000000   0.0024409
   34  -0.0245590   0.0069427  -0.0000000  -0.1490800   0.0179815   0.0000000
   35   0.0217569  -0.0035832  -0.0000000   0.0191419  -0.0336524   0.0000000
   36  -0.0000000  -0.0000000   0.0016575   0.0000000   0.0000000  -0.0182191
           19          20          21          22          23          24
    1  -0.1083737   0.0930015  -0.0000000  -0.0249532  -0.0133421  -0.0000000
    2   0.0914584  -0.2901389  -0.0000000  -0.0367023  -0.0184504  -0.0000000
    3  -0.0000000  -0.0000000  -0.0408747   0.0000000  -0.0000000   0.0055512
    4  -0.0239171   0.0146132   0.0000000  -0.0844654  -0.0643182   0.0000000
    5   0.0510422  -0.0278476   0.0000000  -0.0630793  -0.1280521   0.0000000
    6  -0.0000000  -0.0000000   0.0067183   0.0000000  -0.0000000  -0.0218964
    7  -0.0042756  -0.0016169  -0.0000000   0.0011787  -0.0215842   0.0000000
    8  -0.0057880   0.0012578   0.0000000  -0.0020867  -0.0342565   0.0000000
    9   0.0000000   0.0000000   0.0056006  -0.0000000   0.0000000   0.0022746
   10   0.0022869   0.0008998   0.0000000  -0.0008132   0.0036296  -0.0000000
   11   0.0010882  -0.0000472  -0.0000000   0.0015711  -0.0002833   0.0000000
   12  -0.0000000  -0.0000000  -0.0016905  -0.0000000   0.0000000   0.0037788
   13  -0.0052442  -0.0043689   0.0000000   0.0006496   0.0002361   0.0000000
   14  -0.0005932   0.0016424   0.0000000  -0.0008201  -0.0007727   0.0000000
   15  -0.0000000   0.0000000   0.0055261  -0.0000000  -0.0000000  -0.0013143
   16   0.0087809   0.0187702   0.0000000  -0.0014817   0.0015744   0.0000000
   17  -0.0163839  -0.0564749   0.0000000   0.0049802   0.0029091  -0.0000000
   18   0.0000000   0.0000000   0.0060171   0.0000000   0.0000000   0.0034272
   19   0.1343920  -0.1195842   0.0000000  -0.0024530   0.0032672  -0.0000000
   20  -0.1195842   0.3711039  -0.0000000  -0.0024329   0.0053321   0.0000000
   21   0.0000000  -0.0000000   0.0229773   0.0000000  -0.0000000  -0.0024779
   22  -0.0024530  -0.0024329   0.0000000   0.1142055   0.0917299  -0.0000000
   23   0.0032672   0.0053321  -0.0000000   0.0917299   0.1823132   0.0000000
   24  -0.0000000   0.0000000  -0.0024779  -0.0000000   0.0000000   0.0109973
   25  -0.0012903   0.0006943   0.0000000  -0.0002710   0.0006239  -0.0000000
   26   0.0015478  -0.0003005   0.0000000   0.0080908  -0.0063611   0.0000000
   27   0.0000000   0.0000000   0.0001245  -0.0000000   0.0000000  -0.0006730
   28  -0.0002495   0.0010192  -0.0000000   0.0002621  -0.0005102  -0.0000000
   29   0.0009966  -0.0022523   0.0000000   0.0002097  -0.0012696   0.0000000
   30   0.0000000  -0.0000000   0.0000569   0.0000000  -0.0000000   0.0002326
   31   0.0003790  -0.0000290  -0.0000000  -0.0004625  -0.0007951  -0.0000000
   32  -0.0008600  -0.0018145  -0.0000000  -0.0006876  -0.0009593   0.0000000
   33  -0.0000000   0.0000000   0.0001785  -0.0000000   0.0000000   0.0000469
   34  -0.0000353  -0.0009664   0.0000000  -0.0013959  -0.0005112  -0.0000000
   35  -0.0061911  -0.0004603   0.0000000  -0.0007730  -0.0001493   0.0000000
   36   0.0000000   0.0000000  -0.0021562  -0.0000000   0.0000000   0.0000531
           25          26          27          28          29          30
    1   0.0043304  -0.0016330  -0.0000000   0.0000440  -0.0001631   0.0000000
    2   0.0019505  -0.0030054  -0.0000000  -0.0002894   0.0006466   0.0000000
    3  -0.0000000  -0.0000000   0.0034489   0.0000000  -0.0000000  -0.0011823
    4  -0.0314309   0.0224581   0.0000000  -0.0010827  -0.0037116  -0.0000000
    5   0.0061894  -0.0027947  -0.0000000  -0.0013382   0.0012026  -0.0000000
    6  -0.0000000  -0.0000000   0.0027675  -0.0000000  -0.0000000   0.0032068
    7  -0.1473099   0.0133537  -0.0000000   0.0028290   0.0112734  -0.0000000
    8   0.0143165  -0.0308393   0.0000000  -0.0040392  -0.0353205  -0.0000000
    9  -0.0000000   0.0000000  -0.0191094  -0.0000000   0.0000000   0.0022663
   10  -0.0328266  -0.0145179   0.0000000  -0.0505124   0.0463647   0.0000000
   11   0.0000371   0.0019257  -0.0000000   0.0464330  -0.1311470   0.0000000
   12   0.0000000  -0.0000000   0.0021878   0.0000000   0.0000000  -0.0169197
   13   0.0021676  -0.0004217   0.0000000  -0.0134474   0.0113706  -0.0000000
   14  -0.0028024  -0.0021529   0.0000000   0.0265431  -0.0189504  -0.0000000
   15  -0.0000000   0.0000000   0.0031652  -0.0000000   0.0000000   0.0021210
   16  -0.0007114   0.0001587   0.0000000  -0.0025224   0.0001737  -0.0000000
   17  -0.0005307   0.0001659   0.0000000  -0.0021716   0.0023310  -0.0000000
   18   0.0000000   0.0000000  -0.0010603  -0.0000000  -0.0000000   0.0032324
   19  -0.0012903   0.0015478   0.0000000  -0.0002495   0.0009966   0.0000000
   20   0.0006943  -0.0003005   0.0000000   0.0010192  -0.0022523  -0.0000000
   21   0.0000000   0.0000000   0.0001245  -0.0000000   0.0000000   0.0000569
   22  -0.0002710   0.0080908  -0.0000000   0.0002621   0.0002097   0.0000000
   23   0.0006239  -0.0063611   0.0000000  -0.0005102  -0.0012696  -0.0000000
   24  -0.0000000   0.0000000  -0.0006730  -0.0000000   0.0000000   0.0002326
   25   0.2119315  -0.0183360   0.0000000  -0.0026655  -0.0022723   0.0000000
   26  -0.0183360   0.0497673   0.0000000  -0.0099678  -0.0064548  -0.0000000
   27   0.0000000   0.0000000   0.0091275  -0.0000000   0.0000000  -0.0001601
   28  -0.0026655  -0.0099678  -0.0000000   0.0788667  -0.0622147   0.0000000
   29  -0.0022723  -0.0064548   0.0000000  -0.0622147   0.1898147  -0.0000000
   30   0.0000000  -0.0000000  -0.0001601   0.0000000  -0.0000000   0.0070497
   31  -0.0008523  -0.0008456   0.0000000  -0.0110007  -0.0022372  -0.0000000
   32  -0.0000849   0.0000243   0.0000000   0.0055467   0.0016650   0.0000000
   33  -0.0000000  -0.0000000   0.0001469  -0.0000000   0.0000000  -0.0001143
   34  -0.0010714   0.0001129  -0.0000000  -0.0005210   0.0002101   0.0000000
   35   0.0002146   0.0000254  -0.0000000   0.0009893  -0.0002652   0.0000000
   36  -0.0000000   0.0000000   0.0000345   0.0000000   0.0000000   0.0002105
           31          32          33          34          35          36
    1   0.0005187   0.0050170  -0.0000000  -0.0401756  -0.0120617  -0.0000000
    2   0.0018386   0.0003338  -0.0000000   0.0067663   0.0035369  -0.0000000
    3  -0.0000000   0.0000000   0.0034430   0.0000000  -0.0000000   0.0046643
    4  -0.0002672  -0.0006464   0.0000000   0.0041826  -0.0004969  -0.0000000
    5   0.0000373   0.0000922   0.0000000  -0.0037124  -0.0020134  -0.0000000
    6   0.0000000  -0.0000000  -0.0011400  -0.0000000  -0.0000000   0.0029608
    7  -0.0017053   0.0008986  -0.0000000  -0.0005090   0.0001389   0.0000000
    8   0.0033170   0.0016883  -0.0000000   0.0011283  -0.0000646   0.0000000
    9   0.0000000  -0.0000000   0.0032150   0.0000000   0.0000000  -0.0010129
   10  -0.0221908  -0.0105766  -0.0000000   0.0021758  -0.0008849   0.0000000
   11  -0.0252541  -0.0092772  -0.0000000   0.0010784  -0.0026105  -0.0000000
   12   0.0000000   0.0000000   0.0022480   0.0000000   0.0000000   0.0031250
   13  -0.0716579  -0.0555808   0.0000000  -0.0245590   0.0217569  -0.0000000
   14  -0.0557292  -0.1049495   0.0000000   0.0069427  -0.0035832  -0.0000000
   15   0.0000000  -0.0000000  -0.0182596  -0.0000000  -0.0000000   0.0016575
   16  -0.0014087  -0.0210433  -0.0000000  -0.1490800   0.0191419   0.0000000
   17  -0.0055161  -0.0319034  -0.0000000   0.0179815  -0.0336524   0.0000000
   18  -0.0000000   0.0000000   0.0024409   0.0000000   0.0000000  -0.0182191
   19   0.0003790  -0.0008600  -0.0000000  -0.0000353  -0.0061911   0.0000000
   20  -0.0000290  -0.0018145   0.0000000  -0.0009664  -0.0004603   0.0000000
   21  -0.0000000  -0.0000000   0.0001785   0.0000000   0.0000000  -0.0021562
   22  -0.0004625  -0.0006876  -0.0000000  -0.0013959  -0.0007730  -0.0000000
   23  -0.0007951  -0.0009593   0.0000000  -0.0005112  -0.0001493   0.0000000
   24  -0.0000000   0.0000000   0.0000469  -0.0000000   0.0000000   0.0000531
   25  -0.0008523  -0.0000849  -0.0000000  -0.0010714   0.0002146  -0.0000000
   26  -0.0008456   0.0000243  -0.0000000   0.0001129   0.0000254   0.0000000
   27   0.0000000   0.0000000   0.0001469  -0.0000000  -0.0000000   0.0000345
   28  -0.0110007   0.0055467  -0.0000000  -0.0005210   0.0009893   0.0000000
   29  -0.0022372   0.0016650   0.0000000   0.0002101  -0.0002652   0.0000000
   30  -0.0000000   0.0000000  -0.0001143   0.0000000   0.0000000   0.0002105
   31   0.1082519   0.0779177   0.0000000   0.0003960   0.0072957  -0.0000000
   32   0.0779177   0.1528656  -0.0000000   0.0000996  -0.0077654   0.0000000
   33   0.0000000  -0.0000000   0.0081037  -0.0000000  -0.0000000  -0.0003091
   34   0.0003960   0.0000996  -0.0000000   0.2105928  -0.0291296   0.0000000
   35   0.0072957  -0.0077654  -0.0000000  -0.0291296   0.0470019   0.0000000
   36  -0.0000000   0.0000000  -0.0003091   0.0000000   0.0000000   0.0089917
 **********************************************************************
 **                                                                  **
 **                       VIBRATIONAL ANALYSIS                       **
 **                       --------------------                       **
 **                                                                  **
 **        VIBRATIONAL FREQUENCIES (CM**-1) AND NORMAL MODES         **
 **     FORCE CONSTANTS (mDYN/ANGSTROM) AND REDUCED MASSES (AMU)     **
 **                  INFRARED INTENSITIES (KM/MOL)                   **
 **                                                                  **
 **********************************************************************


 Mode:                 1                      2                      3
 Frequency:        41.91                  48.20                  98.67
 Force Cnst:      0.0745                 0.0630                 0.1259
 Red. Mass:      72.0122                46.0351                21.9525
 IR Active:          YES                    YES                    YES
 IR Intens:        0.001                  0.017                  0.097
 Raman Active:       YES                    YES                    YES
               X      Y      Z        X      Y      Z        X      Y      Z
 C          0.000  0.000 -0.092    0.000  0.000 -0.237   -0.000 -0.000  0.394
 C         -0.000 -0.000  0.059    0.000  0.000 -0.257   -0.000 -0.000  0.108
 C         -0.000 -0.000  0.042   -0.000 -0.000 -0.025    0.000  0.000  0.074
 C         -0.000  0.000 -0.058   -0.000  0.000 -0.067    0.000  0.000  0.105
 C         -0.000 -0.000  0.076   -0.000  0.000 -0.064    0.000 -0.000  0.125
 C          0.000  0.000 -0.064    0.000  0.000 -0.032   -0.000 -0.000  0.233
 F          0.000  0.000 -0.220    0.000  0.000 -0.384   -0.000 -0.000  0.727
 Cl         0.000 -0.000  0.224    0.000  0.000 -0.588   -0.000  0.000 -0.436
 Br        -0.000  0.000  0.226   -0.000 -0.000  0.452    0.000 -0.000  0.047
 Br         0.000  0.000 -0.582   -0.000  0.000 -0.203   -0.000 -0.000 -0.040
 Br        -0.000 -0.000  0.624    0.000  0.000 -0.128    0.000  0.000  0.009
 Br         0.000  0.000 -0.309   -0.000 -0.000  0.335    0.000  0.000 -0.156
 TransDip  -0.000 -0.000  0.001    0.000  0.000  0.004    0.000  0.000 -0.010

 Mode:                 4                      5                      6
 Frequency:       138.48                 144.15                 149.82
 Force Cnst:      0.7090                 0.6493                 1.0096
 Red. Mass:      62.7525                53.0378                76.3393
 IR Active:          YES                    YES                    YES
 IR Intens:        0.198                  0.317                  0.031
 Raman Active:       YES                    YES                    YES
               X      Y      Z        X      Y      Z        X      Y      Z
 C         -0.102 -0.147 -0.000    0.047 -0.216 -0.000   -0.035 -0.029  0.000
 C         -0.123 -0.098 -0.000    0.009 -0.213 -0.000   -0.030 -0.032  0.000
 C         -0.136 -0.084 -0.000    0.044 -0.198 -0.000   -0.079 -0.034  0.000
 C         -0.106 -0.096 -0.000    0.071 -0.271  0.000   -0.040 -0.059  0.000
 C         -0.141 -0.171  0.000    0.029 -0.233  0.000   -0.056 -0.071  0.000
 C         -0.129 -0.126 -0.000    0.077 -0.206 -0.000   -0.016 -0.041  0.000
 F         -0.101 -0.145 -0.000    0.042 -0.226 -0.000   -0.045 -0.035 -0.000
 Cl        -0.197 -0.069  0.000   -0.112 -0.142  0.000    0.057 -0.103 -0.000
 Br        -0.168 -0.084  0.000    0.143  0.507  0.000   -0.111 -0.279 -0.000
 Br         0.278  0.049  0.000    0.083 -0.337 -0.000    0.686  0.261 -0.000
 Br         0.138 -0.435 -0.000   -0.392  0.019 -0.000   -0.501  0.241 -0.000
 Br        -0.023  0.645  0.000    0.164  0.133  0.000   -0.049 -0.129 -0.000
 TransDip   0.012  0.007  0.000   -0.003  0.018  0.000    0.005  0.003 -0.000

 Mode:                 7                      8                      9
 Frequency:       163.86                 187.44                 217.38
 Force Cnst:      0.2192                 0.7931                 1.7095
 Red. Mass:      13.8565                38.3131                61.3994
 IR Active:          YES                    YES                    YES
 IR Intens:        0.003                  0.076                  0.029
 Raman Active:       YES                    YES                    YES
               X      Y      Z        X      Y      Z        X      Y      Z
 C          0.000  0.000  0.175    0.001  0.088 -0.000    0.068  0.119 -0.000
 C          0.000  0.000  0.311   -0.001 -0.047 -0.000   -0.005  0.195 -0.000
 C         -0.000 -0.000  0.431   -0.130 -0.056 -0.000   -0.240  0.107 -0.000
 C         -0.000 -0.000  0.473   -0.126 -0.010 -0.000   -0.050 -0.007  0.000
 C         -0.000 -0.000  0.448   -0.118  0.045 -0.000    0.032 -0.083  0.000
 C          0.000  0.000  0.342   -0.081  0.090 -0.000    0.285 -0.030 -0.000
 F          0.000  0.000 -0.359    0.145  0.150  0.000   -0.154  0.025  0.000
 Cl         0.000 -0.000 -0.059    0.686 -0.526 -0.000    0.107  0.145  0.000
 Br        -0.000  0.000 -0.065   -0.159  0.233  0.000   -0.558  0.040  0.000
 Br        -0.000 -0.000 -0.060    0.019  0.095  0.000   -0.058  0.028  0.000
 Br         0.000 -0.000 -0.067    0.039 -0.107  0.000   -0.032 -0.073  0.000
 Br         0.000 -0.000 -0.027   -0.169 -0.040 -0.000    0.624 -0.112 -0.000
 TransDip   0.000 -0.000 -0.002    0.009  0.001 -0.000    0.005 -0.003 -0.000

 Mode:                10                     11                     12
 Frequency:       227.79                 290.28                 303.13
 Force Cnst:      1.9730                 1.1959                 1.4296
 Red. Mass:      64.5387                24.0880                26.4056
 IR Active:          YES                    YES                    YES
 IR Intens:        0.016                  0.248                  0.102
 Raman Active:       YES                    YES                    YES
               X      Y      Z        X      Y      Z        X      Y      Z
 C          0.113 -0.103 -0.000    0.179  0.163 -0.000    0.055 -0.176  0.000
 C          0.147  0.060 -0.000    0.159  0.078 -0.000   -0.047 -0.368  0.000
 C          0.134  0.078 -0.000    0.004  0.016  0.000   -0.002 -0.232  0.000
 C         -0.101  0.200 -0.000   -0.041 -0.010  0.000   -0.089 -0.073 -0.000
 C         -0.158 -0.151  0.000   -0.060  0.062  0.000   -0.037  0.005 -0.000
 C          0.042 -0.101  0.000    0.030  0.189 -0.000   -0.039 -0.021 -0.000
 F          0.046 -0.125  0.000    0.723  0.400  0.000    0.608  0.028 -0.000
 Cl         0.121  0.104  0.000   -0.026  0.330  0.000   -0.425 -0.374 -0.000
 Br         0.340 -0.013  0.000   -0.082  0.015 -0.000   -0.050  0.039 -0.000
 Br        -0.238  0.498  0.000    0.062 -0.120 -0.000   -0.047  0.194  0.000
 Br        -0.356 -0.446 -0.000   -0.085 -0.164 -0.000    0.079  0.090  0.000
 Br         0.162 -0.052 -0.000   -0.099 -0.049  0.000    0.085 -0.032  0.000
 TransDip  -0.000  0.004 -0.000   -0.012 -0.010 -0.000   -0.010 -0.000  0.000

 Mode:                13                     14                     15
 Frequency:       314.35                 349.10                 397.20
 Force Cnst:      0.7197                 0.9000                 1.7921
 Red. Mass:      12.3622                12.5335                19.2793
 IR Active:          YES                    YES                    YES
 IR Intens:        0.000                  0.637                  0.024
 Raman Active:       YES                    YES                    YES
               X      Y      Z        X      Y      Z        X      Y      Z
 C          0.000 -0.000  0.034   -0.000  0.000 -0.467   -0.258  0.443  0.000
 C          0.000 -0.000 -0.452   -0.000 -0.000 -0.429   -0.280  0.077  0.000
 C          0.000 -0.000 -0.525   -0.000 -0.000  0.141   -0.130  0.075 -0.000
 C         -0.000 -0.000 -0.079   -0.000 -0.000  0.576   -0.086  0.038 -0.000
 C         -0.000 -0.000  0.463   -0.000  0.000  0.270   -0.090  0.183 -0.000
 C         -0.000 -0.000  0.536    0.000  0.000 -0.337   -0.055  0.274  0.000
 F          0.000 -0.000 -0.032   -0.000  0.000  0.237   -0.210  0.582 -0.000
 Cl        -0.000 -0.000  0.082   -0.000 -0.000  0.048   -0.141 -0.241 -0.000
 Br        -0.000  0.000  0.032    0.000 -0.000 -0.008    0.125 -0.031  0.000
 Br        -0.000  0.000  0.004   -0.000  0.000 -0.030    0.040 -0.069  0.000
 Br         0.000  0.000 -0.029    0.000  0.000 -0.014   -0.026 -0.077  0.000
 Br         0.000 -0.000 -0.033    0.000  0.000  0.012    0.110 -0.023 -0.000
 TransDip  -0.000 -0.000 -0.001    0.000 -0.000 -0.026   -0.005  0.000  0.000

 Mode:                16                     17                     18
 Frequency:       576.61                 583.64                 610.06
 Force Cnst:      2.3620                 2.7468                 2.6519
 Red. Mass:      12.0578                13.6864                12.0939
 IR Active:          YES                    YES                    YES
 IR Intens:        0.003                 17.793                  0.506
 Raman Active:       YES                    YES                    YES
               X      Y      Z        X      Y      Z        X      Y      Z
 C          0.000 -0.000 -0.055   -0.017  0.035  0.000   -0.000 -0.000  0.424
 C          0.000 -0.000 -0.486   -0.020  0.160 -0.000   -0.000  0.000 -0.090
 C         -0.000 -0.000  0.517    0.294  0.347  0.000   -0.000  0.000 -0.418
 C         -0.000 -0.000 -0.022    0.570  0.192  0.000   -0.000 -0.000  0.639
 C         -0.000  0.000 -0.484    0.530 -0.073 -0.000   -0.000  0.000 -0.466
 C         -0.000  0.000  0.507    0.208 -0.148  0.000   -0.000  0.000 -0.030
 F         -0.000 -0.000  0.010    0.030  0.082 -0.000    0.000 -0.000 -0.099
 Cl         0.000  0.000  0.032   -0.074 -0.156  0.000    0.000  0.000  0.014
 Br         0.000  0.000 -0.014   -0.067 -0.014 -0.000    0.000 -0.000  0.008
 Br         0.000  0.000  0.001   -0.031  0.002 -0.000    0.000 -0.000 -0.013
 Br         0.000  0.000  0.012   -0.058 -0.038  0.000    0.000  0.000  0.009
 Br         0.000 -0.000 -0.013   -0.057  0.022  0.000    0.000 -0.000  0.004
 TransDip  -0.000 -0.000 -0.002    0.128  0.043  0.000   -0.000  0.000  0.023

 Mode:                19                     20                     21
 Frequency:       657.36                 694.72                 703.03
 Force Cnst:      3.3776                 3.4320                 4.0372
 Red. Mass:      13.2663                12.0691                13.8638
 IR Active:          YES                    YES                    YES
 IR Intens:       33.572                  0.954                 58.709
 Raman Active:       YES                    YES                    YES
               X      Y      Z        X      Y      Z        X      Y      Z
 C          0.462  0.223  0.000    0.000 -0.000  0.652    0.092 -0.111 -0.000
 C          0.433 -0.153  0.000    0.000  0.000 -0.468    0.059  0.248  0.000
 C          0.202 -0.276 -0.000    0.000  0.000  0.264    0.080  0.392 -0.000
 C         -0.004 -0.081  0.000   -0.000  0.000 -0.194   -0.140  0.534  0.000
 C          0.028  0.268 -0.000   -0.000  0.000  0.240   -0.225  0.367 -0.000
 C          0.308  0.383  0.000   -0.000  0.000 -0.427   -0.230  0.254  0.000
 F         -0.254 -0.050 -0.000    0.000 -0.000 -0.090    0.104 -0.332  0.000
 Cl        -0.107 -0.059 -0.000   -0.000 -0.000  0.019   -0.051 -0.120 -0.000
 Br        -0.043  0.015  0.000   -0.000 -0.000 -0.002   -0.003 -0.005 -0.000
 Br         0.002  0.015  0.000    0.000 -0.000  0.000    0.034 -0.077 -0.000
 Br        -0.018 -0.041  0.000   -0.000 -0.000 -0.002   -0.012 -0.024 -0.000
 Br        -0.049 -0.007 -0.000    0.000 -0.000  0.006    0.034 -0.016 -0.000
 TransDip   0.180  0.045  0.000   -0.000  0.000  0.031   -0.051  0.240 -0.000

 Mode:                22                     23                     24
 Frequency:       837.05                 939.80                1111.24
 Force Cnst:      5.2392                 6.7376                 8.9771
 Red. Mass:      12.6915                12.9476                12.3387
 IR Active:          YES                    YES                    YES
 IR Intens:        1.996                 14.864                  2.487
 Raman Active:       YES                    YES                    YES
               X      Y      Z        X      Y      Z        X      Y      Z
 C          0.251  0.104  0.000    0.067 -0.132  0.000   -0.128  0.237  0.000
 C          0.158  0.433 -0.000    0.286 -0.101 -0.000   -0.455 -0.399 -0.000
 C         -0.416  0.230  0.000    0.505 -0.018 -0.000    0.124 -0.030 -0.000
 C         -0.219 -0.028 -0.000   -0.159  0.380  0.000   -0.163  0.387  0.000
 C         -0.163 -0.394 -0.000   -0.343 -0.384 -0.000   -0.074 -0.063 -0.000
 C          0.464 -0.140  0.000   -0.108 -0.271 -0.000    0.572  0.033  0.000
 F          0.028 -0.021 -0.000   -0.128  0.302 -0.000    0.064 -0.145 -0.000
 Cl        -0.077 -0.103 -0.000   -0.015 -0.016 -0.000    0.042  0.055 -0.000
 Br         0.038 -0.004 -0.000   -0.032  0.007 -0.000   -0.001 -0.001  0.000
 Br        -0.001 -0.007  0.000    0.009 -0.021  0.000    0.007 -0.015  0.000
 Br         0.022  0.026  0.000    0.017  0.028  0.000    0.000 -0.001  0.000
 Br        -0.043  0.004 -0.000    0.006 -0.000  0.000   -0.022  0.003 -0.000
 TransDip   0.022  0.040  0.000    0.063 -0.106  0.000    0.002 -0.050  0.000

 Mode:                25                     26                     27
 Frequency:      1228.89                1253.40                1344.03
 Force Cnst:     10.9838                11.1089                12.8169
 Red. Mass:      12.3445                12.0016                12.0424
 IR Active:          YES                    YES                    YES
 IR Intens:        2.367                  1.747                122.846
 Raman Active:       YES                    YES                    YES
               X      Y      Z        X      Y      Z        X      Y      Z
 C         -0.111  0.305  0.000    0.330  0.114  0.000   -0.268 -0.143 -0.000
 C         -0.164  0.215  0.000   -0.283  0.234  0.000   -0.021  0.419  0.000
 C          0.461  0.113 -0.000   -0.096 -0.412 -0.000    0.383 -0.161 -0.000
 C          0.213 -0.430 -0.000    0.442  0.180  0.000   -0.394 -0.209 -0.000
 C         -0.417 -0.275 -0.000   -0.363  0.247  0.000    0.076  0.419  0.000
 C         -0.050  0.270  0.000   -0.024 -0.378 -0.000    0.294 -0.299 -0.000
 F          0.075 -0.184 -0.000    0.004  0.013 -0.000    0.034  0.024  0.000
 Cl        -0.005 -0.019 -0.000   -0.003 -0.001 -0.000   -0.007 -0.023  0.000
 Br        -0.016 -0.001  0.000    0.001 -0.001  0.000   -0.009  0.003  0.000
 Br        -0.008  0.016  0.000   -0.000  0.000  0.000    0.004  0.002 -0.000
 Br         0.012  0.011  0.000   -0.000  0.000  0.000   -0.003 -0.008 -0.000
 Br         0.006 -0.004 -0.000   -0.001 -0.000 -0.000   -0.008  0.004 -0.000
 TransDip   0.028 -0.040  0.000   -0.033 -0.026  0.000    0.331  0.129 -0.000

 Mode:                28                     29                     30
 Frequency:      1398.12                1549.18                1556.64
 Force Cnst:     14.2017                17.0275                17.1405
 Red. Mass:      12.3310                12.0419                12.0060
 IR Active:          YES                    YES                    YES
 IR Intens:      261.585                 14.470                  1.666
 Raman Active:       YES                    YES                    YES
               X      Y      Z        X      Y      Z        X      Y      Z
 C         -0.230  0.563  0.000    0.278 -0.363  0.000    0.544  0.314  0.000
 C          0.220  0.213  0.000   -0.421  0.329  0.000   -0.301 -0.127  0.000
 C         -0.012 -0.418 -0.000    0.114 -0.324 -0.000    0.168  0.287 -0.000
 C         -0.140  0.271  0.000   -0.140  0.124 -0.000   -0.350 -0.186  0.000
 C          0.310 -0.223 -0.000    0.260 -0.301  0.000    0.228  0.043 -0.000
 C         -0.268 -0.074 -0.000   -0.051  0.431  0.000   -0.285 -0.310 -0.000
 F          0.083 -0.194 -0.000   -0.033  0.068 -0.000   -0.018 -0.021 -0.000
 Cl        -0.019 -0.016 -0.000    0.008 -0.000 -0.000    0.002  0.002 -0.000
 Br        -0.001  0.003  0.000    0.000  0.001  0.000    0.000 -0.001 -0.000
 Br         0.002 -0.003  0.000    0.000  0.000  0.000    0.001  0.000  0.000
 Br        -0.002  0.002  0.000   -0.001  0.001  0.000   -0.000  0.001  0.000
 Br         0.008  0.001 -0.000   -0.001 -0.002 -0.000    0.001  0.001 -0.000
 TransDip  -0.153  0.495  0.000    0.042 -0.114  0.000    0.027  0.031  0.000

 STANDARD THERMODYNAMIC QUANTITIES AT   298.15 K  AND     1.00 ATM

   This Molecule has  0 Imaginary Frequencies
   Zero point vibrational energy:       25.897 kcal/mol

   Atom    1 Element C  Has Mass   12.00000
   Atom    2 Element C  Has Mass   12.00000
   Atom    3 Element C  Has Mass   12.00000
   Atom    4 Element C  Has Mass   12.00000
   Atom    5 Element C  Has Mass   12.00000
   Atom    6 Element C  Has Mass   12.00000
   Atom    7 Element F  Has Mass   18.99840
   Atom    8 Element Cl Has Mass   34.96885
   Atom    9 Element Br Has Mass   78.91830
   Atom   10 Element Br Has Mass   78.91830
   Atom   11 Element Br Has Mass   78.91830
   Atom   12 Element Br Has Mass   78.91830
   Molecular Mass:   441.640450 amu
   Principal axes and moments of inertia in amu*Bohr^2:
                             1           2           3
    Eigenvalues --     5420.91326  8376.59650 13797.50976
          X               0.99982     0.01906     0.00000
          Y              -0.01906     0.99982     0.00000
          Z               0.00000    -0.00000     1.00000
   Rotational Symmetry Number is   1
   The Molecule is an Asymmetric Top
   Translational Enthalpy:        0.889 kcal/mol
   Rotational Enthalpy:           0.889 kcal/mol
   Vibrational Enthalpy:         31.930 kcal/mol
   gas constant (RT):             0.592 kcal/mol
   Translational Entropy:        44.145  cal/mol.K
   Rotational Entropy:           34.792  cal/mol.K
   Vibrational Entropy:          39.639  cal/mol.K

   Total Enthalpy:               34.299 kcal/mol
   Total Entropy:               118.577  cal/mol.K

 ======================================================================

 STANDARD THERMODYNAMIC QUANTITIES FOR ANHARMONIC VIBRATION -- TOSH

   Zero point vibrational energy: ************ kcal/mol

   Vibrational Enthalpy:       Infinity kcal/mol
   Vibrational Entropy:             NaN  cal/mol.K

   Total Enthalpy:             Infinity kcal/mol
   Total Entropy:                   NaN  cal/mol.K

 ======================================================================

 STANDARD THERMODYNAMIC QUANTITIES FOR ANHARMONIC VIBRATION -- VPT2

   Zero point vibrational energy: ************ kcal/mol

   Vibrational Enthalpy:       Infinity kcal/mol
   Vibrational Entropy:             NaN  cal/mol.K

   Total Enthalpy:             Infinity kcal/mol
   Total Entropy:                   NaN  cal/mol.K

 ======================================================================

Archival summary:
1\1\february\FREQ\ProcedureUnspecified\BasisUnspecified\r4l116\taweetha\MonDec213:20:042019MonDec213:20:042019\0\\#,FREQ,ProcedureUnspecified,BasisUnspecified,\\0,1\Br\C,1,1.90024\C,2,1.405,1,119.781\C,3,1.40052,2,119.828,1,180,0\C,4,1.39155,3,119.196,2,0,0\F,5,1.33448,4,118.689,3,-180,0\C,5,1.39046,4,121.836,3,-0,0\C,7,1.40154,5,119.177,4,-0,0\Cl,4,1.73413,3,122.9,2,180,0\Br,7,1.89584,5,117.428,4,-180,0\Br,8,1.89735,7,119.381,5,-180,0\Br,3,1.89766,2,121.295,1,0,0\\\@

 Total job time:  825.25s(wall), 4756.83s(cpu) 
 Mon Dec  2 13:20:04 2019

        *************************************************************
        *                                                           *
        *  Thank you very much for using Q-Chem.  Have a nice day.  *
        *                                                           *
        *************************************************************
