# Supplementary material for: Geometric and energetic data from quantum chemical calculations of halobenzenes and xylenes
Source: Data Brief. 2020 Mar 5;30:105386. doi: 10.1016/j.dib.2020.105386 (PMC7114895; doi:10.1016/j.dib.2020.105386)
Supplement: Supplementary file 1 [file mmc1.zip › halobenzene/B3LYP/FClBrBrBrCl.out]

                  Welcome to Q-Chem
     A Quantum Leap Into The Future Of Chemistry


 Q-Chem 5.2 (devel), Q-Chem, Inc., Pleasanton, CA (2019)

 Yihan Shao,  Zhengting Gan,  E. Epifanovsky,  A. T. B. Gilbert,  M. Wormit,  
 J. Kussmann,  A. W. Lange,  A. Behn,  Jia Deng,  Xintian Feng,  D. Ghosh,  
 M. Goldey,  P. R. Horn,  L. D. Jacobson,  I. Kaliman,  T. Kus,  A. Landau,  
 Jie Liu,  E. I. Proynov,  R. M. Richard,  R. P. Steele,  E. J. Sundstrom,  
 H. L. Woodcock III,  P. M. Zimmerman,  D. Zuev,  B. Albrecht,  E. Alguire,  
 S. A. Baeppler,  D. Barton,  Z. Benda,  Y. A. Bernard,  E. J. Berquist,  
 K. B. Bravaya,  H. Burton,  D. Casanova,  Chun-Min Chang,  Yunqing Chen,  
 A. Chien,  K. D. Closser,  M. P. Coons,  S. Coriani,  S. Dasgupta,  
 A. L. Dempwolff,  M. Diedenhofen,  Hainam Do,  R. G. Edgar,  Po-Tung Fang,  
 S. Faraji,  S. Fatehi,  Qingguo Feng,  K. D. Fenk,  J. Fosso-Tande,  
 J. Gayvert,  Qinghui Ge,  A. Ghysels,  G. Gidofalvi,  J. Gomes,  
 J. Gonthier,  A. Gunina,  D. Hait,  M. W. D. Hanson-Heine,  
 P. H. P. Harbach,  A. W. Hauser,  M. F. Herbst,  J. E. Herr,  
 E. G. Hohenstein,  Z. C. Holden,  Kerwin Hui,  B. C. Huynh,  T.-C. Jagau,  
 Hyunjun Ji,  B. Kaduk,  K. Khistyaev,  Jaehoon Kim,  P. Klunzinger,  K. Koh,  
 D. Kosenkov,  L. Koulias,  T. Kowalczyk,  C. M. Krauter,  A. Kunitsa,  
 Ka Un Lao,  A. Laurent,  K. V. Lawler,  Joonho Lee,  D. Lefrancois,  
 S. Lehtola,  D. S. Levine,  Yi-Pei Li,  You-Sheng Lin,  Fenglai Liu,  
 E. Livshits,  A. Luenser,  P. Manohar,  E. Mansoor,  S. F. Manzer,  
 Shan-Ping Mao,  Yuezhi Mao,  N. Mardirossian,  A. V. Marenich,  
 T. Markovich,  L. A. Martinez-Martinez,  S. A. Maurer,  N. J. Mayhall,  
 S. C. McKenzie,  J.-M. Mewes,  P. Morgante,  A. F. Morrison,  
 J. W. Mullinax,  K. Nanda,  T. S. Nguyen-Beck,  R. Olivares-Amaya,  
 J. A. Parkhill,  Zheng Pei,  T. M. Perrine,  F. Plasser,  P. Pokhilko,  
 S. Prager,  A. Prociuk,  E. Ramos,  D. R. Rehn,  F. Rob,  M. Scheurer,  
 M. Schneider,  N. Sergueev,  S. M. Sharada,  S. Sharma,  D. W. Small,  
 T. Stauch,  T. Stein,  Yu-Chuan Su,  A. J. W. Thom,  A. Tkatchenko,  
 T. Tsuchimochi,  N. M. Tubman,  L. Vogt,  M. L. Vidal,  O. Vydrov,  
 M. A. Watson,  J. Wenzel,  M. de Wergifosse,  T. A. Wesolowski,  A. White,  
 J. Witte,  A. Yamada,  Jun Yang,  K. Yao,  S. Yeganeh,  S. R. Yost,  
 Zhi-Qiang You,  A. Zech,  Igor Ying Zhang,  Xing Zhang,  Yan Zhao,  
 Ying Zhu,  B. R. Brooks,  G. K. L. Chan,  C. J. Cramer,  M. S. Gordon,  
 W. J. Hehre,  A. Klamt,  M. W. Schmidt,  C. D. Sherrill,  D. G. Truhlar,  
 A. Aspuru-Guzik,  R. Baer,  A. T. Bell,  N. A. Besley,  Jeng-Da Chai,  
 A. E. DePrince, III,  R. A. DiStasio Jr.,  A. Dreuw,  B. D. Dunietz,  
 T. R. Furlani,  Chao-Ping Hsu,  Yousung Jung,  Jing Kong,  D. S. Lambrecht,  
 WanZhen Liang,  C. Ochsenfeld,  V. A. Rassolov,  L. V. Slipchenko,  
 J. E. Subotnik,  T. Van Voorhis,  J. M. Herbert,  A. I. Krylov,  
 P. M. W. Gill,  M. Head-Gordon

 Contributors to earlier versions of Q-Chem not listed above: 
 R. D. Adamson,  B. Austin,  J. Baker,  G. J. O. Beran,  K. Brandhorst,  
 S. T. Brown,  E. F. C. Byrd,  A. K. Chakraborty,  C.-L. Cheng,  
 Siu Hung Chien,  D. M. Chipman,  D. L. Crittenden,  H. Dachsel,  
 R. J. Doerksen,  A. D. Dutoi,  L. Fusti-Molnar,  W. A. Goddard III,  
 A. Golubeva-Zadorozhnaya,  S. R. Gwaltney,  G. Hawkins,  A. Heyden,  
 S. Hirata,  G. Kedziora,  F. J. Keil,  C. Kelley,  Jihan Kim,  R. A. King,  
 R. Z. Khaliullin,  P. P. Korambath,  W. Kurlancheek,  A. M. Lee,  M. S. Lee,  
 S. V. Levchenko,  Ching Yeh Lin,  D. Liotard,  R. C. Lochan,  I. Lotan,  
 P. E. Maslen,  N. Nair,  D. P. O'Neill,  D. Neuhauser,  E. Neuscamman,  
 C. M. Oana,  R. Olson,  B. Peters,  R. Peverati,  P. A. Pieniazek,  
 Y. M. Rhee,  J. Ritchie,  M. A. Rohrdanz,  E. Rosta,  N. J. Russ,  
 H. F. Schaefer III,  N. E. Schultz,  N. Shenvi,  A. C. Simmonett,  A. Sodt,  
 D. Stuck,  K. S. Thanthiriwatte,  V. Vanovschi,  Tao Wang,  A. Warshel,  
 C. F. Williams,  Q. Wu,  X. Xu,  W. Zhang

 Please cite Q-Chem as follows:
 Y. Shao et al., Mol. Phys. 113, 184-215 (2015)
 DOI: 10.1080/00268976.2014.952696

 Q-Chem 5.2.1 for Intel X86 EM64T Linux

 Parts of Q-Chem use Armadillo 8.300.2 (Tropical Shenanigans).
 http://arma.sourceforge.net/

 Q-Chem begins on Mon Dec  2 13:20:04 2019  

Host: 
0

     Scratch files written to /scratch/taweetham/qchem4232//
NAlpha2: 184
NElect   184
Mult     1

Checking the input file for inconsistencies... 	...done.

--------------------------------------------------------------
User input:
--------------------------------------------------------------
$MOLECULE
0 1
C   
C	1	CC
C	2	CC	1	120.0		
C	3	CC	2	120.0	1	0.0
C	4	CC	3	120.0	2	0.0	
C	5 	CC	4	120.0	3	0.0
F	1	CF	2	120.0	3	180.0
Cl	2	CCl	3	120.0	4	180.0
Br	3	CBr	4	120.0	5	180.0
Br	4	CBr	5	120.0	6	180.0
Br	5	CBr	6	120.0	1	180.0
Cl	6	CCl	1	120.0	2	180.0

CC=1.39483
CH=1.08673
CF=1.33960
CCl=1.72090
CBr=1.89068
CI=2.07886
$END

$REM
   JOB_TYPE	OPTIMIZATION
   BASIS	6-311++G**
   METHOD	B3LYP
   MEM_TOTAL	64000
   SYM_IGNORE	TRUE
$END

--------------------------------------------------------------
 ----------------------------------------------------------------
             Standard Nuclear Orientation (Angstroms)
    I     Atom           X                Y                Z
 ----------------------------------------------------------------
    1      C       0.0000000000     0.0000000000     0.0000000000
    2      C       0.0000000000     0.0000000000     1.3948300000
    3      C       1.2079582140     0.0000000000     2.0922450000
    4      C       2.4159164279     0.0000000000     1.3948300000
    5      C       2.4159164279     0.0000000000    -0.0000000000
    6      C       1.2079582140     0.0000000000    -0.6974150000
    7      F      -1.1601276309    -0.0000000000    -0.6698000000
    8      Cl     -1.4903431174    -0.0000000000     2.2552800000
    9      Br      1.2079582140    -0.0000000000     3.9829250000
   10      Br      4.0532933383    -0.0000000000     2.3401700000
   11      Br      4.0532933383    -0.0000000000    -0.9453400000
   12      Cl      1.2079582140    -0.0000000000    -2.4183150000
 ----------------------------------------------------------------
 Nuclear Repulsion Energy =        2171.47075323 hartrees
 There are       92 alpha and       92 beta electrons
 Requested basis set is 6-311++G(d,p)
 There are 125 shells and 358 basis functions

 Total QAlloc Memory Limit  64000 MB
 Mega-Array Size       188 MB
 MEM_STATIC part       192 MB
 A cutoff of  1.0D-11 yielded   5349 shell pairs
 There are     49216 function pairs (     53965 Cartesian)
 Smallest overlap matrix eigenvalue = 3.78E-07

 Q-Chem warning in module stvman/mkSTV.C, line 318:

 Overlap eigenvalue is smaller than square root of threshold
 Use THRESH >= 12 to get rid of this warning

 Linear dependence detected in AO basis
 Tighter screening thresholds may be required for diffuse basis sets
 Use S2THRESH > 14 and THRESH = 14 in case of SCF convergence issues
 Number of orthogonalized atomic orbitals = 356
 Maximum deviation from orthogonality = 2.044E-10

 Scale SEOQF with 1.000000e-01/1.000000e-01/1.000000e-01

 Standard Electronic Orientation quadrupole field applied
 Nucleus-field energy     =    -0.0000000607 hartrees
 Guess from superposition of atomic densities
 Warning:  Energy on first SCF cycle will be non-variational
 SAD guess density has 184.000000 electrons

 -----------------------------------------------------------------------
  General SCF calculation program by
  Eric Jon Sundstrom, Paul Horn, Yuezhi Mao, Dmitri Zuev, Alec White,
  David Stuck, Shaama M.S., Shane Yost, Joonho Lee, David Small,
  Daniel Levine, Susi Lehtola, Hugh Burton, Evgeny Epifanovsky,
  Bang C. Huynh
 -----------------------------------------------------------------------
 Exchange:     0.2000 Hartree-Fock + 0.0800 Slater + 0.7200 B88
 Correlation:  0.1900 VWN1RPA + 0.8100 LYP
 Using SG-1 standard quadrature grid
 using 6 threads for integral computing
 -------------------------------------------------------
 OpenMP Integral computing Module                
 Release: version 2.0, May 2017, Q-Chem Inc. Pleasanton 
 -------------------------------------------------------
 A restricted SCF calculation will be
 performed using DIIS
 SCF converges when DIIS error is below 1.0e-08
 ---------------------------------------
  Cycle       Energy         DIIS error
 ---------------------------------------
    1   -8973.9738917249      3.17e-02  
    2   -8971.3631934038      2.21e-03  
    3   -8971.3364291828      2.52e-03  
    4   -8971.3918315956      8.57e-04  
    5   -8971.4036366519      2.28e-04  
    6   -8971.4042817873      7.85e-05  
    7   -8971.4043578843      1.92e-05  
    8   -8971.4043624401      8.24e-06  
    9   -8971.4043634007      2.20e-06  
   10   -8971.4043634488      4.63e-07  
   11   -8971.4043634506      1.57e-07  
   12   -8971.4043634514      5.43e-08  
   13   -8971.4043634518      8.04e-09  Convergence criterion met
 ---------------------------------------
 SCF time:   CPU 213.09s  wall 39.00s 
 SCF   energy in the final basis set =    -8971.4043634518
 Total energy in the final basis set =    -8971.4043634518

 --------------------------------------------------------------

                    Orbital Energies (a.u.)
 --------------------------------------------------------------

 Alpha MOs
 -- Occupied --
********-482.8597-482.8578-101.5875-101.5874 -62.5126 -62.5126 -62.5107
-56.3334 -56.3333 -56.3315 -56.3293 -56.3292 -56.3288 -56.3288 -56.3273
-56.3269 -24.7343 -10.3180 -10.2872 -10.2872 -10.2820 -10.2819 -10.2805
 -9.5023  -9.5023  -8.7216  -8.7215  -8.7197  -7.2674  -7.2672  -7.2571
 -7.2571  -7.2564  -7.2562  -6.5539  -6.5539  -6.5520  -6.5401  -6.5400
 -6.5389  -6.5389  -6.5382  -6.5371  -2.6646  -2.6646  -2.6627  -2.6611
 -2.6609  -2.6601  -2.6601  -2.6592  -2.6583  -2.6490  -2.6490  -2.6489
 -2.6489  -2.6472  -2.6471  -1.2764  -0.9648  -0.9253  -0.8950  -0.8500
 -0.8363  -0.8174  -0.7591  -0.7486  -0.6552  -0.6474  -0.5788  -0.5785
 -0.5211  -0.5179  -0.4766  -0.4730  -0.4594  -0.4560  -0.4302  -0.4119
 -0.4098  -0.3852  -0.3599  -0.3542  -0.3488  -0.3412  -0.3279  -0.3228
 -0.3159  -0.2836  -0.2726  -0.2714
 -- Virtual --
 -0.0865  -0.0695  -0.0624  -0.0309  -0.0175  -0.0053   0.0004   0.0167
  0.0231   0.0285   0.0380   0.0413   0.0466   0.0565   0.0596   0.0635
  0.0684   0.0703   0.0749   0.0787   0.0838   0.0892   0.0909   0.0925
  0.1042   0.1042   0.1094   0.1235   0.1240   0.1337   0.1434   0.1442
  0.1449   0.1536   0.1550   0.1656   0.1714   0.1792   0.1837   0.1921
  0.2062   0.2140   0.2155   0.2181   0.2200   0.2369   0.2390   0.2462
  0.2528   0.2553   0.2565   0.2711   0.2804   0.2845   0.3064   0.3343
  0.3510   0.3697   0.3700   0.3782   0.3845   0.3980   0.4127   0.4150
  0.4176   0.4276   0.4293   0.4318   0.4456   0.4518   0.4614   0.4843
  0.4861   0.4890   0.4955   0.5017   0.5088   0.5095   0.5177   0.5309
  0.5366   0.5418   0.5535   0.5548   0.5644   0.5724   0.5769   0.5864
  0.6034   0.6064   0.6216   0.6586   0.6649   0.6844   0.6952   0.7068
  0.7255   0.7409   0.7489   0.7541   0.7887   0.7938   0.8071   0.8076
  0.8199   0.8293   0.8383   0.8403   0.8446   0.8448   0.8563   0.8748
  0.9011   0.9248   0.9355   0.9415   0.9431   0.9476   0.9581   0.9974
  1.0030   1.0413   1.0773   1.0988   1.1178   1.1481   1.1877   1.1894
  1.2003   1.2201   1.2360   1.2492   1.2568   1.2829   1.3320   1.3987
  1.4149   1.4289   1.4503   1.4620   1.5311   1.5436   1.6098   1.6193
  1.7236   1.7340   1.7438   1.7597   1.8125   1.8163   1.8375   1.8428
  1.8977   1.9783   2.0029   2.0334   2.0486   2.0542   2.0583   2.0851
  2.1057   2.1590   2.1851   2.1901   2.2272   2.2446   2.2527   2.2657
  2.2776   2.2929   2.3246   2.3341   2.3696   2.4068   2.4632   2.4758
  2.5619   2.5688   2.5840   2.7070   2.7216   2.8173   2.8319   2.9046
  2.9857   3.0267   3.0363   3.0698   3.1327   3.1811   3.2011   3.4051
  3.4467   3.6599   3.7490   3.7621   3.8504   3.8733   3.9556   3.9759
  3.9902   3.9942   4.0342   4.0377   4.0624   4.0638   4.0751   4.0851
  4.1153   4.1848   4.2440   4.2890   4.3545   4.4041   4.4652   4.8211
  4.8257   6.3003   6.4250   6.6575   6.7145   6.7835   6.8306   7.5302
  7.5448   7.5737   7.6372   7.6579   7.6737   7.6875   7.7594   7.8120
  9.7615   9.7888  23.2197  23.7761  23.7822  23.9381  23.9398  24.0258
 25.8086  25.8276  26.1311  26.2326  26.6303  26.6789  47.9395  48.0325
 48.0708  66.7691 215.7529 215.7849 289.7259 289.7411 289.7714 289.8333
289.8563 289.8729 289.9114 289.9826 290.03431020.74131020.85831020.9053
 --------------------------------------------------------------

          Ground-State Mulliken Net Atomic Charges

     Atom                 Charge (a.u.)
  ----------------------------------------
      1 C                    -1.416178
      2 C                     0.488955
      3 C                     0.131790
      4 C                    -0.137093
      5 C                     0.141664
      6 C                     0.487392
      7 F                    -0.107897
      8 Cl                    0.472424
      9 Br                   -0.160559
     10 Br                   -0.210176
     11 Br                   -0.162161
     12 Cl                    0.471839
  ----------------------------------------
  Sum of atomic charges =     0.000000

 -----------------------------------------------------------------
                    Cartesian Multipole Moments
 -----------------------------------------------------------------
    Charge (ESU x 10^10)
                -0.0000
    Dipole Moment (Debye)
         X       0.7601      Y      -0.0000      Z       0.4414
       Tot       0.8790
    Quadrupole Moments (Debye-Ang)
        XX    -116.2656     XY      -0.0000     YY    -118.9978
        XZ      -0.6573     YZ      -0.0000     ZZ    -115.5025
    Octopole Moments (Debye-Ang^2)
       XXX    -575.5115    XXY      -0.0000    XYY    -204.4810
       YYY      -0.0000    XXZ    -111.6519    XYZ      -0.0000
       YYZ    -118.0583    XZZ    -191.8437    YZZ      -0.0000
       ZZZ    -331.3128
    Hexadecapole Moments (Debye-Ang^3)
      XXXX   -4436.4932   XXXY      -0.0000   XXYY    -820.8096
      XYYY      -0.0000   YYYY    -138.0075   XXXZ    -428.3084
      XXYZ      -0.0000   XYYZ    -146.4987   YYYZ      -0.0000
      XXZZ   -1326.7620   XYZZ      -0.0000   YYZZ    -651.6766
      XZZZ    -406.1839   YZZZ      -0.0000   ZZZZ   -3472.7032
 -----------------------------------------------------------------
 Calculating analytic gradient of the SCF energy
 Gradient of SCF Energy
            1           2           3           4           5           6
    1  -0.0021998   0.0024601  -0.0032795  -0.0033685  -0.0037373   0.0017519
    2  -0.0000000   0.0000000  -0.0000000  -0.0000000   0.0000000  -0.0000000
    3  -0.0012457   0.0007446  -0.0017525  -0.0018731  -0.0016423   0.0017470
            7           8           9          10          11          12
    1  -0.0052744   0.0101094   0.0023523  -0.0042824  -0.0019738   0.0074421
    2  -0.0000000   0.0000000   0.0000000   0.0000000  -0.0000000  -0.0000000
    3  -0.0032288   0.0025696  -0.0041223  -0.0024174   0.0040534   0.0071674
 Max gradient component =       1.011E-02
 RMS gradient           =       3.272E-03
 Gradient time:  CPU 76.20 s  wall 12.80 s
 Geometry Optimization Parameters
   NAtoms,    NIC,     NZ,  NCons,   NDum,   NFix, NCnnct, MaxDiis
       12      78      12       0       0       0       0       0


** GEOMETRY OPTIMIZATION IN DELOCALIZED INTERNAL COORDINATES **
   Searching for a Minimum

   Optimization Cycle:   1

                       Coordinates (Angstroms)
     ATOM                X               Y               Z
      1  C         0.0000000000    0.0000000000    0.0000000000
      2  C         0.0000000000    0.0000000000    1.3948300000
      3  C         1.2079582140    0.0000000000    2.0922450000
      4  C         2.4159164279    0.0000000000    1.3948300000
      5  C         2.4159164279    0.0000000000    0.0000000000
      6  C         1.2079582140    0.0000000000   -0.6974150000
      7  F        -1.1601276309    0.0000000000   -0.6698000000
      8  Cl       -1.4903431174    0.0000000000    2.2552800000
      9  Br        1.2079582140    0.0000000000    3.9829250000
     10  Br        4.0532933383    0.0000000000    2.3401700000
     11  Br        4.0532933383    0.0000000000   -0.9453400000
     12  Cl        1.2079582140    0.0000000000   -2.4183150000
   Point Group: c1    Number of degrees of freedom:    30


   Energy is  -8971.404363452


 Attempting to generate delocalized internal coordinates
 Initial Hessian constructed with Jon Baker's OPTIMIZE code

 21 Hessian modes will be used to form the next step
  Hessian Eigenvalues:
     0.201019    0.201019    0.201019    0.250000    0.250000    0.250000
     0.250000    0.250000    0.250000    0.250000    0.250000    0.250000
     0.334879    0.334879    0.426727    0.426727    0.464882    0.464882
     0.464882    0.464882    0.572947

 Minimum search - taking simple RFO step
 Searching for Lamda that Minimizes Along All modes
 Value Taken    Lamda =  -0.00479884
 Step Taken.  Stepsize is  0.129113

                             Maximum     Tolerance    Cnvgd?
         Gradient           0.028991      0.000300      NO
         Displacement       0.099870      0.001200      NO
         Energy change     *********      0.000001      NO


 New Cartesian Coordinates Obtained by Inverse Iteration

 Displacement from previous Coordinates is:  0.297591
 ----------------------------------------------------------------
             Standard Nuclear Orientation (Angstroms)
    I     Atom           X                Y                Z
 ----------------------------------------------------------------
    1      C       0.0269676676     0.0000000000     0.0155090560
    2      C       0.0043386269     0.0000000000     1.4037411323
    3      C       1.2171356993     0.0000000000     2.1110400551
    4      C       2.4377625407     0.0000000000     1.4071105446
    5      C       2.4376798742     0.0000000000    -0.0018478865
    6      C       1.2183536034     0.0000000000    -0.6978683860
    7      F      -1.1284577742     0.0000000000    -0.6511103590
    8      Cl     -1.5431721769     0.0000000000     2.1827732618
    9      Br      1.1802211961     0.0000000000     4.0119576211
   10      Br      4.0857368333     0.0000000000     2.3593810217
   11      Br      4.0643579712     0.0000000000    -0.9842000282
   12      Cl      1.1188575783     0.0000000000    -2.4270760328
 ----------------------------------------------------------------
 Nuclear Repulsion Energy =        2152.85078173 hartrees
 There are       92 alpha and       92 beta electrons
 Applying Cartesian multipole field
    Component          Value
    ---------          -----
     (2,0,0)        1.00000E-11
     (0,2,0)        2.00000E-11
     (0,0,2)       -3.00000E-11
 Nucleus-field energy     =    -0.0000000613 hartrees
 Requested basis set is 6-311++G(d,p)
 There are 125 shells and 358 basis functions
 A cutoff of  1.0D-11 yielded   5318 shell pairs
 There are     48969 function pairs (     53670 Cartesian)
 Smallest overlap matrix eigenvalue = 3.99E-07

 Q-Chem warning in module stvman/mkSTV.C, line 318:

 Overlap eigenvalue is smaller than square root of threshold
 Use THRESH >= 12 to get rid of this warning

 Linear dependence detected in AO basis
 Tighter screening thresholds may be required for diffuse basis sets
 Use S2THRESH > 14 and THRESH = 14 in case of SCF convergence issues
 Number of orthogonalized atomic orbitals = 356
 Maximum deviation from orthogonality = 3.372E-10
 Guess MOs from SCF MO coefficient file

 -----------------------------------------------------------------------
  General SCF calculation program by
  Eric Jon Sundstrom, Paul Horn, Yuezhi Mao, Dmitri Zuev, Alec White,
  David Stuck, Shaama M.S., Shane Yost, Joonho Lee, David Small,
  Daniel Levine, Susi Lehtola, Hugh Burton, Evgeny Epifanovsky,
  Bang C. Huynh
 -----------------------------------------------------------------------
 Exchange:     0.2000 Hartree-Fock + 0.0800 Slater + 0.7200 B88
 Correlation:  0.1900 VWN1RPA + 0.8100 LYP
 Using SG-1 standard quadrature grid
 using 6 threads for integral computing
 -------------------------------------------------------
 OpenMP Integral computing Module                
 Release: version 2.0, May 2017, Q-Chem Inc. Pleasanton 
 -------------------------------------------------------
 A restricted SCF calculation will be
 performed using DIIS
 SCF converges when DIIS error is below 1.0e-08
 ---------------------------------------
  Cycle       Energy         DIIS error
 ---------------------------------------
    1   -8971.4013420120      5.73e-04  
    2   -8971.4060869731      1.45e-04  
    3   -8971.4051842570      2.76e-04  
    4   -8971.4064334906      3.07e-05  
    5   -8971.4064456840      9.63e-06  
    6   -8971.4064468642      2.74e-06  
    7   -8971.4064469562      7.24e-07  
    8   -8971.4064469635      2.10e-07  
    9   -8971.4064469651      9.53e-08  
   10   -8971.4064469649      2.89e-08  
   11   -8971.4064469653      1.11e-08  
   12   -8971.4064469647      3.68e-09  Convergence criterion met
 ---------------------------------------
 SCF time:   CPU 193.30s  wall 34.00s 
 SCF   energy in the final basis set =    -8971.4064469647
 Total energy in the final basis set =    -8971.4064469647

 --------------------------------------------------------------

                    Orbital Energies (a.u.)
 --------------------------------------------------------------

 Alpha MOs
 -- Occupied --
********-482.8608-482.8591-101.5883-101.5883 -62.5137 -62.5136 -62.5119
-56.3345 -56.3344 -56.3327 -56.3303 -56.3302 -56.3299 -56.3298 -56.3285
-56.3281 -24.7328 -10.3155 -10.2880 -10.2880 -10.2865 -10.2864 -10.2853
 -9.5028  -9.5028  -8.7225  -8.7224  -8.7207  -7.2679  -7.2678  -7.2576
 -7.2576  -7.2569  -7.2567  -6.5549  -6.5548  -6.5531  -6.5409  -6.5408
 -6.5399  -6.5397  -6.5391  -6.5381  -2.6655  -2.6655  -2.6637  -2.6620
 -2.6617  -2.6611  -2.6609  -2.6601  -2.6593  -2.6499  -2.6498  -2.6498
 -2.6497  -2.6481  -2.6480  -1.2785  -0.9604  -0.9215  -0.8918  -0.8490
 -0.8343  -0.8175  -0.7579  -0.7492  -0.6538  -0.6490  -0.5772  -0.5761
 -0.5224  -0.5166  -0.4758  -0.4717  -0.4589  -0.4525  -0.4298  -0.4093
 -0.4093  -0.3836  -0.3583  -0.3517  -0.3492  -0.3402  -0.3288  -0.3226
 -0.3182  -0.2882  -0.2727  -0.2720
 -- Virtual --
 -0.0891  -0.0719  -0.0630  -0.0338  -0.0181  -0.0099  -0.0021   0.0143
  0.0213   0.0283   0.0381   0.0408   0.0476   0.0564   0.0596   0.0613
  0.0684   0.0687   0.0742   0.0778   0.0811   0.0894   0.0916   0.0923
  0.1018   0.1038   0.1085   0.1221   0.1226   0.1328   0.1417   0.1435
  0.1445   0.1531   0.1563   0.1616   0.1695   0.1787   0.1821   0.1923
  0.2044   0.2136   0.2146   0.2167   0.2228   0.2314   0.2395   0.2434
  0.2530   0.2553   0.2575   0.2703   0.2803   0.2848   0.3018   0.3315
  0.3548   0.3690   0.3694   0.3813   0.3874   0.3983   0.4152   0.4156
  0.4174   0.4260   0.4281   0.4320   0.4418   0.4534   0.4625   0.4811
  0.4883   0.4892   0.4957   0.4969   0.5090   0.5122   0.5173   0.5307
  0.5321   0.5458   0.5472   0.5529   0.5604   0.5699   0.5754   0.5861
  0.5960   0.6057   0.6204   0.6513   0.6623   0.6805   0.6938   0.6994
  0.7225   0.7342   0.7434   0.7521   0.7889   0.7950   0.8084   0.8132
  0.8170   0.8226   0.8382   0.8398   0.8446   0.8467   0.8516   0.8716
  0.8939   0.9238   0.9343   0.9369   0.9378   0.9409   0.9623   0.9948
  0.9985   1.0379   1.0809   1.0926   1.1086   1.1427   1.1893   1.1895
  1.1916   1.2254   1.2297   1.2477   1.2504   1.2743   1.3304   1.3913
  1.4151   1.4286   1.4449   1.4674   1.5237   1.5467   1.6044   1.6130
  1.7178   1.7304   1.7419   1.7433   1.8082   1.8096   1.8326   1.8380
  1.8932   1.9758   2.0007   2.0198   2.0433   2.0508   2.0519   2.0845
  2.1024   2.1525   2.1766   2.1819   2.2234   2.2360   2.2514   2.2640
  2.2649   2.2810   2.3255   2.3347   2.3548   2.4028   2.4442   2.4644
  2.5537   2.5665   2.5805   2.7027   2.7204   2.8139   2.8301   2.8952
  2.9806   3.0223   3.0297   3.0554   3.1341   3.1729   3.1875   3.3946
  3.4409   3.6427   3.7501   3.7613   3.8414   3.8753   3.9612   3.9780
  3.9889   3.9910   4.0354   4.0423   4.0590   4.0660   4.0669   4.0907
  4.1107   4.1837   4.2363   4.2804   4.3493   4.4004   4.4651   4.8026
  4.8321   6.2996   6.4277   6.6565   6.7188   6.7794   6.8214   7.5284
  7.5432   7.5732   7.6311   7.6495   7.6663   7.6889   7.7556   7.8024
  9.7594   9.7849  23.2222  23.7556  23.7735  23.9119  23.9233  24.0069
 25.8064  25.8253  26.1248  26.2013  26.6214  26.6755  47.9365  48.0288
 48.0628  66.7673 215.7510 215.7811 289.7233 289.7390 289.7705 289.8290
289.8478 289.8642 289.9113 289.9762 290.02421020.73801020.85371020.8951
 --------------------------------------------------------------

          Ground-State Mulliken Net Atomic Charges

     Atom                 Charge (a.u.)
  ----------------------------------------
      1 C                    -1.826015
      2 C                     0.506498
      3 C                     0.293698
      4 C                    -0.144260
      5 C                     0.302281
      6 C                     0.504658
      7 F                    -0.087732
      8 Cl                    0.477749
      9 Br                   -0.149077
     10 Br                   -0.205320
     11 Br                   -0.149745
     12 Cl                    0.477264
  ----------------------------------------
  Sum of atomic charges =     0.000000

 -----------------------------------------------------------------
                    Cartesian Multipole Moments
 -----------------------------------------------------------------
    Charge (ESU x 10^10)
                -0.0000
    Dipole Moment (Debye)
         X       0.7308      Y       0.0000      Z       0.4193
       Tot       0.8425
    Quadrupole Moments (Debye-Ang)
        XX    -116.1631     XY       0.0000     YY    -119.1659
        XZ      -0.5692     YZ      -0.0000     ZZ    -115.5303
    Octopole Moments (Debye-Ang^2)
       XXX    -573.9669    XXY       0.0000    XYY    -204.0128
       YYY       0.0000    XXZ    -111.3184    XYZ      -0.0000
       YYZ    -117.8061    XZZ    -191.3355    YZZ      -0.0000
       ZZZ    -330.5889
    Hexadecapole Moments (Debye-Ang^3)
      XXXX   -4467.8887   XXXY       0.0000   XXYY    -827.6749
      XYYY       0.0000   YYYY    -138.3645   XXXZ    -433.1064
      XXYZ      -0.0000   XYYZ    -148.0245   YYYZ      -0.0000
      XXZZ   -1337.2416   XYZZ      -0.0000   YYZZ    -656.8407
      XZZZ    -407.6508   YZZZ      -0.0000   ZZZZ   -3497.3970
 -----------------------------------------------------------------
 Calculating analytic gradient of the SCF energy
 Gradient of SCF Energy
            1           2           3           4           5           6
    1   0.0008589  -0.0022517  -0.0013920   0.0022357   0.0004266  -0.0040275
    2  -0.0000000   0.0000000  -0.0000000  -0.0000000   0.0000000   0.0000000
    3   0.0005185  -0.0034448   0.0014037   0.0012462  -0.0018421  -0.0002165
            7           8           9          10          11          12
    1   0.0004292   0.0002251   0.0005316   0.0015507   0.0018989  -0.0004854
    2   0.0000000  -0.0000000   0.0000000   0.0000000  -0.0000000   0.0000000
    3   0.0001499  -0.0011107   0.0018114   0.0010054  -0.0003366   0.0008155
 Max gradient component =       4.028E-03
 RMS gradient           =       1.305E-03
 Gradient time:  CPU 74.98 s  wall 12.59 s
 Geometry Optimization Parameters
   NAtoms,    NIC,     NZ,  NCons,   NDum,   NFix, NCnnct, MaxDiis
       12      78      12       0       0       0       0       0

 Cartesian Hessian Update
 Hessian updated using BFGS update


** GEOMETRY OPTIMIZATION IN DELOCALIZED INTERNAL COORDINATES **
   Searching for a Minimum

   Optimization Cycle:   2

                       Coordinates (Angstroms)
     ATOM                X               Y               Z
      1  C         0.0269676676    0.0000000000    0.0155090560
      2  C         0.0043386269    0.0000000000    1.4037411323
      3  C         1.2171356993    0.0000000000    2.1110400551
      4  C         2.4377625407    0.0000000000    1.4071105446
      5  C         2.4376798742    0.0000000000   -0.0018478865
      6  C         1.2183536034    0.0000000000   -0.6978683860
      7  F        -1.1284577742    0.0000000000   -0.6511103590
      8  Cl       -1.5431721769    0.0000000000    2.1827732618
      9  Br        1.1802211961    0.0000000000    4.0119576211
     10  Br        4.0857368333    0.0000000000    2.3593810217
     11  Br        4.0643579712    0.0000000000   -0.9842000282
     12  Cl        1.1188575783    0.0000000000   -2.4270760328
   Point Group: c1    Number of degrees of freedom:    30


   Energy is  -8971.406446965

 Hessian updated using BFGS update

 11 Hessian modes will be used to form the next step
  Hessian Eigenvalues:
     0.200961    0.204649    0.233174    0.263748    0.329993    0.334883
     0.426716    0.446017    0.464296    0.513084    0.574343

 Minimum search - taking simple RFO step
 Searching for Lamda that Minimizes Along All modes
 Value Taken    Lamda =  -0.00018057
 Step Taken.  Stepsize is  0.022146

                             Maximum     Tolerance    Cnvgd?
         Gradient           0.005616      0.000300      NO
         Displacement       0.013358      0.001200      NO
         Energy change     -0.002084      0.000001      NO


 New Cartesian Coordinates Obtained by Inverse Iteration

 Displacement from previous Coordinates is:  0.039082
 ----------------------------------------------------------------
             Standard Nuclear Orientation (Angstroms)
    I     Atom           X                Y                Z
 ----------------------------------------------------------------
    1      C       0.0280732526     0.0000000000     0.0159554520
    2      C       0.0058907967     0.0000000000     1.4064678881
    3      C       1.2178132186     0.0000000000     2.1092087925
    4      C       2.4349474072     0.0000000000     1.4054500997
    5      C       2.4367638096     0.0000000000    -0.0005074064
    6      C       1.2216127307     0.0000000000    -0.6982258704
    7      F      -1.1275776234     0.0000000000    -0.6507230505
    8      Cl     -1.5389883641     0.0000000000     2.1935527616
    9      Br      1.1754844396     0.0000000000     4.0060707227
   10      Br      4.0793416718     0.0000000000     2.3559394620
   11      Br      4.0577650642     0.0000000000    -0.9845835976
   12      Cl      1.1286552367     0.0000000000    -2.4291952536
 ----------------------------------------------------------------
 Nuclear Repulsion Energy =        2155.62084618 hartrees
 There are       92 alpha and       92 beta electrons
 Applying Cartesian multipole field
    Component          Value
    ---------          -----
     (2,0,0)        1.00000E-11
     (0,2,0)        2.00000E-11
     (0,0,2)       -3.00000E-11
 Nucleus-field energy     =    -0.0000000614 hartrees
 Requested basis set is 6-311++G(d,p)
 There are 125 shells and 358 basis functions
 A cutoff of  1.0D-11 yielded   5324 shell pairs
 There are     49009 function pairs (     53712 Cartesian)
 Smallest overlap matrix eigenvalue = 3.95E-07

 Q-Chem warning in module stvman/mkSTV.C, line 318:

 Overlap eigenvalue is smaller than square root of threshold
 Use THRESH >= 12 to get rid of this warning

 Linear dependence detected in AO basis
 Tighter screening thresholds may be required for diffuse basis sets
 Use S2THRESH > 14 and THRESH = 14 in case of SCF convergence issues
 Number of orthogonalized atomic orbitals = 356
 Maximum deviation from orthogonality = 3.193E-10
 Guess MOs from SCF MO coefficient file

 -----------------------------------------------------------------------
  General SCF calculation program by
  Eric Jon Sundstrom, Paul Horn, Yuezhi Mao, Dmitri Zuev, Alec White,
  David Stuck, Shaama M.S., Shane Yost, Joonho Lee, David Small,
  Daniel Levine, Susi Lehtola, Hugh Burton, Evgeny Epifanovsky,
  Bang C. Huynh
 -----------------------------------------------------------------------
 Exchange:     0.2000 Hartree-Fock + 0.0800 Slater + 0.7200 B88
 Correlation:  0.1900 VWN1RPA + 0.8100 LYP
 Using SG-1 standard quadrature grid
 using 6 threads for integral computing
 -------------------------------------------------------
 OpenMP Integral computing Module                
 Release: version 2.0, May 2017, Q-Chem Inc. Pleasanton 
 -------------------------------------------------------
 A restricted SCF calculation will be
 performed using DIIS
 SCF converges when DIIS error is below 1.0e-08
 ---------------------------------------
  Cycle       Energy         DIIS error
 ---------------------------------------
    1   -8971.4064566645      8.44e-05  
    2   -8971.4065140541      3.74e-05  
    3   -8971.4064771254      5.97e-05  
    4   -8971.4065367384      3.95e-06  
    5   -8971.4065369815      1.32e-06  
    6   -8971.4065370032      3.81e-07  
    7   -8971.4065370059      1.15e-07  
    8   -8971.4065370058      3.81e-08  
    9   -8971.4065370067      1.83e-08  
   10   -8971.4065370060      3.61e-09  Convergence criterion met
 ---------------------------------------
 SCF time:   CPU 161.38s  wall 29.00s 
 SCF   energy in the final basis set =    -8971.4065370060
 Total energy in the final basis set =    -8971.4065370060

 --------------------------------------------------------------

                    Orbital Energies (a.u.)
 --------------------------------------------------------------

 Alpha MOs
 -- Occupied --
********-482.8606-482.8589-101.5883-101.5882 -62.5136 -62.5135 -62.5118
-56.3344 -56.3342 -56.3325 -56.3302 -56.3300 -56.3298 -56.3296 -56.3283
-56.3280 -24.7328 -10.3159 -10.2878 -10.2878 -10.2857 -10.2856 -10.2844
 -9.5028  -9.5027  -8.7225  -8.7223  -8.7206  -7.2679  -7.2677  -7.2576
 -7.2575  -7.2568  -7.2566  -6.5548  -6.5547  -6.5530  -6.5409  -6.5407
 -6.5398  -6.5396  -6.5390  -6.5380  -2.6655  -2.6654  -2.6636  -2.6619
 -2.6616  -2.6610  -2.6608  -2.6600  -2.6592  -2.6499  -2.6498  -2.6497
 -2.6496  -2.6481  -2.6479  -1.2782  -0.9610  -0.9215  -0.8921  -0.8496
 -0.8345  -0.8181  -0.7578  -0.7496  -0.6541  -0.6487  -0.5771  -0.5768
 -0.5221  -0.5167  -0.4760  -0.4719  -0.4592  -0.4532  -0.4299  -0.4095
 -0.4093  -0.3837  -0.3586  -0.3521  -0.3493  -0.3400  -0.3289  -0.3227
 -0.3178  -0.2880  -0.2724  -0.2721
 -- Virtual --
 -0.0884  -0.0714  -0.0628  -0.0332  -0.0179  -0.0088  -0.0021   0.0145
  0.0213   0.0284   0.0381   0.0408   0.0477   0.0564   0.0597   0.0613
  0.0687   0.0688   0.0742   0.0780   0.0815   0.0894   0.0916   0.0925
  0.1021   0.1039   0.1087   0.1224   0.1227   0.1330   0.1418   0.1435
  0.1448   0.1533   0.1563   0.1623   0.1696   0.1786   0.1820   0.1924
  0.2044   0.2143   0.2147   0.2164   0.2231   0.2317   0.2395   0.2434
  0.2532   0.2557   0.2575   0.2701   0.2801   0.2848   0.3023   0.3315
  0.3545   0.3692   0.3693   0.3809   0.3871   0.3983   0.4154   0.4156
  0.4181   0.4263   0.4283   0.4320   0.4418   0.4533   0.4625   0.4822
  0.4889   0.4891   0.4955   0.4975   0.5088   0.5124   0.5174   0.5305
  0.5320   0.5468   0.5469   0.5523   0.5605   0.5702   0.5757   0.5869
  0.5975   0.6064   0.6207   0.6522   0.6631   0.6809   0.6941   0.7003
  0.7239   0.7351   0.7443   0.7532   0.7889   0.7958   0.8092   0.8132
  0.8188   0.8226   0.8383   0.8399   0.8446   0.8463   0.8525   0.8713
  0.8948   0.9240   0.9344   0.9365   0.9373   0.9420   0.9636   0.9960
  0.9993   1.0387   1.0795   1.0933   1.1102   1.1428   1.1898   1.1920
  1.1924   1.2244   1.2318   1.2472   1.2511   1.2734   1.3314   1.3917
  1.4151   1.4294   1.4448   1.4676   1.5253   1.5464   1.6065   1.6136
  1.7176   1.7320   1.7435   1.7446   1.8090   1.8109   1.8339   1.8386
  1.8944   1.9762   2.0010   2.0201   2.0446   2.0524   2.0527   2.0851
  2.1025   2.1520   2.1782   2.1835   2.2248   2.2376   2.2519   2.2649
  2.2674   2.2830   2.3251   2.3355   2.3562   2.4051   2.4447   2.4654
  2.5545   2.5670   2.5803   2.7030   2.7208   2.8143   2.8307   2.8971
  2.9829   3.0236   3.0311   3.0588   3.1331   3.1757   3.1875   3.3964
  3.4423   3.6452   3.7501   3.7615   3.8444   3.8754   3.9610   3.9781
  3.9890   3.9912   4.0360   4.0433   4.0597   4.0666   4.0675   4.0899
  4.1119   4.1857   4.2380   4.2825   4.3499   4.4008   4.4653   4.8049
  4.8315   6.2997   6.4276   6.6578   6.7190   6.7808   6.8231   7.5286
  7.5434   7.5736   7.6317   7.6504   7.6672   7.6896   7.7570   7.8036
  9.7592   9.7842  23.2219  23.7623  23.7741  23.9191  23.9279  24.0074
 25.8064  25.8253  26.1251  26.2048  26.6206  26.6790  47.9381  48.0299
 48.0642  66.7672 215.7509 215.7803 289.7236 289.7393 289.7710 289.8297
289.8488 289.8653 289.9122 289.9777 290.02551020.74001020.85521020.8968
 --------------------------------------------------------------

          Ground-State Mulliken Net Atomic Charges

     Atom                 Charge (a.u.)
  ----------------------------------------
      1 C                    -1.812876
      2 C                     0.513520
      3 C                     0.280911
      4 C                    -0.139657
      5 C                     0.288594
      6 C                     0.511605
      7 F                    -0.088945
      8 Cl                    0.477223
      9 Br                   -0.150428
     10 Br                   -0.205761
     11 Br                   -0.151003
     12 Cl                    0.476816
  ----------------------------------------
  Sum of atomic charges =     0.000000

 -----------------------------------------------------------------
                    Cartesian Multipole Moments
 -----------------------------------------------------------------
    Charge (ESU x 10^10)
                -0.0000
    Dipole Moment (Debye)
         X       0.7347      Y      -0.0000      Z       0.4219
       Tot       0.8473
    Quadrupole Moments (Debye-Ang)
        XX    -116.2057     XY      -0.0000     YY    -119.1345
        XZ      -0.6388     YZ      -0.0000     ZZ    -115.4952
    Octopole Moments (Debye-Ang^2)
       XXX    -573.8559    XXY      -0.0000    XYY    -203.7848
       YYY      -0.0000    XXZ    -111.4428    XYZ      -0.0000
       YYZ    -117.6840    XZZ    -191.3421    YZZ      -0.0000
       ZZZ    -330.4320
    Hexadecapole Moments (Debye-Ang^3)
      XXXX   -4458.6087   XXXY      -0.0000   XXYY    -825.3255
      XYYY      -0.0000   YYYY    -138.2913   XXXZ    -429.7002
      XXYZ      -0.0000   XYYZ    -146.5570   YYYZ      -0.0000
      XXZZ   -1334.8999   XYZZ      -0.0000   YYZZ    -656.2267
      XZZZ    -405.5137   YZZZ      -0.0000   ZZZZ   -3494.9505
 -----------------------------------------------------------------
 Calculating analytic gradient of the SCF energy
 Gradient of SCF Energy
            1           2           3           4           5           6
    1   0.0004395  -0.0003247  -0.0005730   0.0007401   0.0000528  -0.0003464
    2   0.0000000   0.0000000  -0.0000000   0.0000000  -0.0000000  -0.0000000
    3   0.0002137  -0.0002378   0.0003611   0.0004506  -0.0005664  -0.0002313
            7           8           9          10          11          12
    1   0.0001777   0.0000409  -0.0002596  -0.0001065  -0.0000886   0.0002477
    2  -0.0000000   0.0000000  -0.0000000   0.0000000  -0.0000000  -0.0000000
    3  -0.0000051   0.0000812  -0.0001600   0.0000402   0.0000474   0.0000065
 Max gradient component =       7.401E-04
 RMS gradient           =       2.541E-04
 Gradient time:  CPU 75.33 s  wall 12.66 s
 Geometry Optimization Parameters
   NAtoms,    NIC,     NZ,  NCons,   NDum,   NFix, NCnnct, MaxDiis
       12      78      12       0       0       0       0       0

 Cartesian Hessian Update
 Hessian updated using BFGS update


** GEOMETRY OPTIMIZATION IN DELOCALIZED INTERNAL COORDINATES **
   Searching for a Minimum

   Optimization Cycle:   3

                       Coordinates (Angstroms)
     ATOM                X               Y               Z
      1  C         0.0280732526    0.0000000000    0.0159554520
      2  C         0.0058907967    0.0000000000    1.4064678881
      3  C         1.2178132186    0.0000000000    2.1092087925
      4  C         2.4349474072    0.0000000000    1.4054500997
      5  C         2.4367638096    0.0000000000   -0.0005074064
      6  C         1.2216127307    0.0000000000   -0.6982258704
      7  F        -1.1275776234    0.0000000000   -0.6507230505
      8  Cl       -1.5389883641    0.0000000000    2.1935527616
      9  Br        1.1754844396    0.0000000000    4.0060707227
     10  Br        4.0793416718    0.0000000000    2.3559394620
     11  Br        4.0577650642    0.0000000000   -0.9845835976
     12  Cl        1.1286552367    0.0000000000   -2.4291952536
   Point Group: c1    Number of degrees of freedom:    30


   Energy is  -8971.406537006

 Hessian updated using BFGS update

 14 Hessian modes will be used to form the next step
  Hessian Eigenvalues:
     0.200926    0.201010    0.205423    0.234712    0.249629    0.289330
     0.330002    0.334878    0.417053    0.426972    0.462145    0.464880
     0.502734    0.572598

 Minimum search - taking simple RFO step
 Searching for Lamda that Minimizes Along All modes
 Value Taken    Lamda =  -0.00000529
 Step Taken.  Stepsize is  0.004042

                             Maximum     Tolerance    Cnvgd?
         Gradient           0.000854      0.000300      NO
         Displacement       0.002544      0.001200      NO
         Energy change     -0.000090      0.000001      NO


 New Cartesian Coordinates Obtained by Inverse Iteration

 Displacement from previous Coordinates is:  0.008135
 ----------------------------------------------------------------
             Standard Nuclear Orientation (Angstroms)
    I     Atom           X                Y                Z
 ----------------------------------------------------------------
    1      C       0.0275599127     0.0000000000     0.0156584336
    2      C       0.0059806172     0.0000000000     1.4064055281
    3      C       1.2180975641     0.0000000000     2.1088844444
    4      C       2.4341646614     0.0000000000     1.4050553314
    5      C       2.4366054552     0.0000000000    -0.0000356501
    6      C       1.2216786672     0.0000000000    -0.6980029180
    7      F      -1.1282217413     0.0000000000    -0.6510890355
    8      Cl     -1.5395250294     0.0000000000     2.1923265511
    9      Br      1.1783842539     0.0000000000     4.0060944132
   10      Br      4.0785485164     0.0000000000     2.3557130694
   11      Br      4.0586922956     0.0000000000    -0.9826149064
   12      Cl      1.1278164671     0.0000000000    -2.4289852611
 ----------------------------------------------------------------
 Nuclear Repulsion Energy =        2155.86851956 hartrees
 There are       92 alpha and       92 beta electrons
 Applying Cartesian multipole field
    Component          Value
    ---------          -----
     (2,0,0)        1.00000E-11
     (0,2,0)        2.00000E-11
     (0,0,2)       -3.00000E-11
 Nucleus-field energy     =    -0.0000000613 hartrees
 Requested basis set is 6-311++G(d,p)
 There are 125 shells and 358 basis functions
 A cutoff of  1.0D-11 yielded   5323 shell pairs
 There are     49004 function pairs (     53706 Cartesian)
 Smallest overlap matrix eigenvalue = 3.94E-07

 Q-Chem warning in module stvman/mkSTV.C, line 318:

 Overlap eigenvalue is smaller than square root of threshold
 Use THRESH >= 12 to get rid of this warning

 Linear dependence detected in AO basis
 Tighter screening thresholds may be required for diffuse basis sets
 Use S2THRESH > 14 and THRESH = 14 in case of SCF convergence issues
 Number of orthogonalized atomic orbitals = 356
 Maximum deviation from orthogonality = 4.438E-10
 Guess MOs from SCF MO coefficient file

 -----------------------------------------------------------------------
  General SCF calculation program by
  Eric Jon Sundstrom, Paul Horn, Yuezhi Mao, Dmitri Zuev, Alec White,
  David Stuck, Shaama M.S., Shane Yost, Joonho Lee, David Small,
  Daniel Levine, Susi Lehtola, Hugh Burton, Evgeny Epifanovsky,
  Bang C. Huynh
 -----------------------------------------------------------------------
 Exchange:     0.2000 Hartree-Fock + 0.0800 Slater + 0.7200 B88
 Correlation:  0.1900 VWN1RPA + 0.8100 LYP
 Using SG-1 standard quadrature grid
 using 6 threads for integral computing
 -------------------------------------------------------
 OpenMP Integral computing Module                
 Release: version 2.0, May 2017, Q-Chem Inc. Pleasanton 
 -------------------------------------------------------
 A restricted SCF calculation will be
 performed using DIIS
 SCF converges when DIIS error is below 1.0e-08
 ---------------------------------------
  Cycle       Energy         DIIS error
 ---------------------------------------
    1   -8971.4065353304      2.03e-05  
    2   -8971.4065386123      6.15e-06  
    3   -8971.4065377168      9.83e-06  
    4   -8971.4065390878      1.48e-06  
    5   -8971.4065391209      4.15e-07  
    6   -8971.4065391221      1.15e-07  
    7   -8971.4065391223      5.92e-08  
    8   -8971.4065391223      9.09e-09  Convergence criterion met
 ---------------------------------------
 SCF time:   CPU 133.27s  wall 24.00s 
 SCF   energy in the final basis set =    -8971.4065391223
 Total energy in the final basis set =    -8971.4065391223

 --------------------------------------------------------------

                    Orbital Energies (a.u.)
 --------------------------------------------------------------

 Alpha MOs
 -- Occupied --
********-482.8606-482.8589-101.5883-101.5882 -62.5136 -62.5135 -62.5117
-56.3344 -56.3342 -56.3325 -56.3302 -56.3301 -56.3298 -56.3297 -56.3283
-56.3279 -24.7328 -10.3159 -10.2879 -10.2878 -10.2856 -10.2855 -10.2843
 -9.5028  -9.5027  -8.7225  -8.7223  -8.7206  -7.2679  -7.2677  -7.2575
 -7.2575  -7.2568  -7.2566  -6.5548  -6.5547  -6.5529  -6.5409  -6.5407
 -6.5398  -6.5396  -6.5390  -6.5380  -2.6655  -2.6654  -2.6636  -2.6619
 -2.6616  -2.6610  -2.6608  -2.6600  -2.6591  -2.6499  -2.6498  -2.6497
 -2.6496  -2.6480  -2.6479  -1.2782  -0.9611  -0.9215  -0.8923  -0.8497
 -0.8344  -0.8180  -0.7579  -0.7496  -0.6541  -0.6487  -0.5771  -0.5769
 -0.5221  -0.5167  -0.4760  -0.4719  -0.4592  -0.4533  -0.4299  -0.4095
 -0.4093  -0.3837  -0.3585  -0.3521  -0.3493  -0.3401  -0.3288  -0.3227
 -0.3179  -0.2879  -0.2725  -0.2721
 -- Virtual --
 -0.0885  -0.0714  -0.0628  -0.0333  -0.0179  -0.0088  -0.0021   0.0145
  0.0213   0.0284   0.0381   0.0408   0.0477   0.0564   0.0597   0.0613
  0.0687   0.0688   0.0742   0.0780   0.0815   0.0894   0.0916   0.0925
  0.1021   0.1039   0.1087   0.1224   0.1227   0.1330   0.1418   0.1435
  0.1447   0.1533   0.1562   0.1622   0.1696   0.1787   0.1820   0.1924
  0.2044   0.2144   0.2147   0.2165   0.2230   0.2318   0.2395   0.2434
  0.2531   0.2557   0.2575   0.2701   0.2802   0.2848   0.3022   0.3315
  0.3545   0.3692   0.3694   0.3809   0.3871   0.3983   0.4154   0.4155
  0.4180   0.4263   0.4282   0.4320   0.4418   0.4533   0.4625   0.4822
  0.4890   0.4891   0.4956   0.4976   0.5089   0.5121   0.5173   0.5305
  0.5321   0.5468   0.5471   0.5524   0.5607   0.5704   0.5756   0.5867
  0.5976   0.6063   0.6206   0.6526   0.6629   0.6809   0.6941   0.7005
  0.7237   0.7351   0.7443   0.7532   0.7888   0.7958   0.8092   0.8133
  0.8186   0.8227   0.8385   0.8400   0.8446   0.8462   0.8525   0.8716
  0.8947   0.9240   0.9344   0.9366   0.9373   0.9420   0.9634   0.9960
  0.9993   1.0388   1.0797   1.0933   1.1101   1.1428   1.1895   1.1917
  1.1925   1.2247   1.2318   1.2473   1.2515   1.2733   1.3314   1.3919
  1.4151   1.4295   1.4451   1.4675   1.5252   1.5464   1.6065   1.6136
  1.7178   1.7320   1.7436   1.7449   1.8091   1.8110   1.8339   1.8388
  1.8945   1.9762   2.0010   2.0203   2.0447   2.0524   2.0527   2.0850
  2.1028   2.1526   2.1780   2.1836   2.2248   2.2376   2.2522   2.2649
  2.2673   2.2834   2.3252   2.3355   2.3565   2.4053   2.4449   2.4655
  2.5543   2.5670   2.5805   2.7030   2.7208   2.8143   2.8307   2.8973
  2.9829   3.0238   3.0313   3.0593   3.1328   3.1761   3.1875   3.3964
  3.4426   3.6456   3.7501   3.7616   3.8443   3.8756   3.9608   3.9780
  3.9890   3.9913   4.0360   4.0430   4.0597   4.0666   4.0679   4.0896
  4.1119   4.1856   4.2380   4.2827   4.3500   4.4008   4.4653   4.8055
  4.8313   6.2996   6.4276   6.6577   6.7188   6.7807   6.8234   7.5286
  7.5434   7.5736   7.6318   7.6506   7.6673   7.6895   7.7569   7.8038
  9.7591   9.7843  23.2217  23.7625  23.7749  23.9194  23.9293  24.0078
 25.8064  25.8252  26.1249  26.2042  26.6209  26.6782  47.9379  48.0298
 48.0645  66.7672 215.7508 215.7803 289.7237 289.7393 289.7710 289.8297
289.8489 289.8655 289.9121 289.9777 290.02571020.73971020.85501020.8971
 --------------------------------------------------------------

          Ground-State Mulliken Net Atomic Charges

     Atom                 Charge (a.u.)
  ----------------------------------------
      1 C                    -1.815105
      2 C                     0.514770
      3 C                     0.280741
      4 C                    -0.139870
      5 C                     0.288817
      6 C                     0.512981
      7 F                    -0.088866
      8 Cl                    0.477274
      9 Br                   -0.150365
     10 Br                   -0.206278
     11 Br                   -0.150958
     12 Cl                    0.476858
  ----------------------------------------
  Sum of atomic charges =     0.000000

 -----------------------------------------------------------------
                    Cartesian Multipole Moments
 -----------------------------------------------------------------
    Charge (ESU x 10^10)
                -0.0000
    Dipole Moment (Debye)
         X       0.7356      Y      -0.0000      Z       0.4222
       Tot       0.8481
    Quadrupole Moments (Debye-Ang)
        XX    -116.2011     XY      -0.0000     YY    -119.1327
        XZ      -0.6209     YZ       0.0000     ZZ    -115.5086
    Octopole Moments (Debye-Ang^2)
       XXX    -573.9195    XXY      -0.0000    XYY    -203.8082
       YYY      -0.0000    XXZ    -111.4374    XYZ       0.0000
       YYZ    -117.6971    XZZ    -191.3328    YZZ      -0.0000
       ZZZ    -330.4651
    Hexadecapole Moments (Debye-Ang^3)
      XXXX   -4459.0633   XXXY      -0.0000   XXYY    -825.4406
      XYYY      -0.0000   YYYY    -138.2878   XXXZ    -430.7263
      XXYZ       0.0000   XYYZ    -146.8775   YYYZ       0.0000
      XXZZ   -1334.9305   XYZZ      -0.0000   YYZZ    -656.0491
      XZZZ    -405.9088   YZZZ       0.0000   ZZZZ   -3493.9546
 -----------------------------------------------------------------
 Calculating analytic gradient of the SCF energy
 Gradient of SCF Energy
            1           2           3           4           5           6
    1   0.0001408  -0.0000994  -0.0000164   0.0001000   0.0000242   0.0000047
    2  -0.0000000  -0.0000000   0.0000000  -0.0000000  -0.0000000   0.0000000
    3   0.0000364  -0.0000442   0.0000086   0.0000933   0.0000508  -0.0000811
            7           8           9          10          11          12
    1  -0.0000420  -0.0000502   0.0000219  -0.0002172   0.0000454   0.0000884
    2   0.0000000  -0.0000000  -0.0000000   0.0000000   0.0000000   0.0000000
    3  -0.0001183  -0.0001136  -0.0000482   0.0000125   0.0001841   0.0000198
 Max gradient component =       2.172E-04
 RMS gradient           =       7.212E-05
 Gradient time:  CPU 75.40 s  wall 12.66 s
 Geometry Optimization Parameters
   NAtoms,    NIC,     NZ,  NCons,   NDum,   NFix, NCnnct, MaxDiis
       12      78      12       0       0       0       0       0

 Cartesian Hessian Update
 Hessian updated using BFGS update


** GEOMETRY OPTIMIZATION IN DELOCALIZED INTERNAL COORDINATES **
   Searching for a Minimum

   Optimization Cycle:   4

                       Coordinates (Angstroms)
     ATOM                X               Y               Z
      1  C         0.0275599127    0.0000000000    0.0156584336
      2  C         0.0059806172    0.0000000000    1.4064055281
      3  C         1.2180975641    0.0000000000    2.1088844444
      4  C         2.4341646614    0.0000000000    1.4050553314
      5  C         2.4366054552    0.0000000000   -0.0000356501
      6  C         1.2216786672    0.0000000000   -0.6980029180
      7  F        -1.1282217413    0.0000000000   -0.6510890355
      8  Cl       -1.5395250294    0.0000000000    2.1923265511
      9  Br        1.1783842539    0.0000000000    4.0060944132
     10  Br        4.0785485164    0.0000000000    2.3557130694
     11  Br        4.0586922956    0.0000000000   -0.9826149064
     12  Cl        1.1278164671    0.0000000000   -2.4289852611
   Point Group: c1    Number of degrees of freedom:    30


   Energy is  -8971.406539122

 Hessian updated using BFGS update

 16 Hessian modes will be used to form the next step
  Hessian Eigenvalues:
     0.196617    0.201175    0.202389    0.221587    0.241306    0.251101
     0.329014    0.334712    0.339832    0.426936    0.450153    0.464570
     0.464881    0.473254    0.521429    0.585191

 Minimum search - taking simple RFO step
 Searching for Lamda that Minimizes Along All modes
 Value Taken    Lamda =   0.00000000
 Step Taken.  Stepsize is  0.001464

                             Maximum     Tolerance    Cnvgd?
         Gradient           0.000432      0.000300      NO
         Displacement       0.001074      0.001200     YES
         Energy change     -0.000002      0.000001      NO


 New Cartesian Coordinates Obtained by Inverse Iteration

 Displacement from previous Coordinates is:  0.003137
 ----------------------------------------------------------------
             Standard Nuclear Orientation (Angstroms)
    I     Atom           X                Y                Z
 ----------------------------------------------------------------
    1      C       0.0275674345     0.0000000000     0.0156608434
    2      C       0.0061450812     0.0000000000     1.4063954845
    3      C       1.2181586938     0.0000000000     2.1089361513
    4      C       2.4343097013     0.0000000000     1.4051373004
    5      C       2.4367036648     0.0000000000     0.0000045181
    6      C       1.2217560361     0.0000000000    -0.6978574058
    7      F      -1.1281611199     0.0000000000    -0.6510557395
    8      Cl     -1.5393205442     0.0000000000     2.1924220149
    9      Br      1.1771819549     0.0000000000     4.0062609226
   10      Br      4.0791632628     0.0000000000     2.3558077850
   11      Br      4.0584448339     0.0000000000    -0.9834304577
   12      Cl      1.1278326409     0.0000000000    -2.4288714174
 ----------------------------------------------------------------
 Nuclear Repulsion Energy =        2155.69295745 hartrees
 There are       92 alpha and       92 beta electrons
 Applying Cartesian multipole field
    Component          Value
    ---------          -----
     (2,0,0)        1.00000E-11
     (0,2,0)        2.00000E-11
     (0,0,2)       -3.00000E-11
 Nucleus-field energy     =    -0.0000000613 hartrees
 Requested basis set is 6-311++G(d,p)
 There are 125 shells and 358 basis functions
 A cutoff of  1.0D-11 yielded   5324 shell pairs
 There are     49009 function pairs (     53712 Cartesian)
 Smallest overlap matrix eigenvalue = 3.94E-07

 Q-Chem warning in module stvman/mkSTV.C, line 318:

 Overlap eigenvalue is smaller than square root of threshold
 Use THRESH >= 12 to get rid of this warning

 Linear dependence detected in AO basis
 Tighter screening thresholds may be required for diffuse basis sets
 Use S2THRESH > 14 and THRESH = 14 in case of SCF convergence issues
 Number of orthogonalized atomic orbitals = 356
 Maximum deviation from orthogonality = 9.167E-11
 Guess MOs from SCF MO coefficient file

 -----------------------------------------------------------------------
  General SCF calculation program by
  Eric Jon Sundstrom, Paul Horn, Yuezhi Mao, Dmitri Zuev, Alec White,
  David Stuck, Shaama M.S., Shane Yost, Joonho Lee, David Small,
  Daniel Levine, Susi Lehtola, Hugh Burton, Evgeny Epifanovsky,
  Bang C. Huynh
 -----------------------------------------------------------------------
 Exchange:     0.2000 Hartree-Fock + 0.0800 Slater + 0.7200 B88
 Correlation:  0.1900 VWN1RPA + 0.8100 LYP
 Using SG-1 standard quadrature grid
 using 6 threads for integral computing
 -------------------------------------------------------
 OpenMP Integral computing Module                
 Release: version 2.0, May 2017, Q-Chem Inc. Pleasanton 
 -------------------------------------------------------
 A restricted SCF calculation will be
 performed using DIIS
 SCF converges when DIIS error is below 1.0e-08
 ---------------------------------------
  Cycle       Energy         DIIS error
 ---------------------------------------
    1   -8971.4065390888      5.33e-06  
    2   -8971.4065394077      1.67e-06  
    3   -8971.4065393205      2.85e-06  
    4   -8971.4065394485      3.60e-07  
    5   -8971.4065394503      1.25e-07  
    6   -8971.4065394504      3.35e-08  
    7   -8971.4065394499      7.90e-09  Convergence criterion met
 ---------------------------------------
 SCF time:   CPU 116.78s  wall 22.00s 
 SCF   energy in the final basis set =    -8971.4065394499
 Total energy in the final basis set =    -8971.4065394499

 --------------------------------------------------------------

                    Orbital Energies (a.u.)
 --------------------------------------------------------------

 Alpha MOs
 -- Occupied --
********-482.8606-482.8589-101.5882-101.5882 -62.5136 -62.5135 -62.5117
-56.3344 -56.3342 -56.3325 -56.3302 -56.3301 -56.3298 -56.3297 -56.3283
-56.3279 -24.7329 -10.3159 -10.2879 -10.2878 -10.2857 -10.2856 -10.2843
 -9.5027  -9.5027  -8.7225  -8.7223  -8.7206  -7.2679  -7.2677  -7.2575
 -7.2575  -7.2568  -7.2566  -6.5548  -6.5547  -6.5529  -6.5409  -6.5407
 -6.5398  -6.5396  -6.5390  -6.5380  -2.6655  -2.6654  -2.6636  -2.6619
 -2.6616  -2.6610  -2.6609  -2.6600  -2.6591  -2.6499  -2.6498  -2.6497
 -2.6496  -2.6480  -2.6479  -1.2783  -0.9611  -0.9215  -0.8922  -0.8496
 -0.8344  -0.8180  -0.7579  -0.7496  -0.6542  -0.6487  -0.5772  -0.5769
 -0.5221  -0.5167  -0.4760  -0.4719  -0.4592  -0.4533  -0.4298  -0.4095
 -0.4093  -0.3837  -0.3585  -0.3521  -0.3493  -0.3401  -0.3288  -0.3227
 -0.3179  -0.2879  -0.2725  -0.2722
 -- Virtual --
 -0.0886  -0.0714  -0.0628  -0.0333  -0.0179  -0.0088  -0.0021   0.0145
  0.0213   0.0284   0.0381   0.0408   0.0477   0.0564   0.0597   0.0613
  0.0687   0.0688   0.0742   0.0780   0.0815   0.0894   0.0916   0.0925
  0.1021   0.1039   0.1087   0.1224   0.1227   0.1330   0.1418   0.1435
  0.1447   0.1533   0.1562   0.1622   0.1696   0.1786   0.1820   0.1924
  0.2044   0.2144   0.2147   0.2164   0.2230   0.2318   0.2395   0.2434
  0.2531   0.2557   0.2575   0.2701   0.2802   0.2848   0.3022   0.3315
  0.3545   0.3692   0.3694   0.3809   0.3871   0.3983   0.4154   0.4155
  0.4180   0.4263   0.4282   0.4321   0.4418   0.4533   0.4625   0.4822
  0.4890   0.4890   0.4956   0.4976   0.5089   0.5123   0.5173   0.5305
  0.5321   0.5468   0.5472   0.5523   0.5607   0.5703   0.5756   0.5867
  0.5976   0.6063   0.6206   0.6524   0.6629   0.6809   0.6941   0.7004
  0.7238   0.7350   0.7442   0.7532   0.7888   0.7958   0.8091   0.8133
  0.8187   0.8227   0.8384   0.8400   0.8446   0.8462   0.8525   0.8716
  0.8947   0.9240   0.9344   0.9366   0.9373   0.9419   0.9633   0.9959
  0.9993   1.0388   1.0797   1.0933   1.1101   1.1428   1.1894   1.1918
  1.1924   1.2246   1.2318   1.2474   1.2514   1.2734   1.3314   1.3918
  1.4151   1.4295   1.4450   1.4674   1.5250   1.5464   1.6064   1.6135
  1.7178   1.7320   1.7437   1.7448   1.8091   1.8110   1.8340   1.8387
  1.8945   1.9762   2.0010   2.0203   2.0447   2.0524   2.0527   2.0851
  2.1027   2.1525   2.1779   2.1836   2.2248   2.2376   2.2522   2.2649
  2.2673   2.2833   2.3252   2.3355   2.3565   2.4054   2.4449   2.4655
  2.5543   2.5670   2.5805   2.7030   2.7208   2.8143   2.8307   2.8973
  2.9828   3.0237   3.0312   3.0593   3.1328   3.1761   3.1875   3.3965
  3.4425   3.6456   3.7500   3.7616   3.8443   3.8756   3.9609   3.9780
  3.9890   3.9913   4.0360   4.0431   4.0597   4.0665   4.0678   4.0896
  4.1119   4.1856   4.2379   4.2826   4.3499   4.4008   4.4654   4.8056
  4.8313   6.2996   6.4276   6.6577   6.7188   6.7807   6.8232   7.5286
  7.5434   7.5736   7.6318   7.6504   7.6673   7.6896   7.7569   7.8037
  9.7591   9.7843  23.2216  23.7626  23.7748  23.9195  23.9292  24.0078
 25.8064  25.8253  26.1250  26.2043  26.6209  26.6780  47.9380  48.0298
 48.0643  66.7672 215.7507 215.7804 289.7236 289.7393 289.7710 289.8297
289.8488 289.8654 289.9122 289.9777 290.02561020.73981020.85501020.8969
 --------------------------------------------------------------

          Ground-State Mulliken Net Atomic Charges

     Atom                 Charge (a.u.)
  ----------------------------------------
      1 C                    -1.815973
      2 C                     0.514135
      3 C                     0.281612
      4 C                    -0.139213
      5 C                     0.289204
      6 C                     0.512447
      7 F                    -0.088820
      8 Cl                    0.477295
      9 Br                   -0.150396
     10 Br                   -0.206169
     11 Br                   -0.150990
     12 Cl                    0.476868
  ----------------------------------------
  Sum of atomic charges =     0.000000

 -----------------------------------------------------------------
                    Cartesian Multipole Moments
 -----------------------------------------------------------------
    Charge (ESU x 10^10)
                -0.0000
    Dipole Moment (Debye)
         X       0.7339      Y      -0.0000      Z       0.4212
       Tot       0.8462
    Quadrupole Moments (Debye-Ang)
        XX    -116.2074     XY      -0.0000     YY    -119.1340
        XZ      -0.6298     YZ       0.0000     ZZ    -115.5090
    Octopole Moments (Debye-Ang^2)
       XXX    -573.9194    XXY      -0.0000    XYY    -203.8044
       YYY      -0.0000    XXZ    -111.4615    XYZ       0.0000
       YYZ    -117.6944    XZZ    -191.3534    YZZ       0.0000
       ZZZ    -330.4578
    Hexadecapole Moments (Debye-Ang^3)
      XXXX   -4459.2351   XXXY      -0.0000   XXYY    -825.4630
      XYYY      -0.0000   YYYY    -138.2913   XXXZ    -430.5025
      XXYZ      -0.0000   XYYZ    -146.7905   YYYZ       0.0000
      XXZZ   -1335.0320   XYZZ      -0.0000   YYZZ    -656.1197
      XZZZ    -405.8715   YZZZ       0.0000   ZZZZ   -3494.3204
 -----------------------------------------------------------------
 Calculating analytic gradient of the SCF energy
 Gradient of SCF Energy
            1           2           3           4           5           6
    1   0.0000778  -0.0000271  -0.0000569   0.0000038  -0.0000060   0.0000475
    2  -0.0000000   0.0000000   0.0000000  -0.0000000   0.0000000  -0.0000000
    3  -0.0000023  -0.0000271  -0.0000254   0.0000342   0.0000469  -0.0000214
            7           8           9          10          11          12
    1  -0.0000179  -0.0000257  -0.0001039  -0.0000461   0.0000587   0.0000958
    2   0.0000000   0.0000000  -0.0000000   0.0000000   0.0000000  -0.0000000
    3  -0.0001054  -0.0000908   0.0000085   0.0000762   0.0000869   0.0000198
 Max gradient component =       1.054E-04
 RMS gradient           =       4.633E-05
 Gradient time:  CPU 75.27 s  wall 12.65 s
 Geometry Optimization Parameters
   NAtoms,    NIC,     NZ,  NCons,   NDum,   NFix, NCnnct, MaxDiis
       12      78      12       0       0       0       0       0

 Cartesian Hessian Update
 Hessian updated using BFGS update


** GEOMETRY OPTIMIZATION IN DELOCALIZED INTERNAL COORDINATES **
   Searching for a Minimum

   Optimization Cycle:   5

                       Coordinates (Angstroms)
     ATOM                X               Y               Z
      1  C         0.0275674345    0.0000000000    0.0156608434
      2  C         0.0061450812    0.0000000000    1.4063954845
      3  C         1.2181586938    0.0000000000    2.1089361513
      4  C         2.4343097013    0.0000000000    1.4051373004
      5  C         2.4367036648    0.0000000000    0.0000045181
      6  C         1.2217560361    0.0000000000   -0.6978574058
      7  F        -1.1281611199    0.0000000000   -0.6510557395
      8  Cl       -1.5393205442    0.0000000000    2.1924220149
      9  Br        1.1771819549    0.0000000000    4.0062609226
     10  Br        4.0791632628    0.0000000000    2.3558077850
     11  Br        4.0584448339    0.0000000000   -0.9834304577
     12  Cl        1.1278326409    0.0000000000   -2.4288714174
   Point Group: c1    Number of degrees of freedom:    30


   Energy is  -8971.406539450

 Hessian updated using BFGS update

 17 Hessian modes will be used to form the next step
  Hessian Eigenvalues:
     0.192332    0.200947    0.204570    0.218587    0.241467    0.249916
     0.255412    0.327179    0.334813    0.347471    0.426812    0.451181
     0.462673    0.464880    0.474141    0.532051    0.571963

 Minimum search - taking simple RFO step
 Searching for Lamda that Minimizes Along All modes
 Value Taken    Lamda =   0.00000000
 Step Taken.  Stepsize is  0.000232

                             Maximum     Tolerance    Cnvgd?
         Gradient           0.000042      0.000300     YES
         Displacement       0.000131      0.001200     YES
         Energy change     -0.000000      0.000001     YES


                       Distance Matrix (Angstroms)
             C (  1)   C (  2)   C (  3)   C (  4)   C (  5)   C (  6)
   C (  2)  1.390900
   C (  3)  2.408175  1.400907
   C (  4)  2.779038  2.428165  1.405118
   C (  5)  2.409187  2.808122  2.435661  1.405135
   C (  6)  1.391113  2.430142  2.806796  2.427524  1.401110
   F (  7)  1.334249  2.349416  3.622537  4.113287  3.623830  2.350383
   Cl(  8)  2.682057  1.733869  2.758743  4.050871  4.540425  3.997156
   Br(  9)  4.152891  2.851426  1.897767  2.888982  4.199582  4.704330
   Br( 10)  4.678858  4.182208  2.871636  1.899820  2.871843  4.182063
   Br( 11)  4.152849  4.704509  4.198804  2.888437  1.896626  2.851027
   Cl( 12)  2.680732  3.995930  4.538706  4.050494  2.759091  1.733560
             F (  7)   Cl(  8)   Br(  9)   Br( 10)   Br( 11)
   Cl(  8)  2.873050
   Br(  9)  5.196653  3.266404
   Br( 10)  6.013107  5.620859  3.338486
   Br( 11)  5.197245  6.435916  5.761831  3.339303
   Cl( 12)  2.872305  5.335734  6.435322  5.621700  3.267688

 Final energy is   -8971.4065394498866     


 ******************************
 **  OPTIMIZATION CONVERGED  **
 ******************************

                       Coordinates (Angstroms)
     ATOM                X               Y               Z
      1  C         0.0275674345    0.0000000000    0.0156608434
      2  C         0.0061450812    0.0000000000    1.4063954845
      3  C         1.2181586938    0.0000000000    2.1089361513
      4  C         2.4343097013    0.0000000000    1.4051373004
      5  C         2.4367036648    0.0000000000    0.0000045181
      6  C         1.2217560361    0.0000000000   -0.6978574058
      7  F        -1.1281611199    0.0000000000   -0.6510557395
      8  Cl       -1.5393205442    0.0000000000    2.1924220149
      9  Br        1.1771819549    0.0000000000    4.0062609226
     10  Br        4.0791632628    0.0000000000    2.3558077850
     11  Br        4.0584448339    0.0000000000   -0.9834304577
     12  Cl        1.1278326409    0.0000000000   -2.4288714174

Z-matrix Print:
$molecule
0 1
Br
C  1 1.899820
C  2 1.405118 1 119.915121
C  3 1.400907 2 119.842982 1 -180.000000 0
C  4 1.390900 3 119.216125 2 -0.000000 0
F  5 1.334249 4 119.097291 3 -180.000000 0
C  5 1.391113 4 121.740476 3 -0.000000 0
C  7 1.401110 5 119.269099 4 -0.000000 0
Cl 7 1.733560 5 117.752207 4 -180.000000 0
Cl 4 1.733869 3 122.943413 2 -180.000000 0
Br 8 1.896626 7 118.894172 5 -180.000000 0
Br 3 1.897767 2 121.295630 1 -0.000000 0
$end


 --------------------------------------------------------------

                    Orbital Energies (a.u.)
 --------------------------------------------------------------

 Alpha MOs
 -- Occupied --
********-482.8606-482.8589-101.5882-101.5882 -62.5136 -62.5135 -62.5117
-56.3344 -56.3342 -56.3325 -56.3302 -56.3301 -56.3298 -56.3297 -56.3283
-56.3279 -24.7329 -10.3159 -10.2879 -10.2878 -10.2857 -10.2856 -10.2843
 -9.5027  -9.5027  -8.7225  -8.7223  -8.7206  -7.2679  -7.2677  -7.2575
 -7.2575  -7.2568  -7.2566  -6.5548  -6.5547  -6.5529  -6.5409  -6.5407
 -6.5398  -6.5396  -6.5390  -6.5380  -2.6655  -2.6654  -2.6636  -2.6619
 -2.6616  -2.6610  -2.6609  -2.6600  -2.6591  -2.6499  -2.6498  -2.6497
 -2.6496  -2.6480  -2.6479  -1.2783  -0.9611  -0.9215  -0.8922  -0.8496
 -0.8344  -0.8180  -0.7579  -0.7496  -0.6542  -0.6487  -0.5772  -0.5769
 -0.5221  -0.5167  -0.4760  -0.4719  -0.4592  -0.4533  -0.4298  -0.4095
 -0.4093  -0.3837  -0.3585  -0.3521  -0.3493  -0.3401  -0.3288  -0.3227
 -0.3179  -0.2879  -0.2725  -0.2722
 -- Virtual --
 -0.0886  -0.0714  -0.0628  -0.0333  -0.0179  -0.0088  -0.0021   0.0145
  0.0213   0.0284   0.0381   0.0408   0.0477   0.0564   0.0597   0.0613
  0.0687   0.0688   0.0742   0.0780   0.0815   0.0894   0.0916   0.0925
  0.1021   0.1039   0.1087   0.1224   0.1227   0.1330   0.1418   0.1435
  0.1447   0.1533   0.1562   0.1622   0.1696   0.1786   0.1820   0.1924
  0.2044   0.2144   0.2147   0.2164   0.2230   0.2318   0.2395   0.2434
  0.2531   0.2557   0.2575   0.2701   0.2802   0.2848   0.3022   0.3315
  0.3545   0.3692   0.3694   0.3809   0.3871   0.3983   0.4154   0.4155
  0.4180   0.4263   0.4282   0.4321   0.4418   0.4533   0.4625   0.4822
  0.4890   0.4890   0.4956   0.4976   0.5089   0.5123   0.5173   0.5305
  0.5321   0.5468   0.5472   0.5523   0.5607   0.5703   0.5756   0.5867
  0.5976   0.6063   0.6206   0.6524   0.6629   0.6809   0.6941   0.7004
  0.7238   0.7350   0.7442   0.7532   0.7888   0.7958   0.8091   0.8133
  0.8187   0.8227   0.8384   0.8400   0.8446   0.8462   0.8525   0.8716
  0.8947   0.9240   0.9344   0.9366   0.9373   0.9419   0.9633   0.9959
  0.9993   1.0388   1.0797   1.0933   1.1101   1.1428   1.1894   1.1918
  1.1924   1.2246   1.2318   1.2474   1.2514   1.2734   1.3314   1.3918
  1.4151   1.4295   1.4450   1.4674   1.5250   1.5464   1.6064   1.6135
  1.7178   1.7320   1.7437   1.7448   1.8091   1.8110   1.8340   1.8387
  1.8945   1.9762   2.0010   2.0203   2.0447   2.0524   2.0527   2.0851
  2.1027   2.1525   2.1779   2.1836   2.2248   2.2376   2.2522   2.2649
  2.2673   2.2833   2.3252   2.3355   2.3565   2.4054   2.4449   2.4655
  2.5543   2.5670   2.5805   2.7030   2.7208   2.8143   2.8307   2.8973
  2.9828   3.0237   3.0312   3.0593   3.1328   3.1761   3.1875   3.3965
  3.4425   3.6456   3.7500   3.7616   3.8443   3.8756   3.9609   3.9780
  3.9890   3.9913   4.0360   4.0431   4.0597   4.0665   4.0678   4.0896
  4.1119   4.1856   4.2379   4.2826   4.3499   4.4008   4.4654   4.8056
  4.8313   6.2996   6.4276   6.6577   6.7188   6.7807   6.8232   7.5286
  7.5434   7.5736   7.6318   7.6504   7.6673   7.6896   7.7569   7.8037
  9.7591   9.7843  23.2216  23.7626  23.7748  23.9195  23.9292  24.0078
 25.8064  25.8253  26.1250  26.2043  26.6209  26.6780  47.9380  48.0298
 48.0643  66.7672 215.7507 215.7804 289.7236 289.7393 289.7710 289.8297
289.8488 289.8654 289.9122 289.9777 290.02561020.73981020.85501020.8969
 --------------------------------------------------------------

          Ground-State Mulliken Net Atomic Charges

     Atom                 Charge (a.u.)
  ----------------------------------------
      1 C                    -1.815973
      2 C                     0.514135
      3 C                     0.281612
      4 C                    -0.139213
      5 C                     0.289204
      6 C                     0.512447
      7 F                    -0.088820
      8 Cl                    0.477295
      9 Br                   -0.150396
     10 Br                   -0.206169
     11 Br                   -0.150990
     12 Cl                    0.476868
  ----------------------------------------
  Sum of atomic charges =     0.000000

 -----------------------------------------------------------------
                    Cartesian Multipole Moments
 -----------------------------------------------------------------
    Charge (ESU x 10^10)
                -0.0000
    Dipole Moment (Debye)
         X       0.7339      Y      -0.0000      Z       0.4212
       Tot       0.8462
    Quadrupole Moments (Debye-Ang)
        XX    -116.2074     XY      -0.0000     YY    -119.1340
        XZ      -0.6298     YZ       0.0000     ZZ    -115.5090
    Octopole Moments (Debye-Ang^2)
       XXX    -573.9194    XXY      -0.0000    XYY    -203.8044
       YYY      -0.0000    XXZ    -111.4615    XYZ       0.0000
       YYZ    -117.6944    XZZ    -191.3534    YZZ       0.0000
       ZZZ    -330.4578
    Hexadecapole Moments (Debye-Ang^3)
      XXXX   -4459.2351   XXXY      -0.0000   XXYY    -825.4630
      XYYY      -0.0000   YYYY    -138.2913   XXXZ    -430.5025
      XXYZ      -0.0000   XYYZ    -146.7905   YYYZ       0.0000
      XXZZ   -1335.0320   XYZZ      -0.0000   YYZZ    -656.1197
      XZZZ    -405.8715   YZZZ       0.0000   ZZZZ   -3494.3204
 -----------------------------------------------------------------
Archival summary:
1\1\february\OPT\ProcedureUnspecified\BasisUnspecified\r3l216\taweetha\MonDec213:23:362019MonDec213:23:362019\0\\#,OPT,ProcedureUnspecified,BasisUnspecified,\\0,1\Br\C,1,1.89982\C,2,1.40512,1,119.915\C,3,1.40091,2,119.843,1,-180,0\C,4,1.3909,3,119.216,2,-0,0\F,5,1.33425,4,119.097,3,-180,0\C,5,1.39111,4,121.74,3,-0,0\C,7,1.40111,5,119.269,4,-0,0\Cl,7,1.73356,5,117.752,4,-180,0\Cl,4,1.73387,3,122.943,2,-180,0\Br,8,1.89663,7,118.894,5,-180,0\Br,3,1.89777,2,121.296,1,-0,0\\\@

 Total job time:  212.16s(wall), 1198.19s(cpu) 
 Mon Dec  2 13:23:36 2019

        *************************************************************
        *                                                           *
        *  Thank you very much for using Q-Chem.  Have a nice day.  *
        *                                                           *
        *************************************************************


 
User input: 2 of 2 
 
                  Welcome to Q-Chem
     A Quantum Leap Into The Future Of Chemistry


 Q-Chem 5.2 (devel), Q-Chem, Inc., Pleasanton, CA (2019)

 Yihan Shao,  Zhengting Gan,  E. Epifanovsky,  A. T. B. Gilbert,  M. Wormit,  
 J. Kussmann,  A. W. Lange,  A. Behn,  Jia Deng,  Xintian Feng,  D. Ghosh,  
 M. Goldey,  P. R. Horn,  L. D. Jacobson,  I. Kaliman,  T. Kus,  A. Landau,  
 Jie Liu,  E. I. Proynov,  R. M. Richard,  R. P. Steele,  E. J. Sundstrom,  
 H. L. Woodcock III,  P. M. Zimmerman,  D. Zuev,  B. Albrecht,  E. Alguire,  
 S. A. Baeppler,  D. Barton,  Z. Benda,  Y. A. Bernard,  E. J. Berquist,  
 K. B. Bravaya,  H. Burton,  D. Casanova,  Chun-Min Chang,  Yunqing Chen,  
 A. Chien,  K. D. Closser,  M. P. Coons,  S. Coriani,  S. Dasgupta,  
 A. L. Dempwolff,  M. Diedenhofen,  Hainam Do,  R. G. Edgar,  Po-Tung Fang,  
 S. Faraji,  S. Fatehi,  Qingguo Feng,  K. D. Fenk,  J. Fosso-Tande,  
 J. Gayvert,  Qinghui Ge,  A. Ghysels,  G. Gidofalvi,  J. Gomes,  
 J. Gonthier,  A. Gunina,  D. Hait,  M. W. D. Hanson-Heine,  
 P. H. P. Harbach,  A. W. Hauser,  M. F. Herbst,  J. E. Herr,  
 E. G. Hohenstein,  Z. C. Holden,  Kerwin Hui,  B. C. Huynh,  T.-C. Jagau,  
 Hyunjun Ji,  B. Kaduk,  K. Khistyaev,  Jaehoon Kim,  P. Klunzinger,  K. Koh,  
 D. Kosenkov,  L. Koulias,  T. Kowalczyk,  C. M. Krauter,  A. Kunitsa,  
 Ka Un Lao,  A. Laurent,  K. V. Lawler,  Joonho Lee,  D. Lefrancois,  
 S. Lehtola,  D. S. Levine,  Yi-Pei Li,  You-Sheng Lin,  Fenglai Liu,  
 E. Livshits,  A. Luenser,  P. Manohar,  E. Mansoor,  S. F. Manzer,  
 Shan-Ping Mao,  Yuezhi Mao,  N. Mardirossian,  A. V. Marenich,  
 T. Markovich,  L. A. Martinez-Martinez,  S. A. Maurer,  N. J. Mayhall,  
 S. C. McKenzie,  J.-M. Mewes,  P. Morgante,  A. F. Morrison,  
 J. W. Mullinax,  K. Nanda,  T. S. Nguyen-Beck,  R. Olivares-Amaya,  
 J. A. Parkhill,  Zheng Pei,  T. M. Perrine,  F. Plasser,  P. Pokhilko,  
 S. Prager,  A. Prociuk,  E. Ramos,  D. R. Rehn,  F. Rob,  M. Scheurer,  
 M. Schneider,  N. Sergueev,  S. M. Sharada,  S. Sharma,  D. W. Small,  
 T. Stauch,  T. Stein,  Yu-Chuan Su,  A. J. W. Thom,  A. Tkatchenko,  
 T. Tsuchimochi,  N. M. Tubman,  L. Vogt,  M. L. Vidal,  O. Vydrov,  
 M. A. Watson,  J. Wenzel,  M. de Wergifosse,  T. A. Wesolowski,  A. White,  
 J. Witte,  A. Yamada,  Jun Yang,  K. Yao,  S. Yeganeh,  S. R. Yost,  
 Zhi-Qiang You,  A. Zech,  Igor Ying Zhang,  Xing Zhang,  Yan Zhao,  
 Ying Zhu,  B. R. Brooks,  G. K. L. Chan,  C. J. Cramer,  M. S. Gordon,  
 W. J. Hehre,  A. Klamt,  M. W. Schmidt,  C. D. Sherrill,  D. G. Truhlar,  
 A. Aspuru-Guzik,  R. Baer,  A. T. Bell,  N. A. Besley,  Jeng-Da Chai,  
 A. E. DePrince, III,  R. A. DiStasio Jr.,  A. Dreuw,  B. D. Dunietz,  
 T. R. Furlani,  Chao-Ping Hsu,  Yousung Jung,  Jing Kong,  D. S. Lambrecht,  
 WanZhen Liang,  C. Ochsenfeld,  V. A. Rassolov,  L. V. Slipchenko,  
 J. E. Subotnik,  T. Van Voorhis,  J. M. Herbert,  A. I. Krylov,  
 P. M. W. Gill,  M. Head-Gordon

 Contributors to earlier versions of Q-Chem not listed above: 
 R. D. Adamson,  B. Austin,  J. Baker,  G. J. O. Beran,  K. Brandhorst,  
 S. T. Brown,  E. F. C. Byrd,  A. K. Chakraborty,  C.-L. Cheng,  
 Siu Hung Chien,  D. M. Chipman,  D. L. Crittenden,  H. Dachsel,  
 R. J. Doerksen,  A. D. Dutoi,  L. Fusti-Molnar,  W. A. Goddard III,  
 A. Golubeva-Zadorozhnaya,  S. R. Gwaltney,  G. Hawkins,  A. Heyden,  
 S. Hirata,  G. Kedziora,  F. J. Keil,  C. Kelley,  Jihan Kim,  R. A. King,  
 R. Z. Khaliullin,  P. P. Korambath,  W. Kurlancheek,  A. M. Lee,  M. S. Lee,  
 S. V. Levchenko,  Ching Yeh Lin,  D. Liotard,  R. C. Lochan,  I. Lotan,  
 P. E. Maslen,  N. Nair,  D. P. O'Neill,  D. Neuhauser,  E. Neuscamman,  
 C. M. Oana,  R. Olson,  B. Peters,  R. Peverati,  P. A. Pieniazek,  
 Y. M. Rhee,  J. Ritchie,  M. A. Rohrdanz,  E. Rosta,  N. J. Russ,  
 H. F. Schaefer III,  N. E. Schultz,  N. Shenvi,  A. C. Simmonett,  A. Sodt,  
 D. Stuck,  K. S. Thanthiriwatte,  V. Vanovschi,  Tao Wang,  A. Warshel,  
 C. F. Williams,  Q. Wu,  X. Xu,  W. Zhang

 Please cite Q-Chem as follows:
 Y. Shao et al., Mol. Phys. 113, 184-215 (2015)
 DOI: 10.1080/00268976.2014.952696

 Q-Chem 5.2.1 for Intel X86 EM64T Linux

 Parts of Q-Chem use Armadillo 8.300.2 (Tropical Shenanigans).
 http://arma.sourceforge.net/

 Q-Chem begins on Mon Dec  2 13:23:36 2019  

Host: 
0

     Scratch files written to /scratch/taweetham/qchem4232//
NAlpha2: 184
NElect   184
Mult     1
The previous job contains 0 fragments, simply inherited here

Checking the input file for inconsistencies... 	...done.

--------------------------------------------------------------
User input:
--------------------------------------------------------------

$MOLECULE
READ
$END

$REM
   JOB_TYPE 	FREQUENCY
   BASIS 	6-311++G**
   METHOD	B3LYP	
$END


--------------------------------------------------------------
 ----------------------------------------------------------------
             Standard Nuclear Orientation (Angstroms)
    I     Atom           X                Y                Z
 ----------------------------------------------------------------
    1      C       0.0003608373    -2.1832608187     0.0000000000
    2      C      -1.2147545350    -1.5064326344     0.0000000000
    3      C      -1.2171506144    -0.1055276967     0.0000000000
    4      C       0.0004401721     0.5957773525    -0.0000000000
    5      C       1.2185102490    -0.1047290033    -0.0000000000
    6      C       1.2153874080    -1.5058354423    -0.0000000000
    7      F      -0.0001243986    -3.5175093929     0.0000000000
    8      Cl     -2.6682165344    -2.4518161132     0.0000000000
    9      Br     -2.8807605407     0.8076658175     0.0000000000
   10      Br     -0.0004172529     2.4955975740    -0.0000000000
   11      Br      2.8810703952     0.8080045457    -0.0000000000
   12      Cl      2.6675175595    -2.4526982283    -0.0000000000
 ----------------------------------------------------------------
 Molecular Point Group                 Cs    NOp =  2
 Largest Abelian Subgroup              Cs    NOp =  2
 Nuclear Repulsion Energy =        2155.69295745 hartrees
 There are       92 alpha and       92 beta electrons
 Requested basis set is 6-311++G(d,p)
 There are 125 shells and 358 basis functions

 Total QAlloc Memory Limit   2000 MB
 Mega-Array Size       188 MB
 MEM_STATIC part       192 MB

                       Distance Matrix (Angstroms)
             C (  1)   C (  2)   C (  3)   C (  4)   C (  5)   C (  6)
   C (  2)  1.390900
   C (  3)  2.408175  1.400907
   C (  4)  2.779038  2.428165  1.405118
   C (  5)  2.409187  2.808122  2.435661  1.405135
   C (  6)  1.391113  2.430142  2.806796  2.427524  1.401110
   F (  7)  1.334249  2.349416  3.622537  4.113287  3.623830  2.350383
   Cl(  8)  2.682057  1.733869  2.758743  4.050871  4.540425  3.997156
   Br(  9)  4.152891  2.851426  1.897767  2.888982  4.199582  4.704330
   Br( 10)  4.678858  4.182208  2.871636  1.899820  2.871843  4.182063
   Br( 11)  4.152849  4.704509  4.198804  2.888437  1.896626  2.851027
   Cl( 12)  2.680732  3.995930  4.538706  4.050494  2.759091  1.733560
             F (  7)   Cl(  8)   Br(  9)   Br( 10)   Br( 11)
   Cl(  8)  2.873050
   Br(  9)  5.196653  3.266404
   Br( 10)  6.013107  5.620859  3.338486
   Br( 11)  5.197245  6.435916  5.761831  3.339303
   Cl( 12)  2.872305  5.335734  6.435322  5.621700  3.267688

 A cutoff of  1.0D-11 yielded   5324 shell pairs
 There are     49009 function pairs (     53712 Cartesian)
 Smallest overlap matrix eigenvalue = 3.94E-07

 Q-Chem warning in module stvman/mkSTV.C, line 318:

 Overlap eigenvalue is smaller than square root of threshold
 Use THRESH >= 12 to get rid of this warning

 Linear dependence detected in AO basis
 Tighter screening thresholds may be required for diffuse basis sets
 Use S2THRESH > 14 and THRESH = 14 in case of SCF convergence issues
 Number of orthogonalized atomic orbitals = 356
 Maximum deviation from orthogonality = 2.763E-10
 Guess from superposition of atomic densities
 Warning:  Energy on first SCF cycle will be non-variational
 SAD guess density has 184.000000 electrons

 -----------------------------------------------------------------------
  General SCF calculation program by
  Eric Jon Sundstrom, Paul Horn, Yuezhi Mao, Dmitri Zuev, Alec White,
  David Stuck, Shaama M.S., Shane Yost, Joonho Lee, David Small,
  Daniel Levine, Susi Lehtola, Hugh Burton, Evgeny Epifanovsky,
  Bang C. Huynh
 -----------------------------------------------------------------------
 Exchange:     0.2000 Hartree-Fock + 0.0800 Slater + 0.7200 B88
 Correlation:  0.1900 VWN1RPA + 0.8100 LYP
 Using SG-1 standard quadrature grid
 using 6 threads for integral computing
 -------------------------------------------------------
 OpenMP Integral computing Module                
 Release: version 2.0, May 2017, Q-Chem Inc. Pleasanton 
 -------------------------------------------------------
 A restricted SCF calculation will be
 performed using DIIS
 SCF converges when DIIS error is below 1.0e-08
 ---------------------------------------
  Cycle       Energy         DIIS error
 ---------------------------------------
    1   -8973.8920614740      3.13e-02  
    2   -8971.3686702822      2.17e-03  
    3   -8971.3509135652      2.37e-03  
    4   -8971.3962135525      7.94e-04  
    5   -8971.4061459944      2.33e-04  
    6   -8971.4068607676      7.85e-05  
    7   -8971.4069370970      1.95e-05  
    8   -8971.4069418908      8.31e-06  
    9   -8971.4069428605      2.16e-06  
   10   -8971.4069429068      4.57e-07  
   11   -8971.4069429086      1.52e-07  
   12   -8971.4069429093      5.33e-08  
   13   -8971.4069429099      8.09e-09  Convergence criterion met
 ---------------------------------------
 SCF time:   CPU 219.52s  wall 39.00s 
 SCF   energy in the final basis set =    -8971.4069429099
 Total energy in the final basis set =    -8971.4069429099

 --------------------------------------------------------------
             Orbital Energies (a.u.) and Symmetries
 --------------------------------------------------------------

 Alpha MOs, Restricted
 -- Occupied --                  
-482.86 -482.86 -482.86 -101.59 -101.59  -62.51  -62.51  -62.51
  1 A'    2 A'    3 A'    4 A'    5 A'    6 A'    7 A'    8 A'                 
-56.334 -56.334 -56.332 -56.330 -56.330 -56.330 -56.330 -56.328
  9 A'   10 A'   11 A'    1 A"    2 A"   12 A'   13 A'    3 A"                 
-56.328 -24.733 -10.316 -10.288 -10.288 -10.286 -10.286 -10.284
 14 A'   15 A'   16 A'   17 A'   18 A'   19 A'   20 A'   21 A'                 
 -9.503  -9.503  -8.722  -8.722  -8.721  -7.268  -7.268  -7.258
 22 A'   23 A'   24 A'   25 A'   26 A'   27 A'   28 A'    4 A"                 
 -7.258  -7.257  -7.257  -6.555  -6.555  -6.553  -6.541  -6.541
  5 A"   29 A'   30 A'   31 A'   32 A'   33 A'    6 A"    7 A"                 
 -6.540  -6.540  -6.539  -6.538  -2.665  -2.665  -2.664  -2.662
 34 A'   35 A'    8 A"   36 A'   37 A'   38 A'   39 A'    9 A"                 
 -2.662  -2.661  -2.661  -2.660  -2.659  -2.650  -2.650  -2.650
 10 A"   40 A'   41 A'   11 A"   42 A'   43 A'   12 A"   44 A'                 
 -2.650  -2.648  -2.648  -1.278  -0.961  -0.921  -0.892  -0.850
 13 A"   14 A"   45 A'   46 A'   47 A'   48 A'   49 A'   50 A'                 
 -0.834  -0.818  -0.758  -0.750  -0.654  -0.649  -0.577  -0.577
 51 A'   52 A'   53 A'   54 A'   55 A'   56 A'   57 A'   58 A'                 
 -0.522  -0.517  -0.476  -0.472  -0.459  -0.453  -0.430  -0.409
 15 A"   59 A'   60 A'   61 A'   62 A'   16 A"   63 A'   17 A"                 
 -0.409  -0.384  -0.359  -0.352  -0.349  -0.340  -0.329  -0.323
 64 A'   18 A"   65 A'   66 A'   19 A"   67 A'   20 A"   21 A"                 
 -0.318  -0.288  -0.273  -0.272
 68 A'   69 A'   22 A"   23 A"                                                 
 -- Virtual --                   
 -0.089  -0.071  -0.063  -0.033  -0.018  -0.009  -0.002   0.015
 70 A'   24 A"   25 A"   71 A'   72 A'   73 A'   74 A'   75 A'                 
  0.021   0.028   0.038   0.041   0.048   0.056   0.060   0.061
 76 A'   77 A'   26 A"   78 A'   79 A'   27 A"   28 A"   80 A'                 
  0.069   0.069   0.074   0.078   0.081   0.090   0.092   0.092
 29 A"   81 A'   82 A'   83 A'   84 A'   30 A"   85 A'   31 A"                 
  0.102   0.104   0.109   0.122   0.123   0.133   0.142   0.144
 86 A'   32 A"   87 A'   88 A'   89 A'   33 A"   90 A'   34 A"                 
  0.145   0.153   0.156   0.162   0.170   0.179   0.182   0.192
 91 A'   35 A"   92 A'   93 A'   94 A'   95 A'   36 A"   96 A'                 
  0.205   0.214   0.215   0.216   0.223   0.232   0.240   0.243
 97 A'   98 A'   99 A'  100 A'   37 A"  101 A'  102 A'  103 A'                 
  0.253   0.256   0.258   0.270   0.280   0.284   0.303   0.331
104 A'  105 A'  106 A'  107 A'  108 A'  109 A'  110 A'   38 A"                 
  0.355   0.369   0.369   0.381   0.387   0.398   0.415   0.415
111 A'  112 A'  113 A'  114 A'  115 A'   39 A"  116 A'   40 A"                 
  0.418   0.426   0.428   0.432   0.442   0.453   0.463   0.482
117 A'  118 A'  119 A'   41 A"  120 A'   42 A"   43 A"  121 A'                 
  0.489   0.489   0.496   0.497   0.509   0.512   0.517   0.530
 44 A"  122 A'  123 A'  124 A'   45 A"  125 A'   46 A"  126 A'                 
  0.532   0.547   0.547   0.552   0.561   0.570   0.576   0.587
127 A'   47 A"  128 A'   48 A"   49 A"   50 A"   51 A"  129 A'                 
  0.598   0.606   0.621   0.652   0.663   0.681   0.694   0.700
130 A'   52 A"   53 A"  131 A'  132 A'   54 A"  133 A'  134 A'                 
  0.724   0.735   0.744   0.753   0.789   0.796   0.809   0.813
135 A'  136 A'  137 A'   55 A"  138 A'  139 A'  140 A'  141 A'                 
  0.819   0.823   0.839   0.840   0.845   0.846   0.852   0.872
142 A'   56 A"  143 A'   57 A"   58 A"  144 A'  145 A'  146 A'                 
  0.895   0.924   0.934   0.937   0.937   0.942   0.963   0.996
147 A'  148 A'   59 A"  149 A'  150 A'  151 A'   60 A"  152 A'                 
  0.999   1.039   1.080   1.093   1.110   1.143   1.189   1.192
153 A'  154 A'  155 A'  156 A'  157 A'   61 A"   62 A"  158 A'                 
  1.192   1.225   1.232   1.247   1.251   1.273   1.331   1.392
159 A'  160 A'   63 A"  161 A'   64 A"   65 A"  162 A'  163 A'                 
  1.415   1.430   1.445   1.467   1.525   1.546   1.606   1.614
 66 A"  164 A'  165 A'  166 A'  167 A'  168 A'  169 A'  170 A'                 
  1.718   1.732   1.744   1.745   1.809   1.811   1.834   1.839
 67 A"   68 A"  171 A'  172 A'  173 A'  174 A'   69 A"   70 A"                 
  1.894   1.976   2.001   2.020   2.045   2.052   2.053   2.085
 71 A"   72 A"   73 A"  175 A'  176 A'  177 A'   74 A"  178 A'                 
  2.103   2.153   2.178   2.183   2.225   2.238   2.252   2.265
179 A'  180 A'  181 A'  182 A'  183 A'   75 A"   76 A"   77 A"                 
  2.267   2.283   2.325   2.336   2.356   2.405   2.445   2.466
184 A'  185 A'  186 A'  187 A'  188 A'  189 A'  190 A'  191 A'                 
  2.554   2.567   2.581   2.703   2.721   2.814   2.831   2.897
192 A'   78 A"  193 A'   79 A"   80 A"   81 A"   82 A"  194 A'                 
  2.983   3.024   3.031   3.059   3.133   3.176   3.188   3.396
195 A'  196 A'   83 A"  197 A'  198 A'  199 A'  200 A'  201 A'                 
  3.442   3.646   3.750   3.762   3.844   3.876   3.961   3.978
202 A'  203 A'   84 A"  204 A'  205 A'  206 A'   85 A"   86 A"                 
  3.989   3.991   4.036   4.043   4.060   4.067   4.067   4.090
 87 A"   88 A"   89 A"  207 A'   90 A"  208 A'  209 A'  210 A'                 
  4.112   4.186   4.238   4.283   4.350   4.401   4.465   4.806
 91 A"  211 A'  212 A'  213 A'  214 A'  215 A'  216 A'  217 A'                 
  4.831   6.300   6.427   6.658   6.719   6.781   6.823   7.529
218 A'   92 A"  219 A'  220 A'  221 A'  222 A'  223 A'   93 A"                 
  7.543   7.574   7.632   7.651   7.668   7.689   7.757   7.804
 94 A"   95 A"  224 A'  225 A'  226 A'  227 A'  228 A'  229 A'                 
  9.759   9.784  23.222  23.763  23.775  23.919  23.929  24.008
230 A'  231 A'  232 A'  233 A'  234 A'  235 A'  236 A'  237 A'                 
 25.806  25.825  26.125  26.204  26.621  26.678  47.938  48.030
 96 A"   97 A"  238 A'  239 A'  240 A'  241 A'  242 A'  243 A'                 
 48.064  66.767 215.751 215.780 289.724 289.739 289.771 289.830
244 A'  245 A'  246 A'  247 A'   98 A"   99 A"  100 A"  248 A'                 
289.849 289.865 289.912 289.978 290.0261020.7401020.8551020.897
249 A'  250 A'  251 A'  252 A'  253 A'  254 A'  255 A'  256 A'                 

 Beta MOs, Restricted
 -- Occupied --                  
-482.86 -482.86 -482.86 -101.59 -101.59  -62.51  -62.51  -62.51
  1 A'    2 A'    3 A'    4 A'    5 A'    6 A'    7 A'    8 A'                 
-56.334 -56.334 -56.332 -56.330 -56.330 -56.330 -56.330 -56.328
  9 A'   10 A'   11 A'    1 A"    2 A"   12 A'   13 A'    3 A"                 
-56.328 -24.733 -10.316 -10.288 -10.288 -10.286 -10.286 -10.284
 14 A'   15 A'   16 A'   17 A'   18 A'   19 A'   20 A'   21 A'                 
 -9.503  -9.503  -8.722  -8.722  -8.721  -7.268  -7.268  -7.258
 22 A'   23 A'   24 A'   25 A'   26 A'   27 A'   28 A'    4 A"                 
 -7.258  -7.257  -7.257  -6.555  -6.555  -6.553  -6.541  -6.541
  5 A"   29 A'   30 A'   31 A'   32 A'   33 A'    6 A"    7 A"                 
 -6.540  -6.540  -6.539  -6.538  -2.665  -2.665  -2.664  -2.662
 34 A'   35 A'    8 A"   36 A'   37 A'   38 A'   39 A'    9 A"                 
 -2.662  -2.661  -2.661  -2.660  -2.659  -2.650  -2.650  -2.650
 10 A"   40 A'   41 A'   11 A"   42 A'   43 A'   12 A"   44 A'                 
 -2.650  -2.648  -2.648  -1.278  -0.961  -0.921  -0.892  -0.850
 13 A"   14 A"   45 A'   46 A'   47 A'   48 A'   49 A'   50 A'                 
 -0.834  -0.818  -0.758  -0.750  -0.654  -0.649  -0.577  -0.577
 51 A'   52 A'   53 A'   54 A'   55 A'   56 A'   57 A'   58 A'                 
 -0.522  -0.517  -0.476  -0.472  -0.459  -0.453  -0.430  -0.409
 15 A"   59 A'   60 A'   61 A'   62 A'   16 A"   63 A'   17 A"                 
 -0.409  -0.384  -0.359  -0.352  -0.349  -0.340  -0.329  -0.323
 64 A'   18 A"   65 A'   66 A'   19 A"   67 A'   20 A"   21 A"                 
 -0.318  -0.288  -0.273  -0.272
 68 A'   69 A'   22 A"   23 A"                                                 
 -- Virtual --                   
 -0.089  -0.071  -0.063  -0.033  -0.018  -0.009  -0.002   0.015
 70 A'   24 A"   25 A"   71 A'   72 A'   73 A'   74 A'   75 A'                 
  0.021   0.028   0.038   0.041   0.048   0.056   0.060   0.061
 76 A'   77 A'   26 A"   78 A'   79 A'   27 A"   28 A"   80 A'                 
  0.069   0.069   0.074   0.078   0.081   0.090   0.092   0.092
 29 A"   81 A'   82 A'   83 A'   84 A'   30 A"   85 A'   31 A"                 
  0.102   0.104   0.109   0.122   0.123   0.133   0.142   0.144
 86 A'   32 A"   87 A'   88 A'   89 A'   33 A"   90 A'   34 A"                 
  0.145   0.153   0.156   0.162   0.170   0.179   0.182   0.192
 91 A'   35 A"   92 A'   93 A'   94 A'   95 A'   36 A"   96 A'                 
  0.205   0.214   0.215   0.216   0.223   0.232   0.240   0.243
 97 A'   98 A'   99 A'  100 A'   37 A"  101 A'  102 A'  103 A'                 
  0.253   0.256   0.258   0.270   0.280   0.284   0.303   0.331
104 A'  105 A'  106 A'  107 A'  108 A'  109 A'  110 A'   38 A"                 
  0.355   0.369   0.369   0.381   0.387   0.398   0.415   0.415
111 A'  112 A'  113 A'  114 A'  115 A'   39 A"  116 A'   40 A"                 
  0.418   0.426   0.428   0.432   0.442   0.453   0.463   0.482
117 A'  118 A'  119 A'   41 A"  120 A'   42 A"   43 A"  121 A'                 
  0.489   0.489   0.496   0.497   0.509   0.512   0.517   0.530
 44 A"  122 A'  123 A'  124 A'   45 A"  125 A'   46 A"  126 A'                 
  0.532   0.547   0.547   0.552   0.561   0.570   0.576   0.587
127 A'   47 A"  128 A'   48 A"   49 A"   50 A"   51 A"  129 A'                 
  0.598   0.606   0.621   0.652   0.663   0.681   0.694   0.700
130 A'   52 A"   53 A"  131 A'  132 A'   54 A"  133 A'  134 A'                 
  0.724   0.735   0.744   0.753   0.789   0.796   0.809   0.813
135 A'  136 A'  137 A'   55 A"  138 A'  139 A'  140 A'  141 A'                 
  0.819   0.823   0.839   0.840   0.845   0.846   0.852   0.872
142 A'   56 A"  143 A'   57 A"   58 A"  144 A'  145 A'  146 A'                 
  0.895   0.924   0.934   0.937   0.937   0.942   0.963   0.996
147 A'  148 A'   59 A"  149 A'  150 A'  151 A'   60 A"  152 A'                 
  0.999   1.039   1.080   1.093   1.110   1.143   1.189   1.192
153 A'  154 A'  155 A'  156 A'  157 A'   61 A"   62 A"  158 A'                 
  1.192   1.225   1.232   1.247   1.251   1.273   1.331   1.392
159 A'  160 A'   63 A"  161 A'   64 A"   65 A"  162 A'  163 A'                 
  1.415   1.430   1.445   1.467   1.525   1.546   1.606   1.614
 66 A"  164 A'  165 A'  166 A'  167 A'  168 A'  169 A'  170 A'                 
  1.718   1.732   1.744   1.745   1.809   1.811   1.834   1.839
 67 A"   68 A"  171 A'  172 A'  173 A'  174 A'   69 A"   70 A"                 
  1.894   1.976   2.001   2.020   2.045   2.052   2.053   2.085
 71 A"   72 A"   73 A"  175 A'  176 A'  177 A'   74 A"  178 A'                 
  2.103   2.153   2.178   2.183   2.225   2.238   2.252   2.265
179 A'  180 A'  181 A'  182 A'  183 A'   75 A"   76 A"   77 A"                 
  2.267   2.283   2.325   2.336   2.356   2.405   2.445   2.466
184 A'  185 A'  186 A'  187 A'  188 A'  189 A'  190 A'  191 A'                 
  2.554   2.567   2.581   2.703   2.721   2.814   2.831   2.897
192 A'   78 A"  193 A'   79 A"   80 A"   81 A"   82 A"  194 A'                 
  2.983   3.024   3.031   3.059   3.133   3.176   3.188   3.396
195 A'  196 A'   83 A"  197 A'  198 A'  199 A'  200 A'  201 A'                 
  3.442   3.646   3.750   3.762   3.844   3.876   3.961   3.978
202 A'  203 A'   84 A"  204 A'  205 A'  206 A'   85 A"   86 A"                 
  3.989   3.991   4.036   4.043   4.060   4.067   4.067   4.090
 87 A"   88 A"   89 A"  207 A'   90 A"  208 A'  209 A'  210 A'                 
  4.112   4.186   4.238   4.283   4.350   4.401   4.465   4.806
 91 A"  211 A'  212 A'  213 A'  214 A'  215 A'  216 A'  217 A'                 
  4.831   6.300   6.427   6.658   6.719   6.781   6.823   7.529
218 A'   92 A"  219 A'  220 A'  221 A'  222 A'  223 A'   93 A"                 
  7.543   7.574   7.632   7.651   7.668   7.689   7.757   7.804
 94 A"   95 A"  224 A'  225 A'  226 A'  227 A'  228 A'  229 A'                 
  9.759   9.784  23.222  23.763  23.775  23.919  23.929  24.008
230 A'  231 A'  232 A'  233 A'  234 A'  235 A'  236 A'  237 A'                 
 25.806  25.825  26.125  26.204  26.621  26.678  47.938  48.030
 96 A"   97 A"  238 A'  239 A'  240 A'  241 A'  242 A'  243 A'                 
 48.064  66.767 215.751 215.780 289.724 289.739 289.771 289.830
244 A'  245 A'  246 A'  247 A'   98 A"   99 A"  100 A"  248 A'                 
289.849 289.865 289.912 289.978 290.0261020.7401020.8551020.897
249 A'  250 A'  251 A'  252 A'  253 A'  254 A'  255 A'  256 A'                 
 --------------------------------------------------------------

          Ground-State Mulliken Net Atomic Charges

     Atom                 Charge (a.u.)
  ----------------------------------------
      1 C                    -1.812864
      2 C                     0.516414
      3 C                     0.282441
      4 C                    -0.140800
      5 C                     0.281285
      6 C                     0.515570
      7 F                    -0.088793
      8 Cl                    0.476688
      9 Br                   -0.150771
     10 Br                   -0.205720
     11 Br                   -0.150299
     12 Cl                    0.476848
  ----------------------------------------
  Sum of atomic charges =     0.000000

 -----------------------------------------------------------------
                    Cartesian Multipole Moments
 -----------------------------------------------------------------
    Charge (ESU x 10^10)
                -0.0000
    Dipole Moment (Debye)
         X       0.0042      Y       0.8479      Z      -0.0000
       Tot       0.8479
    Quadrupole Moments (Debye-Ang)
        XX    -115.1280     XY       0.0040     YY    -120.3288
        XZ       0.0000     YZ      -0.0000     ZZ    -119.1327
    Octopole Moments (Debye-Ang^2)
       XXX       0.0099    XXY      35.0972    XYY       0.0026
       YYY     123.3477    XXZ       0.0000    XYZ      -0.0000
       YYZ       0.0000    XZZ       0.0041    YZZ      28.5279
       ZZZ      -0.0000
    Hexadecapole Moments (Debye-Ang^3)
      XXXX   -3032.1736   XXXY       0.1358   XXYY    -904.2440
      XYYY      -0.0735   YYYY   -2551.2280   XXXZ       0.0000
      XXYZ      -0.0000   XYYZ       0.0000   YYYZ      -0.0000
      XXZZ    -571.2960   XYZZ       0.0083   YYZZ    -452.1641
      XZZZ       0.0000   YZZZ      -0.0000   ZZZZ    -138.2869
 -----------------------------------------------------------------
 Calculating MO derivatives via CPSCF
    1     0    39    0.0220688  
    2     0    39    0.0088985  
    3     0    39    0.0014656  
    4     0    39    0.0001244  
    5    20    19    0.0000094  
    6    39     0    0.0000008  Converged
 Time for AOints: 233.9 s (CPU) 39.4 s (wall)
 ------------------------------------------------------------------------------
                     AOints        : Timing summary (seconds)
 ------------------------------------------------------------------------------
     job step          cpu (% of tot)      sys (% of tot)     wall (% of tot)
 ------------------------------------------------------------------------------
  AOints            0.2339E+03 ( 8.5)   0.1300E-04 ( 6.3)   0.3942E+02 ( 8.3)
 ------------------------------------------------------------------------------
   Grand Totals     0.2761E+04          0.2060E-03          0.4737E+03
 ------------------------------------------------------------------------------
 Polarizability Matrix (a.u.)
            1           2           3
    1-204.1930974   0.0006019   0.0000000
    2   0.0006019-180.2822637  -0.0000000
    3   0.0000000  -0.0000000 -82.8581659
 Calculating analytic Hessian of the SCF energy

 Direct stationary perturbation theory relativistic correction:

 rels  =      52.036035236289
 relv  =    -179.486671655542
 rel2e =      31.239467673870
 E_rel =     -96.211168745383

 Hessian of the SCF Energy
            1           2           3           4           5           6
    1   0.6803334  -0.0002546  -0.0000000  -0.2664509   0.0494676   0.0000000
    2  -0.0002546   0.6798411  -0.0000000   0.1299157  -0.1442234  -0.0000000
    3  -0.0000000  -0.0000000   0.1344179   0.0000000  -0.0000000  -0.0582468
    4  -0.2664509   0.1299157   0.0000000   0.5608971  -0.0478759  -0.0000000
    5   0.0494676  -0.1442234  -0.0000000  -0.0478759   0.5980478   0.0000000
    6   0.0000000  -0.0000000  -0.0582468  -0.0000000   0.0000000   0.1052795
    7   0.0357801   0.0248992   0.0000000  -0.0962034   0.0284656   0.0000000
    8   0.0815731  -0.0268234  -0.0000000  -0.0266617  -0.2977145  -0.0000000
    9   0.0000000  -0.0000000   0.0002600  -0.0000000   0.0000000  -0.0497460
   10  -0.0716101  -0.0000136  -0.0000000   0.0320700  -0.0750614   0.0000000
   11  -0.0000297  -0.0011816   0.0000000  -0.0223955  -0.0263976  -0.0000000
   12  -0.0000000  -0.0000000   0.0047108   0.0000000  -0.0000000   0.0018572
   13   0.0357680  -0.0248635   0.0000000  -0.0182998   0.0291224  -0.0000000
   14  -0.0815009  -0.0267811  -0.0000000   0.0306479  -0.0494079   0.0000000
   15   0.0000000   0.0000000   0.0002220  -0.0000000   0.0000000   0.0042963
   16  -0.2659156  -0.1297335   0.0000000  -0.0561125   0.0291690   0.0000000
   17  -0.0493078  -0.1442491   0.0000000  -0.0291566   0.0600782   0.0000000
   18   0.0000000   0.0000000  -0.0582637   0.0000000  -0.0000000   0.0039949
   19  -0.0701406  -0.0000268   0.0000000  -0.0006311   0.0393408  -0.0000000
   20  -0.0000070  -0.3304938  -0.0000000   0.0030265  -0.0495202   0.0000000
   21   0.0000000   0.0000000  -0.0399434  -0.0000000   0.0000000   0.0064329
   22  -0.0420407  -0.0271898  -0.0000000  -0.1374375  -0.0595812  -0.0000000
   23  -0.0033979  -0.0014348   0.0000000  -0.0609756  -0.0761171   0.0000000
   24   0.0000000   0.0000000   0.0055740  -0.0000000  -0.0000000  -0.0222340
   25   0.0032231  -0.0007902   0.0000000  -0.0167019   0.0121237   0.0000000
   26  -0.0042976  -0.0019821   0.0000000   0.0282118  -0.0173988   0.0000000
   27   0.0000000   0.0000000   0.0034465   0.0000000  -0.0000000   0.0026244
   28   0.0000200   0.0000003  -0.0000000  -0.0025613   0.0002559   0.0000000
   29   0.0000035   0.0007618  -0.0000000  -0.0021120   0.0026148  -0.0000000
   30  -0.0000000   0.0000000  -0.0012297   0.0000000   0.0000000   0.0032167
   31   0.0032147   0.0008026   0.0000000  -0.0004873   0.0002967   0.0000000
   32   0.0042976  -0.0019764  -0.0000000  -0.0004034   0.0002484   0.0000000
   33   0.0000000  -0.0000000   0.0034525  -0.0000000   0.0000000  -0.0011092
   34  -0.0421831   0.0272548  -0.0000000   0.0019193  -0.0057239  -0.0000000
   35   0.0034526  -0.0014578  -0.0000000  -0.0022211  -0.0002102  -0.0000000
   36   0.0000000  -0.0000000   0.0056000   0.0000000   0.0000000   0.0036341
            7           8           9          10          11          12
    1   0.0357801   0.0815731   0.0000000  -0.0716101  -0.0000297  -0.0000000
    2   0.0248992  -0.0268234  -0.0000000  -0.0000136  -0.0011816  -0.0000000
    3   0.0000000  -0.0000000   0.0002600  -0.0000000   0.0000000   0.0047108
    4  -0.0962034  -0.0266617  -0.0000000   0.0320700  -0.0223955   0.0000000
    5   0.0284656  -0.2977145   0.0000000  -0.0750614  -0.0263976  -0.0000000
    6   0.0000000  -0.0000000  -0.0497460   0.0000000  -0.0000000   0.0018572
    7   0.5054535   0.0387159  -0.0000000  -0.2355819  -0.1083740   0.0000000
    8   0.0387159   0.5668743   0.0000000  -0.0579941  -0.1401022   0.0000000
    9  -0.0000000   0.0000000   0.0986742   0.0000000   0.0000000  -0.0493718
   10  -0.2355819  -0.0579941   0.0000000   0.5699507   0.0000025  -0.0000000
   11  -0.1083740  -0.1401022   0.0000000   0.0000025   0.4826213   0.0000000
   12   0.0000000   0.0000000  -0.0493718  -0.0000000   0.0000000   0.0986614
   13  -0.0551625  -0.0275734   0.0000000  -0.2357483   0.1083073   0.0000000
   14   0.0275494   0.0571355  -0.0000000   0.0579017  -0.1399937  -0.0000000
   15   0.0000000   0.0000000   0.0024916   0.0000000  -0.0000000  -0.0493715
   16  -0.0183497  -0.0306570  -0.0000000   0.0320643   0.0224494   0.0000000
   17  -0.0291115  -0.0494423   0.0000000   0.0751078  -0.0263993  -0.0000000
   18  -0.0000000  -0.0000000   0.0043046   0.0000000   0.0000000   0.0018673
   19  -0.0060878  -0.0026285  -0.0000000   0.0025778   0.0000015   0.0000000
   20   0.0012269   0.0028438  -0.0000000  -0.0000077  -0.0004092   0.0000000
   21  -0.0000000  -0.0000000   0.0055192   0.0000000   0.0000000  -0.0016589
   22  -0.0127051  -0.0111570   0.0000000   0.0011073   0.0009470   0.0000000
   23  -0.0305493  -0.0203809  -0.0000000   0.0030221  -0.0022626   0.0000000
   24   0.0000000   0.0000000   0.0022717  -0.0000000   0.0000000   0.0037046
   25  -0.1172360   0.0500522  -0.0000000  -0.0326350   0.0146237  -0.0000000
   26   0.0491632  -0.0596035  -0.0000000   0.0001586   0.0017552   0.0000000
   27  -0.0000000   0.0000000  -0.0184462   0.0000000  -0.0000000   0.0021310
   28  -0.0005280  -0.0187747   0.0000000  -0.0306294   0.0000669  -0.0000000
   29  -0.0036244  -0.0320164  -0.0000000   0.0000642  -0.1471280   0.0000000
   30   0.0000000  -0.0000000   0.0022094  -0.0000000   0.0000000  -0.0183728
   31   0.0003578   0.0037934  -0.0000000  -0.0326625  -0.0146536  -0.0000000
   32   0.0014760  -0.0004115   0.0000000  -0.0001555   0.0017672  -0.0000000
   33  -0.0000000   0.0000000   0.0031518   0.0000000  -0.0000000   0.0021394
   34   0.0002630   0.0013120   0.0000000   0.0010973  -0.0009446   0.0000000
   35   0.0001631  -0.0003579   0.0000000  -0.0030247  -0.0022701  -0.0000000
   36   0.0000000  -0.0000000  -0.0013185  -0.0000000  -0.0000000   0.0037033
           13          14          15          16          17          18
    1   0.0357680  -0.0815009   0.0000000  -0.2659156  -0.0493078   0.0000000
    2  -0.0248635  -0.0267811   0.0000000  -0.1297335  -0.1442491   0.0000000
    3   0.0000000  -0.0000000   0.0002220   0.0000000   0.0000000  -0.0582637
    4  -0.0182998   0.0306479  -0.0000000  -0.0561125  -0.0291566   0.0000000
    5   0.0291224  -0.0494079   0.0000000   0.0291690   0.0600782  -0.0000000
    6  -0.0000000   0.0000000   0.0042963   0.0000000   0.0000000   0.0039949
    7  -0.0551625   0.0275494   0.0000000  -0.0183497  -0.0291115  -0.0000000
    8  -0.0275734   0.0571355   0.0000000  -0.0306570  -0.0494423  -0.0000000
    9   0.0000000  -0.0000000   0.0024916  -0.0000000   0.0000000   0.0043046
   10  -0.2357483   0.0579017   0.0000000   0.0320643   0.0751078   0.0000000
   11   0.1083073  -0.1399937  -0.0000000   0.0224494  -0.0263993   0.0000000
   12   0.0000000  -0.0000000  -0.0493715   0.0000000  -0.0000000   0.0018673
   13   0.5064642  -0.0379976  -0.0000000  -0.0962671  -0.0286255   0.0000000
   14  -0.0379976   0.5664540   0.0000000   0.0265246  -0.2972628  -0.0000000
   15  -0.0000000   0.0000000   0.0986820  -0.0000000  -0.0000000  -0.0497584
   16  -0.0962671   0.0265246  -0.0000000   0.5606037   0.0475496  -0.0000000
   17  -0.0286255  -0.2972628  -0.0000000   0.0475496   0.5977004   0.0000000
   18   0.0000000  -0.0000000  -0.0497584  -0.0000000   0.0000000   0.1052869
   19  -0.0060809   0.0026359  -0.0000000  -0.0006392  -0.0392702  -0.0000000
   20  -0.0012018   0.0028407  -0.0000000  -0.0030023  -0.0493314  -0.0000000
   21  -0.0000000  -0.0000000   0.0055164  -0.0000000  -0.0000000   0.0063955
   22   0.0002595  -0.0013024   0.0000000   0.0019209   0.0057097  -0.0000000
   23  -0.0001639  -0.0003539  -0.0000000   0.0022172  -0.0002159  -0.0000000
   24   0.0000000  -0.0000000  -0.0013167   0.0000000  -0.0000000   0.0036318
   25   0.0003579  -0.0037958  -0.0000000  -0.0004821  -0.0003024   0.0000000
   26  -0.0014755  -0.0004072  -0.0000000   0.0003990   0.0002479  -0.0000000
   27  -0.0000000   0.0000000   0.0031489  -0.0000000  -0.0000000  -0.0011096
   28  -0.0005354   0.0187881   0.0000000  -0.0025660  -0.0002585   0.0000000
   29   0.0036255  -0.0319845   0.0000000   0.0021179   0.0026104  -0.0000000
   30   0.0000000  -0.0000000   0.0022103   0.0000000   0.0000000   0.0032146
   31  -0.1181017  -0.0505726  -0.0000000  -0.0166991  -0.0121341   0.0000000
   32  -0.0496947  -0.0598632   0.0000000  -0.0282443  -0.0174126  -0.0000000
   33  -0.0000000   0.0000000  -0.0183874  -0.0000000  -0.0000000   0.0026287
   34  -0.0126539   0.0111213   0.0000000  -0.1375570   0.0597991   0.0000000
   35   0.0305414  -0.0203754   0.0000000   0.0612112  -0.0763236  -0.0000000
   36   0.0000000   0.0000000   0.0022664  -0.0000000   0.0000000  -0.0221925
           19          20          21          22          23          24
    1  -0.0701406  -0.0000070   0.0000000  -0.0420407  -0.0033979   0.0000000
    2  -0.0000268  -0.3304938   0.0000000  -0.0271898  -0.0014348   0.0000000
    3   0.0000000  -0.0000000  -0.0399434  -0.0000000   0.0000000   0.0055740
    4  -0.0006311   0.0030265  -0.0000000  -0.1374375  -0.0609756  -0.0000000
    5   0.0393408  -0.0495202   0.0000000  -0.0595812  -0.0761171  -0.0000000
    6  -0.0000000   0.0000000   0.0064329  -0.0000000   0.0000000  -0.0222340
    7  -0.0060878   0.0012269  -0.0000000  -0.0127051  -0.0305493   0.0000000
    8  -0.0026285   0.0028438  -0.0000000  -0.0111570  -0.0203809   0.0000000
    9  -0.0000000  -0.0000000   0.0055192   0.0000000  -0.0000000   0.0022717
   10   0.0025778  -0.0000077   0.0000000   0.0011073   0.0030221  -0.0000000
   11   0.0000015  -0.0004092   0.0000000   0.0009470  -0.0022626   0.0000000
   12   0.0000000   0.0000000  -0.0016589   0.0000000   0.0000000   0.0037046
   13  -0.0060809  -0.0012018  -0.0000000   0.0002595  -0.0001639   0.0000000
   14   0.0026359   0.0028407  -0.0000000  -0.0013024  -0.0003539  -0.0000000
   15  -0.0000000  -0.0000000   0.0055164   0.0000000  -0.0000000  -0.0013167
   16  -0.0006392  -0.0030023  -0.0000000   0.0019209   0.0022172   0.0000000
   17  -0.0392702  -0.0493314  -0.0000000   0.0057097  -0.0002159  -0.0000000
   18  -0.0000000  -0.0000000   0.0063955  -0.0000000  -0.0000000   0.0036318
   19   0.0829707  -0.0000326  -0.0000000  -0.0007236   0.0057077   0.0000000
   20  -0.0000326   0.4213846   0.0000000   0.0003072   0.0039278   0.0000000
   21  -0.0000000   0.0000000   0.0224173  -0.0000000  -0.0000000  -0.0025290
   22  -0.0007236   0.0003072  -0.0000000   0.1908230   0.0886903   0.0000000
   23   0.0057077   0.0039278  -0.0000000   0.0886903   0.1062801   0.0000000
   24   0.0000000   0.0000000  -0.0025290   0.0000000   0.0000000   0.0112074
   25  -0.0003327   0.0007172  -0.0000000   0.0019585  -0.0028947  -0.0000000
   26   0.0015608  -0.0012419  -0.0000000   0.0046171  -0.0083683  -0.0000000
   27  -0.0000000  -0.0000000   0.0001523  -0.0000000   0.0000000  -0.0006099
   28   0.0001585   0.0000009   0.0000000  -0.0000802  -0.0010099   0.0000000
   29  -0.0000010  -0.0026911  -0.0000000  -0.0003059  -0.0009293   0.0000000
   30   0.0000000   0.0000000   0.0000771  -0.0000000  -0.0000000   0.0002324
   31  -0.0003297  -0.0007142  -0.0000000  -0.0010806  -0.0007488   0.0000000
   32  -0.0015597  -0.0012403   0.0000000  -0.0006333  -0.0003503  -0.0000000
   33  -0.0000000  -0.0000000   0.0001514   0.0000000  -0.0000000   0.0000510
   34  -0.0007413  -0.0003132   0.0000000  -0.0020013   0.0001029   0.0000000
   35  -0.0057279   0.0039310   0.0000000  -0.0001015   0.0002052   0.0000000
   36   0.0000000   0.0000000  -0.0025306   0.0000000  -0.0000000   0.0000168
           25          26          27          28          29          30
    1   0.0032231  -0.0042976   0.0000000   0.0000200   0.0000035  -0.0000000
    2  -0.0007902  -0.0019821   0.0000000   0.0000003   0.0007618   0.0000000
    3   0.0000000   0.0000000   0.0034465  -0.0000000  -0.0000000  -0.0012297
    4  -0.0167019   0.0282118   0.0000000  -0.0025613  -0.0021120   0.0000000
    5   0.0121237  -0.0173988  -0.0000000   0.0002559   0.0026148   0.0000000
    6   0.0000000   0.0000000   0.0026244   0.0000000  -0.0000000   0.0032167
    7  -0.1172360   0.0491632  -0.0000000  -0.0005280  -0.0036244   0.0000000
    8   0.0500522  -0.0596035   0.0000000  -0.0187747  -0.0320164  -0.0000000
    9  -0.0000000  -0.0000000  -0.0184462   0.0000000  -0.0000000   0.0022094
   10  -0.0326350   0.0001586   0.0000000  -0.0306294   0.0000642  -0.0000000
   11   0.0146237   0.0017552  -0.0000000   0.0000669  -0.1471280   0.0000000
   12  -0.0000000   0.0000000   0.0021310  -0.0000000   0.0000000  -0.0183728
   13   0.0003579  -0.0014755  -0.0000000  -0.0005354   0.0036255   0.0000000
   14  -0.0037958  -0.0004072   0.0000000   0.0187881  -0.0319845  -0.0000000
   15  -0.0000000  -0.0000000   0.0031489   0.0000000   0.0000000   0.0022103
   16  -0.0004821   0.0003990  -0.0000000  -0.0025660   0.0021179   0.0000000
   17  -0.0003024   0.0002479  -0.0000000  -0.0002585   0.0026104   0.0000000
   18   0.0000000  -0.0000000  -0.0011096   0.0000000  -0.0000000   0.0032146
   19  -0.0003327   0.0015608  -0.0000000   0.0001585  -0.0000010   0.0000000
   20   0.0007172  -0.0012419  -0.0000000   0.0000009  -0.0026911   0.0000000
   21  -0.0000000  -0.0000000   0.0001523   0.0000000  -0.0000000   0.0000771
   22   0.0019585   0.0046171  -0.0000000  -0.0000802  -0.0003059  -0.0000000
   23  -0.0028947  -0.0083683   0.0000000  -0.0010099  -0.0009293  -0.0000000
   24  -0.0000000  -0.0000000  -0.0006099   0.0000000   0.0000000   0.0002324
   25   0.1714962  -0.0691942  -0.0000000  -0.0075319  -0.0016674   0.0000000
   26  -0.0691942   0.0885745  -0.0000000  -0.0093979  -0.0014446   0.0000000
   27  -0.0000000  -0.0000000   0.0086900   0.0000000   0.0000000  -0.0002520
   28  -0.0075319  -0.0093979   0.0000000   0.0518303  -0.0000542  -0.0000000
   29  -0.0016674  -0.0014446   0.0000000  -0.0000542   0.2125688  -0.0000000
   30   0.0000000   0.0000000  -0.0002520  -0.0000000  -0.0000000   0.0087182
   31  -0.0010371  -0.0003776  -0.0000000  -0.0074969   0.0016497   0.0000000
   32   0.0003786   0.0002193  -0.0000000   0.0093717  -0.0014318  -0.0000000
   33  -0.0000000   0.0000000   0.0001719   0.0000000   0.0000000  -0.0002578
   34  -0.0010789   0.0006323   0.0000000  -0.0000798   0.0003041  -0.0000000
   35   0.0007493  -0.0003505   0.0000000   0.0010111  -0.0009300  -0.0000000
   36   0.0000000   0.0000000   0.0000526   0.0000000   0.0000000   0.0002335
           31          32          33          34          35          36
    1   0.0032147   0.0042976   0.0000000  -0.0421831   0.0034526   0.0000000
    2   0.0008026  -0.0019764  -0.0000000   0.0272548  -0.0014578  -0.0000000
    3   0.0000000  -0.0000000   0.0034525  -0.0000000  -0.0000000   0.0056000
    4  -0.0004873  -0.0004034  -0.0000000   0.0019193  -0.0022211   0.0000000
    5   0.0002967   0.0002484   0.0000000  -0.0057239  -0.0002102   0.0000000
    6   0.0000000   0.0000000  -0.0011092  -0.0000000  -0.0000000   0.0036341
    7   0.0003578   0.0014760  -0.0000000   0.0002630   0.0001631   0.0000000
    8   0.0037934  -0.0004115   0.0000000   0.0013120  -0.0003579  -0.0000000
    9  -0.0000000   0.0000000   0.0031518   0.0000000   0.0000000  -0.0013185
   10  -0.0326625  -0.0001555   0.0000000   0.0010973  -0.0030247  -0.0000000
   11  -0.0146536   0.0017672  -0.0000000  -0.0009446  -0.0022701  -0.0000000
   12  -0.0000000  -0.0000000   0.0021394   0.0000000  -0.0000000   0.0037033
   13  -0.1181017  -0.0496947  -0.0000000  -0.0126539   0.0305414   0.0000000
   14  -0.0505726  -0.0598632   0.0000000   0.0111213  -0.0203754   0.0000000
   15  -0.0000000   0.0000000  -0.0183874   0.0000000   0.0000000   0.0022664
   16  -0.0166991  -0.0282443  -0.0000000  -0.1375570   0.0612112  -0.0000000
   17  -0.0121341  -0.0174126  -0.0000000   0.0597991  -0.0763236   0.0000000
   18   0.0000000  -0.0000000   0.0026287   0.0000000  -0.0000000  -0.0221925
   19  -0.0003297  -0.0015597  -0.0000000  -0.0007413  -0.0057279   0.0000000
   20  -0.0007142  -0.0012403  -0.0000000  -0.0003132   0.0039310   0.0000000
   21  -0.0000000   0.0000000   0.0001514   0.0000000   0.0000000  -0.0025306
   22  -0.0010806  -0.0006333   0.0000000  -0.0020013  -0.0001015   0.0000000
   23  -0.0007488  -0.0003503  -0.0000000   0.0001029   0.0002052  -0.0000000
   24   0.0000000  -0.0000000   0.0000510   0.0000000   0.0000000   0.0000168
   25  -0.0010371   0.0003786  -0.0000000  -0.0010789   0.0007493   0.0000000
   26  -0.0003776   0.0002193   0.0000000   0.0006323  -0.0003505   0.0000000
   27  -0.0000000  -0.0000000   0.0001719   0.0000000   0.0000000   0.0000526
   28  -0.0074969   0.0093717   0.0000000  -0.0000798   0.0010111   0.0000000
   29   0.0016497  -0.0014318   0.0000000   0.0003041  -0.0009300   0.0000000
   30   0.0000000  -0.0000000  -0.0002578  -0.0000000  -0.0000000   0.0002335
   31   0.1723608   0.0697692  -0.0000000   0.0019615   0.0028893  -0.0000000
   32   0.0697692   0.0887542   0.0000000  -0.0046020  -0.0083030   0.0000000
   33  -0.0000000   0.0000000   0.0086273   0.0000000  -0.0000000  -0.0006197
   34   0.0019615  -0.0046020   0.0000000   0.1910541  -0.0889429  -0.0000000
   35   0.0028893  -0.0083030  -0.0000000  -0.0889429   0.1064424  -0.0000000
   36  -0.0000000   0.0000000  -0.0006197  -0.0000000  -0.0000000   0.0111545
 **********************************************************************
 **                                                                  **
 **                       VIBRATIONAL ANALYSIS                       **
 **                       --------------------                       **
 **                                                                  **
 **        VIBRATIONAL FREQUENCIES (CM**-1) AND NORMAL MODES         **
 **     FORCE CONSTANTS (mDYN/ANGSTROM) AND REDUCED MASSES (AMU)     **
 **                  INFRARED INTENSITIES (KM/MOL)                   **
 **                                                                  **
 **********************************************************************


 Mode:                 1                      2                      3
 Frequency:        46.22                  55.14                 108.22
 Force Cnst:      0.0765                 0.0714                 0.1565
 Red. Mass:      60.7703                39.8409                22.6761
 IR Active:          YES                    YES                    YES
 IR Intens:        0.010                  0.000                  0.064
 Raman Active:       YES                    YES                    YES
               X      Y      Z        X      Y      Z        X      Y      Z
 C          0.000  0.000  0.236   -0.000 -0.000 -0.001    0.000  0.000  0.356
 C          0.000 -0.000  0.108   -0.000 -0.000 -0.183    0.000 -0.000  0.109
 C         -0.000 -0.000 -0.001    0.000 -0.000 -0.019   -0.000 -0.000  0.055
 C         -0.000 -0.000  0.109    0.000 -0.000 -0.000   -0.000 -0.000  0.071
 C         -0.000  0.000 -0.000   -0.000 -0.000  0.019   -0.000  0.000  0.056
 C          0.000  0.000  0.110    0.000 -0.000  0.182    0.000  0.000  0.110
 F          0.000 -0.000  0.426   -0.000 -0.000 -0.002    0.000  0.000  0.741
 Cl         0.000 -0.000  0.114   -0.000  0.000 -0.627    0.000 -0.000 -0.378
 Br        -0.000  0.000 -0.431    0.000  0.000  0.271   -0.000  0.000  0.039
 Br         0.000 -0.000  0.573   -0.000 -0.000 -0.001    0.000 -0.000 -0.037
 Br        -0.000 -0.000 -0.433   -0.000  0.000 -0.269   -0.000 -0.000  0.039
 Cl         0.000  0.000  0.119    0.000  0.000  0.627    0.000  0.000 -0.377
 TransDip  -0.000 -0.000 -0.003    0.000 -0.000 -0.000   -0.000  0.000 -0.008

 Mode:                 4                      5                      6
 Frequency:       146.54                 150.00                 166.49
 Force Cnst:      0.7063                 0.9796                 0.2256
 Red. Mass:      55.8268                73.8925                13.8159
 IR Active:          YES                    YES                    YES
 IR Intens:        0.300                  0.072                  0.000
 Raman Active:       YES                    YES                    YES
               X      Y      Z        X      Y      Z        X      Y      Z
 C          0.001  0.197 -0.000   -0.076  0.004 -0.000   -0.000  0.000  0.196
 C          0.030  0.200 -0.000   -0.070  0.015 -0.000   -0.000  0.000  0.327
 C         -0.009  0.200 -0.000   -0.127  0.035 -0.000    0.000  0.000  0.443
 C          0.001  0.272 -0.000   -0.093  0.006 -0.000    0.000  0.000  0.473
 C          0.012  0.202 -0.000   -0.127 -0.027 -0.000    0.000 -0.000  0.443
 C         -0.028  0.200 -0.000   -0.071 -0.006 -0.000   -0.000 -0.000  0.327
 F          0.002  0.204  0.000   -0.093  0.005 -0.000   -0.000  0.000 -0.326
 Cl         0.079  0.137 -0.000   -0.030 -0.071  0.000   -0.000  0.000 -0.079
 Br        -0.363 -0.346  0.000   -0.325 -0.260  0.000    0.000 -0.000 -0.061
 Br        -0.013  0.339  0.000    0.769  0.008  0.000    0.000  0.000 -0.065
 Br         0.374 -0.356 -0.000   -0.308  0.244  0.000    0.000  0.000 -0.061
 Cl        -0.076  0.137  0.000   -0.034  0.076  0.000   -0.000 -0.000 -0.079
 TransDip  -0.000 -0.018  0.000    0.009 -0.000  0.000   -0.000 -0.000  0.000

 Mode:                 7                      8                      9
 Frequency:       182.61                 198.51                 226.45
 Force Cnst:      0.8163                 0.8467                 1.9650
 Red. Mass:      41.5469                36.4657                65.0398
 IR Active:          YES                    YES                    YES
 IR Intens:        0.208                  0.009                  0.012
 Raman Active:       YES                    YES                    YES
               X      Y      Z        X      Y      Z        X      Y      Z
 C          0.019 -0.001  0.000   -0.000 -0.129 -0.000   -0.001 -0.144 -0.000
 C         -0.053 -0.068  0.000    0.002 -0.051  0.000    0.102 -0.056  0.000
 C         -0.196 -0.025  0.000    0.052 -0.070  0.000    0.190 -0.037  0.000
 C         -0.186 -0.001  0.000    0.000 -0.064  0.000   -0.001  0.215 -0.000
 C         -0.197  0.023  0.000   -0.051 -0.070 -0.000   -0.192 -0.037 -0.000
 C         -0.053  0.066  0.000   -0.002 -0.051 -0.000   -0.104 -0.056 -0.000
 F          0.163 -0.001 -0.000   -0.001 -0.133  0.000   -0.001 -0.139  0.000
 Cl         0.212 -0.512 -0.000   -0.384  0.543  0.000    0.109 -0.056 -0.000
 Br        -0.102  0.316 -0.000    0.081 -0.125 -0.000    0.447 -0.219 -0.000
 Br         0.077 -0.001 -0.000   -0.000 -0.135  0.000    0.000  0.536  0.000
 Br        -0.104 -0.315 -0.000   -0.081 -0.122  0.000   -0.445 -0.218  0.000
 Cl         0.216  0.516 -0.000    0.382  0.540 -0.000   -0.111 -0.053  0.000
 TransDip   0.015  0.000  0.000   -0.000  0.003 -0.000   -0.000  0.003 -0.000

 Mode:                10                     11                     12
 Frequency:       269.11                 297.85                 317.03
 Force Cnst:      1.3536                 1.0617                 1.7320
 Red. Mass:      31.7240                20.3123                29.2479
 IR Active:          YES                    YES                    YES
 IR Intens:        0.014                  0.283                  0.031
 Raman Active:       YES                    YES                    YES
               X      Y      Z        X      Y      Z        X      Y      Z
 C          0.253 -0.001  0.000    0.120 -0.000  0.000   -0.000 -0.341  0.000
 C          0.307  0.171  0.000    0.004 -0.144  0.000   -0.088 -0.280 -0.000
 C          0.046  0.149 -0.000   -0.035 -0.090 -0.000   -0.042 -0.178 -0.000
 C          0.082  0.000 -0.000   -0.084 -0.000 -0.000    0.000 -0.081 -0.000
 C          0.045 -0.150 -0.000   -0.035  0.089 -0.000    0.043 -0.178  0.000
 C          0.306 -0.172  0.000    0.005  0.143  0.000    0.088 -0.280  0.000
 F          0.058 -0.001 -0.000    0.906 -0.001 -0.000   -0.002 -0.390 -0.000
 Cl         0.360  0.355 -0.000   -0.188  0.100 -0.000   -0.394 -0.176  0.000
 Br        -0.218  0.101  0.000   -0.037  0.044  0.000   -0.108  0.090  0.000
 Br        -0.055  0.001 -0.000    0.026  0.001  0.000   -0.000  0.273  0.000
 Br        -0.219 -0.102  0.000   -0.037 -0.044  0.000    0.109  0.090 -0.000
 Cl         0.361 -0.354 -0.000   -0.187 -0.101 -0.000    0.394 -0.175 -0.000
 TransDip  -0.004 -0.000  0.000   -0.017 -0.000  0.000    0.000  0.006  0.000

 Mode:                13                     14                     15
 Frequency:       321.71                 351.24                 419.05
 Force Cnst:      0.7579                 0.9114                 2.1478
 Red. Mass:      12.4297                12.5384                20.7592
 IR Active:          YES                    YES                    YES
 IR Intens:        0.000                  0.748                  0.048
 Raman Active:       YES                    YES                    YES
               X      Y      Z        X      Y      Z        X      Y      Z
 C          0.000 -0.000 -0.001   -0.000  0.000 -0.484    0.000  0.482  0.000
 C         -0.000 -0.000  0.475    0.000  0.000 -0.380   -0.196  0.161  0.000
 C         -0.000 -0.000  0.516    0.000  0.000  0.213   -0.066  0.113  0.000
 C         -0.000 -0.000  0.001    0.000 -0.000  0.571   -0.000  0.028 -0.000
 C          0.000 -0.000 -0.515    0.000 -0.000  0.215    0.065  0.113 -0.000
 C          0.000 -0.000 -0.477    0.000 -0.000 -0.379    0.197  0.160 -0.000
 F          0.000 -0.000  0.001    0.000 -0.000  0.235   -0.000  0.600 -0.000
 Cl        -0.000 -0.000 -0.082    0.000  0.000  0.039   -0.283 -0.185 -0.000
 Br        -0.000  0.000 -0.030   -0.000  0.000 -0.012    0.062 -0.055 -0.000
 Br         0.000  0.000  0.000    0.000  0.000 -0.031   -0.000 -0.032  0.000
 Br         0.000  0.000  0.030   -0.000 -0.000 -0.012   -0.062 -0.055  0.000
 Cl         0.000 -0.000  0.082    0.000 -0.000  0.039    0.283 -0.185  0.000
 TransDip   0.000  0.000 -0.000    0.000 -0.000 -0.028   -0.000  0.007  0.000

 Mode:                16                     17                     18
 Frequency:       582.69                 600.17                 609.85
 Force Cnst:      2.4154                 2.8855                 2.6497
 Red. Mass:      12.0743                13.5963                12.0920
 IR Active:          YES                    YES                    YES
 IR Intens:        0.000                 17.118                  0.354
 Raman Active:       YES                    YES                    YES
               X      Y      Z        X      Y      Z        X      Y      Z
 C         -0.000 -0.000 -0.000   -0.070  0.000 -0.000    0.000  0.000  0.414
 C         -0.000  0.000 -0.513    0.022  0.182  0.000    0.000  0.000 -0.064
 C          0.000  0.000  0.485    0.435  0.241  0.000    0.000  0.000 -0.440
 C          0.000  0.000 -0.000    0.614  0.000 -0.000    0.000 -0.000  0.651
 C         -0.000 -0.000 -0.485    0.434 -0.242  0.000    0.000 -0.000 -0.440
 C          0.000 -0.000  0.513    0.022 -0.182  0.000    0.000 -0.000 -0.063
 F          0.000 -0.000 -0.000    0.075  0.000  0.000    0.000 -0.000 -0.095
 Cl        -0.000 -0.000  0.034   -0.100 -0.106 -0.000   -0.000 -0.000  0.012
 Br        -0.000  0.000 -0.012   -0.062  0.009 -0.000   -0.000  0.000  0.009
 Br        -0.000 -0.000  0.000   -0.027  0.000  0.000   -0.000  0.000 -0.013
 Br        -0.000  0.000  0.012   -0.062 -0.010 -0.000   -0.000 -0.000  0.009
 Cl        -0.000  0.000 -0.034   -0.100  0.107 -0.000   -0.000  0.000  0.012
 TransDip   0.000 -0.000 -0.000    0.133 -0.000 -0.000    0.000 -0.000  0.019

 Mode:                19                     20                     21
 Frequency:       674.22                 696.60                 712.71
 Force Cnst:      3.6100                 3.4511                 4.1830
 Red. Mass:      13.4786                12.0710                13.9772
 IR Active:          YES                    YES                    YES
 IR Intens:       44.426                  0.905                 64.084
 Raman Active:       YES                    YES                    YES
               X      Y      Z        X      Y      Z        X      Y      Z
 C          0.487  0.000  0.000   -0.000  0.000  0.649   -0.000 -0.129  0.000
 C          0.356 -0.295 -0.000   -0.000  0.000 -0.453    0.112  0.261  0.000
 C          0.176 -0.298  0.000   -0.000  0.000  0.249    0.141  0.387 -0.000
 C          0.039  0.001 -0.000    0.000 -0.000 -0.188   -0.000  0.575  0.000
 C          0.174  0.298  0.000   -0.000 -0.000  0.248   -0.142  0.386  0.000
 C          0.356  0.296 -0.000   -0.000 -0.000 -0.454   -0.112  0.260 -0.000
 F         -0.239 -0.000 -0.000    0.000  0.000 -0.088    0.000 -0.343 -0.000
 Cl        -0.122 -0.024  0.000    0.000 -0.000  0.019   -0.084 -0.087 -0.000
 Br        -0.041  0.032 -0.000    0.000 -0.000 -0.002    0.009 -0.011  0.000
 Br         0.006 -0.000 -0.000   -0.000  0.000  0.001    0.000 -0.083 -0.000
 Br        -0.041 -0.032 -0.000    0.000  0.000 -0.002   -0.009 -0.011 -0.000
 Cl        -0.122  0.024  0.000    0.000  0.000  0.019    0.084 -0.087  0.000
 TransDip   0.213  0.000  0.000   -0.000 -0.000  0.030   -0.000  0.256  0.000

 Mode:                22                     23                     24
 Frequency:       854.90                 938.96                1121.97
 Force Cnst:      5.5649                 6.7211                 9.2000
 Red. Mass:      12.9234                12.9388                12.4043
 IR Active:          YES                    YES                    YES
 IR Intens:        4.865                 14.549                  2.030
 Raman Active:       YES                    YES                    YES
               X      Y      Z        X      Y      Z        X      Y      Z
 C          0.312 -0.000 -0.000   -0.001  0.145 -0.000   -0.000  0.289  0.000
 C          0.370  0.307  0.000   -0.205  0.208 -0.000   -0.557 -0.188  0.000
 C         -0.276  0.334  0.000   -0.461  0.217  0.000    0.091 -0.066 -0.000
 C         -0.183 -0.002  0.000    0.002 -0.420 -0.000   -0.001  0.402  0.000
 C         -0.272 -0.333  0.000    0.463  0.219 -0.000   -0.091 -0.067  0.000
 C          0.370 -0.306  0.000    0.203  0.211  0.000    0.558 -0.188 -0.000
 F          0.005 -0.001  0.000   -0.000 -0.327  0.000    0.000 -0.166 -0.000
 Cl        -0.114 -0.064  0.000    0.017  0.007 -0.000    0.056  0.033 -0.000
 Br         0.028 -0.015 -0.000    0.026 -0.019 -0.000   -0.000 -0.001 -0.000
 Br        -0.004  0.000 -0.000   -0.000  0.022 -0.000    0.000 -0.015  0.000
 Br         0.028  0.015 -0.000   -0.027 -0.019  0.000    0.000 -0.001  0.000
 Cl        -0.115  0.064  0.000   -0.017  0.007  0.000   -0.056  0.033  0.000
 TransDip   0.071  0.000 -0.000   -0.000  0.122 -0.000    0.000 -0.046  0.000

 Mode:                25                     26                     27
 Frequency:      1231.03                1256.89                1350.08
 Force Cnst:     11.0217                11.1703                12.9403
 Red. Mass:      12.3441                12.0010                12.0497
 IR Active:          YES                    YES                    YES
 IR Intens:        0.364                  1.275                135.821
 Raman Active:       YES                    YES                    YES
               X      Y      Z        X      Y      Z        X      Y      Z
 C         -0.002  0.319  0.000    0.353  0.002 -0.000    0.293  0.003 -0.000
 C         -0.054  0.269  0.000   -0.170  0.332  0.000   -0.148 -0.398  0.000
 C          0.484 -0.074 -0.000   -0.241 -0.356  0.000   -0.263  0.321  0.000
 C         -0.003 -0.479 -0.000    0.476 -0.002 -0.000    0.448  0.001 -0.000
 C         -0.481 -0.077  0.000   -0.246  0.356  0.000   -0.263 -0.325  0.000
 C          0.056  0.270 -0.000   -0.169 -0.331  0.000   -0.150  0.400  0.000
 F          0.000 -0.197 -0.000    0.007 -0.001  0.000   -0.040 -0.001  0.000
 Cl        -0.013 -0.017  0.000   -0.003 -0.000  0.000    0.016  0.018  0.000
 Br        -0.015  0.005  0.000    0.000 -0.001 -0.000    0.006 -0.006 -0.000
 Br         0.000  0.017  0.000    0.000  0.000 -0.000   -0.005 -0.000 -0.000
 Br         0.015  0.005 -0.000    0.001  0.001 -0.000    0.006  0.006  0.000
 Cl         0.013 -0.017 -0.000   -0.003  0.000  0.000    0.016 -0.018  0.000
 TransDip   0.001 -0.019  0.000   -0.036 -0.000 -0.000   -0.373  0.002 -0.000

 Mode:                28                     29                     30
 Frequency:      1405.67                1555.49                1562.25
 Force Cnst:     14.3520                17.1712                17.2637
 Red. Mass:      12.3280                12.0453                12.0056
 IR Active:          YES                    YES                    YES
 IR Intens:      281.668                 16.055                  0.623
 Raman Active:       YES                    YES                    YES
               X      Y      Z        X      Y      Z        X      Y      Z
 C         -0.000  0.599  0.000    0.008  0.456 -0.000    0.634 -0.007 -0.000
 C          0.289  0.085 -0.000    0.190 -0.450 -0.000   -0.367  0.092  0.000
 C         -0.187 -0.360  0.000    0.075  0.366 -0.000    0.250  0.124  0.000
 C         -0.003  0.298  0.000   -0.006 -0.167  0.000   -0.399  0.002  0.000
 C          0.190 -0.357 -0.000   -0.068  0.362  0.000    0.252 -0.133  0.000
 C         -0.289  0.081  0.000   -0.200 -0.452  0.000   -0.361 -0.080  0.000
 F          0.000 -0.207  0.000   -0.000 -0.078  0.000   -0.025  0.001  0.000
 Cl        -0.023 -0.006 -0.000   -0.007  0.004  0.000    0.004  0.000  0.000
 Br         0.001  0.003 -0.000   -0.000 -0.001  0.000    0.000 -0.001 -0.000
 Br         0.000 -0.003  0.000    0.000 -0.000 -0.000    0.001  0.000 -0.000
 Br        -0.001  0.003  0.000    0.000 -0.001 -0.000   -0.000  0.001 -0.000
 Cl         0.022 -0.006  0.000    0.007  0.004 -0.000    0.004 -0.000  0.000
 TransDip   0.002  0.538 -0.000    0.000  0.128 -0.000    0.025 -0.002 -0.000

 STANDARD THERMODYNAMIC QUANTITIES AT   298.15 K  AND     1.00 ATM

   This Molecule has  0 Imaginary Frequencies
   Zero point vibrational energy:       26.318 kcal/mol

   Atom    1 Element C  Has Mass   12.00000
   Atom    2 Element C  Has Mass   12.00000
   Atom    3 Element C  Has Mass   12.00000
   Atom    4 Element C  Has Mass   12.00000
   Atom    5 Element C  Has Mass   12.00000
   Atom    6 Element C  Has Mass   12.00000
   Atom    7 Element F  Has Mass   18.99840
   Atom    8 Element Cl Has Mass   34.96885
   Atom    9 Element Br Has Mass   78.91830
   Atom   10 Element Br Has Mass   78.91830
   Atom   11 Element Br Has Mass   78.91830
   Atom   12 Element Cl Has Mass   34.96885
   Molecular Mass:   397.691000 amu
   Principal axes and moments of inertia in amu*Bohr^2:
                             1           2           3
    Eigenvalues --     4871.95243  6709.32788 11581.28031
          X               1.00000    -0.00000     0.00000
          Y               0.00000     1.00000     0.00000
          Z              -0.00000    -0.00000     1.00000
   Rotational Symmetry Number is   1
   The Molecule is an Asymmetric Top
   Translational Enthalpy:        0.889 kcal/mol
   Rotational Enthalpy:           0.889 kcal/mol
   Vibrational Enthalpy:         32.159 kcal/mol
   gas constant (RT):             0.592 kcal/mol
   Translational Entropy:        43.833  cal/mol.K
   Rotational Entropy:           34.292  cal/mol.K
   Vibrational Entropy:          37.603  cal/mol.K

   Total Enthalpy:               34.529 kcal/mol
   Total Entropy:               115.727  cal/mol.K

 ======================================================================

 STANDARD THERMODYNAMIC QUANTITIES FOR ANHARMONIC VIBRATION -- TOSH

   Zero point vibrational energy: ************ kcal/mol

   Vibrational Enthalpy:       Infinity kcal/mol
   Vibrational Entropy:             NaN  cal/mol.K

   Total Enthalpy:             Infinity kcal/mol
   Total Entropy:                   NaN  cal/mol.K

 ======================================================================

 STANDARD THERMODYNAMIC QUANTITIES FOR ANHARMONIC VIBRATION -- VPT2

   Zero point vibrational energy: ************ kcal/mol

   Vibrational Enthalpy:       Infinity kcal/mol
   Vibrational Entropy:             NaN  cal/mol.K

   Total Enthalpy:             Infinity kcal/mol
   Total Entropy:                   NaN  cal/mol.K

 ======================================================================

Archival summary:
1\1\february\FREQ\ProcedureUnspecified\BasisUnspecified\r3l216\taweetha\MonDec213:34:452019MonDec213:34:452019\0\\#,FREQ,ProcedureUnspecified,BasisUnspecified,\\0,1\Br\C,1,1.89982\C,2,1.40512,1,119.915\C,3,1.40091,2,119.843,1,-180,0\C,4,1.3909,3,119.216,2,-0,0\F,5,1.33425,4,119.097,3,-180,0\C,5,1.39111,4,121.74,3,0,0\C,7,1.40111,5,119.269,4,-0,0\Cl,7,1.73356,5,117.752,4,-180,0\Cl,4,1.73387,3,122.943,2,180,0\Br,8,1.89663,7,118.894,5,180,0\Br,3,1.89777,2,121.296,1,0,0\\\@

 Total job time:  668.23s(wall), 3846.56s(cpu) 
 Mon Dec  2 13:34:45 2019

        *************************************************************
        *                                                           *
        *  Thank you very much for using Q-Chem.  Have a nice day.  *
        *                                                           *
        *************************************************************
