# Supplementary material for: Geometric and energetic data from quantum chemical calculations of halobenzenes and xylenes
Source: Data Brief. 2020 Mar 5;30:105386. doi: 10.1016/j.dib.2020.105386 (PMC7114895; doi:10.1016/j.dib.2020.105386)
Supplement: Supplementary file 1 [file mmc1.zip › halobenzene/B3LYP/FClBrBrBrI.out]

                  Welcome to Q-Chem
     A Quantum Leap Into The Future Of Chemistry


 Q-Chem 5.2 (devel), Q-Chem, Inc., Pleasanton, CA (2019)

 Yihan Shao,  Zhengting Gan,  E. Epifanovsky,  A. T. B. Gilbert,  M. Wormit,  
 J. Kussmann,  A. W. Lange,  A. Behn,  Jia Deng,  Xintian Feng,  D. Ghosh,  
 M. Goldey,  P. R. Horn,  L. D. Jacobson,  I. Kaliman,  T. Kus,  A. Landau,  
 Jie Liu,  E. I. Proynov,  R. M. Richard,  R. P. Steele,  E. J. Sundstrom,  
 H. L. Woodcock III,  P. M. Zimmerman,  D. Zuev,  B. Albrecht,  E. Alguire,  
 S. A. Baeppler,  D. Barton,  Z. Benda,  Y. A. Bernard,  E. J. Berquist,  
 K. B. Bravaya,  H. Burton,  D. Casanova,  Chun-Min Chang,  Yunqing Chen,  
 A. Chien,  K. D. Closser,  M. P. Coons,  S. Coriani,  S. Dasgupta,  
 A. L. Dempwolff,  M. Diedenhofen,  Hainam Do,  R. G. Edgar,  Po-Tung Fang,  
 S. Faraji,  S. Fatehi,  Qingguo Feng,  K. D. Fenk,  J. Fosso-Tande,  
 J. Gayvert,  Qinghui Ge,  A. Ghysels,  G. Gidofalvi,  J. Gomes,  
 J. Gonthier,  A. Gunina,  D. Hait,  M. W. D. Hanson-Heine,  
 P. H. P. Harbach,  A. W. Hauser,  M. F. Herbst,  J. E. Herr,  
 E. G. Hohenstein,  Z. C. Holden,  Kerwin Hui,  B. C. Huynh,  T.-C. Jagau,  
 Hyunjun Ji,  B. Kaduk,  K. Khistyaev,  Jaehoon Kim,  P. Klunzinger,  K. Koh,  
 D. Kosenkov,  L. Koulias,  T. Kowalczyk,  C. M. Krauter,  A. Kunitsa,  
 Ka Un Lao,  A. Laurent,  K. V. Lawler,  Joonho Lee,  D. Lefrancois,  
 S. Lehtola,  D. S. Levine,  Yi-Pei Li,  You-Sheng Lin,  Fenglai Liu,  
 E. Livshits,  A. Luenser,  P. Manohar,  E. Mansoor,  S. F. Manzer,  
 Shan-Ping Mao,  Yuezhi Mao,  N. Mardirossian,  A. V. Marenich,  
 T. Markovich,  L. A. Martinez-Martinez,  S. A. Maurer,  N. J. Mayhall,  
 S. C. McKenzie,  J.-M. Mewes,  P. Morgante,  A. F. Morrison,  
 J. W. Mullinax,  K. Nanda,  T. S. Nguyen-Beck,  R. Olivares-Amaya,  
 J. A. Parkhill,  Zheng Pei,  T. M. Perrine,  F. Plasser,  P. Pokhilko,  
 S. Prager,  A. Prociuk,  E. Ramos,  D. R. Rehn,  F. Rob,  M. Scheurer,  
 M. Schneider,  N. Sergueev,  S. M. Sharada,  S. Sharma,  D. W. Small,  
 T. Stauch,  T. Stein,  Yu-Chuan Su,  A. J. W. Thom,  A. Tkatchenko,  
 T. Tsuchimochi,  N. M. Tubman,  L. Vogt,  M. L. Vidal,  O. Vydrov,  
 M. A. Watson,  J. Wenzel,  M. de Wergifosse,  T. A. Wesolowski,  A. White,  
 J. Witte,  A. Yamada,  Jun Yang,  K. Yao,  S. Yeganeh,  S. R. Yost,  
 Zhi-Qiang You,  A. Zech,  Igor Ying Zhang,  Xing Zhang,  Yan Zhao,  
 Ying Zhu,  B. R. Brooks,  G. K. L. Chan,  C. J. Cramer,  M. S. Gordon,  
 W. J. Hehre,  A. Klamt,  M. W. Schmidt,  C. D. Sherrill,  D. G. Truhlar,  
 A. Aspuru-Guzik,  R. Baer,  A. T. Bell,  N. A. Besley,  Jeng-Da Chai,  
 A. E. DePrince, III,  R. A. DiStasio Jr.,  A. Dreuw,  B. D. Dunietz,  
 T. R. Furlani,  Chao-Ping Hsu,  Yousung Jung,  Jing Kong,  D. S. Lambrecht,  
 WanZhen Liang,  C. Ochsenfeld,  V. A. Rassolov,  L. V. Slipchenko,  
 J. E. Subotnik,  T. Van Voorhis,  J. M. Herbert,  A. I. Krylov,  
 P. M. W. Gill,  M. Head-Gordon

 Contributors to earlier versions of Q-Chem not listed above: 
 R. D. Adamson,  B. Austin,  J. Baker,  G. J. O. Beran,  K. Brandhorst,  
 S. T. Brown,  E. F. C. Byrd,  A. K. Chakraborty,  C.-L. Cheng,  
 Siu Hung Chien,  D. M. Chipman,  D. L. Crittenden,  H. Dachsel,  
 R. J. Doerksen,  A. D. Dutoi,  L. Fusti-Molnar,  W. A. Goddard III,  
 A. Golubeva-Zadorozhnaya,  S. R. Gwaltney,  G. Hawkins,  A. Heyden,  
 S. Hirata,  G. Kedziora,  F. J. Keil,  C. Kelley,  Jihan Kim,  R. A. King,  
 R. Z. Khaliullin,  P. P. Korambath,  W. Kurlancheek,  A. M. Lee,  M. S. Lee,  
 S. V. Levchenko,  Ching Yeh Lin,  D. Liotard,  R. C. Lochan,  I. Lotan,  
 P. E. Maslen,  N. Nair,  D. P. O'Neill,  D. Neuhauser,  E. Neuscamman,  
 C. M. Oana,  R. Olson,  B. Peters,  R. Peverati,  P. A. Pieniazek,  
 Y. M. Rhee,  J. Ritchie,  M. A. Rohrdanz,  E. Rosta,  N. J. Russ,  
 H. F. Schaefer III,  N. E. Schultz,  N. Shenvi,  A. C. Simmonett,  A. Sodt,  
 D. Stuck,  K. S. Thanthiriwatte,  V. Vanovschi,  Tao Wang,  A. Warshel,  
 C. F. Williams,  Q. Wu,  X. Xu,  W. Zhang

 Please cite Q-Chem as follows:
 Y. Shao et al., Mol. Phys. 113, 184-215 (2015)
 DOI: 10.1080/00268976.2014.952696

 Q-Chem 5.2.1 for Intel X86 EM64T Linux

 Parts of Q-Chem use Armadillo 8.300.2 (Tropical Shenanigans).
 http://arma.sourceforge.net/

 Q-Chem begins on Mon Dec  2 13:34:45 2019  

Host: 
0

     Scratch files written to /scratch/taweetham/qchem4413//
NAlpha2: 220
NElect   220
Mult     1

Checking the input file for inconsistencies... 	...done.

--------------------------------------------------------------
User input:
--------------------------------------------------------------
$MOLECULE
0 1
C   
C	1	CC
C	2	CC	1	120.0		
C	3	CC	2	120.0	1	0.0
C	4	CC	3	120.0	2	0.0	
C	5 	CC	4	120.0	3	0.0
F	1	CF	2	120.0	3	180.0
Cl	2	CCl	3	120.0	4	180.0
Br	3	CBr	4	120.0	5	180.0
Br	4	CBr	5	120.0	6	180.0
Br	5	CBr	6	120.0	1	180.0
I	6	CI	1	120.0	2	180.0

CC=1.39483
CH=1.08673
CF=1.33960
CCl=1.72090
CBr=1.89068
CI=2.07886
$END

$REM
   JOB_TYPE	OPTIMIZATION
   BASIS	6-311++G**
   METHOD	B3LYP
   MEM_TOTAL	64000
   SYM_IGNORE	TRUE
$END

--------------------------------------------------------------
 ----------------------------------------------------------------
             Standard Nuclear Orientation (Angstroms)
    I     Atom           X                Y                Z
 ----------------------------------------------------------------
    1      C       0.0000000000     0.0000000000     0.0000000000
    2      C       0.0000000000     0.0000000000     1.3948300000
    3      C       1.2079582140     0.0000000000     2.0922450000
    4      C       2.4159164279     0.0000000000     1.3948300000
    5      C       2.4159164279     0.0000000000    -0.0000000000
    6      C       1.2079582140     0.0000000000    -0.6974150000
    7      F      -1.1601276309    -0.0000000000    -0.6698000000
    8      Cl     -1.4903431174    -0.0000000000     2.2552800000
    9      Br      1.2079582140    -0.0000000000     3.9829250000
   10      Br      4.0532933383    -0.0000000000     2.3401700000
   11      Br      4.0532933383    -0.0000000000    -0.9453400000
   12      I       1.2079582140    -0.0000000000    -2.7762750000
 ----------------------------------------------------------------
 Nuclear Repulsion Energy =        2871.46948151 hartrees
 There are      110 alpha and      110 beta electrons
 Requested basis set is 6-311++G(d,p)
 There are 136 shells and 390 basis functions

 Total QAlloc Memory Limit  64000 MB
 Mega-Array Size       188 MB
 MEM_STATIC part       192 MB
 A cutoff of  1.0D-11 yielded   5950 shell pairs
 There are     54661 function pairs (     60437 Cartesian)
 Smallest overlap matrix eigenvalue = 4.06E-07

 Q-Chem warning in module stvman/mkSTV.C, line 318:

 Overlap eigenvalue is smaller than square root of threshold
 Use THRESH >= 12 to get rid of this warning

 Linear dependence detected in AO basis
 Tighter screening thresholds may be required for diffuse basis sets
 Use S2THRESH > 14 and THRESH = 14 in case of SCF convergence issues
 Number of orthogonalized atomic orbitals = 388
 Maximum deviation from orthogonality = 1.616E-10

 Scale SEOQF with 1.000000e-01/1.000000e-01/1.000000e-01

 Standard Electronic Orientation quadrupole field applied
 Nucleus-field energy     =    -0.0000000919 hartrees
 Guess from superposition of atomic densities
 Warning:  Energy on first SCF cycle will be non-variational
 SAD guess density has 220.000000 electrons

 -----------------------------------------------------------------------
  General SCF calculation program by
  Eric Jon Sundstrom, Paul Horn, Yuezhi Mao, Dmitri Zuev, Alec White,
  David Stuck, Shaama M.S., Shane Yost, Joonho Lee, David Small,
  Daniel Levine, Susi Lehtola, Hugh Burton, Evgeny Epifanovsky,
  Bang C. Huynh
 -----------------------------------------------------------------------
 Exchange:     0.2000 Hartree-Fock + 0.0800 Slater + 0.7200 B88
 Correlation:  0.1900 VWN1RPA + 0.8100 LYP
 Using SG-1 standard quadrature grid
 using 6 threads for integral computing
 -------------------------------------------------------
 OpenMP Integral computing Module                
 Release: version 2.0, May 2017, Q-Chem Inc. Pleasanton 
 -------------------------------------------------------
 A restricted SCF calculation will be
 performed using DIIS
 SCF converges when DIIS error is below 1.0e-08
 ---------------------------------------
  Cycle       Energy         DIIS error
 ---------------------------------------
    1  -15433.1810064323      3.01e-02  
    2  -15430.6478905178      2.15e-03  
    3  -15430.6008004831      2.61e-03  
    4  -15430.6804580920      8.57e-04  
    5  -15430.6950846669      2.17e-04  
    6  -15430.6957149393      8.24e-05  
    7  -15430.6958152209      2.45e-05  
    8  -15430.6958250344      1.03e-05  
    9  -15430.6958267608      1.97e-06  
   10  -15430.6958268026      7.52e-07  
   11  -15430.6958268100      4.02e-07  
   12  -15430.6958268133      8.42e-08  
   13  -15430.6958268136      3.44e-08  
   14  -15430.6958268137      6.32e-09  Convergence criterion met
 ---------------------------------------
 SCF time:   CPU 262.29s  wall 47.00s 
 SCF   energy in the final basis set =   -15430.6958268137
 Total energy in the final basis set =   -15430.6958268137

 --------------------------------------------------------------

                    Orbital Energies (a.u.)
 --------------------------------------------------------------

 Alpha MOs
 -- Occupied --
********-482.8589-482.8585-482.8563-176.3224-165.7262-165.7240-165.7238
******** -62.5119 -62.5115 -62.5093 -56.3326 -56.3322 -56.3300 -56.3285
-56.3281 -56.3280 -56.3277 -56.3259 -56.3254 -35.8189 -31.3124 -31.3062
-31.3057 -24.7325 -22.9628 -22.9614 -22.9611 -22.9567 -22.9567 -10.3165
-10.2853 -10.2812 -10.2812 -10.2789 -10.2679  -9.5006  -8.7208  -8.7205
 -8.7183  -7.2656  -7.2554  -7.2544  -6.5532  -6.5527  -6.5505  -6.5393
 -6.5390  -6.5381  -6.5379  -6.5368  -6.5356  -6.3686  -4.7816  -4.7663
 -4.7653  -2.6639  -2.6634  -2.6612  -2.6601  -2.6599  -2.6593  -2.6590
 -2.6577  -2.6568  -2.6482  -2.6482  -2.6481  -2.6480  -2.6458  -2.6456
 -2.0476  -2.0427  -2.0420  -2.0288  -2.0286  -1.2751  -0.9573  -0.9080
 -0.8657  -0.8417  -0.8170  -0.7727  -0.7544  -0.6920  -0.6497  -0.6278
 -0.5767  -0.5708  -0.5184  -0.5056  -0.4725  -0.4580  -0.4524  -0.4396
 -0.4213  -0.4010  -0.3941  -0.3684  -0.3552  -0.3457  -0.3377  -0.3253
 -0.3235  -0.3024  -0.2947  -0.2708  -0.2684  -0.2633
 -- Virtual --
 -0.0927  -0.0702  -0.0612  -0.0474  -0.0218  -0.0099  -0.0038   0.0134
  0.0223   0.0297   0.0394   0.0447   0.0488   0.0569   0.0599   0.0652
  0.0678   0.0699   0.0756   0.0810   0.0850   0.0887   0.0950   0.1011
  0.1046   0.1105   0.1136   0.1248   0.1322   0.1369   0.1479   0.1513
  0.1566   0.1638   0.1650   0.1733   0.1846   0.1907   0.2004   0.2076
  0.2117   0.2151   0.2159   0.2185   0.2377   0.2417   0.2532   0.2534
  0.2571   0.2638   0.2731   0.2761   0.2976   0.3224   0.3353   0.3464
  0.3603   0.3688   0.3839   0.3905   0.4008   0.4077   0.4122   0.4182
  0.4198   0.4310   0.4327   0.4328   0.4472   0.4627   0.4648   0.4781
  0.4886   0.4917   0.4954   0.5047   0.5054   0.5116   0.5209   0.5336
  0.5416   0.5423   0.5573   0.5583   0.5656   0.5717   0.5804   0.5886
  0.5891   0.6176   0.6417   0.6561   0.6680   0.6772   0.6997   0.7021
  0.7108   0.7168   0.7408   0.7491   0.7710   0.7826   0.7846   0.8071
  0.8155   0.8205   0.8208   0.8388   0.8516   0.8666   0.8857   0.9137
  0.9344   0.9360   0.9406   0.9532   0.9987   1.0027   1.0248   1.0528
  1.0851   1.1028   1.1039   1.1433   1.1887   1.1891   1.2171   1.2239
  1.2375   1.2693   1.3254   1.3510   1.3780   1.3930   1.4166   1.4360
  1.4484   1.4634   1.4876   1.5110   1.5455   1.6020   1.6160   1.7213
  1.7295   1.7462   1.7534   1.8114   1.8170   1.8404   1.8458   1.8958
  1.9795   2.0037   2.0249   2.0381   2.0567   2.0572   2.0906   2.1102
  2.1432   2.1836   2.2010   2.2207   2.2544   2.2576   2.2757   2.2944
  2.3151   2.3481   2.3805   2.4353   2.4698   2.5662   2.5670   2.6977
  2.7176   2.8185   2.8254   2.8386   2.9654   2.9861   3.0401   3.0730
  3.0808   3.1622   3.1935   3.3910   3.4211   3.6478   3.7502   3.7527
  3.8245   3.8753   3.9502   3.9563   3.9811   3.9912   3.9920   3.9948
  4.0153   4.0428   4.0491   4.0618   4.0673   4.0738   4.0810   4.1233
  4.1437   4.2031   4.2454   4.2873   4.2944   4.3577   4.4020   4.4509
  4.5327   4.8250   4.8287   6.0112   6.1143   6.1606   6.3017   6.4272
  6.6610   6.7151   6.7819   6.8321   7.5313   7.5456   7.5752   7.6402
  7.6595   7.6715   7.6929   7.7612   7.8122   9.7743  23.2159  23.7779
 23.7804  23.9393  23.9501  24.0354  25.8199  26.1762  26.6488  27.9202
 28.3486  28.4232  28.4285  28.5241  28.5497  28.5555  28.6220  28.7330
 47.9351  48.0307  48.0716  66.7705 127.8879 127.9495 127.9754 151.7073
215.7675 289.7271 289.7421 289.7730 289.8363 289.8585 289.8711 289.9158
289.9834 290.03411020.73531020.85581020.90591901.8727
 --------------------------------------------------------------

          Ground-State Mulliken Net Atomic Charges

     Atom                 Charge (a.u.)
  ----------------------------------------
      1 C                    -1.164357
      2 C                     0.565111
      3 C                     0.225400
      4 C                    -0.198455
      5 C                     0.241748
      6 C                     0.453456
      7 F                    -0.098329
      8 Cl                    0.456666
      9 Br                   -0.153053
     10 Br                   -0.213733
     11 Br                   -0.205617
     12 I                     0.091164
  ----------------------------------------
  Sum of atomic charges =     0.000000

 -----------------------------------------------------------------
                    Cartesian Multipole Moments
 -----------------------------------------------------------------
    Charge (ESU x 10^10)
                -0.0000
    Dipole Moment (Debye)
         X       0.8246      Y       0.0000      Z      -0.0744
       Tot       0.8279
    Quadrupole Moments (Debye-Ang)
        XX    -132.5472     XY      -0.0000     YY    -135.1917
        XZ      -1.5956     YZ      -0.0000     ZZ    -128.2392
    Octopole Moments (Debye-Ang^2)
       XXX    -635.0975    XXY      -0.0000    XYY    -223.9621
       YYY       0.0000    XXZ     -64.7517    XYZ      -0.0000
       YYZ     -68.7184    XZZ    -206.3084    YZZ       0.0000
       ZZZ    -205.6822
    Hexadecapole Moments (Debye-Ang^3)
      XXXX   -4614.0194   XXXY      -0.0000   XXYY    -853.1893
      XYYY       0.0000   YYYY    -164.3281   XXXZ    -256.8099
      XXYZ      -0.0000   XYYZ     -87.2145   YYYZ      -0.0000
      XXZZ   -1499.9542   XYZZ       0.0000   YYZZ    -807.4838
      XZZZ    -258.3099   YZZZ      -0.0000   ZZZZ   -4263.6526
 -----------------------------------------------------------------
 Calculating analytic gradient of the SCF energy
 Gradient of SCF Energy
            1           2           3           4           5           6
    1  -0.0061168   0.0037151  -0.0033173  -0.0044947  -0.0017760   0.0032561
    2  -0.0000000   0.0000000   0.0000000  -0.0000000   0.0000000  -0.0000000
    3  -0.0014215   0.0009274  -0.0015227  -0.0020414  -0.0015820   0.0013144
            7           8           9          10          11          12
    1  -0.0038170   0.0104609   0.0023377  -0.0045794  -0.0056680   0.0099995
    2  -0.0000000  -0.0000000   0.0000000  -0.0000000   0.0000000   0.0000000
    3  -0.0043128   0.0020369  -0.0039595  -0.0028601   0.0002624   0.0131591
 Max gradient component =       1.316E-02
 RMS gradient           =       4.124E-03
 Gradient time:  CPU 89.37 s  wall 15.01 s
 Geometry Optimization Parameters
   NAtoms,    NIC,     NZ,  NCons,   NDum,   NFix, NCnnct, MaxDiis
       12      78      12       0       0       0       0       0


** GEOMETRY OPTIMIZATION IN DELOCALIZED INTERNAL COORDINATES **
   Searching for a Minimum

   Optimization Cycle:   1

                       Coordinates (Angstroms)
     ATOM                X               Y               Z
      1  C         0.0000000000    0.0000000000    0.0000000000
      2  C         0.0000000000    0.0000000000    1.3948300000
      3  C         1.2079582140    0.0000000000    2.0922450000
      4  C         2.4159164279    0.0000000000    1.3948300000
      5  C         2.4159164279    0.0000000000    0.0000000000
      6  C         1.2079582140    0.0000000000   -0.6974150000
      7  F        -1.1601276309    0.0000000000   -0.6698000000
      8  Cl       -1.4903431174    0.0000000000    2.2552800000
      9  Br        1.2079582140    0.0000000000    3.9829250000
     10  Br        4.0532933383    0.0000000000    2.3401700000
     11  Br        4.0532933383    0.0000000000   -0.9453400000
     12  I         1.2079582140    0.0000000000   -2.7762750000
   Point Group: c1    Number of degrees of freedom:    30


   Energy is -15430.695826814


 Attempting to generate delocalized internal coordinates
 Initial Hessian constructed with Jon Baker's OPTIMIZE code

 21 Hessian modes will be used to form the next step
  Hessian Eigenvalues:
     0.124424    0.201019    0.201019    0.201019    0.250000    0.250000
     0.250000    0.250000    0.250000    0.250000    0.250000    0.250000
     0.250000    0.334879    0.426727    0.426727    0.464882    0.464882
     0.464882    0.464882    0.572947

 Minimum search - taking simple RFO step
 Searching for Lamda that Minimizes Along All modes
 Value Taken    Lamda =  -0.00863545
 Step Taken.  Stepsize is  0.189285

                             Maximum     Tolerance    Cnvgd?
         Gradient           0.035927      0.000300      NO
         Displacement       0.125431      0.001200      NO
         Energy change     *********      0.000001      NO


 New Cartesian Coordinates Obtained by Inverse Iteration

 Displacement from previous Coordinates is:  0.436367
 ----------------------------------------------------------------
             Standard Nuclear Orientation (Angstroms)
    I     Atom           X                Y                Z
 ----------------------------------------------------------------
    1      C       0.0371905364     0.0000000000     0.0124459453
    2      C       0.0085688106     0.0000000000     1.4001652112
    3      C       1.2180425742     0.0000000000     2.1090982807
    4      C       2.4376180882     0.0000000000     1.4063665700
    5      C       2.4449848994     0.0000000000    -0.0035476313
    6      C       1.2239383273     0.0000000000    -0.7110273677
    7      F      -1.1254342863     0.0000000000    -0.6429489338
    8      Cl     -1.5401982576     0.0000000000     2.1783690116
    9      Br      1.1794085414     0.0000000000     4.0093769455
   10      Br      4.0822063094     0.0000000000     2.3664091149
   11      Br      4.1137760397     0.0000000000    -0.9190121194
   12      I       1.0396800573     0.0000000000    -2.8342450269
 ----------------------------------------------------------------
 Nuclear Repulsion Energy =        2831.71679988 hartrees
 There are      110 alpha and      110 beta electrons
 Applying Cartesian multipole field
    Component          Value
    ---------          -----
     (2,0,0)        1.00000E-11
     (0,2,0)        2.00000E-11
     (0,0,2)       -3.00000E-11
 Nucleus-field energy     =    -0.0000000940 hartrees
 Requested basis set is 6-311++G(d,p)
 There are 136 shells and 390 basis functions
 A cutoff of  1.0D-11 yielded   5919 shell pairs
 There are     54415 function pairs (     60147 Cartesian)
 Smallest overlap matrix eigenvalue = 4.33E-07

 Q-Chem warning in module stvman/mkSTV.C, line 318:

 Overlap eigenvalue is smaller than square root of threshold
 Use THRESH >= 12 to get rid of this warning

 Linear dependence detected in AO basis
 Tighter screening thresholds may be required for diffuse basis sets
 Use S2THRESH > 14 and THRESH = 14 in case of SCF convergence issues
 Number of orthogonalized atomic orbitals = 388
 Maximum deviation from orthogonality = 1.165E-10
 Guess MOs from SCF MO coefficient file

 -----------------------------------------------------------------------
  General SCF calculation program by
  Eric Jon Sundstrom, Paul Horn, Yuezhi Mao, Dmitri Zuev, Alec White,
  David Stuck, Shaama M.S., Shane Yost, Joonho Lee, David Small,
  Daniel Levine, Susi Lehtola, Hugh Burton, Evgeny Epifanovsky,
  Bang C. Huynh
 -----------------------------------------------------------------------
 Exchange:     0.2000 Hartree-Fock + 0.0800 Slater + 0.7200 B88
 Correlation:  0.1900 VWN1RPA + 0.8100 LYP
 Using SG-1 standard quadrature grid
 using 6 threads for integral computing
 -------------------------------------------------------
 OpenMP Integral computing Module                
 Release: version 2.0, May 2017, Q-Chem Inc. Pleasanton 
 -------------------------------------------------------
 A restricted SCF calculation will be
 performed using DIIS
 SCF converges when DIIS error is below 1.0e-08
 ---------------------------------------
  Cycle       Energy         DIIS error
 ---------------------------------------
    1  -15430.6920337871      6.53e-04  
    2  -15430.6975009431      2.11e-04  
    3  -15430.6959472315      3.49e-04  
    4  -15430.6983162657      6.01e-05  
    5  -15430.6983775653      1.47e-05  
    6  -15430.6983806520      5.28e-06  
    7  -15430.6983810801      2.64e-06  
    8  -15430.6983812067      5.22e-07  
    9  -15430.6983812110      2.63e-07  
   10  -15430.6983812120      8.54e-08  
   11  -15430.6983812114      3.34e-08  
   12  -15430.6983812121      8.96e-09  Convergence criterion met
 ---------------------------------------
 SCF time:   CPU 228.52s  wall 41.00s 
 SCF   energy in the final basis set =   -15430.6983812121
 Total energy in the final basis set =   -15430.6983812121

 --------------------------------------------------------------

                    Orbital Energies (a.u.)
 --------------------------------------------------------------

 Alpha MOs
 -- Occupied --
********-482.8600-482.8591-482.8572-176.3246-165.7285-165.7262-165.7260
******** -62.5128 -62.5119 -62.5100 -56.3335 -56.3327 -56.3308 -56.3294
-56.3290 -56.3285 -56.3281 -56.3266 -56.3262 -35.8209 -31.3146 -31.3080
-31.3076 -24.7307 -22.9649 -22.9635 -22.9632 -22.9586 -22.9586 -10.3144
-10.2869 -10.2859 -10.2853 -10.2832 -10.2717  -9.5011  -8.7216  -8.7207
 -8.7189  -7.2662  -7.2559  -7.2550  -6.5540  -6.5530  -6.5512  -6.5400
 -6.5392  -6.5389  -6.5382  -6.5373  -6.5363  -6.3701  -4.7834  -4.7676
 -4.7667  -2.6647  -2.6637  -2.6619  -2.6609  -2.6601  -2.6601  -2.6593
 -2.6583  -2.6574  -2.6490  -2.6489  -2.6482  -2.6481  -2.6463  -2.6462
 -2.0490  -2.0443  -2.0435  -2.0299  -2.0299  -1.2771  -0.9525  -0.9034
 -0.8616  -0.8406  -0.8154  -0.7709  -0.7533  -0.6886  -0.6484  -0.6299
 -0.5746  -0.5679  -0.5196  -0.5039  -0.4708  -0.4574  -0.4485  -0.4383
 -0.4203  -0.3977  -0.3932  -0.3658  -0.3531  -0.3437  -0.3380  -0.3233
 -0.3220  -0.3020  -0.2956  -0.2755  -0.2709  -0.2649
 -- Virtual --
 -0.0981  -0.0732  -0.0613  -0.0555  -0.0257  -0.0124  -0.0062   0.0095
  0.0215   0.0290   0.0396   0.0442   0.0505   0.0570   0.0584   0.0652
  0.0675   0.0683   0.0755   0.0809   0.0830   0.0891   0.0953   0.1005
  0.1036   0.1096   0.1141   0.1232   0.1338   0.1348   0.1459   0.1500
  0.1565   0.1588   0.1660   0.1677   0.1844   0.1889   0.1944   0.2053
  0.2088   0.2163   0.2167   0.2182   0.2343   0.2404   0.2488   0.2536
  0.2577   0.2625   0.2720   0.2771   0.2950   0.3165   0.3313   0.3488
  0.3707   0.3720   0.3888   0.3920   0.4032   0.4087   0.4092   0.4134
  0.4187   0.4253   0.4321   0.4323   0.4477   0.4644   0.4670   0.4784
  0.4909   0.4911   0.4955   0.4975   0.5049   0.5163   0.5183   0.5236
  0.5328   0.5461   0.5521   0.5557   0.5635   0.5712   0.5769   0.5849
  0.5866   0.6188   0.6261   0.6500   0.6593   0.6762   0.6876   0.6984
  0.7032   0.7152   0.7344   0.7441   0.7643   0.7822   0.7860   0.8015
  0.8164   0.8180   0.8198   0.8384   0.8478   0.8611   0.8876   0.9056
  0.9342   0.9352   0.9418   0.9467   0.9950   0.9965   1.0244   1.0372
  1.0856   1.0984   1.1021   1.1499   1.1832   1.1918   1.2073   1.2213
  1.2310   1.2619   1.3140   1.3440   1.3711   1.3887   1.4162   1.4374
  1.4548   1.4576   1.4759   1.5131   1.5365   1.5959   1.6105   1.7167
  1.7253   1.7358   1.7497   1.8052   1.8086   1.8325   1.8434   1.8916
  1.9776   2.0024   2.0119   2.0256   2.0505   2.0543   2.0887   2.1104
  2.1312   2.1786   2.1913   2.2094   2.2430   2.2578   2.2616   2.2810
  2.3172   2.3371   2.3680   2.4330   2.4567   2.5608   2.5645   2.6944
  2.7156   2.8139   2.8248   2.8277   2.9613   2.9811   3.0321   3.0561
  3.0769   3.1588   3.1811   3.3775   3.4161   3.6288   3.7480   3.7513
  3.8128   3.8786   3.9513   3.9610   3.9787   3.9891   3.9938   4.0028
  4.0123   4.0330   4.0389   4.0634   4.0673   4.0733   4.0830   4.1179
  4.1501   4.1916   4.2382   4.2777   4.2866   4.3547   4.4005   4.4440
  4.5094   4.8007   4.8338   6.0064   6.1042   6.1462   6.3006   6.4302
  6.6534   6.7179   6.7767   6.8254   7.5300   7.5446   7.5745   7.6358
  7.6548   7.6660   7.6910   7.7550   7.8024   9.7716  23.2198  23.7534
 23.7699  23.9106  23.9264  24.0142  25.8175  26.1571  26.6445  27.9003
 28.3439  28.4123  28.4206  28.5221  28.5469  28.5508  28.6167  28.7263
 47.9291  48.0266  48.0663  66.7673 127.8836 127.9426 127.9662 151.6895
215.7650 289.7251 289.7405 289.7718 289.8317 289.8526 289.8655 289.9118
289.9761 290.02381020.72801020.85071020.89931901.8539
 --------------------------------------------------------------

          Ground-State Mulliken Net Atomic Charges

     Atom                 Charge (a.u.)
  ----------------------------------------
      1 C                    -1.184660
      2 C                     0.577526
      3 C                     0.225311
      4 C                    -0.226793
      5 C                     0.201768
      6 C                     0.466346
      7 F                    -0.078170
      8 Cl                    0.455592
      9 Br                   -0.144851
     10 Br                   -0.204947
     11 Br                   -0.188630
     12 I                     0.101506
  ----------------------------------------
  Sum of atomic charges =     0.000000

 -----------------------------------------------------------------
                    Cartesian Multipole Moments
 -----------------------------------------------------------------
    Charge (ESU x 10^10)
                -0.0000
    Dipole Moment (Debye)
         X       0.6743      Y       0.0000      Z      -0.1059
       Tot       0.6826
    Quadrupole Moments (Debye-Ang)
        XX    -132.6050     XY      -0.0000     YY    -135.4551
        XZ      -0.7254     YZ      -0.0000     ZZ    -128.1114
    Octopole Moments (Debye-Ang^2)
       XXX    -624.3628    XXY      -0.0000    XYY    -221.0344
       YYY      -0.0000    XXZ     -61.5034    XYZ       0.0000
       YYZ     -67.8680    XZZ    -206.8293    YZZ       0.0000
       ZZZ    -205.0917
    Hexadecapole Moments (Debye-Ang^3)
      XXXX   -4621.6332   XXXY      -0.0000   XXYY    -859.3158
      XYYY      -0.0000   YYYY    -164.9512   XXXZ    -293.4449
      XXYZ       0.0000   XYYZ    -101.5455   YYYZ       0.0000
      XXZZ   -1527.1174   XYZZ       0.0000   YYZZ    -819.2821
      XZZZ    -284.8608   YZZZ      -0.0000   ZZZZ   -4316.3509
 -----------------------------------------------------------------
 Calculating analytic gradient of the SCF energy
 Gradient of SCF Energy
            1           2           3           4           5           6
    1  -0.0015620  -0.0017522  -0.0012098   0.0013994   0.0035851  -0.0061804
    2  -0.0000000   0.0000000  -0.0000000   0.0000000  -0.0000000  -0.0000000
    3   0.0029610  -0.0042549   0.0008032   0.0011723  -0.0003759  -0.0012110
            7           8           9          10          11          12
    1   0.0023400   0.0002567   0.0007103   0.0016313   0.0044335  -0.0036521
    2   0.0000000  -0.0000000  -0.0000000  -0.0000000   0.0000000  -0.0000000
    3   0.0004886  -0.0010551   0.0016341  -0.0004980   0.0033837  -0.0030480
 Max gradient component =       6.180E-03
 RMS gradient           =       2.090E-03
 Gradient time:  CPU 87.34 s  wall 14.67 s
 Geometry Optimization Parameters
   NAtoms,    NIC,     NZ,  NCons,   NDum,   NFix, NCnnct, MaxDiis
       12      78      12       0       0       0       0       0

 Cartesian Hessian Update
 Hessian updated using BFGS update


** GEOMETRY OPTIMIZATION IN DELOCALIZED INTERNAL COORDINATES **
   Searching for a Minimum

   Optimization Cycle:   2

                       Coordinates (Angstroms)
     ATOM                X               Y               Z
      1  C         0.0371905364    0.0000000000    0.0124459453
      2  C         0.0085688106    0.0000000000    1.4001652112
      3  C         1.2180425742    0.0000000000    2.1090982807
      4  C         2.4376180882    0.0000000000    1.4063665700
      5  C         2.4449848994    0.0000000000   -0.0035476313
      6  C         1.2239383273    0.0000000000   -0.7110273677
      7  F        -1.1254342863    0.0000000000   -0.6429489338
      8  Cl       -1.5401982576    0.0000000000    2.1783690116
      9  Br        1.1794085414    0.0000000000    4.0093769455
     10  Br        4.0822063094    0.0000000000    2.3664091149
     11  Br        4.1137760397    0.0000000000   -0.9190121194
     12  I         1.0396800573    0.0000000000   -2.8342450269
   Point Group: c1    Number of degrees of freedom:    30


   Energy is -15430.698381212

 Hessian updated using BFGS update

 11 Hessian modes will be used to form the next step
  Hessian Eigenvalues:
     0.126821    0.200597    0.201971    0.224475    0.321857    0.333294
     0.423502    0.438530    0.462872    0.520005    0.578453

 Minimum search - taking simple RFO step
 Searching for Lamda that Minimizes Along All modes
 Value Taken    Lamda =  -0.00107571
 Step Taken.  Stepsize is  0.052876

                             Maximum     Tolerance    Cnvgd?
         Gradient           0.013142      0.000300      NO
         Displacement       0.029603      0.001200      NO
         Energy change     -0.002554      0.000001      NO


 New Cartesian Coordinates Obtained by Inverse Iteration

 Displacement from previous Coordinates is:  0.136888
 ----------------------------------------------------------------
             Standard Nuclear Orientation (Angstroms)
    I     Atom           X                Y                Z
 ----------------------------------------------------------------
    1      C       0.0377360243     0.0000000000     0.0133680639
    2      C       0.0094362975     0.0000000000     1.4039799572
    3      C       1.2193121057     0.0000000000     2.1097649390
    4      C       2.4382910335     0.0000000000     1.4079950358
    5      C       2.4413309437     0.0000000000    -0.0014671259
    6      C       1.2275851757     0.0000000000    -0.7055293816
    7      F      -1.1270344401     0.0000000000    -0.6409169980
    8      Cl     -1.5387590915     0.0000000000     2.1868891758
    9      Br      1.1726608969     0.0000000000     4.0072461948
   10      Br      4.0761864694     0.0000000000     2.3765634103
   11      Br      4.0803595812     0.0000000000    -0.9618504475
   12      I       1.0826766437     0.0000000000    -2.8245928238
 ----------------------------------------------------------------
 Nuclear Repulsion Energy =        2837.88438661 hartrees
 There are      110 alpha and      110 beta electrons
 Applying Cartesian multipole field
    Component          Value
    ---------          -----
     (2,0,0)        1.00000E-11
     (0,2,0)        2.00000E-11
     (0,0,2)       -3.00000E-11
 Nucleus-field energy     =    -0.0000000944 hartrees
 Requested basis set is 6-311++G(d,p)
 There are 136 shells and 390 basis functions
 A cutoff of  1.0D-11 yielded   5918 shell pairs
 There are     54377 function pairs (     60101 Cartesian)
 Smallest overlap matrix eigenvalue = 4.29E-07

 Q-Chem warning in module stvman/mkSTV.C, line 318:

 Overlap eigenvalue is smaller than square root of threshold
 Use THRESH >= 12 to get rid of this warning

 Linear dependence detected in AO basis
 Tighter screening thresholds may be required for diffuse basis sets
 Use S2THRESH > 14 and THRESH = 14 in case of SCF convergence issues
 Number of orthogonalized atomic orbitals = 388
 Maximum deviation from orthogonality = 1.561E-10
 Guess MOs from SCF MO coefficient file

 -----------------------------------------------------------------------
  General SCF calculation program by
  Eric Jon Sundstrom, Paul Horn, Yuezhi Mao, Dmitri Zuev, Alec White,
  David Stuck, Shaama M.S., Shane Yost, Joonho Lee, David Small,
  Daniel Levine, Susi Lehtola, Hugh Burton, Evgeny Epifanovsky,
  Bang C. Huynh
 -----------------------------------------------------------------------
 Exchange:     0.2000 Hartree-Fock + 0.0800 Slater + 0.7200 B88
 Correlation:  0.1900 VWN1RPA + 0.8100 LYP
 Using SG-1 standard quadrature grid
 using 6 threads for integral computing
 -------------------------------------------------------
 OpenMP Integral computing Module                
 Release: version 2.0, May 2017, Q-Chem Inc. Pleasanton 
 -------------------------------------------------------
 A restricted SCF calculation will be
 performed using DIIS
 SCF converges when DIIS error is below 1.0e-08
 ---------------------------------------
  Cycle       Energy         DIIS error
 ---------------------------------------
    1  -15430.6983745732      1.84e-04  
    2  -15430.6988338554      5.85e-05  
    3  -15430.6987273204      9.30e-05  
    4  -15430.6988958932      1.79e-05  
    5  -15430.6989019642      5.00e-06  
    6  -15430.6989023655      1.51e-06  
    7  -15430.6989024056      5.45e-07  
    8  -15430.6989024106      1.82e-07  
    9  -15430.6989024101      6.11e-08  
   10  -15430.6989024097      1.56e-08  
   11  -15430.6989024118      1.17e-08  
   12  -15430.6989024111      2.23e-09  Convergence criterion met
 ---------------------------------------
 SCF time:   CPU 219.39s  wall 40.00s 
 SCF   energy in the final basis set =   -15430.6989024111
 Total energy in the final basis set =   -15430.6989024111

 --------------------------------------------------------------

                    Orbital Energies (a.u.)
 --------------------------------------------------------------

 Alpha MOs
 -- Occupied --
********-482.8598-482.8591-482.8574-176.3242-165.7281-165.7258-165.7257
******** -62.5127 -62.5120 -62.5103 -56.3334 -56.3327 -56.3310 -56.3293
-56.3289 -56.3286 -56.3282 -56.3269 -56.3265 -35.8206 -31.3142 -31.3078
-31.3073 -24.7305 -22.9646 -22.9632 -22.9629 -22.9583 -22.9583 -10.3147
-10.2859 -10.2859 -10.2850 -10.2833 -10.2704  -9.5010  -8.7215  -8.7208
 -8.7191  -7.2661  -7.2558  -7.2549  -6.5539  -6.5531  -6.5515  -6.5399
 -6.5393  -6.5388  -6.5383  -6.5375  -6.5365  -6.3699  -4.7831  -4.7674
 -4.7665  -2.6646  -2.6637  -2.6621  -2.6608  -2.6602  -2.6600  -2.6594
 -2.6585  -2.6577  -2.6489  -2.6488  -2.6484  -2.6482  -2.6466  -2.6464
 -2.0488  -2.0440  -2.0433  -2.0297  -2.0297  -1.2761  -0.9529  -0.9037
 -0.8629  -0.8401  -0.8165  -0.7711  -0.7532  -0.6891  -0.6489  -0.6294
 -0.5744  -0.5687  -0.5189  -0.5039  -0.4708  -0.4575  -0.4489  -0.4385
 -0.4207  -0.3981  -0.3931  -0.3665  -0.3534  -0.3428  -0.3376  -0.3237
 -0.3237  -0.3021  -0.2963  -0.2742  -0.2707  -0.2650
 -- Virtual --
 -0.0975  -0.0723  -0.0618  -0.0543  -0.0246  -0.0123  -0.0061   0.0097
  0.0217   0.0290   0.0395   0.0442   0.0504   0.0569   0.0580   0.0651
  0.0681   0.0684   0.0756   0.0808   0.0825   0.0890   0.0955   0.1008
  0.1035   0.1098   0.1140   0.1236   0.1338   0.1353   0.1462   0.1497
  0.1575   0.1616   0.1653   0.1681   0.1845   0.1894   0.1946   0.2056
  0.2089   0.2138   0.2169   0.2186   0.2343   0.2408   0.2504   0.2538
  0.2579   0.2627   0.2718   0.2775   0.2947   0.3171   0.3320   0.3488
  0.3681   0.3707   0.3868   0.3913   0.4038   0.4083   0.4101   0.4151
  0.4200   0.4255   0.4323   0.4328   0.4476   0.4620   0.4668   0.4807
  0.4905   0.4916   0.4936   0.5006   0.5050   0.5139   0.5188   0.5280
  0.5323   0.5465   0.5533   0.5553   0.5625   0.5699   0.5786   0.5863
  0.5871   0.6188   0.6283   0.6523   0.6592   0.6770   0.6901   0.6974
  0.7059   0.7140   0.7336   0.7446   0.7638   0.7826   0.7866   0.8019
  0.8168   0.8176   0.8199   0.8386   0.8490   0.8613   0.8872   0.9062
  0.9339   0.9346   0.9426   0.9466   0.9955   0.9986   1.0227   1.0408
  1.0857   1.0986   1.1026   1.1476   1.1857   1.1920   1.2081   1.2213
  1.2332   1.2610   1.3156   1.3454   1.3723   1.3922   1.4165   1.4365
  1.4542   1.4607   1.4768   1.5118   1.5372   1.5996   1.6101   1.7167
  1.7267   1.7391   1.7488   1.8061   1.8102   1.8355   1.8421   1.8928
  1.9773   2.0022   2.0141   2.0272   2.0507   2.0553   2.0902   2.1077
  2.1304   2.1774   2.1946   2.2107   2.2446   2.2582   2.2656   2.2822
  2.3177   2.3380   2.3701   2.4321   2.4585   2.5607   2.5650   2.6947
  2.7160   2.8147   2.8248   2.8294   2.9622   2.9821   3.0335   3.0592
  3.0778   3.1582   3.1824   3.3803   3.4160   3.6317   3.7488   3.7515
  3.8174   3.8765   3.9509   3.9601   3.9806   3.9894   3.9923   4.0003
  4.0128   4.0394   4.0413   4.0639   4.0667   4.0688   4.0810   4.1187
  4.1492   4.1943   4.2380   4.2808   4.2881   4.3537   4.4002   4.4463
  4.5136   4.8043   4.8326   6.0075   6.1060   6.1483   6.3010   6.4300
  6.6561   6.7174   6.7782   6.8230   7.5297   7.5445   7.5749   7.6345
  7.6525   7.6658   7.6933   7.7573   7.8017   9.7708  23.2188  23.7624
 23.7680  23.9187  23.9287  24.0163  25.8175  26.1585  26.6448  27.9036
 28.3449  28.4140  28.4217  28.5223  28.5468  28.5515  28.6178  28.7280
 47.9317  48.0278  48.0640  66.7678 127.8845 127.9437 127.9678 151.6923
215.7641 289.7248 289.7405 289.7723 289.8320 289.8514 289.8643 289.9142
289.9773 290.02311020.73151020.85231020.89631901.8569
 --------------------------------------------------------------

          Ground-State Mulliken Net Atomic Charges

     Atom                 Charge (a.u.)
  ----------------------------------------
      1 C                    -1.200413
      2 C                     0.568780
      3 C                     0.216970
      4 C                    -0.216024
      5 C                     0.236343
      6 C                     0.462755
      7 F                    -0.081026
      8 Cl                    0.454412
      9 Br                   -0.146648
     10 Br                   -0.203621
     11 Br                   -0.192011
     12 I                     0.100484
  ----------------------------------------
  Sum of atomic charges =     0.000000

 -----------------------------------------------------------------
                    Cartesian Multipole Moments
 -----------------------------------------------------------------
    Charge (ESU x 10^10)
                -0.0000
    Dipole Moment (Debye)
         X       0.7045      Y       0.0000      Z      -0.1194
       Tot       0.7145
    Quadrupole Moments (Debye-Ang)
        XX    -132.7951     XY       0.0000     YY    -135.4169
        XZ      -1.0518     YZ      -0.0000     ZZ    -127.9265
    Octopole Moments (Debye-Ang^2)
       XXX    -627.8226    XXY      -0.0000    XYY    -221.3426
       YYY       0.0000    XXZ     -62.3114    XYZ      -0.0000
       YYZ     -67.7290    XZZ    -205.5424    YZZ       0.0000
       ZZZ    -204.4811
    Hexadecapole Moments (Debye-Ang^3)
      XXXX   -4619.1471   XXXY      -0.0000   XXYY    -855.4989
      XYYY      -0.0000   YYYY    -164.8586   XXXZ    -279.2922
      XXYZ      -0.0000   XYYZ     -95.7600   YYYZ      -0.0000
      XXZZ   -1517.9929   XYZZ      -0.0000   YYZZ    -820.0887
      XZZZ    -272.9843   YZZZ      -0.0000   ZZZZ   -4321.6349
 -----------------------------------------------------------------
 Calculating analytic gradient of the SCF energy
 Gradient of SCF Energy
            1           2           3           4           5           6
    1   0.0000604  -0.0005933  -0.0004948   0.0006193   0.0003645   0.0001055
    2   0.0000000  -0.0000000   0.0000000  -0.0000000   0.0000000   0.0000000
    3   0.0007478  -0.0009502   0.0006170   0.0011513  -0.0016985   0.0005227
            7           8           9          10          11          12
    1   0.0006357  -0.0002980   0.0000020   0.0003577  -0.0002291  -0.0005298
    2   0.0000000  -0.0000000  -0.0000000   0.0000000  -0.0000000  -0.0000000
    3   0.0005528  -0.0001240   0.0002505   0.0013990  -0.0011500  -0.0013185
 Max gradient component =       1.698E-03
 RMS gradient           =       6.194E-04
 Gradient time:  CPU 87.58 s  wall 14.70 s
 Geometry Optimization Parameters
   NAtoms,    NIC,     NZ,  NCons,   NDum,   NFix, NCnnct, MaxDiis
       12      78      12       0       0       0       0       0

 Cartesian Hessian Update
 Hessian updated using BFGS update


** GEOMETRY OPTIMIZATION IN DELOCALIZED INTERNAL COORDINATES **
   Searching for a Minimum

   Optimization Cycle:   3

                       Coordinates (Angstroms)
     ATOM                X               Y               Z
      1  C         0.0377360243    0.0000000000    0.0133680639
      2  C         0.0094362975    0.0000000000    1.4039799572
      3  C         1.2193121057    0.0000000000    2.1097649390
      4  C         2.4382910335    0.0000000000    1.4079950358
      5  C         2.4413309437    0.0000000000   -0.0014671259
      6  C         1.2275851757    0.0000000000   -0.7055293816
      7  F        -1.1270344401    0.0000000000   -0.6409169980
      8  Cl       -1.5387590915    0.0000000000    2.1868891758
      9  Br        1.1726608969    0.0000000000    4.0072461948
     10  Br        4.0761864694    0.0000000000    2.3765634103
     11  Br        4.0803595812    0.0000000000   -0.9618504475
     12  I         1.0826766437    0.0000000000   -2.8245928238
   Point Group: c1    Number of degrees of freedom:    30


   Energy is -15430.698902411

 Hessian updated using BFGS update

 14 Hessian modes will be used to form the next step
  Hessian Eigenvalues:
     0.123184    0.199261    0.201014    0.201328    0.235576    0.242907
     0.332812    0.360014    0.410882    0.429394    0.461138    0.464546
     0.533653    0.572182

 Minimum search - taking simple RFO step
 Searching for Lamda that Minimizes Along All modes
 Value Taken    Lamda =  -0.00013054
 Step Taken.  Stepsize is  0.023208

                             Maximum     Tolerance    Cnvgd?
         Gradient           0.003164      0.000300      NO
         Displacement       0.012284      0.001200      NO
         Energy change     -0.000521      0.000001      NO


 New Cartesian Coordinates Obtained by Inverse Iteration

 Displacement from previous Coordinates is:  0.052881
 ----------------------------------------------------------------
             Standard Nuclear Orientation (Angstroms)
    I     Atom           X                Y                Z
 ----------------------------------------------------------------
    1      C       0.0339937632     0.0000000000     0.0117708201
    2      C       0.0083522139     0.0000000000     1.4041599855
    3      C       1.2185335475     0.0000000000     2.1084094499
    4      C       2.4348260402     0.0000000000     1.4055927101
    5      C       2.4371222985     0.0000000000     0.0003804053
    6      C       1.2256151789     0.0000000000    -0.7049543827
    7      F      -1.1311509920     0.0000000000    -0.6436490800
    8      Cl     -1.5363661961     0.0000000000     2.1930349192
    9      Br      1.1746942665     0.0000000000     4.0050353494
   10      Br      4.0779144503     0.0000000000     2.3597024767
   11      Br      4.0806330265     0.0000000000    -0.9495938582
   12      I       1.0956140426     0.0000000000    -2.8184387954
 ----------------------------------------------------------------
 Nuclear Repulsion Energy =        2842.17872626 hartrees
 There are      110 alpha and      110 beta electrons
 Applying Cartesian multipole field
    Component          Value
    ---------          -----
     (2,0,0)        1.00000E-11
     (0,2,0)        2.00000E-11
     (0,0,2)       -3.00000E-11
 Nucleus-field energy     =    -0.0000000938 hartrees
 Requested basis set is 6-311++G(d,p)
 There are 136 shells and 390 basis functions
 A cutoff of  1.0D-11 yielded   5925 shell pairs
 There are     54466 function pairs (     60204 Cartesian)
 Smallest overlap matrix eigenvalue = 4.25E-07

 Q-Chem warning in module stvman/mkSTV.C, line 318:

 Overlap eigenvalue is smaller than square root of threshold
 Use THRESH >= 12 to get rid of this warning

 Linear dependence detected in AO basis
 Tighter screening thresholds may be required for diffuse basis sets
 Use S2THRESH > 14 and THRESH = 14 in case of SCF convergence issues
 Number of orthogonalized atomic orbitals = 388
 Maximum deviation from orthogonality = 1.161E-10
 Guess MOs from SCF MO coefficient file

 -----------------------------------------------------------------------
  General SCF calculation program by
  Eric Jon Sundstrom, Paul Horn, Yuezhi Mao, Dmitri Zuev, Alec White,
  David Stuck, Shaama M.S., Shane Yost, Joonho Lee, David Small,
  Daniel Levine, Susi Lehtola, Hugh Burton, Evgeny Epifanovsky,
  Bang C. Huynh
 -----------------------------------------------------------------------
 Exchange:     0.2000 Hartree-Fock + 0.0800 Slater + 0.7200 B88
 Correlation:  0.1900 VWN1RPA + 0.8100 LYP
 Using SG-1 standard quadrature grid
 using 6 threads for integral computing
 -------------------------------------------------------
 OpenMP Integral computing Module                
 Release: version 2.0, May 2017, Q-Chem Inc. Pleasanton 
 -------------------------------------------------------
 A restricted SCF calculation will be
 performed using DIIS
 SCF converges when DIIS error is below 1.0e-08
 ---------------------------------------
  Cycle       Energy         DIIS error
 ---------------------------------------
    1  -15430.6988466041      9.20e-05  
    2  -15430.6989281972      2.99e-05  
    3  -15430.6988882610      5.35e-05  
    4  -15430.6989451789      6.07e-06  
    5  -15430.6989457515      1.70e-06  
    6  -15430.6989457858      5.93e-07  
    7  -15430.6989457902      2.96e-07  
    8  -15430.6989457926      7.49e-08  
    9  -15430.6989457929      2.22e-08  
   10  -15430.6989457924      7.68e-09  Convergence criterion met
 ---------------------------------------
 SCF time:   CPU 188.42s  wall 34.00s 
 SCF   energy in the final basis set =   -15430.6989457924
 Total energy in the final basis set =   -15430.6989457924

 --------------------------------------------------------------

                    Orbital Energies (a.u.)
 --------------------------------------------------------------

 Alpha MOs
 -- Occupied --
********-482.8598-482.8589-482.8572-176.3241-165.7280-165.7257-165.7256
******** -62.5126 -62.5117 -62.5101 -56.3334 -56.3325 -56.3309 -56.3292
-56.3288 -56.3283 -56.3280 -56.3267 -56.3263 -35.8205 -31.3141 -31.3077
-31.3072 -24.7306 -22.9645 -22.9630 -22.9628 -22.9582 -22.9582 -10.3149
-10.2859 -10.2850 -10.2846 -10.2824 -10.2701  -9.5010  -8.7215  -8.7206
 -8.7190  -7.2661  -7.2558  -7.2549  -6.5539  -6.5529  -6.5513  -6.5399
 -6.5391  -6.5388  -6.5381  -6.5374  -6.5364  -6.3698  -4.7830  -4.7674
 -4.7665  -2.6646  -2.6636  -2.6620  -2.6608  -2.6600  -2.6600  -2.6592
 -2.6584  -2.6575  -2.6489  -2.6488  -2.6482  -2.6481  -2.6464  -2.6463
 -2.0487  -2.0440  -2.0433  -2.0297  -2.0297  -1.2758  -0.9534  -0.9043
 -0.8631  -0.8407  -0.8165  -0.7714  -0.7534  -0.6895  -0.6489  -0.6293
 -0.5745  -0.5690  -0.5187  -0.5041  -0.4711  -0.4575  -0.4495  -0.4387
 -0.4208  -0.3985  -0.3933  -0.3667  -0.3535  -0.3435  -0.3379  -0.3236
 -0.3232  -0.3021  -0.2964  -0.2736  -0.2707  -0.2648
 -- Virtual --
 -0.0967  -0.0721  -0.0615  -0.0535  -0.0243  -0.0115  -0.0059   0.0100
  0.0218   0.0291   0.0395   0.0442   0.0503   0.0569   0.0582   0.0652
  0.0681   0.0685   0.0755   0.0810   0.0828   0.0891   0.0954   0.1007
  0.1037   0.1099   0.1140   0.1237   0.1336   0.1355   0.1462   0.1499
  0.1574   0.1618   0.1652   0.1687   0.1850   0.1893   0.1953   0.2061
  0.2091   0.2146   0.2165   0.2184   0.2346   0.2407   0.2507   0.2537
  0.2579   0.2633   0.2720   0.2773   0.2952   0.3177   0.3324   0.3485
  0.3674   0.3706   0.3867   0.3918   0.4036   0.4081   0.4113   0.4151
  0.4198   0.4257   0.4325   0.4327   0.4476   0.4629   0.4668   0.4800
  0.4906   0.4915   0.4938   0.5007   0.5049   0.5134   0.5190   0.5286
  0.5330   0.5459   0.5536   0.5554   0.5630   0.5705   0.5780   0.5868
  0.5875   0.6187   0.6311   0.6525   0.6603   0.6773   0.6917   0.6984
  0.7065   0.7146   0.7349   0.7454   0.7649   0.7824   0.7867   0.8026
  0.8164   0.8184   0.8199   0.8387   0.8491   0.8622   0.8871   0.9064
  0.9342   0.9348   0.9429   0.9472   0.9964   0.9991   1.0234   1.0418
  1.0859   1.0989   1.1028   1.1487   1.1850   1.1917   1.2093   1.2215
  1.2342   1.2617   1.3172   1.3461   1.3734   1.3933   1.4166   1.4367
  1.4544   1.4610   1.4778   1.5116   1.5378   1.6001   1.6112   1.7176
  1.7270   1.7402   1.7498   1.8069   1.8112   1.8367   1.8425   1.8933
  1.9777   2.0025   2.0158   2.0280   2.0516   2.0556   2.0900   2.1093
  2.1319   2.1790   2.1950   2.2114   2.2461   2.2582   2.2667   2.2840
  2.3181   2.3392   2.3711   2.4340   2.4590   2.5611   2.5653   2.6951
  2.7162   2.8152   2.8250   2.8306   2.9629   2.9832   3.0347   3.0617
  3.0780   3.1581   3.1839   3.3820   3.4166   3.6343   3.7493   3.7514
  3.8183   3.8768   3.9509   3.9593   3.9803   3.9895   3.9931   3.9996
  4.0132   4.0398   4.0411   4.0644   4.0675   4.0693   4.0808   4.1195
  4.1487   4.1954   4.2393   4.2816   4.2891   4.3544   4.4005   4.4471
  4.5160   4.8072   4.8318   6.0080   6.1072   6.1502   6.3012   6.4298
  6.6564   6.7167   6.7785   6.8253   7.5300   7.5447   7.5750   7.6354
  7.6540   7.6667   7.6931   7.7578   7.8035   9.7707  23.2182  23.7650
 23.7706  23.9227  23.9331  24.0178  25.8177  26.1597  26.6451  27.9056
 28.3453  28.4152  28.4226  28.5224  28.5470  28.5520  28.6183  28.7290
 47.9320  48.0280  48.0660  66.7679 127.8848 127.9445 127.9688 151.6941
215.7640 289.7252 289.7408 289.7725 289.8324 289.8527 289.8657 289.9142
289.9783 290.02501020.73181020.85251020.89881901.8588
 --------------------------------------------------------------

          Ground-State Mulliken Net Atomic Charges

     Atom                 Charge (a.u.)
  ----------------------------------------
      1 C                    -1.200730
      2 C                     0.573932
      3 C                     0.222293
      4 C                    -0.216250
      5 C                     0.233606
      6 C                     0.461233
      7 F                    -0.082548
      8 Cl                    0.454916
      9 Br                   -0.146817
     10 Br                   -0.205425
     11 Br                   -0.194114
     12 I                     0.099904
  ----------------------------------------
  Sum of atomic charges =     0.000000

 -----------------------------------------------------------------
                    Cartesian Multipole Moments
 -----------------------------------------------------------------
    Charge (ESU x 10^10)
                -0.0000
    Dipole Moment (Debye)
         X       0.7214      Y       0.0000      Z      -0.1187
       Tot       0.7311
    Quadrupole Moments (Debye-Ang)
        XX    -132.6993     XY       0.0000     YY    -135.3841
        XZ      -1.1073     YZ       0.0000     ZZ    -128.0313
    Octopole Moments (Debye-Ang^2)
       XXX    -628.0143    XXY       0.0000    XYY    -221.6294
       YYY       0.0000    XXZ     -62.4654    XYZ       0.0000
       YYZ     -67.8256    XZZ    -206.1729    YZZ       0.0000
       ZZZ    -204.8723
    Hexadecapole Moments (Debye-Ang^3)
      XXXX   -4618.5627   XXXY       0.0000   XXYY    -856.1428
      XYYY      -0.0000   YYYY    -164.7788   XXXZ    -275.6342
      XXYZ      -0.0000   XYYZ     -94.6299   YYYZ       0.0000
      XXZZ   -1517.8369   XYZZ       0.0000   YYZZ    -817.0657
      XZZZ    -272.2610   YZZZ       0.0000   ZZZZ   -4306.9314
 -----------------------------------------------------------------
 Calculating analytic gradient of the SCF energy
 Gradient of SCF Energy
            1           2           3           4           5           6
    1  -0.0001413   0.0000398   0.0001583  -0.0000655  -0.0002436   0.0011282
    2  -0.0000000   0.0000000  -0.0000000   0.0000000  -0.0000000  -0.0000000
    3  -0.0003082   0.0003018   0.0000640  -0.0002825  -0.0001068   0.0006329
            7           8           9          10          11          12
    1  -0.0002662   0.0001096  -0.0002274  -0.0000720  -0.0004872   0.0000671
    2   0.0000000  -0.0000000  -0.0000000  -0.0000000   0.0000000  -0.0000000
    3  -0.0001030   0.0002174  -0.0001643  -0.0008140   0.0004171   0.0001456
 Max gradient component =       1.128E-03
 RMS gradient           =       3.068E-04
 Gradient time:  CPU 87.84 s  wall 14.75 s
 Geometry Optimization Parameters
   NAtoms,    NIC,     NZ,  NCons,   NDum,   NFix, NCnnct, MaxDiis
       12      78      12       0       0       0       0       0

 Cartesian Hessian Update
 Hessian updated using BFGS update


** GEOMETRY OPTIMIZATION IN DELOCALIZED INTERNAL COORDINATES **
   Searching for a Minimum

   Optimization Cycle:   4

                       Coordinates (Angstroms)
     ATOM                X               Y               Z
      1  C         0.0339937632    0.0000000000    0.0117708201
      2  C         0.0083522139    0.0000000000    1.4041599855
      3  C         1.2185335475    0.0000000000    2.1084094499
      4  C         2.4348260402    0.0000000000    1.4055927101
      5  C         2.4371222985    0.0000000000    0.0003804053
      6  C         1.2256151789    0.0000000000   -0.7049543827
      7  F        -1.1311509920    0.0000000000   -0.6436490800
      8  Cl       -1.5363661961    0.0000000000    2.1930349192
      9  Br        1.1746942665    0.0000000000    4.0050353494
     10  Br        4.0779144503    0.0000000000    2.3597024767
     11  Br        4.0806330265    0.0000000000   -0.9495938582
     12  I         1.0956140426    0.0000000000   -2.8184387954
   Point Group: c1    Number of degrees of freedom:    30


   Energy is -15430.698945792

 Hessian updated using BFGS update

 16 Hessian modes will be used to form the next step
  Hessian Eigenvalues:
     0.121090    0.200011    0.201175    0.205200    0.230104    0.246690
     0.283006    0.332763    0.367156    0.425501    0.447828    0.461353
     0.464541    0.503298    0.530742    0.575107

 Minimum search - taking simple RFO step
 Searching for Lamda that Minimizes Along All modes
 Value Taken    Lamda =  -0.00001735
 Step Taken.  Stepsize is  0.006691

                             Maximum     Tolerance    Cnvgd?
         Gradient           0.001583      0.000300      NO
         Displacement       0.003735      0.001200      NO
         Energy change     -0.000043      0.000001      NO


 New Cartesian Coordinates Obtained by Inverse Iteration

 Displacement from previous Coordinates is:  0.015997
 ----------------------------------------------------------------
             Standard Nuclear Orientation (Angstroms)
    I     Atom           X                Y                Z
 ----------------------------------------------------------------
    1      C       0.0342861176     0.0000000000     0.0118234663
    2      C       0.0085623686     0.0000000000     1.4038418590
    3      C       1.2187734493     0.0000000000     2.1081556727
    4      C       2.4352583517     0.0000000000     1.4057729736
    5      C       2.4378187250     0.0000000000    -0.0002765692
    6      C       1.2251256545     0.0000000000    -0.7057764718
    7      F      -1.1309037470     0.0000000000    -0.6431279620
    8      Cl     -1.5369168592     0.0000000000     2.1911737686
    9      Br      1.1775115309     0.0000000000     4.0051660106
   10      Br      4.0759862874     0.0000000000     2.3656416007
   11      Br      4.0820639498     0.0000000000    -0.9514799059
   12      I       1.0922158115     0.0000000000    -2.8194644426
 ----------------------------------------------------------------
 Nuclear Repulsion Energy =        2841.24535834 hartrees
 There are      110 alpha and      110 beta electrons
 Applying Cartesian multipole field
    Component          Value
    ---------          -----
     (2,0,0)        1.00000E-11
     (0,2,0)        2.00000E-11
     (0,0,2)       -3.00000E-11
 Nucleus-field energy     =    -0.0000000939 hartrees
 Requested basis set is 6-311++G(d,p)
 There are 136 shells and 390 basis functions
 A cutoff of  1.0D-11 yielded   5925 shell pairs
 There are     54466 function pairs (     60204 Cartesian)
 Smallest overlap matrix eigenvalue = 4.26E-07

 Q-Chem warning in module stvman/mkSTV.C, line 318:

 Overlap eigenvalue is smaller than square root of threshold
 Use THRESH >= 12 to get rid of this warning

 Linear dependence detected in AO basis
 Tighter screening thresholds may be required for diffuse basis sets
 Use S2THRESH > 14 and THRESH = 14 in case of SCF convergence issues
 Number of orthogonalized atomic orbitals = 388
 Maximum deviation from orthogonality = 1.391E-10
 Guess MOs from SCF MO coefficient file

 -----------------------------------------------------------------------
  General SCF calculation program by
  Eric Jon Sundstrom, Paul Horn, Yuezhi Mao, Dmitri Zuev, Alec White,
  David Stuck, Shaama M.S., Shane Yost, Joonho Lee, David Small,
  Daniel Levine, Susi Lehtola, Hugh Burton, Evgeny Epifanovsky,
  Bang C. Huynh
 -----------------------------------------------------------------------
 Exchange:     0.2000 Hartree-Fock + 0.0800 Slater + 0.7200 B88
 Correlation:  0.1900 VWN1RPA + 0.8100 LYP
 Using SG-1 standard quadrature grid
 using 6 threads for integral computing
 -------------------------------------------------------
 OpenMP Integral computing Module                
 Release: version 2.0, May 2017, Q-Chem Inc. Pleasanton 
 -------------------------------------------------------
 A restricted SCF calculation will be
 performed using DIIS
 SCF converges when DIIS error is below 1.0e-08
 ---------------------------------------
  Cycle       Energy         DIIS error
 ---------------------------------------
    1  -15430.6989446391      2.70e-05  
    2  -15430.6989521920      8.84e-06  
    3  -15430.6989488149      1.56e-05  
    4  -15430.6989536525      1.85e-06  
    5  -15430.6989537111      5.53e-07  
    6  -15430.6989537157      1.80e-07  
    7  -15430.6989537161      7.42e-08  
    8  -15430.6989537170      2.51e-08  
    9  -15430.6989537166      7.22e-09  Convergence criterion met
 ---------------------------------------
 SCF time:   CPU 168.38s  wall 30.00s 
 SCF   energy in the final basis set =   -15430.6989537166
 Total energy in the final basis set =   -15430.6989537166

 --------------------------------------------------------------

                    Orbital Energies (a.u.)
 --------------------------------------------------------------

 Alpha MOs
 -- Occupied --
********-482.8598-482.8589-482.8573-176.3242-165.7281-165.7258-165.7256
******** -62.5126 -62.5118 -62.5101 -56.3334 -56.3325 -56.3309 -56.3292
-56.3288 -56.3284 -56.3280 -56.3267 -56.3263 -35.8206 -31.3142 -31.3077
-31.3073 -24.7306 -22.9645 -22.9631 -22.9628 -22.9583 -22.9583 -10.3149
-10.2859 -10.2853 -10.2846 -10.2825 -10.2702  -9.5010  -8.7215  -8.7207
 -8.7190  -7.2661  -7.2558  -7.2549  -6.5538  -6.5529  -6.5513  -6.5399
 -6.5391  -6.5388  -6.5381  -6.5374  -6.5364  -6.3699  -4.7831  -4.7674
 -4.7665  -2.6646  -2.6636  -2.6620  -2.6608  -2.6600  -2.6600  -2.6592
 -2.6584  -2.6575  -2.6489  -2.6488  -2.6482  -2.6481  -2.6464  -2.6463
 -2.0488  -2.0440  -2.0433  -2.0298  -2.0297  -1.2759  -0.9533  -0.9041
 -0.8631  -0.8405  -0.8164  -0.7714  -0.7533  -0.6895  -0.6489  -0.6294
 -0.5745  -0.5689  -0.5188  -0.5041  -0.4710  -0.4574  -0.4493  -0.4387
 -0.4208  -0.3983  -0.3933  -0.3667  -0.3534  -0.3434  -0.3378  -0.3236
 -0.3234  -0.3022  -0.2963  -0.2738  -0.2707  -0.2648
 -- Virtual --
 -0.0969  -0.0722  -0.0615  -0.0536  -0.0245  -0.0117  -0.0059   0.0099
  0.0218   0.0290   0.0395   0.0442   0.0503   0.0569   0.0582   0.0652
  0.0680   0.0685   0.0755   0.0810   0.0828   0.0890   0.0954   0.1007
  0.1036   0.1099   0.1139   0.1236   0.1336   0.1355   0.1462   0.1499
  0.1573   0.1617   0.1653   0.1686   0.1850   0.1893   0.1951   0.2060
  0.2090   0.2144   0.2167   0.2184   0.2346   0.2408   0.2506   0.2537
  0.2579   0.2630   0.2720   0.2774   0.2952   0.3176   0.3325   0.3485
  0.3676   0.3706   0.3868   0.3917   0.4036   0.4082   0.4111   0.4151
  0.4197   0.4257   0.4324   0.4326   0.4477   0.4627   0.4668   0.4800
  0.4906   0.4914   0.4940   0.5004   0.5049   0.5137   0.5190   0.5283
  0.5330   0.5459   0.5535   0.5555   0.5630   0.5704   0.5782   0.5867
  0.5873   0.6187   0.6302   0.6524   0.6603   0.6772   0.6914   0.6981
  0.7063   0.7145   0.7347   0.7451   0.7648   0.7825   0.7866   0.8025
  0.8164   0.8181   0.8199   0.8387   0.8491   0.8620   0.8871   0.9063
  0.9342   0.9347   0.9428   0.9470   0.9960   0.9990   1.0233   1.0417
  1.0859   1.0988   1.1027   1.1484   1.1851   1.1917   1.2090   1.2215
  1.2339   1.2616   1.3169   1.3460   1.3732   1.3930   1.4166   1.4367
  1.4544   1.4610   1.4776   1.5115   1.5377   1.5999   1.6108   1.7175
  1.7267   1.7399   1.7495   1.8067   1.8110   1.8363   1.8425   1.8931
  1.9776   2.0024   2.0155   2.0278   2.0514   2.0555   2.0898   2.1090
  2.1318   2.1786   2.1948   2.2112   2.2457   2.2582   2.2662   2.2837
  2.3180   2.3390   2.3710   2.4332   2.4590   2.5610   2.5652   2.6949
  2.7161   2.8151   2.8249   2.8304   2.9625   2.9828   3.0344   3.0611
  3.0780   3.1581   3.1835   3.3814   3.4166   3.6336   3.7493   3.7514
  3.8177   3.8769   3.9509   3.9594   3.9803   3.9896   3.9929   3.9998
  4.0132   4.0397   4.0409   4.0642   4.0682   4.0687   4.0807   4.1193
  4.1487   4.1950   4.2390   4.2814   4.2888   4.3544   4.4005   4.4468
  4.5158   4.8065   4.8320   6.0079   6.1070   6.1500   6.3011   6.4298
  6.6561   6.7168   6.7783   6.8249   7.5300   7.5447   7.5750   7.6353
  7.6538   7.6666   7.6929   7.7576   7.8032   9.7708  23.2183  23.7638
 23.7705  23.9211  23.9329  24.0172  25.8176  26.1592  26.6450  27.9054
 28.3452  28.4151  28.4225  28.5224  28.5469  28.5519  28.6182  28.7288
 47.9317  48.0279  48.0656  66.7679 127.8847 127.9444 127.9687 151.6939
215.7641 289.7251 289.7407 289.7724 289.8323 289.8525 289.8655 289.9140
289.9780 290.02461020.73131020.85241020.89831901.8585
 --------------------------------------------------------------

          Ground-State Mulliken Net Atomic Charges

     Atom                 Charge (a.u.)
  ----------------------------------------
      1 C                    -1.198633
      2 C                     0.574166
      3 C                     0.218038
      4 C                    -0.215930
      5 C                     0.234681
      6 C                     0.460496
      7 F                    -0.082142
      8 Cl                    0.454724
      9 Br                   -0.146871
     10 Br                   -0.205288
     11 Br                   -0.193371
     12 I                     0.100131
  ----------------------------------------
  Sum of atomic charges =     0.000000

 -----------------------------------------------------------------
                    Cartesian Multipole Moments
 -----------------------------------------------------------------
    Charge (ESU x 10^10)
                -0.0000
    Dipole Moment (Debye)
         X       0.7162      Y       0.0000      Z      -0.1192
       Tot       0.7260
    Quadrupole Moments (Debye-Ang)
        XX    -132.7346     XY       0.0000     YY    -135.3915
        XZ      -1.0698     YZ       0.0000     ZZ    -127.9997
    Octopole Moments (Debye-Ang^2)
       XXX    -628.1555    XXY       0.0000    XYY    -221.6029
       YYY       0.0000    XXZ     -62.4009    XYZ       0.0000
       YYZ     -67.8447    XZZ    -205.9347    YZZ       0.0000
       ZZZ    -204.8609
    Hexadecapole Moments (Debye-Ang^3)
      XXXX   -4619.7233   XXXY       0.0000   XXYY    -856.1141
      XYYY       0.0000   YYYY    -164.7955   XXXZ    -277.5725
      XXYZ       0.0000   XYYZ     -95.2866   YYYZ       0.0000
      XXZZ   -1517.6147   XYZZ       0.0000   YYZZ    -817.7278
      XZZZ    -272.7792   YZZZ       0.0000   ZZZZ   -4310.0508
 -----------------------------------------------------------------
 Calculating analytic gradient of the SCF energy
 Gradient of SCF Energy
            1           2           3           4           5           6
    1  -0.0001356  -0.0000359   0.0002224  -0.0001715  -0.0000417   0.0001992
    2  -0.0000000   0.0000000  -0.0000000   0.0000000   0.0000000  -0.0000000
    3  -0.0000725  -0.0000415  -0.0000195   0.0001514  -0.0001774   0.0002187
            7           8           9          10          11          12
    1  -0.0000544   0.0000246   0.0001988  -0.0000981  -0.0000060  -0.0001019
    2  -0.0000000   0.0000000   0.0000000   0.0000000  -0.0000000   0.0000000
    3   0.0000110   0.0000162  -0.0000517  -0.0000133  -0.0000274   0.0000061
 Max gradient component =       2.224E-04
 RMS gradient           =       9.380E-05
 Gradient time:  CPU 87.66 s  wall 14.72 s
 Geometry Optimization Parameters
   NAtoms,    NIC,     NZ,  NCons,   NDum,   NFix, NCnnct, MaxDiis
       12      78      12       0       0       0       0       0

 Cartesian Hessian Update
 Hessian updated using BFGS update


** GEOMETRY OPTIMIZATION IN DELOCALIZED INTERNAL COORDINATES **
   Searching for a Minimum

   Optimization Cycle:   5

                       Coordinates (Angstroms)
     ATOM                X               Y               Z
      1  C         0.0342861176    0.0000000000    0.0118234663
      2  C         0.0085623686    0.0000000000    1.4038418590
      3  C         1.2187734493    0.0000000000    2.1081556727
      4  C         2.4352583517    0.0000000000    1.4057729736
      5  C         2.4378187250    0.0000000000   -0.0002765692
      6  C         1.2251256545    0.0000000000   -0.7057764718
      7  F        -1.1309037470    0.0000000000   -0.6431279620
      8  Cl       -1.5369168592    0.0000000000    2.1911737686
      9  Br        1.1775115309    0.0000000000    4.0051660106
     10  Br        4.0759862874    0.0000000000    2.3656416007
     11  Br        4.0820639498    0.0000000000   -0.9514799059
     12  I         1.0922158115    0.0000000000   -2.8194644426
   Point Group: c1    Number of degrees of freedom:    30


   Energy is -15430.698953717

 Hessian updated using BFGS update

 17 Hessian modes will be used to form the next step
  Hessian Eigenvalues:
     0.120911    0.196881    0.200986    0.201196    0.230325    0.243303
     0.248186    0.321758    0.332761    0.372405    0.415493    0.431132
     0.461124    0.462543    0.508694    0.560348    0.574457

 Minimum search - taking simple RFO step
 Searching for Lamda that Minimizes Along All modes
 Value Taken    Lamda =  -0.00000123
 Step Taken.  Stepsize is  0.002019

                             Maximum     Tolerance    Cnvgd?
         Gradient           0.000409      0.000300      NO
         Displacement       0.001344      0.001200      NO
         Energy change     -0.000008      0.000001      NO


 New Cartesian Coordinates Obtained by Inverse Iteration

 Displacement from previous Coordinates is:  0.004556
 ----------------------------------------------------------------
             Standard Nuclear Orientation (Angstroms)
    I     Atom           X                Y                Z
 ----------------------------------------------------------------
    1      C       0.0345008084     0.0000000000     0.0120133325
    2      C       0.0087595507     0.0000000000     1.4039701492
    3      C       1.2187835194     0.0000000000     2.1083692973
    4      C       2.4356053934     0.0000000000     1.4058532822
    5      C       2.4378109977     0.0000000000    -0.0002750624
    6      C       1.2250107936     0.0000000000    -0.7059701381
    7      F      -1.1307687216     0.0000000000    -0.6426829367
    8      Cl     -1.5367846154     0.0000000000     2.1912399552
    9      Br      1.1756552389     0.0000000000     4.0055043609
   10      Br      4.0769874105     0.0000000000     2.3652084128
   11      Br      4.0818306810     0.0000000000    -0.9520180923
   12      I       1.0923905836     0.0000000000    -2.8197625606
 ----------------------------------------------------------------
 Nuclear Repulsion Energy =        2841.00099835 hartrees
 There are      110 alpha and      110 beta electrons
 Applying Cartesian multipole field
    Component          Value
    ---------          -----
     (2,0,0)        1.00000E-11
     (0,2,0)        2.00000E-11
     (0,0,2)       -3.00000E-11
 Nucleus-field energy     =    -0.0000000939 hartrees
 Requested basis set is 6-311++G(d,p)
 There are 136 shells and 390 basis functions
 A cutoff of  1.0D-11 yielded   5925 shell pairs
 There are     54466 function pairs (     60204 Cartesian)
 Smallest overlap matrix eigenvalue = 4.27E-07

 Q-Chem warning in module stvman/mkSTV.C, line 318:

 Overlap eigenvalue is smaller than square root of threshold
 Use THRESH >= 12 to get rid of this warning

 Linear dependence detected in AO basis
 Tighter screening thresholds may be required for diffuse basis sets
 Use S2THRESH > 14 and THRESH = 14 in case of SCF convergence issues
 Number of orthogonalized atomic orbitals = 388
 Maximum deviation from orthogonality = 2.042E-10
 Guess MOs from SCF MO coefficient file

 -----------------------------------------------------------------------
  General SCF calculation program by
  Eric Jon Sundstrom, Paul Horn, Yuezhi Mao, Dmitri Zuev, Alec White,
  David Stuck, Shaama M.S., Shane Yost, Joonho Lee, David Small,
  Daniel Levine, Susi Lehtola, Hugh Burton, Evgeny Epifanovsky,
  Bang C. Huynh
 -----------------------------------------------------------------------
 Exchange:     0.2000 Hartree-Fock + 0.0800 Slater + 0.7200 B88
 Correlation:  0.1900 VWN1RPA + 0.8100 LYP
 Using SG-1 standard quadrature grid
 using 6 threads for integral computing
 -------------------------------------------------------
 OpenMP Integral computing Module                
 Release: version 2.0, May 2017, Q-Chem Inc. Pleasanton 
 -------------------------------------------------------
 A restricted SCF calculation will be
 performed using DIIS
 SCF converges when DIIS error is below 1.0e-08
 ---------------------------------------
  Cycle       Energy         DIIS error
 ---------------------------------------
    1  -15430.6989532691      8.92e-06  
    2  -15430.6989540557      2.36e-06  
    3  -15430.6989538546      4.01e-06  
    4  -15430.6989541458      6.24e-07  
    5  -15430.6989541517      1.99e-07  
    6  -15430.6989541529      4.69e-08  
    7  -15430.6989541518      1.85e-08  
    8  -15430.6989541513      8.41e-09  Convergence criterion met
 ---------------------------------------
 SCF time:   CPU 149.66s  wall 27.00s 
 SCF   energy in the final basis set =   -15430.6989541513
 Total energy in the final basis set =   -15430.6989541513

 --------------------------------------------------------------

                    Orbital Energies (a.u.)
 --------------------------------------------------------------

 Alpha MOs
 -- Occupied --
********-482.8598-482.8589-482.8573-176.3242-165.7281-165.7258-165.7256
******** -62.5126 -62.5118 -62.5101 -56.3334 -56.3325 -56.3309 -56.3292
-56.3288 -56.3284 -56.3280 -56.3267 -56.3263 -35.8206 -31.3142 -31.3077
-31.3073 -24.7306 -22.9646 -22.9631 -22.9628 -22.9583 -22.9583 -10.3149
-10.2859 -10.2853 -10.2847 -10.2826 -10.2702  -9.5010  -8.7215  -8.7206
 -8.7190  -7.2661  -7.2558  -7.2549  -6.5538  -6.5529  -6.5513  -6.5399
 -6.5391  -6.5388  -6.5381  -6.5374  -6.5364  -6.3699  -4.7831  -4.7674
 -4.7665  -2.6646  -2.6636  -2.6620  -2.6608  -2.6600  -2.6600  -2.6592
 -2.6584  -2.6576  -2.6489  -2.6488  -2.6482  -2.6481  -2.6464  -2.6463
 -2.0488  -2.0440  -2.0433  -2.0298  -2.0297  -1.2759  -0.9533  -0.9040
 -0.8630  -0.8404  -0.8164  -0.7714  -0.7533  -0.6895  -0.6489  -0.6294
 -0.5745  -0.5688  -0.5188  -0.5041  -0.4709  -0.4574  -0.4493  -0.4387
 -0.4207  -0.3983  -0.3934  -0.3666  -0.3534  -0.3433  -0.3378  -0.3236
 -0.3234  -0.3022  -0.2963  -0.2738  -0.2707  -0.2648
 -- Virtual --
 -0.0969  -0.0722  -0.0616  -0.0536  -0.0245  -0.0118  -0.0060   0.0099
  0.0218   0.0290   0.0395   0.0442   0.0503   0.0569   0.0581   0.0652
  0.0680   0.0685   0.0756   0.0809   0.0827   0.0890   0.0954   0.1007
  0.1036   0.1099   0.1139   0.1236   0.1336   0.1355   0.1462   0.1499
  0.1574   0.1617   0.1653   0.1685   0.1849   0.1893   0.1951   0.2060
  0.2090   0.2144   0.2166   0.2184   0.2346   0.2408   0.2506   0.2537
  0.2579   0.2631   0.2720   0.2774   0.2952   0.3176   0.3325   0.3486
  0.3676   0.3706   0.3868   0.3917   0.4036   0.4082   0.4110   0.4151
  0.4198   0.4256   0.4324   0.4326   0.4477   0.4626   0.4668   0.4800
  0.4906   0.4915   0.4939   0.5006   0.5049   0.5136   0.5190   0.5282
  0.5329   0.5460   0.5534   0.5555   0.5630   0.5703   0.5782   0.5867
  0.5873   0.6188   0.6302   0.6524   0.6602   0.6772   0.6914   0.6981
  0.7063   0.7144   0.7346   0.7451   0.7647   0.7825   0.7866   0.8024
  0.8164   0.8181   0.8199   0.8387   0.8491   0.8619   0.8871   0.9063
  0.9342   0.9347   0.9428   0.9469   0.9960   0.9989   1.0232   1.0417
  1.0859   1.0988   1.1027   1.1484   1.1850   1.1917   1.2088   1.2214
  1.2339   1.2616   1.3167   1.3460   1.3734   1.3929   1.4166   1.4366
  1.4544   1.4611   1.4775   1.5114   1.5376   1.6000   1.6108   1.7175
  1.7267   1.7398   1.7495   1.8067   1.8109   1.8363   1.8425   1.8931
  1.9776   2.0024   2.0154   2.0277   2.0513   2.0555   2.0899   2.1090
  2.1315   2.1786   2.1947   2.2111   2.2456   2.2582   2.2662   2.2835
  2.3180   2.3389   2.3709   2.4332   2.4590   2.5609   2.5652   2.6949
  2.7161   2.8150   2.8249   2.8303   2.9624   2.9828   3.0343   3.0609
  3.0779   3.1581   3.1835   3.3813   3.4164   3.6334   3.7492   3.7514
  3.8177   3.8769   3.9509   3.9595   3.9804   3.9895   3.9929   3.9997
  4.0131   4.0397   4.0410   4.0642   4.0679   4.0687   4.0809   4.1192
  4.1488   4.1950   4.2389   4.2814   4.2887   4.3543   4.4004   4.4469
  4.5158   4.8063   4.8320   6.0079   6.1070   6.1500   6.3011   6.4298
  6.6561   6.7169   6.7783   6.8247   7.5300   7.5447   7.5750   7.6352
  7.6536   7.6665   7.6929   7.7576   7.8030   9.7708  23.2183  23.7636
 23.7703  23.9211  23.9324  24.0171  25.8176  26.1594  26.6450  27.9053
 28.3452  28.4151  28.4225  28.5223  28.5469  28.5519  28.6182  28.7288
 47.9317  48.0279  48.0655  66.7679 127.8847 127.9443 127.9686 151.6938
215.7641 289.7251 289.7407 289.7724 289.8322 289.8524 289.8653 289.9141
289.9779 290.02441020.73141020.85241020.89811901.8585
 --------------------------------------------------------------

          Ground-State Mulliken Net Atomic Charges

     Atom                 Charge (a.u.)
  ----------------------------------------
      1 C                    -1.198517
      2 C                     0.573336
      3 C                     0.218302
      4 C                    -0.215842
      5 C                     0.234922
      6 C                     0.460342
      7 F                    -0.082110
      8 Cl                    0.454743
      9 Br                   -0.146878
     10 Br                   -0.205067
     11 Br                   -0.193460
     12 I                     0.100229
  ----------------------------------------
  Sum of atomic charges =     0.000000

 -----------------------------------------------------------------
                    Cartesian Multipole Moments
 -----------------------------------------------------------------
    Charge (ESU x 10^10)
                -0.0000
    Dipole Moment (Debye)
         X       0.7150      Y      -0.0000      Z      -0.1210
       Tot       0.7252
    Quadrupole Moments (Debye-Ang)
        XX    -132.7381     XY      -0.0000     YY    -135.3933
        XZ      -1.0826     YZ       0.0000     ZZ    -127.9969
    Octopole Moments (Debye-Ang^2)
       XXX    -628.1273    XXY      -0.0000    XYY    -221.5998
       YYY      -0.0000    XXZ     -62.4109    XYZ      -0.0000
       YYZ     -67.8343    XZZ    -205.9753    YZZ      -0.0000
       ZZZ    -204.8607
    Hexadecapole Moments (Debye-Ang^3)
      XXXX   -4619.9146   XXXY      -0.0000   XXYY    -856.1795
      XYYY      -0.0000   YYYY    -164.7994   XXXZ    -277.0547
      XXYZ      -0.0000   XYYZ     -95.1272   YYYZ       0.0000
      XXZZ   -1517.8664   XYZZ      -0.0000   YYZZ    -817.8247
      XZZZ    -272.7137   YZZZ       0.0000   ZZZZ   -4310.5244
 -----------------------------------------------------------------
 Calculating analytic gradient of the SCF energy
 Gradient of SCF Energy
            1           2           3           4           5           6
    1  -0.0000653  -0.0000207   0.0000252  -0.0000200  -0.0000202   0.0000358
    2   0.0000000  -0.0000000  -0.0000000   0.0000000   0.0000000  -0.0000000
    3   0.0000407  -0.0000560   0.0000008   0.0000775  -0.0001499   0.0000812
            7           8           9          10          11          12
    1   0.0000149   0.0000388  -0.0000069   0.0000977  -0.0000106  -0.0000686
    2   0.0000000   0.0000000  -0.0000000   0.0000000   0.0000000   0.0000000
    3   0.0000654   0.0000512   0.0000267  -0.0000210  -0.0000677  -0.0000489
 Max gradient component =       1.499E-04
 RMS gradient           =       4.669E-05
 Gradient time:  CPU 87.73 s  wall 14.73 s
 Geometry Optimization Parameters
   NAtoms,    NIC,     NZ,  NCons,   NDum,   NFix, NCnnct, MaxDiis
       12      78      12       0       0       0       0       0

 Cartesian Hessian Update
 Hessian updated using BFGS update


** GEOMETRY OPTIMIZATION IN DELOCALIZED INTERNAL COORDINATES **
   Searching for a Minimum

   Optimization Cycle:   6

                       Coordinates (Angstroms)
     ATOM                X               Y               Z
      1  C         0.0345008084    0.0000000000    0.0120133325
      2  C         0.0087595507    0.0000000000    1.4039701492
      3  C         1.2187835194    0.0000000000    2.1083692973
      4  C         2.4356053934    0.0000000000    1.4058532822
      5  C         2.4378109977    0.0000000000   -0.0002750624
      6  C         1.2250107936    0.0000000000   -0.7059701381
      7  F        -1.1307687216    0.0000000000   -0.6426829367
      8  Cl       -1.5367846154    0.0000000000    2.1912399552
      9  Br        1.1756552389    0.0000000000    4.0055043609
     10  Br        4.0769874105    0.0000000000    2.3652084128
     11  Br        4.0818306810    0.0000000000   -0.9520180923
     12  I         1.0923905836    0.0000000000   -2.8197625606
   Point Group: c1    Number of degrees of freedom:    30


   Energy is -15430.698954151

 Hessian updated using BFGS update

 18 Hessian modes will be used to form the next step
  Hessian Eigenvalues:
     0.121961    0.200595    0.201102    0.206392    0.219187    0.239807
     0.249275    0.256016    0.331298    0.337368    0.394641    0.430933
     0.447827    0.458182    0.479588    0.528563    0.541003    0.579482

 Minimum search - taking simple RFO step
 Searching for Lamda that Minimizes Along All modes
 Value Taken    Lamda =   0.00000000
 Step Taken.  Stepsize is  0.000758

                             Maximum     Tolerance    Cnvgd?
         Gradient           0.000192      0.000300     YES
         Displacement       0.000386      0.001200     YES
         Energy change     -0.000000      0.000001     YES


                       Distance Matrix (Angstroms)
             C (  1)   C (  2)   C (  3)   C (  4)   C (  5)   C (  6)
   C (  2)  1.392195
   C (  3)  2.407745  1.400120
   C (  4)  2.776345  2.426847  1.405057
   C (  5)  2.403342  2.805743  2.435654  1.406130
   C (  6)  1.390257  2.435388  2.814346  2.434202  1.403171
   F (  7)  1.336593  2.342502  3.617829  4.112849  3.625941  2.356629
   Cl(  8)  2.686627  1.734503  2.756814  4.049286  4.538739  4.002667
   Br(  9)  4.153336  2.851250  1.897625  2.888886  4.199917  4.711733
   Br( 10)  4.677523  4.180246  2.869721  1.901183  2.877918  4.191170
   Br( 11)  4.160557  4.705379  4.190825  2.875694  1.899636  2.867396
   I ( 12)  3.022927  4.360525  4.929752  4.433966  3.124046  2.117949
             F (  7)   Cl(  8)   Br(  9)   Br( 10)   Br( 11)
   Cl(  8)  2.862860
   Br(  9)  5.188953  3.263263
   Br( 10)  6.013995  5.616467  3.332912
   Br( 11)  5.221770  6.438083  5.746554  3.317230
   I ( 12)  3.111609  5.658861  6.825775  5.982620  3.524943

 Final energy is   -15430.698954151332     


 ******************************
 **  OPTIMIZATION CONVERGED  **
 ******************************

                       Coordinates (Angstroms)
     ATOM                X               Y               Z
      1  C         0.0345008084    0.0000000000    0.0120133325
      2  C         0.0087595507    0.0000000000    1.4039701492
      3  C         1.2187835194    0.0000000000    2.1083692973
      4  C         2.4356053934    0.0000000000    1.4058532822
      5  C         2.4378109977    0.0000000000   -0.0002750624
      6  C         1.2250107936    0.0000000000   -0.7059701381
      7  F        -1.1307687216    0.0000000000   -0.6426829367
      8  Cl       -1.5367846154    0.0000000000    2.1912399552
      9  Br        1.1756552389    0.0000000000    4.0055043609
     10  Br        4.0769874105    0.0000000000    2.3652084128
     11  Br        4.0818306810    0.0000000000   -0.9520180923
     12  I         1.0923905836    0.0000000000   -2.8197625606

Z-matrix Print:
$molecule
0 1
I 
C  1 2.117949
C  2 1.390257 1 117.503661
F  3 1.336593 2 119.577218 1 -0.000000 0
C  3 1.392195 2 122.153158 1 -180.000000 0
C  5 1.400120 3 119.145806 2 -0.000000 0
C  2 1.403171 1 123.784003 3 -180.000000 0
C  6 1.405057 5 119.795332 3 -0.000000 0
Cl 5 1.734503 3 118.052841 2 -180.000000 0
Br 6 1.897625 5 118.902946 3 -180.000000 0
Br 7 1.899636 2 119.738979 1 -0.000000 0
Br 8 1.901183 6 119.695144 5 -180.000000 0
$end


 --------------------------------------------------------------

                    Orbital Energies (a.u.)
 --------------------------------------------------------------

 Alpha MOs
 -- Occupied --
********-482.8598-482.8589-482.8573-176.3242-165.7281-165.7258-165.7256
******** -62.5126 -62.5118 -62.5101 -56.3334 -56.3325 -56.3309 -56.3292
-56.3288 -56.3284 -56.3280 -56.3267 -56.3263 -35.8206 -31.3142 -31.3077
-31.3073 -24.7306 -22.9646 -22.9631 -22.9628 -22.9583 -22.9583 -10.3149
-10.2859 -10.2853 -10.2847 -10.2826 -10.2702  -9.5010  -8.7215  -8.7206
 -8.7190  -7.2661  -7.2558  -7.2549  -6.5538  -6.5529  -6.5513  -6.5399
 -6.5391  -6.5388  -6.5381  -6.5374  -6.5364  -6.3699  -4.7831  -4.7674
 -4.7665  -2.6646  -2.6636  -2.6620  -2.6608  -2.6600  -2.6600  -2.6592
 -2.6584  -2.6576  -2.6489  -2.6488  -2.6482  -2.6481  -2.6464  -2.6463
 -2.0488  -2.0440  -2.0433  -2.0298  -2.0297  -1.2759  -0.9533  -0.9040
 -0.8630  -0.8404  -0.8164  -0.7714  -0.7533  -0.6895  -0.6489  -0.6294
 -0.5745  -0.5688  -0.5188  -0.5041  -0.4709  -0.4574  -0.4493  -0.4387
 -0.4207  -0.3983  -0.3934  -0.3666  -0.3534  -0.3433  -0.3378  -0.3236
 -0.3234  -0.3022  -0.2963  -0.2738  -0.2707  -0.2648
 -- Virtual --
 -0.0969  -0.0722  -0.0616  -0.0536  -0.0245  -0.0118  -0.0060   0.0099
  0.0218   0.0290   0.0395   0.0442   0.0503   0.0569   0.0581   0.0652
  0.0680   0.0685   0.0756   0.0809   0.0827   0.0890   0.0954   0.1007
  0.1036   0.1099   0.1139   0.1236   0.1336   0.1355   0.1462   0.1499
  0.1574   0.1617   0.1653   0.1685   0.1849   0.1893   0.1951   0.2060
  0.2090   0.2144   0.2166   0.2184   0.2346   0.2408   0.2506   0.2537
  0.2579   0.2631   0.2720   0.2774   0.2952   0.3176   0.3325   0.3486
  0.3676   0.3706   0.3868   0.3917   0.4036   0.4082   0.4110   0.4151
  0.4198   0.4256   0.4324   0.4326   0.4477   0.4626   0.4668   0.4800
  0.4906   0.4915   0.4939   0.5006   0.5049   0.5136   0.5190   0.5282
  0.5329   0.5460   0.5534   0.5555   0.5630   0.5703   0.5782   0.5867
  0.5873   0.6188   0.6302   0.6524   0.6602   0.6772   0.6914   0.6981
  0.7063   0.7144   0.7346   0.7451   0.7647   0.7825   0.7866   0.8024
  0.8164   0.8181   0.8199   0.8387   0.8491   0.8619   0.8871   0.9063
  0.9342   0.9347   0.9428   0.9469   0.9960   0.9989   1.0232   1.0417
  1.0859   1.0988   1.1027   1.1484   1.1850   1.1917   1.2088   1.2214
  1.2339   1.2616   1.3167   1.3460   1.3734   1.3929   1.4166   1.4366
  1.4544   1.4611   1.4775   1.5114   1.5376   1.6000   1.6108   1.7175
  1.7267   1.7398   1.7495   1.8067   1.8109   1.8363   1.8425   1.8931
  1.9776   2.0024   2.0154   2.0277   2.0513   2.0555   2.0899   2.1090
  2.1315   2.1786   2.1947   2.2111   2.2456   2.2582   2.2662   2.2835
  2.3180   2.3389   2.3709   2.4332   2.4590   2.5609   2.5652   2.6949
  2.7161   2.8150   2.8249   2.8303   2.9624   2.9828   3.0343   3.0609
  3.0779   3.1581   3.1835   3.3813   3.4164   3.6334   3.7492   3.7514
  3.8177   3.8769   3.9509   3.9595   3.9804   3.9895   3.9929   3.9997
  4.0131   4.0397   4.0410   4.0642   4.0679   4.0687   4.0809   4.1192
  4.1488   4.1950   4.2389   4.2814   4.2887   4.3543   4.4004   4.4469
  4.5158   4.8063   4.8320   6.0079   6.1070   6.1500   6.3011   6.4298
  6.6561   6.7169   6.7783   6.8247   7.5300   7.5447   7.5750   7.6352
  7.6536   7.6665   7.6929   7.7576   7.8030   9.7708  23.2183  23.7636
 23.7703  23.9211  23.9324  24.0171  25.8176  26.1594  26.6450  27.9053
 28.3452  28.4151  28.4225  28.5223  28.5469  28.5519  28.6182  28.7288
 47.9317  48.0279  48.0655  66.7679 127.8847 127.9443 127.9686 151.6938
215.7641 289.7251 289.7407 289.7724 289.8322 289.8524 289.8653 289.9141
289.9779 290.02441020.73141020.85241020.89811901.8585
 --------------------------------------------------------------

          Ground-State Mulliken Net Atomic Charges

     Atom                 Charge (a.u.)
  ----------------------------------------
      1 C                    -1.198517
      2 C                     0.573336
      3 C                     0.218302
      4 C                    -0.215842
      5 C                     0.234922
      6 C                     0.460342
      7 F                    -0.082110
      8 Cl                    0.454743
      9 Br                   -0.146878
     10 Br                   -0.205067
     11 Br                   -0.193460
     12 I                     0.100229
  ----------------------------------------
  Sum of atomic charges =     0.000000

 -----------------------------------------------------------------
                    Cartesian Multipole Moments
 -----------------------------------------------------------------
    Charge (ESU x 10^10)
                -0.0000
    Dipole Moment (Debye)
         X       0.7150      Y      -0.0000      Z      -0.1210
       Tot       0.7252
    Quadrupole Moments (Debye-Ang)
        XX    -132.7381     XY      -0.0000     YY    -135.3933
        XZ      -1.0826     YZ       0.0000     ZZ    -127.9969
    Octopole Moments (Debye-Ang^2)
       XXX    -628.1273    XXY      -0.0000    XYY    -221.5998
       YYY      -0.0000    XXZ     -62.4109    XYZ      -0.0000
       YYZ     -67.8343    XZZ    -205.9753    YZZ      -0.0000
       ZZZ    -204.8607
    Hexadecapole Moments (Debye-Ang^3)
      XXXX   -4619.9146   XXXY      -0.0000   XXYY    -856.1795
      XYYY      -0.0000   YYYY    -164.7994   XXXZ    -277.0547
      XXYZ      -0.0000   XYYZ     -95.1272   YYYZ       0.0000
      XXZZ   -1517.8664   XYZZ      -0.0000   YYZZ    -817.8247
      XZZZ    -272.7137   YZZZ       0.0000   ZZZZ   -4310.5244
 -----------------------------------------------------------------
Archival summary:
1\1\february\OPT\ProcedureUnspecified\BasisUnspecified\1r3l116\taweetha\MonDec213:39:572019MonDec213:39:572019\0\\#,OPT,ProcedureUnspecified,BasisUnspecified,\\0,1\I\C,1,2.11795\C,2,1.39026,1,117.504\F,3,1.33659,2,119.577,1,-0,0\C,3,1.39219,2,122.153,1,-180,0\C,5,1.40012,3,119.146,2,-0,0\C,2,1.40317,1,123.784,3,-180,0\C,6,1.40506,5,119.795,3,-0,0\Cl,5,1.7345,3,118.053,2,-180,0\Br,6,1.89763,5,118.903,3,-180,0\Br,7,1.89964,2,119.739,1,-0,0\Br,8,1.90118,6,119.695,5,-180,0\\\@

 Total job time:  312.08s(wall), 1748.71s(cpu) 
 Mon Dec  2 13:39:57 2019

        *************************************************************
        *                                                           *
        *  Thank you very much for using Q-Chem.  Have a nice day.  *
        *                                                           *
        *************************************************************


 
User input: 2 of 2 
 
                  Welcome to Q-Chem
     A Quantum Leap Into The Future Of Chemistry


 Q-Chem 5.2 (devel), Q-Chem, Inc., Pleasanton, CA (2019)

 Yihan Shao,  Zhengting Gan,  E. Epifanovsky,  A. T. B. Gilbert,  M. Wormit,  
 J. Kussmann,  A. W. Lange,  A. Behn,  Jia Deng,  Xintian Feng,  D. Ghosh,  
 M. Goldey,  P. R. Horn,  L. D. Jacobson,  I. Kaliman,  T. Kus,  A. Landau,  
 Jie Liu,  E. I. Proynov,  R. M. Richard,  R. P. Steele,  E. J. Sundstrom,  
 H. L. Woodcock III,  P. M. Zimmerman,  D. Zuev,  B. Albrecht,  E. Alguire,  
 S. A. Baeppler,  D. Barton,  Z. Benda,  Y. A. Bernard,  E. J. Berquist,  
 K. B. Bravaya,  H. Burton,  D. Casanova,  Chun-Min Chang,  Yunqing Chen,  
 A. Chien,  K. D. Closser,  M. P. Coons,  S. Coriani,  S. Dasgupta,  
 A. L. Dempwolff,  M. Diedenhofen,  Hainam Do,  R. G. Edgar,  Po-Tung Fang,  
 S. Faraji,  S. Fatehi,  Qingguo Feng,  K. D. Fenk,  J. Fosso-Tande,  
 J. Gayvert,  Qinghui Ge,  A. Ghysels,  G. Gidofalvi,  J. Gomes,  
 J. Gonthier,  A. Gunina,  D. Hait,  M. W. D. Hanson-Heine,  
 P. H. P. Harbach,  A. W. Hauser,  M. F. Herbst,  J. E. Herr,  
 E. G. Hohenstein,  Z. C. Holden,  Kerwin Hui,  B. C. Huynh,  T.-C. Jagau,  
 Hyunjun Ji,  B. Kaduk,  K. Khistyaev,  Jaehoon Kim,  P. Klunzinger,  K. Koh,  
 D. Kosenkov,  L. Koulias,  T. Kowalczyk,  C. M. Krauter,  A. Kunitsa,  
 Ka Un Lao,  A. Laurent,  K. V. Lawler,  Joonho Lee,  D. Lefrancois,  
 S. Lehtola,  D. S. Levine,  Yi-Pei Li,  You-Sheng Lin,  Fenglai Liu,  
 E. Livshits,  A. Luenser,  P. Manohar,  E. Mansoor,  S. F. Manzer,  
 Shan-Ping Mao,  Yuezhi Mao,  N. Mardirossian,  A. V. Marenich,  
 T. Markovich,  L. A. Martinez-Martinez,  S. A. Maurer,  N. J. Mayhall,  
 S. C. McKenzie,  J.-M. Mewes,  P. Morgante,  A. F. Morrison,  
 J. W. Mullinax,  K. Nanda,  T. S. Nguyen-Beck,  R. Olivares-Amaya,  
 J. A. Parkhill,  Zheng Pei,  T. M. Perrine,  F. Plasser,  P. Pokhilko,  
 S. Prager,  A. Prociuk,  E. Ramos,  D. R. Rehn,  F. Rob,  M. Scheurer,  
 M. Schneider,  N. Sergueev,  S. M. Sharada,  S. Sharma,  D. W. Small,  
 T. Stauch,  T. Stein,  Yu-Chuan Su,  A. J. W. Thom,  A. Tkatchenko,  
 T. Tsuchimochi,  N. M. Tubman,  L. Vogt,  M. L. Vidal,  O. Vydrov,  
 M. A. Watson,  J. Wenzel,  M. de Wergifosse,  T. A. Wesolowski,  A. White,  
 J. Witte,  A. Yamada,  Jun Yang,  K. Yao,  S. Yeganeh,  S. R. Yost,  
 Zhi-Qiang You,  A. Zech,  Igor Ying Zhang,  Xing Zhang,  Yan Zhao,  
 Ying Zhu,  B. R. Brooks,  G. K. L. Chan,  C. J. Cramer,  M. S. Gordon,  
 W. J. Hehre,  A. Klamt,  M. W. Schmidt,  C. D. Sherrill,  D. G. Truhlar,  
 A. Aspuru-Guzik,  R. Baer,  A. T. Bell,  N. A. Besley,  Jeng-Da Chai,  
 A. E. DePrince, III,  R. A. DiStasio Jr.,  A. Dreuw,  B. D. Dunietz,  
 T. R. Furlani,  Chao-Ping Hsu,  Yousung Jung,  Jing Kong,  D. S. Lambrecht,  
 WanZhen Liang,  C. Ochsenfeld,  V. A. Rassolov,  L. V. Slipchenko,  
 J. E. Subotnik,  T. Van Voorhis,  J. M. Herbert,  A. I. Krylov,  
 P. M. W. Gill,  M. Head-Gordon

 Contributors to earlier versions of Q-Chem not listed above: 
 R. D. Adamson,  B. Austin,  J. Baker,  G. J. O. Beran,  K. Brandhorst,  
 S. T. Brown,  E. F. C. Byrd,  A. K. Chakraborty,  C.-L. Cheng,  
 Siu Hung Chien,  D. M. Chipman,  D. L. Crittenden,  H. Dachsel,  
 R. J. Doerksen,  A. D. Dutoi,  L. Fusti-Molnar,  W. A. Goddard III,  
 A. Golubeva-Zadorozhnaya,  S. R. Gwaltney,  G. Hawkins,  A. Heyden,  
 S. Hirata,  G. Kedziora,  F. J. Keil,  C. Kelley,  Jihan Kim,  R. A. King,  
 R. Z. Khaliullin,  P. P. Korambath,  W. Kurlancheek,  A. M. Lee,  M. S. Lee,  
 S. V. Levchenko,  Ching Yeh Lin,  D. Liotard,  R. C. Lochan,  I. Lotan,  
 P. E. Maslen,  N. Nair,  D. P. O'Neill,  D. Neuhauser,  E. Neuscamman,  
 C. M. Oana,  R. Olson,  B. Peters,  R. Peverati,  P. A. Pieniazek,  
 Y. M. Rhee,  J. Ritchie,  M. A. Rohrdanz,  E. Rosta,  N. J. Russ,  
 H. F. Schaefer III,  N. E. Schultz,  N. Shenvi,  A. C. Simmonett,  A. Sodt,  
 D. Stuck,  K. S. Thanthiriwatte,  V. Vanovschi,  Tao Wang,  A. Warshel,  
 C. F. Williams,  Q. Wu,  X. Xu,  W. Zhang

 Please cite Q-Chem as follows:
 Y. Shao et al., Mol. Phys. 113, 184-215 (2015)
 DOI: 10.1080/00268976.2014.952696

 Q-Chem 5.2.1 for Intel X86 EM64T Linux

 Parts of Q-Chem use Armadillo 8.300.2 (Tropical Shenanigans).
 http://arma.sourceforge.net/

 Q-Chem begins on Mon Dec  2 13:39:57 2019  

Host: 
0

     Scratch files written to /scratch/taweetham/qchem4413//
NAlpha2: 220
NElect   220
Mult     1
The previous job contains 0 fragments, simply inherited here

Checking the input file for inconsistencies... 	...done.

--------------------------------------------------------------
User input:
--------------------------------------------------------------

$MOLECULE
READ
$END

$REM
   JOB_TYPE 	FREQUENCY
   BASIS 	6-311++G**
   METHOD	B3LYP	
$END


--------------------------------------------------------------
 ----------------------------------------------------------------
             Standard Nuclear Orientation (Angstroms)
    I     Atom           X                Y                Z
 ----------------------------------------------------------------
    1      C       0.4589610570    -1.7417994416    -0.0000000000
    2      C      -0.9323482754    -1.7914455212    -0.0000000000
    3      C      -1.6574272011    -0.5936990053    -0.0000000000
    4      C      -0.9759152783     0.6350099610    -0.0000000000
    5      C       0.4299677461     0.6613672731     0.0000000000
    6      C       1.1563900935    -0.5391328094     0.0000000000
    7      F       1.1335757220    -2.8956518309    -0.0000000000
    8      Cl     -1.6929552647    -3.3502840391    -0.0000000000
    9      Br     -3.5535416110    -0.6694066182    -0.0000000000
   10      Br     -1.9633216947     2.2596716984    -0.0000000000
   11      Br      1.3533322541     2.3214918164     0.0000000000
   12      I       3.2721486030    -0.6354263958     0.0000000000
 ----------------------------------------------------------------
 Molecular Point Group                 Cs    NOp =  2
 Largest Abelian Subgroup              Cs    NOp =  2
 Nuclear Repulsion Energy =        2841.00099835 hartrees
 There are      110 alpha and      110 beta electrons
 Requested basis set is 6-311++G(d,p)
 There are 136 shells and 390 basis functions

 Total QAlloc Memory Limit   2000 MB
 Mega-Array Size       188 MB
 MEM_STATIC part       192 MB

                       Distance Matrix (Angstroms)
             C (  1)   C (  2)   C (  3)   C (  4)   C (  5)   C (  6)
   C (  2)  1.392195
   C (  3)  2.407745  1.400120
   C (  4)  2.776345  2.426847  1.405057
   C (  5)  2.403342  2.805743  2.435654  1.406130
   C (  6)  1.390257  2.435388  2.814346  2.434202  1.403171
   F (  7)  1.336593  2.342502  3.617829  4.112849  3.625941  2.356629
   Cl(  8)  2.686627  1.734503  2.756814  4.049286  4.538739  4.002667
   Br(  9)  4.153336  2.851250  1.897625  2.888886  4.199917  4.711733
   Br( 10)  4.677523  4.180246  2.869721  1.901183  2.877918  4.191170
   Br( 11)  4.160557  4.705379  4.190825  2.875694  1.899636  2.867396
   I ( 12)  3.022927  4.360525  4.929752  4.433966  3.124046  2.117949
             F (  7)   Cl(  8)   Br(  9)   Br( 10)   Br( 11)
   Cl(  8)  2.862860
   Br(  9)  5.188953  3.263263
   Br( 10)  6.013995  5.616467  3.332912
   Br( 11)  5.221770  6.438083  5.746554  3.317230
   I ( 12)  3.111609  5.658861  6.825775  5.982620  3.524943

 A cutoff of  1.0D-11 yielded   5925 shell pairs
 There are     54466 function pairs (     60204 Cartesian)
 Smallest overlap matrix eigenvalue = 4.27E-07

 Q-Chem warning in module stvman/mkSTV.C, line 318:

 Overlap eigenvalue is smaller than square root of threshold
 Use THRESH >= 12 to get rid of this warning

 Linear dependence detected in AO basis
 Tighter screening thresholds may be required for diffuse basis sets
 Use S2THRESH > 14 and THRESH = 14 in case of SCF convergence issues
 Number of orthogonalized atomic orbitals = 388
 Maximum deviation from orthogonality = 1.080E-10
 Guess from superposition of atomic densities
 Warning:  Energy on first SCF cycle will be non-variational
 SAD guess density has 220.000000 electrons

 -----------------------------------------------------------------------
  General SCF calculation program by
  Eric Jon Sundstrom, Paul Horn, Yuezhi Mao, Dmitri Zuev, Alec White,
  David Stuck, Shaama M.S., Shane Yost, Joonho Lee, David Small,
  Daniel Levine, Susi Lehtola, Hugh Burton, Evgeny Epifanovsky,
  Bang C. Huynh
 -----------------------------------------------------------------------
 Exchange:     0.2000 Hartree-Fock + 0.0800 Slater + 0.7200 B88
 Correlation:  0.1900 VWN1RPA + 0.8100 LYP
 Using SG-1 standard quadrature grid
 using 6 threads for integral computing
 -------------------------------------------------------
 OpenMP Integral computing Module                
 Release: version 2.0, May 2017, Q-Chem Inc. Pleasanton 
 -------------------------------------------------------
 A restricted SCF calculation will be
 performed using DIIS
 SCF converges when DIIS error is below 1.0e-08
 ---------------------------------------
  Cycle       Energy         DIIS error
 ---------------------------------------
    1  -15433.0635461067      2.95e-02  
    2  -15430.6545708840      2.10e-03  
    3  -15430.6174703872      2.47e-03  
    4  -15430.6846976061      8.22e-04  
    5  -15430.6981982296      2.20e-04  
    6  -15430.6988678656      8.31e-05  
    7  -15430.6989689239      2.52e-05  
    8  -15430.6989793488      1.04e-05  
    9  -15430.6989810783      2.04e-06  
   10  -15430.6989811221      8.86e-07  
   11  -15430.6989811337      4.09e-07  
   12  -15430.6989811373      8.04e-08  
   13  -15430.6989811380      3.31e-08  
   14  -15430.6989811384      6.46e-09  Convergence criterion met
 ---------------------------------------
 SCF time:   CPU 270.73s  wall 49.00s 
 SCF   energy in the final basis set =   -15430.6989811384
 Total energy in the final basis set =   -15430.6989811384

 --------------------------------------------------------------
             Orbital Energies (a.u.) and Symmetries
 --------------------------------------------------------------

 Alpha MOs, Restricted
 -- Occupied --                  
******* -482.86 -482.86 -482.86 -176.32 -165.73 -165.73 -165.73
  1 A'    2 A'    3 A'    4 A'    5 A'    6 A'    1 A"    7 A'                 
-101.59  -62.51  -62.51  -62.51  -56.33  -56.33  -56.33  -56.33
  8 A'    9 A'   10 A'   11 A'   12 A'   13 A'   14 A'    2 A"                 
-56.329 -56.328 -56.328 -56.327 -56.326 -35.821 -31.314 -31.308
 15 A'    3 A"   16 A'    4 A"   17 A'   18 A'   19 A'    5 A"                 
-31.307 -24.731 -22.965 -22.963 -22.963 -22.958 -22.958 -10.315
 20 A'   21 A'   22 A'    6 A"   23 A'   24 A'    7 A"   25 A'                 
-10.286 -10.285 -10.285 -10.283 -10.270  -9.501  -8.721  -8.721
 26 A'   27 A'   28 A'   29 A'   30 A'   31 A'   32 A'   33 A'                 
 -8.719  -7.266  -7.256  -7.255  -6.554  -6.553  -6.551  -6.540
 34 A'   35 A'    8 A"   36 A'   37 A'   38 A'   39 A'    9 A"                 
 -6.539  -6.539  -6.538  -6.537  -6.536  -6.370  -4.783  -4.767
 10 A"   40 A'   41 A'   11 A"   42 A'   43 A'   44 A'   12 A"                 
 -4.767  -2.665  -2.664  -2.662  -2.661  -2.660  -2.660  -2.659
 45 A'   46 A'   47 A'   48 A'   13 A"   14 A"   49 A'   50 A'                 
 -2.658  -2.658  -2.649  -2.649  -2.648  -2.648  -2.646  -2.646
 15 A"   51 A'   16 A"   52 A'   53 A'   17 A"   54 A'   18 A"                 
 -2.049  -2.044  -2.043  -2.030  -2.030  -1.276  -0.953  -0.904
 55 A'   19 A"   56 A'   20 A"   57 A'   58 A'   59 A'   60 A'                 
 -0.863  -0.840  -0.816  -0.771  -0.753  -0.690  -0.649  -0.629
 61 A'   62 A'   63 A'   64 A'   65 A'   66 A'   67 A'   68 A'                 
 -0.575  -0.569  -0.519  -0.504  -0.471  -0.457  -0.449  -0.439
 69 A'   70 A'   21 A"   71 A'   72 A'   73 A'   22 A"   74 A'                 
 -0.421  -0.398  -0.393  -0.367  -0.353  -0.343  -0.338  -0.324
 75 A'   23 A"   76 A'   24 A"   77 A'   78 A'   25 A"   26 A"                 
 -0.323  -0.302  -0.296  -0.274  -0.271  -0.265
 79 A'   27 A"   80 A'   81 A'   28 A"   29 A"                                 
 -- Virtual --                   
 -0.097  -0.072  -0.062  -0.054  -0.024  -0.012  -0.006   0.010
 82 A'   30 A"   31 A"   83 A'   84 A'   85 A'   86 A'   87 A'                 
  0.022   0.029   0.040   0.044   0.050   0.057   0.058   0.065
 88 A'   89 A'   32 A"   90 A'   91 A'   33 A"   92 A'   34 A"                 
  0.068   0.069   0.076   0.081   0.083   0.089   0.095   0.101
 93 A'   35 A"   94 A'   95 A'   96 A'   36 A"   97 A'   37 A"                 
  0.104   0.110   0.114   0.124   0.134   0.135   0.146   0.150
 98 A'   99 A'   38 A"  100 A'  101 A'   39 A"  102 A'   40 A"                 
  0.157   0.162   0.165   0.169   0.185   0.189   0.195   0.206
103 A'  104 A'   41 A"  105 A'  106 A'  107 A'  108 A'  109 A'                 
  0.209   0.214   0.217   0.218   0.235   0.241   0.251   0.254
110 A'  111 A'  112 A'   42 A"  113 A'  114 A'   43 A"  115 A'                 
  0.258   0.263   0.272   0.277   0.295   0.318   0.332   0.349
116 A'  117 A'  118 A'  119 A'  120 A'   44 A"  121 A'  122 A'                 
  0.368   0.371   0.387   0.392   0.404   0.408   0.411   0.415
123 A'  124 A'   45 A"  125 A'  126 A'   46 A"  127 A'   47 A"                 
  0.420   0.426   0.432   0.433   0.448   0.463   0.467   0.480
128 A'  129 A'   48 A"  130 A'   49 A"  131 A'   50 A"  132 A'                 
  0.491   0.491   0.494   0.501   0.505   0.514   0.519   0.528
133 A'   51 A"  134 A'  135 A'   52 A"  136 A'   53 A"  137 A'                 
  0.533   0.546   0.553   0.555   0.563   0.570   0.578   0.587
138 A'   54 A"  139 A'   55 A"   56 A"   57 A"  140 A'  141 A'                 
  0.587   0.619   0.630   0.652   0.660   0.677   0.691   0.698
 58 A"   59 A"  142 A'   60 A"  143 A'  144 A'  145 A'   61 A"                 
  0.706   0.714   0.735   0.745   0.765   0.782   0.787   0.802
146 A'  147 A'  148 A'  149 A'  150 A'   62 A"  151 A'  152 A'                 
  0.816   0.818   0.820   0.839   0.849   0.862   0.887   0.906
153 A'  154 A'  155 A'   63 A"  156 A'  157 A'  158 A'  159 A'                 
  0.934   0.935   0.943   0.947   0.996   0.999   1.023   1.042
160 A'   64 A"   65 A"  161 A'  162 A'  163 A'  164 A'  165 A'                 
  1.086   1.099   1.103   1.148   1.185   1.192   1.209   1.221
166 A'   66 A"  167 A'  168 A'  169 A'   67 A"   68 A"  170 A'                 
  1.234   1.262   1.317   1.346   1.373   1.393   1.417   1.437
 69 A"   70 A"  171 A'   71 A"  172 A'  173 A'   72 A"  174 A'                 
  1.454   1.461   1.478   1.511   1.538   1.600   1.611   1.717
175 A'  176 A'  177 A'  178 A'  179 A'  180 A'  181 A'   73 A"                 
  1.727   1.740   1.749   1.807   1.811   1.836   1.842   1.893
 74 A"  182 A'  183 A'  184 A'  185 A'   75 A"   76 A"   77 A"                 
  1.978   2.002   2.015   2.028   2.051   2.055   2.090   2.109
 78 A"   79 A"  186 A'  187 A'  188 A'   80 A"  189 A'  190 A'                 
  2.131   2.179   2.195   2.211   2.246   2.258   2.266   2.283
191 A'  192 A'  193 A'  194 A'   81 A"   82 A"  195 A'  196 A'                 
  2.318   2.339   2.371   2.433   2.459   2.561   2.565   2.695
197 A'  198 A'  199 A'  200 A'  201 A'  202 A'   83 A"   84 A"                 
  2.716   2.815   2.825   2.830   2.962   2.983   3.034   3.061
 85 A"   86 A"   87 A"  203 A'  204 A'  205 A'   88 A"  206 A'                 
  3.078   3.158   3.183   3.381   3.416   3.633   3.749   3.751
207 A'  208 A'  209 A'  210 A'  211 A'  212 A'  213 A'   89 A"                 
  3.818   3.877   3.951   3.959   3.980   3.989   3.993   4.000
214 A'  215 A'   90 A"   91 A"   92 A"   93 A"   94 A"  216 A'                 
  4.013   4.040   4.041   4.064   4.068   4.069   4.081   4.119
 95 A"   96 A"  217 A'   97 A"  218 A'  219 A'  220 A'   98 A"                 
  4.149   4.195   4.239   4.281   4.289   4.354   4.400   4.447
221 A'  222 A'  223 A'  224 A'  225 A'  226 A'  227 A'  228 A'                 
  4.516   4.806   4.832   6.008   6.107   6.150   6.301   6.430
229 A'  230 A'  231 A'   99 A"  232 A'  233 A'  100 A"  234 A'                 
  6.656   6.717   6.778   6.825   7.530   7.545   7.575   7.635
235 A'  236 A'  237 A'  238 A'  101 A"  102 A"  103 A"  239 A'                 
  7.654   7.666   7.693   7.758   7.803   9.771  23.218  23.764
240 A'  241 A'  242 A'  243 A'  244 A'  245 A'  246 A'  247 A'                 
 23.770  23.921  23.932  24.017  25.818  26.159  26.645  27.905
248 A'  249 A'  250 A'  251 A'  104 A"  252 A'  253 A'  254 A'                 
 28.345  28.415  28.422  28.522  28.547  28.552  28.618  28.729
105 A"  255 A'  256 A'  106 A"  257 A'  107 A"  258 A'  259 A'                 
 47.932  48.028  48.065  66.768 127.885 127.944 127.969 151.694
260 A'  261 A'  262 A'  263 A'  108 A"  264 A'  265 A'  266 A'                 
215.764 289.725 289.741 289.772 289.832 289.852 289.865 289.914
267 A'  109 A"  110 A"  111 A"  268 A'  269 A'  270 A'  271 A'                 
289.978 290.0241020.7311020.8521020.8981901.858
272 A'  273 A'  274 A'  275 A'  276 A'  277 A'                                 

 Beta MOs, Restricted
 -- Occupied --                  
******* -482.86 -482.86 -482.86 -176.32 -165.73 -165.73 -165.73
  1 A'    2 A'    3 A'    4 A'    5 A'    6 A'    1 A"    7 A'                 
-101.59  -62.51  -62.51  -62.51  -56.33  -56.33  -56.33  -56.33
  8 A'    9 A'   10 A'   11 A'   12 A'   13 A'   14 A'    2 A"                 
-56.329 -56.328 -56.328 -56.327 -56.326 -35.821 -31.314 -31.308
 15 A'    3 A"   16 A'    4 A"   17 A'   18 A'   19 A'    5 A"                 
-31.307 -24.731 -22.965 -22.963 -22.963 -22.958 -22.958 -10.315
 20 A'   21 A'   22 A'    6 A"   23 A'   24 A'    7 A"   25 A'                 
-10.286 -10.285 -10.285 -10.283 -10.270  -9.501  -8.721  -8.721
 26 A'   27 A'   28 A'   29 A'   30 A'   31 A'   32 A'   33 A'                 
 -8.719  -7.266  -7.256  -7.255  -6.554  -6.553  -6.551  -6.540
 34 A'   35 A'    8 A"   36 A'   37 A'   38 A'   39 A'    9 A"                 
 -6.539  -6.539  -6.538  -6.537  -6.536  -6.370  -4.783  -4.767
 10 A"   40 A'   41 A'   11 A"   42 A'   43 A'   44 A'   12 A"                 
 -4.767  -2.665  -2.664  -2.662  -2.661  -2.660  -2.660  -2.659
 45 A'   46 A'   47 A'   48 A'   13 A"   14 A"   49 A'   50 A'                 
 -2.658  -2.658  -2.649  -2.649  -2.648  -2.648  -2.646  -2.646
 15 A"   51 A'   16 A"   52 A'   53 A'   17 A"   54 A'   18 A"                 
 -2.049  -2.044  -2.043  -2.030  -2.030  -1.276  -0.953  -0.904
 55 A'   19 A"   56 A'   20 A"   57 A'   58 A'   59 A'   60 A'                 
 -0.863  -0.840  -0.816  -0.771  -0.753  -0.690  -0.649  -0.629
 61 A'   62 A'   63 A'   64 A'   65 A'   66 A'   67 A'   68 A'                 
 -0.575  -0.569  -0.519  -0.504  -0.471  -0.457  -0.449  -0.439
 69 A'   70 A'   21 A"   71 A'   72 A'   73 A'   22 A"   74 A'                 
 -0.421  -0.398  -0.393  -0.367  -0.353  -0.343  -0.338  -0.324
 75 A'   23 A"   76 A'   24 A"   77 A'   78 A'   25 A"   26 A"                 
 -0.323  -0.302  -0.296  -0.274  -0.271  -0.265
 79 A'   27 A"   80 A'   81 A'   28 A"   29 A"                                 
 -- Virtual --                   
 -0.097  -0.072  -0.062  -0.054  -0.024  -0.012  -0.006   0.010
 82 A'   30 A"   31 A"   83 A'   84 A'   85 A'   86 A'   87 A'                 
  0.022   0.029   0.040   0.044   0.050   0.057   0.058   0.065
 88 A'   89 A'   32 A"   90 A'   91 A'   33 A"   92 A'   34 A"                 
  0.068   0.069   0.076   0.081   0.083   0.089   0.095   0.101
 93 A'   35 A"   94 A'   95 A'   96 A'   36 A"   97 A'   37 A"                 
  0.104   0.110   0.114   0.124   0.134   0.135   0.146   0.150
 98 A'   99 A'   38 A"  100 A'  101 A'   39 A"  102 A'   40 A"                 
  0.157   0.162   0.165   0.169   0.185   0.189   0.195   0.206
103 A'  104 A'   41 A"  105 A'  106 A'  107 A'  108 A'  109 A'                 
  0.209   0.214   0.217   0.218   0.235   0.241   0.251   0.254
110 A'  111 A'  112 A'   42 A"  113 A'  114 A'   43 A"  115 A'                 
  0.258   0.263   0.272   0.277   0.295   0.318   0.332   0.349
116 A'  117 A'  118 A'  119 A'  120 A'   44 A"  121 A'  122 A'                 
  0.368   0.371   0.387   0.392   0.404   0.408   0.411   0.415
123 A'  124 A'   45 A"  125 A'  126 A'   46 A"  127 A'   47 A"                 
  0.420   0.426   0.432   0.433   0.448   0.463   0.467   0.480
128 A'  129 A'   48 A"  130 A'   49 A"  131 A'   50 A"  132 A'                 
  0.491   0.491   0.494   0.501   0.505   0.514   0.519   0.528
133 A'   51 A"  134 A'  135 A'   52 A"  136 A'   53 A"  137 A'                 
  0.533   0.546   0.553   0.555   0.563   0.570   0.578   0.587
138 A'   54 A"  139 A'   55 A"   56 A"   57 A"  140 A'  141 A'                 
  0.587   0.619   0.630   0.652   0.660   0.677   0.691   0.698
 58 A"   59 A"  142 A'   60 A"  143 A'  144 A'  145 A'   61 A"                 
  0.706   0.714   0.735   0.745   0.765   0.782   0.787   0.802
146 A'  147 A'  148 A'  149 A'  150 A'   62 A"  151 A'  152 A'                 
  0.816   0.818   0.820   0.839   0.849   0.862   0.887   0.906
153 A'  154 A'  155 A'   63 A"  156 A'  157 A'  158 A'  159 A'                 
  0.934   0.935   0.943   0.947   0.996   0.999   1.023   1.042
160 A'   64 A"   65 A"  161 A'  162 A'  163 A'  164 A'  165 A'                 
  1.086   1.099   1.103   1.148   1.185   1.192   1.209   1.221
166 A'   66 A"  167 A'  168 A'  169 A'   67 A"   68 A"  170 A'                 
  1.234   1.262   1.317   1.346   1.373   1.393   1.417   1.437
 69 A"   70 A"  171 A'   71 A"  172 A'  173 A'   72 A"  174 A'                 
  1.454   1.461   1.478   1.511   1.538   1.600   1.611   1.717
175 A'  176 A'  177 A'  178 A'  179 A'  180 A'  181 A'   73 A"                 
  1.727   1.740   1.749   1.807   1.811   1.836   1.842   1.893
 74 A"  182 A'  183 A'  184 A'  185 A'   75 A"   76 A"   77 A"                 
  1.978   2.002   2.015   2.028   2.051   2.055   2.090   2.109
 78 A"   79 A"  186 A'  187 A'  188 A'   80 A"  189 A'  190 A'                 
  2.131   2.179   2.195   2.211   2.246   2.258   2.266   2.283
191 A'  192 A'  193 A'  194 A'   81 A"   82 A"  195 A'  196 A'                 
  2.318   2.339   2.371   2.433   2.459   2.561   2.565   2.695
197 A'  198 A'  199 A'  200 A'  201 A'  202 A'   83 A"   84 A"                 
  2.716   2.815   2.825   2.830   2.962   2.983   3.034   3.061
 85 A"   86 A"   87 A"  203 A'  204 A'  205 A'   88 A"  206 A'                 
  3.078   3.158   3.183   3.381   3.416   3.633   3.749   3.751
207 A'  208 A'  209 A'  210 A'  211 A'  212 A'  213 A'   89 A"                 
  3.818   3.877   3.951   3.959   3.980   3.989   3.993   4.000
214 A'  215 A'   90 A"   91 A"   92 A"   93 A"   94 A"  216 A'                 
  4.013   4.040   4.041   4.064   4.068   4.069   4.081   4.119
 95 A"   96 A"  217 A'   97 A"  218 A'  219 A'  220 A'   98 A"                 
  4.149   4.195   4.239   4.281   4.289   4.354   4.400   4.447
221 A'  222 A'  223 A'  224 A'  225 A'  226 A'  227 A'  228 A'                 
  4.516   4.806   4.832   6.008   6.107   6.150   6.301   6.430
229 A'  230 A'  231 A'   99 A"  232 A'  233 A'  100 A"  234 A'                 
  6.656   6.717   6.778   6.825   7.530   7.545   7.575   7.635
235 A'  236 A'  237 A'  238 A'  101 A"  102 A"  103 A"  239 A'                 
  7.654   7.666   7.693   7.758   7.803   9.771  23.218  23.764
240 A'  241 A'  242 A'  243 A'  244 A'  245 A'  246 A'  247 A'                 
 23.770  23.921  23.932  24.017  25.818  26.159  26.645  27.905
248 A'  249 A'  250 A'  251 A'  104 A"  252 A'  253 A'  254 A'                 
 28.345  28.415  28.422  28.522  28.547  28.552  28.618  28.729
105 A"  255 A'  256 A'  106 A"  257 A'  107 A"  258 A'  259 A'                 
 47.932  48.028  48.065  66.768 127.885 127.944 127.969 151.694
260 A'  261 A'  262 A'  263 A'  108 A"  264 A'  265 A'  266 A'                 
215.764 289.725 289.741 289.772 289.832 289.852 289.865 289.914
267 A'  109 A"  110 A"  111 A"  268 A'  269 A'  270 A'  271 A'                 
289.978 290.0241020.7311020.8521020.8981901.858
272 A'  273 A'  274 A'  275 A'  276 A'  277 A'                                 
 --------------------------------------------------------------

          Ground-State Mulliken Net Atomic Charges

     Atom                 Charge (a.u.)
  ----------------------------------------
      1 C                    -1.200130
      2 C                     0.573513
      3 C                     0.219433
      4 C                    -0.215837
      5 C                     0.236344
      6 C                     0.459508
      7 F                    -0.082080
      8 Cl                    0.454566
      9 Br                   -0.147099
     10 Br                   -0.205082
     11 Br                   -0.193303
     12 I                     0.100167
  ----------------------------------------
  Sum of atomic charges =     0.000000

 -----------------------------------------------------------------
                    Cartesian Multipole Moments
 -----------------------------------------------------------------
    Charge (ESU x 10^10)
                -0.0000
    Dipole Moment (Debye)
         X       0.1081      Y       0.7173      Z      -0.0000
       Tot       0.7254
    Quadrupole Moments (Debye-Ang)
        XX    -127.9365     XY       1.3087     YY    -135.2469
        XZ      -0.0000     YZ      -0.0000     ZZ    -135.3936
    Octopole Moments (Debye-Ang^2)
       XXX      34.3726    XXY      23.9101    XYY      -1.4484
       YYY      89.0330    XXZ       0.0000    XYZ      -0.0000
       YYZ      -0.0000    XZZ       7.7831    YZZ      20.0689
       ZZZ      -0.0000
    Hexadecapole Moments (Debye-Ang^3)
      XXXX   -4093.9000   XXXY     -72.8888   XXYY   -1166.4707
      XYYY     -21.9010   YYYY   -2689.6060   XXXZ      -0.0000
      XXYZ      -0.0000   XYYZ       0.0000   YYYZ       0.0000
      XXZZ    -783.6590   XYZZ     -22.0304   YYZZ    -497.0915
      XZZZ      -0.0000   YZZZ      -0.0000   ZZZZ    -164.8002
 -----------------------------------------------------------------
 Calculating MO derivatives via CPSCF
    1     0    39    0.0179921  
    2     0    39    0.0077322  
    3     0    39    0.0015987  
    4     0    39    0.0001879  
    5    21    18    0.0000258  
    6    38     1    0.0000016  
    7    39     0    0.0000001  Converged
 Time for AOints: 295.9 s (CPU) 49.7 s (wall)
 ------------------------------------------------------------------------------
                     AOints        : Timing summary (seconds)
 ------------------------------------------------------------------------------
     job step          cpu (% of tot)      sys (% of tot)     wall (% of tot)
 ------------------------------------------------------------------------------
  AOints            0.2959E+03 ( 8.1)   0.1400E-04 ( 5.1)   0.4968E+02 ( 7.9)
 ------------------------------------------------------------------------------
   Grand Totals     0.3659E+04          0.2750E-03          0.6286E+03
 ------------------------------------------------------------------------------
 Polarizability Matrix (a.u.)
            1           2           3
    1-235.2877819  -6.0981405  -0.0000000
    2  -6.0981405-197.5680559  -0.0000000
    3  -0.0000000  -0.0000000 -95.7043006
 Calculating analytic Hessian of the SCF energy

 Direct stationary perturbation theory relativistic correction:

 rels  =     148.212084352425
 relv  =    -500.827146838783
 rel2e =      75.100006021098
 E_rel =    -277.515056465259

 Hessian of the SCF Energy
            1           2           3           4           5           6
    1   0.6624664   0.0025676   0.0000000  -0.3071861  -0.0528578   0.0000000
    2   0.0025676   0.6660072   0.0000000   0.0280377  -0.0948021   0.0000000
    3   0.0000000   0.0000000   0.1351071  -0.0000000  -0.0000000  -0.0588862
    4  -0.3071861   0.0280377  -0.0000000   0.6077204  -0.0418692   0.0000000
    5  -0.0528578  -0.0948021  -0.0000000  -0.0418692   0.5443990   0.0000000
    6   0.0000000   0.0000000  -0.0588862   0.0000000   0.0000000   0.1032160
    7  -0.0282718   0.0237321  -0.0000000  -0.1501222   0.1181332  -0.0000000
    8   0.0816490   0.0361700   0.0000000   0.0624309  -0.2445209  -0.0000000
    9  -0.0000000  -0.0000000   0.0002477   0.0000000   0.0000000  -0.0498522
   10  -0.0535754  -0.0303925  -0.0000000   0.0597449  -0.0229403  -0.0000000
   11  -0.0308895  -0.0194233  -0.0000000   0.0290286  -0.0540418   0.0000000
   12   0.0000000   0.0000000   0.0041068  -0.0000000   0.0000000   0.0021840
   13   0.0652339   0.0296538  -0.0000000  -0.0533430   0.0268904   0.0000000
   14  -0.0247283  -0.0565278  -0.0000000   0.0281845  -0.0142388  -0.0000000
   15  -0.0000000  -0.0000000  -0.0008369   0.0000000  -0.0000000   0.0036145
   16  -0.1582596  -0.1304817   0.0000000  -0.0247915  -0.0212563   0.0000000
   17  -0.0641940  -0.2522888  -0.0000000  -0.0787375   0.0262606  -0.0000000
   18  -0.0000000  -0.0000000  -0.0557009  -0.0000000  -0.0000000   0.0068086
   19  -0.1339448   0.1086530  -0.0000000  -0.0337156   0.0504678   0.0000000
   20   0.1121470  -0.2553437  -0.0000000   0.0140015  -0.0191571   0.0000000
   21  -0.0000000  -0.0000000  -0.0390666   0.0000000  -0.0000000   0.0069689
   22  -0.0180149  -0.0362393   0.0000000  -0.0669174  -0.0537187   0.0000000
   23  -0.0133171  -0.0252890  -0.0000000  -0.0543482  -0.1432568   0.0000000
   24  -0.0000000  -0.0000000   0.0053991   0.0000000   0.0000000  -0.0212860
   25   0.0041871   0.0030931   0.0000000  -0.0351112   0.0015037   0.0000000
   26  -0.0005644  -0.0027959   0.0000000   0.0178332   0.0006770   0.0000000
   27  -0.0000000  -0.0000000   0.0034522  -0.0000000  -0.0000000   0.0028157
   28   0.0000213  -0.0004289   0.0000000  -0.0003015  -0.0015704  -0.0000000
   29  -0.0001434   0.0005787   0.0000000  -0.0039499   0.0004741  -0.0000000
   30   0.0000000   0.0000000  -0.0010772  -0.0000000  -0.0000000   0.0032121
   31  -0.0003401   0.0016377  -0.0000000  -0.0001144   0.0000189   0.0000000
   32   0.0044871   0.0009289   0.0000000  -0.0006786  -0.0000280  -0.0000000
   33  -0.0000000  -0.0000000   0.0035904   0.0000000   0.0000000  -0.0010802
   34  -0.0323161   0.0001674   0.0000000   0.0041376  -0.0028011   0.0000000
   35  -0.0141561   0.0027860   0.0000000   0.0000670  -0.0017652   0.0000000
   36   0.0000000   0.0000000   0.0036645   0.0000000  -0.0000000   0.0022848
            7           8           9          10          11          12
    1  -0.0282718   0.0816490  -0.0000000  -0.0535754  -0.0308895   0.0000000
    2   0.0237321   0.0361700  -0.0000000  -0.0303925  -0.0194233   0.0000000
    3  -0.0000000   0.0000000   0.0002477  -0.0000000  -0.0000000   0.0041068
    4  -0.1501222   0.0624309   0.0000000   0.0597449   0.0290286  -0.0000000
    5   0.1181332  -0.2445209   0.0000000  -0.0229403  -0.0540418   0.0000000
    6  -0.0000000  -0.0000000  -0.0498522  -0.0000000   0.0000000   0.0021840
    7   0.4902172  -0.0078339   0.0000000  -0.1360288  -0.1063961  -0.0000000
    8  -0.0078339   0.5862987  -0.0000000  -0.0557312  -0.2398231   0.0000000
    9   0.0000000  -0.0000000   0.1005344   0.0000000  -0.0000000  -0.0500648
   10  -0.1360288  -0.0557312   0.0000000   0.5407485   0.0408931   0.0000000
   11  -0.1063961  -0.2398231  -0.0000000   0.0408931   0.5020775  -0.0000000
   12  -0.0000000   0.0000000  -0.0500648   0.0000000  -0.0000000   0.0990120
   13  -0.0256126  -0.0777910  -0.0000000  -0.2795166   0.0231851  -0.0000000
   14  -0.0215536   0.0266326   0.0000000  -0.0287138  -0.0902309   0.0000000
   15  -0.0000000   0.0000000   0.0029069  -0.0000000  -0.0000000  -0.0500843
   16   0.0001900  -0.0006370   0.0000000  -0.0267448   0.0211697  -0.0000000
   17   0.0005173  -0.0656271   0.0000000   0.0737963   0.0293668   0.0000000
   18   0.0000000  -0.0000000   0.0029561  -0.0000000   0.0000000   0.0040072
   19  -0.0031455  -0.0066530   0.0000000   0.0021699   0.0013805  -0.0000000
   20  -0.0020916   0.0002989   0.0000000   0.0010805   0.0001893  -0.0000000
   21   0.0000000  -0.0000000   0.0055728  -0.0000000   0.0000000  -0.0016364
   22   0.0038148   0.0034841  -0.0000000  -0.0014638   0.0014145  -0.0000000
   23  -0.0163608  -0.0366670   0.0000000   0.0034850   0.0004798   0.0000000
   24   0.0000000   0.0000000   0.0022604   0.0000000  -0.0000000   0.0038158
   25  -0.1488285  -0.0035731   0.0000000  -0.0303009  -0.0045068  -0.0000000
   26  -0.0047013  -0.0311376  -0.0000000  -0.0189381  -0.0008253   0.0000000
   27   0.0000000   0.0000000  -0.0193094  -0.0000000  -0.0000000   0.0022677
   28   0.0008118   0.0010522  -0.0000000  -0.0596506   0.0494197   0.0000000
   29   0.0163145  -0.0336344  -0.0000000   0.0491910  -0.1106155  -0.0000000
   30  -0.0000000  -0.0000000   0.0022522   0.0000000   0.0000000  -0.0185025
   31  -0.0022992   0.0027907   0.0000000  -0.0174166  -0.0266511  -0.0000000
   32   0.0002019   0.0022545  -0.0000000  -0.0118278  -0.0152774   0.0000000
   33   0.0000000  -0.0000000   0.0032457  -0.0000000   0.0000000   0.0023922
   34  -0.0007254   0.0008119  -0.0000000   0.0020344   0.0019523  -0.0000000
   35   0.0000383  -0.0002448  -0.0000000   0.0000978  -0.0018755   0.0000000
   36  -0.0000000   0.0000000  -0.0007499   0.0000000  -0.0000000   0.0025023
           13          14          15          16          17          18
    1   0.0652339  -0.0247283  -0.0000000  -0.1582596  -0.0641940  -0.0000000
    2   0.0296538  -0.0565278  -0.0000000  -0.1304817  -0.2522888  -0.0000000
    3  -0.0000000  -0.0000000  -0.0008369   0.0000000  -0.0000000  -0.0557009
    4  -0.0533430   0.0281845   0.0000000  -0.0247915  -0.0787375  -0.0000000
    5   0.0268904  -0.0142388  -0.0000000  -0.0212563   0.0262606  -0.0000000
    6   0.0000000  -0.0000000   0.0036145   0.0000000  -0.0000000   0.0068086
    7  -0.0256126  -0.0215536  -0.0000000   0.0001900   0.0005173   0.0000000
    8  -0.0777910   0.0266326   0.0000000  -0.0006370  -0.0656271  -0.0000000
    9  -0.0000000   0.0000000   0.0029069   0.0000000   0.0000000   0.0029561
   10  -0.2795166  -0.0287138  -0.0000000  -0.0267448   0.0737963  -0.0000000
   11   0.0231851  -0.0902309  -0.0000000   0.0211697   0.0293668   0.0000000
   12  -0.0000000   0.0000000  -0.0500843  -0.0000000   0.0000000   0.0040072
   13   0.5414382  -0.0423175   0.0000000  -0.1468069   0.0673109  -0.0000000
   14  -0.0423175   0.5021845  -0.0000000   0.1104452  -0.2365135  -0.0000000
   15   0.0000000  -0.0000000   0.1003392  -0.0000000   0.0000000  -0.0479626
   16  -0.1468069   0.1104452  -0.0000000   0.4279809   0.0109652   0.0000000
   17   0.0673109  -0.2365135   0.0000000   0.0109652   0.6090217   0.0000000
   18  -0.0000000  -0.0000000  -0.0479626   0.0000000   0.0000000   0.0968446
   19  -0.0042990  -0.0012006   0.0000000   0.0083230  -0.0072567   0.0000000
   20  -0.0049861   0.0005041   0.0000000   0.0260489  -0.0552576   0.0000000
   21   0.0000000  -0.0000000   0.0058019   0.0000000   0.0000000   0.0051500
   22   0.0006599  -0.0005722   0.0000000  -0.0025965   0.0038159  -0.0000000
   23   0.0003740  -0.0008276  -0.0000000   0.0005375   0.0035852   0.0000000
   24  -0.0000000  -0.0000000  -0.0011831   0.0000000   0.0000000   0.0033430
   25   0.0025725  -0.0022485  -0.0000000  -0.0009885  -0.0006214  -0.0000000
   26   0.0002075  -0.0025124  -0.0000000   0.0000531   0.0001102  -0.0000000
   27  -0.0000000   0.0000000   0.0030790   0.0000000   0.0000000  -0.0009350
   28  -0.0187574   0.0261068   0.0000000  -0.0023380  -0.0025030  -0.0000000
   29   0.0113073  -0.0134351  -0.0000000  -0.0002384   0.0018816   0.0000000
   30  -0.0000000  -0.0000000   0.0021211  -0.0000000  -0.0000000   0.0032110
   31  -0.0575612  -0.0471915   0.0000000   0.0021924   0.0000577  -0.0000000
   32  -0.0480457  -0.1148396  -0.0000000  -0.0145939  -0.0356357  -0.0000000
   33   0.0000000  -0.0000000  -0.0189087  -0.0000000   0.0000000   0.0019480
   34  -0.0240075   0.0037898   0.0000000  -0.0761606  -0.0031508  -0.0000000
   35   0.0142114  -0.0001955  -0.0000000  -0.0020125  -0.0249038  -0.0000000
   36  -0.0000000   0.0000000   0.0011129  -0.0000000  -0.0000000  -0.0196700
           19          20          21          22          23          24
    1  -0.1339448   0.1121470  -0.0000000  -0.0180149  -0.0133171  -0.0000000
    2   0.1086530  -0.2553437  -0.0000000  -0.0362393  -0.0252890  -0.0000000
    3  -0.0000000  -0.0000000  -0.0390666   0.0000000  -0.0000000   0.0053991
    4  -0.0337156   0.0140015   0.0000000  -0.0669174  -0.0543482   0.0000000
    5   0.0504678  -0.0191571  -0.0000000  -0.0537187  -0.1432568   0.0000000
    6   0.0000000   0.0000000   0.0069689   0.0000000   0.0000000  -0.0212860
    7  -0.0031455  -0.0020916   0.0000000   0.0038148  -0.0163608   0.0000000
    8  -0.0066530   0.0002989  -0.0000000   0.0034841  -0.0366670   0.0000000
    9   0.0000000   0.0000000   0.0055728  -0.0000000   0.0000000   0.0022604
   10   0.0021699   0.0010805  -0.0000000  -0.0014638   0.0034850   0.0000000
   11   0.0013805   0.0001893   0.0000000   0.0014145   0.0004798  -0.0000000
   12  -0.0000000  -0.0000000  -0.0016364  -0.0000000   0.0000000   0.0038158
   13  -0.0042990  -0.0049861   0.0000000   0.0006599   0.0003740  -0.0000000
   14  -0.0012006   0.0005041  -0.0000000  -0.0005722  -0.0008276  -0.0000000
   15   0.0000000   0.0000000   0.0058019   0.0000000  -0.0000000  -0.0011831
   16   0.0083230   0.0260489   0.0000000  -0.0025965   0.0005375   0.0000000
   17  -0.0072567  -0.0552576   0.0000000   0.0038159   0.0035852   0.0000000
   18   0.0000000   0.0000000   0.0051500  -0.0000000   0.0000000   0.0033430
   19   0.1698762  -0.1442179   0.0000000  -0.0022399   0.0023622  -0.0000000
   20  -0.1442179   0.3292303   0.0000000  -0.0033834   0.0055606  -0.0000000
   21   0.0000000   0.0000000   0.0207047  -0.0000000  -0.0000000  -0.0023482
   22  -0.0022399  -0.0033834  -0.0000000   0.0889229   0.0769687  -0.0000000
   23   0.0023622   0.0055606  -0.0000000   0.0769687   0.2038840  -0.0000000
   24  -0.0000000  -0.0000000  -0.0023482  -0.0000000  -0.0000000   0.0102685
   25  -0.0015987   0.0004917  -0.0000000  -0.0013138   0.0016217  -0.0000000
   26   0.0013719  -0.0000129  -0.0000000   0.0091214  -0.0047396  -0.0000000
   27   0.0000000   0.0000000   0.0000942   0.0000000   0.0000000  -0.0005751
   28  -0.0005458   0.0012505  -0.0000000   0.0002779  -0.0002804  -0.0000000
   29   0.0012149  -0.0019105  -0.0000000   0.0004428  -0.0012636   0.0000000
   30  -0.0000000  -0.0000000   0.0000057   0.0000000   0.0000000   0.0002314
   31   0.0004534   0.0002799   0.0000000  -0.0002471  -0.0006805  -0.0000000
   32  -0.0005236  -0.0017296  -0.0000000  -0.0005809  -0.0011325   0.0000000
   33   0.0000000   0.0000000   0.0001890  -0.0000000  -0.0000000   0.0000028
   34  -0.0013332  -0.0006211   0.0000000  -0.0008821  -0.0003622  -0.0000000
   35  -0.0055985  -0.0023718  -0.0000000  -0.0007527  -0.0003336   0.0000000
   36   0.0000000  -0.0000000  -0.0014359   0.0000000   0.0000000   0.0000715
           25          26          27          28          29          30
    1   0.0041871  -0.0005644  -0.0000000   0.0000213  -0.0001434   0.0000000
    2   0.0030931  -0.0027959  -0.0000000  -0.0004289   0.0005787   0.0000000
    3   0.0000000   0.0000000   0.0034522   0.0000000   0.0000000  -0.0010772
    4  -0.0351112   0.0178332  -0.0000000  -0.0003015  -0.0039499  -0.0000000
    5   0.0015037   0.0006770  -0.0000000  -0.0015704   0.0004741  -0.0000000
    6   0.0000000   0.0000000   0.0028157  -0.0000000  -0.0000000   0.0032121
    7  -0.1488285  -0.0047013   0.0000000   0.0008118   0.0163145  -0.0000000
    8  -0.0035731  -0.0311376   0.0000000   0.0010522  -0.0336344  -0.0000000
    9   0.0000000  -0.0000000  -0.0193094  -0.0000000  -0.0000000   0.0022522
   10  -0.0303009  -0.0189381  -0.0000000  -0.0596506   0.0491910   0.0000000
   11  -0.0045068  -0.0008253  -0.0000000   0.0494197  -0.1106155   0.0000000
   12  -0.0000000   0.0000000   0.0022677   0.0000000  -0.0000000  -0.0185025
   13   0.0025725   0.0002075  -0.0000000  -0.0187574   0.0113073  -0.0000000
   14  -0.0022485  -0.0025124   0.0000000   0.0261068  -0.0134351  -0.0000000
   15  -0.0000000  -0.0000000   0.0030790   0.0000000  -0.0000000   0.0021211
   16  -0.0009885   0.0000531   0.0000000  -0.0023380  -0.0002384  -0.0000000
   17  -0.0006214   0.0001102   0.0000000  -0.0025030   0.0018816  -0.0000000
   18  -0.0000000  -0.0000000  -0.0009350  -0.0000000   0.0000000   0.0032110
   19  -0.0015987   0.0013719   0.0000000  -0.0005458   0.0012149  -0.0000000
   20   0.0004917  -0.0000129   0.0000000   0.0012505  -0.0019105  -0.0000000
   21  -0.0000000  -0.0000000   0.0000942  -0.0000000  -0.0000000   0.0000057
   22  -0.0013138   0.0091214   0.0000000   0.0002779   0.0004428   0.0000000
   23   0.0016217  -0.0047396   0.0000000  -0.0002804  -0.0012636   0.0000000
   24  -0.0000000  -0.0000000  -0.0005751  -0.0000000   0.0000000   0.0002314
   25   0.2137125   0.0058201   0.0000000  -0.0009955  -0.0014221  -0.0000000
   26   0.0058201   0.0494488  -0.0000000  -0.0092036  -0.0081037   0.0000000
   27   0.0000000  -0.0000000   0.0091525  -0.0000000   0.0000000  -0.0001868
   28  -0.0009955  -0.0092036  -0.0000000   0.0934835  -0.0683889   0.0000000
   29  -0.0014221  -0.0081037   0.0000000  -0.0683889   0.1642357   0.0000000
   30  -0.0000000   0.0000000  -0.0001868   0.0000000   0.0000000   0.0085925
   31  -0.0007102  -0.0009600   0.0000000  -0.0115621  -0.0042624  -0.0000000
   32  -0.0001990  -0.0001269   0.0000000   0.0037590   0.0019102   0.0000000
   33   0.0000000   0.0000000   0.0001355  -0.0000000  -0.0000000  -0.0000465
   34  -0.0006249  -0.0000398   0.0000000  -0.0004436  -0.0000654   0.0000000
   35   0.0000406   0.0000183  -0.0000000   0.0007869  -0.0001173   0.0000000
   36   0.0000000   0.0000000   0.0000095  -0.0000000   0.0000000   0.0001869
           31          32          33          34          35          36
    1  -0.0003401   0.0044871  -0.0000000  -0.0323161  -0.0141561   0.0000000
    2   0.0016377   0.0009289  -0.0000000   0.0001674   0.0027860   0.0000000
    3  -0.0000000   0.0000000   0.0035904   0.0000000   0.0000000   0.0036645
    4  -0.0001144  -0.0006786   0.0000000   0.0041376   0.0000670   0.0000000
    5   0.0000189  -0.0000280   0.0000000  -0.0028011  -0.0017652  -0.0000000
    6   0.0000000  -0.0000000  -0.0010802   0.0000000   0.0000000   0.0022848
    7  -0.0022992   0.0002019   0.0000000  -0.0007254   0.0000383  -0.0000000
    8   0.0027907   0.0022545  -0.0000000   0.0008119  -0.0002448   0.0000000
    9   0.0000000  -0.0000000   0.0032457  -0.0000000  -0.0000000  -0.0007499
   10  -0.0174166  -0.0118278  -0.0000000   0.0020344   0.0000978   0.0000000
   11  -0.0266511  -0.0152774   0.0000000   0.0019523  -0.0018755  -0.0000000
   12  -0.0000000   0.0000000   0.0023922  -0.0000000   0.0000000   0.0025023
   13  -0.0575612  -0.0480457   0.0000000  -0.0240075   0.0142114  -0.0000000
   14  -0.0471915  -0.1148396  -0.0000000   0.0037898  -0.0001955   0.0000000
   15   0.0000000  -0.0000000  -0.0189087   0.0000000  -0.0000000   0.0011129
   16   0.0021924  -0.0145939  -0.0000000  -0.0761606  -0.0020125  -0.0000000
   17   0.0000577  -0.0356357   0.0000000  -0.0031508  -0.0249038  -0.0000000
   18  -0.0000000  -0.0000000   0.0019480  -0.0000000  -0.0000000  -0.0196700
   19   0.0004534  -0.0005236   0.0000000  -0.0013332  -0.0055985   0.0000000
   20   0.0002799  -0.0017296   0.0000000  -0.0006211  -0.0023718  -0.0000000
   21   0.0000000  -0.0000000   0.0001890   0.0000000  -0.0000000  -0.0014359
   22  -0.0002471  -0.0005809  -0.0000000  -0.0008821  -0.0007527   0.0000000
   23  -0.0006805  -0.0011325  -0.0000000  -0.0003622  -0.0003336   0.0000000
   24  -0.0000000   0.0000000   0.0000028  -0.0000000   0.0000000   0.0000715
   25  -0.0007102  -0.0001990   0.0000000  -0.0006249   0.0000406   0.0000000
   26  -0.0009600  -0.0001269   0.0000000  -0.0000398   0.0000183   0.0000000
   27   0.0000000   0.0000000   0.0001355   0.0000000  -0.0000000   0.0000095
   28  -0.0115621   0.0037590  -0.0000000  -0.0004436   0.0007869  -0.0000000
   29  -0.0042624   0.0019102  -0.0000000  -0.0000654  -0.0001173   0.0000000
   30  -0.0000000   0.0000000  -0.0000465   0.0000000   0.0000000   0.0001869
   31   0.0898448   0.0662769   0.0000000  -0.0022395   0.0086834  -0.0000000
   32   0.0662769   0.1703045  -0.0000000   0.0017247  -0.0066283  -0.0000000
   33   0.0000000  -0.0000000   0.0085837  -0.0000000  -0.0000000  -0.0000520
   34  -0.0022395   0.0017247  -0.0000000   0.1325610  -0.0014057   0.0000000
   35   0.0086834  -0.0066283  -0.0000000  -0.0014057   0.0356315   0.0000000
   36  -0.0000000  -0.0000000  -0.0000520   0.0000000   0.0000000   0.0120754
 **********************************************************************
 **                                                                  **
 **                       VIBRATIONAL ANALYSIS                       **
 **                       --------------------                       **
 **                                                                  **
 **        VIBRATIONAL FREQUENCIES (CM**-1) AND NORMAL MODES         **
 **     FORCE CONSTANTS (mDYN/ANGSTROM) AND REDUCED MASSES (AMU)     **
 **                  INFRARED INTENSITIES (KM/MOL)                   **
 **                                                                  **
 **********************************************************************


 Mode:                 1                      2                      3
 Frequency:        42.83                  47.27                  94.06
 Force Cnst:      0.0784                 0.0599                 0.1139
 Red. Mass:      72.5584                45.4840                21.8540
 IR Active:          YES                    YES                    YES
 IR Intens:        0.000                  0.029                  0.143
 Raman Active:       YES                    YES                    YES
               X      Y      Z        X      Y      Z        X      Y      Z
 C          0.000 -0.000  0.006    0.000  0.000 -0.264   -0.000 -0.000  0.373
 C         -0.000 -0.000  0.130    0.000  0.000 -0.233   -0.000 -0.000  0.078
 C          0.000 -0.000  0.027   -0.000 -0.000 -0.005    0.000  0.000  0.040
 C          0.000 -0.000 -0.061   -0.000 -0.000 -0.070    0.000  0.000  0.067
 C         -0.000 -0.000  0.106   -0.000 -0.000 -0.056    0.000  0.000  0.096
 C          0.000 -0.000 -0.011    0.000 -0.000 -0.066   -0.000 -0.000  0.217
 F          0.000 -0.000 -0.056    0.000  0.000 -0.476   -0.000 -0.000  0.770
 Cl        -0.000 -0.000  0.404    0.000  0.000 -0.527   -0.000  0.000 -0.431
 Br         0.000  0.000  0.071   -0.000  0.000  0.491    0.000 -0.000  0.050
 Br         0.000 -0.000 -0.525    0.000  0.000 -0.292   -0.000 -0.000 -0.045
 Br        -0.000  0.000  0.674   -0.000 -0.000 -0.031    0.000 -0.000  0.025
 I          0.000 -0.000 -0.258    0.000 -0.000  0.178   -0.000  0.000 -0.098
 TransDip   0.000 -0.000 -0.000   -0.000  0.000  0.005   -0.000  0.000 -0.012

 Mode:                 4                      5                      6
 Frequency:       116.70                 142.19                 151.74
 Force Cnst:      0.4661                 0.7865                 0.9784
 Red. Mass:      58.0936                66.0248                72.1237
 IR Active:          YES                    YES                    YES
 IR Intens:        0.420                  0.169                  0.063
 Raman Active:       YES                    YES                    YES
               X      Y      Z        X      Y      Z        X      Y      Z
 C         -0.087 -0.259 -0.000    0.045 -0.165  0.000    0.002 -0.088  0.000
 C         -0.112 -0.180 -0.000   -0.001 -0.144  0.000   -0.002 -0.103  0.000
 C         -0.066 -0.139 -0.000    0.042 -0.127  0.000   -0.040 -0.106  0.000
 C         -0.001 -0.180 -0.000    0.086 -0.204  0.000    0.003 -0.140  0.000
 C         -0.027 -0.271 -0.000    0.064 -0.184  0.000   -0.029 -0.134  0.000
 C         -0.062 -0.263 -0.000    0.118 -0.168  0.000    0.017 -0.086  0.000
 F         -0.120 -0.278 -0.000   -0.001 -0.199  0.000    0.008 -0.089  0.000
 Cl        -0.268 -0.120  0.000   -0.209 -0.050 -0.000    0.075 -0.154 -0.000
 Br        -0.086  0.060  0.000    0.021  0.572 -0.000   -0.036 -0.100 -0.000
 Br         0.278 -0.049  0.000   -0.124 -0.386  0.000    0.654  0.218 -0.000
 Br         0.161 -0.415  0.000   -0.358 -0.000 -0.000   -0.610  0.153 -0.000
 I         -0.094  0.448  0.000    0.311  0.022 -0.000   -0.022 -0.051 -0.000
 TransDip   0.007  0.020  0.000   -0.005  0.012 -0.000    0.003  0.008 -0.000

 Mode:                 7                      8                      9
 Frequency:       167.36                 169.13                 190.99
 Force Cnst:      0.2263                 1.0206                 0.9301
 Red. Mass:      13.7098                60.5526                43.2735
 IR Active:          YES                    YES                    YES
 IR Intens:        0.024                  0.098                  0.170
 Raman Active:       YES                    YES                    YES
               X      Y      Z        X      Y      Z        X      Y      Z
 C         -0.000  0.000  0.214   -0.107  0.031 -0.000   -0.020  0.115 -0.000
 C         -0.000  0.000  0.338   -0.153  0.153 -0.000   -0.038  0.022 -0.000
 C         -0.000  0.000  0.440   -0.196  0.120 -0.000   -0.231 -0.040 -0.000
 C         -0.000  0.000  0.464   -0.118  0.088 -0.000   -0.181 -0.017 -0.000
 C         -0.000 -0.000  0.440   -0.058 -0.035 -0.000   -0.149 -0.016 -0.000
 C          0.000 -0.000  0.347    0.033 -0.020 -0.000   -0.027  0.070 -0.000
 F         -0.000 -0.000 -0.314   -0.281 -0.067  0.000    0.033  0.149  0.000
 Cl        -0.000  0.000 -0.077   -0.476  0.309  0.000    0.689 -0.344  0.000
 Br        -0.000 -0.000 -0.068   -0.282 -0.337  0.000   -0.388  0.161  0.000
 Br        -0.000  0.000 -0.062   -0.057  0.204  0.000   -0.039  0.157  0.000
 Br         0.000 -0.000 -0.059   -0.030 -0.072  0.000    0.031 -0.189  0.000
 I          0.000  0.000 -0.026    0.459  0.021  0.000    0.113 -0.020 -0.000
 TransDip   0.000 -0.000 -0.005    0.009 -0.004  0.000    0.013  0.002 -0.000

 Mode:                10                     11                     12
 Frequency:       225.82                 285.07                 299.54
 Force Cnst:      1.9680                 1.3049                 1.2105
 Red. Mass:      65.5034                27.2534                22.8995
 IR Active:          YES                    YES                    YES
 IR Intens:        0.026                  0.241                  0.246
 Raman Active:       YES                    YES                    YES
               X      Y      Z        X      Y      Z        X      Y      Z
 C         -0.104  0.121  0.000    0.177  0.231 -0.000    0.079 -0.087 -0.000
 C         -0.134 -0.017  0.000    0.173  0.211 -0.000    0.020 -0.317  0.000
 C         -0.175 -0.065  0.000   -0.008  0.078  0.000    0.025 -0.205  0.000
 C          0.113 -0.169 -0.000   -0.015  0.007  0.000   -0.090 -0.082  0.000
 C          0.146  0.151 -0.000   -0.043  0.034  0.000   -0.073  0.033 -0.000
 C          0.022  0.096  0.000    0.080  0.196 -0.000   -0.083  0.044 -0.000
 F         -0.100  0.118 -0.000    0.517  0.444  0.000    0.699  0.260  0.000
 Cl        -0.075 -0.056 -0.000    0.007  0.470  0.000   -0.349 -0.330 -0.000
 Br        -0.460 -0.045 -0.000   -0.103 -0.007 -0.000   -0.044  0.030 -0.000
 Br         0.277 -0.456  0.000    0.085 -0.151 -0.000   -0.030  0.125 -0.000
 Br         0.282  0.465  0.000   -0.088 -0.222 -0.000    0.051  0.050  0.000
 I         -0.014  0.009  0.000   -0.048 -0.031 -0.000    0.018 -0.017  0.000
 TransDip   0.001 -0.005  0.000   -0.010 -0.012 -0.000   -0.014 -0.007 -0.000

 Mode:                13                     14                     15
 Frequency:       314.01                 349.47                 383.67
 Force Cnst:      0.7160                 0.8991                 1.6174
 Red. Mass:      12.3257                12.4947                18.6489
 IR Active:          YES                    YES                    YES
 IR Intens:        0.062                  0.401                  0.083
 Raman Active:       YES                    YES                    YES
               X      Y      Z        X      Y      Z        X      Y      Z
 C          0.000 -0.000  0.031    0.000 -0.000 -0.468   -0.335  0.374 -0.000
 C          0.000 -0.000 -0.458    0.000 -0.000 -0.418   -0.289  0.044 -0.000
 C          0.000 -0.000 -0.504    0.000 -0.000  0.160   -0.141  0.058  0.000
 C         -0.000 -0.000 -0.061   -0.000 -0.000  0.582   -0.127  0.037  0.000
 C         -0.000  0.000  0.469    0.000 -0.000  0.271   -0.169  0.188  0.000
 C         -0.000 -0.000  0.549    0.000 -0.000 -0.339   -0.198  0.267 -0.000
 F          0.000  0.000 -0.033   -0.000 -0.000  0.223   -0.279  0.524  0.000
 Cl        -0.000 -0.000  0.080    0.000  0.000  0.047   -0.070 -0.217  0.000
 Br        -0.000  0.000  0.029   -0.000  0.000 -0.008    0.150 -0.011 -0.000
 Br         0.000  0.000  0.003   -0.000  0.000 -0.032    0.067 -0.084 -0.000
 Br         0.000  0.000 -0.030    0.000  0.000 -0.015   -0.008 -0.077 -0.000
 I          0.000 -0.000 -0.021   -0.000  0.000  0.008    0.050 -0.003  0.000
 TransDip   0.000  0.000 -0.008    0.000  0.000 -0.020   -0.009 -0.001 -0.000

 Mode:                16                     17                     18
 Frequency:       563.52                 571.24                 612.71
 Force Cnst:      2.6304                 2.3175                 2.6752
 Red. Mass:      14.0585                12.0538                12.0945
 IR Active:          YES                    YES                    YES
 IR Intens:       21.275                  0.249                  0.490
 Raman Active:       YES                    YES                    YES
               X      Y      Z        X      Y      Z        X      Y      Z
 C          0.033  0.141 -0.000   -0.000 -0.000 -0.078   -0.000 -0.000  0.446
 C          0.006  0.130 -0.000   -0.000 -0.000 -0.464   -0.000  0.000 -0.121
 C          0.219  0.289  0.000   -0.000 -0.000  0.531    0.000  0.000 -0.395
 C          0.520  0.176  0.000   -0.000 -0.000 -0.033   -0.000  0.000  0.632
 C          0.540 -0.009 -0.000   -0.000 -0.000 -0.484    0.000 -0.000 -0.468
 C          0.392 -0.056  0.000   -0.000 -0.000  0.510   -0.000 -0.000 -0.032
 F         -0.068  0.147  0.000    0.000 -0.000  0.012    0.000 -0.000 -0.098
 Cl        -0.083 -0.187  0.000    0.000  0.000  0.030    0.000  0.000  0.015
 Br        -0.066 -0.022 -0.000    0.000  0.000 -0.015   -0.000 -0.000  0.008
 Br        -0.039  0.011 -0.000    0.000 -0.000  0.001    0.000 -0.000 -0.013
 Br        -0.053 -0.052  0.000    0.000  0.000  0.013   -0.000  0.000  0.010
 I         -0.030  0.005 -0.000    0.000 -0.000 -0.007    0.000  0.000  0.002
 TransDip   0.142  0.041 -0.000   -0.000 -0.000 -0.016   -0.000  0.000  0.022

 Mode:                19                     20                     21
 Frequency:       639.72                 686.44                 694.73
 Force Cnst:      3.1146                 3.8514                 3.4290
 Red. Mass:      12.9176                13.8727                12.0584
 IR Active:          YES                    YES                    YES
 IR Intens:       19.935                 56.889                  1.655
 Raman Active:       YES                    YES                    YES
               X      Y      Z        X      Y      Z        X      Y      Z
 C          0.401  0.297  0.000    0.177 -0.059 -0.000   -0.000 -0.000  0.635
 C          0.410 -0.125 -0.000    0.116  0.218 -0.000    0.000 -0.000 -0.475
 C          0.123 -0.354 -0.000    0.142  0.372  0.000    0.000 -0.000  0.287
 C         -0.105 -0.204  0.000   -0.114  0.515 -0.000   -0.000  0.000 -0.221
 C         -0.102  0.179 -0.000   -0.183  0.394 -0.000    0.000  0.000  0.245
 C          0.303  0.394  0.000   -0.241  0.273  0.000   -0.000  0.000 -0.416
 F         -0.264 -0.050 -0.000    0.101 -0.323  0.000   -0.000  0.000 -0.083
 Cl        -0.091 -0.039 -0.000   -0.050 -0.141 -0.000    0.000  0.000  0.019
 Br        -0.025  0.014 -0.000   -0.022 -0.006 -0.000   -0.000  0.000 -0.002
 Br        -0.001  0.025  0.000    0.038 -0.066  0.000    0.000  0.000  0.002
 Br         0.002 -0.027  0.000   -0.017 -0.039  0.000   -0.000 -0.000 -0.002
 I         -0.018 -0.007 -0.000    0.009 -0.006  0.000    0.000 -0.000  0.004
 TransDip   0.142  0.018  0.000   -0.032  0.239 -0.000    0.000  0.000  0.041

 Mode:                22                     23                     24
 Frequency:       809.84                 934.18                1083.36
 Force Cnst:      4.8892                 6.6632                 8.5152
 Red. Mass:      12.6527                12.9591                12.3140
 IR Active:          YES                    YES                    YES
 IR Intens:        3.224                 16.239                  3.014
 Raman Active:       YES                    YES                    YES
               X      Y      Z        X      Y      Z        X      Y      Z
 C         -0.177 -0.101 -0.000    0.092 -0.121 -0.000   -0.195  0.162 -0.000
 C         -0.018 -0.436 -0.000    0.306 -0.060  0.000   -0.409 -0.481 -0.000
 C          0.466 -0.206  0.000    0.502  0.050  0.000    0.154 -0.027  0.000
 C          0.289 -0.016  0.000   -0.206  0.351 -0.000   -0.229  0.374 -0.000
 C          0.177  0.385  0.000   -0.271 -0.435 -0.000   -0.080  0.005 -0.000
 C         -0.463  0.074  0.000   -0.065 -0.279  0.000    0.526  0.092  0.000
 F         -0.067  0.045  0.000   -0.172  0.285  0.000    0.081 -0.122 -0.000
 Cl         0.054  0.110  0.000   -0.014 -0.018 -0.000    0.039  0.067 -0.000
 Br        -0.045 -0.001 -0.000   -0.034  0.002 -0.000   -0.002 -0.001  0.000
 Br        -0.005  0.015 -0.000    0.010 -0.018  0.000    0.010 -0.015  0.000
 Br        -0.020 -0.031 -0.000    0.012  0.029  0.000   -0.000 -0.003  0.000
 I          0.013  0.001  0.000    0.002  0.000 -0.000   -0.006 -0.000 -0.000
 TransDip   0.023 -0.053 -0.000    0.093 -0.090 -0.000   -0.002 -0.056 -0.000

 Mode:                25                     26                     27
 Frequency:      1220.57                1251.63                1332.51
 Force Cnst:     10.8547                11.0779                12.5967
 Red. Mass:      12.3664                12.0020                12.0410
 IR Active:          YES                    YES                    YES
 IR Intens:        4.962                  1.912                103.759
 Raman Active:       YES                    YES                    YES
               X      Y      Z        X      Y      Z        X      Y      Z
 C         -0.153  0.318 -0.000    0.309  0.150  0.000   -0.252 -0.220 -0.000
 C         -0.189  0.151 -0.000   -0.316  0.201 -0.000   -0.068  0.408  0.000
 C          0.420  0.185  0.000   -0.019 -0.404  0.000    0.418 -0.045  0.000
 C          0.270 -0.360  0.000    0.416  0.216  0.000   -0.319 -0.324 -0.000
 C         -0.355 -0.378 -0.000   -0.416  0.197 -0.000   -0.046  0.427 -0.000
 C         -0.086  0.287  0.000    0.027 -0.382 -0.000    0.307 -0.228  0.000
 F          0.102 -0.183  0.000    0.002  0.015 -0.000    0.026  0.037  0.000
 Cl        -0.001 -0.017  0.000   -0.002 -0.003 -0.000   -0.003 -0.025 -0.000
 Br        -0.015 -0.004 -0.000    0.001 -0.000 -0.000   -0.010  0.001 -0.000
 Br        -0.009  0.013 -0.000   -0.000  0.001  0.000    0.003  0.004 -0.000
 Br         0.010  0.013 -0.000    0.000  0.001  0.000   -0.001 -0.007  0.000
 I          0.002 -0.001  0.000   -0.000 -0.000  0.000   -0.002  0.001  0.000
 TransDip   0.049 -0.052 -0.000   -0.025 -0.036  0.000    0.291  0.147 -0.000

 Mode:                28                     29                     30
 Frequency:      1387.53                1540.99                1549.09
 Force Cnst:     13.9747                16.8400                16.9737
 Red. Mass:      12.3198                12.0363                12.0052
 IR Active:          YES                    YES                    YES
 IR Intens:      243.089                 12.342                  2.601
 Raman Active:       YES                    YES                    YES
               X      Y      Z        X      Y      Z        X      Y      Z
 C         -0.305  0.532 -0.000   -0.328  0.303  0.000    0.491  0.381  0.000
 C          0.175  0.261  0.000    0.477 -0.276 -0.000   -0.274 -0.179  0.000
 C          0.073 -0.422 -0.000   -0.172  0.310  0.000    0.125  0.331 -0.000
 C         -0.213  0.230 -0.000    0.175 -0.095  0.000   -0.320 -0.246 -0.000
 C          0.342 -0.125  0.000   -0.313  0.247 -0.000    0.202  0.087 -0.000
 C         -0.201 -0.164 -0.000    0.103 -0.396 -0.000   -0.209 -0.356 -0.000
 F          0.109 -0.177  0.000    0.038 -0.059 -0.000   -0.016 -0.020 -0.000
 Cl        -0.017 -0.019 -0.000   -0.008 -0.000 -0.000    0.002  0.003 -0.000
 Br        -0.001  0.003  0.000    0.000 -0.001 -0.000    0.001 -0.002  0.000
 Br         0.003 -0.003  0.000   -0.000 -0.000  0.000    0.001  0.001  0.000
 Br        -0.003  0.001  0.000    0.001 -0.000  0.000   -0.000  0.001  0.000
 I          0.002  0.002 -0.000    0.001  0.001  0.000   -0.000  0.001 -0.000
 TransDip  -0.155  0.475 -0.000   -0.051  0.100  0.000    0.041  0.032  0.000

 STANDARD THERMODYNAMIC QUANTITIES AT   298.15 K  AND     1.00 ATM

   This Molecule has  0 Imaginary Frequencies
   Zero point vibrational energy:       25.529 kcal/mol

   Atom    1 Element C  Has Mass   12.00000
   Atom    2 Element C  Has Mass   12.00000
   Atom    3 Element C  Has Mass   12.00000
   Atom    4 Element C  Has Mass   12.00000
   Atom    5 Element C  Has Mass   12.00000
   Atom    6 Element C  Has Mass   12.00000
   Atom    7 Element F  Has Mass   18.99840
   Atom    8 Element Cl Has Mass   34.96885
   Atom    9 Element Br Has Mass   78.91830
   Atom   10 Element Br Has Mass   78.91830
   Atom   11 Element Br Has Mass   78.91830
   Atom   12 Element I  Has Mass  126.90440
   Molecular Mass:   489.626550 amu
   Principal axes and moments of inertia in amu*Bohr^2:
                             1           2           3
    Eigenvalues --     5564.39394 10724.29925 16288.69319
          X               0.99975     0.02253    -0.00000
          Y              -0.02253     0.99975    -0.00000
          Z               0.00000     0.00000     1.00000
   Rotational Symmetry Number is   1
   The Molecule is an Asymmetric Top
   Translational Enthalpy:        0.889 kcal/mol
   Rotational Enthalpy:           0.889 kcal/mol
   Vibrational Enthalpy:         31.676 kcal/mol
   gas constant (RT):             0.592 kcal/mol
   Translational Entropy:        44.453  cal/mol.K
   Rotational Entropy:           35.229  cal/mol.K
   Vibrational Entropy:          40.691  cal/mol.K

   Total Enthalpy:               34.046 kcal/mol
   Total Entropy:               120.372  cal/mol.K

 ======================================================================

 STANDARD THERMODYNAMIC QUANTITIES FOR ANHARMONIC VIBRATION -- TOSH

   Zero point vibrational energy: ************ kcal/mol

   Vibrational Enthalpy:       Infinity kcal/mol
   Vibrational Entropy:             NaN  cal/mol.K

   Total Enthalpy:             Infinity kcal/mol
   Total Entropy:                   NaN  cal/mol.K

 ======================================================================

 STANDARD THERMODYNAMIC QUANTITIES FOR ANHARMONIC VIBRATION -- VPT2

   Zero point vibrational energy: ************ kcal/mol

   Vibrational Enthalpy:       Infinity kcal/mol
   Vibrational Entropy:             NaN  cal/mol.K

   Total Enthalpy:             Infinity kcal/mol
   Total Entropy:                   NaN  cal/mol.K

 ======================================================================

Archival summary:
1\1\february\FREQ\ProcedureUnspecified\BasisUnspecified\1r3l116\taweetha\MonDec213:54:192019MonDec213:54:192019\0\\#,FREQ,ProcedureUnspecified,BasisUnspecified,\\0,1\I\C,1,2.11795\C,2,1.39026,1,117.504\F,3,1.33659,2,119.577,1,-0,0\C,3,1.39219,2,122.153,1,180,0\C,5,1.40012,3,119.146,2,0,0\C,2,1.40317,1,123.784,3,180,0\C,6,1.40506,5,119.795,3,-0,0\Cl,5,1.7345,3,118.053,2,-180,0\Br,6,1.89763,5,118.903,3,180,0\Br,7,1.89964,2,119.739,1,0,0\Br,8,1.90118,6,119.695,5,-180,0\\\@

 Total job time:  861.86s(wall), 4951.37s(cpu) 
 Mon Dec  2 13:54:19 2019

        *************************************************************
        *                                                           *
        *  Thank you very much for using Q-Chem.  Have a nice day.  *
        *                                                           *
        *************************************************************
