# Supplementary material for: Geometric and energetic data from quantum chemical calculations of halobenzenes and xylenes
Source: Data Brief. 2020 Mar 5;30:105386. doi: 10.1016/j.dib.2020.105386 (PMC7114895; doi:10.1016/j.dib.2020.105386)
Supplement: Supplementary file 1 [file mmc1.zip › halobenzene/B3LYP/FClBrBrClBr.out]

                  Welcome to Q-Chem
     A Quantum Leap Into The Future Of Chemistry


 Q-Chem 5.2 (devel), Q-Chem, Inc., Pleasanton, CA (2019)

 Yihan Shao,  Zhengting Gan,  E. Epifanovsky,  A. T. B. Gilbert,  M. Wormit,  
 J. Kussmann,  A. W. Lange,  A. Behn,  Jia Deng,  Xintian Feng,  D. Ghosh,  
 M. Goldey,  P. R. Horn,  L. D. Jacobson,  I. Kaliman,  T. Kus,  A. Landau,  
 Jie Liu,  E. I. Proynov,  R. M. Richard,  R. P. Steele,  E. J. Sundstrom,  
 H. L. Woodcock III,  P. M. Zimmerman,  D. Zuev,  B. Albrecht,  E. Alguire,  
 S. A. Baeppler,  D. Barton,  Z. Benda,  Y. A. Bernard,  E. J. Berquist,  
 K. B. Bravaya,  H. Burton,  D. Casanova,  Chun-Min Chang,  Yunqing Chen,  
 A. Chien,  K. D. Closser,  M. P. Coons,  S. Coriani,  S. Dasgupta,  
 A. L. Dempwolff,  M. Diedenhofen,  Hainam Do,  R. G. Edgar,  Po-Tung Fang,  
 S. Faraji,  S. Fatehi,  Qingguo Feng,  K. D. Fenk,  J. Fosso-Tande,  
 J. Gayvert,  Qinghui Ge,  A. Ghysels,  G. Gidofalvi,  J. Gomes,  
 J. Gonthier,  A. Gunina,  D. Hait,  M. W. D. Hanson-Heine,  
 P. H. P. Harbach,  A. W. Hauser,  M. F. Herbst,  J. E. Herr,  
 E. G. Hohenstein,  Z. C. Holden,  Kerwin Hui,  B. C. Huynh,  T.-C. Jagau,  
 Hyunjun Ji,  B. Kaduk,  K. Khistyaev,  Jaehoon Kim,  P. Klunzinger,  K. Koh,  
 D. Kosenkov,  L. Koulias,  T. Kowalczyk,  C. M. Krauter,  A. Kunitsa,  
 Ka Un Lao,  A. Laurent,  K. V. Lawler,  Joonho Lee,  D. Lefrancois,  
 S. Lehtola,  D. S. Levine,  Yi-Pei Li,  You-Sheng Lin,  Fenglai Liu,  
 E. Livshits,  A. Luenser,  P. Manohar,  E. Mansoor,  S. F. Manzer,  
 Shan-Ping Mao,  Yuezhi Mao,  N. Mardirossian,  A. V. Marenich,  
 T. Markovich,  L. A. Martinez-Martinez,  S. A. Maurer,  N. J. Mayhall,  
 S. C. McKenzie,  J.-M. Mewes,  P. Morgante,  A. F. Morrison,  
 J. W. Mullinax,  K. Nanda,  T. S. Nguyen-Beck,  R. Olivares-Amaya,  
 J. A. Parkhill,  Zheng Pei,  T. M. Perrine,  F. Plasser,  P. Pokhilko,  
 S. Prager,  A. Prociuk,  E. Ramos,  D. R. Rehn,  F. Rob,  M. Scheurer,  
 M. Schneider,  N. Sergueev,  S. M. Sharada,  S. Sharma,  D. W. Small,  
 T. Stauch,  T. Stein,  Yu-Chuan Su,  A. J. W. Thom,  A. Tkatchenko,  
 T. Tsuchimochi,  N. M. Tubman,  L. Vogt,  M. L. Vidal,  O. Vydrov,  
 M. A. Watson,  J. Wenzel,  M. de Wergifosse,  T. A. Wesolowski,  A. White,  
 J. Witte,  A. Yamada,  Jun Yang,  K. Yao,  S. Yeganeh,  S. R. Yost,  
 Zhi-Qiang You,  A. Zech,  Igor Ying Zhang,  Xing Zhang,  Yan Zhao,  
 Ying Zhu,  B. R. Brooks,  G. K. L. Chan,  C. J. Cramer,  M. S. Gordon,  
 W. J. Hehre,  A. Klamt,  M. W. Schmidt,  C. D. Sherrill,  D. G. Truhlar,  
 A. Aspuru-Guzik,  R. Baer,  A. T. Bell,  N. A. Besley,  Jeng-Da Chai,  
 A. E. DePrince, III,  R. A. DiStasio Jr.,  A. Dreuw,  B. D. Dunietz,  
 T. R. Furlani,  Chao-Ping Hsu,  Yousung Jung,  Jing Kong,  D. S. Lambrecht,  
 WanZhen Liang,  C. Ochsenfeld,  V. A. Rassolov,  L. V. Slipchenko,  
 J. E. Subotnik,  T. Van Voorhis,  J. M. Herbert,  A. I. Krylov,  
 P. M. W. Gill,  M. Head-Gordon

 Contributors to earlier versions of Q-Chem not listed above: 
 R. D. Adamson,  B. Austin,  J. Baker,  G. J. O. Beran,  K. Brandhorst,  
 S. T. Brown,  E. F. C. Byrd,  A. K. Chakraborty,  C.-L. Cheng,  
 Siu Hung Chien,  D. M. Chipman,  D. L. Crittenden,  H. Dachsel,  
 R. J. Doerksen,  A. D. Dutoi,  L. Fusti-Molnar,  W. A. Goddard III,  
 A. Golubeva-Zadorozhnaya,  S. R. Gwaltney,  G. Hawkins,  A. Heyden,  
 S. Hirata,  G. Kedziora,  F. J. Keil,  C. Kelley,  Jihan Kim,  R. A. King,  
 R. Z. Khaliullin,  P. P. Korambath,  W. Kurlancheek,  A. M. Lee,  M. S. Lee,  
 S. V. Levchenko,  Ching Yeh Lin,  D. Liotard,  R. C. Lochan,  I. Lotan,  
 P. E. Maslen,  N. Nair,  D. P. O'Neill,  D. Neuhauser,  E. Neuscamman,  
 C. M. Oana,  R. Olson,  B. Peters,  R. Peverati,  P. A. Pieniazek,  
 Y. M. Rhee,  J. Ritchie,  M. A. Rohrdanz,  E. Rosta,  N. J. Russ,  
 H. F. Schaefer III,  N. E. Schultz,  N. Shenvi,  A. C. Simmonett,  A. Sodt,  
 D. Stuck,  K. S. Thanthiriwatte,  V. Vanovschi,  Tao Wang,  A. Warshel,  
 C. F. Williams,  Q. Wu,  X. Xu,  W. Zhang

 Please cite Q-Chem as follows:
 Y. Shao et al., Mol. Phys. 113, 184-215 (2015)
 DOI: 10.1080/00268976.2014.952696

 Q-Chem 5.2.1 for Intel X86 EM64T Linux

 Parts of Q-Chem use Armadillo 8.300.2 (Tropical Shenanigans).
 http://arma.sourceforge.net/

 Q-Chem begins on Mon Dec  2 13:54:19 2019  

Host: 
0

     Scratch files written to /scratch/taweetham/qchem4594//
NAlpha2: 184
NElect   184
Mult     1

Checking the input file for inconsistencies... 	...done.

--------------------------------------------------------------
User input:
--------------------------------------------------------------
$MOLECULE
0 1
C   
C	1	CC
C	2	CC	1	120.0		
C	3	CC	2	120.0	1	0.0
C	4	CC	3	120.0	2	0.0	
C	5 	CC	4	120.0	3	0.0
F	1	CF	2	120.0	3	180.0
Cl	2	CCl	3	120.0	4	180.0
Br	3	CBr	4	120.0	5	180.0
Br	4	CBr	5	120.0	6	180.0
Cl	5	CCl	6	120.0	1	180.0
Br	6	CBr	1	120.0	2	180.0

CC=1.39483
CH=1.08673
CF=1.33960
CCl=1.72090
CBr=1.89068
CI=2.07886
$END

$REM
   JOB_TYPE	OPTIMIZATION
   BASIS	6-311++G**
   METHOD	B3LYP
   MEM_TOTAL	64000
   SYM_IGNORE	TRUE
$END

--------------------------------------------------------------
 ----------------------------------------------------------------
             Standard Nuclear Orientation (Angstroms)
    I     Atom           X                Y                Z
 ----------------------------------------------------------------
    1      C       0.0000000000     0.0000000000     0.0000000000
    2      C       0.0000000000     0.0000000000     1.3948300000
    3      C       1.2079582140     0.0000000000     2.0922450000
    4      C       2.4159164279     0.0000000000     1.3948300000
    5      C       2.4159164279     0.0000000000    -0.0000000000
    6      C       1.2079582140     0.0000000000    -0.6974150000
    7      F      -1.1601276309    -0.0000000000    -0.6698000000
    8      Cl     -1.4903431174    -0.0000000000     2.2552800000
    9      Br      1.2079582140    -0.0000000000     3.9829250000
   10      Br      4.0532933383    -0.0000000000     2.3401700000
   11      Cl      3.9062595453    -0.0000000000    -0.8604500000
   12      Br      1.2079582140    -0.0000000000    -2.5880950000
 ----------------------------------------------------------------
 Nuclear Repulsion Energy =        2136.94108528 hartrees
 There are       92 alpha and       92 beta electrons
 Requested basis set is 6-311++G(d,p)
 There are 125 shells and 358 basis functions

 Total QAlloc Memory Limit  64000 MB
 Mega-Array Size       188 MB
 MEM_STATIC part       192 MB
 A cutoff of  1.0D-11 yielded   5347 shell pairs
 There are     49152 function pairs (     53883 Cartesian)
 Smallest overlap matrix eigenvalue = 3.96E-07

 Q-Chem warning in module stvman/mkSTV.C, line 318:

 Overlap eigenvalue is smaller than square root of threshold
 Use THRESH >= 12 to get rid of this warning

 Linear dependence detected in AO basis
 Tighter screening thresholds may be required for diffuse basis sets
 Use S2THRESH > 14 and THRESH = 14 in case of SCF convergence issues
 Number of orthogonalized atomic orbitals = 356
 Maximum deviation from orthogonality = 1.487E-10

 Scale SEOQF with 1.000000e-01/1.000000e-01/1.000000e-01

 Standard Electronic Orientation quadrupole field applied
 Nucleus-field energy     =    -0.0000000835 hartrees
 Guess from superposition of atomic densities
 Warning:  Energy on first SCF cycle will be non-variational
 SAD guess density has 184.000000 electrons

 -----------------------------------------------------------------------
  General SCF calculation program by
  Eric Jon Sundstrom, Paul Horn, Yuezhi Mao, Dmitri Zuev, Alec White,
  David Stuck, Shaama M.S., Shane Yost, Joonho Lee, David Small,
  Daniel Levine, Susi Lehtola, Hugh Burton, Evgeny Epifanovsky,
  Bang C. Huynh
 -----------------------------------------------------------------------
 Exchange:     0.2000 Hartree-Fock + 0.0800 Slater + 0.7200 B88
 Correlation:  0.1900 VWN1RPA + 0.8100 LYP
 Using SG-1 standard quadrature grid
 using 6 threads for integral computing
 -------------------------------------------------------
 OpenMP Integral computing Module                
 Release: version 2.0, May 2017, Q-Chem Inc. Pleasanton 
 -------------------------------------------------------
 A restricted SCF calculation will be
 performed using DIIS
 SCF converges when DIIS error is below 1.0e-08
 ---------------------------------------
  Cycle       Energy         DIIS error
 ---------------------------------------
    1   -8973.9722812963      3.16e-02  
    2   -8971.3646674706      2.22e-03  
    3   -8971.3413437324      2.48e-03  
    4   -8971.3950116746      8.00e-04  
    5   -8971.4051996563      2.27e-04  
    6   -8971.4058289077      7.92e-05  
    7   -8971.4059055952      2.15e-05  
    8   -8971.4059116101      9.58e-06  
    9   -8971.4059129058      2.25e-06  
   10   -8971.4059129527      6.71e-07  
   11   -8971.4059129569      3.83e-07  
   12   -8971.4059129589      7.00e-08  
   13   -8971.4059129589      2.98e-08  
   14   -8971.4059129597      4.13e-09  Convergence criterion met
 ---------------------------------------
 SCF time:   CPU 224.57s  wall 40.00s 
 SCF   energy in the final basis set =    -8971.4059129597
 Total energy in the final basis set =    -8971.4059129597

 --------------------------------------------------------------

                    Orbital Energies (a.u.)
 --------------------------------------------------------------

 Alpha MOs
 -- Occupied --
********-482.8601-482.8583-101.5869-101.5858 -62.5143 -62.5130 -62.5112
-56.3351 -56.3338 -56.3319 -56.3309 -56.3305 -56.3296 -56.3292 -56.3278
-56.3274 -24.7337 -10.3184 -10.2892 -10.2865 -10.2824 -10.2801 -10.2800
 -9.5018  -9.5010  -8.7232  -8.7220  -8.7201  -7.2669  -7.2659  -7.2566
 -7.2559  -7.2557  -7.2548  -6.5556  -6.5543  -6.5525  -6.5415  -6.5405
 -6.5404  -6.5393  -6.5386  -6.5375  -2.6663  -2.6651  -2.6631  -2.6625
 -2.6618  -2.6613  -2.6605  -2.6596  -2.6587  -2.6505  -2.6504  -2.6494
 -2.6493  -2.6476  -2.6475  -1.2759  -0.9661  -0.9265  -0.8793  -0.8710
 -0.8266  -0.8185  -0.7613  -0.7470  -0.6551  -0.6470  -0.5801  -0.5785
 -0.5201  -0.5124  -0.4897  -0.4630  -0.4583  -0.4573  -0.4320  -0.4124
 -0.4118  -0.3755  -0.3614  -0.3569  -0.3563  -0.3338  -0.3318  -0.3183
 -0.3143  -0.2888  -0.2734  -0.2707
 -- Virtual --
 -0.0848  -0.0697  -0.0619  -0.0371  -0.0179  -0.0074   0.0069   0.0169
  0.0212   0.0281   0.0372   0.0397   0.0475   0.0535   0.0617   0.0623
  0.0675   0.0694   0.0732   0.0783   0.0828   0.0885   0.0923   0.0964
  0.1023   0.1045   0.1100   0.1218   0.1302   0.1316   0.1389   0.1476
  0.1493   0.1550   0.1572   0.1605   0.1694   0.1744   0.1821   0.2030
  0.2051   0.2072   0.2119   0.2203   0.2246   0.2258   0.2373   0.2422
  0.2521   0.2561   0.2671   0.2727   0.2790   0.2826   0.2906   0.3263
  0.3570   0.3617   0.3686   0.3813   0.3950   0.4026   0.4137   0.4204
  0.4226   0.4258   0.4261   0.4396   0.4441   0.4499   0.4566   0.4756
  0.4923   0.4947   0.4955   0.4981   0.5094   0.5233   0.5291   0.5365
  0.5392   0.5440   0.5465   0.5560   0.5671   0.5817   0.5895   0.5931
  0.6042   0.6060   0.6229   0.6323   0.6772   0.6850   0.6973   0.7094
  0.7201   0.7318   0.7345   0.7505   0.7917   0.7986   0.8061   0.8185
  0.8237   0.8283   0.8292   0.8356   0.8484   0.8487   0.8622   0.8800
  0.8899   0.9180   0.9260   0.9358   0.9389   0.9544   0.9729   0.9979
  1.0294   1.0357   1.0516   1.1023   1.1124   1.1264   1.1768   1.2007
  1.2215   1.2328   1.2365   1.2413   1.2651   1.2762   1.3330   1.4002
  1.4127   1.4364   1.4428   1.4687   1.5401   1.5467   1.5802   1.6397
  1.7174   1.7377   1.7424   1.7602   1.8159   1.8181   1.8372   1.8432
  1.8965   1.9848   2.0101   2.0232   2.0422   2.0439   2.0581   2.0973
  2.1230   2.1601   2.1946   2.2147   2.2473   2.2492   2.2526   2.2533
  2.2634   2.2943   2.2999   2.3414   2.3787   2.3965   2.4258   2.5090
  2.5573   2.5690   2.5886   2.7057   2.7227   2.8170   2.8317   2.8887
  2.9871   3.0368   3.0704   3.0719   3.1079   3.1655   3.2056   3.3969
  3.4529   3.6617   3.7494   3.7563   3.8418   3.8926   3.9549   3.9766
  3.9890   3.9929   4.0246   4.0444   4.0628   4.0679   4.0752   4.0847
  4.1039   4.1986   4.2493   4.2809   4.3680   4.4071   4.4484   4.8236
  4.8291   6.2983   6.4294   6.6558   6.7302   6.7703   6.8176   7.5340
  7.5462   7.5690   7.6502   7.6598   7.6713   7.7107   7.7505   7.7931
  9.7592   9.7907  23.2230  23.7789  23.7834  23.9309  23.9470  24.0255
 25.8076  25.8302  26.1364  26.2565  26.6184  26.6807  47.9470  48.0197
 48.0600  66.7702 215.7497 215.7866 289.7298 289.7419 289.7659 289.8433
289.8603 289.8698 289.9359 289.9735 290.01611020.75081020.84231020.8921
 --------------------------------------------------------------

          Ground-State Mulliken Net Atomic Charges

     Atom                 Charge (a.u.)
  ----------------------------------------
      1 C                    -0.996853
      2 C                     0.540867
      3 C                    -0.158479
      4 C                    -0.194156
      5 C                     0.200499
      6 C                     0.161255
      7 F                    -0.103377
      8 Cl                    0.481494
      9 Br                   -0.173960
     10 Br                   -0.193780
     11 Cl                    0.579346
     12 Br                   -0.142855
  ----------------------------------------
  Sum of atomic charges =     0.000000

 -----------------------------------------------------------------
                    Cartesian Multipole Moments
 -----------------------------------------------------------------
    Charge (ESU x 10^10)
                -0.0000
    Dipole Moment (Debye)
         X       0.6231      Y       0.0000      Z       0.3432
       Tot       0.7114
    Quadrupole Moments (Debye-Ang)
        XX    -118.0567     XY       0.0000     YY    -119.0122
        XZ      -0.1986     YZ      -0.0000     ZZ    -114.1092
    Octopole Moments (Debye-Ang^2)
       XXX    -534.0971    XXY       0.0000    XYY    -185.8476
       YYY       0.0000    XXZ     -96.4710    XYZ       0.0000
       YYZ    -107.2834    XZZ    -172.7735    YZZ       0.0000
       ZZZ    -306.8088
    Hexadecapole Moments (Debye-Ang^3)
      XXXX   -3922.3971   XXXY       0.0000   XXYY    -718.1869
      XYYY       0.0000   YYYY    -138.0754   XXXZ    -418.7054
      XXYZ       0.0000   XYYZ    -153.9544   YYYZ       0.0000
      XXZZ   -1275.2549   XYZZ       0.0000   YYZZ    -694.3443
      XZZZ    -433.8443   YZZZ       0.0000   ZZZZ   -3680.5794
 -----------------------------------------------------------------
 Calculating analytic gradient of the SCF energy
 Gradient of SCF Energy
            1           2           3           4           5           6
    1  -0.0037358   0.0028465  -0.0032540  -0.0024910  -0.0000049   0.0042099
    2   0.0000000  -0.0000000   0.0000000   0.0000000   0.0000000  -0.0000000
    3   0.0005492   0.0006155  -0.0012893  -0.0036377  -0.0016327   0.0042402
            7           8           9          10          11          12
    1  -0.0050660   0.0103790   0.0022781  -0.0049806  -0.0065981   0.0064170
    2   0.0000000  -0.0000000   0.0000000  -0.0000000   0.0000000  -0.0000000
    3  -0.0040951   0.0023158  -0.0038226  -0.0005440   0.0045345   0.0027662
 Max gradient component =       1.038E-02
 RMS gradient           =       3.359E-03
 Gradient time:  CPU 75.33 s  wall 12.65 s
 Geometry Optimization Parameters
   NAtoms,    NIC,     NZ,  NCons,   NDum,   NFix, NCnnct, MaxDiis
       12      78      12       0       0       0       0       0


** GEOMETRY OPTIMIZATION IN DELOCALIZED INTERNAL COORDINATES **
   Searching for a Minimum

   Optimization Cycle:   1

                       Coordinates (Angstroms)
     ATOM                X               Y               Z
      1  C         0.0000000000    0.0000000000    0.0000000000
      2  C         0.0000000000    0.0000000000    1.3948300000
      3  C         1.2079582140    0.0000000000    2.0922450000
      4  C         2.4159164279    0.0000000000    1.3948300000
      5  C         2.4159164279    0.0000000000    0.0000000000
      6  C         1.2079582140    0.0000000000   -0.6974150000
      7  F        -1.1601276309    0.0000000000   -0.6698000000
      8  Cl       -1.4903431174    0.0000000000    2.2552800000
      9  Br        1.2079582140    0.0000000000    3.9829250000
     10  Br        4.0532933383    0.0000000000    2.3401700000
     11  Cl        3.9062595453    0.0000000000   -0.8604500000
     12  Br        1.2079582140    0.0000000000   -2.5880950000
   Point Group: c1    Number of degrees of freedom:    30


   Energy is  -8971.405912960


 Attempting to generate delocalized internal coordinates
 Initial Hessian constructed with Jon Baker's OPTIMIZE code

 21 Hessian modes will be used to form the next step
  Hessian Eigenvalues:
     0.201019    0.201019    0.201019    0.250000    0.250000    0.250000
     0.250000    0.250000    0.250000    0.250000    0.250000    0.250000
     0.334879    0.334879    0.426727    0.426727    0.464882    0.464882
     0.464882    0.464882    0.572947

 Minimum search - taking simple RFO step
 Searching for Lamda that Minimizes Along All modes
 Value Taken    Lamda =  -0.00457102
 Step Taken.  Stepsize is  0.125671

                             Maximum     Tolerance    Cnvgd?
         Gradient           0.020847      0.000300      NO
         Displacement       0.075091      0.001200      NO
         Energy change     *********      0.000001      NO


 New Cartesian Coordinates Obtained by Inverse Iteration

 Displacement from previous Coordinates is:  0.300170
 ----------------------------------------------------------------
             Standard Nuclear Orientation (Angstroms)
    I     Atom           X                Y                Z
 ----------------------------------------------------------------
    1      C       0.0263471065     0.0000000000     0.0138914864
    2      C       0.0020225540     0.0000000000     1.4027225277
    3      C       1.2145650726     0.0000000000     2.1108552225
    4      C       2.4343100710     0.0000000000     1.4063435528
    5      C       2.4358406027     0.0000000000    -0.0014398291
    6      C       1.2172862211     0.0000000000    -0.6983646563
    7      F      -1.1310193015     0.0000000000    -0.6488821483
    8      Cl     -1.5464888264     0.0000000000     2.1810324288
    9      Br      1.1782002397     0.0000000000     4.0110231235
   10      Br      4.0941079688     0.0000000000     2.3361340503
   11      Cl      3.9327324946     0.0000000000    -0.8753947365
   12      Br      1.1148436440     0.0000000000    -2.5934010218
 ----------------------------------------------------------------
 Nuclear Repulsion Energy =        2121.27836605 hartrees
 There are       92 alpha and       92 beta electrons
 Applying Cartesian multipole field
    Component          Value
    ---------          -----
     (2,0,0)        1.00000E-11
     (0,2,0)        2.00000E-11
     (0,0,2)       -3.00000E-11
 Nucleus-field energy     =    -0.0000000835 hartrees
 Requested basis set is 6-311++G(d,p)
 There are 125 shells and 358 basis functions
 A cutoff of  1.0D-11 yielded   5320 shell pairs
 There are     48955 function pairs (     53642 Cartesian)
 Smallest overlap matrix eigenvalue = 4.12E-07

 Q-Chem warning in module stvman/mkSTV.C, line 318:

 Overlap eigenvalue is smaller than square root of threshold
 Use THRESH >= 12 to get rid of this warning

 Linear dependence detected in AO basis
 Tighter screening thresholds may be required for diffuse basis sets
 Use S2THRESH > 14 and THRESH = 14 in case of SCF convergence issues
 Number of orthogonalized atomic orbitals = 356
 Maximum deviation from orthogonality = 2.152E-10
 Guess MOs from SCF MO coefficient file

 -----------------------------------------------------------------------
  General SCF calculation program by
  Eric Jon Sundstrom, Paul Horn, Yuezhi Mao, Dmitri Zuev, Alec White,
  David Stuck, Shaama M.S., Shane Yost, Joonho Lee, David Small,
  Daniel Levine, Susi Lehtola, Hugh Burton, Evgeny Epifanovsky,
  Bang C. Huynh
 -----------------------------------------------------------------------
 Exchange:     0.2000 Hartree-Fock + 0.0800 Slater + 0.7200 B88
 Correlation:  0.1900 VWN1RPA + 0.8100 LYP
 Using SG-1 standard quadrature grid
 using 6 threads for integral computing
 -------------------------------------------------------
 OpenMP Integral computing Module                
 Release: version 2.0, May 2017, Q-Chem Inc. Pleasanton 
 -------------------------------------------------------
 A restricted SCF calculation will be
 performed using DIIS
 SCF converges when DIIS error is below 1.0e-08
 ---------------------------------------
  Cycle       Energy         DIIS error
 ---------------------------------------
    1   -8971.4033430050      5.74e-04  
    2   -8971.4074488141      1.53e-04  
    3   -8971.4066547313      2.69e-04  
    4   -8971.4077992350      3.79e-05  
    5   -8971.4078180835      1.06e-05  
    6   -8971.4078193485      3.11e-06  
    7   -8971.4078194655      1.35e-06  
    8   -8971.4078194931      4.34e-07  
    9   -8971.4078194963      1.16e-07  
   10   -8971.4078194957      4.08e-08  
   11   -8971.4078194967      1.48e-08  
   12   -8971.4078194958      5.52e-09  Convergence criterion met
 ---------------------------------------
 SCF time:   CPU 194.03s  wall 35.00s 
 SCF   energy in the final basis set =    -8971.4078194958
 Total energy in the final basis set =    -8971.4078194958

 --------------------------------------------------------------

                    Orbital Energies (a.u.)
 --------------------------------------------------------------

 Alpha MOs
 -- Occupied --
********-482.8612-482.8592-101.5878-101.5869 -62.5151 -62.5140 -62.5120
-56.3359 -56.3347 -56.3328 -56.3316 -56.3313 -56.3306 -56.3302 -56.3286
-56.3282 -24.7324 -10.3160 -10.2932 -10.2875 -10.2868 -10.2843 -10.2807
 -9.5023  -9.5016  -8.7238  -8.7228  -8.7208  -7.2675  -7.2667  -7.2571
 -7.2565  -7.2562  -7.2555  -6.5564  -6.5552  -6.5532  -6.5421  -6.5412
 -6.5411  -6.5401  -6.5392  -6.5382  -2.6670  -2.6659  -2.6639  -2.6632
 -2.6624  -2.6621  -2.6613  -2.6602  -2.6594  -2.6511  -2.6511  -2.6501
 -2.6501  -2.6482  -2.6481  -1.2784  -0.9615  -0.9224  -0.8760  -0.8705
 -0.8263  -0.8175  -0.7603  -0.7475  -0.6537  -0.6487  -0.5783  -0.5766
 -0.5216  -0.5107  -0.4885  -0.4627  -0.4571  -0.4549  -0.4315  -0.4114
 -0.4097  -0.3741  -0.3596  -0.3572  -0.3543  -0.3326  -0.3322  -0.3182
 -0.3167  -0.2930  -0.2737  -0.2710
 -- Virtual --
 -0.0872  -0.0721  -0.0623  -0.0397  -0.0198  -0.0077   0.0017   0.0144
  0.0204   0.0271   0.0374   0.0395   0.0478   0.0533   0.0611   0.0616
  0.0668   0.0689   0.0717   0.0781   0.0829   0.0857   0.0924   0.0965
  0.0995   0.1039   0.1097   0.1200   0.1304   0.1307   0.1378   0.1469
  0.1474   0.1533   0.1561   0.1620   0.1667   0.1733   0.1812   0.2021
  0.2049   0.2086   0.2129   0.2168   0.2214   0.2269   0.2374   0.2403
  0.2509   0.2563   0.2663   0.2723   0.2797   0.2822   0.2908   0.3238
  0.3545   0.3638   0.3690   0.3838   0.3966   0.4030   0.4127   0.4208
  0.4227   0.4242   0.4264   0.4370   0.4447   0.4503   0.4580   0.4754
  0.4862   0.4910   0.4960   0.5033   0.5088   0.5221   0.5292   0.5339
  0.5395   0.5418   0.5455   0.5551   0.5639   0.5797   0.5909   0.5927
  0.5976   0.6014   0.6277   0.6315   0.6639   0.6887   0.6958   0.7050
  0.7182   0.7296   0.7298   0.7468   0.7908   0.7975   0.8110   0.8177
  0.8212   0.8262   0.8291   0.8338   0.8452   0.8483   0.8589   0.8755
  0.8828   0.9125   0.9265   0.9340   0.9342   0.9530   0.9762   0.9973
  1.0205   1.0316   1.0489   1.1004   1.1066   1.1238   1.1715   1.2004
  1.2219   1.2304   1.2315   1.2360   1.2572   1.2694   1.3283   1.3935
  1.4128   1.4347   1.4451   1.4756   1.5351   1.5493   1.5747   1.6292
  1.7132   1.7334   1.7376   1.7532   1.8090   1.8124   1.8326   1.8389
  1.8912   1.9823   2.0089   2.0127   2.0395   2.0416   2.0512   2.0954
  2.1210   2.1479   2.1835   2.2133   2.2415   2.2420   2.2500   2.2529
  2.2626   2.2869   2.2895   2.3296   2.3652   2.3902   2.4200   2.4957
  2.5503   2.5669   2.5841   2.7021   2.7213   2.8136   2.8302   2.8810
  2.9842   3.0306   3.0560   3.0665   3.1019   3.1621   3.1918   3.3865
  3.4493   3.6454   3.7504   3.7545   3.8343   3.8942   3.9604   3.9777
  3.9888   3.9898   4.0295   4.0420   4.0657   4.0661   4.0704   4.0888
  4.1003   4.1973   4.2428   4.2753   4.3624   4.4069   4.4481   4.8066
  4.8359   6.2976   6.4318   6.6548   6.7361   6.7666   6.8091   7.5324
  7.5454   7.5685   7.6414   7.6533   7.6664   7.7138   7.7489   7.7854
  9.7555   9.7844  23.2263  23.7597  23.7733  23.9091  23.9235  24.0146
 25.8051  25.8267  26.1203  26.2337  26.6048  26.6698  47.9448  48.0164
 48.0523  66.7690 215.7459 215.7795 289.7274 289.7408 289.7650 289.8372
289.8538 289.8640 289.9347 289.9714 290.00841020.74851020.83841020.8822
 --------------------------------------------------------------

          Ground-State Mulliken Net Atomic Charges

     Atom                 Charge (a.u.)
  ----------------------------------------
      1 C                    -1.213383
      2 C                     0.517932
      3 C                    -0.019792
      4 C                    -0.139742
      5 C                     0.331313
      6 C                     0.023023
      7 F                    -0.084205
      8 Cl                    0.485145
      9 Br                   -0.163028
     10 Br                   -0.192482
     11 Cl                    0.585357
     12 Br                   -0.130140
  ----------------------------------------
  Sum of atomic charges =     0.000000

 -----------------------------------------------------------------
                    Cartesian Multipole Moments
 -----------------------------------------------------------------
    Charge (ESU x 10^10)
                -0.0000
    Dipole Moment (Debye)
         X       0.5551      Y      -0.0000      Z       0.2974
       Tot       0.6298
    Quadrupole Moments (Debye-Ang)
        XX    -117.9615     XY      -0.0000     YY    -119.1700
        XZ       0.0009     YZ       0.0000     ZZ    -114.2688
    Octopole Moments (Debye-Ang^2)
       XXX    -530.2627    XXY      -0.0000    XYY    -184.9175
       YYY      -0.0000    XXZ     -95.6749    XYZ      -0.0000
       YYZ    -107.1226    XZZ    -173.3638    YZZ       0.0000
       ZZZ    -306.9682
    Hexadecapole Moments (Debye-Ang^3)
      XXXX   -3948.3497   XXXY      -0.0000   XXYY    -725.7885
      XYYY      -0.0000   YYYY    -138.4123   XXXZ    -426.9906
      XXYZ      -0.0000   XYYZ    -157.5545   YYYZ       0.0000
      XXZZ   -1289.5241   XYZZ      -0.0000   YYZZ    -696.1048
      XZZZ    -441.5932   YZZZ       0.0000   ZZZZ   -3687.8752
 -----------------------------------------------------------------
 Calculating analytic gradient of the SCF energy
 Gradient of SCF Energy
            1           2           3           4           5           6
    1   0.0002051  -0.0023860  -0.0013684   0.0021968   0.0027821  -0.0037822
    2  -0.0000000  -0.0000000   0.0000000  -0.0000000  -0.0000000   0.0000000
    3   0.0010246  -0.0036059   0.0016902   0.0000979  -0.0024891   0.0019377
            7           8           9          10          11          12
    1   0.0006567   0.0001020   0.0000225   0.0018258   0.0005215  -0.0007762
    2  -0.0000000   0.0000000   0.0000000   0.0000000  -0.0000000  -0.0000000
    3   0.0001305  -0.0011924   0.0019038  -0.0003278   0.0019690  -0.0011386
 Max gradient component =       3.782E-03
 RMS gradient           =       1.456E-03
 Gradient time:  CPU 74.31 s  wall 12.48 s
 Geometry Optimization Parameters
   NAtoms,    NIC,     NZ,  NCons,   NDum,   NFix, NCnnct, MaxDiis
       12      78      12       0       0       0       0       0

 Cartesian Hessian Update
 Hessian updated using BFGS update


** GEOMETRY OPTIMIZATION IN DELOCALIZED INTERNAL COORDINATES **
   Searching for a Minimum

   Optimization Cycle:   2

                       Coordinates (Angstroms)
     ATOM                X               Y               Z
      1  C         0.0263471065    0.0000000000    0.0138914864
      2  C         0.0020225540    0.0000000000    1.4027225277
      3  C         1.2145650726    0.0000000000    2.1108552225
      4  C         2.4343100710    0.0000000000    1.4063435528
      5  C         2.4358406027    0.0000000000   -0.0014398291
      6  C         1.2172862211    0.0000000000   -0.6983646563
      7  F        -1.1310193015    0.0000000000   -0.6488821483
      8  Cl       -1.5464888264    0.0000000000    2.1810324288
      9  Br        1.1782002397    0.0000000000    4.0110231235
     10  Br        4.0941079688    0.0000000000    2.3361340503
     11  Cl        3.9327324946    0.0000000000   -0.8753947365
     12  Br        1.1148436440    0.0000000000   -2.5934010218
   Point Group: c1    Number of degrees of freedom:    30


   Energy is  -8971.407819496

 Hessian updated using BFGS update

 11 Hessian modes will be used to form the next step
  Hessian Eigenvalues:
     0.200840    0.203887    0.226181    0.282121    0.329567    0.334883
     0.426584    0.442918    0.463056    0.515105    0.575179

 Minimum search - taking simple RFO step
 Searching for Lamda that Minimizes Along All modes
 Value Taken    Lamda =  -0.00024822
 Step Taken.  Stepsize is  0.026243

                             Maximum     Tolerance    Cnvgd?
         Gradient           0.006629      0.000300      NO
         Displacement       0.017446      0.001200      NO
         Energy change     -0.001907      0.000001      NO


 New Cartesian Coordinates Obtained by Inverse Iteration

 Displacement from previous Coordinates is:  0.056265
 ----------------------------------------------------------------
             Standard Nuclear Orientation (Angstroms)
    I     Atom           X                Y                Z
 ----------------------------------------------------------------
    1      C       0.0275369626     0.0000000000     0.0135620895
    2      C       0.0039068354     0.0000000000     1.4048528017
    3      C       1.2156188701     0.0000000000     2.1082926890
    4      C       2.4321595113     0.0000000000     1.4057363509
    5      C       2.4345974145     0.0000000000    -0.0012725783
    6      C       1.2199762546     0.0000000000    -0.6994148561
    7      F      -1.1306832040     0.0000000000    -0.6483263328
    8      Cl     -1.5418239446     0.0000000000     2.1915380044
    9      Br      1.1785295962     0.0000000000     4.0044661991
   10      Br      4.0820807134     0.0000000000     2.3472366118
   11      Cl      3.9243497883     0.0000000000    -0.8896697558
   12      Br      1.1264990492     0.0000000000    -2.5924812232
 ----------------------------------------------------------------
 Nuclear Repulsion Energy =        2123.74410989 hartrees
 There are       92 alpha and       92 beta electrons
 Applying Cartesian multipole field
    Component          Value
    ---------          -----
     (2,0,0)        1.00000E-11
     (0,2,0)        2.00000E-11
     (0,0,2)       -3.00000E-11
 Nucleus-field energy     =    -0.0000000838 hartrees
 Requested basis set is 6-311++G(d,p)
 There are 125 shells and 358 basis functions
 A cutoff of  1.0D-11 yielded   5322 shell pairs
 There are     48974 function pairs (     53666 Cartesian)
 Smallest overlap matrix eigenvalue = 4.09E-07

 Q-Chem warning in module stvman/mkSTV.C, line 318:

 Overlap eigenvalue is smaller than square root of threshold
 Use THRESH >= 12 to get rid of this warning

 Linear dependence detected in AO basis
 Tighter screening thresholds may be required for diffuse basis sets
 Use S2THRESH > 14 and THRESH = 14 in case of SCF convergence issues
 Number of orthogonalized atomic orbitals = 356
 Maximum deviation from orthogonality = 1.306E-10
 Guess MOs from SCF MO coefficient file

 -----------------------------------------------------------------------
  General SCF calculation program by
  Eric Jon Sundstrom, Paul Horn, Yuezhi Mao, Dmitri Zuev, Alec White,
  David Stuck, Shaama M.S., Shane Yost, Joonho Lee, David Small,
  Daniel Levine, Susi Lehtola, Hugh Burton, Evgeny Epifanovsky,
  Bang C. Huynh
 -----------------------------------------------------------------------
 Exchange:     0.2000 Hartree-Fock + 0.0800 Slater + 0.7200 B88
 Correlation:  0.1900 VWN1RPA + 0.8100 LYP
 Using SG-1 standard quadrature grid
 using 6 threads for integral computing
 -------------------------------------------------------
 OpenMP Integral computing Module                
 Release: version 2.0, May 2017, Q-Chem Inc. Pleasanton 
 -------------------------------------------------------
 A restricted SCF calculation will be
 performed using DIIS
 SCF converges when DIIS error is below 1.0e-08
 ---------------------------------------
  Cycle       Energy         DIIS error
 ---------------------------------------
    1   -8971.4077766095      1.08e-04  
    2   -8971.4079113060      3.38e-05  
    3   -8971.4078756421      5.73e-05  
    4   -8971.4079290178      7.21e-06  
    5   -8971.4079297944      2.35e-06  
    6   -8971.4079298693      6.77e-07  
    7   -8971.4079298752      3.19e-07  
    8   -8971.4079298769      8.50e-08  
    9   -8971.4079298772      3.22e-08  
   10   -8971.4079298773      1.01e-08  
   11   -8971.4079298767      4.41e-09  Convergence criterion met
 ---------------------------------------
 SCF time:   CPU 174.31s  wall 31.00s 
 SCF   energy in the final basis set =    -8971.4079298767
 Total energy in the final basis set =    -8971.4079298767

 --------------------------------------------------------------

                    Orbital Energies (a.u.)
 --------------------------------------------------------------

 Alpha MOs
 -- Occupied --
********-482.8610-482.8592-101.5878-101.5867 -62.5151 -62.5138 -62.5120
-56.3360 -56.3346 -56.3328 -56.3317 -56.3314 -56.3304 -56.3300 -56.3286
-56.3282 -24.7324 -10.3163 -10.2929 -10.2873 -10.2859 -10.2838 -10.2804
 -9.5023  -9.5014  -8.7239  -8.7226  -8.7208  -7.2674  -7.2665  -7.2571
 -7.2563  -7.2562  -7.2553  -6.5564  -6.5550  -6.5532  -6.5422  -6.5413
 -6.5410  -6.5400  -6.5392  -6.5382  -2.6671  -2.6657  -2.6638  -2.6633
 -2.6625  -2.6620  -2.6612  -2.6602  -2.6594  -2.6512  -2.6511  -2.6500
 -2.6499  -2.6482  -2.6481  -1.2781  -0.9620  -0.9223  -0.8770  -0.8701
 -0.8267  -0.8179  -0.7601  -0.7479  -0.6541  -0.6484  -0.5783  -0.5770
 -0.5214  -0.5109  -0.4882  -0.4627  -0.4576  -0.4554  -0.4317  -0.4113
 -0.4099  -0.3744  -0.3595  -0.3570  -0.3546  -0.3329  -0.3326  -0.3183
 -0.3162  -0.2927  -0.2736  -0.2710
 -- Virtual --
 -0.0869  -0.0716  -0.0624  -0.0391  -0.0193  -0.0076   0.0020   0.0146
  0.0205   0.0270   0.0374   0.0396   0.0480   0.0533   0.0611   0.0617
  0.0669   0.0690   0.0719   0.0781   0.0829   0.0859   0.0924   0.0965
  0.1000   0.1040   0.1097   0.1203   0.1307   0.1309   0.1379   0.1470
  0.1477   0.1534   0.1563   0.1618   0.1668   0.1735   0.1810   0.2023
  0.2055   0.2085   0.2125   0.2170   0.2215   0.2273   0.2375   0.2407
  0.2513   0.2562   0.2663   0.2722   0.2801   0.2822   0.2910   0.3238
  0.3547   0.3640   0.3685   0.3838   0.3961   0.4029   0.4126   0.4208
  0.4234   0.4242   0.4262   0.4373   0.4450   0.4504   0.4580   0.4757
  0.4868   0.4915   0.4958   0.5027   0.5086   0.5220   0.5292   0.5332
  0.5394   0.5421   0.5454   0.5549   0.5643   0.5808   0.5907   0.5927
  0.5993   0.6018   0.6277   0.6319   0.6660   0.6889   0.6962   0.7059
  0.7183   0.7297   0.7310   0.7471   0.7916   0.7974   0.8106   0.8173
  0.8224   0.8267   0.8293   0.8343   0.8463   0.8484   0.8586   0.8764
  0.8833   0.9132   0.9261   0.9343   0.9345   0.9522   0.9771   0.9984
  1.0211   1.0320   1.0486   1.1009   1.1078   1.1239   1.1716   1.2012
  1.2231   1.2313   1.2315   1.2357   1.2574   1.2694   1.3286   1.3941
  1.4128   1.4353   1.4456   1.4759   1.5358   1.5491   1.5766   1.6295
  1.7133   1.7342   1.7399   1.7532   1.8104   1.8130   1.8338   1.8394
  1.8922   1.9828   2.0090   2.0130   2.0407   2.0420   2.0520   2.0949
  2.1220   2.1503   2.1841   2.2142   2.2425   2.2433   2.2496   2.2539
  2.2630   2.2892   2.2903   2.3314   2.3666   2.3900   2.4206   2.4967
  2.5501   2.5672   2.5842   2.7024   2.7215   2.8138   2.8307   2.8830
  2.9856   3.0317   3.0591   3.0666   3.1027   3.1631   3.1928   3.3883
  3.4496   3.6477   3.7504   3.7547   3.8374   3.8932   3.9602   3.9775
  3.9886   3.9904   4.0290   4.0426   4.0665   4.0677   4.0704   4.0883
  4.1012   4.1988   4.2432   4.2769   4.3634   4.4072   4.4478   4.8086
  4.8352   6.2976   6.4317   6.6551   6.7360   6.7672   6.8115   7.5327
  7.5454   7.5687   7.6423   7.6550   7.6671   7.7134   7.7499   7.7866
  9.7553   9.7842  23.2260  23.7644  23.7745  23.9124  23.9312  24.0141
 25.8051  25.8267  26.1206  26.2347  26.6051  26.6702  47.9453  48.0169
 48.0543  66.7689 215.7457 215.7794 289.7279 289.7408 289.7654 289.8375
289.8558 289.8647 289.9353 289.9724 290.00961020.74911020.83891020.8848
 --------------------------------------------------------------

          Ground-State Mulliken Net Atomic Charges

     Atom                 Charge (a.u.)
  ----------------------------------------
      1 C                    -1.221090
      2 C                     0.528136
      3 C                    -0.035737
      4 C                    -0.136855
      5 C                     0.339611
      6 C                     0.029945
      7 F                    -0.085461
      8 Cl                    0.484394
      9 Br                   -0.164927
     10 Br                   -0.191901
     11 Cl                    0.584925
     12 Br                   -0.131041
  ----------------------------------------
  Sum of atomic charges =     0.000000

 -----------------------------------------------------------------
                    Cartesian Multipole Moments
 -----------------------------------------------------------------
    Charge (ESU x 10^10)
                -0.0000
    Dipole Moment (Debye)
         X       0.5526      Y       0.0000      Z       0.3009
       Tot       0.6292
    Quadrupole Moments (Debye-Ang)
        XX    -118.1104     XY       0.0000     YY    -119.1446
        XZ      -0.0206     YZ       0.0000     ZZ    -114.1344
    Octopole Moments (Debye-Ang^2)
       XXX    -531.3053    XXY       0.0000    XYY    -184.8373
       YYY       0.0000    XXZ     -95.7471    XYZ      -0.0000
       YYZ    -107.1202    XZZ    -172.7738    YZZ       0.0000
       ZZZ    -306.9110
    Hexadecapole Moments (Debye-Ang^3)
      XXXX   -3943.3516   XXXY       0.0000   XXYY    -723.3643
      XYYY      -0.0000   YYYY    -138.3509   XXXZ    -424.3012
      XXYZ      -0.0000   XYYZ    -156.3906   YYYZ       0.0000
      XXZZ   -1285.3481   XYZZ       0.0000   YYZZ    -696.6555
      XZZZ    -438.3377   YZZZ       0.0000   ZZZZ   -3691.2015
 -----------------------------------------------------------------
 Calculating analytic gradient of the SCF energy
 Gradient of SCF Energy
            1           2           3           4           5           6
    1   0.0003753  -0.0003822  -0.0003058   0.0000957   0.0008856  -0.0004824
    2  -0.0000000   0.0000000   0.0000000  -0.0000000  -0.0000000   0.0000000
    3  -0.0000797  -0.0003632   0.0004911   0.0009685  -0.0016580   0.0007313
            7           8           9          10          11          12
    1   0.0003025  -0.0001314   0.0000292  -0.0001393  -0.0005175   0.0002703
    2   0.0000000   0.0000000  -0.0000000   0.0000000  -0.0000000  -0.0000000
    3   0.0000631  -0.0000591  -0.0002242   0.0006918  -0.0003170  -0.0002446
 Max gradient component =       1.658E-03
 RMS gradient           =       4.464E-04
 Gradient time:  CPU 74.53 s  wall 12.52 s
 Geometry Optimization Parameters
   NAtoms,    NIC,     NZ,  NCons,   NDum,   NFix, NCnnct, MaxDiis
       12      78      12       0       0       0       0       0

 Cartesian Hessian Update
 Hessian updated using BFGS update


** GEOMETRY OPTIMIZATION IN DELOCALIZED INTERNAL COORDINATES **
   Searching for a Minimum

   Optimization Cycle:   3

                       Coordinates (Angstroms)
     ATOM                X               Y               Z
      1  C         0.0275369626    0.0000000000    0.0135620895
      2  C         0.0039068354    0.0000000000    1.4048528017
      3  C         1.2156188701    0.0000000000    2.1082926890
      4  C         2.4321595113    0.0000000000    1.4057363509
      5  C         2.4345974145    0.0000000000   -0.0012725783
      6  C         1.2199762546    0.0000000000   -0.6994148561
      7  F        -1.1306832040    0.0000000000   -0.6483263328
      8  Cl       -1.5418239446    0.0000000000    2.1915380044
      9  Br        1.1785295962    0.0000000000    4.0044661991
     10  Br        4.0820807134    0.0000000000    2.3472366118
     11  Cl        3.9243497883    0.0000000000   -0.8896697558
     12  Br        1.1264990492    0.0000000000   -2.5924812232
   Point Group: c1    Number of degrees of freedom:    30


   Energy is  -8971.407929877

 Hessian updated using BFGS update

 14 Hessian modes will be used to form the next step
  Hessian Eigenvalues:
     0.196876    0.200995    0.201900    0.232742    0.245924    0.326750
     0.333022    0.345539    0.401060    0.428121    0.460682    0.464696
     0.537188    0.572328

 Minimum search - taking simple RFO step
 Searching for Lamda that Minimizes Along All modes
 Value Taken    Lamda =  -0.00002576
 Step Taken.  Stepsize is  0.008682

                             Maximum     Tolerance    Cnvgd?
         Gradient           0.002177      0.000300      NO
         Displacement       0.006219      0.001200      NO
         Energy change     -0.000110      0.000001      NO


 New Cartesian Coordinates Obtained by Inverse Iteration

 Displacement from previous Coordinates is:  0.019518
 ----------------------------------------------------------------
             Standard Nuclear Orientation (Angstroms)
    I     Atom           X                Y                Z
 ----------------------------------------------------------------
    1      C       0.0267689735     0.0000000000     0.0129561383
    2      C       0.0042632305     0.0000000000     1.4048511444
    3      C       1.2156541615     0.0000000000     2.1078948720
    4      C       2.4310414212     0.0000000000     1.4050491714
    5      C       2.4331080616     0.0000000000     0.0000708491
    6      C       1.2198729879     0.0000000000    -0.7001307913
    7      F      -1.1319464290     0.0000000000    -0.6486817286
    8      Cl     -1.5405537386     0.0000000000     2.1931429387
    9      Br      1.1774405322     0.0000000000     4.0041695590
   10      Br      4.0832939807     0.0000000000     2.3407386991
   11      Cl      3.9264638728     0.0000000000    -0.8831044612
   12      Br      1.1273407928     0.0000000000    -2.5924363911
 ----------------------------------------------------------------
 Nuclear Repulsion Energy =        2124.12671595 hartrees
 There are       92 alpha and       92 beta electrons
 Applying Cartesian multipole field
    Component          Value
    ---------          -----
     (2,0,0)        1.00000E-11
     (0,2,0)        2.00000E-11
     (0,0,2)       -3.00000E-11
 Nucleus-field energy     =    -0.0000000836 hartrees
 Requested basis set is 6-311++G(d,p)
 There are 125 shells and 358 basis functions
 A cutoff of  1.0D-11 yielded   5324 shell pairs
 There are     48980 function pairs (     53673 Cartesian)
 Smallest overlap matrix eigenvalue = 4.06E-07

 Q-Chem warning in module stvman/mkSTV.C, line 318:

 Overlap eigenvalue is smaller than square root of threshold
 Use THRESH >= 12 to get rid of this warning

 Linear dependence detected in AO basis
 Tighter screening thresholds may be required for diffuse basis sets
 Use S2THRESH > 14 and THRESH = 14 in case of SCF convergence issues
 Number of orthogonalized atomic orbitals = 356
 Maximum deviation from orthogonality = 1.056E-10
 Guess MOs from SCF MO coefficient file

 -----------------------------------------------------------------------
  General SCF calculation program by
  Eric Jon Sundstrom, Paul Horn, Yuezhi Mao, Dmitri Zuev, Alec White,
  David Stuck, Shaama M.S., Shane Yost, Joonho Lee, David Small,
  Daniel Levine, Susi Lehtola, Hugh Burton, Evgeny Epifanovsky,
  Bang C. Huynh
 -----------------------------------------------------------------------
 Exchange:     0.2000 Hartree-Fock + 0.0800 Slater + 0.7200 B88
 Correlation:  0.1900 VWN1RPA + 0.8100 LYP
 Using SG-1 standard quadrature grid
 using 6 threads for integral computing
 -------------------------------------------------------
 OpenMP Integral computing Module                
 Release: version 2.0, May 2017, Q-Chem Inc. Pleasanton 
 -------------------------------------------------------
 A restricted SCF calculation will be
 performed using DIIS
 SCF converges when DIIS error is below 1.0e-08
 ---------------------------------------
  Cycle       Energy         DIIS error
 ---------------------------------------
    1   -8971.4079170863      4.20e-05  
    2   -8971.4079377676      1.10e-05  
    3   -8971.4079332661      1.97e-05  
    4   -8971.4079396865      2.32e-06  
    5   -8971.4079397669      7.05e-07  
    6   -8971.4079397722      2.54e-07  
    7   -8971.4079397737      9.07e-08  
    8   -8971.4079397733      3.44e-08  
    9   -8971.4079397732      8.85e-09  Convergence criterion met
 ---------------------------------------
 SCF time:   CPU 146.55s  wall 26.00s 
 SCF   energy in the final basis set =    -8971.4079397732
 Total energy in the final basis set =    -8971.4079397732

 --------------------------------------------------------------

                    Orbital Energies (a.u.)
 --------------------------------------------------------------

 Alpha MOs
 -- Occupied --
********-482.8609-482.8591-101.5877-101.5865 -62.5152 -62.5138 -62.5119
-56.3361 -56.3345 -56.3327 -56.3318 -56.3315 -56.3304 -56.3300 -56.3285
-56.3281 -24.7324 -10.3164 -10.2926 -10.2873 -10.2858 -10.2835 -10.2805
 -9.5022  -9.5013  -8.7240  -8.7226  -8.7208  -7.2674  -7.2663  -7.2570
 -7.2562  -7.2561  -7.2551  -6.5565  -6.5550  -6.5531  -6.5423  -6.5414
 -6.5410  -6.5399  -6.5392  -6.5381  -2.6672  -2.6657  -2.6638  -2.6633
 -2.6626  -2.6619  -2.6612  -2.6602  -2.6594  -2.6513  -2.6512  -2.6500
 -2.6499  -2.6482  -2.6481  -1.2780  -0.9622  -0.9223  -0.8770  -0.8702
 -0.8268  -0.8179  -0.7602  -0.7479  -0.6541  -0.6484  -0.5784  -0.5771
 -0.5213  -0.5110  -0.4880  -0.4628  -0.4578  -0.4556  -0.4317  -0.4112
 -0.4099  -0.3744  -0.3596  -0.3570  -0.3547  -0.3326  -0.3326  -0.3183
 -0.3164  -0.2926  -0.2737  -0.2710
 -- Virtual --
 -0.0869  -0.0715  -0.0623  -0.0391  -0.0192  -0.0076   0.0022   0.0147
  0.0205   0.0270   0.0373   0.0396   0.0480   0.0533   0.0611   0.0617
  0.0670   0.0690   0.0720   0.0781   0.0829   0.0860   0.0923   0.0965
  0.1000   0.1040   0.1098   0.1204   0.1307   0.1309   0.1379   0.1470
  0.1477   0.1535   0.1563   0.1617   0.1671   0.1736   0.1811   0.2023
  0.2054   0.2084   0.2124   0.2171   0.2217   0.2272   0.2375   0.2407
  0.2512   0.2563   0.2665   0.2722   0.2800   0.2823   0.2912   0.3239
  0.3547   0.3640   0.3686   0.3837   0.3962   0.4030   0.4129   0.4208
  0.4234   0.4244   0.4262   0.4373   0.4448   0.4503   0.4580   0.4757
  0.4871   0.4918   0.4958   0.5027   0.5087   0.5226   0.5293   0.5335
  0.5393   0.5422   0.5453   0.5549   0.5642   0.5808   0.5908   0.5927
  0.5996   0.6020   0.6272   0.6319   0.6659   0.6888   0.6962   0.7062
  0.7185   0.7301   0.7311   0.7474   0.7916   0.7973   0.8108   0.8177
  0.8225   0.8267   0.8294   0.8341   0.8464   0.8485   0.8588   0.8766
  0.8836   0.9131   0.9262   0.9344   0.9347   0.9525   0.9772   0.9985
  1.0214   1.0322   1.0487   1.1010   1.1079   1.1239   1.1726   1.2009
  1.2227   1.2314   1.2316   1.2359   1.2578   1.2695   1.3287   1.3945
  1.4128   1.4356   1.4454   1.4758   1.5359   1.5490   1.5765   1.6302
  1.7136   1.7343   1.7398   1.7541   1.8108   1.8133   1.8345   1.8394
  1.8925   1.9828   2.0090   2.0133   2.0409   2.0422   2.0522   2.0955
  2.1216   2.1503   2.1849   2.2143   2.2430   2.2438   2.2499   2.2543
  2.2630   2.2892   2.2906   2.3313   2.3675   2.3903   2.4213   2.4974
  2.5500   2.5674   2.5845   2.7025   2.7216   2.8140   2.8308   2.8834
  2.9860   3.0321   3.0601   3.0668   3.1025   3.1633   3.1935   3.3891
  3.4492   3.6486   3.7503   3.7549   3.8376   3.8934   3.9599   3.9776
  3.9887   3.9903   4.0291   4.0427   4.0666   4.0674   4.0702   4.0880
  4.1013   4.1990   4.2437   4.2771   4.3634   4.4072   4.4482   4.8096
  4.8349   6.2976   6.4316   6.6553   6.7358   6.7675   6.8114   7.5327
  7.5454   7.5688   7.6425   7.6548   7.6672   7.7141   7.7501   7.7869
  9.7553   9.7843  23.2259  23.7659  23.7754  23.9144  23.9328  24.0139
 25.8052  25.8269  26.1215  26.2360  26.6052  26.6700  47.9457  48.0171
 48.0543  66.7688 215.7456 215.7794 289.7279 289.7408 289.7655 289.8379
289.8555 289.8649 289.9356 289.9727 290.00991020.74951020.83921020.8847
 --------------------------------------------------------------

          Ground-State Mulliken Net Atomic Charges

     Atom                 Charge (a.u.)
  ----------------------------------------
      1 C                    -1.218399
      2 C                     0.529813
      3 C                    -0.036518
      4 C                    -0.134731
      5 C                     0.334211
      6 C                     0.031185
      7 F                    -0.085669
      8 Cl                    0.484366
      9 Br                   -0.164928
     10 Br                   -0.192387
     11 Cl                    0.584025
     12 Br                   -0.130968
  ----------------------------------------
  Sum of atomic charges =     0.000000

 -----------------------------------------------------------------
                    Cartesian Multipole Moments
 -----------------------------------------------------------------
    Charge (ESU x 10^10)
                -0.0000
    Dipole Moment (Debye)
         X       0.5514      Y       0.0000      Z       0.2973
       Tot       0.6264
    Quadrupole Moments (Debye-Ang)
        XX    -118.1019     XY       0.0000     YY    -119.1378
        XZ      -0.0287     YZ       0.0000     ZZ    -114.1609
    Octopole Moments (Debye-Ang^2)
       XXX    -531.1542    XXY       0.0000    XYY    -184.8582
       YYY       0.0000    XXZ     -95.7160    XYZ       0.0000
       YYZ    -107.0865    XZZ    -173.0487    YZZ       0.0000
       ZZZ    -306.9596
    Hexadecapole Moments (Debye-Ang^3)
      XXXX   -3942.8866   XXXY       0.0000   XXYY    -723.5959
      XYYY       0.0000   YYYY    -138.3350   XXXZ    -423.3430
      XXYZ       0.0000   XYYZ    -156.1140   YYYZ       0.0000
      XXZZ   -1285.9984   XYZZ       0.0000   YYZZ    -695.9591
      XZZZ    -438.4822   YZZZ       0.0000   ZZZZ   -3687.7268
 -----------------------------------------------------------------
 Calculating analytic gradient of the SCF energy
 Gradient of SCF Energy
            1           2           3           4           5           6
    1   0.0000514   0.0000490   0.0000131  -0.0001871   0.0003239   0.0001664
    2   0.0000000  -0.0000000  -0.0000000   0.0000000  -0.0000000  -0.0000000
    3  -0.0001771   0.0001767  -0.0000207   0.0001129  -0.0002511   0.0002406
            7           8           9          10          11          12
    1  -0.0000210   0.0000235  -0.0002410  -0.0002032  -0.0001432   0.0001683
    2  -0.0000000  -0.0000000  -0.0000000  -0.0000000   0.0000000   0.0000000
    3  -0.0001236   0.0000490  -0.0001921  -0.0001946   0.0004045  -0.0000244
 Max gradient component =       4.045E-04
 RMS gradient           =       1.468E-04
 Gradient time:  CPU 74.57 s  wall 12.53 s
 Geometry Optimization Parameters
   NAtoms,    NIC,     NZ,  NCons,   NDum,   NFix, NCnnct, MaxDiis
       12      78      12       0       0       0       0       0

 Cartesian Hessian Update
 Hessian updated using BFGS update


** GEOMETRY OPTIMIZATION IN DELOCALIZED INTERNAL COORDINATES **
   Searching for a Minimum

   Optimization Cycle:   4

                       Coordinates (Angstroms)
     ATOM                X               Y               Z
      1  C         0.0267689735    0.0000000000    0.0129561383
      2  C         0.0042632305    0.0000000000    1.4048511444
      3  C         1.2156541615    0.0000000000    2.1078948720
      4  C         2.4310414212    0.0000000000    1.4050491714
      5  C         2.4331080616    0.0000000000    0.0000708491
      6  C         1.2198729879    0.0000000000   -0.7001307913
      7  F        -1.1319464290    0.0000000000   -0.6486817286
      8  Cl       -1.5405537386    0.0000000000    2.1931429387
      9  Br        1.1774405322    0.0000000000    4.0041695590
     10  Br        4.0832939807    0.0000000000    2.3407386991
     11  Cl        3.9264638728    0.0000000000   -0.8831044612
     12  Br        1.1273407928    0.0000000000   -2.5924363911
   Point Group: c1    Number of degrees of freedom:    30


   Energy is  -8971.407939773

 Hessian updated using BFGS update

 16 Hessian modes will be used to form the next step
  Hessian Eigenvalues:
     0.195681    0.201382    0.203738    0.230317    0.239069    0.263338
     0.320983    0.332961    0.373206    0.427944    0.443246    0.463095
     0.464803    0.486234    0.528008    0.574068

 Minimum search - taking simple RFO step
 Searching for Lamda that Minimizes Along All modes
 Value Taken    Lamda =  -0.00000304
 Step Taken.  Stepsize is  0.002947

                             Maximum     Tolerance    Cnvgd?
         Gradient           0.000736      0.000300      NO
         Displacement       0.001700      0.001200      NO
         Energy change     -0.000010      0.000001      NO


 New Cartesian Coordinates Obtained by Inverse Iteration

 Displacement from previous Coordinates is:  0.006156
 ----------------------------------------------------------------
             Standard Nuclear Orientation (Angstroms)
    I     Atom           X                Y                Z
 ----------------------------------------------------------------
    1      C       0.0268521197     0.0000000000     0.0129820248
    2      C       0.0043178183     0.0000000000     1.4046879414
    3      C       1.2157977447     0.0000000000     2.1080914071
    4      C       2.4313937808     0.0000000000     1.4053063934
    5      C       2.4330712787     0.0000000000     0.0001920360
    6      C       1.2197632013     0.0000000000    -0.7002314934
    7      F      -1.1318674971     0.0000000000    -0.6485555792
    8      Cl     -1.5412868398     0.0000000000     2.1914206937
    9      Br      1.1785876251     0.0000000000     4.0048358806
   10      Br      4.0834716556     0.0000000000     2.3424261960
   11      Cl      3.9262292497     0.0000000000    -0.8842066211
   12      Br      1.1264177101     0.0000000000    -2.5924288794
 ----------------------------------------------------------------
 Nuclear Repulsion Energy =        2123.88587107 hartrees
 There are       92 alpha and       92 beta electrons
 Applying Cartesian multipole field
    Component          Value
    ---------          -----
     (2,0,0)        1.00000E-11
     (0,2,0)        2.00000E-11
     (0,0,2)       -3.00000E-11
 Nucleus-field energy     =    -0.0000000837 hartrees
 Requested basis set is 6-311++G(d,p)
 There are 125 shells and 358 basis functions
 A cutoff of  1.0D-11 yielded   5322 shell pairs
 There are     48963 function pairs (     53655 Cartesian)
 Smallest overlap matrix eigenvalue = 4.06E-07

 Q-Chem warning in module stvman/mkSTV.C, line 318:

 Overlap eigenvalue is smaller than square root of threshold
 Use THRESH >= 12 to get rid of this warning

 Linear dependence detected in AO basis
 Tighter screening thresholds may be required for diffuse basis sets
 Use S2THRESH > 14 and THRESH = 14 in case of SCF convergence issues
 Number of orthogonalized atomic orbitals = 356
 Maximum deviation from orthogonality = 2.471E-10
 Guess MOs from SCF MO coefficient file

 -----------------------------------------------------------------------
  General SCF calculation program by
  Eric Jon Sundstrom, Paul Horn, Yuezhi Mao, Dmitri Zuev, Alec White,
  David Stuck, Shaama M.S., Shane Yost, Joonho Lee, David Small,
  Daniel Levine, Susi Lehtola, Hugh Burton, Evgeny Epifanovsky,
  Bang C. Huynh
 -----------------------------------------------------------------------
 Exchange:     0.2000 Hartree-Fock + 0.0800 Slater + 0.7200 B88
 Correlation:  0.1900 VWN1RPA + 0.8100 LYP
 Using SG-1 standard quadrature grid
 using 6 threads for integral computing
 -------------------------------------------------------
 OpenMP Integral computing Module                
 Release: version 2.0, May 2017, Q-Chem Inc. Pleasanton 
 -------------------------------------------------------
 A restricted SCF calculation will be
 performed using DIIS
 SCF converges when DIIS error is below 1.0e-08
 ---------------------------------------
  Cycle       Energy         DIIS error
 ---------------------------------------
    1   -8971.4079396676      1.00e-05  
    2   -8971.4079411439      3.09e-06  
    3   -8971.4079408154      5.39e-06  
    4   -8971.4079412996      6.36e-07  
    5   -8971.4079413058      1.95e-07  
    6   -8971.4079413062      7.70e-08  
    7   -8971.4079413054      2.68e-08  
    8   -8971.4079413050      1.03e-08  
    9   -8971.4079413042      2.18e-09  Convergence criterion met
 ---------------------------------------
 SCF time:   CPU 141.33s  wall 26.00s 
 SCF   energy in the final basis set =    -8971.4079413042
 Total energy in the final basis set =    -8971.4079413042

 --------------------------------------------------------------

                    Orbital Energies (a.u.)
 --------------------------------------------------------------

 Alpha MOs
 -- Occupied --
********-482.8610-482.8591-101.5878-101.5865 -62.5153 -62.5138 -62.5119
-56.3361 -56.3346 -56.3327 -56.3318 -56.3315 -56.3304 -56.3300 -56.3285
-56.3281 -24.7325 -10.3164 -10.2927 -10.2873 -10.2859 -10.2835 -10.2805
 -9.5022  -9.5012  -8.7241  -8.7226  -8.7208  -7.2674  -7.2663  -7.2570
 -7.2561  -7.2561  -7.2551  -6.5566  -6.5550  -6.5532  -6.5423  -6.5414
 -6.5410  -6.5400  -6.5392  -6.5382  -2.6672  -2.6658  -2.6638  -2.6634
 -2.6627  -2.6620  -2.6612  -2.6602  -2.6594  -2.6513  -2.6513  -2.6500
 -2.6499  -2.6482  -2.6481  -1.2780  -0.9622  -0.9222  -0.8769  -0.8702
 -0.8267  -0.8179  -0.7602  -0.7479  -0.6542  -0.6484  -0.5784  -0.5771
 -0.5213  -0.5110  -0.4879  -0.4627  -0.4578  -0.4555  -0.4317  -0.4112
 -0.4098  -0.3745  -0.3596  -0.3570  -0.3546  -0.3327  -0.3326  -0.3183
 -0.3164  -0.2926  -0.2737  -0.2710
 -- Virtual --
 -0.0870  -0.0716  -0.0623  -0.0391  -0.0193  -0.0076   0.0021   0.0146
  0.0205   0.0270   0.0373   0.0396   0.0480   0.0533   0.0611   0.0617
  0.0669   0.0690   0.0720   0.0781   0.0829   0.0860   0.0923   0.0965
  0.1000   0.1039   0.1097   0.1203   0.1307   0.1309   0.1379   0.1470
  0.1477   0.1534   0.1562   0.1618   0.1670   0.1736   0.1811   0.2023
  0.2054   0.2085   0.2124   0.2171   0.2216   0.2272   0.2375   0.2407
  0.2512   0.2563   0.2665   0.2722   0.2800   0.2823   0.2912   0.3238
  0.3547   0.3640   0.3686   0.3838   0.3962   0.4030   0.4128   0.4208
  0.4233   0.4243   0.4262   0.4373   0.4448   0.4504   0.4580   0.4757
  0.4869   0.4916   0.4958   0.5028   0.5086   0.5226   0.5293   0.5335
  0.5393   0.5422   0.5453   0.5549   0.5642   0.5807   0.5907   0.5927
  0.5995   0.6019   0.6273   0.6319   0.6659   0.6888   0.6962   0.7061
  0.7184   0.7301   0.7309   0.7473   0.7916   0.7973   0.8108   0.8177
  0.8223   0.8267   0.8295   0.8342   0.8463   0.8485   0.8588   0.8765
  0.8835   0.9131   0.9262   0.9344   0.9346   0.9525   0.9771   0.9984
  1.0213   1.0322   1.0487   1.1009   1.1078   1.1238   1.1722   1.2009
  1.2227   1.2313   1.2316   1.2358   1.2577   1.2695   1.3285   1.3945
  1.4128   1.4357   1.4454   1.4759   1.5357   1.5490   1.5763   1.6300
  1.7136   1.7341   1.7397   1.7540   1.8107   1.8132   1.8345   1.8393
  1.8924   1.9828   2.0090   2.0132   2.0408   2.0421   2.0520   2.0954
  2.1217   2.1502   2.1846   2.2142   2.2428   2.2437   2.2499   2.2542
  2.2630   2.2892   2.2904   2.3312   2.3672   2.3902   2.4210   2.4973
  2.5499   2.5673   2.5844   2.7025   2.7215   2.8140   2.8307   2.8833
  2.9858   3.0320   3.0599   3.0666   3.1024   3.1632   3.1933   3.3890
  3.4490   3.6484   3.7503   3.7549   3.8374   3.8934   3.9599   3.9775
  3.9886   3.9903   4.0290   4.0426   4.0665   4.0675   4.0701   4.0880
  4.1013   4.1989   4.2435   4.2770   4.3634   4.4072   4.4481   4.8093
  4.8349   6.2976   6.4316   6.6552   6.7357   6.7674   6.8113   7.5327
  7.5453   7.5687   7.6424   7.6548   7.6672   7.7139   7.7501   7.7868
  9.7552   9.7842  23.2259  23.7655  23.7753  23.9142  23.9324  24.0139
 25.8052  25.8268  26.1211  26.2354  26.6048  26.6695  47.9456  48.0170
 48.0542  66.7688 215.7455 215.7794 289.7279 289.7407 289.7654 289.8377
289.8555 289.8648 289.9355 289.9727 290.00981020.74941020.83901020.8846
 --------------------------------------------------------------

          Ground-State Mulliken Net Atomic Charges

     Atom                 Charge (a.u.)
  ----------------------------------------
      1 C                    -1.219867
      2 C                     0.529061
      3 C                    -0.036121
      4 C                    -0.134159
      5 C                     0.336474
      6 C                     0.029678
      7 F                    -0.085449
      8 Cl                    0.484367
      9 Br                   -0.164853
     10 Br                   -0.192372
     11 Cl                    0.584070
     12 Br                   -0.130830
  ----------------------------------------
  Sum of atomic charges =     0.000000

 -----------------------------------------------------------------
                    Cartesian Multipole Moments
 -----------------------------------------------------------------
    Charge (ESU x 10^10)
                -0.0000
    Dipole Moment (Debye)
         X       0.5495      Y       0.0000      Z       0.2969
       Tot       0.6246
    Quadrupole Moments (Debye-Ang)
        XX    -118.1144     XY       0.0000     YY    -119.1409
        XZ      -0.0122     YZ       0.0000     ZZ    -114.1528
    Octopole Moments (Debye-Ang^2)
       XXX    -531.2623    XXY       0.0000    XYY    -184.8663
       YYY       0.0000    XXZ     -95.6799    XYZ       0.0000
       YYZ    -107.1029    XZZ    -172.9610    YZZ       0.0000
       ZZZ    -306.9807
    Hexadecapole Moments (Debye-Ang^3)
      XXXX   -3943.7800   XXXY       0.0000   XXYY    -723.6823
      XYYY       0.0000   YYYY    -138.3415   XXXZ    -423.9175
      XXYZ       0.0000   XYYZ    -156.3672   YYYZ       0.0000
      XXZZ   -1285.9593   XYZZ       0.0000   YYZZ    -696.1483
      XZZZ    -438.7440   YZZZ       0.0000   ZZZZ   -3688.5580
 -----------------------------------------------------------------
 Calculating analytic gradient of the SCF energy
 Gradient of SCF Energy
            1           2           3           4           5           6
    1   0.0000236  -0.0000613   0.0000563  -0.0001371   0.0001838   0.0000351
    2  -0.0000000  -0.0000000  -0.0000000   0.0000000   0.0000000  -0.0000000
    3  -0.0000757  -0.0000533  -0.0000275   0.0001011  -0.0001224   0.0001072
            7           8           9          10          11          12
    1   0.0000170  -0.0000501  -0.0000719  -0.0000644  -0.0000469   0.0001157
    2   0.0000000  -0.0000000  -0.0000000  -0.0000000   0.0000000   0.0000000
    3  -0.0000950  -0.0001284   0.0000200   0.0000937   0.0001932  -0.0000129
 Max gradient component =       1.932E-04
 RMS gradient           =       7.587E-05
 Gradient time:  CPU 74.38 s  wall 12.50 s
 Geometry Optimization Parameters
   NAtoms,    NIC,     NZ,  NCons,   NDum,   NFix, NCnnct, MaxDiis
       12      78      12       0       0       0       0       0

 Cartesian Hessian Update
 Hessian updated using BFGS update


** GEOMETRY OPTIMIZATION IN DELOCALIZED INTERNAL COORDINATES **
   Searching for a Minimum

   Optimization Cycle:   5

                       Coordinates (Angstroms)
     ATOM                X               Y               Z
      1  C         0.0268521197    0.0000000000    0.0129820248
      2  C         0.0043178183    0.0000000000    1.4046879414
      3  C         1.2157977447    0.0000000000    2.1080914071
      4  C         2.4313937808    0.0000000000    1.4053063934
      5  C         2.4330712787    0.0000000000    0.0001920360
      6  C         1.2197632013    0.0000000000   -0.7002314934
      7  F        -1.1318674971    0.0000000000   -0.6485555792
      8  Cl       -1.5412868398    0.0000000000    2.1914206937
      9  Br        1.1785876251    0.0000000000    4.0048358806
     10  Br        4.0834716556    0.0000000000    2.3424261960
     11  Cl        3.9262292497    0.0000000000   -0.8842066211
     12  Br        1.1264177101    0.0000000000   -2.5924288794
   Point Group: c1    Number of degrees of freedom:    30


   Energy is  -8971.407941304

 Hessian updated using BFGS update

 17 Hessian modes will be used to form the next step
  Hessian Eigenvalues:
     0.188616    0.200628    0.203344    0.213509    0.240724    0.249674
     0.293235    0.314517    0.332549    0.372962    0.415171    0.428473
     0.462037    0.464519    0.507694    0.545776    0.572001

 Minimum search - taking simple RFO step
 Searching for Lamda that Minimizes Along All modes
 Value Taken    Lamda =   0.00000000
 Step Taken.  Stepsize is  0.000961

                             Maximum     Tolerance    Cnvgd?
         Gradient           0.000127      0.000300     YES
         Displacement       0.000430      0.001200     YES
         Energy change     -0.000002      0.000001      NO


                       Distance Matrix (Angstroms)
             C (  1)   C (  2)   C (  3)   C (  4)   C (  5)   C (  6)
   C (  2)  1.391888
   C (  3)  2.408957  1.400878
   C (  4)  2.778559  2.427076  1.404130
   C (  5)  2.406253  2.805611  2.434131  1.405115
   C (  6)  1.389860  2.430636  2.808326  2.429267  1.400967
   F (  7)  1.334265  2.346641  3.620861  4.112807  3.623488  2.352198
   Cl(  8)  2.684149  1.734313  2.758344  4.049712  4.538392  3.998131
   Br(  9)  4.154683  2.853012  1.897109  2.885667  4.196534  4.705248
   Br( 10)  4.677870  4.185552  2.877232  1.899356  2.865289  4.178348
   Cl( 11)  4.001261  4.540972  4.037361  2.734301  1.735420  2.712712
   Br( 12)  2.827934  4.151632  4.701370  4.205336  2.903279  1.894498
             F (  7)   Cl(  8)   Br(  9)   Br( 10)   Cl( 11)
   Cl(  8)  2.869336
   Br(  9)  5.195407  3.268974
   Br( 10)  6.012132  5.626785  3.346933
   Cl( 11)  5.063583  6.273214  5.608232  3.230462
   Br( 12)  2.979680  5.477396  6.597471  5.752996  3.279782

 Final energy is   -8971.4079413042073     


 ******************************
 **  OPTIMIZATION CONVERGED  **
 ******************************

                       Coordinates (Angstroms)
     ATOM                X               Y               Z
      1  C         0.0268521197    0.0000000000    0.0129820248
      2  C         0.0043178183    0.0000000000    1.4046879414
      3  C         1.2157977447    0.0000000000    2.1080914071
      4  C         2.4313937808    0.0000000000    1.4053063934
      5  C         2.4330712787    0.0000000000    0.0001920360
      6  C         1.2197632013    0.0000000000   -0.7002314934
      7  F        -1.1318674971    0.0000000000   -0.6485555792
      8  Cl       -1.5412868398    0.0000000000    2.1914206937
      9  Br        1.1785876251    0.0000000000    4.0048358806
     10  Br        4.0834716556    0.0000000000    2.3424261960
     11  Cl        3.9262292497    0.0000000000   -0.8842066211
     12  Br        1.1264177101    0.0000000000   -2.5924288794

Z-matrix Print:
$molecule
0 1
Br
C  1 1.899356
C  2 1.404130 1 120.402550
C  3 1.400878 2 119.825969 1 -180.000000 0
C  4 1.391888 3 119.212451 2 -0.000000 0
F  5 1.334265 4 118.795318 3 -180.000000 0
C  5 1.389860 4 121.801856 3 -0.000000 0
C  7 1.400967 5 119.128629 4 -0.000000 0
Cl 4 1.734313 3 122.883223 2 -180.000000 0
Cl 8 1.735420 7 119.364548 5 -180.000000 0
Br 7 1.894498 5 118.049998 4 -180.000000 0
Br 3 1.897109 2 121.157814 1 -0.000000 0
$end


 --------------------------------------------------------------

                    Orbital Energies (a.u.)
 --------------------------------------------------------------

 Alpha MOs
 -- Occupied --
********-482.8610-482.8591-101.5878-101.5865 -62.5153 -62.5138 -62.5119
-56.3361 -56.3346 -56.3327 -56.3318 -56.3315 -56.3304 -56.3300 -56.3285
-56.3281 -24.7325 -10.3164 -10.2927 -10.2873 -10.2859 -10.2835 -10.2805
 -9.5022  -9.5012  -8.7241  -8.7226  -8.7208  -7.2674  -7.2663  -7.2570
 -7.2561  -7.2561  -7.2551  -6.5566  -6.5550  -6.5532  -6.5423  -6.5414
 -6.5410  -6.5400  -6.5392  -6.5382  -2.6672  -2.6658  -2.6638  -2.6634
 -2.6627  -2.6620  -2.6612  -2.6602  -2.6594  -2.6513  -2.6513  -2.6500
 -2.6499  -2.6482  -2.6481  -1.2780  -0.9622  -0.9222  -0.8769  -0.8702
 -0.8267  -0.8179  -0.7602  -0.7479  -0.6542  -0.6484  -0.5784  -0.5771
 -0.5213  -0.5110  -0.4879  -0.4627  -0.4578  -0.4555  -0.4317  -0.4112
 -0.4098  -0.3745  -0.3596  -0.3570  -0.3546  -0.3327  -0.3326  -0.3183
 -0.3164  -0.2926  -0.2737  -0.2710
 -- Virtual --
 -0.0870  -0.0716  -0.0623  -0.0391  -0.0193  -0.0076   0.0021   0.0146
  0.0205   0.0270   0.0373   0.0396   0.0480   0.0533   0.0611   0.0617
  0.0669   0.0690   0.0720   0.0781   0.0829   0.0860   0.0923   0.0965
  0.1000   0.1039   0.1097   0.1203   0.1307   0.1309   0.1379   0.1470
  0.1477   0.1534   0.1562   0.1618   0.1670   0.1736   0.1811   0.2023
  0.2054   0.2085   0.2124   0.2171   0.2216   0.2272   0.2375   0.2407
  0.2512   0.2563   0.2665   0.2722   0.2800   0.2823   0.2912   0.3238
  0.3547   0.3640   0.3686   0.3838   0.3962   0.4030   0.4128   0.4208
  0.4233   0.4243   0.4262   0.4373   0.4448   0.4504   0.4580   0.4757
  0.4869   0.4916   0.4958   0.5028   0.5086   0.5226   0.5293   0.5335
  0.5393   0.5422   0.5453   0.5549   0.5642   0.5807   0.5907   0.5927
  0.5995   0.6019   0.6273   0.6319   0.6659   0.6888   0.6962   0.7061
  0.7184   0.7301   0.7309   0.7473   0.7916   0.7973   0.8108   0.8177
  0.8223   0.8267   0.8295   0.8342   0.8463   0.8485   0.8588   0.8765
  0.8835   0.9131   0.9262   0.9344   0.9346   0.9525   0.9771   0.9984
  1.0213   1.0322   1.0487   1.1009   1.1078   1.1238   1.1722   1.2009
  1.2227   1.2313   1.2316   1.2358   1.2577   1.2695   1.3285   1.3945
  1.4128   1.4357   1.4454   1.4759   1.5357   1.5490   1.5763   1.6300
  1.7136   1.7341   1.7397   1.7540   1.8107   1.8132   1.8345   1.8393
  1.8924   1.9828   2.0090   2.0132   2.0408   2.0421   2.0520   2.0954
  2.1217   2.1502   2.1846   2.2142   2.2428   2.2437   2.2499   2.2542
  2.2630   2.2892   2.2904   2.3312   2.3672   2.3902   2.4210   2.4973
  2.5499   2.5673   2.5844   2.7025   2.7215   2.8140   2.8307   2.8833
  2.9858   3.0320   3.0599   3.0666   3.1024   3.1632   3.1933   3.3890
  3.4490   3.6484   3.7503   3.7549   3.8374   3.8934   3.9599   3.9775
  3.9886   3.9903   4.0290   4.0426   4.0665   4.0675   4.0701   4.0880
  4.1013   4.1989   4.2435   4.2770   4.3634   4.4072   4.4481   4.8093
  4.8349   6.2976   6.4316   6.6552   6.7357   6.7674   6.8113   7.5327
  7.5453   7.5687   7.6424   7.6548   7.6672   7.7139   7.7501   7.7868
  9.7552   9.7842  23.2259  23.7655  23.7753  23.9142  23.9324  24.0139
 25.8052  25.8268  26.1211  26.2354  26.6048  26.6695  47.9456  48.0170
 48.0542  66.7688 215.7455 215.7794 289.7279 289.7407 289.7654 289.8377
289.8555 289.8648 289.9355 289.9727 290.00981020.74941020.83901020.8846
 --------------------------------------------------------------

          Ground-State Mulliken Net Atomic Charges

     Atom                 Charge (a.u.)
  ----------------------------------------
      1 C                    -1.219867
      2 C                     0.529061
      3 C                    -0.036121
      4 C                    -0.134159
      5 C                     0.336474
      6 C                     0.029678
      7 F                    -0.085449
      8 Cl                    0.484367
      9 Br                   -0.164853
     10 Br                   -0.192372
     11 Cl                    0.584070
     12 Br                   -0.130830
  ----------------------------------------
  Sum of atomic charges =     0.000000

 -----------------------------------------------------------------
                    Cartesian Multipole Moments
 -----------------------------------------------------------------
    Charge (ESU x 10^10)
                -0.0000
    Dipole Moment (Debye)
         X       0.5495      Y       0.0000      Z       0.2969
       Tot       0.6246
    Quadrupole Moments (Debye-Ang)
        XX    -118.1144     XY       0.0000     YY    -119.1409
        XZ      -0.0122     YZ       0.0000     ZZ    -114.1528
    Octopole Moments (Debye-Ang^2)
       XXX    -531.2623    XXY       0.0000    XYY    -184.8663
       YYY       0.0000    XXZ     -95.6799    XYZ       0.0000
       YYZ    -107.1029    XZZ    -172.9610    YZZ       0.0000
       ZZZ    -306.9807
    Hexadecapole Moments (Debye-Ang^3)
      XXXX   -3943.7800   XXXY       0.0000   XXYY    -723.6823
      XYYY       0.0000   YYYY    -138.3415   XXXZ    -423.9175
      XXYZ       0.0000   XYYZ    -156.3672   YYYZ       0.0000
      XXZZ   -1285.9593   XYZZ       0.0000   YYZZ    -696.1483
      XZZZ    -438.7440   YZZZ       0.0000   ZZZZ   -3688.5580
 -----------------------------------------------------------------
Archival summary:
1\1\february\OPT\ProcedureUnspecified\BasisUnspecified\r3l216\taweetha\MonDec213:58:022019MonDec213:58:022019\0\\#,OPT,ProcedureUnspecified,BasisUnspecified,\\0,1\Br\C,1,1.89936\C,2,1.40413,1,120.403\C,3,1.40088,2,119.826,1,-180,0\C,4,1.39189,3,119.212,2,-0,0\F,5,1.33427,4,118.795,3,-180,0\C,5,1.38986,4,121.802,3,-0,0\C,7,1.40097,5,119.129,4,-0,0\Cl,4,1.73431,3,122.883,2,-180,0\Cl,8,1.73542,7,119.365,5,-180,0\Br,7,1.8945,5,118.05,4,-180,0\Br,3,1.89711,2,121.158,1,-0,0\\\@

 Total job time:  222.87s(wall), 1257.11s(cpu) 
 Mon Dec  2 13:58:02 2019

        *************************************************************
        *                                                           *
        *  Thank you very much for using Q-Chem.  Have a nice day.  *
        *                                                           *
        *************************************************************


 
User input: 2 of 2 
 
                  Welcome to Q-Chem
     A Quantum Leap Into The Future Of Chemistry


 Q-Chem 5.2 (devel), Q-Chem, Inc., Pleasanton, CA (2019)

 Yihan Shao,  Zhengting Gan,  E. Epifanovsky,  A. T. B. Gilbert,  M. Wormit,  
 J. Kussmann,  A. W. Lange,  A. Behn,  Jia Deng,  Xintian Feng,  D. Ghosh,  
 M. Goldey,  P. R. Horn,  L. D. Jacobson,  I. Kaliman,  T. Kus,  A. Landau,  
 Jie Liu,  E. I. Proynov,  R. M. Richard,  R. P. Steele,  E. J. Sundstrom,  
 H. L. Woodcock III,  P. M. Zimmerman,  D. Zuev,  B. Albrecht,  E. Alguire,  
 S. A. Baeppler,  D. Barton,  Z. Benda,  Y. A. Bernard,  E. J. Berquist,  
 K. B. Bravaya,  H. Burton,  D. Casanova,  Chun-Min Chang,  Yunqing Chen,  
 A. Chien,  K. D. Closser,  M. P. Coons,  S. Coriani,  S. Dasgupta,  
 A. L. Dempwolff,  M. Diedenhofen,  Hainam Do,  R. G. Edgar,  Po-Tung Fang,  
 S. Faraji,  S. Fatehi,  Qingguo Feng,  K. D. Fenk,  J. Fosso-Tande,  
 J. Gayvert,  Qinghui Ge,  A. Ghysels,  G. Gidofalvi,  J. Gomes,  
 J. Gonthier,  A. Gunina,  D. Hait,  M. W. D. Hanson-Heine,  
 P. H. P. Harbach,  A. W. Hauser,  M. F. Herbst,  J. E. Herr,  
 E. G. Hohenstein,  Z. C. Holden,  Kerwin Hui,  B. C. Huynh,  T.-C. Jagau,  
 Hyunjun Ji,  B. Kaduk,  K. Khistyaev,  Jaehoon Kim,  P. Klunzinger,  K. Koh,  
 D. Kosenkov,  L. Koulias,  T. Kowalczyk,  C. M. Krauter,  A. Kunitsa,  
 Ka Un Lao,  A. Laurent,  K. V. Lawler,  Joonho Lee,  D. Lefrancois,  
 S. Lehtola,  D. S. Levine,  Yi-Pei Li,  You-Sheng Lin,  Fenglai Liu,  
 E. Livshits,  A. Luenser,  P. Manohar,  E. Mansoor,  S. F. Manzer,  
 Shan-Ping Mao,  Yuezhi Mao,  N. Mardirossian,  A. V. Marenich,  
 T. Markovich,  L. A. Martinez-Martinez,  S. A. Maurer,  N. J. Mayhall,  
 S. C. McKenzie,  J.-M. Mewes,  P. Morgante,  A. F. Morrison,  
 J. W. Mullinax,  K. Nanda,  T. S. Nguyen-Beck,  R. Olivares-Amaya,  
 J. A. Parkhill,  Zheng Pei,  T. M. Perrine,  F. Plasser,  P. Pokhilko,  
 S. Prager,  A. Prociuk,  E. Ramos,  D. R. Rehn,  F. Rob,  M. Scheurer,  
 M. Schneider,  N. Sergueev,  S. M. Sharada,  S. Sharma,  D. W. Small,  
 T. Stauch,  T. Stein,  Yu-Chuan Su,  A. J. W. Thom,  A. Tkatchenko,  
 T. Tsuchimochi,  N. M. Tubman,  L. Vogt,  M. L. Vidal,  O. Vydrov,  
 M. A. Watson,  J. Wenzel,  M. de Wergifosse,  T. A. Wesolowski,  A. White,  
 J. Witte,  A. Yamada,  Jun Yang,  K. Yao,  S. Yeganeh,  S. R. Yost,  
 Zhi-Qiang You,  A. Zech,  Igor Ying Zhang,  Xing Zhang,  Yan Zhao,  
 Ying Zhu,  B. R. Brooks,  G. K. L. Chan,  C. J. Cramer,  M. S. Gordon,  
 W. J. Hehre,  A. Klamt,  M. W. Schmidt,  C. D. Sherrill,  D. G. Truhlar,  
 A. Aspuru-Guzik,  R. Baer,  A. T. Bell,  N. A. Besley,  Jeng-Da Chai,  
 A. E. DePrince, III,  R. A. DiStasio Jr.,  A. Dreuw,  B. D. Dunietz,  
 T. R. Furlani,  Chao-Ping Hsu,  Yousung Jung,  Jing Kong,  D. S. Lambrecht,  
 WanZhen Liang,  C. Ochsenfeld,  V. A. Rassolov,  L. V. Slipchenko,  
 J. E. Subotnik,  T. Van Voorhis,  J. M. Herbert,  A. I. Krylov,  
 P. M. W. Gill,  M. Head-Gordon

 Contributors to earlier versions of Q-Chem not listed above: 
 R. D. Adamson,  B. Austin,  J. Baker,  G. J. O. Beran,  K. Brandhorst,  
 S. T. Brown,  E. F. C. Byrd,  A. K. Chakraborty,  C.-L. Cheng,  
 Siu Hung Chien,  D. M. Chipman,  D. L. Crittenden,  H. Dachsel,  
 R. J. Doerksen,  A. D. Dutoi,  L. Fusti-Molnar,  W. A. Goddard III,  
 A. Golubeva-Zadorozhnaya,  S. R. Gwaltney,  G. Hawkins,  A. Heyden,  
 S. Hirata,  G. Kedziora,  F. J. Keil,  C. Kelley,  Jihan Kim,  R. A. King,  
 R. Z. Khaliullin,  P. P. Korambath,  W. Kurlancheek,  A. M. Lee,  M. S. Lee,  
 S. V. Levchenko,  Ching Yeh Lin,  D. Liotard,  R. C. Lochan,  I. Lotan,  
 P. E. Maslen,  N. Nair,  D. P. O'Neill,  D. Neuhauser,  E. Neuscamman,  
 C. M. Oana,  R. Olson,  B. Peters,  R. Peverati,  P. A. Pieniazek,  
 Y. M. Rhee,  J. Ritchie,  M. A. Rohrdanz,  E. Rosta,  N. J. Russ,  
 H. F. Schaefer III,  N. E. Schultz,  N. Shenvi,  A. C. Simmonett,  A. Sodt,  
 D. Stuck,  K. S. Thanthiriwatte,  V. Vanovschi,  Tao Wang,  A. Warshel,  
 C. F. Williams,  Q. Wu,  X. Xu,  W. Zhang

 Please cite Q-Chem as follows:
 Y. Shao et al., Mol. Phys. 113, 184-215 (2015)
 DOI: 10.1080/00268976.2014.952696

 Q-Chem 5.2.1 for Intel X86 EM64T Linux

 Parts of Q-Chem use Armadillo 8.300.2 (Tropical Shenanigans).
 http://arma.sourceforge.net/

 Q-Chem begins on Mon Dec  2 13:58:02 2019  

Host: 
0

     Scratch files written to /scratch/taweetham/qchem4594//
NAlpha2: 184
NElect   184
Mult     1
The previous job contains 0 fragments, simply inherited here

Checking the input file for inconsistencies... 	...done.

--------------------------------------------------------------
User input:
--------------------------------------------------------------

$MOLECULE
READ
$END

$REM
   JOB_TYPE 	FREQUENCY
   BASIS 	6-311++G**
   METHOD	B3LYP	
$END


--------------------------------------------------------------
 ----------------------------------------------------------------
             Standard Nuclear Orientation (Angstroms)
    I     Atom           X                Y                Z
 ----------------------------------------------------------------
    1      C       1.0815770436    -1.4925138120     0.0000000000
    2      C      -0.3010378128    -1.6529174027     0.0000000000
    3      C      -1.1210874829    -0.5171451605     0.0000000000
    4      C      -0.5422850224     0.7621390964    -0.0000000000
    5      C       0.8557400540     0.9031180209    -0.0000000000
    6      C       1.6730057215    -0.2347688100    -0.0000000000
    7      F       1.8547362172    -2.5799364733     0.0000000000
    8      Cl     -0.9306557857    -3.2689073132     0.0000000000
    9      Br     -3.0047975529    -0.7422241762     0.0000000000
   10      Br     -1.6385824816     2.3131667267    -0.0000000000
   11      Cl      1.5877425470     2.4766027082    -0.0000000000
   12      Br      3.5651350088    -0.1400529805    -0.0000000000
 ----------------------------------------------------------------
 Molecular Point Group                 Cs    NOp =  2
 Largest Abelian Subgroup              Cs    NOp =  2
 Nuclear Repulsion Energy =        2123.88587107 hartrees
 There are       92 alpha and       92 beta electrons
 Requested basis set is 6-311++G(d,p)
 There are 125 shells and 358 basis functions

 Total QAlloc Memory Limit   2000 MB
 Mega-Array Size       188 MB
 MEM_STATIC part       192 MB

                       Distance Matrix (Angstroms)
             C (  1)   C (  2)   C (  3)   C (  4)   C (  5)   C (  6)
   C (  2)  1.391888
   C (  3)  2.408957  1.400878
   C (  4)  2.778559  2.427076  1.404130
   C (  5)  2.406253  2.805611  2.434131  1.405115
   C (  6)  1.389860  2.430636  2.808326  2.429267  1.400967
   F (  7)  1.334265  2.346641  3.620861  4.112807  3.623488  2.352198
   Cl(  8)  2.684149  1.734313  2.758344  4.049712  4.538392  3.998131
   Br(  9)  4.154683  2.853012  1.897109  2.885667  4.196534  4.705248
   Br( 10)  4.677870  4.185552  2.877232  1.899356  2.865289  4.178348
   Cl( 11)  4.001261  4.540972  4.037361  2.734301  1.735420  2.712712
   Br( 12)  2.827934  4.151632  4.701370  4.205336  2.903279  1.894498
             F (  7)   Cl(  8)   Br(  9)   Br( 10)   Cl( 11)
   Cl(  8)  2.869336
   Br(  9)  5.195407  3.268974
   Br( 10)  6.012132  5.626785  3.346933
   Cl( 11)  5.063583  6.273214  5.608232  3.230462
   Br( 12)  2.979680  5.477396  6.597471  5.752996  3.279782

 A cutoff of  1.0D-11 yielded   5322 shell pairs
 There are     48963 function pairs (     53655 Cartesian)
 Smallest overlap matrix eigenvalue = 4.06E-07

 Q-Chem warning in module stvman/mkSTV.C, line 318:

 Overlap eigenvalue is smaller than square root of threshold
 Use THRESH >= 12 to get rid of this warning

 Linear dependence detected in AO basis
 Tighter screening thresholds may be required for diffuse basis sets
 Use S2THRESH > 14 and THRESH = 14 in case of SCF convergence issues
 Number of orthogonalized atomic orbitals = 356
 Maximum deviation from orthogonality = 3.471E-10
 Guess from superposition of atomic densities
 Warning:  Energy on first SCF cycle will be non-variational
 SAD guess density has 184.000000 electrons

 -----------------------------------------------------------------------
  General SCF calculation program by
  Eric Jon Sundstrom, Paul Horn, Yuezhi Mao, Dmitri Zuev, Alec White,
  David Stuck, Shaama M.S., Shane Yost, Joonho Lee, David Small,
  Daniel Levine, Susi Lehtola, Hugh Burton, Evgeny Epifanovsky,
  Bang C. Huynh
 -----------------------------------------------------------------------
 Exchange:     0.2000 Hartree-Fock + 0.0800 Slater + 0.7200 B88
 Correlation:  0.1900 VWN1RPA + 0.8100 LYP
 Using SG-1 standard quadrature grid
 using 6 threads for integral computing
 -------------------------------------------------------
 OpenMP Integral computing Module                
 Release: version 2.0, May 2017, Q-Chem Inc. Pleasanton 
 -------------------------------------------------------
 A restricted SCF calculation will be
 performed using DIIS
 SCF converges when DIIS error is below 1.0e-08
 ---------------------------------------
  Cycle       Energy         DIIS error
 ---------------------------------------
    1   -8973.8923966006      3.13e-02  
    2   -8971.3687521575      2.18e-03  
    3   -8971.3530529446      2.35e-03  
    4   -8971.3982343606      7.38e-04  
    5   -8971.4067209567      2.30e-04  
    6   -8971.4074074646      7.90e-05  
    7   -8971.4074834081      2.15e-05  
    8   -8971.4074895188      9.41e-06  
    9   -8971.4074907638      2.23e-06  
   10   -8971.4074908100      6.60e-07  
   11   -8971.4074908137      3.84e-07  
   12   -8971.4074908159      7.11e-08  
   13   -8971.4074908163      2.96e-08  
   14   -8971.4074908168      4.16e-09  Convergence criterion met
 ---------------------------------------
 SCF time:   CPU 232.11s  wall 41.00s 
 SCF   energy in the final basis set =    -8971.4074908168
 Total energy in the final basis set =    -8971.4074908168

 --------------------------------------------------------------
             Orbital Energies (a.u.) and Symmetries
 --------------------------------------------------------------

 Alpha MOs, Restricted
 -- Occupied --                  
-482.86 -482.86 -482.86 -101.59 -101.59  -62.52  -62.51  -62.51
  1 A'    2 A'    3 A'    4 A'    5 A'    6 A'    7 A'    8 A'                 
-56.336 -56.335 -56.333 -56.332 -56.332 -56.330 -56.330 -56.329
  9 A'   10 A'   11 A'    1 A"   12 A'    2 A"   13 A'    3 A"                 
-56.328 -24.732 -10.316 -10.293 -10.287 -10.286 -10.284 -10.281
 14 A'   15 A'   16 A'   17 A'   18 A'   19 A'   20 A'   21 A'                 
 -9.502  -9.501  -8.724  -8.723  -8.721  -7.267  -7.266  -7.257
 22 A'   23 A'   24 A'   25 A'   26 A'   27 A'   28 A'    4 A"                 
 -7.256  -7.256  -7.255  -6.557  -6.555  -6.553  -6.542  -6.541
 29 A'    5 A"   30 A'   31 A'   32 A'   33 A'    6 A"   34 A'                 
 -6.541  -6.540  -6.539  -6.538  -2.667  -2.666  -2.664  -2.663
  7 A"   35 A'    8 A"   36 A'   37 A'   38 A'   39 A'    9 A"                 
 -2.663  -2.662  -2.661  -2.660  -2.659  -2.651  -2.651  -2.650
 40 A'   10 A"   41 A'   11 A"   42 A'   12 A"   43 A'   44 A'                 
 -2.650  -2.648  -2.648  -1.278  -0.962  -0.922  -0.877  -0.870
 13 A"   45 A'   14 A"   46 A'   47 A'   48 A'   49 A'   50 A'                 
 -0.827  -0.818  -0.760  -0.748  -0.654  -0.648  -0.578  -0.577
 51 A'   52 A'   53 A'   54 A'   55 A'   56 A'   57 A'   58 A'                 
 -0.521  -0.511  -0.488  -0.463  -0.458  -0.456  -0.432  -0.411
 15 A"   59 A'   60 A'   61 A'   62 A'   16 A"   63 A'   64 A'                 
 -0.410  -0.374  -0.360  -0.357  -0.355  -0.333  -0.333  -0.318
 17 A"   18 A"   65 A'   19 A"   66 A'   67 A'   20 A"   21 A"                 
 -0.316  -0.293  -0.274  -0.271
 68 A'   69 A'   22 A"   23 A"                                                 
 -- Virtual --                   
 -0.087  -0.072  -0.062  -0.039  -0.019  -0.008   0.002   0.015
 70 A'   24 A"   25 A"   71 A'   72 A'   73 A'   74 A'   75 A'                 
  0.020   0.027   0.037   0.040   0.048   0.053   0.061   0.062
 76 A'   77 A'   26 A"   78 A'   79 A'   27 A"   80 A'   28 A"                 
  0.067   0.069   0.072   0.078   0.083   0.086   0.092   0.097
 81 A'   82 A'   29 A"   83 A'   30 A"   84 A'   85 A'   31 A"                 
  0.100   0.104   0.110   0.120   0.131   0.131   0.138   0.147
 86 A'   32 A"   87 A'   88 A'   89 A'   33 A"   90 A'   34 A"                 
  0.148   0.153   0.156   0.162   0.167   0.174   0.181   0.202
 91 A'   35 A"   92 A'   93 A'   94 A'   95 A'   36 A"   96 A'                 
  0.205   0.208   0.212   0.217   0.222   0.227   0.237   0.241
 97 A'   98 A'   99 A'  100 A'  101 A'   37 A"  102 A'  103 A'                 
  0.251   0.256   0.267   0.272   0.280   0.282   0.291   0.324
104 A'  105 A'  106 A'  107 A'  108 A'  109 A'  110 A'   38 A"                 
  0.355   0.364   0.369   0.384   0.396   0.403   0.413   0.421
111 A'  112 A'  113 A'  114 A'  115 A'   39 A"  116 A'   40 A"                 
  0.423   0.424   0.426   0.437   0.445   0.450   0.458   0.476
117 A'  118 A'   41 A"  119 A'  120 A'   42 A"   43 A"  121 A'                 
  0.487   0.492   0.496   0.503   0.509   0.523   0.529   0.533
122 A'  123 A'   44 A"  124 A'   45 A"  125 A'   46 A"  126 A'                 
  0.539   0.543   0.545   0.555   0.564   0.581   0.591   0.593
 47 A"  127 A'   48 A"   49 A"   50 A"  128 A'  129 A'   51 A"                 
  0.600   0.602   0.627   0.632   0.666   0.689   0.696   0.706
130 A'   52 A"  131 A'   53 A"  132 A'  133 A'   54 A"  134 A'                 
  0.718   0.730   0.731   0.747   0.792   0.797   0.811   0.818
135 A'   55 A"  136 A'  137 A'  138 A'  139 A'  140 A'  141 A'                 
  0.822   0.827   0.829   0.834   0.846   0.848   0.859   0.877
142 A'   56 A"   57 A"  143 A'  144 A'   58 A"  145 A'  146 A'                 
  0.883   0.913   0.926   0.934   0.935   0.952   0.977   0.998
147 A'  148 A'  149 A'   59 A"  150 A'  151 A'   60 A"  152 A'                 
  1.021   1.032   1.049   1.101   1.108   1.124   1.172   1.201
153 A'  154 A'  155 A'  156 A'  157 A'   61 A"  158 A'   62 A"                 
  1.223   1.231   1.231   1.236   1.258   1.269   1.328   1.395
159 A'   63 A"  160 A'  161 A'   64 A"   65 A"  162 A'  163 A'                 
  1.413   1.436   1.446   1.476   1.536   1.549   1.576   1.630
 66 A"  164 A'  165 A'  166 A'  167 A'  168 A'  169 A'  170 A'                 
  1.714   1.734   1.740   1.754   1.811   1.813   1.834   1.839
 67 A"   68 A"  171 A'  172 A'  173 A'  174 A'   69 A"   70 A"                 
  1.892   1.983   2.009   2.013   2.041   2.042   2.052   2.096
 71 A"   72 A"   73 A"  175 A'  176 A'   74 A"  177 A'  178 A'                 
  2.122   2.151   2.185   2.215   2.243   2.244   2.250   2.254
179 A'  180 A'  181 A'  182 A'  183 A'   75 A"   76 A"  184 A'                 
  2.263   2.289   2.290   2.331   2.367   2.390   2.421   2.497
 77 A"  185 A'  186 A'  187 A'  188 A'  189 A'  190 A'  191 A'                 
  2.550   2.567   2.584   2.702   2.721   2.814   2.831   2.883
192 A'   78 A"  193 A'   79 A"   80 A"   81 A"   82 A"  194 A'                 
  2.986   3.032   3.060   3.067   3.102   3.163   3.193   3.389
195 A'   83 A"  196 A'  197 A'  198 A'  199 A'  200 A'  201 A'                 
  3.449   3.648   3.750   3.755   3.837   3.893   3.960   3.977
202 A'  203 A'   84 A"  204 A'  205 A'  206 A'   85 A"   86 A"                 
  3.989   3.990   4.029   4.042   4.067   4.068   4.070   4.088
 87 A"   88 A"  207 A'   89 A"   90 A"  208 A'  209 A'  210 A'                 
  4.101   4.199   4.243   4.277   4.363   4.407   4.448   4.809
 91 A"  211 A'  212 A'  213 A'  214 A'  215 A'  216 A'  217 A'                 
  4.835   6.298   6.432   6.655   6.736   6.767   6.811   7.533
218 A'   92 A"  219 A'  220 A'  221 A'  222 A'  223 A'   93 A"                 
  7.545   7.569   7.642   7.655   7.667   7.714   7.750   7.787
 94 A"   95 A"  224 A'  225 A'  226 A'  227 A'  228 A'  229 A'                 
  9.755   9.784  23.226  23.765  23.775  23.914  23.932  24.014
230 A'  231 A'  232 A'  233 A'  234 A'  235 A'  236 A'  237 A'                 
 25.806  25.827  26.121  26.236  26.605  26.670  47.945  48.017
 96 A"   97 A"  238 A'  239 A'  240 A'  241 A'  242 A'  243 A'                 
 48.054  66.769 215.745 215.779 289.728 289.741 289.765 289.838
244 A'  245 A'  246 A'  247 A'   98 A"   99 A"  100 A"  248 A'                 
289.855 289.865 289.935 289.973 290.0101020.7491020.8391020.885
249 A'  250 A'  251 A'  252 A'  253 A'  254 A'  255 A'  256 A'                 

 Beta MOs, Restricted
 -- Occupied --                  
-482.86 -482.86 -482.86 -101.59 -101.59  -62.52  -62.51  -62.51
  1 A'    2 A'    3 A'    4 A'    5 A'    6 A'    7 A'    8 A'                 
-56.336 -56.335 -56.333 -56.332 -56.332 -56.330 -56.330 -56.329
  9 A'   10 A'   11 A'    1 A"   12 A'    2 A"   13 A'    3 A"                 
-56.328 -24.732 -10.316 -10.293 -10.287 -10.286 -10.284 -10.281
 14 A'   15 A'   16 A'   17 A'   18 A'   19 A'   20 A'   21 A'                 
 -9.502  -9.501  -8.724  -8.723  -8.721  -7.267  -7.266  -7.257
 22 A'   23 A'   24 A'   25 A'   26 A'   27 A'   28 A'    4 A"                 
 -7.256  -7.256  -7.255  -6.557  -6.555  -6.553  -6.542  -6.541
 29 A'    5 A"   30 A'   31 A'   32 A'   33 A'    6 A"   34 A'                 
 -6.541  -6.540  -6.539  -6.538  -2.667  -2.666  -2.664  -2.663
  7 A"   35 A'    8 A"   36 A'   37 A'   38 A'   39 A'    9 A"                 
 -2.663  -2.662  -2.661  -2.660  -2.659  -2.651  -2.651  -2.650
 40 A'   10 A"   41 A'   11 A"   42 A'   12 A"   43 A'   44 A'                 
 -2.650  -2.648  -2.648  -1.278  -0.962  -0.922  -0.877  -0.870
 13 A"   45 A'   14 A"   46 A'   47 A'   48 A'   49 A'   50 A'                 
 -0.827  -0.818  -0.760  -0.748  -0.654  -0.648  -0.578  -0.577
 51 A'   52 A'   53 A'   54 A'   55 A'   56 A'   57 A'   58 A'                 
 -0.521  -0.511  -0.488  -0.463  -0.458  -0.456  -0.432  -0.411
 15 A"   59 A'   60 A'   61 A'   62 A'   16 A"   63 A'   64 A'                 
 -0.410  -0.374  -0.360  -0.357  -0.355  -0.333  -0.333  -0.318
 17 A"   18 A"   65 A'   19 A"   66 A'   67 A'   20 A"   21 A"                 
 -0.316  -0.293  -0.274  -0.271
 68 A'   69 A'   22 A"   23 A"                                                 
 -- Virtual --                   
 -0.087  -0.072  -0.062  -0.039  -0.019  -0.008   0.002   0.015
 70 A'   24 A"   25 A"   71 A'   72 A'   73 A'   74 A'   75 A'                 
  0.020   0.027   0.037   0.040   0.048   0.053   0.061   0.062
 76 A'   77 A'   26 A"   78 A'   79 A'   27 A"   80 A'   28 A"                 
  0.067   0.069   0.072   0.078   0.083   0.086   0.092   0.097
 81 A'   82 A'   29 A"   83 A'   30 A"   84 A'   85 A'   31 A"                 
  0.100   0.104   0.110   0.120   0.131   0.131   0.138   0.147
 86 A'   32 A"   87 A'   88 A'   89 A'   33 A"   90 A'   34 A"                 
  0.148   0.153   0.156   0.162   0.167   0.174   0.181   0.202
 91 A'   35 A"   92 A'   93 A'   94 A'   95 A'   36 A"   96 A'                 
  0.205   0.208   0.212   0.217   0.222   0.227   0.237   0.241
 97 A'   98 A'   99 A'  100 A'  101 A'   37 A"  102 A'  103 A'                 
  0.251   0.256   0.267   0.272   0.280   0.282   0.291   0.324
104 A'  105 A'  106 A'  107 A'  108 A'  109 A'  110 A'   38 A"                 
  0.355   0.364   0.369   0.384   0.396   0.403   0.413   0.421
111 A'  112 A'  113 A'  114 A'  115 A'   39 A"  116 A'   40 A"                 
  0.423   0.424   0.426   0.437   0.445   0.450   0.458   0.476
117 A'  118 A'   41 A"  119 A'  120 A'   42 A"   43 A"  121 A'                 
  0.487   0.492   0.496   0.503   0.509   0.523   0.529   0.533
122 A'  123 A'   44 A"  124 A'   45 A"  125 A'   46 A"  126 A'                 
  0.539   0.543   0.545   0.555   0.564   0.581   0.591   0.593
 47 A"  127 A'   48 A"   49 A"   50 A"  128 A'  129 A'   51 A"                 
  0.600   0.602   0.627   0.632   0.666   0.689   0.696   0.706
130 A'   52 A"  131 A'   53 A"  132 A'  133 A'   54 A"  134 A'                 
  0.718   0.730   0.731   0.747   0.792   0.797   0.811   0.818
135 A'   55 A"  136 A'  137 A'  138 A'  139 A'  140 A'  141 A'                 
  0.822   0.827   0.829   0.834   0.846   0.848   0.859   0.877
142 A'   56 A"   57 A"  143 A'  144 A'   58 A"  145 A'  146 A'                 
  0.883   0.913   0.926   0.934   0.935   0.952   0.977   0.998
147 A'  148 A'  149 A'   59 A"  150 A'  151 A'   60 A"  152 A'                 
  1.021   1.032   1.049   1.101   1.108   1.124   1.172   1.201
153 A'  154 A'  155 A'  156 A'  157 A'   61 A"  158 A'   62 A"                 
  1.223   1.231   1.231   1.236   1.258   1.269   1.328   1.395
159 A'   63 A"  160 A'  161 A'   64 A"   65 A"  162 A'  163 A'                 
  1.413   1.436   1.446   1.476   1.536   1.549   1.576   1.630
 66 A"  164 A'  165 A'  166 A'  167 A'  168 A'  169 A'  170 A'                 
  1.714   1.734   1.740   1.754   1.811   1.813   1.834   1.839
 67 A"   68 A"  171 A'  172 A'  173 A'  174 A'   69 A"   70 A"                 
  1.892   1.983   2.009   2.013   2.041   2.042   2.052   2.096
 71 A"   72 A"   73 A"  175 A'  176 A'   74 A"  177 A'  178 A'                 
  2.122   2.151   2.185   2.215   2.243   2.244   2.250   2.254
179 A'  180 A'  181 A'  182 A'  183 A'   75 A"   76 A"  184 A'                 
  2.263   2.289   2.290   2.331   2.367   2.390   2.421   2.497
 77 A"  185 A'  186 A'  187 A'  188 A'  189 A'  190 A'  191 A'                 
  2.550   2.567   2.584   2.702   2.721   2.814   2.831   2.883
192 A'   78 A"  193 A'   79 A"   80 A"   81 A"   82 A"  194 A'                 
  2.986   3.032   3.060   3.067   3.102   3.163   3.193   3.389
195 A'   83 A"  196 A'  197 A'  198 A'  199 A'  200 A'  201 A'                 
  3.449   3.648   3.750   3.755   3.837   3.893   3.960   3.977
202 A'  203 A'   84 A"  204 A'  205 A'  206 A'   85 A"   86 A"                 
  3.989   3.990   4.029   4.042   4.067   4.068   4.070   4.088
 87 A"   88 A"  207 A'   89 A"   90 A"  208 A'  209 A'  210 A'                 
  4.101   4.199   4.243   4.277   4.363   4.407   4.448   4.809
 91 A"  211 A'  212 A'  213 A'  214 A'  215 A'  216 A'  217 A'                 
  4.835   6.298   6.432   6.655   6.736   6.767   6.811   7.533
218 A'   92 A"  219 A'  220 A'  221 A'  222 A'  223 A'   93 A"                 
  7.545   7.569   7.642   7.655   7.667   7.714   7.750   7.787
 94 A"   95 A"  224 A'  225 A'  226 A'  227 A'  228 A'  229 A'                 
  9.755   9.784  23.226  23.765  23.775  23.914  23.932  24.014
230 A'  231 A'  232 A'  233 A'  234 A'  235 A'  236 A'  237 A'                 
 25.806  25.827  26.121  26.236  26.605  26.670  47.945  48.017
 96 A"   97 A"  238 A'  239 A'  240 A'  241 A'  242 A'  243 A'                 
 48.054  66.769 215.745 215.779 289.728 289.741 289.765 289.838
244 A'  245 A'  246 A'  247 A'   98 A"   99 A"  100 A"  248 A'                 
289.855 289.865 289.935 289.973 290.0101020.7491020.8391020.885
249 A'  250 A'  251 A'  252 A'  253 A'  254 A'  255 A'  256 A'                 
 --------------------------------------------------------------

          Ground-State Mulliken Net Atomic Charges

     Atom                 Charge (a.u.)
  ----------------------------------------
      1 C                    -1.227899
      2 C                     0.529209
      3 C                    -0.027571
      4 C                    -0.131994
      5 C                     0.326387
      6 C                     0.041371
      7 F                    -0.085017
      8 Cl                    0.483263
      9 Br                   -0.166712
     10 Br                   -0.193690
     11 Cl                    0.583553
     12 Br                   -0.130900
  ----------------------------------------
  Sum of atomic charges =     0.000000

 -----------------------------------------------------------------
                    Cartesian Multipole Moments
 -----------------------------------------------------------------
    Charge (ESU x 10^10)
                -0.0000
    Dipole Moment (Debye)
         X      -0.3487      Y       0.5159      Z       0.0000
       Tot       0.6227
    Quadrupole Moments (Debye-Ang)
        XX    -114.9707     XY       1.4956     YY    -119.6561
        XZ       0.0000     YZ      -0.0000     ZZ    -119.1418
    Octopole Moments (Debye-Ang^2)
       XXX     -20.4051    XXY      15.2057    XYY     -19.5158
       YYY      41.2086    XXZ      -0.0000    XYZ       0.0000
       YYZ       0.0000    XZZ      -5.8149    YZZ       7.5117
       ZZZ       0.0000
    Hexadecapole Moments (Debye-Ang^3)
      XXXX   -3126.2763   XXXY     -49.9298   XXYY    -956.1797
      XYYY     -44.2762   YYYY   -2378.3975   XXXZ      -0.0000
      XXYZ      -0.0000   XYYZ       0.0000   YYYZ      -0.0000
      XXZZ    -596.6236   XYZZ     -25.3494   YYZZ    -440.8548
      XZZZ      -0.0000   YZZZ      -0.0000   ZZZZ    -138.3404
 -----------------------------------------------------------------
 Calculating MO derivatives via CPSCF
    1     0    39    0.0205027  
    2     0    39    0.0095494  
    3     0    39    0.0013713  
    4     0    39    0.0001143  
    5    19    20    0.0000101  
    6    39     0    0.0000008  Converged
 Time for AOints: 233.6 s (CPU) 39.4 s (wall)
 ------------------------------------------------------------------------------
                     AOints        : Timing summary (seconds)
 ------------------------------------------------------------------------------
     job step          cpu (% of tot)      sys (% of tot)     wall (% of tot)
 ------------------------------------------------------------------------------
  AOints            0.2336E+03 ( 8.5)   0.1300E-04 ( 6.5)   0.3937E+02 ( 8.3)
 ------------------------------------------------------------------------------
   Grand Totals     0.2757E+04          0.2010E-03          0.4720E+03
 ------------------------------------------------------------------------------
 Polarizability Matrix (a.u.)
            1           2           3
    1-205.4688021  -6.4054608   0.0000000
    2  -6.4054608-180.9879561  -0.0000000
    3   0.0000000  -0.0000000 -83.1234098
 Calculating analytic Hessian of the SCF energy

 Direct stationary perturbation theory relativistic correction:

 rels  =      52.036172784229
 relv  =    -179.297855325878
 rel2e =      31.050576970751
 E_rel =     -96.211105570898

 Hessian of the SCF Energy
            1           2           3           4           5           6
    1   0.6690904  -0.0004072   0.0000000  -0.3058736  -0.0694977  -0.0000000
    2  -0.0004072   0.6778353   0.0000000   0.0110196  -0.0995322  -0.0000000
    3   0.0000000   0.0000000   0.1340101  -0.0000000   0.0000000  -0.0580221
    4  -0.3058736   0.0110196  -0.0000000   0.6125603  -0.0362701   0.0000000
    5  -0.0694977  -0.0995322   0.0000000  -0.0362701   0.5326343   0.0000000
    6  -0.0000000  -0.0000000  -0.0580221   0.0000000   0.0000000   0.1020247
    7  -0.0359464   0.0182409  -0.0000000  -0.1654160   0.1233099  -0.0000000
    8   0.0752526   0.0447605  -0.0000000   0.0681009  -0.2279923  -0.0000000
    9  -0.0000000  -0.0000000  -0.0000241   0.0000000  -0.0000000  -0.0496694
   10  -0.0484206  -0.0331857   0.0000000   0.0588094  -0.0136210  -0.0000000
   11  -0.0331774  -0.0247045   0.0000000   0.0379562  -0.0526843  -0.0000000
   12   0.0000000   0.0000000   0.0046179  -0.0000000  -0.0000000   0.0016900
   13   0.0664912   0.0400898  -0.0000000  -0.0581483   0.0237547   0.0000000
   14  -0.0154513  -0.0553915  -0.0000000   0.0252525  -0.0106402   0.0000000
   15  -0.0000000  -0.0000000  -0.0009894   0.0000000   0.0000000   0.0049161
   16  -0.1420558  -0.1245122  -0.0000000  -0.0162594  -0.0259956  -0.0000000
   17  -0.0515453  -0.2731219  -0.0000000  -0.0834349   0.0195118  -0.0000000
   18  -0.0000000  -0.0000000  -0.0568615  -0.0000000   0.0000000   0.0050755
   19  -0.1555758   0.1223106  -0.0000000  -0.0379736   0.0484315  -0.0000000
   20   0.1234532  -0.2405465  -0.0000000   0.0121509  -0.0131615  -0.0000000
   21   0.0000000  -0.0000000  -0.0388422  -0.0000000   0.0000000   0.0066301
   22  -0.0139441  -0.0357034   0.0000000  -0.0565118  -0.0450823   0.0000000
   23  -0.0122878  -0.0295259   0.0000000  -0.0460129  -0.1478313  -0.0000000
   24  -0.0000000  -0.0000000   0.0053885   0.0000000   0.0000000  -0.0202341
   25   0.0038413   0.0034927   0.0000000  -0.0361081  -0.0013656  -0.0000000
   26  -0.0000897  -0.0026100  -0.0000000   0.0148952   0.0020429  -0.0000000
   27  -0.0000000  -0.0000000   0.0034371  -0.0000000  -0.0000000   0.0027777
   28   0.0001958  -0.0003677   0.0000000   0.0000012  -0.0015968   0.0000000
   29  -0.0003318   0.0004589   0.0000000  -0.0038531   0.0000530   0.0000000
   30   0.0000000   0.0000000  -0.0012062   0.0000000  -0.0000000   0.0031950
   31  -0.0017948   0.0014607  -0.0000000   0.0002310  -0.0000199   0.0000000
   32   0.0051708   0.0020691  -0.0000000  -0.0008766   0.0002397  -0.0000000
   33  -0.0000000  -0.0000000   0.0040421   0.0000000  -0.0000000  -0.0013479
   34  -0.0360075  -0.0024377   0.0000000   0.0046886  -0.0020469  -0.0000000
   35  -0.0210878   0.0003086   0.0000000   0.0010724  -0.0026400  -0.0000000
   36  -0.0000000  -0.0000000   0.0044498  -0.0000000  -0.0000000   0.0029645
            7           8           9          10          11          12
    1  -0.0359464   0.0752526  -0.0000000  -0.0484206  -0.0331774   0.0000000
    2   0.0182409   0.0447605  -0.0000000  -0.0331857  -0.0247045   0.0000000
    3  -0.0000000  -0.0000000  -0.0000241   0.0000000   0.0000000   0.0046179
    4  -0.1654160   0.0681009   0.0000000   0.0588094   0.0379562  -0.0000000
    5   0.1233099  -0.2279923  -0.0000000  -0.0136210  -0.0526843  -0.0000000
    6  -0.0000000  -0.0000000  -0.0496694  -0.0000000  -0.0000000   0.0016900
    7   0.4931703  -0.0142296   0.0000000  -0.1253944  -0.0968498   0.0000000
    8  -0.0142296   0.5832073   0.0000000  -0.0474807  -0.2549900  -0.0000000
    9   0.0000000   0.0000000   0.1001812  -0.0000000  -0.0000000  -0.0496110
   10  -0.1253944  -0.0474807  -0.0000000   0.5413661   0.0454482   0.0000000
   11  -0.0968498  -0.2549900  -0.0000000   0.0454482   0.5172134   0.0000000
   12   0.0000000  -0.0000000  -0.0496110   0.0000000   0.0000000   0.0987678
   13  -0.0162365  -0.0816508  -0.0000000  -0.2812395   0.0112107  -0.0000000
   14  -0.0265422   0.0193527  -0.0000000  -0.0454445  -0.0941900  -0.0000000
   15  -0.0000000  -0.0000000   0.0015989  -0.0000000   0.0000000  -0.0515834
   16  -0.0007083   0.0049481   0.0000000  -0.0343740   0.0165020  -0.0000000
   17   0.0061213  -0.0664760   0.0000000   0.0701102   0.0388020  -0.0000000
   18   0.0000000   0.0000000   0.0040333  -0.0000000  -0.0000000   0.0038126
   19  -0.0024214  -0.0066025   0.0000000   0.0017333   0.0013998  -0.0000000
   20  -0.0023880  -0.0006437  -0.0000000   0.0014275   0.0006175  -0.0000000
   21   0.0000000   0.0000000   0.0055811  -0.0000000  -0.0000000  -0.0016991
   22   0.0045799   0.0069540  -0.0000000  -0.0019590   0.0012023   0.0000000
   23  -0.0127880  -0.0373990   0.0000000   0.0031973   0.0008434  -0.0000000
   24   0.0000000  -0.0000000   0.0021217  -0.0000000   0.0000000   0.0037576
   25  -0.1478777  -0.0126517   0.0000000  -0.0283002  -0.0067986   0.0000000
   26  -0.0136544  -0.0308460   0.0000000  -0.0214141  -0.0028653  -0.0000000
   27   0.0000000   0.0000000  -0.0190642  -0.0000000  -0.0000000   0.0022773
   28  -0.0002017   0.0035791   0.0000000  -0.0675364   0.0531221  -0.0000000
   29   0.0185800  -0.0313274  -0.0000000   0.0538285  -0.1056076   0.0000000
   30  -0.0000000  -0.0000000   0.0021448   0.0000000   0.0000000  -0.0181434
   31  -0.0027854   0.0029077  -0.0000000  -0.0168888  -0.0322713   0.0000000
   32   0.0002286   0.0021813  -0.0000000  -0.0129265  -0.0200461   0.0000000
   33   0.0000000   0.0000000   0.0037476  -0.0000000   0.0000000   0.0031171
   34  -0.0007617   0.0008728  -0.0000000   0.0022042   0.0022558  -0.0000000
   35  -0.0000292   0.0001731  -0.0000000   0.0000608  -0.0023889   0.0000000
   36   0.0000000   0.0000000  -0.0010400   0.0000000  -0.0000000   0.0029966
           13          14          15          16          17          18
    1   0.0664912  -0.0154513  -0.0000000  -0.1420558  -0.0515453  -0.0000000
    2   0.0400898  -0.0553915  -0.0000000  -0.1245122  -0.2731219  -0.0000000
    3  -0.0000000  -0.0000000  -0.0009894  -0.0000000  -0.0000000  -0.0568615
    4  -0.0581483   0.0252525   0.0000000  -0.0162594  -0.0834349  -0.0000000
    5   0.0237547  -0.0106402   0.0000000  -0.0259956   0.0195118   0.0000000
    6   0.0000000   0.0000000   0.0049161  -0.0000000  -0.0000000   0.0050755
    7  -0.0162365  -0.0265422  -0.0000000  -0.0007083   0.0061213   0.0000000
    8  -0.0816508   0.0193527  -0.0000000   0.0049481  -0.0664760   0.0000000
    9  -0.0000000  -0.0000000   0.0015989   0.0000000   0.0000000   0.0040333
   10  -0.2812395  -0.0454445  -0.0000000  -0.0343740   0.0701102  -0.0000000
   11   0.0112107  -0.0941900   0.0000000   0.0165020   0.0388020  -0.0000000
   12  -0.0000000  -0.0000000  -0.0515834  -0.0000000  -0.0000000   0.0038126
   13   0.5663616  -0.0360365   0.0000000  -0.1653939   0.0684009  -0.0000000
   14  -0.0360365   0.5240860   0.0000000   0.1237515  -0.2272489  -0.0000000
   15   0.0000000   0.0000000   0.1073033  -0.0000000   0.0000000  -0.0513531
   16  -0.1653939   0.1237515  -0.0000000   0.5104271  -0.0017158   0.0000000
   17   0.0684009  -0.2272489   0.0000000  -0.0017158   0.6292729   0.0000000
   18  -0.0000000  -0.0000000  -0.0513531   0.0000000   0.0000000   0.0986691
   19  -0.0040110  -0.0019155  -0.0000000   0.0050085  -0.0024628   0.0000000
   20  -0.0059561   0.0006351  -0.0000000   0.0330019  -0.0527973   0.0000000
   21   0.0000000   0.0000000   0.0055472   0.0000000   0.0000000   0.0060656
   22   0.0007738  -0.0003653  -0.0000000  -0.0026632   0.0037262  -0.0000000
   23   0.0007098  -0.0005640  -0.0000000   0.0003701   0.0040242   0.0000000
   24  -0.0000000  -0.0000000  -0.0012493   0.0000000   0.0000000   0.0034279
   25   0.0029054  -0.0015927   0.0000000  -0.0006030  -0.0005925  -0.0000000
   26   0.0008465  -0.0026850   0.0000000  -0.0000218   0.0001061   0.0000000
   27  -0.0000000  -0.0000000   0.0031167   0.0000000   0.0000000  -0.0010803
   28  -0.0210923   0.0264302   0.0000000  -0.0017394  -0.0034525  -0.0000000
   29   0.0107415  -0.0116398  -0.0000000  -0.0008366   0.0018663  -0.0000000
   30  -0.0000000   0.0000000   0.0026796  -0.0000000  -0.0000000   0.0031448
   31  -0.0598857  -0.0479764  -0.0000000   0.0039127   0.0046449   0.0000000
   32  -0.0476252  -0.1433718  -0.0000000  -0.0159585  -0.0424969   0.0000000
   33   0.0000000   0.0000000  -0.0222246  -0.0000000  -0.0000000   0.0033598
   34  -0.0305253  -0.0001100   0.0000000  -0.1555511  -0.0097996  -0.0000000
   35   0.0155148   0.0016572  -0.0000000  -0.0095331  -0.0314423   0.0000000
   36  -0.0000000  -0.0000000   0.0022379   0.0000000   0.0000000  -0.0182937
           19          20          21          22          23          24
    1  -0.1555758   0.1234532   0.0000000  -0.0139441  -0.0122878  -0.0000000
    2   0.1223106  -0.2405465  -0.0000000  -0.0357034  -0.0295259  -0.0000000
    3  -0.0000000  -0.0000000  -0.0388422   0.0000000   0.0000000   0.0053885
    4  -0.0379736   0.0121509  -0.0000000  -0.0565118  -0.0460129   0.0000000
    5   0.0484315  -0.0131615   0.0000000  -0.0450823  -0.1478313   0.0000000
    6  -0.0000000  -0.0000000   0.0066301   0.0000000  -0.0000000  -0.0202341
    7  -0.0024214  -0.0023880   0.0000000   0.0045799  -0.0127880   0.0000000
    8  -0.0066025  -0.0006437   0.0000000   0.0069540  -0.0373990  -0.0000000
    9   0.0000000  -0.0000000   0.0055811  -0.0000000   0.0000000   0.0021217
   10   0.0017333   0.0014275  -0.0000000  -0.0019590   0.0031973  -0.0000000
   11   0.0013998   0.0006175  -0.0000000   0.0012023   0.0008434   0.0000000
   12  -0.0000000  -0.0000000  -0.0016991   0.0000000  -0.0000000   0.0037576
   13  -0.0040110  -0.0059561   0.0000000   0.0007738   0.0007098  -0.0000000
   14  -0.0019155   0.0006351   0.0000000  -0.0003653  -0.0005640  -0.0000000
   15  -0.0000000  -0.0000000   0.0055472  -0.0000000  -0.0000000  -0.0012493
   16   0.0050085   0.0330019   0.0000000  -0.0026632   0.0003701   0.0000000
   17  -0.0024628  -0.0527973   0.0000000   0.0037262   0.0040242   0.0000000
   18   0.0000000   0.0000000   0.0060656  -0.0000000   0.0000000   0.0034279
   19   0.1946202  -0.1589500   0.0000000  -0.0018534   0.0014573  -0.0000000
   20  -0.1589500   0.3049841   0.0000000  -0.0041482   0.0057916  -0.0000000
   21   0.0000000   0.0000000   0.0208381   0.0000000   0.0000000  -0.0025158
   22  -0.0018534  -0.0041482   0.0000000   0.0746370   0.0654282  -0.0000000
   23   0.0014573   0.0057916   0.0000000   0.0654282   0.2114777  -0.0000000
   24  -0.0000000  -0.0000000  -0.0025158  -0.0000000  -0.0000000   0.0095208
   25  -0.0017186   0.0003588  -0.0000000  -0.0020497   0.0016282  -0.0000000
   26   0.0012134   0.0001450   0.0000000   0.0091131  -0.0034095   0.0000000
   27   0.0000000   0.0000000   0.0001203   0.0000000  -0.0000000  -0.0005664
   28  -0.0007779   0.0013266  -0.0000000   0.0002540  -0.0001741   0.0000000
   29   0.0013365  -0.0017332  -0.0000000   0.0005475  -0.0012399  -0.0000000
   30  -0.0000000   0.0000000   0.0000768  -0.0000000   0.0000000   0.0002526
   31   0.0006704   0.0004746  -0.0000000  -0.0002274  -0.0008269   0.0000000
   32  -0.0002692  -0.0023340  -0.0000000  -0.0006879  -0.0016816   0.0000000
   33  -0.0000000  -0.0000000   0.0001843  -0.0000000   0.0000000   0.0000203
   34   0.0022993  -0.0007512  -0.0000000  -0.0010361  -0.0007011  -0.0000000
   35  -0.0059490  -0.0009571   0.0000000  -0.0009842  -0.0004859  -0.0000000
   36   0.0000000   0.0000000  -0.0019862  -0.0000000   0.0000000   0.0000764
           25          26          27          28          29          30
    1   0.0038413  -0.0000897  -0.0000000   0.0001958  -0.0003318   0.0000000
    2   0.0034927  -0.0026100  -0.0000000  -0.0003677   0.0004589   0.0000000
    3   0.0000000  -0.0000000   0.0034371   0.0000000   0.0000000  -0.0012062
    4  -0.0361081   0.0148952  -0.0000000   0.0000012  -0.0038531   0.0000000
    5  -0.0013656   0.0020429  -0.0000000  -0.0015968   0.0000530  -0.0000000
    6  -0.0000000  -0.0000000   0.0027777   0.0000000   0.0000000   0.0031950
    7  -0.1478777  -0.0136544   0.0000000  -0.0002017   0.0185800  -0.0000000
    8  -0.0126517  -0.0308460   0.0000000   0.0035791  -0.0313274  -0.0000000
    9   0.0000000   0.0000000  -0.0190642   0.0000000  -0.0000000   0.0021448
   10  -0.0283002  -0.0214141  -0.0000000  -0.0675364   0.0538285   0.0000000
   11  -0.0067986  -0.0028653  -0.0000000   0.0531221  -0.1056076   0.0000000
   12   0.0000000  -0.0000000   0.0022773  -0.0000000   0.0000000  -0.0181434
   13   0.0029054   0.0008465  -0.0000000  -0.0210923   0.0107415  -0.0000000
   14  -0.0015927  -0.0026850  -0.0000000   0.0264302  -0.0116398   0.0000000
   15   0.0000000   0.0000000   0.0031167   0.0000000  -0.0000000   0.0026796
   16  -0.0006030  -0.0000218   0.0000000  -0.0017394  -0.0008366  -0.0000000
   17  -0.0005925   0.0001061   0.0000000  -0.0034525   0.0018663  -0.0000000
   18  -0.0000000   0.0000000  -0.0010803  -0.0000000  -0.0000000   0.0031448
   19  -0.0017186   0.0012134   0.0000000  -0.0007779   0.0013365  -0.0000000
   20   0.0003588   0.0001450   0.0000000   0.0013266  -0.0017332   0.0000000
   21  -0.0000000   0.0000000   0.0001203  -0.0000000  -0.0000000   0.0000768
   22  -0.0020497   0.0091131   0.0000000   0.0002540   0.0005475  -0.0000000
   23   0.0016282  -0.0034095  -0.0000000  -0.0001741  -0.0012399   0.0000000
   24  -0.0000000   0.0000000  -0.0005664   0.0000000  -0.0000000   0.0002526
   25   0.2119481   0.0187038  -0.0000000  -0.0001936  -0.0007224   0.0000000
   26   0.0187038   0.0487027   0.0000000  -0.0083335  -0.0083507  -0.0000000
   27  -0.0000000   0.0000000   0.0089971   0.0000000  -0.0000000  -0.0002427
   28  -0.0001936  -0.0083335   0.0000000   0.1019845  -0.0751024   0.0000000
   29  -0.0007224  -0.0083507  -0.0000000  -0.0751024   0.1551370   0.0000000
   30   0.0000000  -0.0000000  -0.0002427   0.0000000   0.0000000   0.0084055
   31  -0.0007570  -0.0011184   0.0000000  -0.0100572  -0.0043227  -0.0000000
   32  -0.0004058  -0.0002684   0.0000000   0.0036884   0.0024434  -0.0000000
   33  -0.0000000  -0.0000000   0.0001761   0.0000000   0.0000000  -0.0004946
   34  -0.0010867  -0.0001402  -0.0000000  -0.0008370   0.0001349   0.0000000
   35  -0.0000544   0.0000382  -0.0000000   0.0008807  -0.0000601  -0.0000000
   36  -0.0000000  -0.0000000   0.0000515  -0.0000000  -0.0000000   0.0001876
           31          32          33          34          35          36
    1  -0.0017948   0.0051708  -0.0000000  -0.0360075  -0.0210878  -0.0000000
    2   0.0014607   0.0020691  -0.0000000  -0.0024377   0.0003086  -0.0000000
    3  -0.0000000  -0.0000000   0.0040421   0.0000000   0.0000000   0.0044498
    4   0.0002310  -0.0008766   0.0000000   0.0046886   0.0010724  -0.0000000
    5  -0.0000199   0.0002397  -0.0000000  -0.0020469  -0.0026400  -0.0000000
    6   0.0000000  -0.0000000  -0.0013479  -0.0000000  -0.0000000   0.0029645
    7  -0.0027854   0.0002286   0.0000000  -0.0007617  -0.0000292   0.0000000
    8   0.0029077   0.0021813   0.0000000   0.0008728   0.0001731   0.0000000
    9  -0.0000000  -0.0000000   0.0037476  -0.0000000  -0.0000000  -0.0010400
   10  -0.0168888  -0.0129265  -0.0000000   0.0022042   0.0000608   0.0000000
   11  -0.0322713  -0.0200461   0.0000000   0.0022558  -0.0023889  -0.0000000
   12   0.0000000   0.0000000   0.0031171  -0.0000000   0.0000000   0.0029966
   13  -0.0598857  -0.0476252   0.0000000  -0.0305253   0.0155148  -0.0000000
   14  -0.0479764  -0.1433718   0.0000000  -0.0001100   0.0016572  -0.0000000
   15  -0.0000000  -0.0000000  -0.0222246   0.0000000  -0.0000000   0.0022379
   16   0.0039127  -0.0159585  -0.0000000  -0.1555511  -0.0095331   0.0000000
   17   0.0046449  -0.0424969  -0.0000000  -0.0097996  -0.0314423   0.0000000
   18   0.0000000   0.0000000   0.0033598  -0.0000000   0.0000000  -0.0182937
   19   0.0006704  -0.0002692  -0.0000000   0.0022993  -0.0059490   0.0000000
   20   0.0004746  -0.0023340  -0.0000000  -0.0007512  -0.0009571   0.0000000
   21  -0.0000000  -0.0000000   0.0001843  -0.0000000   0.0000000  -0.0019862
   22  -0.0002274  -0.0006879  -0.0000000  -0.0010361  -0.0009842  -0.0000000
   23  -0.0008269  -0.0016816   0.0000000  -0.0007011  -0.0004859   0.0000000
   24   0.0000000   0.0000000   0.0000203  -0.0000000  -0.0000000   0.0000764
   25  -0.0007570  -0.0004058  -0.0000000  -0.0010867  -0.0000544  -0.0000000
   26  -0.0011184  -0.0002684  -0.0000000  -0.0001402   0.0000382  -0.0000000
   27   0.0000000   0.0000000   0.0001761  -0.0000000  -0.0000000   0.0000515
   28  -0.0100572   0.0036884   0.0000000  -0.0008370   0.0008807  -0.0000000
   29  -0.0043227   0.0024434   0.0000000   0.0001349  -0.0000601  -0.0000000
   30  -0.0000000  -0.0000000  -0.0004946   0.0000000  -0.0000000   0.0001876
   31   0.0889705   0.0682253   0.0000000  -0.0013882   0.0088226  -0.0000000
   32   0.0682253   0.2071598  -0.0000000   0.0014367  -0.0038944   0.0000000
   33   0.0000000  -0.0000000   0.0100892   0.0000000   0.0000000  -0.0006694
   34  -0.0013882   0.0014367   0.0000000   0.2180016   0.0112865  -0.0000000
   35   0.0088226  -0.0038944   0.0000000   0.0112865   0.0396917  -0.0000000
   36  -0.0000000   0.0000000  -0.0006694  -0.0000000  -0.0000000   0.0090251
 **********************************************************************
 **                                                                  **
 **                       VIBRATIONAL ANALYSIS                       **
 **                       --------------------                       **
 **                                                                  **
 **        VIBRATIONAL FREQUENCIES (CM**-1) AND NORMAL MODES         **
 **     FORCE CONSTANTS (mDYN/ANGSTROM) AND REDUCED MASSES (AMU)     **
 **                  INFRARED INTENSITIES (KM/MOL)                   **
 **                                                                  **
 **********************************************************************


 Mode:                 1                      2                      3
 Frequency:        46.57                  56.60                  94.86
 Force Cnst:      0.0610                 0.0731                 0.1174
 Red. Mass:      47.7123                38.7335                22.1415
 IR Active:          YES                    YES                    YES
 IR Intens:        0.019                  0.000                  0.089
 Raman Active:       YES                    YES                    YES
               X      Y      Z        X      Y      Z        X      Y      Z
 C          0.000  0.000 -0.240    0.000  0.000 -0.025   -0.000 -0.000  0.388
 C          0.000  0.000 -0.225    0.000 -0.000  0.090   -0.000 -0.000  0.117
 C         -0.000 -0.000 -0.009   -0.000 -0.000  0.052    0.000  0.000  0.078
 C         -0.000 -0.000 -0.074   -0.000 -0.000  0.069    0.000  0.000  0.107
 C         -0.000  0.000 -0.031   -0.000 -0.000  0.246    0.000 -0.000  0.136
 C         -0.000  0.000 -0.033    0.000  0.000  0.043    0.000 -0.000  0.229
 F          0.000  0.000 -0.433    0.000  0.000 -0.176   -0.000 -0.000  0.728
 Cl         0.000  0.000 -0.526    0.000 -0.000  0.277   -0.000  0.000 -0.427
 Br        -0.000 -0.000  0.491   -0.000  0.000  0.007    0.000 -0.000  0.046
 Br         0.000  0.000 -0.334    0.000  0.000 -0.284   -0.000 -0.000 -0.050
 Cl        -0.000  0.000  0.038   -0.000 -0.000  0.822    0.000 -0.000  0.056
 Br        -0.000 -0.000  0.256    0.000 -0.000 -0.239   -0.000  0.000 -0.167
 TransDip  -0.000  0.000  0.004   -0.000 -0.000 -0.001    0.000  0.000 -0.010

 Mode:                 4                      5                      6
 Frequency:       140.47                 145.07                 165.81
 Force Cnst:      0.5610                 0.7052                 0.2286
 Red. Mass:      48.2511                56.8732                14.1118
 IR Active:          YES                    YES                    YES
 IR Intens:        0.287                  0.194                  0.007
 Raman Active:       YES                    YES                    YES
               X      Y      Z        X      Y      Z        X      Y      Z
 C         -0.064 -0.231 -0.000    0.080 -0.189 -0.000   -0.000 -0.000 -0.205
 C         -0.096 -0.187 -0.000    0.043 -0.195 -0.000   -0.000  0.000 -0.346
 C         -0.099 -0.166 -0.000    0.096 -0.163 -0.000    0.000  0.000 -0.446
 C         -0.037 -0.190 -0.000    0.119 -0.214 -0.000    0.000  0.000 -0.451
 C         -0.063 -0.252  0.000    0.081 -0.174 -0.000    0.000  0.000 -0.393
 C         -0.068 -0.216 -0.000    0.093 -0.165 -0.000    0.000 -0.000 -0.339
 F         -0.080 -0.247 -0.000    0.082 -0.197 -0.000   -0.000 -0.000  0.360
 Cl        -0.208 -0.168  0.000   -0.141 -0.134  0.000   -0.000  0.000  0.065
 Br        -0.132 -0.114  0.000    0.028  0.575  0.000    0.000 -0.000  0.067
 Br         0.450  0.098  0.000   -0.139 -0.479 -0.000   -0.000  0.000  0.054
 Cl        -0.010 -0.292 -0.000   -0.041 -0.135  0.000    0.000 -0.000  0.157
 Br        -0.137  0.469  0.000    0.094  0.238  0.000    0.000  0.000  0.025
 TransDip   0.008  0.015  0.000   -0.007  0.012  0.000   -0.000 -0.000 -0.003

 Mode:                 7                      8                      9
 Frequency:       179.78                 208.48                 217.78
 Force Cnst:      0.7404                 1.0145                 1.6244
 Red. Mass:      38.8826                39.6142                58.1334
 IR Active:          YES                    YES                    YES
 IR Intens:        0.080                  0.006                  0.058
 Raman Active:       YES                    YES                    YES
               X      Y      Z        X      Y      Z        X      Y      Z
 C         -0.011  0.056 -0.000   -0.045 -0.030  0.000   -0.008 -0.113  0.000
 C          0.008 -0.097 -0.000   -0.020 -0.004  0.000    0.073 -0.176  0.000
 C         -0.112 -0.139 -0.000    0.005  0.040 -0.000    0.265 -0.053 -0.000
 C         -0.095 -0.122 -0.000   -0.033  0.108 -0.000    0.033  0.007 -0.000
 C         -0.118 -0.017 -0.000   -0.013  0.008  0.000   -0.069  0.065  0.000
 C         -0.066  0.050 -0.000   -0.126 -0.046  0.000   -0.247 -0.011  0.000
 F          0.112  0.144  0.000   -0.016 -0.003 -0.000    0.209  0.041 -0.000
 Cl         0.689 -0.379 -0.000    0.357 -0.158  0.000   -0.153 -0.108  0.000
 Br        -0.204  0.211  0.000    0.011  0.040 -0.000    0.575  0.081  0.000
 Br         0.177  0.062  0.000   -0.219  0.084  0.000    0.088  0.012 -0.000
 Cl        -0.327  0.067  0.000    0.753 -0.345 -0.000   -0.251  0.139 -0.000
 Br        -0.101 -0.128 -0.000   -0.245  0.089 -0.000   -0.542 -0.074 -0.000
 TransDip   0.006  0.006 -0.000    0.003 -0.000  0.000   -0.008  0.001  0.000

 Mode:                10                     11                     12
 Frequency:       257.87                 294.89                 316.74
 Force Cnst:      1.5015                 1.0901                 0.7338
 Red. Mass:      38.3239                21.2766                12.4142
 IR Active:          YES                    YES                    YES
 IR Intens:        0.198                  0.228                  0.016
 Raman Active:       YES                    YES                    YES
               X      Y      Z        X      Y      Z        X      Y      Z
 C          0.051 -0.276  0.000    0.156 -0.035 -0.000    0.000 -0.000  0.078
 C          0.020 -0.148  0.000    0.111 -0.199  0.000    0.000  0.000 -0.427
 C          0.046 -0.077 -0.000    0.034 -0.150  0.000    0.000  0.000 -0.514
 C         -0.127  0.001 -0.000   -0.079 -0.071  0.000   -0.000  0.000 -0.097
 C         -0.094 -0.264  0.000   -0.067 -0.021 -0.000   -0.000 -0.000  0.430
 C          0.058 -0.248  0.000   -0.021  0.046 -0.000   -0.000 -0.000  0.581
 F         -0.142 -0.430 -0.000    0.774  0.388  0.000    0.000  0.000 -0.053
 Cl         0.033 -0.236  0.000   -0.269 -0.145 -0.000   -0.000  0.000  0.075
 Br         0.190  0.063  0.000   -0.093  0.020 -0.000   -0.000  0.000  0.031
 Br        -0.239  0.381  0.000   -0.043  0.102 -0.000    0.000 -0.000  0.007
 Cl        -0.318 -0.276 -0.000    0.044 -0.107  0.000   -0.000 -0.000 -0.073
 Br         0.217  0.040 -0.000    0.028 -0.038  0.000   -0.000 -0.000 -0.034
 TransDip   0.005  0.013  0.000   -0.014 -0.007 -0.000   -0.000 -0.000  0.004

 Mode:                13                     14                     15
 Frequency:       336.36                 347.76                 410.27
 Force Cnst:      1.9461                 0.8917                 1.9458
 Red. Mass:      29.1948                12.5144                19.6210
 IR Active:          YES                    YES                    YES
 IR Intens:        0.015                  0.521                  0.131
 Raman Active:       YES                    YES                    YES
               X      Y      Z        X      Y      Z        X      Y      Z
 C          0.183  0.000 -0.000   -0.000  0.000 -0.457   -0.331  0.361  0.000
 C          0.187  0.256 -0.000   -0.000 -0.000 -0.455   -0.270  0.061  0.000
 C         -0.019  0.065  0.000   -0.000 -0.000  0.133   -0.177  0.042 -0.000
 C         -0.094 -0.025  0.000    0.000 -0.000  0.589   -0.159 -0.006 -0.000
 C         -0.124 -0.246  0.000    0.000  0.000  0.302   -0.196  0.035 -0.000
 C          0.045 -0.066 -0.000   -0.000  0.000 -0.275   -0.120  0.204  0.000
 F          0.233  0.028  0.000   -0.000 -0.000  0.218   -0.268  0.557 -0.000
 Cl         0.197  0.598  0.000   -0.000 -0.000  0.050   -0.042 -0.142 -0.000
 Br        -0.005  0.016 -0.000    0.000 -0.000 -0.007    0.137  0.005  0.000
 Br         0.016 -0.034 -0.000   -0.000  0.000 -0.033    0.047 -0.054  0.000
 Cl        -0.227 -0.508 -0.000    0.000  0.000 -0.044   -0.041 -0.297  0.000
 Br        -0.081 -0.026  0.000    0.000  0.000  0.010    0.108  0.004 -0.000
 TransDip  -0.002  0.003 -0.000    0.000 -0.000 -0.023   -0.011  0.004  0.000

 Mode:                16                     17                     18
 Frequency:       582.35                 607.68                 617.22
 Force Cnst:      2.4107                 2.9710                 2.7174
 Red. Mass:      12.0651                13.6553                12.1069
 IR Active:          YES                    YES                    YES
 IR Intens:        0.008                 16.931                  0.590
 Raman Active:       YES                    YES                    YES
               X      Y      Z        X      Y      Z        X      Y      Z
 C          0.000  0.000 -0.108   -0.074  0.008  0.000   -0.000 -0.000  0.451
 C          0.000 -0.000 -0.457   -0.105  0.180 -0.000    0.000 -0.000 -0.200
 C         -0.000 -0.000  0.599    0.160  0.421  0.000   -0.000 -0.000 -0.294
 C         -0.000 -0.000 -0.154    0.499  0.276  0.000   -0.000 -0.000  0.605
 C         -0.000  0.000 -0.400    0.510 -0.065 -0.000   -0.000  0.000 -0.541
 C         -0.000  0.000  0.484    0.240 -0.170  0.000   -0.000  0.000  0.024
 F         -0.000 -0.000  0.025    0.025  0.132 -0.000    0.000 -0.000 -0.097
 Cl        -0.000  0.000  0.026   -0.021 -0.135  0.000    0.000  0.000  0.018
 Br         0.000  0.000 -0.015   -0.046 -0.026 -0.000    0.000  0.000  0.006
 Br         0.000  0.000  0.003   -0.029 -0.004 -0.000    0.000  0.000 -0.012
 Cl         0.000  0.000  0.028   -0.127 -0.113  0.000    0.000  0.000  0.030
 Br         0.000 -0.000 -0.013   -0.053  0.009 -0.000    0.000 -0.000  0.002
 TransDip  -0.000 -0.000 -0.003    0.117  0.060  0.000   -0.000 -0.000  0.025

 Mode:                19                     20                     21
 Frequency:       665.50                 693.51                 702.27
 Force Cnst:      3.5475                 3.4167                 4.0580
 Red. Mass:      13.5950                12.0575                13.9656
 IR Active:          YES                    YES                    YES
 IR Intens:       43.933                  0.705                 66.591
 Raman Active:       YES                    YES                    YES
               X      Y      Z        X      Y      Z        X      Y      Z
 C          0.382  0.355  0.000    0.000  0.000  0.626    0.198 -0.011 -0.000
 C          0.454 -0.048  0.000    0.000  0.000 -0.445    0.094  0.295  0.000
 C          0.267 -0.236 -0.000    0.000 -0.000  0.269    0.031  0.398  0.000
 C          0.093 -0.133  0.000   -0.000 -0.000 -0.230   -0.247  0.497  0.000
 C          0.052  0.156 -0.000   -0.000  0.000  0.287   -0.286  0.284 -0.000
 C          0.296  0.380  0.000    0.000  0.000 -0.443   -0.188  0.246  0.000
 F         -0.269 -0.008 -0.000   -0.000 -0.000 -0.082    0.128 -0.285  0.000
 Cl        -0.089 -0.075 -0.000   -0.000 -0.000  0.017   -0.044 -0.157  0.000
 Br        -0.046  0.004  0.000   -0.000  0.000 -0.002   -0.009 -0.005 -0.000
 Br        -0.012  0.025  0.000    0.000  0.000  0.001    0.045 -0.066 -0.000
 Cl        -0.029 -0.117  0.000    0.000 -0.000 -0.007   -0.024 -0.090  0.000
 Br        -0.059 -0.015 -0.000   -0.000 -0.000  0.006    0.024 -0.011  0.000
 TransDip   0.203  0.064  0.000    0.000  0.000  0.027   -0.060  0.254 -0.000

 Mode:                22                     23                     24
 Frequency:       844.54                 950.57                1109.60
 Force Cnst:      5.3575                 6.9675                 8.9410
 Red. Mass:      12.7487                13.0876                12.3255
 IR Active:          YES                    YES                    YES
 IR Intens:        0.503                 17.095                  1.140
 Raman Active:       YES                    YES                    YES
               X      Y      Z        X      Y      Z        X      Y      Z
 C         -0.193 -0.141 -0.000   -0.097  0.132  0.000   -0.165  0.211 -0.000
 C         -0.023 -0.441 -0.000   -0.297  0.018  0.000   -0.350 -0.491 -0.000
 C          0.521 -0.083  0.000   -0.440 -0.081 -0.000    0.116  0.002  0.000
 C          0.196  0.142  0.000    0.273 -0.317 -0.000   -0.247  0.342  0.000
 C          0.040  0.393  0.000    0.237  0.478  0.000   -0.046 -0.080 -0.000
 C         -0.475  0.045 -0.000   -0.002  0.323 -0.000    0.556  0.163  0.000
 F         -0.047  0.023  0.000    0.188 -0.273 -0.000    0.092 -0.127  0.000
 Cl         0.044  0.099  0.000    0.011  0.019 -0.000    0.027  0.060  0.000
 Br        -0.043 -0.006 -0.000    0.028 -0.001  0.000    0.000 -0.001  0.000
 Br         0.002  0.002 -0.000   -0.012  0.017  0.000    0.009 -0.013 -0.000
 Cl        -0.045 -0.085 -0.000   -0.032 -0.094 -0.000    0.002 -0.004 -0.000
 Br         0.042  0.005  0.000   -0.003 -0.001 -0.000   -0.024 -0.002  0.000
 TransDip   0.007 -0.021 -0.000   -0.077  0.108 -0.000    0.023 -0.025  0.000

 Mode:                25                     26                     27
 Frequency:      1236.57                1256.99                1349.27
 Force Cnst:     11.1370                11.1750                12.9235
 Red. Mass:      12.3617                12.0042                12.0485
 IR Active:          YES                    YES                    YES
 IR Intens:        2.983                  1.377                135.810
 Raman Active:       YES                    YES                    YES
               X      Y      Z        X      Y      Z        X      Y      Z
 C         -0.171  0.282 -0.000   -0.308 -0.168 -0.000   -0.260 -0.176 -0.000
 C         -0.221  0.198  0.000    0.330 -0.161  0.000   -0.095  0.414  0.000
 C          0.443  0.184  0.000    0.011  0.431  0.000    0.399 -0.118  0.000
 C          0.281 -0.359 -0.000   -0.368 -0.288 -0.000   -0.363 -0.257 -0.000
 C         -0.373 -0.362 -0.000    0.389 -0.178  0.000    0.031  0.427  0.000
 C         -0.092  0.214  0.000   -0.070  0.385  0.000    0.340 -0.219  0.000
 F          0.114 -0.159 -0.000    0.004 -0.022  0.000    0.036  0.019  0.000
 Cl        -0.001 -0.021 -0.000    0.002  0.001 -0.000   -0.002 -0.023 -0.000
 Br        -0.015 -0.004 -0.000   -0.002  0.000 -0.000   -0.009  0.001  0.000
 Br        -0.009  0.013  0.000   -0.001  0.001 -0.000    0.004  0.003 -0.000
 Cl         0.026  0.038  0.000    0.002  0.001  0.000   -0.004 -0.023 -0.000
 Br         0.006 -0.002  0.000    0.002  0.001  0.000   -0.009  0.002 -0.000
 TransDip   0.022 -0.051 -0.000    0.021  0.031 -0.000    0.275  0.252 -0.000

 Mode:                28                     29                     30
 Frequency:      1401.81                1552.64                1561.12
 Force Cnst:     14.2620                17.0962                17.2427
 Red. Mass:      12.3182                12.0367                12.0083
 IR Active:          YES                    YES                    YES
 IR Intens:      248.252                 14.580                  2.834
 Raman Active:       YES                    YES                    YES
               X      Y      Z        X      Y      Z        X      Y      Z
 C         -0.341  0.503  0.000   -0.406  0.224 -0.000    0.397  0.463  0.000
 C          0.190  0.218  0.000    0.505 -0.197  0.000   -0.190 -0.207 -0.000
 C          0.039 -0.408 -0.000   -0.192  0.244  0.000    0.079  0.347 -0.000
 C         -0.159  0.266  0.000    0.206 -0.058 -0.000   -0.285 -0.272  0.000
 C          0.350 -0.177  0.000   -0.360  0.230 -0.000    0.178  0.130 -0.000
 C         -0.265 -0.122 -0.000    0.183 -0.357 -0.000   -0.189 -0.427 -0.000
 F          0.119 -0.169 -0.000    0.047 -0.052  0.000   -0.004 -0.032 -0.000
 Cl        -0.014 -0.016 -0.000   -0.008 -0.001 -0.000    0.000  0.001 -0.000
 Br        -0.001  0.003  0.000   -0.000 -0.001 -0.000    0.001 -0.001 -0.000
 Br         0.002 -0.003  0.000   -0.000 -0.000 -0.000    0.001  0.001  0.000
 Cl        -0.008  0.005 -0.000    0.003 -0.002  0.000   -0.002  0.002  0.000
 Br         0.008  0.003 -0.000    0.001  0.002  0.000    0.002  0.002 -0.000
 TransDip  -0.274  0.424  0.000   -0.075  0.096 -0.000    0.012  0.053  0.000

 STANDARD THERMODYNAMIC QUANTITIES AT   298.15 K  AND     1.00 ATM

   This Molecule has  0 Imaginary Frequencies
   Zero point vibrational energy:       26.234 kcal/mol

   Atom    1 Element C  Has Mass   12.00000
   Atom    2 Element C  Has Mass   12.00000
   Atom    3 Element C  Has Mass   12.00000
   Atom    4 Element C  Has Mass   12.00000
   Atom    5 Element C  Has Mass   12.00000
   Atom    6 Element C  Has Mass   12.00000
   Atom    7 Element F  Has Mass   18.99840
   Atom    8 Element Cl Has Mass   34.96885
   Atom    9 Element Br Has Mass   78.91830
   Atom   10 Element Br Has Mass   78.91830
   Atom   11 Element Cl Has Mass   34.96885
   Atom   12 Element Br Has Mass   78.91830
   Molecular Mass:   397.691000 amu
   Principal axes and moments of inertia in amu*Bohr^2:
                             1           2           3
    Eigenvalues --     4505.04135  7811.91982 12316.96117
          X               0.99985     0.01752     0.00000
          Y              -0.01752     0.99985     0.00000
          Z              -0.00000    -0.00000     1.00000
   Rotational Symmetry Number is   1
   The Molecule is an Asymmetric Top
   Translational Enthalpy:        0.889 kcal/mol
   Rotational Enthalpy:           0.889 kcal/mol
   Vibrational Enthalpy:         32.113 kcal/mol
   gas constant (RT):             0.592 kcal/mol
   Translational Entropy:        43.833  cal/mol.K
   Rotational Entropy:           34.426  cal/mol.K
   Vibrational Entropy:          38.029  cal/mol.K

   Total Enthalpy:               34.483 kcal/mol
   Total Entropy:               116.288  cal/mol.K

 ======================================================================

 STANDARD THERMODYNAMIC QUANTITIES FOR ANHARMONIC VIBRATION -- TOSH

   Zero point vibrational energy: ************ kcal/mol

   Vibrational Enthalpy:       Infinity kcal/mol
   Vibrational Entropy:             NaN  cal/mol.K

   Total Enthalpy:             Infinity kcal/mol
   Total Entropy:                   NaN  cal/mol.K

 ======================================================================

 STANDARD THERMODYNAMIC QUANTITIES FOR ANHARMONIC VIBRATION -- VPT2

   Zero point vibrational energy: ************ kcal/mol

   Vibrational Enthalpy:       Infinity kcal/mol
   Vibrational Entropy:             NaN  cal/mol.K

   Total Enthalpy:             Infinity kcal/mol
   Total Entropy:                   NaN  cal/mol.K

 ======================================================================

Archival summary:
1\1\february\FREQ\ProcedureUnspecified\BasisUnspecified\r3l216\taweetha\MonDec214:09:102019MonDec214:09:102019\0\\#,FREQ,ProcedureUnspecified,BasisUnspecified,\\0,1\Br\C,1,1.89936\C,2,1.40413,1,120.403\C,3,1.40088,2,119.826,1,-180,0\C,4,1.39189,3,119.212,2,-0,0\F,5,1.33427,4,118.795,3,-180,0\C,5,1.38986,4,121.802,3,0,0\C,7,1.40097,5,119.129,4,-0,0\Cl,4,1.73431,3,122.883,2,-180,0\Cl,8,1.73542,7,119.365,5,-180,0\Br,7,1.8945,5,118.05,4,180,0\Br,3,1.89711,2,121.158,1,0,0\\\@

 Total job time:  668.58s(wall), 3854.15s(cpu) 
 Mon Dec  2 14:09:10 2019

        *************************************************************
        *                                                           *
        *  Thank you very much for using Q-Chem.  Have a nice day.  *
        *                                                           *
        *************************************************************
