# Supplementary material for: Geometric and energetic data from quantum chemical calculations of halobenzenes and xylenes
Source: Data Brief. 2020 Mar 5;30:105386. doi: 10.1016/j.dib.2020.105386 (PMC7114895; doi:10.1016/j.dib.2020.105386)
Supplement: Supplementary file 1 [file mmc1.zip › halobenzene/B3LYP/FClBrBrClI.out]

                  Welcome to Q-Chem
     A Quantum Leap Into The Future Of Chemistry


 Q-Chem 5.2 (devel), Q-Chem, Inc., Pleasanton, CA (2019)

 Yihan Shao,  Zhengting Gan,  E. Epifanovsky,  A. T. B. Gilbert,  M. Wormit,  
 J. Kussmann,  A. W. Lange,  A. Behn,  Jia Deng,  Xintian Feng,  D. Ghosh,  
 M. Goldey,  P. R. Horn,  L. D. Jacobson,  I. Kaliman,  T. Kus,  A. Landau,  
 Jie Liu,  E. I. Proynov,  R. M. Richard,  R. P. Steele,  E. J. Sundstrom,  
 H. L. Woodcock III,  P. M. Zimmerman,  D. Zuev,  B. Albrecht,  E. Alguire,  
 S. A. Baeppler,  D. Barton,  Z. Benda,  Y. A. Bernard,  E. J. Berquist,  
 K. B. Bravaya,  H. Burton,  D. Casanova,  Chun-Min Chang,  Yunqing Chen,  
 A. Chien,  K. D. Closser,  M. P. Coons,  S. Coriani,  S. Dasgupta,  
 A. L. Dempwolff,  M. Diedenhofen,  Hainam Do,  R. G. Edgar,  Po-Tung Fang,  
 S. Faraji,  S. Fatehi,  Qingguo Feng,  K. D. Fenk,  J. Fosso-Tande,  
 J. Gayvert,  Qinghui Ge,  A. Ghysels,  G. Gidofalvi,  J. Gomes,  
 J. Gonthier,  A. Gunina,  D. Hait,  M. W. D. Hanson-Heine,  
 P. H. P. Harbach,  A. W. Hauser,  M. F. Herbst,  J. E. Herr,  
 E. G. Hohenstein,  Z. C. Holden,  Kerwin Hui,  B. C. Huynh,  T.-C. Jagau,  
 Hyunjun Ji,  B. Kaduk,  K. Khistyaev,  Jaehoon Kim,  P. Klunzinger,  K. Koh,  
 D. Kosenkov,  L. Koulias,  T. Kowalczyk,  C. M. Krauter,  A. Kunitsa,  
 Ka Un Lao,  A. Laurent,  K. V. Lawler,  Joonho Lee,  D. Lefrancois,  
 S. Lehtola,  D. S. Levine,  Yi-Pei Li,  You-Sheng Lin,  Fenglai Liu,  
 E. Livshits,  A. Luenser,  P. Manohar,  E. Mansoor,  S. F. Manzer,  
 Shan-Ping Mao,  Yuezhi Mao,  N. Mardirossian,  A. V. Marenich,  
 T. Markovich,  L. A. Martinez-Martinez,  S. A. Maurer,  N. J. Mayhall,  
 S. C. McKenzie,  J.-M. Mewes,  P. Morgante,  A. F. Morrison,  
 J. W. Mullinax,  K. Nanda,  T. S. Nguyen-Beck,  R. Olivares-Amaya,  
 J. A. Parkhill,  Zheng Pei,  T. M. Perrine,  F. Plasser,  P. Pokhilko,  
 S. Prager,  A. Prociuk,  E. Ramos,  D. R. Rehn,  F. Rob,  M. Scheurer,  
 M. Schneider,  N. Sergueev,  S. M. Sharada,  S. Sharma,  D. W. Small,  
 T. Stauch,  T. Stein,  Yu-Chuan Su,  A. J. W. Thom,  A. Tkatchenko,  
 T. Tsuchimochi,  N. M. Tubman,  L. Vogt,  M. L. Vidal,  O. Vydrov,  
 M. A. Watson,  J. Wenzel,  M. de Wergifosse,  T. A. Wesolowski,  A. White,  
 J. Witte,  A. Yamada,  Jun Yang,  K. Yao,  S. Yeganeh,  S. R. Yost,  
 Zhi-Qiang You,  A. Zech,  Igor Ying Zhang,  Xing Zhang,  Yan Zhao,  
 Ying Zhu,  B. R. Brooks,  G. K. L. Chan,  C. J. Cramer,  M. S. Gordon,  
 W. J. Hehre,  A. Klamt,  M. W. Schmidt,  C. D. Sherrill,  D. G. Truhlar,  
 A. Aspuru-Guzik,  R. Baer,  A. T. Bell,  N. A. Besley,  Jeng-Da Chai,  
 A. E. DePrince, III,  R. A. DiStasio Jr.,  A. Dreuw,  B. D. Dunietz,  
 T. R. Furlani,  Chao-Ping Hsu,  Yousung Jung,  Jing Kong,  D. S. Lambrecht,  
 WanZhen Liang,  C. Ochsenfeld,  V. A. Rassolov,  L. V. Slipchenko,  
 J. E. Subotnik,  T. Van Voorhis,  J. M. Herbert,  A. I. Krylov,  
 P. M. W. Gill,  M. Head-Gordon

 Contributors to earlier versions of Q-Chem not listed above: 
 R. D. Adamson,  B. Austin,  J. Baker,  G. J. O. Beran,  K. Brandhorst,  
 S. T. Brown,  E. F. C. Byrd,  A. K. Chakraborty,  C.-L. Cheng,  
 Siu Hung Chien,  D. M. Chipman,  D. L. Crittenden,  H. Dachsel,  
 R. J. Doerksen,  A. D. Dutoi,  L. Fusti-Molnar,  W. A. Goddard III,  
 A. Golubeva-Zadorozhnaya,  S. R. Gwaltney,  G. Hawkins,  A. Heyden,  
 S. Hirata,  G. Kedziora,  F. J. Keil,  C. Kelley,  Jihan Kim,  R. A. King,  
 R. Z. Khaliullin,  P. P. Korambath,  W. Kurlancheek,  A. M. Lee,  M. S. Lee,  
 S. V. Levchenko,  Ching Yeh Lin,  D. Liotard,  R. C. Lochan,  I. Lotan,  
 P. E. Maslen,  N. Nair,  D. P. O'Neill,  D. Neuhauser,  E. Neuscamman,  
 C. M. Oana,  R. Olson,  B. Peters,  R. Peverati,  P. A. Pieniazek,  
 Y. M. Rhee,  J. Ritchie,  M. A. Rohrdanz,  E. Rosta,  N. J. Russ,  
 H. F. Schaefer III,  N. E. Schultz,  N. Shenvi,  A. C. Simmonett,  A. Sodt,  
 D. Stuck,  K. S. Thanthiriwatte,  V. Vanovschi,  Tao Wang,  A. Warshel,  
 C. F. Williams,  Q. Wu,  X. Xu,  W. Zhang

 Please cite Q-Chem as follows:
 Y. Shao et al., Mol. Phys. 113, 184-215 (2015)
 DOI: 10.1080/00268976.2014.952696

 Q-Chem 5.2.1 for Intel X86 EM64T Linux

 Parts of Q-Chem use Armadillo 8.300.2 (Tropical Shenanigans).
 http://arma.sourceforge.net/

 Q-Chem begins on Mon Dec  2 14:09:10 2019  

Host: 
0

     Scratch files written to /scratch/taweetham/qchem4775//
NAlpha2: 202
NElect   202
Mult     1

Checking the input file for inconsistencies... 	...done.

--------------------------------------------------------------
User input:
--------------------------------------------------------------
$MOLECULE
0 1
C   
C	1	CC
C	2	CC	1	120.0		
C	3	CC	2	120.0	1	0.0
C	4	CC	3	120.0	2	0.0	
C	5 	CC	4	120.0	3	0.0
F	1	CF	2	120.0	3	180.0
Cl	2	CCl	3	120.0	4	180.0
Br	3	CBr	4	120.0	5	180.0
Br	4	CBr	5	120.0	6	180.0
Cl	5	CCl	6	120.0	1	180.0
I	6	CI	1	120.0	2	180.0

CC=1.39483
CH=1.08673
CF=1.33960
CCl=1.72090
CBr=1.89068
CI=2.07886
$END

$REM
   JOB_TYPE	OPTIMIZATION
   BASIS	6-311++G**
   METHOD	B3LYP
   MEM_TOTAL	64000
   SYM_IGNORE	TRUE
$END

--------------------------------------------------------------
 ----------------------------------------------------------------
             Standard Nuclear Orientation (Angstroms)
    I     Atom           X                Y                Z
 ----------------------------------------------------------------
    1      C       0.0000000000     0.0000000000     0.0000000000
    2      C       0.0000000000     0.0000000000     1.3948300000
    3      C       1.2079582140     0.0000000000     2.0922450000
    4      C       2.4159164279     0.0000000000     1.3948300000
    5      C       2.4159164279     0.0000000000    -0.0000000000
    6      C       1.2079582140     0.0000000000    -0.6974150000
    7      F      -1.1601276309    -0.0000000000    -0.6698000000
    8      Cl     -1.4903431174    -0.0000000000     2.2552800000
    9      Br      1.2079582140    -0.0000000000     3.9829250000
   10      Br      4.0532933383    -0.0000000000     2.3401700000
   11      Cl      3.9062595453    -0.0000000000    -0.8604500000
   12      I       1.2079582140    -0.0000000000    -2.7762750000
 ----------------------------------------------------------------
 Nuclear Repulsion Energy =        2425.18611453 hartrees
 There are      101 alpha and      101 beta electrons
 Requested basis set is 6-311++G(d,p)
 There are 130 shells and 372 basis functions

 Total QAlloc Memory Limit  64000 MB
 Mega-Array Size       188 MB
 MEM_STATIC part       192 MB
 A cutoff of  1.0D-11 yielded   5596 shell pairs
 There are     51219 function pairs (     56434 Cartesian)
 Smallest overlap matrix eigenvalue = 4.30E-07

 Q-Chem warning in module stvman/mkSTV.C, line 318:

 Overlap eigenvalue is smaller than square root of threshold
 Use THRESH >= 12 to get rid of this warning

 Linear dependence detected in AO basis
 Tighter screening thresholds may be required for diffuse basis sets
 Use S2THRESH > 14 and THRESH = 14 in case of SCF convergence issues
 Number of orthogonalized atomic orbitals = 370
 Maximum deviation from orthogonality = 1.703E-10

 Scale SEOQF with 1.000000e-01/1.000000e-01/1.000000e-01

 Standard Electronic Orientation quadrupole field applied
 Nucleus-field energy     =    -0.0000001012 hartrees
 Guess from superposition of atomic densities
 Warning:  Energy on first SCF cycle will be non-variational
 SAD guess density has 202.000000 electrons

 -----------------------------------------------------------------------
  General SCF calculation program by
  Eric Jon Sundstrom, Paul Horn, Yuezhi Mao, Dmitri Zuev, Alec White,
  David Stuck, Shaama M.S., Shane Yost, Joonho Lee, David Small,
  Daniel Levine, Susi Lehtola, Hugh Burton, Evgeny Epifanovsky,
  Bang C. Huynh
 -----------------------------------------------------------------------
 Exchange:     0.2000 Hartree-Fock + 0.0800 Slater + 0.7200 B88
 Correlation:  0.1900 VWN1RPA + 0.8100 LYP
 Using SG-1 standard quadrature grid
 using 6 threads for integral computing
 -------------------------------------------------------
 OpenMP Integral computing Module                
 Release: version 2.0, May 2017, Q-Chem Inc. Pleasanton 
 -------------------------------------------------------
 A restricted SCF calculation will be
 performed using DIIS
 SCF converges when DIIS error is below 1.0e-08
 ---------------------------------------
  Cycle       Energy         DIIS error
 ---------------------------------------
    1  -13319.3314356098      3.08e-02  
    2  -13316.7355111145      2.08e-03  
    3  -13316.7024746926      2.45e-03  
    4  -13316.7684160688      7.82e-04  
    5  -13316.7792281460      2.17e-04  
    6  -13316.7798137783      7.74e-05  
    7  -13316.7798914583      2.15e-05  
    8  -13316.7798980497      9.70e-06  
    9  -13316.7798995250      2.15e-06  
   10  -13316.7798995716      4.93e-07  
   11  -13316.7798995738      2.88e-07  
   12  -13316.7798995750      9.16e-08  
   13  -13316.7798995755      3.68e-08  
   14  -13316.7798995768      6.74e-09  Convergence criterion met
 ---------------------------------------
 SCF time:   CPU 225.35s  wall 40.00s 
 SCF   energy in the final basis set =   -13316.7798995768
 Total energy in the final basis set =   -13316.7798995768

 --------------------------------------------------------------

                    Orbital Energies (a.u.)
 --------------------------------------------------------------

 Alpha MOs
 -- Occupied --
********-482.8594-482.8572-176.3234-165.7272-165.7250-165.7248-101.5857
******** -62.5123 -62.5101 -56.3331 -56.3309 -56.3289 -56.3285 -56.3267
-56.3263 -35.8199 -31.3134 -31.3072 -31.3067 -24.7330 -22.9638 -22.9624
-22.9621 -22.9577 -22.9577 -10.3170 -10.2881 -10.2852 -10.2816 -10.2787
-10.2678  -9.5008  -9.5006  -8.7213  -8.7191  -7.2657  -7.2656  -7.2557
 -7.2554  -7.2546  -7.2544  -6.5536  -6.5514  -6.5397  -6.5386  -6.5376
 -6.5365  -6.3695  -4.7826  -4.7672  -4.7662  -2.6644  -2.6621  -2.6606
 -2.6598  -2.6585  -2.6576  -2.6487  -2.6486  -2.6466  -2.6465  -2.0486
 -2.0436  -2.0430  -2.0297  -2.0295  -1.2756  -0.9632  -0.9246  -0.8775
 -0.8574  -0.8252  -0.7744  -0.7595  -0.6931  -0.6513  -0.6293  -0.5789
 -0.5745  -0.5191  -0.5072  -0.4888  -0.4625  -0.4568  -0.4404  -0.4278
 -0.4104  -0.3991  -0.3712  -0.3608  -0.3552  -0.3487  -0.3313  -0.3310
 -0.3033  -0.2951  -0.2778  -0.2723  -0.2639
 -- Virtual --
 -0.0873  -0.0699  -0.0609  -0.0477  -0.0166  -0.0079   0.0080   0.0142
  0.0292   0.0302   0.0402   0.0456   0.0525   0.0616   0.0638   0.0661
  0.0711   0.0758   0.0798   0.0817   0.0902   0.0933   0.0975   0.1026
  0.1113   0.1151   0.1199   0.1256   0.1426   0.1432   0.1494   0.1504
  0.1535   0.1666   0.1669   0.1758   0.1832   0.1912   0.2052   0.2077
  0.2111   0.2162   0.2180   0.2260   0.2388   0.2420   0.2544   0.2551
  0.2647   0.2670   0.2733   0.2871   0.3023   0.3221   0.3356   0.3473
  0.3619   0.3736   0.3870   0.3912   0.4093   0.4117   0.4187   0.4260
  0.4278   0.4336   0.4344   0.4429   0.4555   0.4566   0.4760   0.4787
  0.4914   0.4965   0.4999   0.5066   0.5152   0.5275   0.5383   0.5424
  0.5463   0.5585   0.5657   0.5738   0.5809   0.5840   0.5955   0.5979
  0.6318   0.6600   0.6610   0.6766   0.6900   0.7113   0.7323   0.7374
  0.7420   0.7703   0.7821   0.8016   0.8175   0.8185   0.8206   0.8292
  0.8302   0.8478   0.8499   0.8576   0.8798   0.9073   0.9181   0.9244
  0.9370   0.9450   0.9627   0.9699   0.9988   1.0313   1.0491   1.0757
  1.0976   1.1073   1.1724   1.1977   1.2017   1.2161   1.2278   1.2335
  1.2638   1.2751   1.3288   1.3521   1.3899   1.4125   1.4160   1.4411
  1.4550   1.4651   1.4947   1.5258   1.5525   1.6109   1.6390   1.7206
  1.7374   1.7476   1.7610   1.8157   1.8203   1.8392   1.8447   1.9025
  1.9856   2.0217   2.0399   2.0432   2.0681   2.1071   2.1380   2.1898
  2.2090   2.2456   2.2473   2.2534   2.2610   2.2716   2.2823   2.3285
  2.3724   2.3911   2.4305   2.4996   2.5558   2.5662   2.5737   2.6972
  2.7217   2.8180   2.8264   2.8390   2.9813   3.0390   3.0462   3.0734
  3.1061   3.1627   3.2079   3.3885   3.4452   3.6549   3.7497   3.7524
  3.8385   3.8955   3.9522   3.9563   3.9827   3.9936   4.0027   4.0270
  4.0452   4.0531   4.0711   4.0772   4.1014   4.1635   4.2077   4.2759
  4.2892   4.3685   4.4418   4.5040   4.8184   4.8265   6.0117   6.1152
  6.1697   6.3010   6.4266   6.6822   6.7211   6.8163   7.5349   7.5667
  7.6533   7.6630   7.7107   7.7909   9.7585   9.7898  23.2231  23.7794
 23.7845  23.9313  23.9491  24.0268  25.8039  25.8303  26.1259  26.2319
 26.6001  26.6762  27.9149  28.3488  28.4241  28.4324  28.5231  28.5497
 28.5546  28.6209  28.7338  47.9609  48.0586  66.7684 127.8878 127.9492
127.9786 151.7003 215.7493 215.7858 289.7307 289.7640 289.8468 289.8648
289.9360 290.01371020.76801020.89011901.8654
 --------------------------------------------------------------

          Ground-State Mulliken Net Atomic Charges

     Atom                 Charge (a.u.)
  ----------------------------------------
      1 C                    -1.053338
      2 C                     0.451290
      3 C                    -0.136314
      4 C                    -0.325570
      5 C                     0.351271
      6 C                     0.018969
      7 F                    -0.101174
      8 Cl                    0.470070
      9 Br                   -0.172976
     10 Br                   -0.175051
     11 Cl                    0.575222
     12 I                     0.097600
  ----------------------------------------
  Sum of atomic charges =     0.000000

 -----------------------------------------------------------------
                    Cartesian Multipole Moments
 -----------------------------------------------------------------
    Charge (ESU x 10^10)
                -0.0000
    Dipole Moment (Debye)
         X       0.6508      Y       0.0000      Z       0.0160
       Tot       0.6510
    Quadrupole Moments (Debye-Ang)
        XX    -128.4329     XY      -0.0000     YY    -129.3077
        XZ      -0.7072     YZ       0.0000     ZZ    -122.5468
    Octopole Moments (Debye-Ang^2)
       XXX    -571.8558    XXY       0.0000    XYY    -198.2745
       YYY       0.0000    XXZ     -65.8127    XYZ       0.0000
       YYZ     -75.3538    XZZ    -182.7548    YZZ      -0.0000
       ZZZ    -224.3055
    Hexadecapole Moments (Debye-Ang^3)
      XXXX   -4035.2233   XXXY       0.0000   XXYY    -739.3979
      XYYY      -0.0000   YYYY    -156.1775   XXXZ    -306.7842
      XXYZ       0.0000   XYYZ    -115.4541   YYYZ       0.0000
      XXZZ   -1391.8224   XYZZ       0.0000   YYZZ    -797.5692
      XZZZ    -335.3583   YZZZ       0.0000   ZZZZ   -4211.1210
 -----------------------------------------------------------------
 Calculating analytic gradient of the SCF energy
 Gradient of SCF Energy
            1           2           3           4           5           6
    1  -0.0064234   0.0037271  -0.0032579  -0.0033060   0.0014389   0.0049643
    2   0.0000000   0.0000000   0.0000000  -0.0000000  -0.0000000  -0.0000000
    3  -0.0016386   0.0008751  -0.0011575  -0.0034866  -0.0035109   0.0009739
            7           8           9          10          11          12
    1  -0.0040410   0.0106110   0.0022626  -0.0051811  -0.0083294   0.0075348
    2  -0.0000000   0.0000000   0.0000000  -0.0000000  -0.0000000  -0.0000000
    3  -0.0042942   0.0019491  -0.0037745  -0.0008618   0.0024886   0.0124374
 Max gradient component =       1.244E-02
 RMS gradient           =       4.146E-03
 Gradient time:  CPU 75.38 s  wall 12.67 s
 Geometry Optimization Parameters
   NAtoms,    NIC,     NZ,  NCons,   NDum,   NFix, NCnnct, MaxDiis
       12      78      12       0       0       0       0       0


** GEOMETRY OPTIMIZATION IN DELOCALIZED INTERNAL COORDINATES **
   Searching for a Minimum

   Optimization Cycle:   1

                       Coordinates (Angstroms)
     ATOM                X               Y               Z
      1  C         0.0000000000    0.0000000000    0.0000000000
      2  C         0.0000000000    0.0000000000    1.3948300000
      3  C         1.2079582140    0.0000000000    2.0922450000
      4  C         2.4159164279    0.0000000000    1.3948300000
      5  C         2.4159164279    0.0000000000    0.0000000000
      6  C         1.2079582140    0.0000000000   -0.6974150000
      7  F        -1.1601276309    0.0000000000   -0.6698000000
      8  Cl       -1.4903431174    0.0000000000    2.2552800000
      9  Br        1.2079582140    0.0000000000    3.9829250000
     10  Br        4.0532933383    0.0000000000    2.3401700000
     11  Cl        3.9062595453    0.0000000000   -0.8604500000
     12  I         1.2079582140    0.0000000000   -2.7762750000
   Point Group: c1    Number of degrees of freedom:    30


   Energy is -13316.779899577


 Attempting to generate delocalized internal coordinates
 Initial Hessian constructed with Jon Baker's OPTIMIZE code

 21 Hessian modes will be used to form the next step
  Hessian Eigenvalues:
     0.124424    0.201019    0.201019    0.250000    0.250000    0.250000
     0.250000    0.250000    0.250000    0.250000    0.250000    0.250000
     0.334879    0.334879    0.426727    0.426727    0.464882    0.464882
     0.464882    0.464882    0.572947

 Minimum search - taking simple RFO step
 Searching for Lamda that Minimizes Along All modes
 Value Taken    Lamda =  -0.00696743
 Step Taken.  Stepsize is  0.170922

                             Maximum     Tolerance    Cnvgd?
         Gradient           0.027325      0.000300      NO
         Displacement       0.093347      0.001200      NO
         Energy change     *********      0.000001      NO


 New Cartesian Coordinates Obtained by Inverse Iteration

 Displacement from previous Coordinates is:  0.372526
 ----------------------------------------------------------------
             Standard Nuclear Orientation (Angstroms)
    I     Atom           X                Y                Z
 ----------------------------------------------------------------
    1      C       0.0327139381     0.0000000000     0.0145815629
    2      C       0.0045325709     0.0000000000     1.4032474288
    3      C       1.2148383310     0.0000000000     2.1129021142
    4      C       2.4336992512     0.0000000000     1.4089816771
    5      C       2.4380988555     0.0000000000     0.0010419943
    6      C       1.2204106301     0.0000000000    -0.7064876532
    7      F      -1.1288723006     0.0000000000    -0.6422805048
    8      Cl     -1.5446907549     0.0000000000     2.1812772709
    9      Br      1.1777531737     0.0000000000     4.0128213991
   10      Br      4.0921256671     0.0000000000     2.3426626086
   11      Cl      3.9535298436     0.0000000000    -0.8416929838
   12      I       1.0786086415     0.0000000000    -2.8307149140
 ----------------------------------------------------------------
 Nuclear Repulsion Energy =        2397.57637721 hartrees
 There are      101 alpha and      101 beta electrons
 Applying Cartesian multipole field
    Component          Value
    ---------          -----
     (2,0,0)        1.00000E-11
     (0,2,0)        2.00000E-11
     (0,0,2)       -3.00000E-11
 Nucleus-field energy     =    -0.0000001031 hartrees
 Requested basis set is 6-311++G(d,p)
 There are 130 shells and 372 basis functions
 A cutoff of  1.0D-11 yielded   5557 shell pairs
 There are     50884 function pairs (     56026 Cartesian)
 Smallest overlap matrix eigenvalue = 4.59E-07

 Q-Chem warning in module stvman/mkSTV.C, line 318:

 Overlap eigenvalue is smaller than square root of threshold
 Use THRESH >= 12 to get rid of this warning

 Linear dependence detected in AO basis
 Tighter screening thresholds may be required for diffuse basis sets
 Use S2THRESH > 14 and THRESH = 14 in case of SCF convergence issues
 Number of orthogonalized atomic orbitals = 370
 Maximum deviation from orthogonality = 1.263E-10
 Guess MOs from SCF MO coefficient file

 -----------------------------------------------------------------------
  General SCF calculation program by
  Eric Jon Sundstrom, Paul Horn, Yuezhi Mao, Dmitri Zuev, Alec White,
  David Stuck, Shaama M.S., Shane Yost, Joonho Lee, David Small,
  Daniel Levine, Susi Lehtola, Hugh Burton, Evgeny Epifanovsky,
  Bang C. Huynh
 -----------------------------------------------------------------------
 Exchange:     0.2000 Hartree-Fock + 0.0800 Slater + 0.7200 B88
 Correlation:  0.1900 VWN1RPA + 0.8100 LYP
 Using SG-1 standard quadrature grid
 using 6 threads for integral computing
 -------------------------------------------------------
 OpenMP Integral computing Module                
 Release: version 2.0, May 2017, Q-Chem Inc. Pleasanton 
 -------------------------------------------------------
 A restricted SCF calculation will be
 performed using DIIS
 SCF converges when DIIS error is below 1.0e-08
 ---------------------------------------
  Cycle       Energy         DIIS error
 ---------------------------------------
    1  -13316.7767759529      6.22e-04  
    2  -13316.7815033947      1.96e-04  
    3  -13316.7803920570      3.16e-04  
    4  -13316.7821458820      5.16e-05  
    5  -13316.7821856795      1.30e-05  
    6  -13316.7821878357      4.54e-06  
    7  -13316.7821881240      2.20e-06  
    8  -13316.7821882035      4.43e-07  
    9  -13316.7821882064      2.07e-07  
   10  -13316.7821882067      7.72e-08  
   11  -13316.7821882064      2.91e-08  
   12  -13316.7821882070      7.69e-09  Convergence criterion met
 ---------------------------------------
 SCF time:   CPU 196.16s  wall 36.00s 
 SCF   energy in the final basis set =   -13316.7821882070
 Total energy in the final basis set =   -13316.7821882070

 --------------------------------------------------------------

                    Orbital Energies (a.u.)
 --------------------------------------------------------------

 Alpha MOs
 -- Occupied --
********-482.8606-482.8580-176.3254-165.7293-165.7270-165.7268-101.5867
******** -62.5134 -62.5108 -56.3342 -56.3316 -56.3300 -56.3296 -56.3274
-56.3270 -35.8217 -31.3154 -31.3088 -31.3084 -24.7313 -22.9657 -22.9643
-22.9640 -22.9594 -22.9594 -10.3151 -10.2930 -10.2863 -10.2858 -10.2828
-10.2712  -9.5012  -9.5007  -8.7222  -8.7197  -7.2664  -7.2656  -7.2560
 -7.2556  -7.2551  -7.2546  -6.5546  -6.5520  -6.5406  -6.5395  -6.5380
 -6.5370  -6.3709  -4.7842  -4.7684  -4.7675  -2.6653  -2.6627  -2.6615
 -2.6607  -2.6591  -2.6582  -2.6496  -2.6495  -2.6470  -2.6470  -2.0498
 -2.0450  -2.0444  -2.0307  -2.0307  -1.2775  -0.9582  -0.9200  -0.8742
 -0.8550  -0.8248  -0.7723  -0.7582  -0.6899  -0.6501  -0.6316  -0.5768
 -0.5720  -0.5201  -0.5050  -0.4870  -0.4619  -0.4529  -0.4392  -0.4268
 -0.4072  -0.3981  -0.3691  -0.3585  -0.3531  -0.3478  -0.3316  -0.3294
 -0.3027  -0.2975  -0.2822  -0.2725  -0.2656
 -- Virtual --
 -0.0936  -0.0727  -0.0611  -0.0557  -0.0191  -0.0079   0.0031   0.0118
  0.0277   0.0293   0.0404   0.0454   0.0530   0.0617   0.0621   0.0663
  0.0690   0.0758   0.0801   0.0808   0.0870   0.0937   0.0979   0.1022
  0.1114   0.1152   0.1198   0.1259   0.1387   0.1416   0.1471   0.1502
  0.1525   0.1670   0.1683   0.1709   0.1795   0.1928   0.2037   0.2066
  0.2086   0.2139   0.2205   0.2261   0.2368   0.2402   0.2508   0.2549
  0.2639   0.2658   0.2724   0.2895   0.2970   0.3173   0.3318   0.3497
  0.3637   0.3751   0.3918   0.3927   0.4025   0.4093   0.4191   0.4227
  0.4241   0.4309   0.4336   0.4455   0.4568   0.4596   0.4752   0.4766
  0.4912   0.4971   0.4991   0.5063   0.5134   0.5213   0.5326   0.5426
  0.5502   0.5556   0.5617   0.5693   0.5799   0.5826   0.5902   0.5950
  0.6307   0.6537   0.6596   0.6644   0.6884   0.7064   0.7309   0.7322
  0.7380   0.7499   0.7842   0.7972   0.8178   0.8187   0.8200   0.8301
  0.8302   0.8479   0.8481   0.8561   0.8760   0.9068   0.9164   0.9238
  0.9353   0.9429   0.9622   0.9648   0.9950   1.0256   1.0418   1.0629
  1.0962   1.1051   1.1664   1.2019   1.2042   1.2065   1.2217   1.2314
  1.2569   1.2689   1.3191   1.3456   1.3854   1.4137   1.4157   1.4399
  1.4596   1.4672   1.4783   1.5262   1.5416   1.6075   1.6310   1.7166
  1.7325   1.7422   1.7576   1.8087   1.8124   1.8323   1.8423   1.8977
  1.9833   2.0075   2.0317   2.0380   2.0616   2.1058   2.1311   2.1804
  2.2028   2.2330   2.2419   2.2481   2.2604   2.2655   2.2711   2.3152
  2.3582   2.3876   2.4285   2.4863   2.5475   2.5639   2.5697   2.6942
  2.7195   2.8139   2.8251   2.8291   2.9809   3.0316   3.0401   3.0572
  3.0964   3.1595   3.1943   3.3768   3.4402   3.6367   3.7483   3.7509
  3.8300   3.8965   3.9509   3.9608   3.9837   3.9904   4.0028   4.0211
  4.0429   4.0549   4.0656   4.0849   4.0973   4.1582   4.2018   4.2678
  4.2868   4.3630   4.4381   4.4856   4.7955   4.8320   6.0074   6.1052
  6.1544   6.3000   6.4292   6.6816   6.7234   6.8071   7.5333   7.5662
  7.6450   7.6564   7.7143   7.7818   9.7552   9.7837  23.2271  23.7562
 23.7730  23.9052  23.9254  24.0114  25.8023  25.8272  26.1134  26.2082
 26.5871  26.6601  27.8996  28.3445  28.4163  28.4211  28.5212  28.5466
 28.5502  28.6147  28.7280  47.9591  48.0504  66.7655 127.8838 127.9422
127.9698 151.6854 215.7459 215.7789 289.7284 289.7631 289.8421 289.8563
289.9351 290.00431020.76611020.87951901.8497
 --------------------------------------------------------------

          Ground-State Mulliken Net Atomic Charges

     Atom                 Charge (a.u.)
  ----------------------------------------
      1 C                    -1.239722
      2 C                     0.430092
      3 C                    -0.049106
      4 C                    -0.252676
      5 C                     0.445360
      6 C                    -0.071177
      7 F                    -0.083029
      8 Cl                    0.474407
      9 Br                   -0.162737
     10 Br                   -0.172029
     11 Cl                    0.573615
     12 I                     0.107002
  ----------------------------------------
  Sum of atomic charges =     0.000000

 -----------------------------------------------------------------
                    Cartesian Multipole Moments
 -----------------------------------------------------------------
    Charge (ESU x 10^10)
                -0.0000
    Dipole Moment (Debye)
         X       0.5181      Y       0.0000      Z      -0.0385
       Tot       0.5196
    Quadrupole Moments (Debye-Ang)
        XX    -128.5313     XY      -0.0000     YY    -129.5484
        XZ      -0.1669     YZ       0.0000     ZZ    -122.4012
    Octopole Moments (Debye-Ang^2)
       XXX    -563.2791    XXY      -0.0000    XYY    -195.8055
       YYY      -0.0000    XXZ     -63.0080    XYZ       0.0000
       YYZ     -74.1893    XZZ    -183.0607    YZZ       0.0000
       ZZZ    -223.3882
    Hexadecapole Moments (Debye-Ang^3)
      XXXX   -4042.6026   XXXY      -0.0000   XXYY    -744.5280
      XYYY      -0.0000   YYYY    -156.7381   XXXZ    -329.6972
      XXYZ       0.0000   XYYZ    -124.9251   YYYZ       0.0000
      XXZZ   -1415.9661   XYZZ       0.0000   YYZZ    -807.9339
      XZZZ    -355.3605   YZZZ       0.0000   ZZZZ   -4256.5635
 -----------------------------------------------------------------
 Calculating analytic gradient of the SCF energy
 Gradient of SCF Energy
            1           2           3           4           5           6
    1  -0.0015961  -0.0021059  -0.0012344   0.0018889   0.0047366  -0.0043373
    2   0.0000000   0.0000000  -0.0000000   0.0000000   0.0000000  -0.0000000
    3   0.0026453  -0.0039223   0.0013536  -0.0000007  -0.0013795   0.0000822
            7           8           9          10          11          12
    1   0.0019611   0.0001500   0.0001448   0.0018397   0.0013233  -0.0027707
    2  -0.0000000   0.0000000  -0.0000000  -0.0000000  -0.0000000   0.0000000
    3   0.0007031  -0.0010858   0.0018704  -0.0010019   0.0042045  -0.0034688
 Max gradient component =       4.737E-03
 RMS gradient           =       1.915E-03
 Gradient time:  CPU 74.11 s  wall 12.45 s
 Geometry Optimization Parameters
   NAtoms,    NIC,     NZ,  NCons,   NDum,   NFix, NCnnct, MaxDiis
       12      78      12       0       0       0       0       0

 Cartesian Hessian Update
 Hessian updated using BFGS update


** GEOMETRY OPTIMIZATION IN DELOCALIZED INTERNAL COORDINATES **
   Searching for a Minimum

   Optimization Cycle:   2

                       Coordinates (Angstroms)
     ATOM                X               Y               Z
      1  C         0.0327139381    0.0000000000    0.0145815629
      2  C         0.0045325709    0.0000000000    1.4032474288
      3  C         1.2148383310    0.0000000000    2.1129021142
      4  C         2.4336992512    0.0000000000    1.4089816771
      5  C         2.4380988555    0.0000000000    0.0010419943
      6  C         1.2204106301    0.0000000000   -0.7064876532
      7  F        -1.1288723006    0.0000000000   -0.6422805048
      8  Cl       -1.5446907549    0.0000000000    2.1812772709
      9  Br        1.1777531737    0.0000000000    4.0128213991
     10  Br        4.0921256671    0.0000000000    2.3426626086
     11  Cl        3.9535298436    0.0000000000   -0.8416929838
     12  I         1.0786086415    0.0000000000   -2.8307149140
   Point Group: c1    Number of degrees of freedom:    30


   Energy is -13316.782188207

 Hessian updated using BFGS update

 12 Hessian modes will be used to form the next step
  Hessian Eigenvalues:
     0.128778    0.200667    0.201843    0.226555    0.313703    0.330153
     0.334910    0.425017    0.435341    0.462737    0.513154    0.578200

 Minimum search - taking simple RFO step
 Searching for Lamda that Minimizes Along All modes
 Value Taken    Lamda =  -0.00074618
 Step Taken.  Stepsize is  0.045542

                             Maximum     Tolerance    Cnvgd?
         Gradient           0.009877      0.000300      NO
         Displacement       0.026149      0.001200      NO
         Energy change     -0.002289      0.000001      NO


 New Cartesian Coordinates Obtained by Inverse Iteration

 Displacement from previous Coordinates is:  0.107854
 ----------------------------------------------------------------
             Standard Nuclear Orientation (Angstroms)
    I     Atom           X                Y                Z
 ----------------------------------------------------------------
    1      C       0.0323560241     0.0000000000     0.0146031747
    2      C       0.0052109458     0.0000000000     1.4060315802
    3      C       1.2159190897     0.0000000000     2.1114227414
    4      C       2.4330355909     0.0000000000     1.4093239709
    5      C       2.4345851687     0.0000000000     0.0012491838
    6      C       1.2220820951     0.0000000000    -0.7031530578
    7      F      -1.1308932674     0.0000000000    -0.6418026918
    8      Cl     -1.5421166614     0.0000000000     2.1910319537
    9      Br      1.1776747973     0.0000000000     4.0080071365
   10      Br      4.0821389206     0.0000000000     2.3561884933
   11      Cl      3.9321123638     0.0000000000    -0.8764669561
   12      I       1.1106427799     0.0000000000    -2.8200955288
 ----------------------------------------------------------------
 Nuclear Repulsion Energy =        2401.87028892 hartrees
 There are      101 alpha and      101 beta electrons
 Applying Cartesian multipole field
    Component          Value
    ---------          -----
     (2,0,0)        1.00000E-11
     (0,2,0)        2.00000E-11
     (0,0,2)       -3.00000E-11
 Nucleus-field energy     =    -0.0000001032 hartrees
 Requested basis set is 6-311++G(d,p)
 There are 130 shells and 372 basis functions
 A cutoff of  1.0D-11 yielded   5562 shell pairs
 There are     50952 function pairs (     56120 Cartesian)
 Smallest overlap matrix eigenvalue = 4.58E-07

 Q-Chem warning in module stvman/mkSTV.C, line 318:

 Overlap eigenvalue is smaller than square root of threshold
 Use THRESH >= 12 to get rid of this warning

 Linear dependence detected in AO basis
 Tighter screening thresholds may be required for diffuse basis sets
 Use S2THRESH > 14 and THRESH = 14 in case of SCF convergence issues
 Number of orthogonalized atomic orbitals = 370
 Maximum deviation from orthogonality = 1.418E-10
 Guess MOs from SCF MO coefficient file

 -----------------------------------------------------------------------
  General SCF calculation program by
  Eric Jon Sundstrom, Paul Horn, Yuezhi Mao, Dmitri Zuev, Alec White,
  David Stuck, Shaama M.S., Shane Yost, Joonho Lee, David Small,
  Daniel Levine, Susi Lehtola, Hugh Burton, Evgeny Epifanovsky,
  Bang C. Huynh
 -----------------------------------------------------------------------
 Exchange:     0.2000 Hartree-Fock + 0.0800 Slater + 0.7200 B88
 Correlation:  0.1900 VWN1RPA + 0.8100 LYP
 Using SG-1 standard quadrature grid
 using 6 threads for integral computing
 -------------------------------------------------------
 OpenMP Integral computing Module                
 Release: version 2.0, May 2017, Q-Chem Inc. Pleasanton 
 -------------------------------------------------------
 A restricted SCF calculation will be
 performed using DIIS
 SCF converges when DIIS error is below 1.0e-08
 ---------------------------------------
  Cycle       Energy         DIIS error
 ---------------------------------------
    1  -13316.7820572235      1.59e-04  
    2  -13316.7824919766      4.98e-05  
    3  -13316.7824339281      7.56e-05  
    4  -13316.7825327728      1.42e-05  
    5  -13316.7825361319      4.44e-06  
    6  -13316.7825364279      1.24e-06  
    7  -13316.7825364502      6.18e-07  
    8  -13316.7825364558      1.34e-07  
    9  -13316.7825364561      5.65e-08  
   10  -13316.7825364553      1.68e-08  
   11  -13316.7825364566      9.01e-09  Convergence criterion met
 ---------------------------------------
 SCF time:   CPU 177.54s  wall 32.00s 
 SCF   energy in the final basis set =   -13316.7825364566
 Total energy in the final basis set =   -13316.7825364566

 --------------------------------------------------------------

                    Orbital Energies (a.u.)
 --------------------------------------------------------------

 Alpha MOs
 -- Occupied --
********-482.8605-482.8582-176.3251-165.7290-165.7267-165.7265-101.5868
******** -62.5133 -62.5110 -56.3340 -56.3318 -56.3299 -56.3295 -56.3276
-56.3273 -35.8215 -31.3151 -31.3086 -31.3082 -24.7312 -22.9654 -22.9640
-22.9637 -22.9591 -22.9591 -10.3154 -10.2925 -10.2862 -10.2854 -10.2829
-10.2701  -9.5012  -9.5006  -8.7221  -8.7199  -7.2664  -7.2656  -7.2560
 -7.2555  -7.2551  -7.2545  -6.5545  -6.5522  -6.5405  -6.5394  -6.5383
 -6.5373  -6.3707  -4.7840  -4.7682  -4.7673  -2.6652  -2.6629  -2.6614
 -2.6606  -2.6593  -2.6585  -2.6495  -2.6494  -2.6473  -2.6472  -2.0497
 -2.0449  -2.0442  -2.0306  -2.0305  -1.2767  -0.9586  -0.9198  -0.8750
 -0.8551  -0.8253  -0.7729  -0.7583  -0.6904  -0.6507  -0.6311  -0.5766
 -0.5725  -0.5196  -0.5052  -0.4867  -0.4619  -0.4533  -0.4396  -0.4271
 -0.4073  -0.3981  -0.3697  -0.3583  -0.3534  -0.3476  -0.3318  -0.3307
 -0.3029  -0.2975  -0.2814  -0.2725  -0.2656
 -- Virtual --
 -0.0928  -0.0720  -0.0615  -0.0544  -0.0188  -0.0079   0.0029   0.0118
  0.0278   0.0292   0.0404   0.0454   0.0530   0.0617   0.0618   0.0663
  0.0693   0.0760   0.0801   0.0810   0.0870   0.0936   0.0980   0.1023
  0.1109   0.1152   0.1198   0.1260   0.1401   0.1420   0.1470   0.1501
  0.1523   0.1664   0.1680   0.1719   0.1798   0.1927   0.2039   0.2070
  0.2086   0.2136   0.2205   0.2266   0.2371   0.2403   0.2523   0.2549
  0.2638   0.2662   0.2723   0.2897   0.2978   0.3179   0.3326   0.3491
  0.3629   0.3754   0.3902   0.3921   0.4053   0.4091   0.4197   0.4224
  0.4251   0.4308   0.4335   0.4456   0.4570   0.4582   0.4764   0.4777
  0.4917   0.4968   0.4988   0.5059   0.5115   0.5222   0.5325   0.5424
  0.5495   0.5562   0.5624   0.5699   0.5799   0.5842   0.5914   0.5951
  0.6306   0.6562   0.6601   0.6656   0.6887   0.7076   0.7305   0.7317
  0.7385   0.7559   0.7847   0.7972   0.8166   0.8188   0.8207   0.8284
  0.8302   0.8480   0.8484   0.8561   0.8757   0.9072   0.9161   0.9222
  0.9354   0.9418   0.9636   0.9656   0.9955   1.0265   1.0414   1.0675
  1.0961   1.1051   1.1652   1.2024   1.2045   1.2074   1.2230   1.2297
  1.2564   1.2689   1.3201   1.3471   1.3867   1.4160   1.4167   1.4398
  1.4613   1.4667   1.4807   1.5253   1.5426   1.6097   1.6302   1.7168
  1.7332   1.7454   1.7562   1.8095   1.8141   1.8348   1.8416   1.8985
  1.9835   2.0093   2.0337   2.0380   2.0620   2.1050   2.1337   2.1795
  2.2032   2.2348   2.2441   2.2470   2.2611   2.2672   2.2726   2.3169
  2.3595   2.3863   2.4288   2.4871   2.5474   2.5642   2.5696   2.6944
  2.7198   2.8145   2.8252   2.8309   2.9809   3.0329   3.0406   3.0601
  3.0973   3.1594   3.1954   3.3786   3.4401   3.6393   3.7491   3.7510
  3.8335   3.8945   3.9511   3.9599   3.9834   3.9908   4.0023   4.0223
  4.0432   4.0552   4.0672   4.0830   4.0979   4.1599   4.2028   4.2686
  4.2877   4.3636   4.4387   4.4886   4.7988   4.8309   6.0085   6.1073
  6.1574   6.3003   6.4292   6.6812   6.7230   6.8088   7.5334   7.5662
  7.6461   7.6574   7.7133   7.7825   9.7541   9.7832  23.2259  23.7630
 23.7730  23.9100  23.9310  24.0132  25.8019  25.8270  26.1121  26.2090
 26.5867  26.6609  27.9019  28.3455  28.4181  28.4229  28.5214  28.5469
 28.5511  28.6162  28.7297  47.9590  48.0518  66.7657 127.8847 127.9436
127.9715 151.6881 215.7448 215.7785 289.7286 289.7631 289.8424 289.8577
289.9350 290.00511020.76601020.88141901.8525
 --------------------------------------------------------------

          Ground-State Mulliken Net Atomic Charges

     Atom                 Charge (a.u.)
  ----------------------------------------
      1 C                    -1.250730
      2 C                     0.425843
      3 C                    -0.055981
      4 C                    -0.249775
      5 C                     0.457034
      6 C                    -0.059816
      7 F                    -0.085596
      8 Cl                    0.473597
      9 Br                   -0.164666
     10 Br                   -0.170931
     11 Cl                    0.574573
     12 I                     0.106448
  ----------------------------------------
  Sum of atomic charges =     0.000000

 -----------------------------------------------------------------
                    Cartesian Multipole Moments
 -----------------------------------------------------------------
    Charge (ESU x 10^10)
                -0.0000
    Dipole Moment (Debye)
         X       0.5393      Y       0.0000      Z      -0.0248
       Tot       0.5399
    Quadrupole Moments (Debye-Ang)
        XX    -128.6644     XY      -0.0000     YY    -129.5157
        XZ      -0.3015     YZ      -0.0000     ZZ    -122.2738
    Octopole Moments (Debye-Ang^2)
       XXX    -566.1505    XXY      -0.0000    XYY    -196.2217
       YYY       0.0000    XXZ     -63.5046    XYZ      -0.0000
       YYZ     -74.3609    XZZ    -182.1964    YZZ       0.0000
       ZZZ    -223.3926
    Hexadecapole Moments (Debye-Ang^3)
      XXXX   -4044.4408   XXXY      -0.0000   XXYY    -742.7083
      XYYY       0.0000   YYYY    -156.6565   XXXZ    -320.9496
      XXYZ      -0.0000   XYYZ    -121.5382   YYYZ      -0.0000
      XXZZ   -1409.0706   XYZZ       0.0000   YYZZ    -807.7403
      XZZZ    -347.2953   YZZZ      -0.0000   ZZZZ   -4256.7775
 -----------------------------------------------------------------
 Calculating analytic gradient of the SCF energy
 Gradient of SCF Energy
            1           2           3           4           5           6
    1  -0.0000353  -0.0005776  -0.0002335   0.0000359   0.0012526   0.0000893
    2  -0.0000000   0.0000000   0.0000000  -0.0000000   0.0000000  -0.0000000
    3   0.0003874  -0.0007479   0.0007055   0.0011706  -0.0019793   0.0008858
            7           8           9          10          11          12
    1   0.0005970  -0.0003058   0.0001485   0.0002881  -0.0009709  -0.0002883
    2  -0.0000000   0.0000000   0.0000000  -0.0000000  -0.0000000  -0.0000000
    3   0.0004456  -0.0001188   0.0000780   0.0010808  -0.0007901  -0.0011177
 Max gradient component =       1.979E-03
 RMS gradient           =       6.256E-04
 Gradient time:  CPU 74.18 s  wall 12.47 s
 Geometry Optimization Parameters
   NAtoms,    NIC,     NZ,  NCons,   NDum,   NFix, NCnnct, MaxDiis
       12      78      12       0       0       0       0       0

 Cartesian Hessian Update
 Hessian updated using BFGS update


** GEOMETRY OPTIMIZATION IN DELOCALIZED INTERNAL COORDINATES **
   Searching for a Minimum

   Optimization Cycle:   3

                       Coordinates (Angstroms)
     ATOM                X               Y               Z
      1  C         0.0323560241    0.0000000000    0.0146031747
      2  C         0.0052109458    0.0000000000    1.4060315802
      3  C         1.2159190897    0.0000000000    2.1114227414
      4  C         2.4330355909    0.0000000000    1.4093239709
      5  C         2.4345851687    0.0000000000    0.0012491838
      6  C         1.2220820951    0.0000000000   -0.7031530578
      7  F        -1.1308932674    0.0000000000   -0.6418026918
      8  Cl       -1.5421166614    0.0000000000    2.1910319537
      9  Br        1.1776747973    0.0000000000    4.0080071365
     10  Br        4.0821389206    0.0000000000    2.3561884933
     11  Cl        3.9321123638    0.0000000000   -0.8764669561
     12  I         1.1106427799    0.0000000000   -2.8200955288
   Point Group: c1    Number of degrees of freedom:    30


   Energy is -13316.782536457

 Hessian updated using BFGS update

 14 Hessian modes will be used to form the next step
  Hessian Eigenvalues:
     0.122322    0.199679    0.201311    0.236598    0.243606    0.326694
     0.334213    0.363598    0.412143    0.427417    0.460371    0.464380
     0.538988    0.571942

 Minimum search - taking simple RFO step
 Searching for Lamda that Minimizes Along All modes
 Value Taken    Lamda =  -0.00008702
 Step Taken.  Stepsize is  0.018751

                             Maximum     Tolerance    Cnvgd?
         Gradient           0.003662      0.000300      NO
         Displacement       0.009847      0.001200      NO
         Energy change     -0.000348      0.000001      NO


 New Cartesian Coordinates Obtained by Inverse Iteration

 Displacement from previous Coordinates is:  0.039450
 ----------------------------------------------------------------
             Standard Nuclear Orientation (Angstroms)
    I     Atom           X                Y                Z
 ----------------------------------------------------------------
    1      C       0.0295843543     0.0000000000     0.0131300188
    2      C       0.0048706056     0.0000000000     1.4058564112
    3      C       1.2154884729     0.0000000000     2.1098915625
    4      C       2.4307028309     0.0000000000     1.4073417049
    5      C       2.4312388008     0.0000000000     0.0026989321
    6      C       1.2205218183     0.0000000000    -0.7033398922
    7      F      -1.1343476784     0.0000000000    -0.6436781874
    8      Cl     -1.5392003096     0.0000000000     2.1964120304
    9      Br      1.1776002291     0.0000000000     4.0059353745
   10      Br      4.0830963733     0.0000000000     2.3440048126
   11      Cl      3.9342204545     0.0000000000    -0.8668560386
   12      I       1.1189718952     0.0000000000    -2.8150567289
 ----------------------------------------------------------------
 Nuclear Repulsion Energy =        2404.05390307 hartrees
 There are      101 alpha and      101 beta electrons
 Applying Cartesian multipole field
    Component          Value
    ---------          -----
     (2,0,0)        1.00000E-11
     (0,2,0)        2.00000E-11
     (0,0,2)       -3.00000E-11
 Nucleus-field energy     =    -0.0000001027 hartrees
 Requested basis set is 6-311++G(d,p)
 There are 130 shells and 372 basis functions
 A cutoff of  1.0D-11 yielded   5565 shell pairs
 There are     50986 function pairs (     56159 Cartesian)
 Smallest overlap matrix eigenvalue = 4.53E-07

 Q-Chem warning in module stvman/mkSTV.C, line 318:

 Overlap eigenvalue is smaller than square root of threshold
 Use THRESH >= 12 to get rid of this warning

 Linear dependence detected in AO basis
 Tighter screening thresholds may be required for diffuse basis sets
 Use S2THRESH > 14 and THRESH = 14 in case of SCF convergence issues
 Number of orthogonalized atomic orbitals = 370
 Maximum deviation from orthogonality = 7.964E-11
 Guess MOs from SCF MO coefficient file

 -----------------------------------------------------------------------
  General SCF calculation program by
  Eric Jon Sundstrom, Paul Horn, Yuezhi Mao, Dmitri Zuev, Alec White,
  David Stuck, Shaama M.S., Shane Yost, Joonho Lee, David Small,
  Daniel Levine, Susi Lehtola, Hugh Burton, Evgeny Epifanovsky,
  Bang C. Huynh
 -----------------------------------------------------------------------
 Exchange:     0.2000 Hartree-Fock + 0.0800 Slater + 0.7200 B88
 Correlation:  0.1900 VWN1RPA + 0.8100 LYP
 Using SG-1 standard quadrature grid
 using 6 threads for integral computing
 -------------------------------------------------------
 OpenMP Integral computing Module                
 Release: version 2.0, May 2017, Q-Chem Inc. Pleasanton 
 -------------------------------------------------------
 A restricted SCF calculation will be
 performed using DIIS
 SCF converges when DIIS error is below 1.0e-08
 ---------------------------------------
  Cycle       Energy         DIIS error
 ---------------------------------------
    1  -13316.7824983985      7.07e-05  
    2  -13316.7825594777      2.27e-05  
    3  -13316.7825410702      3.89e-05  
    4  -13316.7825685237      4.77e-06  
    5  -13316.7825688497      1.36e-06  
    6  -13316.7825688717      4.39e-07  
    7  -13316.7825688746      1.92e-07  
    8  -13316.7825688758      6.50e-08  
    9  -13316.7825688761      1.95e-08  
   10  -13316.7825688752      8.49e-09  Convergence criterion met
 ---------------------------------------
 SCF time:   CPU 161.34s  wall 29.00s 
 SCF   energy in the final basis set =   -13316.7825688752
 Total energy in the final basis set =   -13316.7825688752

 --------------------------------------------------------------

                    Orbital Energies (a.u.)
 --------------------------------------------------------------

 Alpha MOs
 -- Occupied --
********-482.8604-482.8581-176.3250-165.7289-165.7266-165.7265-101.5867
******** -62.5132 -62.5109 -56.3340 -56.3317 -56.3298 -56.3294 -56.3275
-56.3271 -35.8214 -31.3150 -31.3086 -31.3081 -24.7313 -22.9654 -22.9640
-22.9637 -22.9591 -22.9591 -10.3156 -10.2919 -10.2862 -10.2851 -10.2822
-10.2700  -9.5012  -9.5004  -8.7221  -8.7198  -7.2663  -7.2653  -7.2560
 -7.2552  -7.2551  -7.2542  -6.5545  -6.5521  -6.5405  -6.5394  -6.5382
 -6.5372  -6.3707  -4.7840  -4.7683  -4.7674  -2.6652  -2.6628  -2.6614
 -2.6606  -2.6592  -2.6584  -2.6495  -2.6494  -2.6472  -2.6471  -2.0497
 -2.0449  -2.0442  -2.0306  -2.0305  -1.2764  -0.9591  -0.9199  -0.8749
 -0.8555  -0.8255  -0.7732  -0.7584  -0.6909  -0.6507  -0.6311  -0.5768
 -0.5727  -0.5195  -0.5054  -0.4865  -0.4619  -0.4538  -0.4397  -0.4272
 -0.4075  -0.3984  -0.3697  -0.3587  -0.3535  -0.3478  -0.3318  -0.3301
 -0.3030  -0.2975  -0.2812  -0.2726  -0.2654
 -- Virtual --
 -0.0922  -0.0718  -0.0614  -0.0537  -0.0186  -0.0079   0.0033   0.0120
  0.0279   0.0292   0.0404   0.0454   0.0530   0.0617   0.0620   0.0663
  0.0695   0.0760   0.0801   0.0810   0.0872   0.0936   0.0978   0.1022
  0.1111   0.1152   0.1199   0.1259   0.1402   0.1421   0.1472   0.1501
  0.1525   0.1664   0.1680   0.1723   0.1801   0.1925   0.2039   0.2072
  0.2088   0.2140   0.2203   0.2263   0.2371   0.2403   0.2526   0.2549
  0.2641   0.2664   0.2724   0.2898   0.2983   0.3182   0.3328   0.3489
  0.3627   0.3753   0.3901   0.3923   0.4063   0.4091   0.4198   0.4227
  0.4251   0.4310   0.4337   0.4452   0.4569   0.4588   0.4763   0.4778
  0.4914   0.4968   0.4988   0.5061   0.5130   0.5224   0.5331   0.5423
  0.5494   0.5563   0.5622   0.5701   0.5800   0.5839   0.5921   0.5956
  0.6307   0.6570   0.6604   0.6658   0.6889   0.7080   0.7312   0.7332
  0.7392   0.7567   0.7846   0.7975   0.8172   0.8187   0.8207   0.8291
  0.8303   0.8481   0.8485   0.8560   0.8765   0.9071   0.9163   0.9226
  0.9355   0.9419   0.9639   0.9659   0.9960   1.0266   1.0421   1.0680
  1.0963   1.1051   1.1674   1.2022   1.2037   1.2081   1.2233   1.2301
  1.2572   1.2692   1.3209   1.3476   1.3875   1.4161   1.4169   1.4402
  1.4614   1.4662   1.4820   1.5249   1.5432   1.6098   1.6314   1.7175
  1.7333   1.7455   1.7572   1.8104   1.8149   1.8359   1.8417   1.8990
  1.9836   2.0106   2.0343   2.0385   2.0625   2.1061   2.1328   2.1812
  2.2036   2.2356   2.2450   2.2476   2.2611   2.2684   2.2732   2.3172
  2.3610   2.3869   2.4300   2.4884   2.5476   2.5644   2.5700   2.6947
  2.7199   2.8149   2.8254   2.8319   2.9817   3.0338   3.0411   3.0621
  3.0973   3.1594   3.1968   3.3800   3.4399   3.6413   3.7495   3.7509
  3.8339   3.8949   3.9511   3.9592   3.9836   3.9908   4.0022   4.0229
  4.0434   4.0560   4.0669   4.0818   4.0984   4.1604   4.2037   4.2696
  4.2879   4.3637   4.4395   4.4911   4.8010   4.8302   6.0088   6.1083
  6.1592   6.3004   6.4290   6.6815   6.7228   6.8093   7.5335   7.5663
  7.6464   7.6574   7.7143   7.7834   9.7540   9.7834  23.2253  23.7652
 23.7753  23.9136  23.9345  24.0139  25.8022  25.8274  26.1141  26.2116
 26.5874  26.6615  27.9035  28.3458  28.4189  28.4239  28.5214  28.5470
 28.5514  28.6166  28.7304  47.9599  48.0521  66.7658 127.8849 127.9442
127.9724 151.6895 215.7447 215.7787 289.7287 289.7633 289.8430 289.8576
289.9357 290.00601020.76711020.88181901.8540
 --------------------------------------------------------------

          Ground-State Mulliken Net Atomic Charges

     Atom                 Charge (a.u.)
  ----------------------------------------
      1 C                    -1.235861
      2 C                     0.432181
      3 C                    -0.058644
      4 C                    -0.252391
      5 C                     0.445990
      6 C                    -0.060915
      7 F                    -0.086666
      8 Cl                    0.473811
      9 Br                   -0.164956
     10 Br                   -0.171857
     11 Cl                    0.573139
     12 I                     0.106169
  ----------------------------------------
  Sum of atomic charges =     0.000000

 -----------------------------------------------------------------
                    Cartesian Multipole Moments
 -----------------------------------------------------------------
    Charge (ESU x 10^10)
                -0.0000
    Dipole Moment (Debye)
         X       0.5460      Y      -0.0000      Z      -0.0273
       Tot       0.5466
    Quadrupole Moments (Debye-Ang)
        XX    -128.6244     XY      -0.0000     YY    -129.4916
        XZ      -0.3489     YZ       0.0000     ZZ    -122.3397
    Octopole Moments (Debye-Ang^2)
       XXX    -566.3292    XXY      -0.0000    XYY    -196.4135
       YYY      -0.0000    XXZ     -63.6201    XYZ      -0.0000
       YYZ     -74.3995    XZZ    -182.6648    YZZ      -0.0000
       ZZZ    -223.6089
    Hexadecapole Moments (Debye-Ang^3)
      XXXX   -4044.6152   XXXY      -0.0000   XXYY    -743.2007
      XYYY      -0.0000   YYYY    -156.5942   XXXZ    -317.8476
      XXYZ      -0.0000   XYYZ    -120.4877   YYYZ       0.0000
      XXZZ   -1408.8122   XYZZ      -0.0000   YYZZ    -805.5149
      XZZZ    -346.3419   YZZZ       0.0000   ZZZZ   -4246.0526
 -----------------------------------------------------------------
 Calculating analytic gradient of the SCF energy
 Gradient of SCF Energy
            1           2           3           4           5           6
    1  -0.0001397   0.0000947   0.0001824  -0.0003168   0.0002201   0.0006372
    2  -0.0000000  -0.0000000   0.0000000  -0.0000000   0.0000000   0.0000000
    3  -0.0003578   0.0002474   0.0000432  -0.0000492  -0.0004284   0.0006188
            7           8           9          10          11          12
    1  -0.0001828   0.0001256  -0.0001801  -0.0000969  -0.0004244   0.0000807
    2   0.0000000  -0.0000000  -0.0000000   0.0000000   0.0000000   0.0000000
    3  -0.0000798   0.0002271  -0.0002235  -0.0005279   0.0003168   0.0002131
 Max gradient component =       6.372E-04
 RMS gradient           =       2.464E-04
 Gradient time:  CPU 74.26 s  wall 12.48 s
 Geometry Optimization Parameters
   NAtoms,    NIC,     NZ,  NCons,   NDum,   NFix, NCnnct, MaxDiis
       12      78      12       0       0       0       0       0

 Cartesian Hessian Update
 Hessian updated using BFGS update


** GEOMETRY OPTIMIZATION IN DELOCALIZED INTERNAL COORDINATES **
   Searching for a Minimum

   Optimization Cycle:   4

                       Coordinates (Angstroms)
     ATOM                X               Y               Z
      1  C         0.0295843543    0.0000000000    0.0131300188
      2  C         0.0048706056    0.0000000000    1.4058564112
      3  C         1.2154884729    0.0000000000    2.1098915625
      4  C         2.4307028309    0.0000000000    1.4073417049
      5  C         2.4312388008    0.0000000000    0.0026989321
      6  C         1.2205218183    0.0000000000   -0.7033398922
      7  F        -1.1343476784    0.0000000000   -0.6436781874
      8  Cl       -1.5392003096    0.0000000000    2.1964120304
      9  Br        1.1776002291    0.0000000000    4.0059353745
     10  Br        4.0830963733    0.0000000000    2.3440048126
     11  Cl        3.9342204545    0.0000000000   -0.8668560386
     12  I         1.1189718952    0.0000000000   -2.8150567289
   Point Group: c1    Number of degrees of freedom:    30


   Energy is -13316.782568875

 Hessian updated using BFGS update

 16 Hessian modes will be used to form the next step
  Hessian Eigenvalues:
     0.122820    0.201048    0.203005    0.234210    0.242005    0.278604
     0.325330    0.333182    0.368947    0.424522    0.446071    0.462459
     0.464492    0.493885    0.525623    0.574348

 Minimum search - taking simple RFO step
 Searching for Lamda that Minimizes Along All modes
 Value Taken    Lamda =  -0.00000917
 Step Taken.  Stepsize is  0.005023

                             Maximum     Tolerance    Cnvgd?
         Gradient           0.000976      0.000300      NO
         Displacement       0.002341      0.001200      NO
         Energy change     -0.000032      0.000001      NO


 New Cartesian Coordinates Obtained by Inverse Iteration

 Displacement from previous Coordinates is:  0.011201
 ----------------------------------------------------------------
             Standard Nuclear Orientation (Angstroms)
    I     Atom           X                Y                Z
 ----------------------------------------------------------------
    1      C       0.0299343545     0.0000000000     0.0132425594
    2      C       0.0050578359     0.0000000000     1.4056804706
    3      C       1.2157126030     0.0000000000     2.1099771367
    4      C       2.4311519403     0.0000000000     1.4075923363
    5      C       2.4314139792     0.0000000000     0.0025072929
    6      C       1.2201770043     0.0000000000    -0.7041130417
    7      F      -1.1341223985     0.0000000000    -0.6430809346
    8      Cl     -1.5400331146     0.0000000000     2.1942481017
    9      Br      1.1797818336     0.0000000000     4.0065305176
   10      Br      4.0823726806     0.0000000000     2.3476447600
   11      Cl      3.9348954525     0.0000000000    -0.8675619728
   12      I       1.1164056762     0.0000000000    -2.8163272260
 ----------------------------------------------------------------
 Nuclear Repulsion Energy =        2403.53137958 hartrees
 There are      101 alpha and      101 beta electrons
 Applying Cartesian multipole field
    Component          Value
    ---------          -----
     (2,0,0)        1.00000E-11
     (0,2,0)        2.00000E-11
     (0,0,2)       -3.00000E-11
 Nucleus-field energy     =    -0.0000001028 hartrees
 Requested basis set is 6-311++G(d,p)
 There are 130 shells and 372 basis functions
 A cutoff of  1.0D-11 yielded   5563 shell pairs
 There are     50961 function pairs (     56129 Cartesian)
 Smallest overlap matrix eigenvalue = 4.53E-07

 Q-Chem warning in module stvman/mkSTV.C, line 318:

 Overlap eigenvalue is smaller than square root of threshold
 Use THRESH >= 12 to get rid of this warning

 Linear dependence detected in AO basis
 Tighter screening thresholds may be required for diffuse basis sets
 Use S2THRESH > 14 and THRESH = 14 in case of SCF convergence issues
 Number of orthogonalized atomic orbitals = 370
 Maximum deviation from orthogonality = 7.650E-11
 Guess MOs from SCF MO coefficient file

 -----------------------------------------------------------------------
  General SCF calculation program by
  Eric Jon Sundstrom, Paul Horn, Yuezhi Mao, Dmitri Zuev, Alec White,
  David Stuck, Shaama M.S., Shane Yost, Joonho Lee, David Small,
  Daniel Levine, Susi Lehtola, Hugh Burton, Evgeny Epifanovsky,
  Bang C. Huynh
 -----------------------------------------------------------------------
 Exchange:     0.2000 Hartree-Fock + 0.0800 Slater + 0.7200 B88
 Correlation:  0.1900 VWN1RPA + 0.8100 LYP
 Using SG-1 standard quadrature grid
 using 6 threads for integral computing
 -------------------------------------------------------
 OpenMP Integral computing Module                
 Release: version 2.0, May 2017, Q-Chem Inc. Pleasanton 
 -------------------------------------------------------
 A restricted SCF calculation will be
 performed using DIIS
 SCF converges when DIIS error is below 1.0e-08
 ---------------------------------------
  Cycle       Energy         DIIS error
 ---------------------------------------
    1  -13316.7825686301      1.85e-05  
    2  -13316.7825728048      5.91e-06  
    3  -13316.7825717000      9.74e-06  
    4  -13316.7825733855      1.43e-06  
    5  -13316.7825734169      3.95e-07  
    6  -13316.7825734192      1.26e-07  
    7  -13316.7825734190      5.13e-08  
    8  -13316.7825734192      1.90e-08  
    9  -13316.7825734181      5.06e-09  Convergence criterion met
 ---------------------------------------
 SCF time:   CPU 144.02s  wall 26.00s 
 SCF   energy in the final basis set =   -13316.7825734181
 Total energy in the final basis set =   -13316.7825734181

 --------------------------------------------------------------

                    Orbital Energies (a.u.)
 --------------------------------------------------------------

 Alpha MOs
 -- Occupied --
********-482.8604-482.8581-176.3251-165.7290-165.7267-165.7265-101.5867
******** -62.5132 -62.5110 -56.3340 -56.3317 -56.3298 -56.3294 -56.3275
-56.3272 -35.8215 -31.3151 -31.3086 -31.3082 -24.7312 -22.9655 -22.9640
-22.9637 -22.9592 -22.9592 -10.3156 -10.2920 -10.2862 -10.2852 -10.2823
-10.2701  -9.5012  -9.5003  -8.7221  -8.7198  -7.2663  -7.2653  -7.2560
 -7.2552  -7.2551  -7.2542  -6.5545  -6.5522  -6.5405  -6.5394  -6.5382
 -6.5372  -6.3708  -4.7840  -4.7683  -4.7674  -2.6652  -2.6628  -2.6614
 -2.6606  -2.6592  -2.6584  -2.6495  -2.6494  -2.6472  -2.6471  -2.0497
 -2.0449  -2.0443  -2.0307  -2.0306  -1.2765  -0.9590  -0.9198  -0.8749
 -0.8554  -0.8254  -0.7732  -0.7584  -0.6908  -0.6507  -0.6311  -0.5768
 -0.5726  -0.5195  -0.5054  -0.4864  -0.4618  -0.4536  -0.4397  -0.4272
 -0.4073  -0.3984  -0.3697  -0.3586  -0.3535  -0.3478  -0.3318  -0.3303
 -0.3030  -0.2974  -0.2813  -0.2726  -0.2655
 -- Virtual --
 -0.0924  -0.0719  -0.0613  -0.0539  -0.0187  -0.0079   0.0032   0.0119
  0.0279   0.0292   0.0404   0.0454   0.0530   0.0617   0.0620   0.0663
  0.0695   0.0760   0.0801   0.0810   0.0872   0.0936   0.0978   0.1022
  0.1110   0.1151   0.1199   0.1259   0.1401   0.1421   0.1471   0.1501
  0.1525   0.1665   0.1681   0.1722   0.1800   0.1925   0.2040   0.2071
  0.2087   0.2139   0.2203   0.2264   0.2371   0.2403   0.2525   0.2549
  0.2640   0.2664   0.2724   0.2899   0.2981   0.3181   0.3328   0.3490
  0.3628   0.3754   0.3901   0.3923   0.4060   0.4091   0.4197   0.4226
  0.4251   0.4309   0.4336   0.4453   0.4570   0.4587   0.4761   0.4778
  0.4915   0.4968   0.4987   0.5060   0.5129   0.5224   0.5330   0.5424
  0.5494   0.5562   0.5624   0.5699   0.5799   0.5840   0.5919   0.5955
  0.6308   0.6568   0.6603   0.6660   0.6889   0.7079   0.7311   0.7328
  0.7390   0.7565   0.7846   0.7973   0.8172   0.8187   0.8208   0.8290
  0.8303   0.8481   0.8485   0.8560   0.8763   0.9071   0.9162   0.9226
  0.9355   0.9419   0.9638   0.9657   0.9958   1.0265   1.0421   1.0678
  1.0963   1.1051   1.1666   1.2022   1.2038   1.2078   1.2231   1.2302
  1.2570   1.2691   1.3206   1.3475   1.3876   1.4161   1.4169   1.4401
  1.4614   1.4666   1.4816   1.5249   1.5430   1.6097   1.6312   1.7174
  1.7330   1.7453   1.7571   1.8102   1.8147   1.8357   1.8417   1.8988
  1.9836   2.0102   2.0340   2.0383   2.0624   2.1056   2.1332   2.1808
  2.2034   2.2352   2.2448   2.2476   2.2611   2.2679   2.2730   2.3172
  2.3605   2.3869   2.4295   2.4882   2.5473   2.5643   2.5699   2.6946
  2.7198   2.8148   2.8253   2.8318   2.9815   3.0336   3.0407   3.0617
  3.0972   3.1593   3.1964   3.3797   3.4397   3.6408   3.7495   3.7509
  3.8336   3.8949   3.9510   3.9593   3.9835   3.9909   4.0022   4.0228
  4.0434   4.0556   4.0672   4.0821   4.0983   4.1602   4.2034   4.2694
  4.2878   4.3638   4.4392   4.4909   4.8003   4.8304   6.0087   6.1081
  6.1590   6.3004   6.4290   6.6813   6.7227   6.8093   7.5335   7.5663
  7.6464   7.6576   7.7139   7.7833   9.7539   9.7833  23.2255  23.7643
 23.7751  23.9126  23.9341  24.0136  25.8021  25.8273  26.1135  26.2107
 26.5866  26.6609  27.9033  28.3457  28.4188  28.4237  28.5214  28.5469
 28.5513  28.6165  28.7303  47.9595  48.0522  66.7657 127.8848 127.9441
127.9723 151.6893 215.7446 215.7786 289.7287 289.7632 289.8428 289.8579
289.9355 290.00591020.76671020.88181901.8538
 --------------------------------------------------------------

          Ground-State Mulliken Net Atomic Charges

     Atom                 Charge (a.u.)
  ----------------------------------------
      1 C                    -1.236757
      2 C                     0.432036
      3 C                    -0.061112
      4 C                    -0.252439
      5 C                     0.449252
      6 C                    -0.061280
      7 F                    -0.086303
      8 Cl                    0.473735
      9 Br                   -0.164971
     10 Br                   -0.171773
     11 Cl                    0.573154
     12 I                     0.106460
  ----------------------------------------
  Sum of atomic charges =     0.000000

 -----------------------------------------------------------------
                    Cartesian Multipole Moments
 -----------------------------------------------------------------
    Charge (ESU x 10^10)
                -0.0000
    Dipole Moment (Debye)
         X       0.5422      Y       0.0000      Z      -0.0284
       Tot       0.5430
    Quadrupole Moments (Debye-Ang)
        XX    -128.6487     XY       0.0000     YY    -129.4974
        XZ      -0.3147     YZ       0.0000     ZZ    -122.3153
    Octopole Moments (Debye-Ang^2)
       XXX    -566.4045    XXY       0.0000    XYY    -196.3886
       YYY       0.0000    XXZ     -63.5241    XYZ       0.0000
       YYZ     -74.4084    XZZ    -182.4940    YZZ       0.0000
       ZZZ    -223.6284
    Hexadecapole Moments (Debye-Ang^3)
      XXXX   -4045.3202   XXXY       0.0000   XXYY    -743.1899
      XYYY       0.0000   YYYY    -156.6061   XXXZ    -319.2302
      XXYZ       0.0000   XYYZ    -121.0451   YYYZ       0.0000
      XXZZ   -1408.8057   XYZZ       0.0000   YYZZ    -806.0292
      XZZZ    -346.9805   YZZZ       0.0000   ZZZZ   -4248.3857
 -----------------------------------------------------------------
 Calculating analytic gradient of the SCF energy
 Gradient of SCF Energy
            1           2           3           4           5           6
    1  -0.0001147  -0.0000382   0.0002197  -0.0002331   0.0002232   0.0000653
    2   0.0000000   0.0000000   0.0000000   0.0000000  -0.0000000  -0.0000000
    3  -0.0000867  -0.0000515  -0.0000163   0.0001289  -0.0003037   0.0002428
            7           8           9          10          11          12
    1  -0.0000267   0.0000148   0.0001326  -0.0000266  -0.0001526  -0.0000637
    2   0.0000000   0.0000000  -0.0000000  -0.0000000  -0.0000000   0.0000000
    3   0.0000270   0.0000060  -0.0000182  -0.0000221   0.0001060  -0.0000122
 Max gradient component =       3.037E-04
 RMS gradient           =       1.066E-04
 Gradient time:  CPU 74.53 s  wall 12.52 s
 Geometry Optimization Parameters
   NAtoms,    NIC,     NZ,  NCons,   NDum,   NFix, NCnnct, MaxDiis
       12      78      12       0       0       0       0       0

 Cartesian Hessian Update
 Hessian updated using BFGS update


** GEOMETRY OPTIMIZATION IN DELOCALIZED INTERNAL COORDINATES **
   Searching for a Minimum

   Optimization Cycle:   5

                       Coordinates (Angstroms)
     ATOM                X               Y               Z
      1  C         0.0299343545    0.0000000000    0.0132425594
      2  C         0.0050578359    0.0000000000    1.4056804706
      3  C         1.2157126030    0.0000000000    2.1099771367
      4  C         2.4311519403    0.0000000000    1.4075923363
      5  C         2.4314139792    0.0000000000    0.0025072929
      6  C         1.2201770043    0.0000000000   -0.7041130417
      7  F        -1.1341223985    0.0000000000   -0.6430809346
      8  Cl       -1.5400331146    0.0000000000    2.1942481017
      9  Br        1.1797818336    0.0000000000    4.0065305176
     10  Br        4.0823726806    0.0000000000    2.3476447600
     11  Cl        3.9348954525    0.0000000000   -0.8675619728
     12  I         1.1164056762    0.0000000000   -2.8163272260
   Point Group: c1    Number of degrees of freedom:    30


   Energy is -13316.782573418

 Hessian updated using BFGS update

 17 Hessian modes will be used to form the next step
  Hessian Eigenvalues:
     0.122999    0.197696    0.201063    0.219694    0.236086    0.248418
     0.314830    0.318597    0.332619    0.370212    0.415530    0.428147
     0.461115    0.463412    0.510890    0.552515    0.576993

 Minimum search - taking simple RFO step
 Searching for Lamda that Minimizes Along All modes
 Value Taken    Lamda =   0.00000000
 Step Taken.  Stepsize is  0.001804

                             Maximum     Tolerance    Cnvgd?
         Gradient           0.000324      0.000300      NO
         Displacement       0.000948      0.001200     YES
         Energy change     -0.000005      0.000001      NO


 New Cartesian Coordinates Obtained by Inverse Iteration

 Displacement from previous Coordinates is:  0.003283
 ----------------------------------------------------------------
             Standard Nuclear Orientation (Angstroms)
    I     Atom           X                Y                Z
 ----------------------------------------------------------------
    1      C       0.0301378243     0.0000000000     0.0133894265
    2      C       0.0052257053     0.0000000000     1.4057989582
    3      C       1.2157161952     0.0000000000     2.1101407890
    4      C       2.4314637499     0.0000000000     1.4076902025
    5      C       2.4312985352     0.0000000000     0.0025896368
    6      C       1.2201052127     0.0000000000    -0.7043367758
    7      F      -1.1339828052     0.0000000000    -0.6427807353
    8      Cl     -1.5399295808     0.0000000000     2.1943003799
    9      Br      1.1784978717     0.0000000000     4.0067679671
   10      Br      4.0829580978     0.0000000000     2.3475641756
   11      Cl      3.9347747021     0.0000000000    -0.8682391126
   12      I       1.1164823388     0.0000000000    -2.8165449119
 ----------------------------------------------------------------
 Nuclear Repulsion Energy =        2403.35106886 hartrees
 There are      101 alpha and      101 beta electrons
 Applying Cartesian multipole field
    Component          Value
    ---------          -----
     (2,0,0)        1.00000E-11
     (0,2,0)        2.00000E-11
     (0,0,2)       -3.00000E-11
 Nucleus-field energy     =    -0.0000001028 hartrees
 Requested basis set is 6-311++G(d,p)
 There are 130 shells and 372 basis functions
 A cutoff of  1.0D-11 yielded   5564 shell pairs
 There are     50966 function pairs (     56135 Cartesian)
 Smallest overlap matrix eigenvalue = 4.54E-07

 Q-Chem warning in module stvman/mkSTV.C, line 318:

 Overlap eigenvalue is smaller than square root of threshold
 Use THRESH >= 12 to get rid of this warning

 Linear dependence detected in AO basis
 Tighter screening thresholds may be required for diffuse basis sets
 Use S2THRESH > 14 and THRESH = 14 in case of SCF convergence issues
 Number of orthogonalized atomic orbitals = 370
 Maximum deviation from orthogonality = 2.848E-10
 Guess MOs from SCF MO coefficient file

 -----------------------------------------------------------------------
  General SCF calculation program by
  Eric Jon Sundstrom, Paul Horn, Yuezhi Mao, Dmitri Zuev, Alec White,
  David Stuck, Shaama M.S., Shane Yost, Joonho Lee, David Small,
  Daniel Levine, Susi Lehtola, Hugh Burton, Evgeny Epifanovsky,
  Bang C. Huynh
 -----------------------------------------------------------------------
 Exchange:     0.2000 Hartree-Fock + 0.0800 Slater + 0.7200 B88
 Correlation:  0.1900 VWN1RPA + 0.8100 LYP
 Using SG-1 standard quadrature grid
 using 6 threads for integral computing
 -------------------------------------------------------
 OpenMP Integral computing Module                
 Release: version 2.0, May 2017, Q-Chem Inc. Pleasanton 
 -------------------------------------------------------
 A restricted SCF calculation will be
 performed using DIIS
 SCF converges when DIIS error is below 1.0e-08
 ---------------------------------------
  Cycle       Energy         DIIS error
 ---------------------------------------
    1  -13316.7825731769      7.80e-06  
    2  -13316.7825737383      1.86e-06  
    3  -13316.7825736375      3.10e-06  
    4  -13316.7825737869      4.82e-07  
    5  -13316.7825737903      1.60e-07  
    6  -13316.7825737912      3.51e-08  
    7  -13316.7825737901      1.06e-08  
    8  -13316.7825737892      6.59e-09  Convergence criterion met
 ---------------------------------------
 SCF time:   CPU 128.32s  wall 24.00s 
 SCF   energy in the final basis set =   -13316.7825737892
 Total energy in the final basis set =   -13316.7825737892

 --------------------------------------------------------------

                    Orbital Energies (a.u.)
 --------------------------------------------------------------

 Alpha MOs
 -- Occupied --
********-482.8604-482.8581-176.3251-165.7290-165.7267-165.7266-101.5867
******** -62.5132 -62.5110 -56.3340 -56.3318 -56.3298 -56.3294 -56.3276
-56.3272 -35.8215 -31.3151 -31.3087 -31.3082 -24.7312 -22.9655 -22.9640
-22.9638 -22.9592 -22.9592 -10.3156 -10.2921 -10.2862 -10.2852 -10.2824
-10.2701  -9.5012  -9.5003  -8.7221  -8.7198  -7.2663  -7.2653  -7.2560
 -7.2552  -7.2551  -7.2542  -6.5545  -6.5522  -6.5405  -6.5394  -6.5382
 -6.5372  -6.3708  -4.7841  -4.7683  -4.7674  -2.6652  -2.6628  -2.6614
 -2.6606  -2.6592  -2.6584  -2.6495  -2.6494  -2.6472  -2.6471  -2.0498
 -2.0449  -2.0443  -2.0307  -2.0306  -1.2765  -0.9589  -0.9197  -0.8748
 -0.8554  -0.8254  -0.7732  -0.7584  -0.6909  -0.6507  -0.6312  -0.5768
 -0.5725  -0.5195  -0.5054  -0.4864  -0.4618  -0.4536  -0.4397  -0.4272
 -0.4073  -0.3984  -0.3697  -0.3586  -0.3535  -0.3478  -0.3318  -0.3302
 -0.3030  -0.2975  -0.2813  -0.2726  -0.2655
 -- Virtual --
 -0.0924  -0.0719  -0.0614  -0.0539  -0.0187  -0.0079   0.0031   0.0119
  0.0278   0.0292   0.0404   0.0454   0.0530   0.0617   0.0619   0.0663
  0.0694   0.0760   0.0801   0.0810   0.0871   0.0936   0.0978   0.1022
  0.1110   0.1151   0.1199   0.1259   0.1401   0.1421   0.1471   0.1501
  0.1525   0.1664   0.1681   0.1722   0.1800   0.1925   0.2039   0.2071
  0.2087   0.2138   0.2203   0.2264   0.2371   0.2403   0.2525   0.2549
  0.2640   0.2664   0.2724   0.2899   0.2981   0.3181   0.3328   0.3490
  0.3627   0.3754   0.3901   0.3923   0.4060   0.4091   0.4198   0.4226
  0.4251   0.4309   0.4336   0.4453   0.4570   0.4587   0.4762   0.4778
  0.4915   0.4968   0.4987   0.5060   0.5129   0.5223   0.5330   0.5424
  0.5494   0.5562   0.5623   0.5698   0.5799   0.5840   0.5920   0.5955
  0.6307   0.6569   0.6603   0.6658   0.6888   0.7079   0.7312   0.7328
  0.7390   0.7565   0.7846   0.7973   0.8171   0.8188   0.8208   0.8290
  0.8303   0.8482   0.8485   0.8560   0.8763   0.9070   0.9162   0.9226
  0.9355   0.9418   0.9638   0.9657   0.9958   1.0265   1.0420   1.0678
  1.0962   1.1051   1.1667   1.2022   1.2037   1.2076   1.2231   1.2301
  1.2570   1.2691   1.3204   1.3475   1.3877   1.4161   1.4169   1.4400
  1.4615   1.4668   1.4815   1.5248   1.5429   1.6097   1.6312   1.7174
  1.7330   1.7453   1.7571   1.8102   1.8146   1.8357   1.8417   1.8987
  1.9836   2.0102   2.0340   2.0383   2.0623   2.1057   2.1331   2.1807
  2.2032   2.2350   2.2448   2.2475   2.2611   2.2679   2.2730   2.3170
  2.3604   2.3868   2.4294   2.4882   2.5472   2.5643   2.5698   2.6946
  2.7198   2.8148   2.8253   2.8317   2.9815   3.0335   3.0405   3.0616
  3.0971   3.1593   3.1964   3.3797   3.4395   3.6407   3.7495   3.7510
  3.8336   3.8948   3.9510   3.9593   3.9835   3.9908   4.0022   4.0228
  4.0433   4.0557   4.0670   4.0822   4.0982   4.1603   4.2034   4.2693
  4.2878   4.3637   4.4393   4.4909   4.8001   4.8304   6.0087   6.1081
  6.1590   6.3004   6.4291   6.6813   6.7227   6.8091   7.5335   7.5663
  7.6463   7.6574   7.7140   7.7832   9.7538   9.7832  23.2255  23.7643
 23.7749  23.9126  23.9337  24.0135  25.8021  25.8273  26.1135  26.2106
 26.5863  26.6607  27.9033  28.3457  28.4188  28.4236  28.5213  28.5469
 28.5513  28.6165  28.7304  47.9596  48.0520  66.7657 127.8848 127.9441
127.9723 151.6892 215.7445 215.7785 289.7287 289.7632 289.8428 289.8577
289.9355 290.00571020.76671020.88161901.8538
 --------------------------------------------------------------

          Ground-State Mulliken Net Atomic Charges

     Atom                 Charge (a.u.)
  ----------------------------------------
      1 C                    -1.237202
      2 C                     0.430593
      3 C                    -0.060846
      4 C                    -0.250890
      5 C                     0.449581
      6 C                    -0.061861
      7 F                    -0.086266
      8 Cl                    0.473774
      9 Br                   -0.164958
     10 Br                   -0.171654
     11 Cl                    0.573140
     12 I                     0.106590
  ----------------------------------------
  Sum of atomic charges =     0.000000

 -----------------------------------------------------------------
                    Cartesian Multipole Moments
 -----------------------------------------------------------------
    Charge (ESU x 10^10)
                -0.0000
    Dipole Moment (Debye)
         X       0.5406      Y       0.0000      Z      -0.0291
       Tot       0.5414
    Quadrupole Moments (Debye-Ang)
        XX    -128.6565     XY       0.0000     YY    -129.4988
        XZ      -0.3193     YZ       0.0000     ZZ    -122.3084
    Octopole Moments (Debye-Ang^2)
       XXX    -566.4109    XXY      -0.0000    XYY    -196.3869
       YYY       0.0000    XXZ     -63.5137    XYZ       0.0000
       YYZ     -74.4032    XZZ    -182.5081    YZZ       0.0000
       ZZZ    -223.6337
    Hexadecapole Moments (Debye-Ang^3)
      XXXX   -4045.5535   XXXY      -0.0000   XXYY    -743.2344
      XYYY       0.0000   YYYY    -156.6085   XXXZ    -318.8205
      XXYZ       0.0000   XYYZ    -120.9400   YYYZ       0.0000
      XXZZ   -1408.9441   XYZZ       0.0000   YYZZ    -806.1167
      XZZZ    -346.9150   YZZZ       0.0000   ZZZZ   -4248.7875
 -----------------------------------------------------------------
 Calculating analytic gradient of the SCF energy
 Gradient of SCF Energy
            1           2           3           4           5           6
    1  -0.0000437  -0.0000155   0.0000473  -0.0000653   0.0000843  -0.0000209
    2   0.0000000  -0.0000000   0.0000000   0.0000000  -0.0000000   0.0000000
    3   0.0000213  -0.0000385  -0.0000045   0.0000709  -0.0001693   0.0000745
            7           8           9          10          11          12
    1   0.0000211   0.0000217  -0.0000020   0.0000831  -0.0000683  -0.0000416
    2   0.0000000   0.0000000  -0.0000000   0.0000000  -0.0000000   0.0000000
    3   0.0000508   0.0000329   0.0000278  -0.0000039  -0.0000191  -0.0000429
 Max gradient component =       1.693E-04
 RMS gradient           =       4.663E-05
 Gradient time:  CPU 74.54 s  wall 12.54 s
 Geometry Optimization Parameters
   NAtoms,    NIC,     NZ,  NCons,   NDum,   NFix, NCnnct, MaxDiis
       12      78      12       0       0       0       0       0

 Cartesian Hessian Update
 Hessian updated using BFGS update


** GEOMETRY OPTIMIZATION IN DELOCALIZED INTERNAL COORDINATES **
   Searching for a Minimum

   Optimization Cycle:   6

                       Coordinates (Angstroms)
     ATOM                X               Y               Z
      1  C         0.0301378243    0.0000000000    0.0133894265
      2  C         0.0052257053    0.0000000000    1.4057989582
      3  C         1.2157161952    0.0000000000    2.1101407890
      4  C         2.4314637499    0.0000000000    1.4076902025
      5  C         2.4312985352    0.0000000000    0.0025896368
      6  C         1.2201052127    0.0000000000   -0.7043367758
      7  F        -1.1339828052    0.0000000000   -0.6427807353
      8  Cl       -1.5399295808    0.0000000000    2.1943003799
      9  Br        1.1784978717    0.0000000000    4.0067679671
     10  Br        4.0829580978    0.0000000000    2.3475641756
     11  Cl        3.9347747021    0.0000000000   -0.8682391126
     12  I         1.1164823388    0.0000000000   -2.8165449119
   Point Group: c1    Number of degrees of freedom:    30


   Energy is -13316.782573789

 Hessian updated using BFGS update

 18 Hessian modes will be used to form the next step
  Hessian Eigenvalues:
     0.119314    0.177490    0.201604    0.209970    0.243644    0.248651
     0.255236    0.305117    0.332544    0.346079    0.380890    0.427769
     0.452818    0.462427    0.484181    0.527325    0.534670    0.579847

 Minimum search - taking simple RFO step
 Searching for Lamda that Minimizes Along All modes
 Value Taken    Lamda =   0.00000000
 Step Taken.  Stepsize is  0.000782

                             Maximum     Tolerance    Cnvgd?
         Gradient           0.000106      0.000300     YES
         Displacement       0.000425      0.001200     YES
         Energy change     -0.000000      0.000001     YES


                       Distance Matrix (Angstroms)
             C (  1)   C (  2)   C (  3)   C (  4)   C (  5)   C (  6)
   C (  2)  1.392632
   C (  3)  2.408726  1.400494
   C (  4)  2.776768  2.426239  1.404094
   C (  5)  2.401185  2.802646  2.432984  1.405101
   C (  6)  1.389659  2.434873  2.814481  2.434758  1.402403
   F (  7)  1.336314  2.344030  3.619346  4.113009  3.623221  2.354893
   Cl(  8)  2.687282  1.734716  2.756931  4.048545  4.535885  4.002485
   Br(  9)  4.155214  2.853350  1.896992  2.885330  4.195587  4.711288
   Br( 10)  4.676935  4.185071  2.877055  1.900210  2.868255  4.184498
   Cl( 11)  4.002931  4.540111  4.032868  2.727599  1.737465  2.719613
   I ( 12)  3.031282  4.366129  4.927685  4.424177  3.110669  2.114748
             F (  7)   Cl(  8)   Br(  9)   Br( 10)   Cl( 11)
   Cl(  8)  2.865977
   Br(  9)  5.192867  3.267244
   Br( 10)  6.013205  5.624976  3.344973
   Cl( 11)  5.073769  6.273080  5.600246  3.219216
   I ( 12)  3.128873  5.671428  6.823595  5.955502  3.426174

 Final energy is   -13316.782573789227     


 ******************************
 **  OPTIMIZATION CONVERGED  **
 ******************************

                       Coordinates (Angstroms)
     ATOM                X               Y               Z
      1  C         0.0301378243    0.0000000000    0.0133894265
      2  C         0.0052257053    0.0000000000    1.4057989582
      3  C         1.2157161952    0.0000000000    2.1101407890
      4  C         2.4314637499    0.0000000000    1.4076902025
      5  C         2.4312985352    0.0000000000    0.0025896368
      6  C         1.2201052127    0.0000000000   -0.7043367758
      7  F        -1.1339828052    0.0000000000   -0.6427807353
      8  Cl       -1.5399295808    0.0000000000    2.1943003799
      9  Br        1.1784978717    0.0000000000    4.0067679671
     10  Br        4.0829580978    0.0000000000    2.3475641756
     11  Cl        3.9347747021    0.0000000000   -0.8682391126
     12  I         1.1164823388    0.0000000000   -2.8165449119

Z-matrix Print:
$molecule
0 1
I 
C  1 2.114748
C  2 1.389659 1 118.287563
F  3 1.336314 2 119.495525 1 -0.000000 0
C  3 1.392632 2 122.121177 1 -180.000000 0
C  5 1.400494 3 119.168628 2 -0.000000 0
C  2 1.402403 1 123.079070 3 -180.000000 0
C  6 1.404094 5 119.787354 3 -0.000000 0
Cl 5 1.734716 3 118.060467 2 -180.000000 0
Cl 7 1.737465 2 119.649693 1 -0.000000 0
Br 6 1.896992 5 119.069424 3 -180.000000 0
Br 8 1.900210 6 120.336545 5 -180.000000 0
$end


 --------------------------------------------------------------

                    Orbital Energies (a.u.)
 --------------------------------------------------------------

 Alpha MOs
 -- Occupied --
********-482.8604-482.8581-176.3251-165.7290-165.7267-165.7266-101.5867
******** -62.5132 -62.5110 -56.3340 -56.3318 -56.3298 -56.3294 -56.3276
-56.3272 -35.8215 -31.3151 -31.3087 -31.3082 -24.7312 -22.9655 -22.9640
-22.9638 -22.9592 -22.9592 -10.3156 -10.2921 -10.2862 -10.2852 -10.2824
-10.2701  -9.5012  -9.5003  -8.7221  -8.7198  -7.2663  -7.2653  -7.2560
 -7.2552  -7.2551  -7.2542  -6.5545  -6.5522  -6.5405  -6.5394  -6.5382
 -6.5372  -6.3708  -4.7841  -4.7683  -4.7674  -2.6652  -2.6628  -2.6614
 -2.6606  -2.6592  -2.6584  -2.6495  -2.6494  -2.6472  -2.6471  -2.0498
 -2.0449  -2.0443  -2.0307  -2.0306  -1.2765  -0.9589  -0.9197  -0.8748
 -0.8554  -0.8254  -0.7732  -0.7584  -0.6909  -0.6507  -0.6312  -0.5768
 -0.5725  -0.5195  -0.5054  -0.4864  -0.4618  -0.4536  -0.4397  -0.4272
 -0.4073  -0.3984  -0.3697  -0.3586  -0.3535  -0.3478  -0.3318  -0.3302
 -0.3030  -0.2975  -0.2813  -0.2726  -0.2655
 -- Virtual --
 -0.0924  -0.0719  -0.0614  -0.0539  -0.0187  -0.0079   0.0031   0.0119
  0.0278   0.0292   0.0404   0.0454   0.0530   0.0617   0.0619   0.0663
  0.0694   0.0760   0.0801   0.0810   0.0871   0.0936   0.0978   0.1022
  0.1110   0.1151   0.1199   0.1259   0.1401   0.1421   0.1471   0.1501
  0.1525   0.1664   0.1681   0.1722   0.1800   0.1925   0.2039   0.2071
  0.2087   0.2138   0.2203   0.2264   0.2371   0.2403   0.2525   0.2549
  0.2640   0.2664   0.2724   0.2899   0.2981   0.3181   0.3328   0.3490
  0.3627   0.3754   0.3901   0.3923   0.4060   0.4091   0.4198   0.4226
  0.4251   0.4309   0.4336   0.4453   0.4570   0.4587   0.4762   0.4778
  0.4915   0.4968   0.4987   0.5060   0.5129   0.5223   0.5330   0.5424
  0.5494   0.5562   0.5623   0.5698   0.5799   0.5840   0.5920   0.5955
  0.6307   0.6569   0.6603   0.6658   0.6888   0.7079   0.7312   0.7328
  0.7390   0.7565   0.7846   0.7973   0.8171   0.8188   0.8208   0.8290
  0.8303   0.8482   0.8485   0.8560   0.8763   0.9070   0.9162   0.9226
  0.9355   0.9418   0.9638   0.9657   0.9958   1.0265   1.0420   1.0678
  1.0962   1.1051   1.1667   1.2022   1.2037   1.2076   1.2231   1.2301
  1.2570   1.2691   1.3204   1.3475   1.3877   1.4161   1.4169   1.4400
  1.4615   1.4668   1.4815   1.5248   1.5429   1.6097   1.6312   1.7174
  1.7330   1.7453   1.7571   1.8102   1.8146   1.8357   1.8417   1.8987
  1.9836   2.0102   2.0340   2.0383   2.0623   2.1057   2.1331   2.1807
  2.2032   2.2350   2.2448   2.2475   2.2611   2.2679   2.2730   2.3170
  2.3604   2.3868   2.4294   2.4882   2.5472   2.5643   2.5698   2.6946
  2.7198   2.8148   2.8253   2.8317   2.9815   3.0335   3.0405   3.0616
  3.0971   3.1593   3.1964   3.3797   3.4395   3.6407   3.7495   3.7510
  3.8336   3.8948   3.9510   3.9593   3.9835   3.9908   4.0022   4.0228
  4.0433   4.0557   4.0670   4.0822   4.0982   4.1603   4.2034   4.2693
  4.2878   4.3637   4.4393   4.4909   4.8001   4.8304   6.0087   6.1081
  6.1590   6.3004   6.4291   6.6813   6.7227   6.8091   7.5335   7.5663
  7.6463   7.6574   7.7140   7.7832   9.7538   9.7832  23.2255  23.7643
 23.7749  23.9126  23.9337  24.0135  25.8021  25.8273  26.1135  26.2106
 26.5863  26.6607  27.9033  28.3457  28.4188  28.4236  28.5213  28.5469
 28.5513  28.6165  28.7304  47.9596  48.0520  66.7657 127.8848 127.9441
127.9723 151.6892 215.7445 215.7785 289.7287 289.7632 289.8428 289.8577
289.9355 290.00571020.76671020.88161901.8538
 --------------------------------------------------------------

          Ground-State Mulliken Net Atomic Charges

     Atom                 Charge (a.u.)
  ----------------------------------------
      1 C                    -1.237202
      2 C                     0.430593
      3 C                    -0.060846
      4 C                    -0.250890
      5 C                     0.449581
      6 C                    -0.061861
      7 F                    -0.086266
      8 Cl                    0.473774
      9 Br                   -0.164958
     10 Br                   -0.171654
     11 Cl                    0.573140
     12 I                     0.106590
  ----------------------------------------
  Sum of atomic charges =     0.000000

 -----------------------------------------------------------------
                    Cartesian Multipole Moments
 -----------------------------------------------------------------
    Charge (ESU x 10^10)
                -0.0000
    Dipole Moment (Debye)
         X       0.5406      Y       0.0000      Z      -0.0291
       Tot       0.5414
    Quadrupole Moments (Debye-Ang)
        XX    -128.6565     XY       0.0000     YY    -129.4988
        XZ      -0.3193     YZ       0.0000     ZZ    -122.3084
    Octopole Moments (Debye-Ang^2)
       XXX    -566.4109    XXY      -0.0000    XYY    -196.3869
       YYY       0.0000    XXZ     -63.5137    XYZ       0.0000
       YYZ     -74.4032    XZZ    -182.5081    YZZ       0.0000
       ZZZ    -223.6337
    Hexadecapole Moments (Debye-Ang^3)
      XXXX   -4045.5535   XXXY      -0.0000   XXYY    -743.2344
      XYYY       0.0000   YYYY    -156.6085   XXXZ    -318.8205
      XXYZ       0.0000   XYYZ    -120.9400   YYYZ       0.0000
      XXZZ   -1408.9441   XYZZ       0.0000   YYZZ    -806.1167
      XZZZ    -346.9150   YZZZ       0.0000   ZZZZ   -4248.7875
 -----------------------------------------------------------------
Archival summary:
1\1\february\OPT\ProcedureUnspecified\BasisUnspecified\1r2l216\taweetha\MonDec214:13:352019MonDec214:13:352019\0\\#,OPT,ProcedureUnspecified,BasisUnspecified,\\0,1\I\C,1,2.11475\C,2,1.38966,1,118.288\F,3,1.33631,2,119.496,1,-0,0\C,3,1.39263,2,122.121,1,-180,0\C,5,1.40049,3,119.169,2,-0,0\C,2,1.4024,1,123.079,3,-180,0\C,6,1.40409,5,119.787,3,-0,0\Cl,5,1.73472,3,118.06,2,-180,0\Cl,7,1.73746,2,119.65,1,-0,0\Br,6,1.89699,5,119.069,3,-180,0\Br,8,1.90021,6,120.337,5,-180,0\\\@

 Total job time:  265.13s(wall), 1483.72s(cpu) 
 Mon Dec  2 14:13:35 2019

        *************************************************************
        *                                                           *
        *  Thank you very much for using Q-Chem.  Have a nice day.  *
        *                                                           *
        *************************************************************


 
User input: 2 of 2 
 
                  Welcome to Q-Chem
     A Quantum Leap Into The Future Of Chemistry


 Q-Chem 5.2 (devel), Q-Chem, Inc., Pleasanton, CA (2019)

 Yihan Shao,  Zhengting Gan,  E. Epifanovsky,  A. T. B. Gilbert,  M. Wormit,  
 J. Kussmann,  A. W. Lange,  A. Behn,  Jia Deng,  Xintian Feng,  D. Ghosh,  
 M. Goldey,  P. R. Horn,  L. D. Jacobson,  I. Kaliman,  T. Kus,  A. Landau,  
 Jie Liu,  E. I. Proynov,  R. M. Richard,  R. P. Steele,  E. J. Sundstrom,  
 H. L. Woodcock III,  P. M. Zimmerman,  D. Zuev,  B. Albrecht,  E. Alguire,  
 S. A. Baeppler,  D. Barton,  Z. Benda,  Y. A. Bernard,  E. J. Berquist,  
 K. B. Bravaya,  H. Burton,  D. Casanova,  Chun-Min Chang,  Yunqing Chen,  
 A. Chien,  K. D. Closser,  M. P. Coons,  S. Coriani,  S. Dasgupta,  
 A. L. Dempwolff,  M. Diedenhofen,  Hainam Do,  R. G. Edgar,  Po-Tung Fang,  
 S. Faraji,  S. Fatehi,  Qingguo Feng,  K. D. Fenk,  J. Fosso-Tande,  
 J. Gayvert,  Qinghui Ge,  A. Ghysels,  G. Gidofalvi,  J. Gomes,  
 J. Gonthier,  A. Gunina,  D. Hait,  M. W. D. Hanson-Heine,  
 P. H. P. Harbach,  A. W. Hauser,  M. F. Herbst,  J. E. Herr,  
 E. G. Hohenstein,  Z. C. Holden,  Kerwin Hui,  B. C. Huynh,  T.-C. Jagau,  
 Hyunjun Ji,  B. Kaduk,  K. Khistyaev,  Jaehoon Kim,  P. Klunzinger,  K. Koh,  
 D. Kosenkov,  L. Koulias,  T. Kowalczyk,  C. M. Krauter,  A. Kunitsa,  
 Ka Un Lao,  A. Laurent,  K. V. Lawler,  Joonho Lee,  D. Lefrancois,  
 S. Lehtola,  D. S. Levine,  Yi-Pei Li,  You-Sheng Lin,  Fenglai Liu,  
 E. Livshits,  A. Luenser,  P. Manohar,  E. Mansoor,  S. F. Manzer,  
 Shan-Ping Mao,  Yuezhi Mao,  N. Mardirossian,  A. V. Marenich,  
 T. Markovich,  L. A. Martinez-Martinez,  S. A. Maurer,  N. J. Mayhall,  
 S. C. McKenzie,  J.-M. Mewes,  P. Morgante,  A. F. Morrison,  
 J. W. Mullinax,  K. Nanda,  T. S. Nguyen-Beck,  R. Olivares-Amaya,  
 J. A. Parkhill,  Zheng Pei,  T. M. Perrine,  F. Plasser,  P. Pokhilko,  
 S. Prager,  A. Prociuk,  E. Ramos,  D. R. Rehn,  F. Rob,  M. Scheurer,  
 M. Schneider,  N. Sergueev,  S. M. Sharada,  S. Sharma,  D. W. Small,  
 T. Stauch,  T. Stein,  Yu-Chuan Su,  A. J. W. Thom,  A. Tkatchenko,  
 T. Tsuchimochi,  N. M. Tubman,  L. Vogt,  M. L. Vidal,  O. Vydrov,  
 M. A. Watson,  J. Wenzel,  M. de Wergifosse,  T. A. Wesolowski,  A. White,  
 J. Witte,  A. Yamada,  Jun Yang,  K. Yao,  S. Yeganeh,  S. R. Yost,  
 Zhi-Qiang You,  A. Zech,  Igor Ying Zhang,  Xing Zhang,  Yan Zhao,  
 Ying Zhu,  B. R. Brooks,  G. K. L. Chan,  C. J. Cramer,  M. S. Gordon,  
 W. J. Hehre,  A. Klamt,  M. W. Schmidt,  C. D. Sherrill,  D. G. Truhlar,  
 A. Aspuru-Guzik,  R. Baer,  A. T. Bell,  N. A. Besley,  Jeng-Da Chai,  
 A. E. DePrince, III,  R. A. DiStasio Jr.,  A. Dreuw,  B. D. Dunietz,  
 T. R. Furlani,  Chao-Ping Hsu,  Yousung Jung,  Jing Kong,  D. S. Lambrecht,  
 WanZhen Liang,  C. Ochsenfeld,  V. A. Rassolov,  L. V. Slipchenko,  
 J. E. Subotnik,  T. Van Voorhis,  J. M. Herbert,  A. I. Krylov,  
 P. M. W. Gill,  M. Head-Gordon

 Contributors to earlier versions of Q-Chem not listed above: 
 R. D. Adamson,  B. Austin,  J. Baker,  G. J. O. Beran,  K. Brandhorst,  
 S. T. Brown,  E. F. C. Byrd,  A. K. Chakraborty,  C.-L. Cheng,  
 Siu Hung Chien,  D. M. Chipman,  D. L. Crittenden,  H. Dachsel,  
 R. J. Doerksen,  A. D. Dutoi,  L. Fusti-Molnar,  W. A. Goddard III,  
 A. Golubeva-Zadorozhnaya,  S. R. Gwaltney,  G. Hawkins,  A. Heyden,  
 S. Hirata,  G. Kedziora,  F. J. Keil,  C. Kelley,  Jihan Kim,  R. A. King,  
 R. Z. Khaliullin,  P. P. Korambath,  W. Kurlancheek,  A. M. Lee,  M. S. Lee,  
 S. V. Levchenko,  Ching Yeh Lin,  D. Liotard,  R. C. Lochan,  I. Lotan,  
 P. E. Maslen,  N. Nair,  D. P. O'Neill,  D. Neuhauser,  E. Neuscamman,  
 C. M. Oana,  R. Olson,  B. Peters,  R. Peverati,  P. A. Pieniazek,  
 Y. M. Rhee,  J. Ritchie,  M. A. Rohrdanz,  E. Rosta,  N. J. Russ,  
 H. F. Schaefer III,  N. E. Schultz,  N. Shenvi,  A. C. Simmonett,  A. Sodt,  
 D. Stuck,  K. S. Thanthiriwatte,  V. Vanovschi,  Tao Wang,  A. Warshel,  
 C. F. Williams,  Q. Wu,  X. Xu,  W. Zhang

 Please cite Q-Chem as follows:
 Y. Shao et al., Mol. Phys. 113, 184-215 (2015)
 DOI: 10.1080/00268976.2014.952696

 Q-Chem 5.2.1 for Intel X86 EM64T Linux

 Parts of Q-Chem use Armadillo 8.300.2 (Tropical Shenanigans).
 http://arma.sourceforge.net/

 Q-Chem begins on Mon Dec  2 14:13:35 2019  

Host: 
0

     Scratch files written to /scratch/taweetham/qchem4775//
NAlpha2: 202
NElect   202
Mult     1
The previous job contains 0 fragments, simply inherited here

Checking the input file for inconsistencies... 	...done.

--------------------------------------------------------------
User input:
--------------------------------------------------------------

$MOLECULE
READ
$END

$REM
   JOB_TYPE 	FREQUENCY
   BASIS 	6-311++G**
   METHOD	B3LYP	
$END


--------------------------------------------------------------
 ----------------------------------------------------------------
             Standard Nuclear Orientation (Angstroms)
    I     Atom           X                Y                Z
 ----------------------------------------------------------------
    1      C       0.7252162756    -1.4719060470    -0.0000000000
    2      C      -0.6558260108    -1.6512022293    -0.0000000000
    3      C      -1.4901638997    -0.5263622727    -0.0000000000
    4      C      -0.9269840385     0.7598365406     0.0000000000
    5      C       0.4694541093     0.9156188449     0.0000000000
    6      C       1.3064386169    -0.2096327497     0.0000000000
    7      F       1.5065336959    -2.5560089987    -0.0000000000
    8      Cl     -1.2679654342    -3.2743241214    -0.0000000000
    9      Br     -3.3709429438    -0.7738497337    -0.0000000000
   10      Br     -2.0443442013     2.2968150482     0.0000000000
   11      Cl      1.1680380387     2.5064562938     0.0000000000
   12      I       3.4170981552    -0.0781898957     0.0000000000
 ----------------------------------------------------------------
 Molecular Point Group                 Cs    NOp =  2
 Largest Abelian Subgroup              Cs    NOp =  2
 Nuclear Repulsion Energy =        2403.35106886 hartrees
 There are      101 alpha and      101 beta electrons
 Requested basis set is 6-311++G(d,p)
 There are 130 shells and 372 basis functions

 Total QAlloc Memory Limit   2000 MB
 Mega-Array Size       188 MB
 MEM_STATIC part       192 MB

                       Distance Matrix (Angstroms)
             C (  1)   C (  2)   C (  3)   C (  4)   C (  5)   C (  6)
   C (  2)  1.392632
   C (  3)  2.408726  1.400494
   C (  4)  2.776768  2.426239  1.404094
   C (  5)  2.401185  2.802646  2.432984  1.405101
   C (  6)  1.389659  2.434873  2.814481  2.434758  1.402403
   F (  7)  1.336314  2.344030  3.619346  4.113009  3.623221  2.354893
   Cl(  8)  2.687282  1.734716  2.756931  4.048545  4.535885  4.002485
   Br(  9)  4.155214  2.853350  1.896992  2.885330  4.195587  4.711288
   Br( 10)  4.676935  4.185071  2.877055  1.900210  2.868255  4.184498
   Cl( 11)  4.002931  4.540111  4.032868  2.727599  1.737465  2.719613
   I ( 12)  3.031282  4.366129  4.927685  4.424177  3.110669  2.114748
             F (  7)   Cl(  8)   Br(  9)   Br( 10)   Cl( 11)
   Cl(  8)  2.865977
   Br(  9)  5.192867  3.267244
   Br( 10)  6.013205  5.624976  3.344973
   Cl( 11)  5.073769  6.273080  5.600246  3.219216
   I ( 12)  3.128873  5.671428  6.823595  5.955502  3.426174

 A cutoff of  1.0D-11 yielded   5564 shell pairs
 There are     50966 function pairs (     56135 Cartesian)
 Smallest overlap matrix eigenvalue = 4.54E-07

 Q-Chem warning in module stvman/mkSTV.C, line 318:

 Overlap eigenvalue is smaller than square root of threshold
 Use THRESH >= 12 to get rid of this warning

 Linear dependence detected in AO basis
 Tighter screening thresholds may be required for diffuse basis sets
 Use S2THRESH > 14 and THRESH = 14 in case of SCF convergence issues
 Number of orthogonalized atomic orbitals = 370
 Maximum deviation from orthogonality = 2.335E-10
 Guess from superposition of atomic densities
 Warning:  Energy on first SCF cycle will be non-variational
 SAD guess density has 202.000000 electrons

 -----------------------------------------------------------------------
  General SCF calculation program by
  Eric Jon Sundstrom, Paul Horn, Yuezhi Mao, Dmitri Zuev, Alec White,
  David Stuck, Shaama M.S., Shane Yost, Joonho Lee, David Small,
  Daniel Levine, Susi Lehtola, Hugh Burton, Evgeny Epifanovsky,
  Bang C. Huynh
 -----------------------------------------------------------------------
 Exchange:     0.2000 Hartree-Fock + 0.0800 Slater + 0.7200 B88
 Correlation:  0.1900 VWN1RPA + 0.8100 LYP
 Using SG-1 standard quadrature grid
 using 6 threads for integral computing
 -------------------------------------------------------
 OpenMP Integral computing Module                
 Release: version 2.0, May 2017, Q-Chem Inc. Pleasanton 
 -------------------------------------------------------
 A restricted SCF calculation will be
 performed using DIIS
 SCF converges when DIIS error is below 1.0e-08
 ---------------------------------------
  Cycle       Energy         DIIS error
 ---------------------------------------
    1  -13319.2131704013      3.02e-02  
    2  -13316.7407686623      2.04e-03  
    3  -13316.7160601784      2.31e-03  
    4  -13316.7717217990      7.41e-04  
    5  -13316.7814185208      2.19e-04  
    6  -13316.7820429736      7.71e-05  
    7  -13316.7821183252      2.12e-05  
    8  -13316.7821246739      9.61e-06  
    9  -13316.7821261363      2.17e-06  
   10  -13316.7821261851      4.62e-07  
   11  -13316.7821261878      2.23e-07  
   12  -13316.7821261887      7.33e-08  
   13  -13316.7821261895      3.94e-08  
   14  -13316.7821261888      7.51e-09  Convergence criterion met
 ---------------------------------------
 SCF time:   CPU 231.41s  wall 41.00s 
 SCF   energy in the final basis set =   -13316.7821261888
 Total energy in the final basis set =   -13316.7821261888

 --------------------------------------------------------------
             Orbital Energies (a.u.) and Symmetries
 --------------------------------------------------------------

 Alpha MOs, Restricted
 -- Occupied --                  
******* -482.86 -482.86 -176.33 -165.73 -165.73 -165.73 -101.59
  1 A'    2 A'    3 A'    4 A'    5 A'    1 A"    6 A'    7 A'                 
-101.59  -62.51  -62.51  -56.33  -56.33  -56.33  -56.33  -56.33
  8 A'    9 A'   10 A'   11 A'   12 A'    2 A"   13 A'    3 A"                 
-56.327 -35.822 -31.315 -31.309 -31.308 -24.731 -22.966 -22.964
 14 A'   15 A'   16 A'    4 A"   17 A'   18 A'   19 A'    5 A"                 
-22.964 -22.959 -22.959 -10.316 -10.292 -10.286 -10.285 -10.282
 20 A'   21 A'    6 A"   22 A'   23 A'   24 A'   25 A'   26 A'                 
-10.270  -9.501  -9.500  -8.722  -8.720  -7.266  -7.265  -7.256
 27 A'   28 A'   29 A'   30 A'   31 A'   32 A'   33 A'    7 A"                 
 -7.255  -7.255  -7.254  -6.555  -6.552  -6.541  -6.539  -6.538
 34 A'    8 A"   35 A'   36 A'   37 A'    9 A"   38 A'   10 A"                 
 -6.537  -6.371  -4.784  -4.768  -4.768  -2.665  -2.663  -2.662
 39 A'   40 A'   41 A'   11 A"   42 A'   43 A'   44 A'   12 A"                 
 -2.661  -2.659  -2.659  -2.650  -2.649  -2.647  -2.647  -2.050
 45 A'   13 A"   46 A'   47 A'   14 A"   48 A'   15 A"   49 A'                 
 -2.045  -2.044  -2.031  -2.031  -1.277  -0.959  -0.920  -0.875
 16 A"   50 A'   17 A"   51 A'   52 A'   53 A'   54 A'   55 A'                 
 -0.855  -0.825  -0.773  -0.758  -0.691  -0.651  -0.631  -0.577
 56 A'   57 A'   58 A'   59 A'   60 A'   61 A'   62 A'   63 A'                 
 -0.573  -0.520  -0.505  -0.486  -0.462  -0.454  -0.440  -0.427
 64 A'   18 A"   65 A'   66 A'   67 A'   19 A"   68 A'   69 A'                 
 -0.407  -0.398  -0.370  -0.359  -0.354  -0.348  -0.332  -0.330
 20 A"   70 A'   21 A"   71 A'   72 A'   22 A"   23 A"   73 A'                 
 -0.303  -0.297  -0.281  -0.273  -0.266
 24 A"   74 A'   75 A'   25 A"   26 A"                                         
 -- Virtual --                   
 -0.092  -0.072  -0.061  -0.054  -0.019  -0.008   0.003   0.012
 76 A'   27 A"   28 A"   77 A'   78 A'   79 A'   80 A'   81 A'                 
  0.028   0.029   0.040   0.045   0.053   0.062   0.062   0.066
 82 A'   83 A'   29 A"   84 A'   85 A'   30 A"   86 A'   31 A"                 
  0.069   0.076   0.080   0.081   0.087   0.094   0.098   0.102
 32 A"   87 A'   88 A'   89 A'   90 A'   33 A"   91 A'   34 A"                 
  0.111   0.115   0.120   0.126   0.140   0.142   0.147   0.150
 92 A'   35 A"   93 A'   94 A'   95 A'   36 A"   96 A'   97 A'                 
  0.152   0.167   0.168   0.172   0.180   0.193   0.204   0.207
 37 A"   38 A"   98 A'   99 A'  100 A'  101 A'  102 A'  103 A'                 
  0.209   0.214   0.220   0.226   0.237   0.240   0.253   0.255
104 A'  105 A'   39 A"  106 A'  107 A'  108 A'   40 A"  109 A'                 
  0.264   0.267   0.273   0.290   0.298   0.318   0.333   0.349
110 A'  111 A'  112 A'  113 A'  114 A'   41 A"  115 A'  116 A'                 
  0.363   0.376   0.390   0.392   0.407   0.409   0.420   0.423
117 A'  118 A'   42 A"  119 A'  120 A'   43 A"  121 A'  122 A'                 
  0.425   0.431   0.434   0.445   0.457   0.458   0.476   0.478
 44 A"  123 A'   45 A"  124 A'   46 A"  125 A'  126 A'   47 A"                 
  0.491   0.497   0.499   0.506   0.513   0.522   0.533   0.542
127 A'   48 A"  128 A'   49 A"  129 A'  130 A'  131 A'   50 A"                 
  0.550   0.556   0.562   0.570   0.580   0.584   0.592   0.595
 51 A"  132 A'   52 A"  133 A'   53 A"  134 A'  135 A'   54 A"                 
  0.631   0.657   0.660   0.666   0.689   0.708   0.731   0.733
 55 A"  136 A'   56 A"  137 A'  138 A'  139 A'   57 A"  140 A'                 
  0.739   0.756   0.785   0.797   0.817   0.819   0.821   0.829
141 A'  142 A'  143 A'  144 A'  145 A'  146 A'   58 A"  147 A'                 
  0.830   0.848   0.849   0.856   0.876   0.907   0.916   0.923
 59 A"   60 A"  148 A'  149 A'  150 A'  151 A'  152 A'  153 A'                 
  0.935   0.942   0.964   0.966   0.996   1.026   1.042   1.068
 61 A"  154 A'   62 A"  155 A'  156 A'  157 A'  158 A'  159 A'                 
  1.096   1.105   1.167   1.202   1.204   1.208   1.223   1.230
160 A'   63 A"  161 A'   64 A"  162 A'   65 A"  163 A'  164 A'                 
  1.257   1.269   1.320   1.348   1.388   1.416   1.417   1.440
 66 A"   67 A"  165 A'   68 A"  166 A'   69 A"  167 A'  168 A'                 
  1.461   1.467   1.482   1.525   1.543   1.610   1.631   1.717
169 A'  170 A'  171 A'  172 A'  173 A'  174 A'  175 A'   70 A"                 
  1.733   1.745   1.757   1.810   1.815   1.836   1.842   1.899
 71 A"  176 A'  177 A'  178 A'  179 A'   72 A"   73 A"   74 A"                 
  1.984   2.010   2.034   2.038   2.063   2.106   2.133   2.181
 75 A"  180 A'  181 A'   76 A"  182 A'  183 A'  184 A'  185 A'                 
  2.203   2.235   2.245   2.248   2.261   2.268   2.273   2.317
186 A'  187 A'   77 A"   78 A"   79 A"  188 A'  189 A'  190 A'                 
  2.360   2.387   2.429   2.488   2.547   2.564   2.570   2.695
191 A'  192 A'  193 A'  194 A'  195 A'   80 A"  196 A'   81 A"                 
  2.720   2.815   2.825   2.832   2.982   3.034   3.041   3.062
 82 A"   83 A"   84 A"  197 A'  198 A'   85 A"  199 A'  200 A'                 
  3.097   3.159   3.196   3.380   3.440   3.641   3.749   3.751
201 A'  202 A'  203 A'  204 A'  205 A'  206 A'  207 A'   86 A"                 
  3.834   3.895   3.951   3.959   3.983   3.991   4.002   4.023
208 A'  209 A'   87 A"   88 A"   89 A"   90 A"  210 A'   91 A"                 
  4.043   4.056   4.067   4.082   4.098   4.160   4.203   4.269
 92 A"  211 A'  212 A'  213 A'   93 A"  214 A'  215 A'  216 A'                 
  4.288   4.364   4.439   4.491   4.800   4.830   6.008   6.107
217 A'  218 A'  219 A'  220 A'  221 A'  222 A'   94 A"  223 A'                 
  6.159   6.300   6.429   6.681   6.723   6.809   7.534   7.566
224 A'   95 A"  225 A'  226 A'  227 A'  228 A'   96 A"   97 A"                 
  7.646   7.657   7.714   7.783   9.754   9.783  23.225  23.764
229 A'  230 A'  231 A'  232 A'  233 A'  234 A'  235 A'  236 A'                 
 23.775  23.913  23.934  24.014  25.803  25.828  26.114  26.211
237 A'  238 A'  239 A'  240 A'   98 A"   99 A"  241 A'  242 A'                 
 26.587  26.661  27.903  28.346  28.419  28.424  28.521  28.547
243 A'  244 A'  245 A'  100 A"  246 A'  247 A'  101 A"  248 A'                 
 28.551  28.616  28.730  47.959  48.052  66.766 127.885 127.944
102 A"  249 A'  250 A'  251 A'  252 A'  253 A'  103 A"  254 A'                 
127.972 151.689 215.744 215.778 289.729 289.763 289.843 289.858
255 A'  256 A'  257 A'  258 A'  104 A"  105 A"  259 A'  260 A'                 
289.935 290.0061020.7671020.8821901.854
261 A'  262 A'  263 A'  264 A'  265 A'                                         

 Beta MOs, Restricted
 -- Occupied --                  
******* -482.86 -482.86 -176.33 -165.73 -165.73 -165.73 -101.59
  1 A'    2 A'    3 A'    4 A'    5 A'    1 A"    6 A'    7 A'                 
-101.59  -62.51  -62.51  -56.33  -56.33  -56.33  -56.33  -56.33
  8 A'    9 A'   10 A'   11 A'   12 A'    2 A"   13 A'    3 A"                 
-56.327 -35.822 -31.315 -31.309 -31.308 -24.731 -22.966 -22.964
 14 A'   15 A'   16 A'    4 A"   17 A'   18 A'   19 A'    5 A"                 
-22.964 -22.959 -22.959 -10.316 -10.292 -10.286 -10.285 -10.282
 20 A'   21 A'    6 A"   22 A'   23 A'   24 A'   25 A'   26 A'                 
-10.270  -9.501  -9.500  -8.722  -8.720  -7.266  -7.265  -7.256
 27 A'   28 A'   29 A'   30 A'   31 A'   32 A'   33 A'    7 A"                 
 -7.255  -7.255  -7.254  -6.555  -6.552  -6.541  -6.539  -6.538
 34 A'    8 A"   35 A'   36 A'   37 A'    9 A"   38 A'   10 A"                 
 -6.537  -6.371  -4.784  -4.768  -4.768  -2.665  -2.663  -2.662
 39 A'   40 A'   41 A'   11 A"   42 A'   43 A'   44 A'   12 A"                 
 -2.661  -2.659  -2.659  -2.650  -2.649  -2.647  -2.647  -2.050
 45 A'   13 A"   46 A'   47 A'   14 A"   48 A'   15 A"   49 A'                 
 -2.045  -2.044  -2.031  -2.031  -1.277  -0.959  -0.920  -0.875
 16 A"   50 A'   17 A"   51 A'   52 A'   53 A'   54 A'   55 A'                 
 -0.855  -0.825  -0.773  -0.758  -0.691  -0.651  -0.631  -0.577
 56 A'   57 A'   58 A'   59 A'   60 A'   61 A'   62 A'   63 A'                 
 -0.573  -0.520  -0.505  -0.486  -0.462  -0.454  -0.440  -0.427
 64 A'   18 A"   65 A'   66 A'   67 A'   19 A"   68 A'   69 A'                 
 -0.407  -0.398  -0.370  -0.359  -0.354  -0.348  -0.332  -0.330
 20 A"   70 A'   21 A"   71 A'   72 A'   22 A"   23 A"   73 A'                 
 -0.303  -0.297  -0.281  -0.273  -0.266
 24 A"   74 A'   75 A'   25 A"   26 A"                                         
 -- Virtual --                   
 -0.092  -0.072  -0.061  -0.054  -0.019  -0.008   0.003   0.012
 76 A'   27 A"   28 A"   77 A'   78 A'   79 A'   80 A'   81 A'                 
  0.028   0.029   0.040   0.045   0.053   0.062   0.062   0.066
 82 A'   83 A'   29 A"   84 A'   85 A'   30 A"   86 A'   31 A"                 
  0.069   0.076   0.080   0.081   0.087   0.094   0.098   0.102
 32 A"   87 A'   88 A'   89 A'   90 A'   33 A"   91 A'   34 A"                 
  0.111   0.115   0.120   0.126   0.140   0.142   0.147   0.150
 92 A'   35 A"   93 A'   94 A'   95 A'   36 A"   96 A'   97 A'                 
  0.152   0.167   0.168   0.172   0.180   0.193   0.204   0.207
 37 A"   38 A"   98 A'   99 A'  100 A'  101 A'  102 A'  103 A'                 
  0.209   0.214   0.220   0.226   0.237   0.240   0.253   0.255
104 A'  105 A'   39 A"  106 A'  107 A'  108 A'   40 A"  109 A'                 
  0.264   0.267   0.273   0.290   0.298   0.318   0.333   0.349
110 A'  111 A'  112 A'  113 A'  114 A'   41 A"  115 A'  116 A'                 
  0.363   0.376   0.390   0.392   0.407   0.409   0.420   0.423
117 A'  118 A'   42 A"  119 A'  120 A'   43 A"  121 A'  122 A'                 
  0.425   0.431   0.434   0.445   0.457   0.458   0.476   0.478
 44 A"  123 A'   45 A"  124 A'   46 A"  125 A'  126 A'   47 A"                 
  0.491   0.497   0.499   0.506   0.513   0.522   0.533   0.542
127 A'   48 A"  128 A'   49 A"  129 A'  130 A'  131 A'   50 A"                 
  0.550   0.556   0.562   0.570   0.580   0.584   0.592   0.595
 51 A"  132 A'   52 A"  133 A'   53 A"  134 A'  135 A'   54 A"                 
  0.631   0.657   0.660   0.666   0.689   0.708   0.731   0.733
 55 A"  136 A'   56 A"  137 A'  138 A'  139 A'   57 A"  140 A'                 
  0.739   0.756   0.785   0.797   0.817   0.819   0.821   0.829
141 A'  142 A'  143 A'  144 A'  145 A'  146 A'   58 A"  147 A'                 
  0.830   0.848   0.849   0.856   0.876   0.907   0.916   0.923
 59 A"   60 A"  148 A'  149 A'  150 A'  151 A'  152 A'  153 A'                 
  0.935   0.942   0.964   0.966   0.996   1.026   1.042   1.068
 61 A"  154 A'   62 A"  155 A'  156 A'  157 A'  158 A'  159 A'                 
  1.096   1.105   1.167   1.202   1.204   1.208   1.223   1.230
160 A'   63 A"  161 A'   64 A"  162 A'   65 A"  163 A'  164 A'                 
  1.257   1.269   1.320   1.348   1.388   1.416   1.417   1.440
 66 A"   67 A"  165 A'   68 A"  166 A'   69 A"  167 A'  168 A'                 
  1.461   1.467   1.482   1.525   1.543   1.610   1.631   1.717
169 A'  170 A'  171 A'  172 A'  173 A'  174 A'  175 A'   70 A"                 
  1.733   1.745   1.757   1.810   1.815   1.836   1.842   1.899
 71 A"  176 A'  177 A'  178 A'  179 A'   72 A"   73 A"   74 A"                 
  1.984   2.010   2.034   2.038   2.063   2.106   2.133   2.181
 75 A"  180 A'  181 A'   76 A"  182 A'  183 A'  184 A'  185 A'                 
  2.203   2.235   2.245   2.248   2.261   2.268   2.273   2.317
186 A'  187 A'   77 A"   78 A"   79 A"  188 A'  189 A'  190 A'                 
  2.360   2.387   2.429   2.488   2.547   2.564   2.570   2.695
191 A'  192 A'  193 A'  194 A'  195 A'   80 A"  196 A'   81 A"                 
  2.720   2.815   2.825   2.832   2.982   3.034   3.041   3.062
 82 A"   83 A"   84 A"  197 A'  198 A'   85 A"  199 A'  200 A'                 
  3.097   3.159   3.196   3.380   3.440   3.641   3.749   3.751
201 A'  202 A'  203 A'  204 A'  205 A'  206 A'  207 A'   86 A"                 
  3.834   3.895   3.951   3.959   3.983   3.991   4.002   4.023
208 A'  209 A'   87 A"   88 A"   89 A"   90 A"  210 A'   91 A"                 
  4.043   4.056   4.067   4.082   4.098   4.160   4.203   4.269
 92 A"  211 A'  212 A'  213 A'   93 A"  214 A'  215 A'  216 A'                 
  4.288   4.364   4.439   4.491   4.800   4.830   6.008   6.107
217 A'  218 A'  219 A'  220 A'  221 A'  222 A'   94 A"  223 A'                 
  6.159   6.300   6.429   6.681   6.723   6.809   7.534   7.566
224 A'   95 A"  225 A'  226 A'  227 A'  228 A'   96 A"   97 A"                 
  7.646   7.657   7.714   7.783   9.754   9.783  23.225  23.764
229 A'  230 A'  231 A'  232 A'  233 A'  234 A'  235 A'  236 A'                 
 23.775  23.913  23.934  24.014  25.803  25.828  26.114  26.211
237 A'  238 A'  239 A'  240 A'   98 A"   99 A"  241 A'  242 A'                 
 26.587  26.661  27.903  28.346  28.419  28.424  28.521  28.547
243 A'  244 A'  245 A'  100 A"  246 A'  247 A'  101 A"  248 A'                 
 28.551  28.616  28.730  47.959  48.052  66.766 127.885 127.944
102 A"  249 A'  250 A'  251 A'  252 A'  253 A'  103 A"  254 A'                 
127.972 151.689 215.744 215.778 289.729 289.763 289.843 289.858
255 A'  256 A'  257 A'  258 A'  104 A"  105 A"  259 A'  260 A'                 
289.935 290.0061020.7671020.8821901.854
261 A'  262 A'  263 A'  264 A'  265 A'                                         
 --------------------------------------------------------------

          Ground-State Mulliken Net Atomic Charges

     Atom                 Charge (a.u.)
  ----------------------------------------
      1 C                    -1.261641
      2 C                     0.431493
      3 C                    -0.051499
      4 C                    -0.248188
      5 C                     0.459487
      6 C                    -0.054078
      7 F                    -0.085407
      8 Cl                    0.472584
      9 Br                   -0.166881
     10 Br                   -0.173081
     11 Cl                    0.571889
     12 I                     0.105322
  ----------------------------------------
  Sum of atomic charges =     0.000000

 -----------------------------------------------------------------
                    Cartesian Multipole Moments
 -----------------------------------------------------------------
    Charge (ESU x 10^10)
                -0.0000
    Dipole Moment (Debye)
         X      -0.0326      Y       0.5385      Z       0.0000
       Tot       0.5395
    Quadrupole Moments (Debye-Ang)
        XX    -122.5289     XY       1.4522     YY    -130.1397
        XZ       0.0000     YZ       0.0000     ZZ    -129.4994
    Octopole Moments (Debye-Ang^2)
       XXX       9.9756    XXY      14.6490    XYY     -13.7719
       YYY      40.5906    XXZ       0.0000    XYZ       0.0000
       YYZ       0.0000    XZZ      -0.3346    YZZ       7.3803
       ZZZ       0.0000
    Hexadecapole Moments (Debye-Ang^3)
      XXXX   -3967.4225   XXXY     -58.9583   XXYY   -1112.6323
      XYYY     -57.1429   YYYY   -2402.6689   XXXZ       0.0000
      XXYZ      -0.0000   XYYZ       0.0000   YYYZ      -0.0000
      XXZZ    -761.2567   XYZZ     -27.1434   YYZZ    -447.9644
      XZZZ       0.0000   YZZZ       0.0000   ZZZZ    -156.6056
 -----------------------------------------------------------------
 Calculating MO derivatives via CPSCF
    1     0    39    0.0171332  
    2     0    39    0.0078228  
    3     0    39    0.0016046  
    4     0    39    0.0001842  
    5    22    17    0.0000235  
    6    38     1    0.0000015  
    7    39     0    0.0000001  Converged
 Time for AOints: 254.8 s (CPU) 42.8 s (wall)
 ------------------------------------------------------------------------------
                     AOints        : Timing summary (seconds)
 ------------------------------------------------------------------------------
     job step          cpu (% of tot)      sys (% of tot)     wall (% of tot)
 ------------------------------------------------------------------------------
  AOints            0.2548E+03 ( 7.9)   0.1200E-04 ( 4.9)   0.4278E+02 ( 7.8)
 ------------------------------------------------------------------------------
   Grand Totals     0.3206E+04          0.2430E-03          0.5503E+03
 ------------------------------------------------------------------------------
 Polarizability Matrix (a.u.)
            1           2           3
    1-227.9137386  -6.4383750   0.0000000
    2  -6.4383750-187.6215141  -0.0000000
    3   0.0000000  -0.0000000 -91.2178316
 Calculating analytic Hessian of the SCF energy

 Direct stationary perturbation theory relativistic correction:

 rels  =     132.194847698526
 relv  =    -445.057223964851
 rel2e =      65.034997543450
 E_rel =    -247.827378722874

 Hessian of the SCF Energy
            1           2           3           4           5           6
    1   0.6597283   0.0020727  -0.0000000  -0.3016549  -0.0725357  -0.0000000
    2   0.0020727   0.6691917  -0.0000000   0.0081728  -0.0988921  -0.0000000
    3  -0.0000000  -0.0000000   0.1363376   0.0000000   0.0000000  -0.0587193
    4  -0.3016549   0.0081728   0.0000000   0.6112727  -0.0362903  -0.0000000
    5  -0.0725357  -0.0988921   0.0000000  -0.0362903   0.5313291  -0.0000000
    6  -0.0000000  -0.0000000  -0.0587193  -0.0000000  -0.0000000   0.1019579
    7  -0.0373466   0.0170095   0.0000000  -0.1680639   0.1246443   0.0000000
    8   0.0748084   0.0454461   0.0000000   0.0693360  -0.2262082   0.0000000
    9   0.0000000   0.0000000   0.0000887  -0.0000000  -0.0000000  -0.0501014
   10  -0.0480315  -0.0332086   0.0000000   0.0586026  -0.0120188   0.0000000
   11  -0.0334893  -0.0251950  -0.0000000   0.0391922  -0.0523679  -0.0000000
   12  -0.0000000   0.0000000   0.0042809   0.0000000   0.0000000   0.0024059
   13   0.0657540   0.0408151   0.0000000  -0.0591059   0.0229941  -0.0000000
   14  -0.0134020  -0.0549060   0.0000000   0.0243179  -0.0097826  -0.0000000
   15   0.0000000   0.0000000  -0.0015337  -0.0000000   0.0000000   0.0038641
   16  -0.1423099  -0.1201734   0.0000000  -0.0146830  -0.0257144  -0.0000000
   17  -0.0545674  -0.2725013   0.0000000  -0.0824994   0.0166737   0.0000000
   18   0.0000000   0.0000000  -0.0562440   0.0000000   0.0000000   0.0068474
   19  -0.1550144   0.1188468   0.0000000  -0.0394407   0.0484776  -0.0000000
   20   0.1221317  -0.2341115   0.0000000   0.0121273  -0.0131979  -0.0000000
   21   0.0000000   0.0000000  -0.0395735   0.0000000   0.0000000   0.0068978
   22  -0.0133982  -0.0350388  -0.0000000  -0.0553379  -0.0439351   0.0000000
   23  -0.0121237  -0.0297488   0.0000000  -0.0446257  -0.1479924   0.0000000
   24   0.0000000   0.0000000   0.0052472  -0.0000000  -0.0000000  -0.0201995
   25   0.0038311   0.0036886  -0.0000000  -0.0362823  -0.0018900  -0.0000000
   26   0.0000225  -0.0025282  -0.0000000   0.0143162   0.0022407  -0.0000000
   27   0.0000000   0.0000000   0.0034521  -0.0000000   0.0000000   0.0028621
   28   0.0001152  -0.0004303  -0.0000000   0.0001041  -0.0016142   0.0000000
   29  -0.0002460   0.0004497  -0.0000000  -0.0038626   0.0000057  -0.0000000
   30  -0.0000000  -0.0000000  -0.0011282   0.0000000  -0.0000000   0.0031388
   31  -0.0017494   0.0013359  -0.0000000   0.0003227   0.0000164   0.0000000
   32   0.0047380   0.0017466   0.0000000  -0.0008570   0.0001847  -0.0000000
   33  -0.0000000  -0.0000000   0.0041849   0.0000000   0.0000000  -0.0012027
   34  -0.0299237  -0.0030904  -0.0000000   0.0042668  -0.0021341  -0.0000000
   35  -0.0174093   0.0010484  -0.0000000   0.0006726  -0.0019926  -0.0000000
   36  -0.0000000  -0.0000000   0.0036074  -0.0000000  -0.0000000   0.0022489
            7           8           9          10          11          12
    1  -0.0373466   0.0748084   0.0000000  -0.0480315  -0.0334893  -0.0000000
    2   0.0170095   0.0454461   0.0000000  -0.0332086  -0.0251950   0.0000000
    3   0.0000000   0.0000000   0.0000887   0.0000000  -0.0000000   0.0042809
    4  -0.1680639   0.0693360  -0.0000000   0.0586026   0.0391922   0.0000000
    5   0.1246443  -0.2262082  -0.0000000  -0.0120188  -0.0523679   0.0000000
    6   0.0000000   0.0000000  -0.0501014   0.0000000  -0.0000000   0.0024059
    7   0.4936856  -0.0159210  -0.0000000  -0.1232662  -0.0953581   0.0000000
    8  -0.0159210   0.5837651  -0.0000000  -0.0457466  -0.2570469  -0.0000000
    9  -0.0000000  -0.0000000   0.1014424  -0.0000000   0.0000000  -0.0504679
   10  -0.1232662  -0.0457466  -0.0000000   0.5385624   0.0463487  -0.0000000
   11  -0.0953581  -0.2570469   0.0000000   0.0463487   0.5185553   0.0000000
   12   0.0000000  -0.0000000  -0.0504679  -0.0000000   0.0000000   0.0988579
   13  -0.0150914  -0.0825615   0.0000000  -0.2795837   0.0096999   0.0000000
   14  -0.0267509   0.0176092  -0.0000000  -0.0478106  -0.0931679  -0.0000000
   15   0.0000000   0.0000000   0.0021688   0.0000000  -0.0000000  -0.0516084
   16  -0.0006130   0.0058059  -0.0000000  -0.0351428   0.0150793   0.0000000
   17   0.0068366  -0.0651497  -0.0000000   0.0684600   0.0380448   0.0000000
   18  -0.0000000   0.0000000   0.0032606   0.0000000  -0.0000000   0.0044237
   19  -0.0023324  -0.0068639  -0.0000000   0.0019050   0.0014679   0.0000000
   20  -0.0022954  -0.0005933  -0.0000000   0.0013765   0.0005694   0.0000000
   21  -0.0000000   0.0000000   0.0055768   0.0000000  -0.0000000  -0.0016576
   22   0.0045093   0.0074580   0.0000000  -0.0020013   0.0011780   0.0000000
   23  -0.0123485  -0.0376460  -0.0000000   0.0031616   0.0009382   0.0000000
   24  -0.0000000  -0.0000000   0.0021546  -0.0000000   0.0000000   0.0037283
   25  -0.1472114  -0.0138821   0.0000000  -0.0280946  -0.0070645   0.0000000
   26  -0.0148766  -0.0313637   0.0000000  -0.0217129  -0.0031467  -0.0000000
   27  -0.0000000  -0.0000000  -0.0193007   0.0000000   0.0000000   0.0023892
   28  -0.0005714   0.0039784   0.0000000  -0.0684525   0.0531302  -0.0000000
   29   0.0190777  -0.0309288   0.0000000   0.0537652  -0.1040844  -0.0000000
   30   0.0000000   0.0000000   0.0021776  -0.0000000  -0.0000000  -0.0180500
   31  -0.0028765   0.0029103   0.0000000  -0.0165719  -0.0326682  -0.0000000
   32   0.0000030   0.0022789  -0.0000000  -0.0129645  -0.0214318  -0.0000000
   33   0.0000000   0.0000000   0.0037454  -0.0000000  -0.0000000   0.0032186
   34  -0.0008223   0.0006784   0.0000000   0.0020748   0.0024840   0.0000000
   35  -0.0000203  -0.0001627   0.0000000   0.0003494  -0.0016673   0.0000000
   36   0.0000000  -0.0000000  -0.0007448  -0.0000000   0.0000000   0.0024795
           13          14          15          16          17          18
    1   0.0657540  -0.0134020   0.0000000  -0.1423099  -0.0545674   0.0000000
    2   0.0408151  -0.0549060   0.0000000  -0.1201734  -0.2725013   0.0000000
    3   0.0000000   0.0000000  -0.0015337   0.0000000   0.0000000  -0.0562440
    4  -0.0591059   0.0243179  -0.0000000  -0.0146830  -0.0824994   0.0000000
    5   0.0229941  -0.0097826   0.0000000  -0.0257144   0.0166737   0.0000000
    6  -0.0000000  -0.0000000   0.0038641  -0.0000000   0.0000000   0.0068474
    7  -0.0150914  -0.0267509   0.0000000  -0.0006130   0.0068366  -0.0000000
    8  -0.0825615   0.0176092   0.0000000   0.0058059  -0.0651497   0.0000000
    9   0.0000000  -0.0000000   0.0021688  -0.0000000  -0.0000000   0.0032606
   10  -0.2795837  -0.0478106   0.0000000  -0.0351428   0.0684600   0.0000000
   11   0.0096999  -0.0931679  -0.0000000   0.0150793   0.0380448  -0.0000000
   12   0.0000000  -0.0000000  -0.0516084   0.0000000   0.0000000   0.0044237
   13   0.5606484  -0.0355785  -0.0000000  -0.1678382   0.0718795   0.0000000
   14  -0.0355785   0.5131448   0.0000000   0.1206805  -0.2194323   0.0000000
   15  -0.0000000   0.0000000   0.1069719   0.0000000  -0.0000000  -0.0496144
   16  -0.1678382   0.1206805   0.0000000   0.4286341  -0.0103521  -0.0000000
   17   0.0718795  -0.2194323  -0.0000000  -0.0103521   0.6125721  -0.0000000
   18   0.0000000   0.0000000  -0.0496144  -0.0000000  -0.0000000   0.0962576
   19  -0.0039020  -0.0017316  -0.0000000   0.0064674  -0.0014068  -0.0000000
   20  -0.0057214   0.0002568  -0.0000000   0.0323936  -0.0525526  -0.0000000
   21  -0.0000000   0.0000000   0.0058161  -0.0000000  -0.0000000   0.0051869
   22   0.0007285  -0.0003233  -0.0000000  -0.0029252   0.0032182   0.0000000
   23   0.0006448  -0.0005771   0.0000000  -0.0000177   0.0038353  -0.0000000
   24   0.0000000   0.0000000  -0.0011001  -0.0000000  -0.0000000   0.0033423
   25   0.0029725  -0.0016423  -0.0000000  -0.0009645  -0.0006115   0.0000000
   26   0.0008907  -0.0027025  -0.0000000  -0.0000636   0.0001134   0.0000000
   27   0.0000000   0.0000000   0.0030723  -0.0000000  -0.0000000  -0.0009862
   28  -0.0214549   0.0260414  -0.0000000  -0.0019570  -0.0031839   0.0000000
   29   0.0105570  -0.0111489   0.0000000  -0.0006727   0.0017746  -0.0000000
   30   0.0000000  -0.0000000   0.0025554   0.0000000   0.0000000   0.0032166
   31  -0.0569963  -0.0442677  -0.0000000   0.0046851   0.0057731   0.0000000
   32  -0.0451882  -0.1409010   0.0000000  -0.0138184  -0.0428258  -0.0000000
   33  -0.0000000  -0.0000000  -0.0219951   0.0000000   0.0000000   0.0024669
   34  -0.0261310   0.0004669  -0.0000000  -0.0733530  -0.0035463  -0.0000000
   35   0.0115689   0.0016074   0.0000000  -0.0031471  -0.0205518   0.0000000
   36   0.0000000  -0.0000000   0.0014031  -0.0000000   0.0000000  -0.0181574
           19          20          21          22          23          24
    1  -0.1550144   0.1221317   0.0000000  -0.0133982  -0.0121237   0.0000000
    2   0.1188468  -0.2341115   0.0000000  -0.0350388  -0.0297488   0.0000000
    3   0.0000000   0.0000000  -0.0395735  -0.0000000   0.0000000   0.0052472
    4  -0.0394407   0.0121273   0.0000000  -0.0553379  -0.0446257  -0.0000000
    5   0.0484776  -0.0131979   0.0000000  -0.0439351  -0.1479924  -0.0000000
    6  -0.0000000  -0.0000000   0.0068978   0.0000000   0.0000000  -0.0201995
    7  -0.0023324  -0.0022954  -0.0000000   0.0045093  -0.0123485  -0.0000000
    8  -0.0068639  -0.0005933   0.0000000   0.0074580  -0.0376460  -0.0000000
    9  -0.0000000  -0.0000000   0.0055768   0.0000000  -0.0000000   0.0021546
   10   0.0019050   0.0013765   0.0000000  -0.0020013   0.0031616  -0.0000000
   11   0.0014679   0.0005694  -0.0000000   0.0011780   0.0009382   0.0000000
   12   0.0000000   0.0000000  -0.0016576   0.0000000   0.0000000   0.0037283
   13  -0.0039020  -0.0057214  -0.0000000   0.0007285   0.0006448   0.0000000
   14  -0.0017316   0.0002568   0.0000000  -0.0003233  -0.0005771   0.0000000
   15  -0.0000000  -0.0000000   0.0058161  -0.0000000   0.0000000  -0.0011001
   16   0.0064674   0.0323936  -0.0000000  -0.0029252  -0.0000177  -0.0000000
   17  -0.0014068  -0.0525526  -0.0000000   0.0032182   0.0038353  -0.0000000
   18  -0.0000000  -0.0000000   0.0051869   0.0000000  -0.0000000   0.0033423
   19   0.1964509  -0.1569088  -0.0000000  -0.0019192   0.0014280   0.0000000
   20  -0.1569088   0.2996405  -0.0000000  -0.0044038   0.0056819   0.0000000
   21  -0.0000000  -0.0000000   0.0211090  -0.0000000   0.0000000  -0.0024433
   22  -0.0019192  -0.0044038  -0.0000000   0.0732591   0.0635798   0.0000000
   23   0.0014280   0.0056819   0.0000000   0.0635798   0.2121817  -0.0000000
   24   0.0000000   0.0000000  -0.0024433   0.0000000  -0.0000000   0.0095069
   25  -0.0017462   0.0003254   0.0000000  -0.0022208   0.0016283   0.0000000
   26   0.0012011   0.0001510   0.0000000   0.0091549  -0.0033345   0.0000000
   27  -0.0000000  -0.0000000   0.0000878   0.0000000   0.0000000  -0.0005601
   28  -0.0007837   0.0013249   0.0000000   0.0002453  -0.0001563   0.0000000
   29   0.0013229  -0.0016788   0.0000000   0.0005646  -0.0012274   0.0000000
   30   0.0000000   0.0000000   0.0000264  -0.0000000  -0.0000000   0.0002627
   31   0.0006581   0.0004791  -0.0000000  -0.0001906  -0.0007988   0.0000000
   32  -0.0002192  -0.0022110   0.0000000  -0.0006599  -0.0016679  -0.0000000
   33  -0.0000000  -0.0000000   0.0002027  -0.0000000  -0.0000000  -0.0000293
   34  -0.0003427  -0.0008291  -0.0000000  -0.0007488  -0.0003718   0.0000000
   35  -0.0056140  -0.0019545   0.0000000  -0.0007926  -0.0004429   0.0000000
   36   0.0000000   0.0000000  -0.0012291   0.0000000  -0.0000000   0.0000902
           25          26          27          28          29          30
    1   0.0038311   0.0000225   0.0000000   0.0001152  -0.0002460  -0.0000000
    2   0.0036886  -0.0025282   0.0000000  -0.0004303   0.0004497  -0.0000000
    3  -0.0000000  -0.0000000   0.0034521  -0.0000000  -0.0000000  -0.0011282
    4  -0.0362823   0.0143162  -0.0000000   0.0001041  -0.0038626   0.0000000
    5  -0.0018900   0.0022407   0.0000000  -0.0016142   0.0000057  -0.0000000
    6  -0.0000000  -0.0000000   0.0028621   0.0000000  -0.0000000   0.0031388
    7  -0.1472114  -0.0148766  -0.0000000  -0.0005714   0.0190777   0.0000000
    8  -0.0138821  -0.0313637  -0.0000000   0.0039784  -0.0309288   0.0000000
    9   0.0000000   0.0000000  -0.0193007   0.0000000   0.0000000   0.0021776
   10  -0.0280946  -0.0217129   0.0000000  -0.0684525   0.0537652  -0.0000000
   11  -0.0070645  -0.0031467   0.0000000   0.0531302  -0.1040844  -0.0000000
   12   0.0000000  -0.0000000   0.0023892  -0.0000000  -0.0000000  -0.0180500
   13   0.0029725   0.0008907   0.0000000  -0.0214549   0.0105570   0.0000000
   14  -0.0016423  -0.0027025   0.0000000   0.0260414  -0.0111489  -0.0000000
   15  -0.0000000  -0.0000000   0.0030723  -0.0000000   0.0000000   0.0025554
   16  -0.0009645  -0.0000636  -0.0000000  -0.0019570  -0.0006727   0.0000000
   17  -0.0006115   0.0001134  -0.0000000  -0.0031839   0.0017746   0.0000000
   18   0.0000000   0.0000000  -0.0009862   0.0000000  -0.0000000   0.0032166
   19  -0.0017462   0.0012011  -0.0000000  -0.0007837   0.0013229   0.0000000
   20   0.0003254   0.0001510  -0.0000000   0.0013249  -0.0016788   0.0000000
   21   0.0000000   0.0000000   0.0000878   0.0000000   0.0000000   0.0000264
   22  -0.0022208   0.0091549   0.0000000   0.0002453   0.0005646  -0.0000000
   23   0.0016283  -0.0033345   0.0000000  -0.0001563  -0.0012274  -0.0000000
   24   0.0000000   0.0000000  -0.0005601   0.0000000   0.0000000   0.0002627
   25   0.2111587   0.0205787  -0.0000000  -0.0000966  -0.0006794   0.0000000
   26   0.0205787   0.0494631   0.0000000  -0.0082803  -0.0086108  -0.0000000
   27  -0.0000000   0.0000000   0.0090120   0.0000000  -0.0000000  -0.0002124
   28  -0.0000966  -0.0082803   0.0000000   0.1039837  -0.0751268  -0.0000000
   29  -0.0006794  -0.0086108  -0.0000000  -0.0751268   0.1529966   0.0000000
   30   0.0000000  -0.0000000  -0.0002124  -0.0000000   0.0000000   0.0082555
   31  -0.0007416  -0.0011387   0.0000000  -0.0105703  -0.0046265  -0.0000000
   32  -0.0004145  -0.0002911  -0.0000000   0.0035638   0.0025246   0.0000000
   33  -0.0000000  -0.0000000   0.0001597  -0.0000000   0.0000000  -0.0004060
   34  -0.0006042  -0.0000919   0.0000000  -0.0005617  -0.0000736  -0.0000000
   35  -0.0000365   0.0000093   0.0000000   0.0007530  -0.0000721  -0.0000000
   36  -0.0000000  -0.0000000   0.0000242   0.0000000  -0.0000000   0.0001635
           31          32          33          34          35          36
    1  -0.0017494   0.0047380  -0.0000000  -0.0299237  -0.0174093  -0.0000000
    2   0.0013359   0.0017466  -0.0000000  -0.0030904   0.0010484  -0.0000000
    3  -0.0000000   0.0000000   0.0041849  -0.0000000  -0.0000000   0.0036074
    4   0.0003227  -0.0008570   0.0000000   0.0042668   0.0006726  -0.0000000
    5   0.0000164   0.0001847   0.0000000  -0.0021341  -0.0019926  -0.0000000
    6   0.0000000  -0.0000000  -0.0012027  -0.0000000  -0.0000000   0.0022489
    7  -0.0028765   0.0000030   0.0000000  -0.0008223  -0.0000203   0.0000000
    8   0.0029103   0.0022789   0.0000000   0.0006784  -0.0001627  -0.0000000
    9   0.0000000  -0.0000000   0.0037454   0.0000000   0.0000000  -0.0007448
   10  -0.0165719  -0.0129645  -0.0000000   0.0020748   0.0003494  -0.0000000
   11  -0.0326682  -0.0214318  -0.0000000   0.0024840  -0.0016673   0.0000000
   12  -0.0000000  -0.0000000   0.0032186   0.0000000   0.0000000   0.0024795
   13  -0.0569963  -0.0451882  -0.0000000  -0.0261310   0.0115689   0.0000000
   14  -0.0442677  -0.1409010  -0.0000000   0.0004669   0.0016074  -0.0000000
   15  -0.0000000   0.0000000  -0.0219951  -0.0000000   0.0000000   0.0014031
   16   0.0046851  -0.0138184   0.0000000  -0.0733530  -0.0031471  -0.0000000
   17   0.0057731  -0.0428258   0.0000000  -0.0035463  -0.0205518   0.0000000
   18   0.0000000  -0.0000000   0.0024669  -0.0000000   0.0000000  -0.0181574
   19   0.0006581  -0.0002192  -0.0000000  -0.0003427  -0.0056140   0.0000000
   20   0.0004791  -0.0022110  -0.0000000  -0.0008291  -0.0019545   0.0000000
   21  -0.0000000   0.0000000   0.0002027  -0.0000000   0.0000000  -0.0012291
   22  -0.0001906  -0.0006599  -0.0000000  -0.0007488  -0.0007926   0.0000000
   23  -0.0007988  -0.0016679  -0.0000000  -0.0003718  -0.0004429  -0.0000000
   24   0.0000000  -0.0000000  -0.0000293   0.0000000   0.0000000   0.0000902
   25  -0.0007416  -0.0004145  -0.0000000  -0.0006042  -0.0000365  -0.0000000
   26  -0.0011387  -0.0002911  -0.0000000  -0.0000919   0.0000093  -0.0000000
   27   0.0000000  -0.0000000   0.0001597   0.0000000   0.0000000   0.0000242
   28  -0.0105703   0.0035638  -0.0000000  -0.0005617   0.0007530   0.0000000
   29  -0.0046265   0.0025246   0.0000000  -0.0000736  -0.0000721  -0.0000000
   30  -0.0000000   0.0000000  -0.0004060  -0.0000000  -0.0000000   0.0001635
   31   0.0876478   0.0641153  -0.0000000  -0.0036172   0.0088696   0.0000000
   32   0.0641153   0.2067829   0.0000000   0.0017015  -0.0041888  -0.0000000
   33  -0.0000000   0.0000000   0.0098687  -0.0000000   0.0000000  -0.0002137
   34  -0.0036172   0.0017015  -0.0000000   0.1297630   0.0048064   0.0000000
   35   0.0088696  -0.0041888   0.0000000   0.0048064   0.0283675  -0.0000000
   36   0.0000000  -0.0000000  -0.0002137   0.0000000  -0.0000000   0.0103283
 **********************************************************************
 **                                                                  **
 **                       VIBRATIONAL ANALYSIS                       **
 **                       --------------------                       **
 **                                                                  **
 **        VIBRATIONAL FREQUENCIES (CM**-1) AND NORMAL MODES         **
 **     FORCE CONSTANTS (mDYN/ANGSTROM) AND REDUCED MASSES (AMU)     **
 **                  INFRARED INTENSITIES (KM/MOL)                   **
 **                                                                  **
 **********************************************************************


 Mode:                 1                      2                      3
 Frequency:        45.81                  54.35                  92.21
 Force Cnst:      0.0563                 0.0679                 0.1085
 Red. Mass:      45.5227                39.0058                21.6537
 IR Active:          YES                    YES                    YES
 IR Intens:        0.032                  0.003                  0.135
 Raman Active:       YES                    YES                    YES
               X      Y      Z        X      Y      Z        X      Y      Z
 C         -0.000 -0.000 -0.268   -0.000 -0.000 -0.001    0.000  0.000  0.384
 C         -0.000 -0.000 -0.230   -0.000 -0.000  0.081    0.000  0.000  0.099
 C          0.000  0.000 -0.009   -0.000  0.000  0.046   -0.000 -0.000  0.064
 C          0.000  0.000 -0.079    0.000  0.000  0.064   -0.000  0.000  0.094
 C          0.000  0.000 -0.071    0.000  0.000  0.263   -0.000  0.000  0.130
 C         -0.000  0.000 -0.080   -0.000 -0.000  0.085    0.000  0.000  0.245
 F         -0.000 -0.000 -0.473   -0.000 -0.000 -0.134    0.000  0.000  0.739
 Cl        -0.000 -0.000 -0.518   -0.000 -0.000  0.223    0.000  0.000 -0.437
 Br         0.000  0.000  0.492   -0.000 -0.000  0.027   -0.000 -0.000  0.047
 Br        -0.000 -0.000 -0.297    0.000 -0.000 -0.312   -0.000  0.000 -0.048
 Cl         0.000  0.000 -0.053    0.000 -0.000  0.850   -0.000  0.000  0.044
 I         -0.000  0.000  0.177   -0.000  0.000 -0.149    0.000 -0.000 -0.098
 TransDip   0.000 -0.000  0.006   -0.000  0.000 -0.002   -0.000 -0.000 -0.012

 Mode:                 4                      5                      6
 Frequency:       115.67                 141.44                 166.86
 Force Cnst:      0.3040                 0.8766                 0.9308
 Red. Mass:      38.5679                74.3744                56.7404
 IR Active:          YES                    YES                    YES
 IR Intens:        0.521                  0.070                  0.075
 Raman Active:       YES                    YES                    YES
               X      Y      Z        X      Y      Z        X      Y      Z
 C         -0.053 -0.305  0.000    0.053 -0.097  0.000   -0.107  0.003 -0.000
 C         -0.090 -0.222  0.000    0.013 -0.092  0.000   -0.160  0.132 -0.000
 C         -0.037 -0.170  0.000    0.062 -0.074  0.000   -0.171  0.110 -0.000
 C          0.045 -0.213  0.000    0.085 -0.125  0.000   -0.096  0.083 -0.000
 C          0.027 -0.299  0.000    0.077 -0.084  0.000   -0.027 -0.030 -0.000
 C         -0.014 -0.309  0.000    0.108 -0.092  0.000    0.033 -0.031 -0.000
 F         -0.101 -0.343  0.000    0.018 -0.128 -0.000   -0.279 -0.117  0.000
 Cl        -0.283 -0.166 -0.000   -0.201 -0.013 -0.000   -0.566  0.285  0.000
 Br        -0.078  0.078 -0.000   -0.019  0.583 -0.000   -0.197 -0.365  0.000
 Br         0.316 -0.063 -0.000   -0.399 -0.512 -0.000   -0.094  0.153  0.000
 Cl         0.091 -0.337 -0.000   -0.077 -0.029 -0.000    0.015 -0.045  0.000
 I         -0.069  0.324 -0.000    0.296  0.040 -0.000    0.425  0.058  0.000
 TransDip   0.002  0.023 -0.000   -0.007  0.005 -0.000    0.008 -0.004  0.000

 Mode:                 7                      8                      9
 Frequency:       169.19                 184.15                 211.89
 Force Cnst:      0.2363                 0.8938                 1.0320
 Red. Mass:      14.0109                44.7357                39.0130
 IR Active:          YES                    YES                    YES
 IR Intens:        0.000                  0.204                  0.019
 Raman Active:       YES                    YES                    YES
               X      Y      Z        X      Y      Z        X      Y      Z
 C         -0.000 -0.000  0.206    0.047 -0.055 -0.000   -0.048  0.007  0.000
 C         -0.000  0.000  0.351    0.069  0.064 -0.000   -0.054  0.057  0.000
 C          0.000  0.000  0.455    0.243  0.146 -0.000   -0.099  0.056  0.000
 C          0.000  0.000  0.460    0.153  0.156 -0.000   -0.055  0.101  0.000
 C          0.000  0.000  0.394    0.146  0.079 -0.000    0.005 -0.022  0.000
 C         -0.000  0.000  0.328    0.011 -0.029 -0.000   -0.029 -0.048  0.000
 F         -0.000 -0.000 -0.342    0.010 -0.081  0.000   -0.106 -0.028 -0.000
 Cl        -0.000  0.000 -0.068   -0.508  0.306  0.000    0.397 -0.116 -0.000
 Br         0.000 -0.000 -0.070    0.422 -0.111  0.000   -0.196  0.002 -0.000
 Br        -0.000  0.000 -0.056   -0.193 -0.098  0.000   -0.249  0.099 -0.000
 Cl         0.000  0.000 -0.149    0.442 -0.033  0.000    0.740 -0.343 -0.000
 I          0.000  0.000 -0.018   -0.189  0.033 -0.000    0.006  0.053  0.000
 TransDip  -0.000 -0.000 -0.001   -0.013 -0.006 -0.000    0.004  0.002  0.000

 Mode:                10                     11                     12
 Frequency:       251.76                 296.23                 316.09
 Force Cnst:      1.4968                 1.0819                 0.7294
 Red. Mass:      40.0813                20.9263                12.3912
 IR Active:          YES                    YES                    YES
 IR Intens:        0.202                  0.374                  0.022
 Raman Active:       YES                    YES                    YES
               X      Y      Z        X      Y      Z        X      Y      Z
 C          0.009 -0.289  0.000    0.139 -0.021  0.000   -0.000  0.000  0.079
 C          0.006 -0.206  0.000    0.102 -0.203  0.000   -0.000 -0.000 -0.425
 C          0.086 -0.093  0.000    0.036 -0.151 -0.000   -0.000 -0.000 -0.498
 C         -0.147  0.009 -0.000   -0.080 -0.071 -0.000    0.000  0.000 -0.096
 C         -0.138 -0.222 -0.000   -0.077 -0.003  0.000    0.000  0.000  0.427
 C         -0.068 -0.237 -0.000   -0.051  0.062  0.000    0.000  0.000  0.598
 F         -0.071 -0.358 -0.000    0.762  0.414 -0.000   -0.000 -0.000 -0.063
 Cl         0.035 -0.314 -0.000   -0.271 -0.161  0.000   -0.000 -0.000  0.074
 Br         0.307  0.086 -0.000   -0.080  0.019  0.000    0.000 -0.000  0.029
 Br        -0.231  0.393  0.000   -0.030  0.086  0.000   -0.000  0.000  0.006
 Cl        -0.311 -0.252  0.000    0.070 -0.096 -0.000    0.000  0.000 -0.075
 I          0.064  0.010  0.000    0.003 -0.020 -0.000   -0.000  0.000 -0.020
 TransDip   0.003  0.014  0.000   -0.017 -0.010  0.000    0.000 -0.000 -0.005

 Mode:                13                     14                     15
 Frequency:       332.96                 349.57                 398.24
 Force Cnst:      1.8289                 0.9008                 1.7931
 Red. Mass:      27.9998                12.5116                19.1897
 IR Active:          YES                    YES                    YES
 IR Intens:        0.025                  0.307                  0.260
 Raman Active:       YES                    YES                    YES
               X      Y      Z        X      Y      Z        X      Y      Z
 C          0.230 -0.023  0.000    0.000 -0.000 -0.451   -0.344  0.325  0.000
 C          0.213  0.241  0.000    0.000  0.000 -0.463   -0.267  0.066  0.000
 C         -0.006  0.052 -0.000    0.000  0.000  0.121   -0.177  0.041  0.000
 C         -0.071 -0.032 -0.000    0.000 -0.000  0.589   -0.190 -0.003 -0.000
 C         -0.082 -0.267 -0.000   -0.000 -0.000  0.299   -0.246  0.044 -0.000
 C          0.121 -0.082  0.000    0.000 -0.000 -0.279   -0.224  0.193 -0.000
 F          0.255 -0.024 -0.000    0.000  0.000  0.218   -0.244  0.535 -0.000
 Cl         0.167  0.579 -0.000    0.000  0.000  0.052   -0.009 -0.084 -0.000
 Br        -0.034  0.015  0.000   -0.000  0.000 -0.006    0.154  0.009 -0.000
 Br        -0.006 -0.007  0.000   -0.000  0.000 -0.032    0.066 -0.071  0.000
 Cl        -0.230 -0.499  0.000   -0.000 -0.000 -0.042   -0.025 -0.305  0.000
 I         -0.034 -0.013 -0.000   -0.000 -0.000  0.006    0.046  0.002  0.000
 TransDip   0.001  0.005  0.000   -0.000 -0.000 -0.018   -0.016  0.001  0.000

 Mode:                16                     17                     18
 Frequency:       577.07                 583.78                 618.82
 Force Cnst:      2.3666                 2.8779                 2.7316
 Red. Mass:      12.0618                14.3324                12.1071
 IR Active:          YES                    YES                    YES
 IR Intens:        0.361                 27.979                  0.421
 Raman Active:       YES                    YES                    YES
               X      Y      Z        X      Y      Z        X      Y      Z
 C          0.000 -0.000 -0.105    0.015  0.165 -0.000    0.000  0.000  0.459
 C          0.000 -0.000 -0.447   -0.005  0.149 -0.000    0.000  0.000 -0.165
 C          0.000 -0.000  0.580    0.160  0.289  0.000   -0.000 -0.000 -0.333
 C         -0.000 -0.000 -0.105    0.478  0.166 -0.000    0.000 -0.000  0.609
 C         -0.000  0.000 -0.447    0.512 -0.062 -0.000   -0.000  0.000 -0.519
 C         -0.000  0.000  0.489    0.446 -0.043  0.000    0.000  0.000 -0.001
 F          0.000 -0.000  0.020   -0.096  0.185  0.000   -0.000 -0.000 -0.099
 Cl         0.000  0.000  0.026   -0.060 -0.169  0.000   -0.000 -0.000  0.016
 Br         0.000  0.000 -0.016   -0.050 -0.023 -0.000    0.000 -0.000  0.006
 Br         0.000 -0.000  0.002   -0.040  0.013  0.000   -0.000  0.000 -0.012
 Cl         0.000  0.000  0.030   -0.127 -0.146  0.000   -0.000 -0.000  0.029
 I          0.000 -0.000 -0.007   -0.030  0.003 -0.000   -0.000 -0.000  0.001
 TransDip  -0.000 -0.000 -0.019    0.161  0.052 -0.000    0.000 -0.000  0.021

 Mode:                19                     20                     21
 Frequency:       640.02                 695.50                 696.40
 Force Cnst:      3.1206                 4.0161                 3.4449
 Red. Mass:      12.9301                14.0917                12.0562
 IR Active:          YES                    YES                    YES
 IR Intens:       19.662                 66.245                  1.596
 Raman Active:       YES                    YES                    YES
               X      Y      Z        X      Y      Z        X      Y      Z
 C          0.353  0.342 -0.000    0.232  0.021 -0.000    0.000  0.000  0.628
 C          0.408 -0.095  0.000    0.140  0.288  0.000    0.000  0.000 -0.460
 C          0.129 -0.375 -0.000    0.098  0.400 -0.000    0.000  0.000  0.284
 C         -0.100 -0.255  0.000   -0.175  0.499  0.000   -0.000  0.000 -0.234
 C         -0.124  0.108  0.000   -0.229  0.308 -0.000   -0.000  0.000  0.270
 C          0.281  0.397 -0.000   -0.174  0.273  0.000   -0.000  0.000 -0.423
 F         -0.268 -0.033  0.000    0.100 -0.282  0.000    0.000 -0.000 -0.082
 Cl        -0.082 -0.033  0.000   -0.050 -0.169 -0.000   -0.000 -0.000  0.017
 Br        -0.021  0.014  0.000   -0.020 -0.007  0.000   -0.000 -0.000 -0.002
 Br        -0.006  0.030 -0.000    0.042 -0.062 -0.000    0.000 -0.000  0.002
 Cl         0.023 -0.063 -0.000   -0.036 -0.116 -0.000   -0.000 -0.000 -0.006
 I         -0.016 -0.007  0.000    0.006 -0.006 -0.000    0.000 -0.000  0.003
 TransDip   0.141  0.017 -0.000   -0.026  0.259 -0.000   -0.000  0.000  0.040

 Mode:                22                     23                     24
 Frequency:       818.10                 945.89                1082.22
 Force Cnst:      5.0279                 6.9032                 8.4900
 Red. Mass:      12.7503                13.0956                12.3033
 IR Active:          YES                    YES                    YES
 IR Intens:        3.078                 16.666                  1.255
 Raman Active:       YES                    YES                    YES
               X      Y      Z        X      Y      Z        X      Y      Z
 C         -0.132 -0.097  0.000   -0.107  0.129 -0.000    0.205 -0.144 -0.000
 C          0.067 -0.409  0.000   -0.308  0.006  0.000    0.359  0.520 -0.000
 C          0.548 -0.107 -0.000   -0.440 -0.087  0.000   -0.160 -0.003  0.000
 C          0.281  0.081 -0.000    0.269 -0.310 -0.000    0.264 -0.354 -0.000
 C          0.112  0.378 -0.000    0.227  0.481 -0.000    0.082  0.015 -0.000
 C         -0.463  0.045  0.000    0.000  0.318  0.000   -0.511 -0.150  0.000
 F         -0.087  0.046 -0.000    0.194 -0.273 -0.000   -0.091  0.114  0.000
 Cl         0.035  0.093 -0.000    0.012  0.021 -0.000   -0.031 -0.068 -0.000
 Br        -0.050 -0.007  0.000    0.029 -0.000 -0.000    0.002  0.001  0.000
 Br        -0.004  0.010  0.000   -0.012  0.016  0.000   -0.011  0.014  0.000
 Cl        -0.050 -0.094  0.000   -0.029 -0.092  0.000   -0.001  0.009  0.000
 I          0.012  0.002 -0.000   -0.001 -0.000 -0.000    0.006  0.000 -0.000
 TransDip   0.051 -0.024  0.000   -0.090  0.095 -0.000   -0.012  0.034 -0.000

 Mode:                25                     26                     27
 Frequency:      1230.53                1254.09                1338.01
 Force Cnst:     11.0447                11.1220                12.7042
 Red. Mass:      12.3800                12.0026                12.0443
 IR Active:          YES                    YES                    YES
 IR Intens:        5.627                  1.752                111.258
 Raman Active:       YES                    YES                    YES
               X      Y      Z        X      Y      Z        X      Y      Z
 C         -0.185  0.298  0.000   -0.299 -0.174  0.000   -0.252 -0.232  0.000
 C         -0.201  0.159  0.000    0.344 -0.172 -0.000   -0.094  0.407 -0.000
 C          0.418  0.209 -0.000   -0.025  0.407 -0.000    0.413 -0.045 -0.000
 C          0.280 -0.343 -0.000   -0.380 -0.257  0.000   -0.313 -0.325  0.000
 C         -0.329 -0.414  0.000    0.422 -0.166 -0.000   -0.046  0.431  0.000
 C         -0.105  0.250 -0.000   -0.072  0.379 -0.000    0.322 -0.192 -0.000
 F          0.117 -0.166 -0.000    0.000 -0.018 -0.000    0.027  0.032 -0.000
 Cl        -0.001 -0.019 -0.000    0.002  0.002 -0.000   -0.001 -0.024  0.000
 Br        -0.015 -0.005  0.000   -0.000  0.001 -0.000   -0.010  0.000  0.000
 Br        -0.010  0.013  0.000   -0.000 -0.000  0.000    0.003  0.004 -0.000
 Cl         0.025  0.039 -0.000    0.001 -0.001  0.000   -0.001 -0.021 -0.000
 I          0.003 -0.001 -0.000    0.000  0.000  0.000   -0.002  0.001 -0.000
 TransDip   0.044 -0.062  0.000    0.017  0.039  0.000    0.262  0.213  0.000

 Mode:                28                     29                     30
 Frequency:      1390.48                1543.77                1552.79
 Force Cnst:     14.0302                16.8967                17.0556
 Red. Mass:      12.3164                12.0334                12.0059
 IR Active:          YES                    YES                    YES
 IR Intens:      235.283                 12.854                  3.124
 Raman Active:       YES                    YES                    YES
               X      Y      Z        X      Y      Z        X      Y      Z
 C         -0.352  0.508 -0.000   -0.377  0.236 -0.000    0.419  0.443 -0.000
 C          0.169  0.246 -0.000    0.505 -0.213  0.000   -0.218 -0.208 -0.000
 C          0.080 -0.414  0.000   -0.203  0.270 -0.000    0.086  0.354  0.000
 C         -0.211  0.241  0.000    0.206 -0.068 -0.000   -0.294 -0.284  0.000
 C          0.353 -0.111 -0.000   -0.362  0.219  0.000    0.181  0.126  0.000
 C         -0.193 -0.176  0.000    0.163 -0.361  0.000   -0.162 -0.402  0.000
 F          0.123 -0.166  0.000    0.043 -0.051  0.000   -0.010 -0.026  0.000
 Cl        -0.014 -0.018  0.000   -0.007 -0.001  0.000    0.001  0.002  0.000
 Br        -0.001  0.003 -0.000    0.000 -0.001  0.000    0.001 -0.001 -0.000
 Br         0.003 -0.003 -0.000   -0.000 -0.000 -0.000    0.001  0.001 -0.000
 Cl        -0.009  0.002 -0.000    0.004 -0.001 -0.000   -0.001  0.002 -0.000
 I          0.002  0.001  0.000    0.001  0.001 -0.000   -0.001  0.000  0.000
 TransDip  -0.206  0.446 -0.000   -0.070  0.091 -0.000    0.037  0.043 -0.000

 STANDARD THERMODYNAMIC QUANTITIES AT   298.15 K  AND     1.00 ATM

   This Molecule has  0 Imaginary Frequencies
   Zero point vibrational energy:       25.866 kcal/mol

   Atom    1 Element C  Has Mass   12.00000
   Atom    2 Element C  Has Mass   12.00000
   Atom    3 Element C  Has Mass   12.00000
   Atom    4 Element C  Has Mass   12.00000
   Atom    5 Element C  Has Mass   12.00000
   Atom    6 Element C  Has Mass   12.00000
   Atom    7 Element F  Has Mass   18.99840
   Atom    8 Element Cl Has Mass   34.96885
   Atom    9 Element Br Has Mass   78.91830
   Atom   10 Element Br Has Mass   78.91830
   Atom   11 Element Cl Has Mass   34.96885
   Atom   12 Element I  Has Mass  126.90440
   Molecular Mass:   445.677100 amu
   Principal axes and moments of inertia in amu*Bohr^2:
                             1           2           3
    Eigenvalues --     4507.31893 10448.71645 14956.03538
          X               0.99992     0.01302     0.00000
          Y              -0.01302     0.99992     0.00000
          Z               0.00000    -0.00000     1.00000
   Rotational Symmetry Number is   1
   The Molecule is an Asymmetric Top
   Translational Enthalpy:        0.889 kcal/mol
   Rotational Enthalpy:           0.889 kcal/mol
   Vibrational Enthalpy:         31.864 kcal/mol
   gas constant (RT):             0.592 kcal/mol
   Translational Entropy:        44.172  cal/mol.K
   Rotational Entropy:           34.909  cal/mol.K
   Vibrational Entropy:          39.211  cal/mol.K

   Total Enthalpy:               34.234 kcal/mol
   Total Entropy:               118.292  cal/mol.K

 ======================================================================

 STANDARD THERMODYNAMIC QUANTITIES FOR ANHARMONIC VIBRATION -- TOSH

   Zero point vibrational energy: ************ kcal/mol

   Vibrational Enthalpy:       Infinity kcal/mol
   Vibrational Entropy:             NaN  cal/mol.K

   Total Enthalpy:             Infinity kcal/mol
   Total Entropy:                   NaN  cal/mol.K

 ======================================================================

 STANDARD THERMODYNAMIC QUANTITIES FOR ANHARMONIC VIBRATION -- VPT2

   Zero point vibrational energy: ************ kcal/mol

   Vibrational Enthalpy:       Infinity kcal/mol
   Vibrational Entropy:             NaN  cal/mol.K

   Total Enthalpy:             Infinity kcal/mol
   Total Entropy:                   NaN  cal/mol.K

 ======================================================================

Archival summary:
1\1\february\FREQ\ProcedureUnspecified\BasisUnspecified\1r2l216\taweetha\MonDec214:26:092019MonDec214:26:092019\0\\#,FREQ,ProcedureUnspecified,BasisUnspecified,\\0,1\I\C,1,2.11475\C,2,1.38966,1,118.288\F,3,1.33631,2,119.496,1,-0,0\C,3,1.39263,2,122.121,1,-180,0\C,5,1.40049,3,119.169,2,-0,0\C,2,1.4024,1,123.079,3,-180,0\C,6,1.40409,5,119.787,3,0,0\Cl,5,1.73472,3,118.06,2,180,0\Cl,7,1.73746,2,119.65,1,-0,0\Br,6,1.89699,5,119.069,3,-180,0\Br,8,1.90021,6,120.337,5,-180,0\\\@

 Total job time:  753.90s(wall), 4335.00s(cpu) 
 Mon Dec  2 14:26:09 2019

        *************************************************************
        *                                                           *
        *  Thank you very much for using Q-Chem.  Have a nice day.  *
        *                                                           *
        *************************************************************
