# Supplementary material for: Geometric and energetic data from quantum chemical calculations of halobenzenes and xylenes
Source: Data Brief. 2020 Mar 5;30:105386. doi: 10.1016/j.dib.2020.105386 (PMC7114895; doi:10.1016/j.dib.2020.105386)
Supplement: Supplementary file 2 [file mmc2.zip]

Archive with 68 entries (57 files):
- xylene/
- xylene/B3LYP/
- xylene/B3LYP/0_file_list.txt
- xylene/B3LYP/1_final_energy.csv
- xylene/B3LYP/3_zero_point.csv
- xylene/B3LYP/4_enthalpy.csv
- xylene/B3LYP/5_entropy.csv
- xylene/B3LYP/m-xylene.out
- xylene/B3LYP/not_used/
- xylene/B3LYP/not_used/m-xylene.out
- xylene/B3LYP/not_used/m-xylene2.out
- xylene/B3LYP/not_used/p-xylene.out
- xylene/B3LYP/o-xylene.out
- xylene/B3LYP/p-xylene.out
- xylene/B3LYP/xyz/
- xylene/B3LYP/xyz/0_file_list.txt
- xylene/B3LYP/xyz/9_geotable.csv
- xylene/B3LYP/xyz/m-xylene.xyz
- xylene/B3LYP/xyz/o-xylene.xyz
- xylene/B3LYP/xyz/p-xylene.xyz
- xylene/CCSD/
- xylene/CCSD/0_file_list.txt
- xylene/CCSD/1_final_energy.csv
- xylene/CCSD/m-xylene.out
- xylene/CCSD/o-xylene.out
- xylene/CCSD/p-xylene.out
- xylene/CCSD/xyz/
- xylene/CCSD/xyz/0_file_list.txt
- xylene/CCSD/xyz/9_geotable.csv
- xylene/CCSD/xyz/m-xylene.xyz
- xylene/CCSD/xyz/o-xylene.xyz
- xylene/CCSD/xyz/p-xylene.xyz
- xylene/HF/
- xylene/HF/0_file_list.txt
- xylene/HF/1_final_energy.csv
- xylene/HF/3_zero_point.csv
- xylene/HF/4_enthalpy.csv
- xylene/HF/5_entropy.csv
- xylene/HF/m-xylene.out
- xylene/HF/not_used/
- xylene/HF/not_used/p-xylene.out
- xylene/HF/not_used/p-xylene2.out
- xylene/HF/not_used/p-xylene3.out
- xylene/HF/not_used/p-xylene4.out
- xylene/HF/not_used/p-xylene5.out
- xylene/HF/not_used/p-xylene6.out
- xylene/HF/not_used/p-xylene7.out
- xylene/HF/not_used/p-xylene8.out
- xylene/HF/o-xylene.out
- xylene/HF/p-xylene.out
- xylene/HF/xyz/
- xylene/HF/xyz/0_file_list.txt
- xylene/HF/xyz/9_geotable.csv
- xylene/HF/xyz/m-xylene.xyz
- xylene/HF/xyz/o-xylene.xyz
- xylene/HF/xyz/p-xylene.xyz
- xylene/MP2/
- xylene/MP2/0_file_list.txt
- xylene/MP2/1_final_energy.csv
- xylene/MP2/m-xylene.out
- xylene/MP2/o-xylene.out
- xylene/MP2/p-xylene.out
- xylene/MP2/xyz/
- xylene/MP2/xyz/0_file_list.txt
- xylene/MP2/xyz/9_geotable.csv
- xylene/MP2/xyz/m-xylene.xyz
- xylene/MP2/xyz/o-xylene.xyz
- xylene/MP2/xyz/p-xylene.xyz
