# Supplementary material for: Geometric and energetic data from quantum chemical calculations of halobenzenes and xylenes
Source: Data Brief. 2020 Mar 5;30:105386. doi: 10.1016/j.dib.2020.105386 (PMC7114895; doi:10.1016/j.dib.2020.105386)
Supplement: Supplementary file 2 [file mmc2.zip › xylene/B3LYP/1_final_energy.csv]

m-xylene.out	-310.96631992274297
o-xylene.out	-310.96577772775407
p-xylene.out	-310.96618605914210
