# Supplementary material for: Geometric and energetic data from quantum chemical calculations of halobenzenes and xylenes
Source: Data Brief. 2020 Mar 5;30:105386. doi: 10.1016/j.dib.2020.105386 (PMC7114895; doi:10.1016/j.dib.2020.105386)
Supplement: Supplementary file 2 [file mmc2.zip › xylene/B3LYP/m-xylene.out]

                  Welcome to Q-Chem
     A Quantum Leap Into The Future Of Chemistry


 Q-Chem 5.2 (devel), Q-Chem, Inc., Pleasanton, CA (2019)

 Yihan Shao,  Zhengting Gan,  E. Epifanovsky,  A. T. B. Gilbert,  M. Wormit,  
 J. Kussmann,  A. W. Lange,  A. Behn,  Jia Deng,  Xintian Feng,  D. Ghosh,  
 M. Goldey,  P. R. Horn,  L. D. Jacobson,  I. Kaliman,  T. Kus,  A. Landau,  
 Jie Liu,  E. I. Proynov,  R. M. Richard,  R. P. Steele,  E. J. Sundstrom,  
 H. L. Woodcock III,  P. M. Zimmerman,  D. Zuev,  B. Albrecht,  E. Alguire,  
 S. A. Baeppler,  D. Barton,  Z. Benda,  Y. A. Bernard,  E. J. Berquist,  
 K. B. Bravaya,  H. Burton,  D. Casanova,  Chun-Min Chang,  Yunqing Chen,  
 A. Chien,  K. D. Closser,  M. P. Coons,  S. Coriani,  S. Dasgupta,  
 A. L. Dempwolff,  M. Diedenhofen,  Hainam Do,  R. G. Edgar,  Po-Tung Fang,  
 S. Faraji,  S. Fatehi,  Qingguo Feng,  K. D. Fenk,  J. Fosso-Tande,  
 J. Gayvert,  Qinghui Ge,  A. Ghysels,  G. Gidofalvi,  J. Gomes,  
 J. Gonthier,  A. Gunina,  D. Hait,  M. W. D. Hanson-Heine,  
 P. H. P. Harbach,  A. W. Hauser,  M. F. Herbst,  J. E. Herr,  
 E. G. Hohenstein,  Z. C. Holden,  Kerwin Hui,  B. C. Huynh,  T.-C. Jagau,  
 Hyunjun Ji,  B. Kaduk,  K. Khistyaev,  Jaehoon Kim,  P. Klunzinger,  K. Koh,  
 D. Kosenkov,  L. Koulias,  T. Kowalczyk,  C. M. Krauter,  A. Kunitsa,  
 Ka Un Lao,  A. Laurent,  K. V. Lawler,  Joonho Lee,  D. Lefrancois,  
 S. Lehtola,  D. S. Levine,  Yi-Pei Li,  You-Sheng Lin,  Fenglai Liu,  
 E. Livshits,  A. Luenser,  P. Manohar,  E. Mansoor,  S. F. Manzer,  
 Shan-Ping Mao,  Yuezhi Mao,  N. Mardirossian,  A. V. Marenich,  
 T. Markovich,  L. A. Martinez-Martinez,  S. A. Maurer,  N. J. Mayhall,  
 S. C. McKenzie,  J.-M. Mewes,  P. Morgante,  A. F. Morrison,  
 J. W. Mullinax,  K. Nanda,  T. S. Nguyen-Beck,  R. Olivares-Amaya,  
 J. A. Parkhill,  Zheng Pei,  T. M. Perrine,  F. Plasser,  P. Pokhilko,  
 S. Prager,  A. Prociuk,  E. Ramos,  D. R. Rehn,  F. Rob,  M. Scheurer,  
 M. Schneider,  N. Sergueev,  S. M. Sharada,  S. Sharma,  D. W. Small,  
 T. Stauch,  T. Stein,  Yu-Chuan Su,  A. J. W. Thom,  A. Tkatchenko,  
 T. Tsuchimochi,  N. M. Tubman,  L. Vogt,  M. L. Vidal,  O. Vydrov,  
 M. A. Watson,  J. Wenzel,  M. de Wergifosse,  T. A. Wesolowski,  A. White,  
 J. Witte,  A. Yamada,  Jun Yang,  K. Yao,  S. Yeganeh,  S. R. Yost,  
 Zhi-Qiang You,  A. Zech,  Igor Ying Zhang,  Xing Zhang,  Yan Zhao,  
 Ying Zhu,  B. R. Brooks,  G. K. L. Chan,  C. J. Cramer,  M. S. Gordon,  
 W. J. Hehre,  A. Klamt,  M. W. Schmidt,  C. D. Sherrill,  D. G. Truhlar,  
 A. Aspuru-Guzik,  R. Baer,  A. T. Bell,  N. A. Besley,  Jeng-Da Chai,  
 A. E. DePrince, III,  R. A. DiStasio Jr.,  A. Dreuw,  B. D. Dunietz,  
 T. R. Furlani,  Chao-Ping Hsu,  Yousung Jung,  Jing Kong,  D. S. Lambrecht,  
 WanZhen Liang,  C. Ochsenfeld,  V. A. Rassolov,  L. V. Slipchenko,  
 J. E. Subotnik,  T. Van Voorhis,  J. M. Herbert,  A. I. Krylov,  
 P. M. W. Gill,  M. Head-Gordon

 Contributors to earlier versions of Q-Chem not listed above: 
 R. D. Adamson,  B. Austin,  J. Baker,  G. J. O. Beran,  K. Brandhorst,  
 S. T. Brown,  E. F. C. Byrd,  A. K. Chakraborty,  C.-L. Cheng,  
 Siu Hung Chien,  D. M. Chipman,  D. L. Crittenden,  H. Dachsel,  
 R. J. Doerksen,  A. D. Dutoi,  L. Fusti-Molnar,  W. A. Goddard III,  
 A. Golubeva-Zadorozhnaya,  S. R. Gwaltney,  G. Hawkins,  A. Heyden,  
 S. Hirata,  G. Kedziora,  F. J. Keil,  C. Kelley,  Jihan Kim,  R. A. King,  
 R. Z. Khaliullin,  P. P. Korambath,  W. Kurlancheek,  A. M. Lee,  M. S. Lee,  
 S. V. Levchenko,  Ching Yeh Lin,  D. Liotard,  R. C. Lochan,  I. Lotan,  
 P. E. Maslen,  N. Nair,  D. P. O'Neill,  D. Neuhauser,  E. Neuscamman,  
 C. M. Oana,  R. Olson,  B. Peters,  R. Peverati,  P. A. Pieniazek,  
 Y. M. Rhee,  J. Ritchie,  M. A. Rohrdanz,  E. Rosta,  N. J. Russ,  
 H. F. Schaefer III,  N. E. Schultz,  N. Shenvi,  A. C. Simmonett,  A. Sodt,  
 D. Stuck,  K. S. Thanthiriwatte,  V. Vanovschi,  Tao Wang,  A. Warshel,  
 C. F. Williams,  Q. Wu,  X. Xu,  W. Zhang

 Please cite Q-Chem as follows:
 Y. Shao et al., Mol. Phys. 113, 184-215 (2015)
 DOI: 10.1080/00268976.2014.952696

 Q-Chem 5.2.1 for Intel X86 EM64T Linux

 Parts of Q-Chem use Armadillo 8.300.2 (Tropical Shenanigans).
 http://arma.sourceforge.net/

 Q-Chem begins on Fri Dec 13 21:22:53 2019  

Host: 
0

     Scratch files written to /scratch/taweetham/qchem26264//
NAlpha2: 58
NElect   58
Mult     1

Checking the input file for inconsistencies... 	...done.

--------------------------------------------------------------
User input:
--------------------------------------------------------------
$molecule
0 1
  C    0.0016362   -0.0103725   -0.0110522
  C   -0.2747453    0.9934490    0.9223676
  H    0.4582633    1.7801755    1.0825621
  C   -0.9500310   -1.0162310   -0.2070330
  H   -0.7555294   -1.8058275   -0.9254636
  C   -2.1416863   -1.0107137    0.5143703
  H   -2.8728047   -1.7960955    0.3558080
  C   -2.3986286   -0.0015040    1.4397588
  H   -3.3283518   -0.0049913    1.9993384
  C   -1.4646760    1.0163759    1.6566191
  C   -1.7250224    2.1169529    2.6580361
  H   -2.6901214    1.9854442    3.1514339
  H   -0.9533719    2.1383453    3.4341779
  H   -1.7267443    3.0997392    2.1762899
  C    1.2970297    0.0040418   -0.7881502
  H    2.1038074   -0.4743266   -0.2243432
  H    1.6175517    1.0281077   -1.0052809
  H    1.1966057   -0.5219908   -1.7395707
$end

$REM
   JOB_TYPE	OPTIMIZATION
   BASIS	6-311++G**
   METHOD	B3LYP
   SYM_IGNORE	TRUE
   THRESH	14
   GEOM_OPT_TOL_GRADIENT 30
   GEOM_OPT_TOL_DISPLACEMENT 120
   GEOM_OPT_TOL_ENERGY 10
$END

--------------------------------------------------------------
 ----------------------------------------------------------------
             Standard Nuclear Orientation (Angstroms)
    I     Atom           X                Y                Z
 ----------------------------------------------------------------
    1      C       0.0016362000    -0.0103725000    -0.0110522000
    2      C      -0.2747453000     0.9934490000     0.9223676000
    3      H       0.4582633000     1.7801755000     1.0825621000
    4      C      -0.9500310000    -1.0162310000    -0.2070330000
    5      H      -0.7555294000    -1.8058275000    -0.9254636000
    6      C      -2.1416863000    -1.0107137000     0.5143703000
    7      H      -2.8728047000    -1.7960955000     0.3558080000
    8      C      -2.3986286000    -0.0015040000     1.4397588000
    9      H      -3.3283518000    -0.0049913000     1.9993384000
   10      C      -1.4646760000     1.0163759000     1.6566191000
   11      C      -1.7250224000     2.1169529000     2.6580361000
   12      H      -2.6901214000     1.9854442000     3.1514339000
   13      H      -0.9533719000     2.1383453000     3.4341779000
   14      H      -1.7267443000     3.0997392000     2.1762899000
   15      C       1.2970297000     0.0040418000    -0.7881502000
   16      H       2.1038074000    -0.4743266000    -0.2243432000
   17      H       1.6175517000     1.0281077000    -1.0052809000
   18      H       1.1966057000    -0.5219908000    -1.7395707000
 ----------------------------------------------------------------
 Nuclear Repulsion Energy =         340.82376862 hartrees
 There are       29 alpha and       29 beta electrons
 Requested basis set is 6-311++G(d,p)
 There are 98 shells and 246 basis functions

 Total QAlloc Memory Limit   2000 MB
 Mega-Array Size       188 MB
 MEM_STATIC part       192 MB
 A cutoff of  1.0D-14 yielded   4544 shell pairs
 There are     29265 function pairs (     31258 Cartesian)
 Smallest overlap matrix eigenvalue = 1.12E-06

 Scale SEOQF with 1.000000e-01/1.000000e-01/1.000000e-01

 Standard Electronic Orientation quadrupole field applied
 Nucleus-field energy     =    -0.0000000017 hartrees
 Guess from superposition of atomic densities
 Warning:  Energy on first SCF cycle will be non-variational
 SAD guess density has 58.000000 electrons

 -----------------------------------------------------------------------
  General SCF calculation program by
  Eric Jon Sundstrom, Paul Horn, Yuezhi Mao, Dmitri Zuev, Alec White,
  David Stuck, Shaama M.S., Shane Yost, Joonho Lee, David Small,
  Daniel Levine, Susi Lehtola, Hugh Burton, Evgeny Epifanovsky,
  Bang C. Huynh
 -----------------------------------------------------------------------
 Exchange:     0.2000 Hartree-Fock + 0.0800 Slater + 0.7200 B88
 Correlation:  0.1900 VWN1RPA + 0.8100 LYP
 Using SG-1 standard quadrature grid
 using 6 threads for integral computing
 -------------------------------------------------------
 OpenMP Integral computing Module                
 Release: version 2.0, May 2017, Q-Chem Inc. Pleasanton 
 -------------------------------------------------------
 A restricted SCF calculation will be
 performed using DIIS
 SCF converges when DIIS error is below 1.0e-08
 ---------------------------------------
  Cycle       Energy         DIIS error
 ---------------------------------------
    1    -312.6170719913      3.97e-02  
    2    -310.7872402696      4.60e-03  
    3    -310.7566487229      4.98e-03  
    4    -310.9652055083      3.61e-04  
    5    -310.9658188248      2.29e-04  
    6    -310.9661748152      6.29e-05  
    7    -310.9661985335      3.12e-05  
    8    -310.9662067509      2.38e-06  
    9    -310.9662067855      1.41e-06  
   10    -310.9662067997      2.09e-07  
   11    -310.9662068001      3.48e-08  
   12    -310.9662068001      3.12e-08  
   13    -310.9662068001      1.99e-09  Convergence criterion met
 ---------------------------------------
 SCF time:   CPU 107.91s  wall 20.00s 
 SCF   energy in the final basis set =     -310.9662068001
 Total energy in the final basis set =     -310.9662068001

 --------------------------------------------------------------

                    Orbital Energies (a.u.)
 --------------------------------------------------------------

 Alpha MOs
 -- Occupied --
-10.1824 -10.1822 -10.1723 -10.1681 -10.1680 -10.1678 -10.1678 -10.1671
 -0.8603  -0.7831  -0.7601  -0.6930  -0.6818  -0.5990  -0.5730  -0.5051
 -0.4717  -0.4468  -0.4269  -0.4162  -0.4133  -0.4062  -0.3987  -0.3766
 -0.3475  -0.3411  -0.3384  -0.2480  -0.2418
 -- Virtual --
 -0.0161  -0.0084  -0.0077   0.0045   0.0073   0.0273   0.0275   0.0295
  0.0474   0.0485   0.0516   0.0601   0.0709   0.0792   0.0849   0.0970
  0.0993   0.1007   0.1123   0.1161   0.1188   0.1210   0.1240   0.1309
  0.1358   0.1379   0.1433   0.1488   0.1547   0.1579   0.1639   0.1658
  0.1709   0.1735   0.1751   0.1809   0.1868   0.1988   0.2061   0.2109
  0.2218   0.2275   0.2296   0.2439   0.2503   0.2542   0.2561   0.2753
  0.2839   0.2895   0.2909   0.3056   0.3109   0.3131   0.3181   0.3217
  0.3482   0.3659   0.3708   0.3952   0.4019   0.4575   0.4637   0.4830
  0.4996   0.5199   0.5360   0.5458   0.5510   0.5560   0.5746   0.5908
  0.5947   0.6004   0.6070   0.6133   0.6390   0.6458   0.6543   0.6606
  0.6661   0.6737   0.6827   0.6954   0.7009   0.7085   0.7458   0.7540
  0.7744   0.7820   0.7963   0.8155   0.8625   0.8777   0.8824   0.8941
  0.9188   0.9286   0.9353   0.9464   0.9573   0.9742   1.0016   1.0188
  1.0390   1.0480   1.0731   1.1289   1.1338   1.1417   1.3343   1.3456
  1.3573   1.3811   1.3966   1.4341   1.4591   1.4703   1.4907   1.5314
  1.5368   1.5475   1.5626   1.5733   1.5879   1.5970   1.6070   1.6142
  1.6193   1.6335   1.6713   1.7071   1.7156   1.7541   1.7629   1.7761
  1.8060   1.8152   1.8452   1.8552   1.9156   1.9207   1.9311   1.9354
  1.9553   2.0024   2.0189   2.0368   2.0558   2.0767   2.1313   2.1683
  2.1776   2.1997   2.2243   2.2436   2.2891   2.3440   2.3987   2.4028
  2.4465   2.4617   2.4688   2.4787   2.5329   2.5449   2.5548   2.5749
  2.5889   2.6018   2.6165   2.6711   2.6767   2.6932   2.6986   2.7236
  2.7457   2.7569   2.7730   2.8011   2.8302   2.8460   2.8511   2.9202
  2.9241   2.9524   2.9567   2.9660   3.0139   3.1030   3.1847   3.2171
  3.2382   3.3767   3.3941   3.5177   3.5891   3.6759   3.7117   3.7944
  3.8072   3.8271   3.8417   4.0258   4.1275   4.1623   4.3288   4.3491
  4.8502  23.5928  23.9262  23.9414  23.9873  23.9954  24.0892  24.1002
 24.1940
 --------------------------------------------------------------

          Ground-State Mulliken Net Atomic Charges

     Atom                 Charge (a.u.)
  ----------------------------------------
      1 C                     1.502550
      2 C                    -1.124452
      3 H                     0.129000
      4 C                    -1.128921
      5 H                     0.122225
      6 C                     0.336169
      7 H                     0.173685
      8 C                    -1.370102
      9 H                     0.106664
     10 C                     1.338032
     11 C                    -0.498484
     12 H                     0.147823
     13 H                     0.156278
     14 H                     0.156644
     15 C                    -0.496979
     16 H                     0.165087
     17 H                     0.141483
     18 H                     0.143297
  ----------------------------------------
  Sum of atomic charges =     0.000000

 -----------------------------------------------------------------
                    Cartesian Multipole Moments
 -----------------------------------------------------------------
    Charge (ESU x 10^10)
                 0.0000
    Dipole Moment (Debye)
         X       0.3076      Y       0.2877      Z       0.0719
       Tot       0.4272
    Quadrupole Moments (Debye-Ang)
        XX     -47.4983     XY       1.2031     YY     -47.6828
        XZ      -2.3031     YZ       3.2210     ZZ     -48.9810
    Octopole Moments (Debye-Ang^2)
       XXX     128.6970    XXY     -18.9087    XYY      43.3099
       YYY     -42.9015    XXZ     -30.0139    XYZ      -3.0487
       YYZ     -38.4467    XZZ      42.4359    YZZ     -10.3341
       ZZZ    -114.8825
    Hexadecapole Moments (Debye-Ang^3)
      XXXX    -778.9215   XXXY      61.5414   XXYY    -202.7989
      XYYY      52.6106   YYYY    -450.7782   XXXZ     229.7150
      XXYZ     -55.5608   XYYZ      86.3422   YYYZ    -169.1391
      XXZZ    -229.7442   XYZZ       8.3033   YYZZ    -182.8366
      XZZZ     251.1059   YZZZ    -164.1097   ZZZZ    -650.5430
 -----------------------------------------------------------------
 Calculating analytic gradient of the SCF energy
 Gradient of SCF Energy
            1           2           3           4           5           6
    1   0.0002605  -0.0003505   0.0002347   0.0003786   0.0001360  -0.0008278
    2  -0.0021670   0.0004535  -0.0000780   0.0005132  -0.0001403   0.0005882
    3   0.0004045   0.0002244   0.0003462  -0.0002483   0.0003643   0.0001379
            7           8           9          10          11          12
    1   0.0000341  -0.0002166   0.0000786   0.0005095   0.0000531   0.0000030
    2  -0.0000565  -0.0006199  -0.0001221   0.0006382  -0.0000182   0.0000089
    3   0.0001194  -0.0003833   0.0001246  -0.0007339   0.0000702   0.0000135
           13          14          15          16          17          18
    1  -0.0000149   0.0000125  -0.0000715  -0.0004626   0.0003670  -0.0001236
    2  -0.0000126  -0.0000286  -0.0015671   0.0008081   0.0009559   0.0008442
    3   0.0000231   0.0000034   0.0001658  -0.0001990  -0.0004358   0.0000030
 Max gradient component =       2.167E-03
 RMS gradient           =       5.162E-04
 Gradient time:  CPU 27.58 s  wall 4.73 s
 Geometry Optimization Parameters
   NAtoms,    NIC,     NZ,  NCons,   NDum,   NFix, NCnnct, MaxDiis
       18     120       0       0       0       0       0       0


** GEOMETRY OPTIMIZATION IN DELOCALIZED INTERNAL COORDINATES **
   Searching for a Minimum

   Optimization Cycle:   1

                       Coordinates (Angstroms)
     ATOM                X               Y               Z
      1  C         0.0016362000   -0.0103725000   -0.0110522000
      2  C        -0.2747453000    0.9934490000    0.9223676000
      3  H         0.4582633000    1.7801755000    1.0825621000
      4  C        -0.9500310000   -1.0162310000   -0.2070330000
      5  H        -0.7555294000   -1.8058275000   -0.9254636000
      6  C        -2.1416863000   -1.0107137000    0.5143703000
      7  H        -2.8728047000   -1.7960955000    0.3558080000
      8  C        -2.3986286000   -0.0015040000    1.4397588000
      9  H        -3.3283518000   -0.0049913000    1.9993384000
     10  C        -1.4646760000    1.0163759000    1.6566191000
     11  C        -1.7250224000    2.1169529000    2.6580361000
     12  H        -2.6901214000    1.9854442000    3.1514339000
     13  H        -0.9533719000    2.1383453000    3.4341779000
     14  H        -1.7267443000    3.0997392000    2.1762899000
     15  C         1.2970297000    0.0040418000   -0.7881502000
     16  H         2.1038074000   -0.4743266000   -0.2243432000
     17  H         1.6175517000    1.0281077000   -1.0052809000
     18  H         1.1966057000   -0.5219908000   -1.7395707000
   Point Group: c1    Number of degrees of freedom:    48


   Energy is   -310.966206800


 Attempting to generate delocalized internal coordinates
 Initial Hessian constructed with Jon Baker's OPTIMIZE code

 48 Hessian modes will be used to form the next step
  Hessian Eigenvalues:
     0.007767    0.007778    0.016315    0.016792    0.022619    0.022622
     0.022708    0.022933    0.023000    0.023171    0.023322    0.071570
     0.071631    0.072064    0.072099    0.159999    0.160000    0.160000
     0.160000    0.160000    0.160000    0.160000    0.160000    0.160000
     0.160000    0.220000    0.234605    0.234821    0.249997    0.250000
     0.312829    0.312911    0.342636    0.342787    0.342967    0.343146
     0.345989    0.346071    0.351437    0.353805    0.353854    0.354364
     0.420048    0.421175    0.458786    0.458926    0.463802    0.466564

 Minimum search - taking simple RFO step
 Searching for Lamda that Minimizes Along All modes
 Value Taken    Lamda =  -0.00010723
 Step Taken.  Stepsize is  0.065754

                             Maximum     Tolerance    Cnvgd?
         Gradient           0.001184      0.000030      NO
         Displacement       0.029463      0.000120      NO
         Energy change     *********      0.000000      NO


 New Cartesian Coordinates Obtained by Inverse Iteration

 Displacement from previous Coordinates is:  0.099751
 ----------------------------------------------------------------
             Standard Nuclear Orientation (Angstroms)
    I     Atom           X                Y                Z
 ----------------------------------------------------------------
    1      C      -0.0039037335     0.0012618679    -0.0213868214
    2      C      -0.2795771115     1.0019412850     0.9149916120
    3      H       0.4498070729     1.7926691284     1.0703963115
    4      C      -0.9527970355    -1.0082440930    -0.2145949512
    5      H      -0.7601653885    -1.7939026828    -0.9380877411
    6      C      -2.1389279733    -1.0104755141     0.5146830545
    7      H      -2.8690172022    -1.7967078005     0.3555988090
    8      C      -2.3950887553    -0.0043501190     1.4444352731
    9      H      -3.3233272993    -0.0109290716     2.0064544683
   10      C      -1.4646546348     1.0166158801     1.6584737904
   11      C      -1.7258129436     2.1158364583     2.6610996804
   12      H      -2.6867071396     1.9778850251     3.1608955034
   13      H      -0.9491107078     2.1427875951     3.4320107314
   14      H      -1.7374513048     3.0984659961     2.1790942672
   15      C       1.2991630329     0.0003915652    -0.7856828800
   16      H       2.0955903956    -0.4835862424    -0.2097200467
   17      H       1.6306225909     1.0182839488    -1.0069582622
   18      H       1.2045390374    -0.5373646266    -1.7318344986
 ----------------------------------------------------------------
 Nuclear Repulsion Energy =         340.82122912 hartrees
 There are       29 alpha and       29 beta electrons
 Applying Cartesian multipole field
    Component          Value
    ---------          -----
     (2,0,0)        1.00000E-11
     (0,2,0)        2.00000E-11
     (0,0,2)       -3.00000E-11
 Nucleus-field energy     =    -0.0000000017 hartrees
 Requested basis set is 6-311++G(d,p)
 There are 98 shells and 246 basis functions
 A cutoff of  1.0D-14 yielded   4544 shell pairs
 There are     29265 function pairs (     31258 Cartesian)
 Smallest overlap matrix eigenvalue = 1.13E-06
 Guess MOs from SCF MO coefficient file

 -----------------------------------------------------------------------
  General SCF calculation program by
  Eric Jon Sundstrom, Paul Horn, Yuezhi Mao, Dmitri Zuev, Alec White,
  David Stuck, Shaama M.S., Shane Yost, Joonho Lee, David Small,
  Daniel Levine, Susi Lehtola, Hugh Burton, Evgeny Epifanovsky,
  Bang C. Huynh
 -----------------------------------------------------------------------
 Exchange:     0.2000 Hartree-Fock + 0.0800 Slater + 0.7200 B88
 Correlation:  0.1900 VWN1RPA + 0.8100 LYP
 Using SG-1 standard quadrature grid
 using 6 threads for integral computing
 -------------------------------------------------------
 OpenMP Integral computing Module                
 Release: version 2.0, May 2017, Q-Chem Inc. Pleasanton 
 -------------------------------------------------------
 A restricted SCF calculation will be
 performed using DIIS
 SCF converges when DIIS error is below 1.0e-08
 ---------------------------------------
  Cycle       Energy         DIIS error
 ---------------------------------------
    1    -310.9659726741      1.76e-04  
    2    -310.9662626708      1.53e-05  
    3    -310.9662624708      2.06e-05  
    4    -310.9662659614      4.29e-06  
    5    -310.9662661155      1.29e-06  
    6    -310.9662661273      3.72e-07  
    7    -310.9662661283      1.23e-07  
    8    -310.9662661284      4.64e-08  
    9    -310.9662661284      1.67e-08  
   10    -310.9662661284      3.22e-09  Convergence criterion met
 ---------------------------------------
 SCF time:   CPU 85.26s  wall 16.00s 
 SCF   energy in the final basis set =     -310.9662661284
 Total energy in the final basis set =     -310.9662661284

 --------------------------------------------------------------

                    Orbital Energies (a.u.)
 --------------------------------------------------------------

 Alpha MOs
 -- Occupied --
-10.1824 -10.1823 -10.1723 -10.1681 -10.1680 -10.1678 -10.1678 -10.1672
 -0.8603  -0.7831  -0.7601  -0.6931  -0.6817  -0.5990  -0.5730  -0.5052
 -0.4718  -0.4468  -0.4268  -0.4160  -0.4134  -0.4062  -0.3990  -0.3768
 -0.3474  -0.3413  -0.3383  -0.2480  -0.2418
 -- Virtual --
 -0.0162  -0.0084  -0.0077   0.0044   0.0074   0.0272   0.0275   0.0295
  0.0474   0.0484   0.0518   0.0600   0.0713   0.0791   0.0852   0.0970
  0.0988   0.1009   0.1124   0.1160   0.1191   0.1209   0.1237   0.1310
  0.1356   0.1381   0.1434   0.1488   0.1547   0.1584   0.1632   0.1660
  0.1709   0.1737   0.1747   0.1809   0.1866   0.1989   0.2064   0.2108
  0.2223   0.2274   0.2293   0.2440   0.2500   0.2541   0.2564   0.2753
  0.2842   0.2892   0.2904   0.3059   0.3111   0.3127   0.3185   0.3223
  0.3484   0.3657   0.3711   0.3956   0.4025   0.4574   0.4634   0.4818
  0.4999   0.5199   0.5356   0.5458   0.5509   0.5567   0.5748   0.5906
  0.5942   0.6008   0.6070   0.6133   0.6396   0.6452   0.6538   0.6607
  0.6657   0.6736   0.6828   0.6961   0.7011   0.7090   0.7465   0.7540
  0.7746   0.7822   0.7961   0.8158   0.8622   0.8786   0.8847   0.8964
  0.9191   0.9296   0.9360   0.9476   0.9545   0.9727   1.0042   1.0196
  1.0379   1.0431   1.0725   1.1295   1.1314   1.1420   1.3358   1.3462
  1.3575   1.3821   1.3962   1.4338   1.4590   1.4697   1.4911   1.5307
  1.5362   1.5471   1.5630   1.5731   1.5883   1.5971   1.6071   1.6139
  1.6199   1.6329   1.6718   1.7070   1.7153   1.7540   1.7624   1.7760
  1.8058   1.8141   1.8453   1.8547   1.9156   1.9212   1.9324   1.9352
  1.9553   2.0021   2.0189   2.0364   2.0556   2.0758   2.1313   2.1673
  2.1788   2.2006   2.2246   2.2430   2.2895   2.3442   2.3980   2.4026
  2.4469   2.4620   2.4693   2.4789   2.5327   2.5452   2.5535   2.5752
  2.5890   2.6026   2.6178   2.6708   2.6773   2.6931   2.6983   2.7234
  2.7452   2.7574   2.7729   2.8017   2.8301   2.8463   2.8510   2.9196
  2.9240   2.9537   2.9566   2.9659   3.0134   3.1035   3.1846   3.2176
  3.2385   3.3767   3.3943   3.5180   3.5894   3.6762   3.7118   3.7944
  3.8063   3.8279   3.8421   4.0258   4.1273   4.1621   4.3286   4.3488
  4.8502  23.5929  23.9265  23.9414  23.9874  23.9950  24.0895  24.1000
 24.1940
 --------------------------------------------------------------

          Ground-State Mulliken Net Atomic Charges

     Atom                 Charge (a.u.)
  ----------------------------------------
      1 C                     1.481791
      2 C                    -1.116234
      3 H                     0.128499
      4 C                    -1.126681
      5 H                     0.121297
      6 C                     0.338040
      7 H                     0.173838
      8 C                    -1.372733
      9 H                     0.106609
     10 C                     1.340265
     11 C                    -0.497028
     12 H                     0.147745
     13 H                     0.156362
     14 H                     0.156765
     15 C                    -0.487464
     16 H                     0.166569
     17 H                     0.140201
     18 H                     0.142160
  ----------------------------------------
  Sum of atomic charges =     0.000000

 -----------------------------------------------------------------
                    Cartesian Multipole Moments
 -----------------------------------------------------------------
    Charge (ESU x 10^10)
                 0.0000
    Dipole Moment (Debye)
         X       0.3094      Y       0.2813      Z       0.0779
       Tot       0.4253
    Quadrupole Moments (Debye-Ang)
        XX     -47.5062     XY       1.1975     YY     -47.6745
        XZ      -2.3117     YZ       3.2256     ZZ     -48.9798
    Octopole Moments (Debye-Ang^2)
       XXX     128.8266    XXY     -19.0198    XYY      43.3508
       YYY     -43.1082    XXZ     -29.9545    XYZ      -3.0609
       YYZ     -38.3737    XZZ      42.4111    YZZ     -10.4838
       ZZZ    -114.6468
    Hexadecapole Moments (Debye-Ang^3)
      XXXX    -778.9222   XXXY      61.8761   XXYY    -202.6035
      XYYY      52.8106   YYYY    -450.6065   XXXZ     229.9183
      XXYZ     -55.7034   XYYZ      86.3717   YYYZ    -169.3251
      XXZZ    -229.6454   XYZZ       8.4224   YYZZ    -182.8978
      XZZZ     251.1658   YZZZ    -164.3073   ZZZZ    -651.6096
 -----------------------------------------------------------------
 Calculating analytic gradient of the SCF energy
 Gradient of SCF Energy
            1           2           3           4           5           6
    1  -0.0003825  -0.0002877   0.0000493   0.0003050   0.0000560  -0.0001552
    2  -0.0004483   0.0002940  -0.0000849   0.0003380  -0.0000892   0.0001220
    3  -0.0005208   0.0002067   0.0000789  -0.0000884   0.0000870   0.0003343
            7           8           9          10          11          12
    1   0.0000274  -0.0001236  -0.0000183   0.0004359  -0.0000502  -0.0000106
    2  -0.0000064  -0.0002373   0.0000468   0.0000621   0.0000181   0.0000178
    3  -0.0000118  -0.0002130  -0.0000269   0.0000765   0.0000071  -0.0000059
           13          14          15          16          17          18
    1   0.0000046  -0.0000011   0.0001679   0.0001269  -0.0000807  -0.0000630
    2  -0.0000304   0.0000019  -0.0004320   0.0001568   0.0001020   0.0001690
    3  -0.0000054   0.0000231   0.0002373  -0.0001156  -0.0000297  -0.0000334
 Max gradient component =       5.208E-04
 RMS gradient           =       1.892E-04
 Gradient time:  CPU 27.61 s  wall 4.74 s
 Geometry Optimization Parameters
   NAtoms,    NIC,     NZ,  NCons,   NDum,   NFix, NCnnct, MaxDiis
       18     120       0       0       0       0       0       0

 Cartesian Hessian Update
 Hessian updated using BFGS update


** GEOMETRY OPTIMIZATION IN DELOCALIZED INTERNAL COORDINATES **
   Searching for a Minimum

   Optimization Cycle:   2

                       Coordinates (Angstroms)
     ATOM                X               Y               Z
      1  C        -0.0039037335    0.0012618679   -0.0213868214
      2  C        -0.2795771115    1.0019412850    0.9149916120
      3  H         0.4498070729    1.7926691284    1.0703963115
      4  C        -0.9527970355   -1.0082440930   -0.2145949512
      5  H        -0.7601653885   -1.7939026828   -0.9380877411
      6  C        -2.1389279733   -1.0104755141    0.5146830545
      7  H        -2.8690172022   -1.7967078005    0.3555988090
      8  C        -2.3950887553   -0.0043501190    1.4444352731
      9  H        -3.3233272993   -0.0109290716    2.0064544683
     10  C        -1.4646546348    1.0166158801    1.6584737904
     11  C        -1.7258129436    2.1158364583    2.6610996804
     12  H        -2.6867071396    1.9778850251    3.1608955034
     13  H        -0.9491107078    2.1427875951    3.4320107314
     14  H        -1.7374513048    3.0984659961    2.1790942672
     15  C         1.2991630329    0.0003915652   -0.7856828800
     16  H         2.0955903956   -0.4835862424   -0.2097200467
     17  H         1.6306225909    1.0182839488   -1.0069582622
     18  H         1.2045390374   -0.5373646266   -1.7318344986
   Point Group: c1    Number of degrees of freedom:    48


   Energy is   -310.966266128

 Hessian updated using BFGS update

 42 Hessian modes will be used to form the next step
  Hessian Eigenvalues:
     0.007741    0.007781    0.016084    0.017809    0.019931    0.022644
     0.022771    0.022918    0.023072    0.023310    0.024077    0.067528
     0.071631    0.072064    0.072224    0.159685    0.159999    0.160000
     0.163134    0.220093    0.234611    0.234857    0.244630    0.250386
     0.312893    0.312910    0.342262    0.342793    0.342966    0.343339
     0.345886    0.345991    0.351532    0.353805    0.353921    0.354370
     0.420346    0.421343    0.452953    0.459372    0.463950    0.465037

 Minimum search - taking simple RFO step
 Searching for Lamda that Minimizes Along All modes
 Value Taken    Lamda =  -0.00000840
 Step Taken.  Stepsize is  0.016965

                             Maximum     Tolerance    Cnvgd?
         Gradient           0.000570      0.000030      NO
         Displacement       0.010141      0.000120      NO
         Energy change     -0.000059      0.000000      NO


 New Cartesian Coordinates Obtained by Inverse Iteration

 Displacement from previous Coordinates is:  0.030937
 ----------------------------------------------------------------
             Standard Nuclear Orientation (Angstroms)
    I     Atom           X                Y                Z
 ----------------------------------------------------------------
    1      C      -0.0040067992     0.0030518125    -0.0217847046
    2      C      -0.2802016697     1.0036234031     0.9138463243
    3      H       0.4474012867     1.7964318910     1.0670870461
    4      C      -0.9534293036    -1.0063829218    -0.2162575721
    5      H      -0.7621470862    -1.7895928468    -0.9427319614
    6      C      -2.1386331281    -1.0101630462     0.5139555425
    7      H      -2.8687667096    -1.7963198025     0.3545636686
    8      C      -2.3937779843    -0.0056820442     1.4461739029
    9      H      -3.3208259023    -0.0142577225     2.0101242470
   10      C      -1.4650885802     1.0169631841     1.6582204425
   11      C      -1.7261193122     2.1158416592     2.6611715324
   12      H      -2.6850977956     1.9754009783     3.1639262283
   13      H      -0.9472308338     2.1454525660     3.4297928545
   14      H      -1.7418627889     3.0981567894     2.1786240304
   15      C       1.2995642439    -0.0001971858    -0.7848314587
   16      H       2.0921447986    -0.4872547110    -0.2059226272
   17      H       1.6354554995     1.0159510927    -1.0062881943
   18      H       1.2058029649    -0.5404444955    -1.7298010012
 ----------------------------------------------------------------
 Nuclear Repulsion Energy =         340.82827020 hartrees
 There are       29 alpha and       29 beta electrons
 Applying Cartesian multipole field
    Component          Value
    ---------          -----
     (2,0,0)        1.00000E-11
     (0,2,0)        2.00000E-11
     (0,0,2)       -3.00000E-11
 Nucleus-field energy     =    -0.0000000017 hartrees
 Requested basis set is 6-311++G(d,p)
 There are 98 shells and 246 basis functions
 A cutoff of  1.0D-14 yielded   4544 shell pairs
 There are     29265 function pairs (     31258 Cartesian)
 Smallest overlap matrix eigenvalue = 1.13E-06
 Guess MOs from SCF MO coefficient file

 -----------------------------------------------------------------------
  General SCF calculation program by
  Eric Jon Sundstrom, Paul Horn, Yuezhi Mao, Dmitri Zuev, Alec White,
  David Stuck, Shaama M.S., Shane Yost, Joonho Lee, David Small,
  Daniel Levine, Susi Lehtola, Hugh Burton, Evgeny Epifanovsky,
  Bang C. Huynh
 -----------------------------------------------------------------------
 Exchange:     0.2000 Hartree-Fock + 0.0800 Slater + 0.7200 B88
 Correlation:  0.1900 VWN1RPA + 0.8100 LYP
 Using SG-1 standard quadrature grid
 using 6 threads for integral computing
 -------------------------------------------------------
 OpenMP Integral computing Module                
 Release: version 2.0, May 2017, Q-Chem Inc. Pleasanton 
 -------------------------------------------------------
 A restricted SCF calculation will be
 performed using DIIS
 SCF converges when DIIS error is below 1.0e-08
 ---------------------------------------
  Cycle       Energy         DIIS error
 ---------------------------------------
    1    -310.9662472401      5.16e-05  
    2    -310.9662703658      4.04e-06  
    3    -310.9662705745      2.77e-06  
    4    -310.9662706129      1.75e-06  
    5    -310.9662706372      4.82e-07  
    6    -310.9662706390      1.70e-07  
    7    -310.9662706392      2.79e-08  
    8    -310.9662706393      1.16e-08  
    9    -310.9662706392      5.67e-09  Convergence criterion met
 ---------------------------------------
 SCF time:   CPU 76.74s  wall 13.00s 
 SCF   energy in the final basis set =     -310.9662706392
 Total energy in the final basis set =     -310.9662706392

 --------------------------------------------------------------

                    Orbital Energies (a.u.)
 --------------------------------------------------------------

 Alpha MOs
 -- Occupied --
-10.1824 -10.1823 -10.1723 -10.1680 -10.1680 -10.1678 -10.1678 -10.1672
 -0.8603  -0.7831  -0.7601  -0.6931  -0.6817  -0.5989  -0.5730  -0.5052
 -0.4718  -0.4468  -0.4268  -0.4160  -0.4134  -0.4062  -0.3991  -0.3768
 -0.3474  -0.3413  -0.3383  -0.2481  -0.2417
 -- Virtual --
 -0.0161  -0.0084  -0.0077   0.0044   0.0074   0.0272   0.0275   0.0295
  0.0473   0.0484   0.0519   0.0600   0.0713   0.0790   0.0853   0.0970
  0.0988   0.1010   0.1124   0.1160   0.1191   0.1209   0.1237   0.1310
  0.1356   0.1382   0.1435   0.1488   0.1546   0.1584   0.1632   0.1659
  0.1709   0.1738   0.1747   0.1809   0.1866   0.1990   0.2064   0.2108
  0.2224   0.2274   0.2292   0.2441   0.2499   0.2540   0.2565   0.2754
  0.2842   0.2892   0.2904   0.3059   0.3111   0.3128   0.3185   0.3224
  0.3487   0.3657   0.3712   0.3957   0.4025   0.4575   0.4635   0.4815
  0.4999   0.5199   0.5355   0.5457   0.5510   0.5568   0.5747   0.5908
  0.5941   0.6009   0.6070   0.6133   0.6397   0.6452   0.6537   0.6607
  0.6656   0.6735   0.6827   0.6962   0.7013   0.7091   0.7466   0.7539
  0.7747   0.7822   0.7961   0.8159   0.8622   0.8786   0.8847   0.8967
  0.9193   0.9296   0.9359   0.9473   0.9544   0.9727   1.0047   1.0196
  1.0373   1.0429   1.0724   1.1293   1.1317   1.1420   1.3361   1.3459
  1.3578   1.3828   1.3958   1.4339   1.4591   1.4696   1.4910   1.5305
  1.5362   1.5471   1.5630   1.5732   1.5884   1.5971   1.6069   1.6137
  1.6198   1.6329   1.6720   1.7068   1.7153   1.7536   1.7626   1.7760
  1.8059   1.8142   1.8456   1.8548   1.9156   1.9214   1.9321   1.9353
  1.9553   2.0020   2.0186   2.0363   2.0560   2.0759   2.1315   2.1671
  2.1789   2.2008   2.2246   2.2430   2.2895   2.3442   2.3979   2.4025
  2.4469   2.4620   2.4695   2.4790   2.5324   2.5450   2.5535   2.5752
  2.5890   2.6027   2.6180   2.6707   2.6773   2.6931   2.6981   2.7234
  2.7453   2.7576   2.7730   2.8020   2.8300   2.8463   2.8509   2.9198
  2.9241   2.9541   2.9566   2.9657   3.0134   3.1036   3.1844   3.2178
  3.2386   3.3766   3.3943   3.5181   3.5895   3.6763   3.7118   3.7944
  3.8060   3.8280   3.8422   4.0259   4.1273   4.1622   4.3288   4.3491
  4.8502  23.5930  23.9267  23.9412  23.9872  23.9951  24.0893  24.1002
 24.1940
 --------------------------------------------------------------

          Ground-State Mulliken Net Atomic Charges

     Atom                 Charge (a.u.)
  ----------------------------------------
      1 C                     1.478174
      2 C                    -1.115360
      3 H                     0.128431
      4 C                    -1.123316
      5 H                     0.121087
      6 C                     0.337081
      7 H                     0.173921
      8 C                    -1.372905
      9 H                     0.106604
     10 C                     1.340045
     11 C                    -0.496919
     12 H                     0.147733
     13 H                     0.156317
     14 H                     0.156779
     15 C                    -0.486676
     16 H                     0.166780
     17 H                     0.140078
     18 H                     0.142147
  ----------------------------------------
  Sum of atomic charges =     0.000000

 -----------------------------------------------------------------
                    Cartesian Multipole Moments
 -----------------------------------------------------------------
    Charge (ESU x 10^10)
                -0.0000
    Dipole Moment (Debye)
         X       0.3098      Y       0.2806      Z       0.0768
       Tot       0.4250
    Quadrupole Moments (Debye-Ang)
        XX     -47.5150     XY       1.2037     YY     -47.6743
        XZ      -2.3134     YZ       3.2235     ZZ     -48.9746
    Octopole Moments (Debye-Ang^2)
       XXX     128.8582    XXY     -19.0613    XYY      43.3626
       YYY     -43.1178    XXZ     -29.9577    XYZ      -3.0571
       YYZ     -38.3704    XZZ      42.3835    YZZ     -10.5307
       ZZZ    -114.6157
    Hexadecapole Moments (Debye-Ang^3)
      XXXX    -779.1206   XXXY      62.0591   XXYY    -202.5524
      XYYY      52.8304   YYYY    -450.6449   XXXZ     229.9520
      XXYZ     -55.7843   XYYZ      86.3835   YYYZ    -169.3596
      XXZZ    -229.5448   XYZZ       8.4894   YYZZ    -182.8937
      XZZZ     251.0654   YZZZ    -164.3518   ZZZZ    -651.6605
 -----------------------------------------------------------------
 Calculating analytic gradient of the SCF energy
 Gradient of SCF Energy
            1           2           3           4           5           6
    1  -0.0000682  -0.0001063   0.0000094   0.0001303  -0.0000098  -0.0000930
    2  -0.0001600   0.0000930  -0.0000113   0.0001198  -0.0000200   0.0000642
    3  -0.0000959   0.0001114  -0.0000206  -0.0000443   0.0000004   0.0001109
            7           8           9          10          11          12
    1   0.0000099  -0.0000006  -0.0000089   0.0001468  -0.0000203   0.0000035
    2  -0.0000111  -0.0001958   0.0000230   0.0001048  -0.0000015  -0.0000061
    3  -0.0000114  -0.0000064  -0.0000137  -0.0000509   0.0000020  -0.0000022
           13          14          15          16          17          18
    1   0.0000053   0.0000144   0.0000361   0.0000020  -0.0000357  -0.0000149
    2  -0.0000151  -0.0000098   0.0000572   0.0000034  -0.0000065  -0.0000283
    3   0.0000161   0.0000149   0.0000457  -0.0000204  -0.0000094  -0.0000262
 Max gradient component =       1.958E-04
 RMS gradient           =       6.348E-05
 Gradient time:  CPU 27.60 s  wall 4.74 s
 Geometry Optimization Parameters
   NAtoms,    NIC,     NZ,  NCons,   NDum,   NFix, NCnnct, MaxDiis
       18     120       0       0       0       0       0       0

 Cartesian Hessian Update
 Hessian updated using BFGS update


** GEOMETRY OPTIMIZATION IN DELOCALIZED INTERNAL COORDINATES **
   Searching for a Minimum

   Optimization Cycle:   3

                       Coordinates (Angstroms)
     ATOM                X               Y               Z
      1  C        -0.0040067992    0.0030518125   -0.0217847046
      2  C        -0.2802016697    1.0036234031    0.9138463243
      3  H         0.4474012867    1.7964318910    1.0670870461
      4  C        -0.9534293036   -1.0063829218   -0.2162575721
      5  H        -0.7621470862   -1.7895928468   -0.9427319614
      6  C        -2.1386331281   -1.0101630462    0.5139555425
      7  H        -2.8687667096   -1.7963198025    0.3545636686
      8  C        -2.3937779843   -0.0056820442    1.4461739029
      9  H        -3.3208259023   -0.0142577225    2.0101242470
     10  C        -1.4650885802    1.0169631841    1.6582204425
     11  C        -1.7261193122    2.1158416592    2.6611715324
     12  H        -2.6850977956    1.9754009783    3.1639262283
     13  H        -0.9472308338    2.1454525660    3.4297928545
     14  H        -1.7418627889    3.0981567894    2.1786240304
     15  C         1.2995642439   -0.0001971858   -0.7848314587
     16  H         2.0921447986   -0.4872547110   -0.2059226272
     17  H         1.6354554995    1.0159510927   -1.0062881943
     18  H         1.2058029649   -0.5404444955   -1.7298010012
   Point Group: c1    Number of degrees of freedom:    48


   Energy is   -310.966270639

 Hessian updated using BFGS update

 42 Hessian modes will be used to form the next step
  Hessian Eigenvalues:
     0.007310    0.007788    0.016285    0.017574    0.020636    0.022644
     0.022764    0.022947    0.023293    0.023446    0.023916    0.068047
     0.071682    0.072072    0.072212    0.158006    0.160000    0.160148
     0.162180    0.220322    0.234499    0.234971    0.242002    0.250481
     0.312902    0.313132    0.342520    0.342810    0.343015    0.343292
     0.345991    0.346441    0.351523    0.353805    0.353902    0.354380
     0.419531    0.420772    0.431971    0.459611    0.463956    0.465010

 Minimum search - taking simple RFO step
 Searching for Lamda that Minimizes Along All modes
 Value Taken    Lamda =   0.00000000
 Step Taken.  Stepsize is  0.006052

                             Maximum     Tolerance    Cnvgd?
         Gradient           0.000204      0.000030      NO
         Displacement       0.004028      0.000120      NO
         Energy change     -0.000005      0.000000      NO


 New Cartesian Coordinates Obtained by Inverse Iteration

 Displacement from previous Coordinates is:  0.007982
 ----------------------------------------------------------------
             Standard Nuclear Orientation (Angstroms)
    I     Atom           X                Y                Z
 ----------------------------------------------------------------
    1      C      -0.0039722820     0.0032032764    -0.0217326447
    2      C      -0.2801579225     1.0035228266     0.9139462668
    3      H       0.4472381900     1.7965145941     1.0672716203
    4      C      -0.9534991649    -1.0063414332    -0.2163237551
    5      H      -0.7622578479    -1.7892271801    -0.9431281008
    6      C      -2.1386290950    -1.0101652642     0.5138120990
    7      H      -2.8687932723    -1.7963122102     0.3545384617
    8      C      -2.3938695570    -0.0056176460     1.4461185197
    9      H      -3.3206500087    -0.0146684707     2.0105002320
   10      C      -1.4651955832     1.0168150081     1.6583177721
   11      C      -1.7261763165     2.1159314347     2.6610277031
   12      H      -2.6843804768     1.9747831458     3.1650682343
   13      H      -0.9463585499     2.1468942202     3.4286324351
   14      H      -1.7436119658     3.0979514726     2.1778973970
   15      C       1.2996167877    -0.0002702928    -0.7847438457
   16      H       2.0915368324    -0.4887231293    -0.2060760109
   17      H       1.6366959190     1.0157532935    -1.0050156268
   18      H       1.2056452134    -0.5394650454    -1.7302424571
 ----------------------------------------------------------------
 Nuclear Repulsion Energy =         340.82783125 hartrees
 There are       29 alpha and       29 beta electrons
 Applying Cartesian multipole field
    Component          Value
    ---------          -----
     (2,0,0)        1.00000E-11
     (0,2,0)        2.00000E-11
     (0,0,2)       -3.00000E-11
 Nucleus-field energy     =    -0.0000000017 hartrees
 Requested basis set is 6-311++G(d,p)
 There are 98 shells and 246 basis functions
 A cutoff of  1.0D-14 yielded   4544 shell pairs
 There are     29265 function pairs (     31258 Cartesian)
 Smallest overlap matrix eigenvalue = 1.13E-06
 Guess MOs from SCF MO coefficient file

 -----------------------------------------------------------------------
  General SCF calculation program by
  Eric Jon Sundstrom, Paul Horn, Yuezhi Mao, Dmitri Zuev, Alec White,
  David Stuck, Shaama M.S., Shane Yost, Joonho Lee, David Small,
  Daniel Levine, Susi Lehtola, Hugh Burton, Evgeny Epifanovsky,
  Bang C. Huynh
 -----------------------------------------------------------------------
 Exchange:     0.2000 Hartree-Fock + 0.0800 Slater + 0.7200 B88
 Correlation:  0.1900 VWN1RPA + 0.8100 LYP
 Using SG-1 standard quadrature grid
 using 6 threads for integral computing
 -------------------------------------------------------
 OpenMP Integral computing Module                
 Release: version 2.0, May 2017, Q-Chem Inc. Pleasanton 
 -------------------------------------------------------
 A restricted SCF calculation will be
 performed using DIIS
 SCF converges when DIIS error is below 1.0e-08
 ---------------------------------------
  Cycle       Energy         DIIS error
 ---------------------------------------
    1    -310.9662697738      1.02e-05  
    2    -310.9662710131      9.62e-07  
    3    -310.9662710269      3.65e-07  
    4    -310.9662710272      3.09e-07  
    5    -310.9662710280      7.28e-08  
    6    -310.9662710280      1.97e-08  
    7    -310.9662710280      4.48e-09  Convergence criterion met
 ---------------------------------------
 SCF time:   CPU 60.37s  wall 11.00s 
 SCF   energy in the final basis set =     -310.9662710280
 Total energy in the final basis set =     -310.9662710280

 --------------------------------------------------------------

                    Orbital Energies (a.u.)
 --------------------------------------------------------------

 Alpha MOs
 -- Occupied --
-10.1824 -10.1823 -10.1723 -10.1680 -10.1680 -10.1678 -10.1678 -10.1672
 -0.8603  -0.7831  -0.7601  -0.6931  -0.6817  -0.5989  -0.5730  -0.5052
 -0.4718  -0.4468  -0.4267  -0.4160  -0.4134  -0.4062  -0.3991  -0.3768
 -0.3474  -0.3413  -0.3383  -0.2481  -0.2417
 -- Virtual --
 -0.0161  -0.0084  -0.0077   0.0044   0.0074   0.0272   0.0275   0.0295
  0.0473   0.0484   0.0519   0.0600   0.0714   0.0790   0.0853   0.0970
  0.0988   0.1010   0.1123   0.1160   0.1191   0.1209   0.1237   0.1310
  0.1355   0.1382   0.1434   0.1488   0.1546   0.1584   0.1632   0.1659
  0.1709   0.1738   0.1747   0.1809   0.1867   0.1990   0.2064   0.2108
  0.2224   0.2274   0.2292   0.2441   0.2499   0.2540   0.2565   0.2754
  0.2842   0.2892   0.2904   0.3058   0.3110   0.3128   0.3185   0.3224
  0.3486   0.3657   0.3711   0.3957   0.4025   0.4575   0.4634   0.4815
  0.5000   0.5199   0.5355   0.5457   0.5510   0.5569   0.5747   0.5907
  0.5941   0.6009   0.6070   0.6133   0.6398   0.6451   0.6537   0.6608
  0.6656   0.6735   0.6827   0.6963   0.7013   0.7091   0.7466   0.7539
  0.7747   0.7822   0.7961   0.8159   0.8622   0.8786   0.8848   0.8966
  0.9193   0.9296   0.9359   0.9474   0.9544   0.9727   1.0046   1.0196
  1.0372   1.0429   1.0723   1.1293   1.1318   1.1418   1.3361   1.3458
  1.3579   1.3829   1.3958   1.4338   1.4591   1.4695   1.4910   1.5304
  1.5362   1.5471   1.5630   1.5732   1.5884   1.5971   1.6069   1.6137
  1.6199   1.6329   1.6720   1.7068   1.7152   1.7535   1.7627   1.7760
  1.8059   1.8143   1.8456   1.8548   1.9156   1.9214   1.9322   1.9352
  1.9554   2.0020   2.0185   2.0363   2.0561   2.0758   2.1315   2.1670
  2.1790   2.2008   2.2246   2.2430   2.2896   2.3441   2.3979   2.4025
  2.4469   2.4620   2.4695   2.4790   2.5323   2.5450   2.5535   2.5752
  2.5890   2.6029   2.6180   2.6706   2.6773   2.6931   2.6981   2.7234
  2.7454   2.7577   2.7730   2.8020   2.8300   2.8464   2.8509   2.9197
  2.9241   2.9541   2.9566   2.9656   3.0135   3.1037   3.1844   3.2179
  3.2386   3.3766   3.3943   3.5181   3.5896   3.6763   3.7118   3.7944
  3.8060   3.8280   3.8422   4.0259   4.1273   4.1621   4.3288   4.3491
  4.8502  23.5930  23.9267  23.9412  23.9872  23.9951  24.0893  24.1003
 24.1940
 --------------------------------------------------------------

          Ground-State Mulliken Net Atomic Charges

     Atom                 Charge (a.u.)
  ----------------------------------------
      1 C                     1.477917
      2 C                    -1.116427
      3 H                     0.128374
      4 C                    -1.122082
      5 H                     0.121133
      6 C                     0.337064
      7 H                     0.173902
      8 C                    -1.373031
      9 H                     0.106628
     10 C                     1.340266
     11 C                    -0.496970
     12 H                     0.147721
     13 H                     0.156210
     14 H                     0.156886
     15 C                    -0.486585
     16 H                     0.166812
     17 H                     0.140068
     18 H                     0.142113
  ----------------------------------------
  Sum of atomic charges =     0.000000

 -----------------------------------------------------------------
                    Cartesian Multipole Moments
 -----------------------------------------------------------------
    Charge (ESU x 10^10)
                -0.0000
    Dipole Moment (Debye)
         X       0.3100      Y       0.2805      Z       0.0766
       Tot       0.4250
    Quadrupole Moments (Debye-Ang)
        XX     -47.5161     XY       1.2043     YY     -47.6744
        XZ      -2.3144     YZ       3.2231     ZZ     -48.9736
    Octopole Moments (Debye-Ang^2)
       XXX     128.8687    XXY     -19.0641    XYY      43.3628
       YYY     -43.1146    XXZ     -29.9564    XYZ      -3.0537
       YYZ     -38.3669    XZZ      42.3793    YZZ     -10.5339
       ZZZ    -114.6179
    Hexadecapole Moments (Debye-Ang^3)
      XXXX    -779.2191   XXXY      62.0916   XXYY    -202.5461
      XYYY      52.8257   YYYY    -450.6588   XXXZ     229.9431
      XXYZ     -55.8001   XYYZ      86.3851   YYYZ    -169.3653
      XXZZ    -229.5253   XYZZ       8.5028   YYZZ    -182.8857
      XZZZ     251.0345   YZZZ    -164.3551   ZZZZ    -651.6254
 -----------------------------------------------------------------
 Calculating analytic gradient of the SCF energy
 Gradient of SCF Energy
            1           2           3           4           5           6
    1  -0.0000173  -0.0000409  -0.0000005   0.0000565  -0.0000130  -0.0000419
    2  -0.0000514   0.0000220   0.0000043   0.0000308   0.0000022   0.0000218
    3  -0.0000283   0.0000507  -0.0000192  -0.0000199  -0.0000058   0.0000506
            7           8           9          10          11          12
    1   0.0000065  -0.0000075   0.0000051   0.0000644  -0.0000117   0.0000027
    2  -0.0000061  -0.0000720   0.0000026   0.0000337  -0.0000028  -0.0000018
    3   0.0000001  -0.0000107   0.0000091  -0.0000209   0.0000017   0.0000005
           13          14          15          16          17          18
    1   0.0000017   0.0000155   0.0000004  -0.0000065  -0.0000125  -0.0000010
    2  -0.0000117  -0.0000049   0.0000515   0.0000028  -0.0000038  -0.0000172
    3   0.0000136   0.0000119  -0.0000117  -0.0000035  -0.0000153  -0.0000029
 Max gradient component =       7.204E-05
 RMS gradient           =       2.514E-05
 Gradient time:  CPU 27.64 s  wall 4.74 s
 Geometry Optimization Parameters
   NAtoms,    NIC,     NZ,  NCons,   NDum,   NFix, NCnnct, MaxDiis
       18     120       0       0       0       0       0       0

 Cartesian Hessian Update
 Hessian updated using BFGS update


** GEOMETRY OPTIMIZATION IN DELOCALIZED INTERNAL COORDINATES **
   Searching for a Minimum

   Optimization Cycle:   4

                       Coordinates (Angstroms)
     ATOM                X               Y               Z
      1  C        -0.0039722820    0.0032032764   -0.0217326447
      2  C        -0.2801579225    1.0035228266    0.9139462668
      3  H         0.4472381900    1.7965145941    1.0672716203
      4  C        -0.9534991649   -1.0063414332   -0.2163237551
      5  H        -0.7622578479   -1.7892271801   -0.9431281008
      6  C        -2.1386290950   -1.0101652642    0.5138120990
      7  H        -2.8687932723   -1.7963122102    0.3545384617
      8  C        -2.3938695570   -0.0056176460    1.4461185197
      9  H        -3.3206500087   -0.0146684707    2.0105002320
     10  C        -1.4651955832    1.0168150081    1.6583177721
     11  C        -1.7261763165    2.1159314347    2.6610277031
     12  H        -2.6843804768    1.9747831458    3.1650682343
     13  H        -0.9463585499    2.1468942202    3.4286324351
     14  H        -1.7436119658    3.0979514726    2.1778973970
     15  C         1.2996167877   -0.0002702928   -0.7847438457
     16  H         2.0915368324   -0.4887231293   -0.2060760109
     17  H         1.6366959190    1.0157532935   -1.0050156268
     18  H         1.2056452134   -0.5394650454   -1.7302424571
   Point Group: c1    Number of degrees of freedom:    48


   Energy is   -310.966271028

 Hessian updated using BFGS update

 44 Hessian modes will be used to form the next step
  Hessian Eigenvalues:
     0.002604    0.007767    0.016190    0.018305    0.020921    0.022432
     0.022740    0.022935    0.023308    0.023916    0.026524    0.070241
     0.071463    0.072072    0.073042    0.157135    0.159899    0.160000
     0.160000    0.160429    0.170994    0.220277    0.234762    0.235026
     0.240170    0.249589    0.312919    0.313192    0.342487    0.342680
     0.342911    0.343361    0.345984    0.347305    0.351566    0.353805
     0.354264    0.354457    0.418759    0.421307    0.426027    0.459862
     0.464111    0.464732

 Minimum search - taking simple RFO step
 Searching for Lamda that Minimizes Along All modes
 Value Taken    Lamda =   0.00000000
 Step Taken.  Stepsize is  0.016982

                             Maximum     Tolerance    Cnvgd?
         Gradient           0.000076      0.000030      NO
         Displacement       0.013388      0.000120      NO
         Energy change     -0.000000      0.000000      NO


 New Cartesian Coordinates Obtained by Inverse Iteration

 Displacement from previous Coordinates is:  0.023196
 ----------------------------------------------------------------
             Standard Nuclear Orientation (Angstroms)
    I     Atom           X                Y                Z
 ----------------------------------------------------------------
    1      C      -0.0038229495     0.0032986977    -0.0214492049
    2      C      -0.2800105363     1.0032667728     0.9142369956
    3      H       0.4472348148     1.7963115466     1.0680493472
    4      C      -0.9536118173    -1.0062876824    -0.2164080010
    5      H      -0.7622430521    -1.7888180272    -0.9435326798
    6      C      -2.1386337159    -1.0101333427     0.5135143531
    7      H      -2.8689174367    -1.7961846976     0.3543342362
    8      C      -2.3939934273    -0.0055326440     1.4460598377
    9      H      -3.3205518914    -0.0151833430     2.0107936587
   10      C      -1.4653952670     1.0165917822     1.6584787327
   11      C      -1.7263496538     2.1162426482     2.6606045644
   12      H      -2.6822398695     1.9727290445     3.1683756890
   13      H      -0.9438042552     2.1510937970     3.4252202256
   14      H      -1.7489339781     3.0974526399     2.1759686896
   15      C       1.2997831586    -0.0005773145    -0.7843972314
   16      H       2.0903849503    -0.4929771467    -0.2072394434
   17      H       1.6395400764     1.0153834804    -1.0009270572
   18      H       1.2047457499    -0.5360976113    -1.7318144123
 ----------------------------------------------------------------
 Nuclear Repulsion Energy =         340.82817713 hartrees
 There are       29 alpha and       29 beta electrons
 Applying Cartesian multipole field
    Component          Value
    ---------          -----
     (2,0,0)        1.00000E-11
     (0,2,0)        2.00000E-11
     (0,0,2)       -3.00000E-11
 Nucleus-field energy     =    -0.0000000017 hartrees
 Requested basis set is 6-311++G(d,p)
 There are 98 shells and 246 basis functions
 A cutoff of  1.0D-14 yielded   4543 shell pairs
 There are     29262 function pairs (     31255 Cartesian)
 Smallest overlap matrix eigenvalue = 1.13E-06
 Guess MOs from SCF MO coefficient file

 -----------------------------------------------------------------------
  General SCF calculation program by
  Eric Jon Sundstrom, Paul Horn, Yuezhi Mao, Dmitri Zuev, Alec White,
  David Stuck, Shaama M.S., Shane Yost, Joonho Lee, David Small,
  Daniel Levine, Susi Lehtola, Hugh Burton, Evgeny Epifanovsky,
  Bang C. Huynh
 -----------------------------------------------------------------------
 Exchange:     0.2000 Hartree-Fock + 0.0800 Slater + 0.7200 B88
 Correlation:  0.1900 VWN1RPA + 0.8100 LYP
 Using SG-1 standard quadrature grid
 using 6 threads for integral computing
 -------------------------------------------------------
 OpenMP Integral computing Module                
 Release: version 2.0, May 2017, Q-Chem Inc. Pleasanton 
 -------------------------------------------------------
 A restricted SCF calculation will be
 performed using DIIS
 SCF converges when DIIS error is below 1.0e-08
 ---------------------------------------
  Cycle       Energy         DIIS error
 ---------------------------------------
    1    -310.9662616413      2.84e-05  
    2    -310.9662715103      2.46e-06  
    3    -310.9662716172      4.78e-07  
    4    -310.9662716188      2.67e-07  
    5    -310.9662716191      1.62e-07  
    6    -310.9662716193      3.29e-08  
    7    -310.9662716193      8.47e-09  Convergence criterion met
 ---------------------------------------
 SCF time:   CPU 60.61s  wall 11.00s 
 SCF   energy in the final basis set =     -310.9662716193
 Total energy in the final basis set =     -310.9662716193

 --------------------------------------------------------------

                    Orbital Energies (a.u.)
 --------------------------------------------------------------

 Alpha MOs
 -- Occupied --
-10.1824 -10.1823 -10.1723 -10.1680 -10.1680 -10.1678 -10.1678 -10.1672
 -0.8603  -0.7831  -0.7601  -0.6931  -0.6817  -0.5989  -0.5730  -0.5052
 -0.4718  -0.4468  -0.4267  -0.4160  -0.4134  -0.4062  -0.3991  -0.3768
 -0.3474  -0.3413  -0.3383  -0.2481  -0.2417
 -- Virtual --
 -0.0161  -0.0084  -0.0077   0.0044   0.0074   0.0272   0.0275   0.0295
  0.0473   0.0484   0.0519   0.0600   0.0714   0.0790   0.0852   0.0971
  0.0987   0.1011   0.1123   0.1160   0.1191   0.1209   0.1237   0.1310
  0.1355   0.1382   0.1434   0.1489   0.1545   0.1584   0.1632   0.1659
  0.1710   0.1738   0.1748   0.1808   0.1868   0.1989   0.2064   0.2109
  0.2224   0.2273   0.2292   0.2441   0.2499   0.2540   0.2564   0.2754
  0.2841   0.2892   0.2903   0.3058   0.3110   0.3128   0.3186   0.3225
  0.3485   0.3657   0.3711   0.3957   0.4025   0.4575   0.4634   0.4815
  0.5001   0.5198   0.5354   0.5456   0.5510   0.5570   0.5747   0.5907
  0.5940   0.6010   0.6070   0.6133   0.6400   0.6450   0.6538   0.6608
  0.6656   0.6737   0.6826   0.6964   0.7011   0.7091   0.7466   0.7538
  0.7748   0.7822   0.7960   0.8158   0.8622   0.8786   0.8848   0.8965
  0.9193   0.9296   0.9358   0.9474   0.9545   0.9726   1.0046   1.0196
  1.0372   1.0429   1.0723   1.1294   1.1319   1.1415   1.3361   1.3457
  1.3578   1.3829   1.3959   1.4338   1.4592   1.4696   1.4912   1.5304
  1.5363   1.5473   1.5629   1.5732   1.5884   1.5972   1.6068   1.6136
  1.6200   1.6329   1.6719   1.7069   1.7151   1.7533   1.7628   1.7759
  1.8057   1.8145   1.8455   1.8549   1.9156   1.9215   1.9322   1.9352
  1.9555   2.0019   2.0184   2.0363   2.0562   2.0756   2.1315   2.1670
  2.1792   2.2007   2.2245   2.2430   2.2899   2.3437   2.3982   2.4025
  2.4470   2.4619   2.4695   2.4790   2.5321   2.5449   2.5534   2.5752
  2.5892   2.6033   2.6179   2.6703   2.6772   2.6930   2.6982   2.7235
  2.7455   2.7580   2.7730   2.8018   2.8301   2.8464   2.8509   2.9197
  2.9240   2.9541   2.9567   2.9653   3.0135   3.1037   3.1842   3.2179
  3.2385   3.3765   3.3943   3.5181   3.5896   3.6763   3.7118   3.7945
  3.8060   3.8279   3.8421   4.0259   4.1273   4.1621   4.3289   4.3492
  4.8502  23.5930  23.9266  23.9412  23.9871  23.9951  24.0893  24.1003
 24.1940
 --------------------------------------------------------------

          Ground-State Mulliken Net Atomic Charges

     Atom                 Charge (a.u.)
  ----------------------------------------
      1 C                     1.477984
      2 C                    -1.120200
      3 H                     0.128220
      4 C                    -1.118724
      5 H                     0.121331
      6 C                     0.337048
      7 H                     0.173838
      8 C                    -1.373113
      9 H                     0.106689
     10 C                     1.340598
     11 C                    -0.496938
     12 H                     0.147687
     13 H                     0.155900
     14 H                     0.157184
     15 C                    -0.486413
     16 H                     0.166820
     17 H                     0.140069
     18 H                     0.142022
  ----------------------------------------
  Sum of atomic charges =     0.000000

 -----------------------------------------------------------------
                    Cartesian Multipole Moments
 -----------------------------------------------------------------
    Charge (ESU x 10^10)
                -0.0000
    Dipole Moment (Debye)
         X       0.3099      Y       0.2802      Z       0.0761
       Tot       0.4246
    Quadrupole Moments (Debye-Ang)
        XX     -47.5158     XY       1.2039     YY     -47.6746
        XZ      -2.3146     YZ       3.2232     ZZ     -48.9738
    Octopole Moments (Debye-Ang^2)
       XXX     128.8796    XXY     -19.0644    XYY      43.3611
       YYY     -43.1086    XXZ     -29.9558    XYZ      -3.0467
       YYZ     -38.3587    XZZ      42.3726    YZZ     -10.5357
       ZZZ    -114.6349
    Hexadecapole Moments (Debye-Ang^3)
      XXXX    -779.3963   XXXY      62.1589   XXYY    -202.5304
      XYYY      52.8171   YYYY    -450.7144   XXXZ     229.9237
      XXYZ     -55.8263   XYYZ      86.3943   YYYZ    -169.3820
      XXZZ    -229.4921   XYZZ       8.5353   YYZZ    -182.8700
      XZZZ     250.9731   YZZZ    -164.3645   ZZZZ    -651.5273
 -----------------------------------------------------------------
 Calculating analytic gradient of the SCF energy
 Gradient of SCF Energy
            1           2           3           4           5           6
    1   0.0000564   0.0000682  -0.0000125  -0.0000880  -0.0000064   0.0000582
    2   0.0001079  -0.0000698   0.0000205  -0.0000817   0.0000244  -0.0000446
    3   0.0000749  -0.0000707  -0.0000019   0.0000129  -0.0000094  -0.0000635
            7           8           9          10          11          12
    1  -0.0000017   0.0000106   0.0000191  -0.0000930   0.0000090   0.0000011
    2   0.0000018   0.0001054  -0.0000256  -0.0000650  -0.0000015   0.0000039
    3   0.0000154   0.0000262   0.0000294   0.0000206  -0.0000004   0.0000027
           13          14          15          16          17          18
    1  -0.0000006   0.0000152  -0.0000495  -0.0000051   0.0000104   0.0000085
    2  -0.0000074  -0.0000008  -0.0000006   0.0000152   0.0000089   0.0000090
    3   0.0000112   0.0000070  -0.0000681   0.0000142  -0.0000218   0.0000213
 Max gradient component =       1.079E-04
 RMS gradient           =       4.238E-05
 Gradient time:  CPU 27.61 s  wall 4.74 s
 Geometry Optimization Parameters
   NAtoms,    NIC,     NZ,  NCons,   NDum,   NFix, NCnnct, MaxDiis
       18     120       0       0       0       0       0       0

 Cartesian Hessian Update
 Hessian updated using BFGS update


** GEOMETRY OPTIMIZATION IN DELOCALIZED INTERNAL COORDINATES **
   Searching for a Minimum

   Optimization Cycle:   5

                       Coordinates (Angstroms)
     ATOM                X               Y               Z
      1  C        -0.0038229495    0.0032986977   -0.0214492049
      2  C        -0.2800105363    1.0032667728    0.9142369956
      3  H         0.4472348148    1.7963115466    1.0680493472
      4  C        -0.9536118173   -1.0062876824   -0.2164080010
      5  H        -0.7622430521   -1.7888180272   -0.9435326798
      6  C        -2.1386337159   -1.0101333427    0.5135143531
      7  H        -2.8689174367   -1.7961846976    0.3543342362
      8  C        -2.3939934273   -0.0055326440    1.4460598377
      9  H        -3.3205518914   -0.0151833430    2.0107936587
     10  C        -1.4653952670    1.0165917822    1.6584787327
     11  C        -1.7263496538    2.1162426482    2.6606045644
     12  H        -2.6822398695    1.9727290445    3.1683756890
     13  H        -0.9438042552    2.1510937970    3.4252202256
     14  H        -1.7489339781    3.0974526399    2.1759686896
     15  C         1.2997831586   -0.0005773145   -0.7843972314
     16  H         2.0903849503   -0.4929771467   -0.2072394434
     17  H         1.6395400764    1.0153834804   -1.0009270572
     18  H         1.2047457499   -0.5360976113   -1.7318144123
   Point Group: c1    Number of degrees of freedom:    48


   Energy is   -310.966271619

 Hessian updated using BFGS update

 44 Hessian modes will be used to form the next step
  Hessian Eigenvalues:
     0.000913    0.007769    0.016172    0.018282    0.020755    0.022663
     0.022741    0.022958    0.023317    0.023948    0.027512    0.069845
     0.071539    0.072072    0.073474    0.159733    0.159925    0.160000
     0.160070    0.161297    0.173810    0.220424    0.234918    0.235032
     0.245215    0.253320    0.312939    0.313277    0.342527    0.342694
     0.342959    0.343442    0.345984    0.347897    0.351578    0.353807
     0.354301    0.354488    0.420374    0.422750    0.459486    0.464044
     0.464541    0.556234

 Minimum search - taking simple RFO step
 Searching for Lamda that Minimizes Along All modes
 Value Taken    Lamda =  -0.00000103
 Step Taken.  Stepsize is  0.031747

                             Maximum     Tolerance    Cnvgd?
         Gradient           0.000135      0.000030      NO
         Displacement       0.026240      0.000120      NO
         Energy change     -0.000001      0.000000      NO


 New Cartesian Coordinates Obtained by Inverse Iteration

 Displacement from previous Coordinates is:  0.043354
 ----------------------------------------------------------------
             Standard Nuclear Orientation (Angstroms)
    I     Atom           X                Y                Z
 ----------------------------------------------------------------
    1      C      -0.0035573887     0.0033266981    -0.0209862501
    2      C      -0.2797393508     1.0029165309     0.9147362380
    3      H       0.4474786157     1.7958489026     1.0692472499
    4      C      -0.9536605500    -1.0062276168    -0.2164207799
    5      H      -0.7620275838    -1.7885052016    -0.9437337200
    6      C      -2.1386347915    -1.0100376991     0.5131588195
    7      H      -2.8690826109    -1.7959376189     0.3539848742
    8      C      -2.3941475035    -0.0053702782     1.4459332424
    9      H      -3.3206781929    -0.0154536575     2.0107074133
   10      C      -1.4655821983     1.0163711233     1.6587028413
   11      C      -1.7267238276     2.1167954695     2.6599128242
   12      H      -2.6782399322     1.9685555559     3.1745229737
   13      H      -0.9392150198     2.1587937218     3.4189849264
   14      H      -1.7590548695     3.0965602774     2.1728020775
   15      C       1.3001336489    -0.0011476782    -0.7837685783
   16      H       2.0883947506    -0.5010554558    -0.2098601146
   17      H       1.6445963264     1.0147407356    -0.9931553190
   18      H       1.2029213779    -0.5295952092    -1.7349004184
 ----------------------------------------------------------------
 Nuclear Repulsion Energy =         340.82837849 hartrees
 There are       29 alpha and       29 beta electrons
 Applying Cartesian multipole field
    Component          Value
    ---------          -----
     (2,0,0)        1.00000E-11
     (0,2,0)        2.00000E-11
     (0,0,2)       -3.00000E-11
 Nucleus-field energy     =    -0.0000000017 hartrees
 Requested basis set is 6-311++G(d,p)
 There are 98 shells and 246 basis functions
 A cutoff of  1.0D-14 yielded   4543 shell pairs
 There are     29262 function pairs (     31255 Cartesian)
 Smallest overlap matrix eigenvalue = 1.13E-06
 Guess MOs from SCF MO coefficient file

 -----------------------------------------------------------------------
  General SCF calculation program by
  Eric Jon Sundstrom, Paul Horn, Yuezhi Mao, Dmitri Zuev, Alec White,
  David Stuck, Shaama M.S., Shane Yost, Joonho Lee, David Small,
  Daniel Levine, Susi Lehtola, Hugh Burton, Evgeny Epifanovsky,
  Bang C. Huynh
 -----------------------------------------------------------------------
 Exchange:     0.2000 Hartree-Fock + 0.0800 Slater + 0.7200 B88
 Correlation:  0.1900 VWN1RPA + 0.8100 LYP
 Using SG-1 standard quadrature grid
 using 6 threads for integral computing
 -------------------------------------------------------
 OpenMP Integral computing Module                
 Release: version 2.0, May 2017, Q-Chem Inc. Pleasanton 
 -------------------------------------------------------
 A restricted SCF calculation will be
 performed using DIIS
 SCF converges when DIIS error is below 1.0e-08
 ---------------------------------------
  Cycle       Energy         DIIS error
 ---------------------------------------
    1    -310.9662382632      5.23e-05  
    2    -310.9662720831      4.37e-06  
    3    -310.9662724389      7.68e-07  
    4    -310.9662724368      9.50e-07  
    5    -310.9662724441      2.38e-07  
    6    -310.9662724446      4.22e-08  
    7    -310.9662724446      1.05e-08  
    8    -310.9662724446      5.29e-09  Convergence criterion met
 ---------------------------------------
 SCF time:   CPU 68.64s  wall 12.00s 
 SCF   energy in the final basis set =     -310.9662724446
 Total energy in the final basis set =     -310.9662724446

 --------------------------------------------------------------

                    Orbital Energies (a.u.)
 --------------------------------------------------------------

 Alpha MOs
 -- Occupied --
-10.1824 -10.1822 -10.1723 -10.1680 -10.1680 -10.1678 -10.1678 -10.1672
 -0.8603  -0.7831  -0.7601  -0.6931  -0.6817  -0.5989  -0.5730  -0.5052
 -0.4718  -0.4468  -0.4268  -0.4160  -0.4134  -0.4062  -0.3991  -0.3768
 -0.3474  -0.3413  -0.3383  -0.2481  -0.2417
 -- Virtual --
 -0.0161  -0.0085  -0.0077   0.0044   0.0074   0.0272   0.0275   0.0295
  0.0472   0.0484   0.0519   0.0601   0.0715   0.0790   0.0850   0.0971
  0.0986   0.1013   0.1122   0.1160   0.1190   0.1209   0.1238   0.1310
  0.1354   0.1383   0.1433   0.1490   0.1543   0.1584   0.1633   0.1658
  0.1710   0.1738   0.1749   0.1808   0.1870   0.1988   0.2065   0.2110
  0.2223   0.2273   0.2292   0.2441   0.2499   0.2540   0.2564   0.2754
  0.2841   0.2892   0.2902   0.3056   0.3109   0.3128   0.3186   0.3227
  0.3482   0.3656   0.3710   0.3956   0.4025   0.4577   0.4633   0.4814
  0.5004   0.5197   0.5354   0.5454   0.5510   0.5572   0.5747   0.5907
  0.5938   0.6011   0.6069   0.6133   0.6403   0.6447   0.6541   0.6610
  0.6656   0.6739   0.6823   0.6966   0.7009   0.7091   0.7464   0.7537
  0.7748   0.7821   0.7960   0.8156   0.8622   0.8786   0.8848   0.8961
  0.9193   0.9296   0.9357   0.9473   0.9548   0.9726   1.0046   1.0196
  1.0372   1.0430   1.0723   1.1295   1.1319   1.1411   1.3360   1.3455
  1.3578   1.3829   1.3961   1.4337   1.4594   1.4696   1.4914   1.5303
  1.5365   1.5477   1.5626   1.5731   1.5883   1.5974   1.6066   1.6134
  1.6203   1.6330   1.6718   1.7069   1.7149   1.7530   1.7629   1.7759
  1.8054   1.8151   1.8453   1.8552   1.9155   1.9216   1.9321   1.9352
  1.9558   2.0019   2.0182   2.0364   2.0563   2.0751   2.1314   2.1670
  2.1795   2.2004   2.2244   2.2429   2.2906   2.3428   2.3986   2.4026
  2.4471   2.4618   2.4694   2.4789   2.5316   2.5449   2.5533   2.5752
  2.5893   2.6039   2.6177   2.6697   2.6770   2.6929   2.6985   2.7237
  2.7458   2.7585   2.7731   2.8014   2.8302   2.8465   2.8508   2.9198
  2.9237   2.9540   2.9568   2.9649   3.0134   3.1038   3.1841   3.2180
  3.2384   3.3764   3.3943   3.5182   3.5897   3.6763   3.7118   3.7946
  3.8060   3.8278   3.8420   4.0259   4.1273   4.1621   4.3288   4.3492
  4.8502  23.5930  23.9266  23.9412  23.9870  23.9951  24.0894  24.1004
 24.1940
 --------------------------------------------------------------

          Ground-State Mulliken Net Atomic Charges

     Atom                 Charge (a.u.)
  ----------------------------------------
      1 C                     1.478266
      2 C                    -1.128148
      3 H                     0.127898
      4 C                    -1.112455
      5 H                     0.121741
      6 C                     0.337078
      7 H                     0.173710
      8 C                    -1.372703
      9 H                     0.106794
     10 C                     1.341183
     11 C                    -0.496666
     12 H                     0.147619
     13 H                     0.155323
     14 H                     0.157719
     15 C                    -0.486090
     16 H                     0.166817
     17 H                     0.140066
     18 H                     0.141848
  ----------------------------------------
  Sum of atomic charges =     0.000000

 -----------------------------------------------------------------
                    Cartesian Multipole Moments
 -----------------------------------------------------------------
    Charge (ESU x 10^10)
                 0.0000
    Dipole Moment (Debye)
         X       0.3093      Y       0.2798      Z       0.0750
       Tot       0.4238
    Quadrupole Moments (Debye-Ang)
        XX     -47.5130     XY       1.2014     YY     -47.6741
        XZ      -2.3139     YZ       3.2241     ZZ     -48.9770
    Octopole Moments (Debye-Ang^2)
       XXX     128.8839    XXY     -19.0595    XYY      43.3565
       YYY     -43.1043    XXZ     -29.9576    XYZ      -3.0374
       YYZ     -38.3454    XZZ      42.3628    YZZ     -10.5356
       ZZZ    -114.6719
    Hexadecapole Moments (Debye-Ang^3)
      XXXX    -779.6516   XXXY      62.2665   XXYY    -202.4997
      XYYY      52.8145   YYYY    -450.8226   XXXZ     229.9021
      XXYZ     -55.8600   XYYZ      86.4170   YYYZ    -169.4133
      XXZZ    -229.4499   XYZZ       8.5906   YYZZ    -182.8504
      XZZZ     250.8883   YZZZ    -164.3837   ZZZZ    -651.3661
 -----------------------------------------------------------------
 Calculating analytic gradient of the SCF energy
 Gradient of SCF Energy
            1           2           3           4           5           6
    1   0.0001171   0.0001766  -0.0000235  -0.0002354   0.0000065   0.0001600
    2   0.0002570  -0.0001483   0.0000317  -0.0001745   0.0000393  -0.0001118
    3   0.0001609  -0.0001922   0.0000176   0.0000466  -0.0000104  -0.0001738
            7           8           9          10          11          12
    1  -0.0000118   0.0000391   0.0000257  -0.0002520   0.0000316  -0.0000004
    2   0.0000095   0.0002695  -0.0000499  -0.0001581   0.0000030   0.0000076
    3   0.0000297   0.0000745   0.0000384   0.0000674  -0.0000037   0.0000050
           13          14          15          16          17          18
    1  -0.0000014   0.0000128  -0.0000820  -0.0000013   0.0000267   0.0000119
    2  -0.0000040   0.0000007  -0.0000604   0.0000324   0.0000248   0.0000315
    3   0.0000088   0.0000017  -0.0000994   0.0000218  -0.0000286   0.0000357
 Max gradient component =       2.695E-04
 RMS gradient           =       1.020E-04
 Gradient time:  CPU 27.58 s  wall 4.74 s
 Geometry Optimization Parameters
   NAtoms,    NIC,     NZ,  NCons,   NDum,   NFix, NCnnct, MaxDiis
       18     120       0       0       0       0       0       0

 Cartesian Hessian Update
 Hessian updated using BFGS update


** GEOMETRY OPTIMIZATION IN DELOCALIZED INTERNAL COORDINATES **
   Searching for a Minimum

   Optimization Cycle:   6

                       Coordinates (Angstroms)
     ATOM                X               Y               Z
      1  C        -0.0035573887    0.0033266981   -0.0209862501
      2  C        -0.2797393508    1.0029165309    0.9147362380
      3  H         0.4474786157    1.7958489026    1.0692472499
      4  C        -0.9536605500   -1.0062276168   -0.2164207799
      5  H        -0.7620275838   -1.7885052016   -0.9437337200
      6  C        -2.1386347915   -1.0100376991    0.5131588195
      7  H        -2.8690826109   -1.7959376189    0.3539848742
      8  C        -2.3941475035   -0.0053702782    1.4459332424
      9  H        -3.3206781929   -0.0154536575    2.0107074133
     10  C        -1.4655821983    1.0163711233    1.6587028413
     11  C        -1.7267238276    2.1167954695    2.6599128242
     12  H        -2.6782399322    1.9685555559    3.1745229737
     13  H        -0.9392150198    2.1587937218    3.4189849264
     14  H        -1.7590548695    3.0965602774    2.1728020775
     15  C         1.3001336489   -0.0011476782   -0.7837685783
     16  H         2.0883947506   -0.5010554558   -0.2098601146
     17  H         1.6445963264    1.0147407356   -0.9931553190
     18  H         1.2029213779   -0.5295952092   -1.7349004184
   Point Group: c1    Number of degrees of freedom:    48


   Energy is   -310.966272445

 Hessian updated using BFGS update

 45 Hessian modes will be used to form the next step
  Hessian Eigenvalues:
     0.000296    0.007787    0.016198    0.018250    0.020662    0.022724
     0.022747    0.022965    0.023328    0.023945    0.027067    0.069893
     0.071590    0.072072    0.073252    0.159827    0.159991    0.160000
     0.160013    0.160280    0.163759    0.172393    0.220422    0.234897
     0.235033    0.246023    0.256508    0.312930    0.313282    0.342559
     0.342697    0.342974    0.343424    0.345986    0.347755    0.351568
     0.353807    0.354274    0.354458    0.420476    0.422963    0.459599
     0.464044    0.464531    0.667631

 Minimum search - taking simple RFO step
 Searching for Lamda that Minimizes Along All modes
 Value Taken    Lamda =  -0.00000244
 Step Taken.  Stepsize is  0.083765

                             Maximum     Tolerance    Cnvgd?
         Gradient           0.000338      0.000030      NO
         Displacement       0.070164      0.000120      NO
         Energy change     -0.000001      0.000000      NO


 New Cartesian Coordinates Obtained by Inverse Iteration

 Displacement from previous Coordinates is:  0.114478
 ----------------------------------------------------------------
             Standard Nuclear Orientation (Angstroms)
    I     Atom           X                Y                Z
 ----------------------------------------------------------------
    1      C      -0.0029131436     0.0032668655    -0.0199356033
    2      C      -0.2790886276     1.0022433738     0.9158891189
    3      H       0.4483009342     1.7947280553     1.0717833722
    4      C      -0.9536110050    -1.0060568818    -0.2163784803
    5      H      -0.7614189631    -1.7880668792    -0.9438305506
    6      C      -2.1386266849    -1.0097213564     0.5124708570
    7      H      -2.8693296534    -1.7953651515     0.3531991889
    8      C      -2.3944110393    -0.0049673545     1.4456075319
    9      H      -3.3211007369    -0.0155248624     2.0101232863
   10      C      -1.4658387949     1.0161015266     1.6591085590
   11      C      -1.7278084753     2.1182262767     2.6581859321
   12      H      -2.6674970042     1.9573677209     3.1904955917
   13      H      -0.9277796016     2.1788731683     3.4025876838
   14      H      -1.7858703664     3.0940544391     2.1653328830
   15      C       1.3011081014    -0.0026481851    -0.7821235462
   16      H       2.0829346840    -0.5226358498    -0.2173163928
   17      H       1.6579021249     1.0127395832    -0.9723162563
   18      H       1.1982291517    -0.5120358887    -1.7430148754
 ----------------------------------------------------------------
 Nuclear Repulsion Energy =         340.82889460 hartrees
 There are       29 alpha and       29 beta electrons
 Applying Cartesian multipole field
    Component          Value
    ---------          -----
     (2,0,0)        1.00000E-11
     (0,2,0)        2.00000E-11
     (0,0,2)       -3.00000E-11
 Nucleus-field energy     =    -0.0000000017 hartrees
 Requested basis set is 6-311++G(d,p)
 There are 98 shells and 246 basis functions
 A cutoff of  1.0D-14 yielded   4545 shell pairs
 There are     29268 function pairs (     31261 Cartesian)
 Smallest overlap matrix eigenvalue = 1.13E-06
 Guess MOs from SCF MO coefficient file

 -----------------------------------------------------------------------
  General SCF calculation program by
  Eric Jon Sundstrom, Paul Horn, Yuezhi Mao, Dmitri Zuev, Alec White,
  David Stuck, Shaama M.S., Shane Yost, Joonho Lee, David Small,
  Daniel Levine, Susi Lehtola, Hugh Burton, Evgeny Epifanovsky,
  Bang C. Huynh
 -----------------------------------------------------------------------
 Exchange:     0.2000 Hartree-Fock + 0.0800 Slater + 0.7200 B88
 Correlation:  0.1900 VWN1RPA + 0.8100 LYP
 Using SG-1 standard quadrature grid
 using 6 threads for integral computing
 -------------------------------------------------------
 OpenMP Integral computing Module                
 Release: version 2.0, May 2017, Q-Chem Inc. Pleasanton 
 -------------------------------------------------------
 A restricted SCF calculation will be
 performed using DIIS
 SCF converges when DIIS error is below 1.0e-08
 ---------------------------------------
  Cycle       Energy         DIIS error
 ---------------------------------------
    1    -310.9660378178      1.37e-04  
    2    -310.9662718371      1.14e-05  
    3    -310.9662742701      2.10e-06  
    4    -310.9662742322      3.05e-06  
    5    -310.9662743108      4.37e-07  
    6    -310.9662743123      1.02e-07  
    7    -310.9662743124      2.37e-08  
    8    -310.9662743124      1.41e-08  
    9    -310.9662743124      5.16e-09  Convergence criterion met
 ---------------------------------------
 SCF time:   CPU 76.86s  wall 14.00s 
 SCF   energy in the final basis set =     -310.9662743124
 Total energy in the final basis set =     -310.9662743124

 --------------------------------------------------------------

                    Orbital Energies (a.u.)
 --------------------------------------------------------------

 Alpha MOs
 -- Occupied --
-10.1824 -10.1822 -10.1723 -10.1680 -10.1680 -10.1678 -10.1678 -10.1672
 -0.8603  -0.7831  -0.7601  -0.6931  -0.6817  -0.5989  -0.5730  -0.5051
 -0.4718  -0.4468  -0.4268  -0.4160  -0.4134  -0.4062  -0.3990  -0.3769
 -0.3473  -0.3412  -0.3384  -0.2481  -0.2417
 -- Virtual --
 -0.0159  -0.0086  -0.0077   0.0044   0.0074   0.0272   0.0275   0.0296
  0.0469   0.0485   0.0521   0.0603   0.0718   0.0789   0.0845   0.0973
  0.0983   0.1020   0.1119   0.1161   0.1189   0.1209   0.1239   0.1310
  0.1353   0.1384   0.1431   0.1493   0.1539   0.1583   0.1635   0.1655
  0.1711   0.1739   0.1752   0.1808   0.1876   0.1986   0.2067   0.2113
  0.2221   0.2272   0.2291   0.2440   0.2500   0.2540   0.2562   0.2755
  0.2839   0.2891   0.2898   0.3049   0.3106   0.3127   0.3188   0.3231
  0.3474   0.3655   0.3707   0.3954   0.4025   0.4582   0.4632   0.4814
  0.5011   0.5192   0.5352   0.5448   0.5510   0.5576   0.5746   0.5905
  0.5934   0.6016   0.6068   0.6134   0.6410   0.6441   0.6547   0.6614
  0.6658   0.6745   0.6816   0.6969   0.7001   0.7091   0.7461   0.7534
  0.7748   0.7820   0.7957   0.8151   0.8622   0.8787   0.8849   0.8951
  0.9192   0.9296   0.9355   0.9471   0.9557   0.9725   1.0047   1.0197
  1.0371   1.0430   1.0722   1.1297   1.1315   1.1400   1.3356   1.3449
  1.3577   1.3830   1.3968   1.4335   1.4601   1.4698   1.4919   1.5301
  1.5368   1.5489   1.5619   1.5727   1.5882   1.5978   1.6061   1.6130
  1.6210   1.6331   1.6713   1.7068   1.7145   1.7523   1.7632   1.7758
  1.8046   1.8167   1.8446   1.8559   1.9154   1.9217   1.9319   1.9354
  1.9564   2.0020   2.0179   2.0365   2.0562   2.0741   2.1309   2.1669
  2.1801   2.1999   2.2243   2.2426   2.2925   2.3404   2.3998   2.4030
  2.4474   2.4615   2.4692   2.4787   2.5304   2.5448   2.5531   2.5752
  2.5897   2.6057   2.6173   2.6681   2.6768   2.6925   2.6994   2.7241
  2.7463   2.7598   2.7734   2.8004   2.8305   2.8467   2.8505   2.9199
  2.9233   2.9534   2.9572   2.9641   3.0127   3.1041   3.1836   3.2182
  3.2380   3.3761   3.3942   3.5183   3.5898   3.6762   3.7118   3.7949
  3.8062   3.8275   3.8417   4.0259   4.1271   4.1621   4.3286   4.3493
  4.8501  23.5930  23.9265  23.9412  23.9867  23.9951  24.0895  24.1005
 24.1940
 --------------------------------------------------------------

          Ground-State Mulliken Net Atomic Charges

     Atom                 Charge (a.u.)
  ----------------------------------------
      1 C                     1.478156
      2 C                    -1.151859
      3 H                     0.126946
      4 C                    -1.095711
      5 H                     0.122874
      6 C                     0.337266
      7 H                     0.173345
      8 C                    -1.369425
      9 H                     0.107118
     10 C                     1.343520
     11 C                    -0.495514
     12 H                     0.147402
     13 H                     0.153803
     14 H                     0.159041
     15 C                    -0.485234
     16 H                     0.166799
     17 H                     0.140074
     18 H                     0.141400
  ----------------------------------------
  Sum of atomic charges =     0.000000

 -----------------------------------------------------------------
                    Cartesian Multipole Moments
 -----------------------------------------------------------------
    Charge (ESU x 10^10)
                 0.0000
    Dipole Moment (Debye)
         X       0.3075      Y       0.2786      Z       0.0721
       Tot       0.4212
    Quadrupole Moments (Debye-Ang)
        XX     -47.5046     XY       1.1934     YY     -47.6717
        XZ      -2.3120     YZ       3.2268     ZZ     -48.9872
    Octopole Moments (Debye-Ang^2)
       XXX     128.8841    XXY     -19.0408    XYY      43.3431
       YYY     -43.1065    XXZ     -29.9642    XYZ      -3.0165
       YYZ     -38.3099    XZZ      42.3355    YZZ     -10.5346
       ZZZ    -114.7674
    Hexadecapole Moments (Debye-Ang^3)
      XXXX    -780.2703   XXXY      62.5337   XXYY    -202.4096
      XYYY      52.8336   YYYY    -451.1236   XXXZ     229.8671
      XXYZ     -55.9323   XYYZ      86.4815   YYYZ    -169.4885
      XXZZ    -229.3529   XYZZ       8.7336   YYZZ    -182.8085
      XZZZ     250.6813   YZZZ    -164.4462   ZZZZ    -650.9367
 -----------------------------------------------------------------
 Calculating analytic gradient of the SCF energy
 Gradient of SCF Energy
            1           2           3           4           5           6
    1   0.0001887   0.0003258  -0.0000393  -0.0004426   0.0000300   0.0003025
    2   0.0004554  -0.0002495   0.0000449  -0.0002869   0.0000536  -0.0002080
    3   0.0002674  -0.0003559   0.0000455   0.0000919  -0.0000094  -0.0003277
            7           8           9          10          11          12
    1  -0.0000251   0.0000911   0.0000291  -0.0004785   0.0000636   0.0000016
    2   0.0000188   0.0004883  -0.0000803  -0.0002838   0.0000148   0.0000062
    3   0.0000499   0.0001520   0.0000421   0.0001331  -0.0000086   0.0000095
           13          14          15          16          17          18
    1  -0.0000004   0.0000069  -0.0001128   0.0000081   0.0000406   0.0000106
    2   0.0000035   0.0000011  -0.0001390   0.0000586   0.0000459   0.0000564
    3   0.0000068  -0.0000078  -0.0001290   0.0000280  -0.0000376   0.0000498
 Max gradient component =       4.883E-04
 RMS gradient           =       1.839E-04
 Gradient time:  CPU 27.64 s  wall 4.74 s
 Geometry Optimization Parameters
   NAtoms,    NIC,     NZ,  NCons,   NDum,   NFix, NCnnct, MaxDiis
       18     120       0       0       0       0       0       0

 Cartesian Hessian Update
 Hessian updated using BFGS update


** GEOMETRY OPTIMIZATION IN DELOCALIZED INTERNAL COORDINATES **
   Searching for a Minimum

   Optimization Cycle:   7

                       Coordinates (Angstroms)
     ATOM                X               Y               Z
      1  C        -0.0029131436    0.0032668655   -0.0199356033
      2  C        -0.2790886276    1.0022433738    0.9158891189
      3  H         0.4483009342    1.7947280553    1.0717833722
      4  C        -0.9536110050   -1.0060568818   -0.2163784803
      5  H        -0.7614189631   -1.7880668792   -0.9438305506
      6  C        -2.1386266849   -1.0097213564    0.5124708570
      7  H        -2.8693296534   -1.7953651515    0.3531991889
      8  C        -2.3944110393   -0.0049673545    1.4456075319
      9  H        -3.3211007369   -0.0155248624    2.0101232863
     10  C        -1.4658387949    1.0161015266    1.6591085590
     11  C        -1.7278084753    2.1182262767    2.6581859321
     12  H        -2.6674970042    1.9573677209    3.1904955917
     13  H        -0.9277796016    2.1788731683    3.4025876838
     14  H        -1.7858703664    3.0940544391    2.1653328830
     15  C         1.3011081014   -0.0026481851   -0.7821235462
     16  H         2.0829346840   -0.5226358498   -0.2173163928
     17  H         1.6579021249    1.0127395832   -0.9723162563
     18  H         1.1982291517   -0.5120358887   -1.7430148754
   Point Group: c1    Number of degrees of freedom:    48


   Energy is   -310.966274312

 Hessian updated using BFGS update

 45 Hessian modes will be used to form the next step
  Hessian Eigenvalues:
     0.000130    0.007883    0.016214    0.018230    0.020646    0.022733
     0.022750    0.022968    0.023330    0.023941    0.026664    0.070024
     0.071606    0.072072    0.073066    0.159826    0.159992    0.160009
     0.160014    0.160406    0.165474    0.170898    0.220410    0.234868
     0.235038    0.246129    0.257857    0.312926    0.313277    0.342557
     0.342695    0.342980    0.343412    0.345986    0.347665    0.351565
     0.353807    0.354260    0.354454    0.420503    0.423077    0.459640
     0.464042    0.464525    0.692965

 Minimum search - taking simple RFO step
 Searching for Lamda that Minimizes Along All modes
 Value Taken    Lamda =  -0.00000414
 Step Taken.  Stepsize is  0.152022

                             Maximum     Tolerance    Cnvgd?
         Gradient           0.000618      0.000030      NO
         Displacement       0.128200      0.000120      NO
         Energy change     -0.000002      0.000000      NO


 New Cartesian Coordinates Obtained by Inverse Iteration

 Displacement from previous Coordinates is:  0.207895
 ----------------------------------------------------------------
             Standard Nuclear Orientation (Angstroms)
    I     Atom           X                Y                Z
 ----------------------------------------------------------------
    1      C      -0.0017864067     0.0029768276    -0.0182259816
    2      C      -0.2779686803     1.0013202742     0.9177753094
    3      H       0.4499815465     1.7928759660     1.0755144087
    4      C      -0.9532699480    -1.0057755375    -0.2161524800
    5      H      -0.7603421065    -1.7877106584    -0.9435197495
    6      C      -2.1385417975    -1.0091321098     0.5116485668
    7      H      -2.8694440393    -1.7945437370     0.3521328429
    8      C      -2.3946782873    -0.0043071936     1.4450992242
    9      H      -3.3217705009    -0.0150587432     2.0089753653
   10      C      -1.4659909083     1.0159899179     1.6596123238
   11      C      -1.7299602296     2.1208316288     2.6550780775
   12      H      -2.6472637833     1.9378436129     3.2184854072
   13      H      -0.9091528437     2.2149414584     3.3725622892
   14      H      -1.8341950766     3.0885944180     2.1535629183
   15      C       1.3029117952    -0.0053283690    -0.7792188032
   16      H       2.0721297558    -0.5620962209    -0.2324500160
   17      H       1.6822772547     1.0078490819    -0.9336413535
   18      H       1.1902451560    -0.4786920163    -1.7573700495
 ----------------------------------------------------------------
 Nuclear Repulsion Energy =         340.82963731 hartrees
 There are       29 alpha and       29 beta electrons
 Applying Cartesian multipole field
    Component          Value
    ---------          -----
     (2,0,0)        1.00000E-11
     (0,2,0)        2.00000E-11
     (0,0,2)       -3.00000E-11
 Nucleus-field energy     =    -0.0000000016 hartrees
 Requested basis set is 6-311++G(d,p)
 There are 98 shells and 246 basis functions
 A cutoff of  1.0D-14 yielded   4543 shell pairs
 There are     29266 function pairs (     31259 Cartesian)
 Smallest overlap matrix eigenvalue = 1.14E-06
 Guess MOs from SCF MO coefficient file

 -----------------------------------------------------------------------
  General SCF calculation program by
  Eric Jon Sundstrom, Paul Horn, Yuezhi Mao, Dmitri Zuev, Alec White,
  David Stuck, Shaama M.S., Shane Yost, Joonho Lee, David Small,
  Daniel Levine, Susi Lehtola, Hugh Burton, Evgeny Epifanovsky,
  Bang C. Huynh
 -----------------------------------------------------------------------
 Exchange:     0.2000 Hartree-Fock + 0.0800 Slater + 0.7200 B88
 Correlation:  0.1900 VWN1RPA + 0.8100 LYP
 Using SG-1 standard quadrature grid
 using 6 threads for integral computing
 -------------------------------------------------------
 OpenMP Integral computing Module                
 Release: version 2.0, May 2017, Q-Chem Inc. Pleasanton 
 -------------------------------------------------------
 A restricted SCF calculation will be
 performed using DIIS
 SCF converges when DIIS error is below 1.0e-08
 ---------------------------------------
  Cycle       Energy         DIIS error
 ---------------------------------------
    1    -310.9655011013      2.49e-04  
    2    -310.9662698127      2.05e-05  
    3    -310.9662777537      4.02e-06  
    4    -310.9662775990      5.97e-06  
    5    -310.9662779018      7.02e-07  
    6    -310.9662779056      1.66e-07  
    7    -310.9662779058      4.29e-08  
    8    -310.9662779058      2.40e-08  
    9    -310.9662779058      8.05e-09  Convergence criterion met
 ---------------------------------------
 SCF time:   CPU 77.24s  wall 13.00s 
 SCF   energy in the final basis set =     -310.9662779058
 Total energy in the final basis set =     -310.9662779058

 --------------------------------------------------------------

                    Orbital Energies (a.u.)
 --------------------------------------------------------------

 Alpha MOs
 -- Occupied --
-10.1824 -10.1822 -10.1723 -10.1680 -10.1680 -10.1678 -10.1678 -10.1672
 -0.8603  -0.7832  -0.7601  -0.6931  -0.6817  -0.5990  -0.5730  -0.5051
 -0.4718  -0.4469  -0.4268  -0.4160  -0.4134  -0.4062  -0.3989  -0.3769
 -0.3473  -0.3412  -0.3384  -0.2482  -0.2416
 -- Virtual --
 -0.0157  -0.0089  -0.0077   0.0044   0.0074   0.0272   0.0275   0.0296
  0.0464   0.0485   0.0523   0.0607   0.0724   0.0786   0.0838   0.0972
  0.0980   0.1032   0.1112   0.1162   0.1188   0.1209   0.1241   0.1309
  0.1350   0.1386   0.1426   0.1494   0.1533   0.1583   0.1639   0.1651
  0.1713   0.1738   0.1759   0.1808   0.1889   0.1982   0.2071   0.2119
  0.2214   0.2272   0.2291   0.2440   0.2501   0.2541   0.2560   0.2756
  0.2835   0.2888   0.2893   0.3036   0.3102   0.3126   0.3191   0.3238
  0.3459   0.3652   0.3701   0.3948   0.4025   0.4590   0.4636   0.4812
  0.5022   0.5182   0.5350   0.5433   0.5511   0.5583   0.5744   0.5901
  0.5928   0.6025   0.6066   0.6137   0.6421   0.6429   0.6562   0.6624
  0.6661   0.6752   0.6807   0.6966   0.6995   0.7091   0.7456   0.7527
  0.7749   0.7818   0.7950   0.8141   0.8621   0.8789   0.8850   0.8932
  0.9186   0.9296   0.9350   0.9464   0.9576   0.9725   1.0051   1.0197
  1.0366   1.0430   1.0721   1.1295   1.1306   1.1385   1.3347   1.3436
  1.3578   1.3833   1.3981   1.4330   1.4619   1.4705   1.4924   1.5300
  1.5375   1.5512   1.5605   1.5719   1.5880   1.5984   1.6053   1.6124
  1.6224   1.6333   1.6705   1.7065   1.7136   1.7510   1.7635   1.7755
  1.8030   1.8199   1.8431   1.8574   1.9148   1.9220   1.9316   1.9359
  1.9577   2.0022   2.0177   2.0368   2.0546   2.0733   2.1291   2.1669
  2.1811   2.1989   2.2246   2.2417   2.2964   2.3358   2.4009   2.4045
  2.4478   2.4611   2.4688   2.4780   2.5285   2.5453   2.5529   2.5749
  2.5893   2.6086   2.6174   2.6654   2.6767   2.6917   2.7015   2.7249
  2.7466   2.7622   2.7739   2.7986   2.8308   2.8471   2.8501   2.9199
  2.9230   2.9521   2.9576   2.9635   3.0101   3.1047   3.1829   3.2185
  3.2371   3.3757   3.3938   3.5186   3.5901   3.6759   3.7118   3.7958
  3.8064   3.8270   3.8410   4.0259   4.1268   4.1620   4.3282   4.3494
  4.8499  23.5930  23.9264  23.9411  23.9864  23.9950  24.0895  24.1006
 24.1940
 --------------------------------------------------------------

          Ground-State Mulliken Net Atomic Charges

     Atom                 Charge (a.u.)
  ----------------------------------------
      1 C                     1.474479
      2 C                    -1.202626
      3 H                     0.124923
      4 C                    -1.064469
      5 H                     0.125014
      6 C                     0.337821
      7 H                     0.172596
      8 C                    -1.356909
      9 H                     0.107969
     10 C                     1.350861
     11 C                    -0.492590
     12 H                     0.146882
     13 H                     0.151087
     14 H                     0.161113
     15 C                    -0.483789
     16 H                     0.166765
     17 H                     0.140200
     18 H                     0.140674
  ----------------------------------------
  Sum of atomic charges =     0.000000

 -----------------------------------------------------------------
                    Cartesian Multipole Moments
 -----------------------------------------------------------------
    Charge (ESU x 10^10)
                 0.0000
    Dipole Moment (Debye)
         X       0.3033      Y       0.2761      Z       0.0667
       Tot       0.4155
    Quadrupole Moments (Debye-Ang)
        XX     -47.4880     XY       1.1775     YY     -47.6661
        XZ      -2.3101     YZ       3.2314     ZZ     -49.0067
    Octopole Moments (Debye-Ang^2)
       XXX     128.8699    XXY     -18.9946    XYY      43.3173
       YYY     -43.1321    XXZ     -29.9794    XYZ      -2.9817
       YYZ     -38.2430    XZZ      42.2776    YZZ     -10.5314
       ZZZ    -114.9365
    Hexadecapole Moments (Debye-Ang^3)
      XXXX    -781.3195   XXXY      62.9811   XXYY    -202.2178
      XYYY      52.9059   YYYY    -451.7216   XXXZ     229.8475
      XXYZ     -56.0325   XYYZ      86.6044   YYYZ    -169.5910
      XXZZ    -229.1976   XYZZ       8.9896   YYZZ    -182.7457
      XZZZ     250.3128   YZZZ    -164.5921   ZZZZ    -650.1152
 -----------------------------------------------------------------
 Calculating analytic gradient of the SCF energy
 Gradient of SCF Energy
            1           2           3           4           5           6
    1   0.0002177   0.0004353  -0.0000528  -0.0005946   0.0000554   0.0004051
    2   0.0005933  -0.0003181   0.0000532  -0.0003487   0.0000582  -0.0002820
    3   0.0003227  -0.0004598   0.0000653   0.0001222  -0.0000056  -0.0004350
            7           8           9          10          11          12
    1  -0.0000322   0.0001394   0.0000265  -0.0006504   0.0000844   0.0000106
    2   0.0000226   0.0006353  -0.0000993  -0.0003809   0.0000375  -0.0000096
    3   0.0000663   0.0002132   0.0000352   0.0001894  -0.0000185   0.0000124
           13          14          15          16          17          18
    1  -0.0000015   0.0000067  -0.0001171   0.0000259   0.0000413   0.0000004
    2   0.0000154   0.0000036  -0.0001847   0.0000824   0.0000574   0.0000647
    3   0.0000084  -0.0000188  -0.0001497   0.0000350  -0.0000409   0.0000584
 Max gradient component =       6.504E-04
 RMS gradient           =       2.411E-04
 Gradient time:  CPU 27.63 s  wall 4.74 s
 Geometry Optimization Parameters
   NAtoms,    NIC,     NZ,  NCons,   NDum,   NFix, NCnnct, MaxDiis
       18     120       0       0       0       0       0       0

 Cartesian Hessian Update
 Hessian updated using BFGS update


** GEOMETRY OPTIMIZATION IN DELOCALIZED INTERNAL COORDINATES **
   Searching for a Minimum

   Optimization Cycle:   8

                       Coordinates (Angstroms)
     ATOM                X               Y               Z
      1  C        -0.0017864067    0.0029768276   -0.0182259816
      2  C        -0.2779686803    1.0013202742    0.9177753094
      3  H         0.4499815465    1.7928759660    1.0755144087
      4  C        -0.9532699480   -1.0057755375   -0.2161524800
      5  H        -0.7603421065   -1.7877106584   -0.9435197495
      6  C        -2.1385417975   -1.0091321098    0.5116485668
      7  H        -2.8694440393   -1.7945437370    0.3521328429
      8  C        -2.3946782873   -0.0043071936    1.4450992242
      9  H        -3.3217705009   -0.0150587432    2.0089753653
     10  C        -1.4659909083    1.0159899179    1.6596123238
     11  C        -1.7299602296    2.1208316288    2.6550780775
     12  H        -2.6472637833    1.9378436129    3.2184854072
     13  H        -0.9091528437    2.2149414584    3.3725622892
     14  H        -1.8341950766    3.0885944180    2.1535629183
     15  C         1.3029117952   -0.0053283690   -0.7792188032
     16  H         2.0721297558   -0.5620962209   -0.2324500160
     17  H         1.6822772547    1.0078490819   -0.9336413535
     18  H         1.1902451560   -0.4786920163   -1.7573700495
   Point Group: c1    Number of degrees of freedom:    48


   Energy is   -310.966277906

 Hessian updated using BFGS update

 48 Hessian modes will be used to form the next step
  Hessian Eigenvalues:
     0.000015    0.008348    0.016265    0.018249    0.020842    0.022722
     0.022798    0.022965    0.023322    0.023970    0.026331    0.070389
     0.071641    0.072073    0.072860    0.159810    0.159993    0.160000
     0.160000    0.160000    0.160013    0.160100    0.161210    0.168383
     0.169645    0.220424    0.234835    0.235047    0.245931    0.261281
     0.312934    0.313281    0.342598    0.342745    0.342999    0.343489
     0.346021    0.347617    0.351576    0.353807    0.354267    0.354466
     0.420509    0.423283    0.459704    0.464037    0.464511    0.666026
**WARNING** Magnitude of eigenvalue   1 too small.  Replaced by     0.000100

 Minimum search - taking simple RFO step
 Searching for Lamda that Minimizes Along All modes
 Value Taken    Lamda =  -0.00000845
 Step Taken.  Stepsize is  0.240213

                             Maximum     Tolerance    Cnvgd?
         Gradient           0.000813      0.000030      NO
         Displacement       0.203401      0.000120      NO
         Energy change     -0.000004      0.000000      NO


 New Cartesian Coordinates Obtained by Inverse Iteration

 Displacement from previous Coordinates is:  0.328513
 ----------------------------------------------------------------
             Standard Nuclear Orientation (Angstroms)
    I     Atom           X                Y                Z
 ----------------------------------------------------------------
    1      C      -0.0000015364     0.0022893308    -0.0156792121
    2      C      -0.2762852443     1.0002305924     0.9204562331
    3      H       0.4528319596     1.7901642085     1.0804698534
    4      C      -0.9524306997    -1.0054097224    -0.2155748953
    5      H      -0.7586143604    -1.7877079484    -0.9423951481
    6      C      -2.1383080197    -1.0081792690     0.5108169549
    7      H      -2.8692548688    -1.7934710479     0.3508826316
    8      C      -2.3948699897    -0.0033042895     1.4443853404
    9      H      -3.3226761063    -0.0137251693     2.0071409831
   10      C      -1.4659387843     1.0162806450     1.6600886883
   11      C      -1.7335596017     2.1249573558     2.6501749687
   12      H      -2.6128085224     1.9094468963     3.2609412710
   13      H      -0.8842342323     2.2715697466     3.3237590397
   14      H      -1.9097903938     3.0772544921     2.1386509062
   15      C       1.3058052036    -0.0095482076    -0.7747067495
   16      H       2.0531153291    -0.6235493065    -0.2598231858
   17      H       1.7208501679     0.9965543986    -0.8716122043
   18      H       1.1793505997    -0.4232741057    -1.7781071752
 ----------------------------------------------------------------
 Nuclear Repulsion Energy =         340.83045948 hartrees
 There are       29 alpha and       29 beta electrons
 Applying Cartesian multipole field
    Component          Value
    ---------          -----
     (2,0,0)        1.00000E-11
     (0,2,0)        2.00000E-11
     (0,0,2)       -3.00000E-11
 Nucleus-field energy     =    -0.0000000016 hartrees
 Requested basis set is 6-311++G(d,p)
 There are 98 shells and 246 basis functions
 A cutoff of  1.0D-14 yielded   4542 shell pairs
 There are     29257 function pairs (     31250 Cartesian)
 Smallest overlap matrix eigenvalue = 1.14E-06
 Guess MOs from SCF MO coefficient file

 -----------------------------------------------------------------------
  General SCF calculation program by
  Eric Jon Sundstrom, Paul Horn, Yuezhi Mao, Dmitri Zuev, Alec White,
  David Stuck, Shaama M.S., Shane Yost, Joonho Lee, David Small,
  Daniel Levine, Susi Lehtola, Hugh Burton, Evgeny Epifanovsky,
  Bang C. Huynh
 -----------------------------------------------------------------------
 Exchange:     0.2000 Hartree-Fock + 0.0800 Slater + 0.7200 B88
 Correlation:  0.1900 VWN1RPA + 0.8100 LYP
 Using SG-1 standard quadrature grid
 using 6 threads for integral computing
 -------------------------------------------------------
 OpenMP Integral computing Module                
 Release: version 2.0, May 2017, Q-Chem Inc. Pleasanton 
 -------------------------------------------------------
 A restricted SCF calculation will be
 performed using DIIS
 SCF converges when DIIS error is below 1.0e-08
 ---------------------------------------
  Cycle       Energy         DIIS error
 ---------------------------------------
    1    -310.9643537988      3.92e-04  
    2    -310.9662688181      3.24e-05  
    3    -310.9662885317      6.79e-06  
    4    -310.9662881529      9.66e-06  
    5    -310.9662889416      1.21e-06  
    6    -310.9662889530      2.49e-07  
    7    -310.9662889535      7.09e-08  
    8    -310.9662889535      3.57e-08  
    9    -310.9662889535      1.15e-08  
   10    -310.9662889536      3.08e-09  Convergence criterion met
 ---------------------------------------
 SCF time:   CPU 85.12s  wall 16.00s 
 SCF   energy in the final basis set =     -310.9662889536
 Total energy in the final basis set =     -310.9662889536

 --------------------------------------------------------------

                    Orbital Energies (a.u.)
 --------------------------------------------------------------

 Alpha MOs
 -- Occupied --
-10.1824 -10.1822 -10.1724 -10.1680 -10.1679 -10.1678 -10.1678 -10.1673
 -0.8603  -0.7832  -0.7600  -0.6932  -0.6817  -0.5990  -0.5729  -0.5051
 -0.4718  -0.4469  -0.4268  -0.4160  -0.4134  -0.4062  -0.3988  -0.3771
 -0.3473  -0.3411  -0.3385  -0.2484  -0.2414
 -- Virtual --
 -0.0152  -0.0094  -0.0077   0.0044   0.0075   0.0272   0.0275   0.0296
  0.0457   0.0485   0.0525   0.0612   0.0735   0.0782   0.0832   0.0962
  0.0984   0.1051   0.1100   0.1163   0.1187   0.1208   0.1244   0.1309
  0.1346   0.1390   0.1418   0.1487   0.1530   0.1583   0.1643   0.1646
  0.1715   0.1738   0.1772   0.1809   0.1911   0.1978   0.2078   0.2126
  0.2196   0.2272   0.2289   0.2441   0.2501   0.2543   0.2557   0.2760
  0.2829   0.2877   0.2894   0.3012   0.3097   0.3122   0.3197   0.3249
  0.3439   0.3645   0.3692   0.3936   0.4026   0.4588   0.4664   0.4807
  0.5035   0.5169   0.5348   0.5409   0.5514   0.5593   0.5739   0.5895
  0.5922   0.6035   0.6066   0.6145   0.6411   0.6437   0.6586   0.6642
  0.6668   0.6751   0.6804   0.6936   0.7005   0.7093   0.7451   0.7514
  0.7750   0.7820   0.7931   0.8125   0.8620   0.8793   0.8854   0.8905
  0.9168   0.9300   0.9342   0.9454   0.9603   0.9733   1.0063   1.0196
  1.0348   1.0426   1.0718   1.1259   1.1307   1.1372   1.3323   1.3416
  1.3580   1.3839   1.4011   1.4320   1.4644   1.4732   1.4924   1.5303
  1.5385   1.5553   1.5579   1.5700   1.5873   1.5989   1.6039   1.6125
  1.6245   1.6339   1.6693   1.7055   1.7123   1.7490   1.7638   1.7751
  1.8000   1.8254   1.8403   1.8600   1.9131   1.9225   1.9311   1.9369
  1.9599   2.0030   2.0181   2.0372   2.0496   2.0744   2.1245   2.1673
  2.1826   2.1976   2.2262   2.2399   2.3034   2.3279   2.4012   2.4081
  2.4480   2.4607   2.4683   2.4766   2.5259   2.5461   2.5547   2.5736
  2.5858   2.6118   2.6199   2.6617   2.6773   2.6900   2.7057   2.7260
  2.7462   2.7658   2.7746   2.7962   2.8314   2.8469   2.8500   2.9189
  2.9244   2.9502   2.9578   2.9645   3.0036   3.1054   3.1820   3.2188
  3.2356   3.3750   3.3932   3.5189   3.5907   3.6754   3.7117   3.7977
  3.8060   3.8268   3.8395   4.0259   4.1262   4.1619   4.3275   4.3497
  4.8496  23.5930  23.9262  23.9410  23.9859  23.9948  24.0895  24.1006
 24.1941
 --------------------------------------------------------------

          Ground-State Mulliken Net Atomic Charges

     Atom                 Charge (a.u.)
  ----------------------------------------
      1 C                     1.460544
      2 C                    -1.296763
      3 H                     0.121105
      4 C                    -1.013140
      5 H                     0.128418
      6 C                     0.338748
      7 H                     0.171246
      8 C                    -1.323249
      9 H                     0.109999
     10 C                     1.368170
     11 C                    -0.487067
     12 H                     0.145823
     13 H                     0.147186
     14 H                     0.163579
     15 C                    -0.481886
     16 H                     0.166709
     17 H                     0.140672
     18 H                     0.139906
  ----------------------------------------
  Sum of atomic charges =     0.000000

 -----------------------------------------------------------------
                    Cartesian Multipole Moments
 -----------------------------------------------------------------
    Charge (ESU x 10^10)
                -0.0000
    Dipole Moment (Debye)
         X       0.2950      Y       0.2713      Z       0.0583
       Tot       0.4050
    Quadrupole Moments (Debye-Ang)
        XX     -47.4590     XY       1.1508     YY     -47.6575
        XZ      -2.3112     YZ       3.2379     ZZ     -49.0357
    Octopole Moments (Debye-Ang^2)
       XXX     128.8234    XXY     -18.8969    XYY      43.2770
       YYY     -43.2136    XXZ     -30.0084    XYZ      -2.9278
       YYZ     -38.1333    XZZ      42.1693    YZZ     -10.5218
       ZZZ    -115.1859
    Hexadecapole Moments (Debye-Ang^3)
      XXXX    -782.8583   XXXY      63.6125   XXYY    -201.8672
      XYYY      53.0825   YYYY    -452.7650   XXXZ     229.8866
      XXYZ     -56.1299   XYYZ      86.7962   YYYZ    -169.6800
      XXZZ    -229.0001   XYZZ       9.3856   YYZZ    -182.6543
      XZZZ     249.7006   YZZZ    -164.9119   ZZZZ    -648.6852
 -----------------------------------------------------------------
 Calculating analytic gradient of the SCF energy
 Gradient of SCF Energy
            1           2           3           4           5           6
    1   0.0001587   0.0004545  -0.0000547  -0.0006312   0.0000834   0.0004271
    2   0.0006319  -0.0003141   0.0000444  -0.0003172   0.0000510  -0.0003081
    3   0.0002742  -0.0004487   0.0000653   0.0001238   0.0000001  -0.0004492
            7           8           9          10          11          12
    1  -0.0000271   0.0001782   0.0000162  -0.0007050   0.0001004   0.0000090
    2   0.0000161   0.0006330  -0.0000946  -0.0004267   0.0000536  -0.0000310
    3   0.0000701   0.0002433   0.0000102   0.0002390  -0.0000255  -0.0000044
           13          14          15          16          17          18
    1  -0.0000261   0.0000350  -0.0000806   0.0000520   0.0000303  -0.0000201
    2   0.0000178   0.0000414  -0.0001884   0.0000947   0.0000493   0.0000470
    3   0.0000008  -0.0000215  -0.0001591   0.0000412  -0.0000142   0.0000545
 Max gradient component =       7.050E-04
 RMS gradient           =       2.498E-04
 Gradient time:  CPU 27.65 s  wall 4.75 s
 Geometry Optimization Parameters
   NAtoms,    NIC,     NZ,  NCons,   NDum,   NFix, NCnnct, MaxDiis
       18     120       0       0       0       0       0       0

 Cartesian Hessian Update
 Hessian updated using BFGS update
**WARNING** Hereditary positive definiteness endangered
 due to small product of step size times gradient change


** GEOMETRY OPTIMIZATION IN DELOCALIZED INTERNAL COORDINATES **
   Searching for a Minimum

   Optimization Cycle:   9

                       Coordinates (Angstroms)
     ATOM                X               Y               Z
      1  C        -0.0000015364    0.0022893308   -0.0156792121
      2  C        -0.2762852443    1.0002305924    0.9204562331
      3  H         0.4528319596    1.7901642085    1.0804698534
      4  C        -0.9524306997   -1.0054097224   -0.2155748953
      5  H        -0.7586143604   -1.7877079484   -0.9423951481
      6  C        -2.1383080197   -1.0081792690    0.5108169549
      7  H        -2.8692548688   -1.7934710479    0.3508826316
      8  C        -2.3948699897   -0.0033042895    1.4443853404
      9  H        -3.3226761063   -0.0137251693    2.0071409831
     10  C        -1.4659387843    1.0162806450    1.6600886883
     11  C        -1.7335596017    2.1249573558    2.6501749687
     12  H        -2.6128085224    1.9094468963    3.2609412710
     13  H        -0.8842342323    2.2715697466    3.3237590397
     14  H        -1.9097903938    3.0772544921    2.1386509062
     15  C         1.3058052036   -0.0095482076   -0.7747067495
     16  H         2.0531153291   -0.6235493065   -0.2598231858
     17  H         1.7208501679    0.9965543986   -0.8716122043
     18  H         1.1793505997   -0.4232741057   -1.7781071752
   Point Group: c1    Number of degrees of freedom:    48


   Energy is   -310.966288954

 Hessian updated using BFGS update
**WARNING** Hereditary positive definiteness endangered
 due to small product of step size times gradient change

 48 Hessian modes will be used to form the next step
  Hessian Eigenvalues:
    -0.000123    0.007824    0.016245    0.017984    0.020676    0.022477
     0.022696    0.022938    0.023236    0.023904    0.024655    0.070336
     0.071437    0.071618    0.072068    0.143989    0.159730    0.159909
     0.159996    0.160000    0.160000    0.160013    0.160139    0.161166
     0.169132    0.220085    0.229155    0.235042    0.235730    0.248759
     0.312851    0.313125    0.338703    0.342610    0.342752    0.343005
     0.344406    0.346025    0.351258    0.352721    0.353811    0.354392
     0.358254    0.420496    0.423515    0.459802    0.464071    0.465042
**WARNING** Hessian does not have the desired local structure

 Minimum search - taking simple RFO step
 Searching for Lamda that Minimizes Along All modes
 Value Taken    Lamda =  -0.00014969
 Calculated Step too Large.  Step scaled by  0.128746
 Step Taken.  Stepsize is  0.300000

                             Maximum     Tolerance    Cnvgd?
         Gradient           0.000838      0.000030      NO
         Displacement       0.253805      0.000120      NO
         Energy change     -0.000011      0.000000      NO


 New Cartesian Coordinates Obtained by Inverse Iteration

 Displacement from previous Coordinates is:  0.409776
 ----------------------------------------------------------------
             Standard Nuclear Orientation (Angstroms)
    I     Atom           X                Y                Z
 ----------------------------------------------------------------
    1      C       0.0024592060     0.0012232348    -0.0123629275
    2      C      -0.2742673048     0.9992407434     0.9233765824
    3      H       0.4563305860     1.7871633989     1.0860452480
    4      C      -0.9512436891    -1.0049775709    -0.2147607905
    5      H      -0.7567056423    -1.7877820460    -0.9409390227
    6      C      -2.1381605776    -1.0065981402     0.5095954606
    7      H      -2.8692795518    -1.7915892265     0.3489374335
    8      C      -2.3951309414    -0.0017368824     1.4432689300
    9      H      -3.3236350332    -0.0117228566     2.0049582474
   10      C      -1.4658382963     1.0170639616     1.6602682769
   11      C      -1.7380398121     2.1298944113     2.6442602896
   12      H      -2.5639245015     1.8775002496     3.3128726228
   13      H      -0.8593218584     2.3427993617     3.2592287923
   14      H      -2.0044153691     3.0576085452     2.1259702272
   15      C       1.3096255318    -0.0150068258    -0.7688883666
   16      H       2.0269941557    -0.6959683536    -0.2975802531
   17      H       1.7680745954     0.9762267436    -0.7955347954
   18      H       1.1696594027    -0.3527601481    -1.7988476547
 ----------------------------------------------------------------
 Nuclear Repulsion Energy =         340.83075198 hartrees
 There are       29 alpha and       29 beta electrons
 Applying Cartesian multipole field
    Component          Value
    ---------          -----
     (2,0,0)        1.00000E-11
     (0,2,0)        2.00000E-11
     (0,0,2)       -3.00000E-11
 Nucleus-field energy     =    -0.0000000015 hartrees
 Requested basis set is 6-311++G(d,p)
 There are 98 shells and 246 basis functions
 A cutoff of  1.0D-14 yielded   4542 shell pairs
 There are     29257 function pairs (     31250 Cartesian)
 Smallest overlap matrix eigenvalue = 1.15E-06
 Guess MOs from SCF MO coefficient file

 -----------------------------------------------------------------------
  General SCF calculation program by
  Eric Jon Sundstrom, Paul Horn, Yuezhi Mao, Dmitri Zuev, Alec White,
  David Stuck, Shaama M.S., Shane Yost, Joonho Lee, David Small,
  Daniel Levine, Susi Lehtola, Hugh Burton, Evgeny Epifanovsky,
  Bang C. Huynh
 -----------------------------------------------------------------------
 Exchange:     0.2000 Hartree-Fock + 0.0800 Slater + 0.7200 B88
 Correlation:  0.1900 VWN1RPA + 0.8100 LYP
 Using SG-1 standard quadrature grid
 using 6 threads for integral computing
 -------------------------------------------------------
 OpenMP Integral computing Module                
 Release: version 2.0, May 2017, Q-Chem Inc. Pleasanton 
 -------------------------------------------------------
 A restricted SCF calculation will be
 performed using DIIS
 SCF converges when DIIS error is below 1.0e-08
 ---------------------------------------
  Cycle       Energy         DIIS error
 ---------------------------------------
    1    -310.9633014531      4.88e-04  
    2    -310.9662770929      4.04e-05  
    3    -310.9663077578      8.39e-06  
    4    -310.9663072392      1.16e-05  
    5    -310.9663083715      1.68e-06  
    6    -310.9663083936      3.13e-07  
    7    -310.9663083944      8.39e-08  
    8    -310.9663083944      4.41e-08  
    9    -310.9663083944      1.32e-08  
   10    -310.9663083944      3.81e-09  Convergence criterion met
 ---------------------------------------
 SCF time:   CPU 85.30s  wall 16.00s 
 SCF   energy in the final basis set =     -310.9663083944
 Total energy in the final basis set =     -310.9663083944

 --------------------------------------------------------------

                    Orbital Energies (a.u.)
 --------------------------------------------------------------

 Alpha MOs
 -- Occupied --
-10.1823 -10.1822 -10.1724 -10.1680 -10.1679 -10.1678 -10.1677 -10.1674
 -0.8603  -0.7832  -0.7600  -0.6932  -0.6817  -0.5990  -0.5729  -0.5051
 -0.4718  -0.4470  -0.4267  -0.4159  -0.4135  -0.4062  -0.3986  -0.3772
 -0.3473  -0.3410  -0.3386  -0.2486  -0.2412
 -- Virtual --
 -0.0146  -0.0101  -0.0076   0.0044   0.0075   0.0271   0.0275   0.0296
  0.0450   0.0486   0.0528   0.0614   0.0748   0.0778   0.0832   0.0947
  0.0993   0.1072   0.1085   0.1166   0.1187   0.1207   0.1246   0.1307
  0.1342   0.1390   0.1407   0.1467   0.1535   0.1585   0.1635   0.1656
  0.1716   0.1739   0.1781   0.1818   0.1934   0.1979   0.2083   0.2131
  0.2180   0.2274   0.2286   0.2444   0.2500   0.2544   0.2558   0.2768
  0.2821   0.2866   0.2894   0.2991   0.3091   0.3116   0.3203   0.3259
  0.3426   0.3638   0.3681   0.3917   0.4029   0.4577   0.4709   0.4792
  0.5038   0.5166   0.5348   0.5385   0.5518   0.5602   0.5734   0.5889
  0.5923   0.6036   0.6075   0.6157   0.6394   0.6449   0.6608   0.6662
  0.6677   0.6741   0.6817   0.6891   0.7018   0.7095   0.7449   0.7497
  0.7748   0.7832   0.7901   0.8112   0.8620   0.8803   0.8852   0.8884
  0.9143   0.9308   0.9335   0.9444   0.9620   0.9750   1.0087   1.0194
  1.0310   1.0422   1.0714   1.1208   1.1311   1.1368   1.3279   1.3400
  1.3580   1.3848   1.4058   1.4313   1.4658   1.4780   1.4911   1.5313
  1.5398   1.5542   1.5611   1.5673   1.5859   1.5987   1.6028   1.6137
  1.6263   1.6354   1.6679   1.7035   1.7111   1.7469   1.7637   1.7755
  1.7962   1.8323   1.8363   1.8634   1.9104   1.9234   1.9307   1.9385
  1.9627   2.0054   2.0191   2.0375   2.0421   2.0766   2.1161   2.1688
  2.1844   2.1964   2.2293   2.2376   2.3127   2.3178   2.4007   2.4125
  2.4466   2.4603   2.4677   2.4752   2.5247   2.5452   2.5608   2.5718
  2.5787   2.6139   2.6240   2.6579   2.6781   2.6879   2.7117   2.7268
  2.7445   2.7696   2.7752   2.7950   2.8320   2.8453   2.8512   2.9178
  2.9272   2.9492   2.9577   2.9677   2.9935   3.1060   3.1812   3.2189
  3.2339   3.3742   3.3926   3.5193   3.5914   3.6748   3.7115   3.8007
  3.8042   3.8271   3.8376   4.0261   4.1255   4.1617   4.3266   4.3503
  4.8493  23.5930  23.9260  23.9410  23.9855  23.9947  24.0894  24.1005
 24.1941
 --------------------------------------------------------------

          Ground-State Mulliken Net Atomic Charges

     Atom                 Charge (a.u.)
  ----------------------------------------
      1 C                     1.433846
      2 C                    -1.426358
      3 H                     0.115470
      4 C                    -0.946848
      5 H                     0.132301
      6 C                     0.338807
      7 H                     0.169412
      8 C                    -1.262715
      9 H                     0.113604
     10 C                     1.391370
     11 C                    -0.480282
     12 H                     0.144240
     13 H                     0.143510
     14 H                     0.165564
     15 C                    -0.479933
     16 H                     0.166546
     17 H                     0.141599
     18 H                     0.139869
  ----------------------------------------
  Sum of atomic charges =     0.000000

 -----------------------------------------------------------------
                    Cartesian Multipole Moments
 -----------------------------------------------------------------
    Charge (ESU x 10^10)
                -0.0000
    Dipole Moment (Debye)
         X       0.2826      Y       0.2649      Z       0.0483
       Tot       0.3904
    Quadrupole Moments (Debye-Ang)
        XX     -47.4192     XY       1.1182     YY     -47.6517
        XZ      -2.3192     YZ       3.2445     ZZ     -49.0635
    Octopole Moments (Debye-Ang^2)
       XXX     128.7357    XXY     -18.7471    XYY      43.2355
       YYY     -43.3700    XXZ     -30.0510    XYZ      -2.8607
       YYZ     -37.9992    XZZ      42.0123    YZZ     -10.5068
       ZZZ    -115.4408
    Hexadecapole Moments (Debye-Ang^3)
      XXXX    -784.7133   XXXY      64.3205   XXYY    -201.4016
      XYYY      53.4034   YYYY    -454.1329   XXXZ     230.0034
      XXYZ     -56.1789   XYYZ      87.0090   YYYZ    -169.7114
      XXZZ    -228.8364   XYZZ       9.8745   YYZZ    -182.5091
      XZZZ     248.8066   YZZZ    -165.4811   ZZZZ    -646.6293
 -----------------------------------------------------------------
 Calculating analytic gradient of the SCF energy
 Gradient of SCF Energy
            1           2           3           4           5           6
    1   0.0001121   0.0004484  -0.0000348  -0.0006594   0.0000952   0.0004485
    2   0.0007321  -0.0002851   0.0000322  -0.0003195   0.0000620  -0.0003330
    3   0.0002438  -0.0004588   0.0000397   0.0001335  -0.0000124  -0.0004761
            7           8           9          10          11          12
    1  -0.0000201   0.0002286   0.0000143  -0.0007696   0.0001873  -0.0000257
    2   0.0000114   0.0006294  -0.0000894  -0.0004864  -0.0000081   0.0000075
    3   0.0000668   0.0002823  -0.0000094   0.0003122  -0.0000327  -0.0000124
           13          14          15          16          17          18
    1  -0.0000469  -0.0000006  -0.0000606   0.0000470   0.0000378  -0.0000016
    2  -0.0000026   0.0001060  -0.0001720   0.0000663   0.0000377   0.0000113
    3  -0.0000277  -0.0000081  -0.0001888   0.0000264   0.0000635   0.0000582
 Max gradient component =       7.696E-04
 RMS gradient           =       2.659E-04
 Gradient time:  CPU 27.64 s  wall 4.74 s
 Geometry Optimization Parameters
   NAtoms,    NIC,     NZ,  NCons,   NDum,   NFix, NCnnct, MaxDiis
       18     120       0       0       0       0       0       0

 Cartesian Hessian Update
 Hessian updated using BFGS update


** GEOMETRY OPTIMIZATION IN DELOCALIZED INTERNAL COORDINATES **
   Searching for a Minimum

   Optimization Cycle:  10

                       Coordinates (Angstroms)
     ATOM                X               Y               Z
      1  C         0.0024592060    0.0012232348   -0.0123629275
      2  C        -0.2742673048    0.9992407434    0.9233765824
      3  H         0.4563305860    1.7871633989    1.0860452480
      4  C        -0.9512436891   -1.0049775709   -0.2147607905
      5  H        -0.7567056423   -1.7877820460   -0.9409390227
      6  C        -2.1381605776   -1.0065981402    0.5095954606
      7  H        -2.8692795518   -1.7915892265    0.3489374335
      8  C        -2.3951309414   -0.0017368824    1.4432689300
      9  H        -3.3236350332   -0.0117228566    2.0049582474
     10  C        -1.4658382963    1.0170639616    1.6602682769
     11  C        -1.7380398121    2.1298944113    2.6442602896
     12  H        -2.5639245015    1.8775002496    3.3128726228
     13  H        -0.8593218584    2.3427993617    3.2592287923
     14  H        -2.0044153691    3.0576085452    2.1259702272
     15  C         1.3096255318   -0.0150068258   -0.7688883666
     16  H         2.0269941557   -0.6959683536   -0.2975802531
     17  H         1.7680745954    0.9762267436   -0.7955347954
     18  H         1.1696594027   -0.3527601481   -1.7988476547
   Point Group: c1    Number of degrees of freedom:    48


   Energy is   -310.966308394

 Hessian updated using BFGS update

 48 Hessian modes will be used to form the next step
  Hessian Eigenvalues:
     0.000061    0.008073    0.016379    0.018671    0.020917    0.022493
     0.022702    0.022959    0.023387    0.023986    0.024893    0.070630
     0.071590    0.071832    0.072083    0.144402    0.159859    0.159937
     0.159997    0.160000    0.160007    0.160074    0.160388    0.162889
     0.169162    0.220096    0.230202    0.235075    0.236292    0.249081
     0.312874    0.313142    0.338990    0.342753    0.342946    0.343381
     0.344459    0.346051    0.351287    0.352810    0.353821    0.354393
     0.358674    0.420512    0.423740    0.459856    0.464076    0.465087
**WARNING** Magnitude of eigenvalue   1 too small.  Replaced by     0.000100

 Minimum search - taking simple RFO step
 Searching for Lamda that Minimizes Along All modes
 Value Taken    Lamda =  -0.00002294
 Calculated Step too Large.  Step scaled by  0.794988
 Step Taken.  Stepsize is  0.300000

                             Maximum     Tolerance    Cnvgd?
         Gradient           0.000873      0.000030      NO
         Displacement       0.256432      0.000120      NO
         Energy change     -0.000019      0.000000      NO


 New Cartesian Coordinates Obtained by Inverse Iteration

 Displacement from previous Coordinates is:  0.405840
 ----------------------------------------------------------------
             Standard Nuclear Orientation (Angstroms)
    I     Atom           X                Y                Z
 ----------------------------------------------------------------
    1      C       0.0059738029    -0.0016970293    -0.0078073388
    2      C      -0.2715134447     0.9979278741     0.9268731878
    3      H       0.4612930582     1.7831632090     1.0919751858
    4      C      -0.9489124698    -1.0056161255    -0.2123911616
    5      H      -0.7543056909    -1.7901625714    -0.9368309467
    6      C      -2.1383677682    -1.0042618648     0.5086308065
    7      H      -2.8699735147    -1.7884511557     0.3462180171
    8      C      -2.3958037845     0.0010481176     1.4409100622
    9      H      -3.3258467920    -0.0062858042     2.0002264518
   10      C      -1.4649716499     1.0187883886     1.6597510121
   11      C      -1.7427080467     2.1344656644     2.6387912139
   12      H      -2.5093230596     1.8484037205     3.3623502426
   13      H      -0.8424948782     2.4138462711     3.1924476563
   14      H      -2.0983707849     3.0319223062     2.1205925849
   15      C       1.3136008145    -0.0204526558    -0.7633641659
   16      H       2.0007691018    -0.7617746051    -0.3409095604
   17      H       1.8117236241     0.9507078904    -0.7232886192
   18      H       1.1624123825    -0.2809930302    -1.8143063286
 ----------------------------------------------------------------
 Nuclear Repulsion Energy =         340.82976863 hartrees
 There are       29 alpha and       29 beta electrons
 Applying Cartesian multipole field
    Component          Value
    ---------          -----
     (2,0,0)        1.00000E-11
     (0,2,0)        2.00000E-11
     (0,0,2)       -3.00000E-11
 Nucleus-field energy     =    -0.0000000014 hartrees
 Requested basis set is 6-311++G(d,p)
 There are 98 shells and 246 basis functions
 A cutoff of  1.0D-14 yielded   4542 shell pairs
 There are     29257 function pairs (     31250 Cartesian)
 Smallest overlap matrix eigenvalue = 1.15E-06
 Guess MOs from SCF MO coefficient file

 -----------------------------------------------------------------------
  General SCF calculation program by
  Eric Jon Sundstrom, Paul Horn, Yuezhi Mao, Dmitri Zuev, Alec White,
  David Stuck, Shaama M.S., Shane Yost, Joonho Lee, David Small,
  Daniel Levine, Susi Lehtola, Hugh Burton, Evgeny Epifanovsky,
  Bang C. Huynh
 -----------------------------------------------------------------------
 Exchange:     0.2000 Hartree-Fock + 0.0800 Slater + 0.7200 B88
 Correlation:  0.1900 VWN1RPA + 0.8100 LYP
 Using SG-1 standard quadrature grid
 using 6 threads for integral computing
 -------------------------------------------------------
 OpenMP Integral computing Module                
 Release: version 2.0, May 2017, Q-Chem Inc. Pleasanton 
 -------------------------------------------------------
 A restricted SCF calculation will be
 performed using DIIS
 SCF converges when DIIS error is below 1.0e-08
 ---------------------------------------
  Cycle       Energy         DIIS error
 ---------------------------------------
    1    -310.9633555527      4.82e-04  
    2    -310.9662814988      4.01e-05  
    3    -310.9663119130      7.17e-06  
    4    -310.9663115166      1.01e-05  
    5    -310.9663123694      1.68e-06  
    6    -310.9663123918      3.60e-07  
    7    -310.9663123928      6.85e-08  
    8    -310.9663123928      4.18e-08  
    9    -310.9663123928      1.22e-08  
   10    -310.9663123928      4.29e-09  Convergence criterion met
 ---------------------------------------
 SCF time:   CPU 85.24s  wall 15.00s 
 SCF   energy in the final basis set =     -310.9663123928
 Total energy in the final basis set =     -310.9663123928

 --------------------------------------------------------------

                    Orbital Energies (a.u.)
 --------------------------------------------------------------

 Alpha MOs
 -- Occupied --
-10.1823 -10.1821 -10.1725 -10.1679 -10.1678 -10.1678 -10.1677 -10.1675
 -0.8603  -0.7832  -0.7600  -0.6932  -0.6816  -0.5990  -0.5728  -0.5051
 -0.4719  -0.4471  -0.4267  -0.4160  -0.4135  -0.4062  -0.3983  -0.3774
 -0.3472  -0.3408  -0.3387  -0.2489  -0.2409
 -- Virtual --
 -0.0140  -0.0108  -0.0076   0.0044   0.0076   0.0271   0.0275   0.0296
  0.0447   0.0486   0.0529   0.0610   0.0761   0.0777   0.0837   0.0934
  0.1006   0.1064   0.1095   0.1169   0.1189   0.1205   0.1249   0.1305
  0.1339   0.1385   0.1399   0.1442   0.1541   0.1588   0.1628   0.1665
  0.1716   0.1740   0.1781   0.1837   0.1942   0.1994   0.2070   0.2134
  0.2187   0.2275   0.2282   0.2446   0.2497   0.2544   0.2560   0.2779
  0.2814   0.2859   0.2892   0.2985   0.3084   0.3113   0.3204   0.3266
  0.3433   0.3634   0.3673   0.3898   0.4035   0.4572   0.4740   0.4774
  0.5019   0.5189   0.5350   0.5373   0.5522   0.5607   0.5733   0.5887
  0.5935   0.6032   0.6084   0.6167   0.6383   0.6451   0.6612   0.6675
  0.6679   0.6747   0.6833   0.6857   0.7024   0.7095   0.7448   0.7486
  0.7742   0.7853   0.7876   0.8108   0.8624   0.8818   0.8833   0.8892
  0.9122   0.9318   0.9334   0.9435   0.9618   0.9770   1.0118   1.0185
  1.0270   1.0426   1.0709   1.1173   1.1307   1.1375   1.3230   1.3393
  1.3572   1.3858   1.4112   1.4314   1.4662   1.4804   1.4901   1.5328
  1.5410   1.5501   1.5625   1.5690   1.5836   1.5979   1.6028   1.6152
  1.6273   1.6374   1.6670   1.7010   1.7100   1.7456   1.7631   1.7775
  1.7931   1.8313   1.8391   1.8662   1.9074   1.9239   1.9307   1.9402
  1.9655   2.0090   2.0208   2.0343   2.0390   2.0766   2.1064   2.1718
  2.1855   2.1966   2.2306   2.2385   2.3070   2.3234   2.4002   2.4162
  2.4426   2.4599   2.4672   2.4748   2.5269   2.5438   2.5617   2.5724
  2.5758   2.6146   2.6254   2.6551   2.6783   2.6872   2.7169   2.7260
  2.7429   2.7720   2.7756   2.7973   2.8324   2.8430   2.8526   2.9180
  2.9299   2.9490   2.9572   2.9700   2.9863   3.1060   3.1812   3.2182
  3.2332   3.3735   3.3928   3.5198   3.5921   3.6741   3.7112   3.8016
  3.8039   3.8270   3.8367   4.0264   4.1249   4.1617   4.3259   4.3512
  4.8492  23.5930  23.9260  23.9412  23.9853  23.9951  24.0890  24.1002
 24.1941
 --------------------------------------------------------------

          Ground-State Mulliken Net Atomic Charges

     Atom                 Charge (a.u.)
  ----------------------------------------
      1 C                     1.403675
      2 C                    -1.558044
      3 H                     0.108935
      4 C                    -0.879209
      5 H                     0.135606
      6 C                     0.336113
      7 H                     0.167493
      8 C                    -1.187015
      9 H                     0.118090
     10 C                     1.404930
     11 C                    -0.473059
     12 H                     0.142470
     13 H                     0.141531
     14 H                     0.166685
     15 C                    -0.478162
     16 H                     0.165921
     17 H                     0.142857
     18 H                     0.141181
  ----------------------------------------
  Sum of atomic charges =     0.000000

 -----------------------------------------------------------------
                    Cartesian Multipole Moments
 -----------------------------------------------------------------
    Charge (ESU x 10^10)
                -0.0000
    Dipole Moment (Debye)
         X       0.2672      Y       0.2602      Z       0.0376
       Tot       0.3748
    Quadrupole Moments (Debye-Ang)
        XX     -47.3697     XY       1.0834     YY     -47.6512
        XZ      -2.3293     YZ       3.2506     ZZ     -49.0893
    Octopole Moments (Debye-Ang^2)
       XXX     128.5434    XXY     -18.5506    XYY      43.2005
       YYY     -43.5672    XXZ     -30.1210    XYZ      -2.8092
       YYZ     -37.9015    XZZ      41.8470    YZZ     -10.4696
       ZZZ    -115.6714
    Hexadecapole Moments (Debye-Ang^3)
      XXXX    -786.2650   XXXY      64.8876   XXYY    -200.9833
      XYYY      53.9162   YYYY    -455.5016   XXXZ     230.2051
      XXYZ     -56.1115   XYYZ      87.2043   YYYZ    -169.6885
      XXZZ    -228.8436   XYZZ      10.3473   YYZZ    -182.3566
      XZZZ     247.9093   YZZZ    -166.2319   ZZZZ    -644.3191
 -----------------------------------------------------------------
 Calculating analytic gradient of the SCF energy
 Gradient of SCF Energy
            1           2           3           4           5           6
    1   0.0000065   0.0001640   0.0000291  -0.0002762   0.0000545   0.0002104
    2   0.0003972  -0.0000033  -0.0000065  -0.0001210   0.0000235  -0.0001606
    3   0.0000576  -0.0002114  -0.0000073   0.0000710  -0.0000263  -0.0002283
            7           8           9          10          11          12
    1   0.0000027   0.0001676  -0.0000053  -0.0004166   0.0001583  -0.0000163
    2  -0.0000017   0.0002470  -0.0000348  -0.0002452  -0.0000527   0.0000586
    3   0.0000213   0.0001677  -0.0000281   0.0002522  -0.0000848   0.0000105
           13          14          15          16          17          18
    1  -0.0000165  -0.0000785   0.0000243   0.0000123  -0.0000388   0.0000186
    2  -0.0000262   0.0000105  -0.0000546  -0.0000204   0.0000170  -0.0000267
    3  -0.0000057   0.0000161  -0.0000967  -0.0000350   0.0001005   0.0000269
 Max gradient component =       4.166E-04
 RMS gradient           =       1.325E-04
 Gradient time:  CPU 27.64 s  wall 4.74 s
 Geometry Optimization Parameters
   NAtoms,    NIC,     NZ,  NCons,   NDum,   NFix, NCnnct, MaxDiis
       18     120       0       0       0       0       0       0

 Cartesian Hessian Update
 Hessian updated using BFGS update


** GEOMETRY OPTIMIZATION IN DELOCALIZED INTERNAL COORDINATES **
   Searching for a Minimum

   Optimization Cycle:  11

                       Coordinates (Angstroms)
     ATOM                X               Y               Z
      1  C         0.0059738029   -0.0016970293   -0.0078073388
      2  C        -0.2715134447    0.9979278741    0.9268731878
      3  H         0.4612930582    1.7831632090    1.0919751858
      4  C        -0.9489124698   -1.0056161255   -0.2123911616
      5  H        -0.7543056909   -1.7901625714   -0.9368309467
      6  C        -2.1383677682   -1.0042618648    0.5086308065
      7  H        -2.8699735147   -1.7884511557    0.3462180171
      8  C        -2.3958037845    0.0010481176    1.4409100622
      9  H        -3.3258467920   -0.0062858042    2.0002264518
     10  C        -1.4649716499    1.0187883886    1.6597510121
     11  C        -1.7427080467    2.1344656644    2.6387912139
     12  H        -2.5093230596    1.8484037205    3.3623502426
     13  H        -0.8424948782    2.4138462711    3.1924476563
     14  H        -2.0983707849    3.0319223062    2.1205925849
     15  C         1.3136008145   -0.0204526558   -0.7633641659
     16  H         2.0007691018   -0.7617746051   -0.3409095604
     17  H         1.8117236241    0.9507078904   -0.7232886192
     18  H         1.1624123825   -0.2809930302   -1.8143063286
   Point Group: c1    Number of degrees of freedom:    48


   Energy is   -310.966312393

 Hessian updated using BFGS update

 48 Hessian modes will be used to form the next step
  Hessian Eigenvalues:
     0.000288    0.008074    0.016381    0.016913    0.020651    0.022206
     0.022706    0.022936    0.023322    0.023918    0.025167    0.069258
     0.070735    0.071637    0.072102    0.131320    0.159731    0.159971
     0.159998    0.160001    0.160007    0.160151    0.160465    0.163429
     0.168990    0.209366    0.220497    0.234928    0.235147    0.247632
     0.312914    0.313110    0.322931    0.342438    0.342806    0.343187
     0.343972    0.346043    0.349271    0.351677    0.353821    0.354365
     0.354803    0.420543    0.423232    0.459693    0.464105    0.464751

 Minimum search - taking simple RFO step
 Searching for Lamda that Minimizes Along All modes
 Value Taken    Lamda =  -0.00000892
 Step Taken.  Stepsize is  0.129528

                             Maximum     Tolerance    Cnvgd?
         Gradient           0.000379      0.000030      NO
         Displacement       0.107047      0.000120      NO
         Energy change     -0.000004      0.000000      NO


 New Cartesian Coordinates Obtained by Inverse Iteration

 Displacement from previous Coordinates is:  0.179521
 ----------------------------------------------------------------
             Standard Nuclear Orientation (Angstroms)
    I     Atom           X                Y                Z
 ----------------------------------------------------------------
    1      C       0.0054866306    -0.0025229100    -0.0086303392
    2      C      -0.2720207119     0.9982231122     0.9258310315
    3      H       0.4606565011     1.7839354390     1.0892361735
    4      C      -0.9486179836    -1.0065719733    -0.2116641211
    5      H      -0.7547863861    -1.7919830733    -0.9353781231
    6      C      -2.1386007934    -1.0046380601     0.5096875983
    7      H      -2.8700626842    -1.7889345921     0.3471248518
    8      C      -2.3959096372     0.0010443948     1.4406394445
    9      H      -3.3261763248    -0.0047927999     1.9995963954
   10      C      -1.4644986354     1.0192836999     1.6589546223
   11      C      -1.7411382796     2.1321558155     2.6416477910
   12      H      -2.5343378503     1.8580688779     3.3407100027
   13      H      -0.8497622620     2.3821709042     3.2233329441
   14      H      -2.0584471443     3.0439003094     2.1239018818
   15      C       1.3120398563    -0.0179667224    -0.7661827510
   16      H       2.0147572733    -0.7325821682    -0.3238704735
   17      H       1.7908871578     0.9636767301    -0.7563539255
   18      H       1.1637121736    -0.3118883838    -1.8087147035
 ----------------------------------------------------------------
 Nuclear Repulsion Energy =         340.82694102 hartrees
 There are       29 alpha and       29 beta electrons
 Applying Cartesian multipole field
    Component          Value
    ---------          -----
     (2,0,0)        1.00000E-11
     (0,2,0)        2.00000E-11
     (0,0,2)       -3.00000E-11
 Nucleus-field energy     =    -0.0000000015 hartrees
 Requested basis set is 6-311++G(d,p)
 There are 98 shells and 246 basis functions
 A cutoff of  1.0D-14 yielded   4542 shell pairs
 There are     29257 function pairs (     31250 Cartesian)
 Smallest overlap matrix eigenvalue = 1.15E-06
 Guess MOs from SCF MO coefficient file

 -----------------------------------------------------------------------
  General SCF calculation program by
  Eric Jon Sundstrom, Paul Horn, Yuezhi Mao, Dmitri Zuev, Alec White,
  David Stuck, Shaama M.S., Shane Yost, Joonho Lee, David Small,
  Daniel Levine, Susi Lehtola, Hugh Burton, Evgeny Epifanovsky,
  Bang C. Huynh
 -----------------------------------------------------------------------
 Exchange:     0.2000 Hartree-Fock + 0.0800 Slater + 0.7200 B88
 Correlation:  0.1900 VWN1RPA + 0.8100 LYP
 Using SG-1 standard quadrature grid
 using 6 threads for integral computing
 -------------------------------------------------------
 OpenMP Integral computing Module                
 Release: version 2.0, May 2017, Q-Chem Inc. Pleasanton 
 -------------------------------------------------------
 A restricted SCF calculation will be
 performed using DIIS
 SCF converges when DIIS error is below 1.0e-08
 ---------------------------------------
  Cycle       Energy         DIIS error
 ---------------------------------------
    1    -310.9657377219      2.14e-04  
    2    -310.9663097379      1.78e-05  
    3    -310.9663156776      3.07e-06  
    4    -310.9663156501      3.71e-06  
    5    -310.9663157591      9.34e-07  
    6    -310.9663157662      2.14e-07  
    7    -310.9663157665      3.06e-08  
    8    -310.9663157665      1.90e-08  
    9    -310.9663157665      7.68e-09  Convergence criterion met
 ---------------------------------------
 SCF time:   CPU 77.16s  wall 14.00s 
 SCF   energy in the final basis set =     -310.9663157665
 Total energy in the final basis set =     -310.9663157665

 --------------------------------------------------------------

                    Orbital Energies (a.u.)
 --------------------------------------------------------------

 Alpha MOs
 -- Occupied --
-10.1823 -10.1821 -10.1725 -10.1679 -10.1678 -10.1678 -10.1677 -10.1674
 -0.8603  -0.7832  -0.7600  -0.6932  -0.6816  -0.5990  -0.5729  -0.5051
 -0.4718  -0.4470  -0.4267  -0.4160  -0.4135  -0.4062  -0.3984  -0.3773
 -0.3472  -0.3409  -0.3386  -0.2488  -0.2410
 -- Virtual --
 -0.0142  -0.0105  -0.0076   0.0044   0.0075   0.0271   0.0275   0.0296
  0.0448   0.0486   0.0529   0.0612   0.0755   0.0777   0.0834   0.0939
  0.1000   0.1070   0.1088   0.1167   0.1188   0.1206   0.1248   0.1307
  0.1341   0.1388   0.1402   0.1453   0.1538   0.1586   0.1631   0.1663
  0.1715   0.1739   0.1782   0.1829   0.1940   0.1986   0.2078   0.2132
  0.2179   0.2275   0.2284   0.2446   0.2499   0.2544   0.2559   0.2773
  0.2816   0.2862   0.2895   0.2984   0.3087   0.3116   0.3203   0.3264
  0.3426   0.3636   0.3676   0.3905   0.4032   0.4574   0.4731   0.4785
  0.5029   0.5176   0.5350   0.5374   0.5520   0.5604   0.5731   0.5890
  0.5931   0.6034   0.6080   0.6162   0.6388   0.6450   0.6613   0.6674
  0.6679   0.6743   0.6826   0.6866   0.7021   0.7091   0.7449   0.7488
  0.7745   0.7842   0.7885   0.8109   0.8622   0.8809   0.8838   0.8886
  0.9129   0.9311   0.9335   0.9435   0.9630   0.9762   1.0100   1.0191
  1.0284   1.0432   1.0711   1.1188   1.1309   1.1370   1.3248   1.3398
  1.3575   1.3852   1.4086   1.4314   1.4662   1.4800   1.4903   1.5323
  1.5406   1.5519   1.5633   1.5671   1.5848   1.5981   1.6026   1.6145
  1.6271   1.6363   1.6675   1.7021   1.7103   1.7463   1.7634   1.7768
  1.7943   1.8332   1.8365   1.8650   1.9086   1.9235   1.9305   1.9396
  1.9642   2.0073   2.0203   2.0368   2.0393   2.0767   2.1106   2.1705
  2.1847   2.1965   2.2306   2.2374   2.3113   2.3191   2.4005   2.4148
  2.4444   2.4600   2.4675   2.4745   2.5256   2.5445   2.5629   2.5727
  2.5750   2.6144   2.6249   2.6561   2.6782   2.6873   2.7150   2.7267
  2.7435   2.7708   2.7754   2.7959   2.8322   2.8440   2.8519   2.9177
  2.9289   2.9488   2.9574   2.9696   2.9881   3.1059   3.1815   3.2183
  3.2332   3.3737   3.3927   3.5194   3.5916   3.6742   3.7113   3.8025
  3.8032   3.8271   3.8368   4.0263   4.1251   4.1618   4.3261   4.3509
  4.8492  23.5929  23.9261  23.9411  23.9856  23.9951  24.0888  24.1001
 24.1940
 --------------------------------------------------------------

          Ground-State Mulliken Net Atomic Charges

     Atom                 Charge (a.u.)
  ----------------------------------------
      1 C                     1.419245
      2 C                    -1.505049
      3 H                     0.111853
      4 C                    -0.909603
      5 H                     0.134341
      6 C                     0.336905
      7 H                     0.168274
      8 C                    -1.219310
      9 H                     0.116037
     10 C                     1.401287
     11 C                    -0.475622
     12 H                     0.143377
     13 H                     0.142229
     14 H                     0.166143
     15 C                    -0.479182
     16 H                     0.165962
     17 H                     0.142499
     18 H                     0.140616
  ----------------------------------------
  Sum of atomic charges =     0.000000

 -----------------------------------------------------------------
                    Cartesian Multipole Moments
 -----------------------------------------------------------------
    Charge (ESU x 10^10)
                -0.0000
    Dipole Moment (Debye)
         X       0.2724      Y       0.2636      Z       0.0408
       Tot       0.3812
    Quadrupole Moments (Debye-Ang)
        XX     -47.3847     XY       1.0943     YY     -47.6513
        XZ      -2.3230     YZ       3.2489     ZZ     -49.0823
    Octopole Moments (Debye-Ang^2)
       XXX     128.5611    XXY     -18.6138    XYY      43.2069
       YYY     -43.4874    XXZ     -30.1053    XYZ      -2.8484
       YYZ     -37.9662    XZZ      41.9136    YZZ     -10.4663
       ZZZ    -115.5967
    Hexadecapole Moments (Debye-Ang^3)
      XXXX    -785.5389   XXXY      64.6455   XXYY    -201.1993
      XYYY      53.7883   YYYY    -454.9075   XXXZ     230.1446
      XXYZ     -56.0946   XYYZ      87.1535   YYYZ    -169.7383
      XXZZ    -228.8642   XYZZ      10.1562   YYZZ    -182.4439
      XZZZ     248.3680   YZZZ    -165.9142   ZZZZ    -645.2396
 -----------------------------------------------------------------
 Calculating analytic gradient of the SCF energy
 Gradient of SCF Energy
            1           2           3           4           5           6
    1  -0.0000624  -0.0001369   0.0000102   0.0001824   0.0000110  -0.0001126
    2  -0.0002615   0.0001743  -0.0000317   0.0001478  -0.0000345   0.0000803
    3  -0.0000906   0.0001115  -0.0000104  -0.0000359   0.0000006   0.0001380
            7           8           9          10          11          12
    1   0.0000172   0.0000148  -0.0000258   0.0001600  -0.0000162  -0.0000362
    2  -0.0000141  -0.0002218   0.0000216   0.0001658  -0.0000367  -0.0000018
    3  -0.0000097  -0.0000176  -0.0000228  -0.0000727   0.0000083   0.0000168
           13          14          15          16          17          18
    1   0.0000067  -0.0000106   0.0000722  -0.0000130  -0.0000411  -0.0000198
    2  -0.0000262  -0.0000379  -0.0000018   0.0000260   0.0000248   0.0000274
    3   0.0000083   0.0000173   0.0000763  -0.0000475  -0.0000070  -0.0000631
 Max gradient component =       2.615E-04
 RMS gradient           =       8.356E-05
 Gradient time:  CPU 27.65 s  wall 4.75 s
 Geometry Optimization Parameters
   NAtoms,    NIC,     NZ,  NCons,   NDum,   NFix, NCnnct, MaxDiis
       18     120       0       0       0       0       0       0

 Cartesian Hessian Update
 Hessian updated using BFGS update


** GEOMETRY OPTIMIZATION IN DELOCALIZED INTERNAL COORDINATES **
   Searching for a Minimum

   Optimization Cycle:  12

                       Coordinates (Angstroms)
     ATOM                X               Y               Z
      1  C         0.0054866306   -0.0025229100   -0.0086303392
      2  C        -0.2720207119    0.9982231122    0.9258310315
      3  H         0.4606565011    1.7839354390    1.0892361735
      4  C        -0.9486179836   -1.0065719733   -0.2116641211
      5  H        -0.7547863861   -1.7919830733   -0.9353781231
      6  C        -2.1386007934   -1.0046380601    0.5096875983
      7  H        -2.8700626842   -1.7889345921    0.3471248518
      8  C        -2.3959096372    0.0010443948    1.4406394445
      9  H        -3.3261763248   -0.0047927999    1.9995963954
     10  C        -1.4644986354    1.0192836999    1.6589546223
     11  C        -1.7411382796    2.1321558155    2.6416477910
     12  H        -2.5343378503    1.8580688779    3.3407100027
     13  H        -0.8497622620    2.3821709042    3.2233329441
     14  H        -2.0584471443    3.0439003094    2.1239018818
     15  C         1.3120398563   -0.0179667224   -0.7661827510
     16  H         2.0147572733   -0.7325821682   -0.3238704735
     17  H         1.7908871578    0.9636767301   -0.7563539255
     18  H         1.1637121736   -0.3118883838   -1.8087147035
   Point Group: c1    Number of degrees of freedom:    48


   Energy is   -310.966315767

 Hessian updated using BFGS update

 48 Hessian modes will be used to form the next step
  Hessian Eigenvalues:
     0.000267    0.008102    0.016376    0.019054    0.021428    0.022444
     0.022689    0.023040    0.023357    0.023903    0.024763    0.070595
     0.071463    0.071650    0.072177    0.139195    0.159417    0.159810
     0.159973    0.159999    0.160002    0.160123    0.160187    0.161493
     0.168907    0.219127    0.221630    0.234770    0.235125    0.247908
     0.312745    0.313212    0.332372    0.342558    0.342846    0.343221
     0.344002    0.346254    0.349680    0.351675    0.353832    0.354353
     0.354781    0.420537    0.422821    0.459459    0.463920    0.464640

 Minimum search - taking simple RFO step
 Searching for Lamda that Minimizes Along All modes
 Value Taken    Lamda =  -0.00000122
 Step Taken.  Stepsize is  0.008918

                             Maximum     Tolerance    Cnvgd?
         Gradient           0.000268      0.000030      NO
         Displacement       0.006722      0.000120      NO
         Energy change     -0.000003      0.000000      NO


 New Cartesian Coordinates Obtained by Inverse Iteration

 Displacement from previous Coordinates is:  0.011467
 ----------------------------------------------------------------
             Standard Nuclear Orientation (Angstroms)
    I     Atom           X                Y                Z
 ----------------------------------------------------------------
    1      C       0.0051779185    -0.0017832073    -0.0090138477
    2      C      -0.2721702128     0.9981874488     0.9257713571
    3      H       0.4599769314     1.7844013231     1.0893298369
    4      C      -0.9491537080    -1.0060442432    -0.2124081765
    5      H      -0.7554021431    -1.7906402732    -0.9369585640
    6      C      -2.1386799337    -1.0046392861     0.5091837425
    7      H      -2.8701975917    -1.7889128283     0.3467585025
    8      C      -2.3959153983     0.0007784029     1.4408788551
    9      H      -3.3255703629    -0.0062277128     2.0008031154
   10      C      -1.4647246358     1.0188014922     1.6592810055
   11      C      -1.7408798042     2.1321105569     2.6416709135
   12      H      -2.5342309813     1.8585508741     3.3407105536
   13      H      -0.8495026588     2.3819485843     3.2234254135
   14      H      -2.0575887313     3.0439493285     2.1236269093
   15      C       1.3120027173    -0.0179304317    -0.7660080125
   16      H       2.0147790021    -0.7310362342    -0.3211956979
   17      H       1.7906442630     0.9638527789    -0.7582510840
   18      H       1.1646162297    -0.3147879729    -1.8077365221
 ----------------------------------------------------------------
 Nuclear Repulsion Energy =         340.82849877 hartrees
 There are       29 alpha and       29 beta electrons
 Applying Cartesian multipole field
    Component          Value
    ---------          -----
     (2,0,0)        1.00000E-11
     (0,2,0)        2.00000E-11
     (0,0,2)       -3.00000E-11
 Nucleus-field energy     =    -0.0000000015 hartrees
 Requested basis set is 6-311++G(d,p)
 There are 98 shells and 246 basis functions
 A cutoff of  1.0D-14 yielded   4542 shell pairs
 There are     29257 function pairs (     31250 Cartesian)
 Smallest overlap matrix eigenvalue = 1.15E-06
 Guess MOs from SCF MO coefficient file

 -----------------------------------------------------------------------
  General SCF calculation program by
  Eric Jon Sundstrom, Paul Horn, Yuezhi Mao, Dmitri Zuev, Alec White,
  David Stuck, Shaama M.S., Shane Yost, Joonho Lee, David Small,
  Daniel Levine, Susi Lehtola, Hugh Burton, Evgeny Epifanovsky,
  Bang C. Huynh
 -----------------------------------------------------------------------
 Exchange:     0.2000 Hartree-Fock + 0.0800 Slater + 0.7200 B88
 Correlation:  0.1900 VWN1RPA + 0.8100 LYP
 Using SG-1 standard quadrature grid
 using 6 threads for integral computing
 -------------------------------------------------------
 OpenMP Integral computing Module                
 Release: version 2.0, May 2017, Q-Chem Inc. Pleasanton 
 -------------------------------------------------------
 A restricted SCF calculation will be
 performed using DIIS
 SCF converges when DIIS error is below 1.0e-08
 ---------------------------------------
  Cycle       Energy         DIIS error
 ---------------------------------------
    1    -310.9663132674      1.67e-05  
    2    -310.9663163550      1.74e-06  
    3    -310.9663163926      7.87e-07  
    4    -310.9663163962      4.16e-07  
    5    -310.9663163974      1.35e-07  
    6    -310.9663163975      6.22e-08  
    7    -310.9663163976      1.33e-08  
    8    -310.9663163976      4.52e-09  Convergence criterion met
 ---------------------------------------
 SCF time:   CPU 68.33s  wall 13.00s 
 SCF   energy in the final basis set =     -310.9663163976
 Total energy in the final basis set =     -310.9663163976

 --------------------------------------------------------------

                    Orbital Energies (a.u.)
 --------------------------------------------------------------

 Alpha MOs
 -- Occupied --
-10.1823 -10.1821 -10.1725 -10.1679 -10.1678 -10.1678 -10.1677 -10.1674
 -0.8603  -0.7832  -0.7600  -0.6932  -0.6816  -0.5990  -0.5729  -0.5051
 -0.4718  -0.4471  -0.4267  -0.4160  -0.4135  -0.4062  -0.3984  -0.3773
 -0.3472  -0.3409  -0.3386  -0.2488  -0.2410
 -- Virtual --
 -0.0142  -0.0105  -0.0076   0.0044   0.0075   0.0271   0.0275   0.0296
  0.0448   0.0486   0.0529   0.0612   0.0755   0.0777   0.0834   0.0939
  0.1000   0.1071   0.1087   0.1167   0.1188   0.1206   0.1248   0.1307
  0.1341   0.1388   0.1402   0.1454   0.1538   0.1586   0.1631   0.1662
  0.1716   0.1740   0.1782   0.1828   0.1940   0.1985   0.2078   0.2132
  0.2179   0.2275   0.2284   0.2446   0.2499   0.2544   0.2559   0.2773
  0.2816   0.2862   0.2895   0.2984   0.3087   0.3115   0.3204   0.3263
  0.3426   0.3636   0.3676   0.3906   0.4032   0.4573   0.4731   0.4785
  0.5029   0.5176   0.5350   0.5375   0.5520   0.5604   0.5732   0.5889
  0.5930   0.6034   0.6080   0.6163   0.6388   0.6451   0.6612   0.6672
  0.6678   0.6743   0.6826   0.6867   0.7022   0.7093   0.7449   0.7488
  0.7745   0.7842   0.7886   0.8108   0.8622   0.8808   0.8839   0.8886
  0.9130   0.9312   0.9334   0.9437   0.9627   0.9760   1.0100   1.0191
  1.0284   1.0429   1.0712   1.1188   1.1310   1.1370   1.3249   1.3397
  1.3576   1.3853   1.4085   1.4313   1.4662   1.4801   1.4904   1.5322
  1.5405   1.5520   1.5633   1.5670   1.5848   1.5982   1.6026   1.6145
  1.6270   1.6362   1.6675   1.7022   1.7103   1.7461   1.7635   1.7766
  1.7943   1.8335   1.8364   1.8649   1.9087   1.9236   1.9306   1.9396
  1.9641   2.0074   2.0201   2.0370   2.0394   2.0768   2.1105   2.1704
  2.1849   2.1965   2.2305   2.2373   2.3116   2.3189   2.4004   2.4146
  2.4446   2.4600   2.4674   2.4746   2.5255   2.5445   2.5630   2.5727
  2.5751   2.6144   2.6249   2.6561   2.6782   2.6873   2.7149   2.7267
  2.7435   2.7709   2.7754   2.7960   2.8322   2.8441   2.8520   2.9177
  2.9287   2.9490   2.9574   2.9694   2.9881   3.1060   3.1814   3.2184
  3.2333   3.3738   3.3927   3.5194   3.5917   3.6743   3.7113   3.8024
  3.8032   3.8270   3.8368   4.0263   4.1251   4.1617   4.3262   4.3509
  4.8492  23.5929  23.9261  23.9410  23.9855  23.9950  24.0889  24.1002
 24.1940
 --------------------------------------------------------------

          Ground-State Mulliken Net Atomic Charges

     Atom                 Charge (a.u.)
  ----------------------------------------
      1 C                     1.419313
      2 C                    -1.501987
      3 H                     0.112038
      4 C                    -0.911725
      5 H                     0.134182
      6 C                     0.337248
      7 H                     0.168328
      8 C                    -1.220362
      9 H                     0.115981
     10 C                     1.401302
     11 C                    -0.475917
     12 H                     0.143326
     13 H                     0.142219
     14 H                     0.166174
     15 C                    -0.479107
     16 H                     0.166072
     17 H                     0.142392
     18 H                     0.140522
  ----------------------------------------
  Sum of atomic charges =     0.000000

 -----------------------------------------------------------------
                    Cartesian Multipole Moments
 -----------------------------------------------------------------
    Charge (ESU x 10^10)
                -0.0000
    Dipole Moment (Debye)
         X       0.2733      Y       0.2633      Z       0.0414
       Tot       0.3818
    Quadrupole Moments (Debye-Ang)
        XX     -47.3887     XY       1.0982     YY     -47.6521
        XZ      -2.3235     YZ       3.2478     ZZ     -49.0788
    Octopole Moments (Debye-Ang^2)
       XXX     128.5969    XXY     -18.6308    XYY      43.2116
       YYY     -43.4768    XXZ     -30.1013    XYZ      -2.8432
       YYZ     -37.9616    XZZ      41.9140    YZZ     -10.4798
       ZZZ    -115.5770
    Hexadecapole Moments (Debye-Ang^3)
      XXXX    -785.6388   XXXY      64.6687   XXYY    -201.2001
      XYYY      53.7488   YYYY    -454.8246   XXXZ     230.1241
      XXYZ     -56.1344   XYYZ      87.1429   YYYZ    -169.7414
      XXZZ    -228.8515   XYZZ      10.1607   YYZZ    -182.4252
      XZZZ     248.3119   YZZZ    -165.9158   ZZZZ    -645.2938
 -----------------------------------------------------------------
 Calculating analytic gradient of the SCF energy
 Gradient of SCF Energy
            1           2           3           4           5           6
    1   0.0000119   0.0000133  -0.0000112  -0.0000269   0.0000088   0.0000267
    2   0.0000311  -0.0000022   0.0000093  -0.0000292   0.0000064  -0.0000252
    3   0.0000244  -0.0000375  -0.0000004   0.0000183  -0.0000042  -0.0000280
            7           8           9          10          11          12
    1   0.0000077   0.0000256   0.0000052  -0.0000475   0.0000081  -0.0000077
    2  -0.0000091   0.0000167  -0.0000191  -0.0000198  -0.0000128  -0.0000113
    3   0.0000068   0.0000219   0.0000055   0.0000042   0.0000031   0.0000009
           13          14          15          16          17          18
    1  -0.0000050  -0.0000029   0.0000006  -0.0000041   0.0000037  -0.0000065
    2  -0.0000081  -0.0000008   0.0000222   0.0000119   0.0000129   0.0000272
    3   0.0000106   0.0000097  -0.0000062  -0.0000145  -0.0000054  -0.0000092
 Max gradient component =       4.749E-05
 RMS gradient           =       1.671E-05
 Gradient time:  CPU 27.62 s  wall 4.74 s
 Geometry Optimization Parameters
   NAtoms,    NIC,     NZ,  NCons,   NDum,   NFix, NCnnct, MaxDiis
       18     120       0       0       0       0       0       0

 Cartesian Hessian Update
 Hessian updated using BFGS update


** GEOMETRY OPTIMIZATION IN DELOCALIZED INTERNAL COORDINATES **
   Searching for a Minimum

   Optimization Cycle:  13

                       Coordinates (Angstroms)
     ATOM                X               Y               Z
      1  C         0.0051779185   -0.0017832073   -0.0090138477
      2  C        -0.2721702128    0.9981874488    0.9257713571
      3  H         0.4599769314    1.7844013231    1.0893298369
      4  C        -0.9491537080   -1.0060442432   -0.2124081765
      5  H        -0.7554021431   -1.7906402732   -0.9369585640
      6  C        -2.1386799337   -1.0046392861    0.5091837425
      7  H        -2.8701975917   -1.7889128283    0.3467585025
      8  C        -2.3959153983    0.0007784029    1.4408788551
      9  H        -3.3255703629   -0.0062277128    2.0008031154
     10  C        -1.4647246358    1.0188014922    1.6592810055
     11  C        -1.7408798042    2.1321105569    2.6416709135
     12  H        -2.5342309813    1.8585508741    3.3407105536
     13  H        -0.8495026588    2.3819485843    3.2234254135
     14  H        -2.0575887313    3.0439493285    2.1236269093
     15  C         1.3120027173   -0.0179304317   -0.7660080125
     16  H         2.0147790021   -0.7310362342   -0.3211956979
     17  H         1.7906442630    0.9638527789   -0.7582510840
     18  H         1.1646162297   -0.3147879729   -1.8077365221
   Point Group: c1    Number of degrees of freedom:    48


   Energy is   -310.966316398

 Hessian updated using BFGS update

 48 Hessian modes will be used to form the next step
  Hessian Eigenvalues:
     0.000271    0.006323    0.016357    0.018748    0.021661    0.022394
     0.022689    0.023053    0.023334    0.023908    0.025445    0.070539
     0.071525    0.071989    0.072475    0.146471    0.159614    0.159856
     0.159986    0.160000    0.160066    0.160162    0.160673    0.162629
     0.169593    0.219848    0.229900    0.234836    0.235204    0.249081
     0.312628    0.313180    0.341221    0.342651    0.343162    0.343424
     0.344877    0.346601    0.351559    0.353766    0.353958    0.354367
     0.358340    0.420861    0.422981    0.459878    0.464402    0.464733

 Minimum search - taking simple RFO step
 Searching for Lamda that Minimizes Along All modes
 Value Taken    Lamda =   0.00000000
 Step Taken.  Stepsize is  0.006531

                             Maximum     Tolerance    Cnvgd?
         Gradient           0.000049      0.000030      NO
         Displacement       0.003424      0.000120      NO
         Energy change     -0.000001      0.000000      NO


 New Cartesian Coordinates Obtained by Inverse Iteration

 Displacement from previous Coordinates is:  0.008822
 ----------------------------------------------------------------
             Standard Nuclear Orientation (Angstroms)
    I     Atom           X                Y                Z
 ----------------------------------------------------------------
    1      C       0.0051923011    -0.0017471008    -0.0090408309
    2      C      -0.2720762184     0.9981132902     0.9258920904
    3      H       0.4601620303     1.7842160565     1.0895985535
    4      C      -0.9492758394    -1.0058167652    -0.2126662326
    5      H      -0.7556386648    -1.7903036582    -0.9373624844
    6      C      -2.1388172205    -1.0043989202     0.5089247797
    7      H      -2.8703992448    -1.7885768659     0.3463306766
    8      C      -2.3959534863     0.0008568994     1.4408094173
    9      H      -3.3255555954    -0.0061876175     2.0008194702
   10      C      -1.4646429423     1.0187549838     1.6593666217
   11      C      -1.7409160637     2.1321123655     2.6416777179
   12      H      -2.5325633888     1.8576080009     3.3422745215
   13      H      -0.8489307279     2.3837833179     3.2216875807
   14      H      -2.0600958581     3.0431121785     2.1236711600
   15      C       1.3121278642    -0.0181308780    -0.7658073862
   16      H       2.0146737387    -0.7313704230    -0.3208251787
   17      H       1.7909477940     0.9635613034    -0.7579287168
   18      H       1.1649424219    -0.3150075672    -1.8075534600
 ----------------------------------------------------------------
 Nuclear Repulsion Energy =         340.82874044 hartrees
 There are       29 alpha and       29 beta electrons
 Applying Cartesian multipole field
    Component          Value
    ---------          -----
     (2,0,0)        1.00000E-11
     (0,2,0)        2.00000E-11
     (0,0,2)       -3.00000E-11
 Nucleus-field energy     =    -0.0000000015 hartrees
 Requested basis set is 6-311++G(d,p)
 There are 98 shells and 246 basis functions
 A cutoff of  1.0D-14 yielded   4542 shell pairs
 There are     29257 function pairs (     31250 Cartesian)
 Smallest overlap matrix eigenvalue = 1.15E-06
 Guess MOs from SCF MO coefficient file

 -----------------------------------------------------------------------
  General SCF calculation program by
  Eric Jon Sundstrom, Paul Horn, Yuezhi Mao, Dmitri Zuev, Alec White,
  David Stuck, Shaama M.S., Shane Yost, Joonho Lee, David Small,
  Daniel Levine, Susi Lehtola, Hugh Burton, Evgeny Epifanovsky,
  Bang C. Huynh
 -----------------------------------------------------------------------
 Exchange:     0.2000 Hartree-Fock + 0.0800 Slater + 0.7200 B88
 Correlation:  0.1900 VWN1RPA + 0.8100 LYP
 Using SG-1 standard quadrature grid
 using 6 threads for integral computing
 -------------------------------------------------------
 OpenMP Integral computing Module                
 Release: version 2.0, May 2017, Q-Chem Inc. Pleasanton 
 -------------------------------------------------------
 A restricted SCF calculation will be
 performed using DIIS
 SCF converges when DIIS error is below 1.0e-08
 ---------------------------------------
  Cycle       Energy         DIIS error
 ---------------------------------------
    1    -310.9663151062      1.09e-05  
    2    -310.9663165304      8.92e-07  
    3    -310.9663165447      3.45e-07  
    4    -310.9663165448      3.34e-07  
    5    -310.9663165457      5.44e-08  
    6    -310.9663165457      1.07e-08  
    7    -310.9663165457      2.17e-09  Convergence criterion met
 ---------------------------------------
 SCF time:   CPU 60.35s  wall 10.00s 
 SCF   energy in the final basis set =     -310.9663165457
 Total energy in the final basis set =     -310.9663165457

 --------------------------------------------------------------

                    Orbital Energies (a.u.)
 --------------------------------------------------------------

 Alpha MOs
 -- Occupied --
-10.1823 -10.1821 -10.1725 -10.1679 -10.1678 -10.1678 -10.1677 -10.1674
 -0.8603  -0.7832  -0.7600  -0.6932  -0.6816  -0.5990  -0.5729  -0.5051
 -0.4718  -0.4471  -0.4267  -0.4160  -0.4135  -0.4062  -0.3984  -0.3773
 -0.3472  -0.3409  -0.3386  -0.2488  -0.2410
 -- Virtual --
 -0.0142  -0.0105  -0.0076   0.0044   0.0075   0.0271   0.0275   0.0296
  0.0448   0.0486   0.0529   0.0612   0.0755   0.0778   0.0833   0.0939
  0.1000   0.1071   0.1087   0.1167   0.1188   0.1206   0.1248   0.1307
  0.1341   0.1388   0.1402   0.1453   0.1539   0.1586   0.1631   0.1662
  0.1716   0.1740   0.1782   0.1829   0.1940   0.1985   0.2078   0.2132
  0.2180   0.2275   0.2284   0.2446   0.2498   0.2544   0.2559   0.2773
  0.2816   0.2862   0.2895   0.2983   0.3086   0.3115   0.3203   0.3263
  0.3425   0.3636   0.3676   0.3905   0.4031   0.4573   0.4731   0.4785
  0.5029   0.5177   0.5350   0.5374   0.5520   0.5603   0.5732   0.5889
  0.5930   0.6034   0.6080   0.6163   0.6388   0.6452   0.6612   0.6672
  0.6678   0.6743   0.6826   0.6867   0.7022   0.7093   0.7449   0.7488
  0.7744   0.7842   0.7885   0.8108   0.8622   0.8809   0.8839   0.8886
  0.9130   0.9312   0.9334   0.9437   0.9627   0.9759   1.0101   1.0191
  1.0283   1.0429   1.0712   1.1187   1.1310   1.1370   1.3248   1.3397
  1.3576   1.3854   1.4086   1.4313   1.4662   1.4802   1.4904   1.5322
  1.5405   1.5519   1.5634   1.5671   1.5848   1.5982   1.6026   1.6146
  1.6270   1.6362   1.6675   1.7021   1.7102   1.7460   1.7635   1.7766
  1.7942   1.8336   1.8366   1.8649   1.9086   1.9237   1.9306   1.9396
  1.9641   2.0075   2.0201   2.0370   2.0394   2.0767   2.1101   2.1704
  2.1851   2.1965   2.2304   2.2372   2.3115   2.3191   2.4004   2.4147
  2.4446   2.4600   2.4674   2.4746   2.5256   2.5444   2.5631   2.5729
  2.5750   2.6145   2.6248   2.6560   2.6782   2.6873   2.7151   2.7267
  2.7436   2.7709   2.7754   2.7962   2.8322   2.8440   2.8520   2.9177
  2.9287   2.9490   2.9574   2.9694   2.9878   3.1060   3.1814   3.2183
  3.2333   3.3737   3.3927   3.5194   3.5917   3.6743   3.7113   3.8025
  3.8032   3.8270   3.8368   4.0263   4.1251   4.1617   4.3262   4.3509
  4.8492  23.5929  23.9262  23.9410  23.9855  23.9950  24.0889  24.1002
 24.1940
 --------------------------------------------------------------

          Ground-State Mulliken Net Atomic Charges

     Atom                 Charge (a.u.)
  ----------------------------------------
      1 C                     1.418865
      2 C                    -1.503973
      3 H                     0.111974
      4 C                    -0.911847
      5 H                     0.134176
      6 C                     0.337279
      7 H                     0.168301
      8 C                    -1.218355
      9 H                     0.116101
     10 C                     1.401745
     11 C                    -0.475815
     12 H                     0.143265
     13 H                     0.142156
     14 H                     0.166204
     15 C                    -0.479050
     16 H                     0.166084
     17 H                     0.142377
     18 H                     0.140514
  ----------------------------------------
  Sum of atomic charges =     0.000000

 -----------------------------------------------------------------
                    Cartesian Multipole Moments
 -----------------------------------------------------------------
    Charge (ESU x 10^10)
                -0.0000
    Dipole Moment (Debye)
         X       0.2731      Y       0.2632      Z       0.0414
       Tot       0.3815
    Quadrupole Moments (Debye-Ang)
        XX     -47.3873     XY       1.0976     YY     -47.6531
        XZ      -2.3236     YZ       3.2483     ZZ     -49.0784
    Octopole Moments (Debye-Ang^2)
       XXX     128.5964    XXY     -18.6286    XYY      43.2117
       YYY     -43.4807    XXZ     -30.1012    XYZ      -2.8432
       YYZ     -37.9598    XZZ      41.9101    YZZ     -10.4834
       ZZZ    -115.5732
    Hexadecapole Moments (Debye-Ang^3)
      XXXX    -785.7085   XXXY      64.6800   XXYY    -201.1869
      XYYY      53.7563   YYYY    -454.7976   XXXZ     230.1191
      XXYZ     -56.1388   XYYZ      87.1430   YYYZ    -169.7560
      XXZZ    -228.8551   XYZZ      10.1716   YYZZ    -182.4106
      XZZZ     248.2612   YZZZ    -165.9432   ZZZZ    -645.2769
 -----------------------------------------------------------------
 Calculating analytic gradient of the SCF energy
 Gradient of SCF Energy
            1           2           3           4           5           6
    1   0.0000174   0.0000099  -0.0000095  -0.0000184   0.0000064   0.0000280
    2   0.0000475  -0.0000094   0.0000120  -0.0000320   0.0000074  -0.0000220
    3   0.0000237  -0.0000418  -0.0000014   0.0000135  -0.0000048  -0.0000256
            7           8           9          10          11          12
    1   0.0000098   0.0000141   0.0000089  -0.0000378  -0.0000034  -0.0000036
    2  -0.0000094   0.0000197  -0.0000203  -0.0000273  -0.0000082  -0.0000097
    3   0.0000048   0.0000211   0.0000097   0.0000109   0.0000021   0.0000017
           13          14          15          16          17          18
    1  -0.0000057  -0.0000020  -0.0000104  -0.0000030   0.0000008  -0.0000015
    2  -0.0000090  -0.0000029   0.0000207   0.0000071   0.0000117   0.0000240
    3   0.0000098   0.0000095  -0.0000121  -0.0000138  -0.0000010  -0.0000066
 Max gradient component =       4.755E-05
 RMS gradient           =       1.678E-05
 Gradient time:  CPU 27.65 s  wall 4.74 s
 Geometry Optimization Parameters
   NAtoms,    NIC,     NZ,  NCons,   NDum,   NFix, NCnnct, MaxDiis
       18     120       0       0       0       0       0       0

 Cartesian Hessian Update
 Hessian updated using BFGS update


** GEOMETRY OPTIMIZATION IN DELOCALIZED INTERNAL COORDINATES **
   Searching for a Minimum

   Optimization Cycle:  14

                       Coordinates (Angstroms)
     ATOM                X               Y               Z
      1  C         0.0051923011   -0.0017471008   -0.0090408309
      2  C        -0.2720762184    0.9981132902    0.9258920904
      3  H         0.4601620303    1.7842160565    1.0895985535
      4  C        -0.9492758394   -1.0058167652   -0.2126662326
      5  H        -0.7556386648   -1.7903036582   -0.9373624844
      6  C        -2.1388172205   -1.0043989202    0.5089247797
      7  H        -2.8703992448   -1.7885768659    0.3463306766
      8  C        -2.3959534863    0.0008568994    1.4408094173
      9  H        -3.3255555954   -0.0061876175    2.0008194702
     10  C        -1.4646429423    1.0187549838    1.6593666217
     11  C        -1.7409160637    2.1321123655    2.6416777179
     12  H        -2.5325633888    1.8576080009    3.3422745215
     13  H        -0.8489307279    2.3837833179    3.2216875807
     14  H        -2.0600958581    3.0431121785    2.1236711600
     15  C         1.3121278642   -0.0181308780   -0.7658073862
     16  H         2.0146737387   -0.7313704230   -0.3208251787
     17  H         1.7909477940    0.9635613034   -0.7579287168
     18  H         1.1649424219   -0.3150075672   -1.8075534600
   Point Group: c1    Number of degrees of freedom:    48


   Energy is   -310.966316546

 Hessian updated using BFGS update

 48 Hessian modes will be used to form the next step
  Hessian Eigenvalues:
     0.000317    0.000627    0.016372    0.019525    0.022037    0.022666
     0.022722    0.023283    0.023884    0.024951    0.026339    0.070506
     0.071541    0.072117    0.073922    0.142798    0.159642    0.159945
     0.159979    0.159997    0.160142    0.160218    0.160923    0.164820
     0.170311    0.221690    0.226639    0.234992    0.235144    0.257016
     0.312960    0.316003    0.338393    0.342653    0.342979    0.343903
     0.344165    0.347528    0.350235    0.352119    0.353923    0.354348
     0.354840    0.421208    0.423562    0.459917    0.464302    0.465493

 Minimum search - taking simple RFO step
 Searching for Lamda that Minimizes Along All modes
 Value Taken    Lamda =  -0.00000164
 Step Taken.  Stepsize is  0.054739

                             Maximum     Tolerance    Cnvgd?
         Gradient           0.000050      0.000030      NO
         Displacement       0.037808      0.000120      NO
         Energy change     -0.000000      0.000000      NO


 New Cartesian Coordinates Obtained by Inverse Iteration

 Displacement from previous Coordinates is:  0.071052
 ----------------------------------------------------------------
             Standard Nuclear Orientation (Angstroms)
    I     Atom           X                Y                Z
 ----------------------------------------------------------------
    1      C       0.0050632892    -0.0015027187    -0.0095694427
    2      C      -0.2712413400     0.9972513217     0.9269973541
    3      H       0.4619994599     1.7821517131     1.0921346592
    4      C      -0.9507861669    -1.0035995594    -0.2154243702
    5      H      -0.7583804461    -1.7869382690    -0.9416529700
    6      C      -2.1405225875    -1.0019916070     0.5061732814
    7      H      -2.8729069301    -1.7850585090     0.3418290079
    8      C      -2.3965156018     0.0016992594     1.4398330941
    9      H      -3.3257666004    -0.0054249379     2.0004081484
   10      C      -1.4638494696     1.0182556522     1.6600734116
   11      C      -1.7405456411     2.1314221460     2.6425551262
   12      H      -2.5203819510     1.8502287740     3.3536505294
   13      H      -0.8444491066     2.3951777379     3.2106159147
   14      H      -2.0765032169     3.0369151274     2.1254853066
   15      C       1.3130765750    -0.0195065398    -0.7642609074
   16      H       2.0177060819    -0.7256885653    -0.3112291360
   17      H       1.7880024088     0.9641251843    -0.7644277860
   18      H       1.1691821432    -0.3269376098    -1.8033229213
 ----------------------------------------------------------------
 Nuclear Repulsion Energy =         340.83046248 hartrees
 There are       29 alpha and       29 beta electrons
 Applying Cartesian multipole field
    Component          Value
    ---------          -----
     (2,0,0)        1.00000E-11
     (0,2,0)        2.00000E-11
     (0,0,2)       -3.00000E-11
 Nucleus-field energy     =    -0.0000000015 hartrees
 Requested basis set is 6-311++G(d,p)
 There are 98 shells and 246 basis functions
 A cutoff of  1.0D-14 yielded   4542 shell pairs
 There are     29257 function pairs (     31250 Cartesian)
 Smallest overlap matrix eigenvalue = 1.15E-06
 Guess MOs from SCF MO coefficient file

 -----------------------------------------------------------------------
  General SCF calculation program by
  Eric Jon Sundstrom, Paul Horn, Yuezhi Mao, Dmitri Zuev, Alec White,
  David Stuck, Shaama M.S., Shane Yost, Joonho Lee, David Small,
  Daniel Levine, Susi Lehtola, Hugh Burton, Evgeny Epifanovsky,
  Bang C. Huynh
 -----------------------------------------------------------------------
 Exchange:     0.2000 Hartree-Fock + 0.0800 Slater + 0.7200 B88
 Correlation:  0.1900 VWN1RPA + 0.8100 LYP
 Using SG-1 standard quadrature grid
 using 6 threads for integral computing
 -------------------------------------------------------
 OpenMP Integral computing Module                
 Release: version 2.0, May 2017, Q-Chem Inc. Pleasanton 
 -------------------------------------------------------
 A restricted SCF calculation will be
 performed using DIIS
 SCF converges when DIIS error is below 1.0e-08
 ---------------------------------------
  Cycle       Energy         DIIS error
 ---------------------------------------
    1    -310.9662225888      8.85e-05  
    2    -310.9663166768      7.28e-06  
    3    -310.9663176366      2.84e-06  
    4    -310.9663176395      2.80e-06  
    5    -310.9663177047      4.68e-07  
    6    -310.9663177064      1.06e-07  
    7    -310.9663177065      1.78e-08  
    8    -310.9663177065      1.23e-08  
    9    -310.9663177065      2.44e-09  Convergence criterion met
 ---------------------------------------
 SCF time:   CPU 76.59s  wall 14.00s 
 SCF   energy in the final basis set =     -310.9663177065
 Total energy in the final basis set =     -310.9663177065

 --------------------------------------------------------------

                    Orbital Energies (a.u.)
 --------------------------------------------------------------

 Alpha MOs
 -- Occupied --
-10.1823 -10.1821 -10.1725 -10.1679 -10.1678 -10.1678 -10.1677 -10.1674
 -0.8603  -0.7832  -0.7600  -0.6932  -0.6816  -0.5990  -0.5729  -0.5051
 -0.4718  -0.4471  -0.4267  -0.4160  -0.4135  -0.4062  -0.3984  -0.3773
 -0.3472  -0.3409  -0.3386  -0.2488  -0.2410
 -- Virtual --
 -0.0141  -0.0106  -0.0076   0.0044   0.0076   0.0271   0.0275   0.0295
  0.0447   0.0486   0.0533   0.0609   0.0757   0.0779   0.0832   0.0937
  0.1001   0.1071   0.1088   0.1168   0.1187   0.1206   0.1248   0.1307
  0.1340   0.1389   0.1402   0.1451   0.1542   0.1587   0.1629   0.1661
  0.1716   0.1742   0.1781   0.1834   0.1939   0.1981   0.2074   0.2131
  0.2180   0.2275   0.2284   0.2446   0.2496   0.2544   0.2560   0.2774
  0.2817   0.2865   0.2896   0.2977   0.3083   0.3112   0.3202   0.3259
  0.3421   0.3636   0.3674   0.3900   0.4030   0.4569   0.4735   0.4791
  0.5026   0.5183   0.5350   0.5372   0.5519   0.5597   0.5732   0.5886
  0.5927   0.6033   0.6082   0.6166   0.6387   0.6461   0.6610   0.6668
  0.6677   0.6746   0.6825   0.6864   0.7024   0.7099   0.7449   0.7484
  0.7743   0.7839   0.7880   0.8103   0.8620   0.8808   0.8835   0.8885
  0.9127   0.9311   0.9334   0.9440   0.9629   0.9744   1.0108   1.0191
  1.0280   1.0428   1.0713   1.1180   1.1311   1.1369   1.3244   1.3394
  1.3581   1.3856   1.4089   1.4311   1.4662   1.4813   1.4909   1.5325
  1.5402   1.5516   1.5638   1.5677   1.5848   1.5983   1.6027   1.6148
  1.6270   1.6356   1.6671   1.7019   1.7098   1.7454   1.7635   1.7761
  1.7935   1.8344   1.8378   1.8643   1.9084   1.9243   1.9306   1.9398
  1.9639   2.0087   2.0201   2.0375   2.0405   2.0756   2.1068   2.1703
  2.1860   2.1967   2.2297   2.2362   2.3115   2.3201   2.3998   2.4146
  2.4448   2.4599   2.4672   2.4744   2.5255   2.5440   2.5643   2.5746
  2.5752   2.6149   2.6234   2.6552   2.6782   2.6867   2.7162   2.7268
  2.7439   2.7709   2.7753   2.7975   2.8320   2.8440   2.8523   2.9176
  2.9284   2.9494   2.9576   2.9683   2.9853   3.1064   3.1818   3.2174
  3.2334   3.3734   3.3925   3.5193   3.5918   3.6743   3.7112   3.8029
  3.8035   3.8268   3.8364   4.0262   4.1251   4.1616   4.3261   4.3508
  4.8491  23.5929  23.9262  23.9409  23.9854  23.9949  24.0887  24.1002
 24.1940
 --------------------------------------------------------------

          Ground-State Mulliken Net Atomic Charges

     Atom                 Charge (a.u.)
  ----------------------------------------
      1 C                     1.418525
      2 C                    -1.510463
      3 H                     0.112087
      4 C                    -0.922819
      5 H                     0.133672
      6 C                     0.337910
      7 H                     0.168226
      8 C                    -1.204887
      9 H                     0.116917
     10 C                     1.405586
     11 C                    -0.475616
     12 H                     0.142844
     13 H                     0.141727
     14 H                     0.166351
     15 C                    -0.478672
     16 H                     0.166223
     17 H                     0.142106
     18 H                     0.140283
  ----------------------------------------
  Sum of atomic charges =     0.000000

 -----------------------------------------------------------------
                    Cartesian Multipole Moments
 -----------------------------------------------------------------
    Charge (ESU x 10^10)
                -0.0000
    Dipole Moment (Debye)
         X       0.2720      Y       0.2629      Z       0.0430
       Tot       0.3807
    Quadrupole Moments (Debye-Ang)
        XX     -47.3757     XY       1.0959     YY     -47.6652
        XZ      -2.3217     YZ       3.2531     ZZ     -49.0731
    Octopole Moments (Debye-Ang^2)
       XXX     128.5984    XXY     -18.6212    XYY      43.2168
       YYY     -43.4962    XXZ     -30.0959    XYZ      -2.8540
       YYZ     -37.9561    XZZ      41.8950    YZZ     -10.5203
       ZZZ    -115.5074
    Hexadecapole Moments (Debye-Ang^3)
      XXXX    -786.2666   XXXY      64.7093   XXYY    -201.1023
      XYYY      53.7770   YYYY    -454.3226   XXXZ     230.0260
      XXYZ     -56.1836   XYYZ      87.1129   YYYZ    -169.9194
      XXZZ    -228.9252   XYZZ      10.2274   YYZZ    -182.2561
      XZZZ     247.8212   YZZZ    -166.1524   ZZZZ    -645.3383
 -----------------------------------------------------------------
 Calculating analytic gradient of the SCF energy
 Gradient of SCF Energy
            1           2           3           4           5           6
    1   0.0000502  -0.0000332   0.0000007   0.0000500  -0.0000162   0.0000148
    2   0.0001236  -0.0000463   0.0000293  -0.0000417   0.0000136   0.0000073
    3   0.0000109  -0.0000395  -0.0000079  -0.0000194  -0.0000069   0.0000204
            7           8           9          10          11          12
    1   0.0000230  -0.0000772   0.0000380   0.0000639  -0.0000826   0.0000242
    2  -0.0000161   0.0000051  -0.0000277  -0.0000501   0.0000225  -0.0000054
    3  -0.0000130  -0.0000076   0.0000400   0.0000254   0.0000045   0.0000023
           13          14          15          16          17          18
    1  -0.0000065   0.0000089  -0.0000838   0.0000043  -0.0000073   0.0000287
    2  -0.0000089  -0.0000201   0.0000180  -0.0000178   0.0000080   0.0000067
    3   0.0000103   0.0000037  -0.0000492  -0.0000059   0.0000187   0.0000133
 Max gradient component =       1.236E-04
 RMS gradient           =       3.544E-05
 Gradient time:  CPU 27.64 s  wall 4.74 s
 Geometry Optimization Parameters
   NAtoms,    NIC,     NZ,  NCons,   NDum,   NFix, NCnnct, MaxDiis
       18     120       0       0       0       0       0       0

 Cartesian Hessian Update
 Hessian updated using BFGS update


** GEOMETRY OPTIMIZATION IN DELOCALIZED INTERNAL COORDINATES **
   Searching for a Minimum

   Optimization Cycle:  15

                       Coordinates (Angstroms)
     ATOM                X               Y               Z
      1  C         0.0050632892   -0.0015027187   -0.0095694427
      2  C        -0.2712413400    0.9972513217    0.9269973541
      3  H         0.4619994599    1.7821517131    1.0921346592
      4  C        -0.9507861669   -1.0035995594   -0.2154243702
      5  H        -0.7583804461   -1.7869382690   -0.9416529700
      6  C        -2.1405225875   -1.0019916070    0.5061732814
      7  H        -2.8729069301   -1.7850585090    0.3418290079
      8  C        -2.3965156018    0.0016992594    1.4398330941
      9  H        -3.3257666004   -0.0054249379    2.0004081484
     10  C        -1.4638494696    1.0182556522    1.6600734116
     11  C        -1.7405456411    2.1314221460    2.6425551262
     12  H        -2.5203819510    1.8502287740    3.3536505294
     13  H        -0.8444491066    2.3951777379    3.2106159147
     14  H        -2.0765032169    3.0369151274    2.1254853066
     15  C         1.3130765750   -0.0195065398   -0.7642609074
     16  H         2.0177060819   -0.7256885653   -0.3112291360
     17  H         1.7880024088    0.9641251843   -0.7644277860
     18  H         1.1691821432   -0.3269376098   -1.8033229213
   Point Group: c1    Number of degrees of freedom:    48


   Energy is   -310.966317706

 Hessian updated using BFGS update

 48 Hessian modes will be used to form the next step
  Hessian Eigenvalues:
     0.000255    0.000372    0.016378    0.019639    0.022045    0.022682
     0.022761    0.023299    0.023883    0.024947    0.029003    0.070503
     0.071541    0.072134    0.075034    0.143570    0.159706    0.159942
     0.159996    0.160004    0.160151    0.160226    0.161519    0.165762
     0.172788    0.222217    0.226039    0.235141    0.235543    0.263922
     0.313011    0.318814    0.338397    0.342708    0.343042    0.343850
     0.344523    0.348347    0.350456    0.352983    0.354067    0.354369
     0.356836    0.421780    0.423976    0.459957    0.464373    0.466315

 Minimum search - taking simple RFO step
 Searching for Lamda that Minimizes Along All modes
 Value Taken    Lamda =  -0.00000135
 Step Taken.  Stepsize is  0.064124

                             Maximum     Tolerance    Cnvgd?
         Gradient           0.000066      0.000030      NO
         Displacement       0.045369      0.000120      NO
         Energy change     -0.000001      0.000000      NO


 New Cartesian Coordinates Obtained by Inverse Iteration

 Displacement from previous Coordinates is:  0.082185
 ----------------------------------------------------------------
             Standard Nuclear Orientation (Angstroms)
    I     Atom           X                Y                Z
 ----------------------------------------------------------------
    1      C       0.0048571409    -0.0015372104    -0.0100942862
    2      C      -0.2703154763     0.9960934673     0.9282684318
    3      H       0.4641856438     1.7794650841     1.0950747627
    4      C      -0.9525302720    -1.0013916200    -0.2183855348
    5      H      -0.7613007981    -1.7835637370    -0.9461513822
    6      C      -2.1426561039    -0.9992861847     0.5029415548
    7      H      -2.8761220210    -1.7809407887     0.3367021974
    8      C      -2.3973629544     0.0028675345     1.4383252137
    9      H      -3.3266470350    -0.0038720742     1.9988588940
   10      C      -1.4630765190     1.0177568761     1.6606765354
   11      C      -1.7396460476     2.1302248396     2.6440213812
   12      H      -2.5086820536     1.8428862895     3.3643910549
   13      H      -0.8399236219     2.4042845077     3.2012461126
   14      H      -2.0905988700     3.0310474463     2.1286969659
   15      C       1.3139915720    -0.0206733424    -0.7627778074
   16      H       2.0235524044    -0.7140223059    -0.2976888247
   17      H       1.7811753918     0.9666009818    -0.7771670137
   18      H       1.1742805199    -0.3453611636    -1.7970699554
 ----------------------------------------------------------------
 Nuclear Repulsion Energy =         340.83145055 hartrees
 There are       29 alpha and       29 beta electrons
 Applying Cartesian multipole field
    Component          Value
    ---------          -----
     (2,0,0)        1.00000E-11
     (0,2,0)        2.00000E-11
     (0,0,2)       -3.00000E-11
 Nucleus-field energy     =    -0.0000000015 hartrees
 Requested basis set is 6-311++G(d,p)
 There are 98 shells and 246 basis functions
 A cutoff of  1.0D-14 yielded   4542 shell pairs
 There are     29257 function pairs (     31250 Cartesian)
 Smallest overlap matrix eigenvalue = 1.15E-06
 Guess MOs from SCF MO coefficient file

 -----------------------------------------------------------------------
  General SCF calculation program by
  Eric Jon Sundstrom, Paul Horn, Yuezhi Mao, Dmitri Zuev, Alec White,
  David Stuck, Shaama M.S., Shane Yost, Joonho Lee, David Small,
  Daniel Levine, Susi Lehtola, Hugh Burton, Evgeny Epifanovsky,
  Bang C. Huynh
 -----------------------------------------------------------------------
 Exchange:     0.2000 Hartree-Fock + 0.0800 Slater + 0.7200 B88
 Correlation:  0.1900 VWN1RPA + 0.8100 LYP
 Using SG-1 standard quadrature grid
 using 6 threads for integral computing
 -------------------------------------------------------
 OpenMP Integral computing Module                
 Release: version 2.0, May 2017, Q-Chem Inc. Pleasanton 
 -------------------------------------------------------
 A restricted SCF calculation will be
 performed using DIIS
 SCF converges when DIIS error is below 1.0e-08
 ---------------------------------------
  Cycle       Energy         DIIS error
 ---------------------------------------
    1    -310.9661923272      1.01e-04  
    2    -310.9663173393      8.38e-06  
    3    -310.9663186379      2.90e-06  
    4    -310.9663186314      3.06e-06  
    5    -310.9663187088      5.36e-07  
    6    -310.9663187111      1.27e-07  
    7    -310.9663187112      2.21e-08  
    8    -310.9663187112      1.44e-08  
    9    -310.9663187112      1.90e-09  Convergence criterion met
 ---------------------------------------
 SCF time:   CPU 76.80s  wall 14.00s 
 SCF   energy in the final basis set =     -310.9663187112
 Total energy in the final basis set =     -310.9663187112

 --------------------------------------------------------------

                    Orbital Energies (a.u.)
 --------------------------------------------------------------

 Alpha MOs
 -- Occupied --
-10.1823 -10.1822 -10.1725 -10.1679 -10.1678 -10.1678 -10.1677 -10.1674
 -0.8603  -0.7832  -0.7600  -0.6932  -0.6816  -0.5990  -0.5729  -0.5051
 -0.4719  -0.4471  -0.4267  -0.4160  -0.4135  -0.4061  -0.3985  -0.3773
 -0.3472  -0.3409  -0.3386  -0.2488  -0.2410
 -- Virtual --
 -0.0141  -0.0107  -0.0076   0.0044   0.0076   0.0272   0.0275   0.0294
  0.0446   0.0487   0.0536   0.0605   0.0757   0.0781   0.0830   0.0936
  0.1000   0.1071   0.1088   0.1168   0.1186   0.1206   0.1248   0.1308
  0.1339   0.1390   0.1403   0.1450   0.1545   0.1588   0.1628   0.1659
  0.1715   0.1743   0.1781   0.1839   0.1937   0.1977   0.2072   0.2130
  0.2179   0.2276   0.2285   0.2446   0.2494   0.2544   0.2561   0.2774
  0.2818   0.2868   0.2898   0.2970   0.3080   0.3110   0.3200   0.3255
  0.3414   0.3636   0.3672   0.3895   0.4028   0.4564   0.4738   0.4800
  0.5024   0.5189   0.5350   0.5370   0.5517   0.5589   0.5733   0.5884
  0.5923   0.6032   0.6083   0.6168   0.6386   0.6472   0.6607   0.6664
  0.6675   0.6750   0.6821   0.6863   0.7026   0.7104   0.7449   0.7480
  0.7741   0.7834   0.7876   0.8098   0.8618   0.8806   0.8831   0.8882
  0.9124   0.9309   0.9334   0.9444   0.9631   0.9726   1.0114   1.0193
  1.0278   1.0429   1.0715   1.1175   1.1312   1.1368   1.3242   1.3393
  1.3586   1.3858   1.4089   1.4309   1.4661   1.4824   1.4915   1.5328
  1.5398   1.5514   1.5643   1.5682   1.5850   1.5986   1.6027   1.6149
  1.6269   1.6347   1.6667   1.7018   1.7092   1.7448   1.7635   1.7754
  1.7929   1.8354   1.8391   1.8634   1.9083   1.9249   1.9305   1.9400
  1.9634   2.0099   2.0199   2.0382   2.0423   2.0744   2.1032   2.1702
  2.1870   2.1969   2.2289   2.2350   2.3121   2.3207   2.3991   2.4145
  2.4453   2.4598   2.4669   2.4741   2.5254   2.5437   2.5658   2.5746
  2.5775   2.6154   2.6215   2.6545   2.6782   2.6861   2.7172   2.7269
  2.7447   2.7703   2.7754   2.7989   2.8318   2.8440   2.8525   2.9176
  2.9278   2.9498   2.9579   2.9671   2.9828   3.1067   3.1821   3.2163
  3.2334   3.3731   3.3924   3.5191   3.5919   3.6743   3.7111   3.8034
  3.8039   3.8265   3.8359   4.0261   4.1250   4.1615   4.3261   4.3506
  4.8489  23.5928  23.9262  23.9408  23.9853  23.9948  24.0886  24.1002
 24.1939
 --------------------------------------------------------------

          Ground-State Mulliken Net Atomic Charges

     Atom                 Charge (a.u.)
  ----------------------------------------
      1 C                     1.420487
      2 C                    -1.511206
      3 H                     0.112592
      4 C                    -0.940503
      5 H                     0.132846
      6 C                     0.338765
      7 H                     0.168240
      8 C                    -1.192900
      9 H                     0.117680
     10 C                     1.409778
     11 C                    -0.475825
     12 H                     0.142486
     13 H                     0.141369
     14 H                     0.166417
     15 C                    -0.478348
     16 H                     0.166338
     17 H                     0.141773
     18 H                     0.140011
  ----------------------------------------
  Sum of atomic charges =     0.000000

 -----------------------------------------------------------------
                    Cartesian Multipole Moments
 -----------------------------------------------------------------
    Charge (ESU x 10^10)
                 0.0000
    Dipole Moment (Debye)
         X       0.2713      Y       0.2634      Z       0.0453
       Tot       0.3808
    Quadrupole Moments (Debye-Ang)
        XX     -47.3616     XY       1.0950     YY     -47.6799
        XZ      -2.3173     YZ       3.2589     ZZ     -49.0676
    Octopole Moments (Debye-Ang^2)
       XXX     128.5924    XXY     -18.6154    XYY      43.2242
       YYY     -43.5000    XXZ     -30.0888    XYZ      -2.8730
       YYZ     -37.9596    XZZ      41.8956    YZZ     -10.5567
       ZZZ    -115.4227
    Hexadecapole Moments (Debye-Ang^3)
      XXXX    -786.7888   XXXY      64.6853   XXYY    -201.0371
      XYYY      53.7724   YYYY    -453.6845   XXXZ     229.8903
      XXYZ     -56.2243   XYYZ      87.0532   YYYZ    -170.1090
      XXZZ    -229.0403   XYZZ      10.2573   YYZZ    -182.0705
      XZZZ     247.3720   YZZZ    -166.3581   ZZZZ    -645.5141
 -----------------------------------------------------------------
 Calculating analytic gradient of the SCF energy
 Gradient of SCF Energy
            1           2           3           4           5           6
    1   0.0000550  -0.0000629   0.0000042   0.0000919  -0.0000260  -0.0000045
    2   0.0001243  -0.0000460   0.0000325  -0.0000333   0.0000153   0.0000270
    3  -0.0000070  -0.0000161  -0.0000120  -0.0000336  -0.0000088   0.0000564
            7           8           9          10          11          12
    1   0.0000303  -0.0001140   0.0000498   0.0001199  -0.0001071   0.0000317
    2  -0.0000210  -0.0000208  -0.0000287  -0.0000472   0.0000301  -0.0000036
    3  -0.0000208  -0.0000305   0.0000535   0.0000202   0.0000114   0.0000032
           13          14          15          16          17          18
    1  -0.0000071   0.0000102  -0.0001096   0.0000083  -0.0000100   0.0000398
    2  -0.0000065  -0.0000269   0.0000177  -0.0000221   0.0000097  -0.0000006
    3   0.0000086  -0.0000014  -0.0000670  -0.0000009   0.0000230   0.0000220
 Max gradient component =       1.243E-04
 RMS gradient           =       4.629E-05
 Gradient time:  CPU 27.63 s  wall 4.74 s
 Geometry Optimization Parameters
   NAtoms,    NIC,     NZ,  NCons,   NDum,   NFix, NCnnct, MaxDiis
       18     120       0       0       0       0       0       0

 Cartesian Hessian Update
 Hessian updated using BFGS update


** GEOMETRY OPTIMIZATION IN DELOCALIZED INTERNAL COORDINATES **
   Searching for a Minimum

   Optimization Cycle:  16

                       Coordinates (Angstroms)
     ATOM                X               Y               Z
      1  C         0.0048571409   -0.0015372104   -0.0100942862
      2  C        -0.2703154763    0.9960934673    0.9282684318
      3  H         0.4641856438    1.7794650841    1.0950747627
      4  C        -0.9525302720   -1.0013916200   -0.2183855348
      5  H        -0.7613007981   -1.7835637370   -0.9461513822
      6  C        -2.1426561039   -0.9992861847    0.5029415548
      7  H        -2.8761220210   -1.7809407887    0.3367021974
      8  C        -2.3973629544    0.0028675345    1.4383252137
      9  H        -3.3266470350   -0.0038720742    1.9988588940
     10  C        -1.4630765190    1.0177568761    1.6606765354
     11  C        -1.7396460476    2.1302248396    2.6440213812
     12  H        -2.5086820536    1.8428862895    3.3643910549
     13  H        -0.8399236219    2.4042845077    3.2012461126
     14  H        -2.0905988700    3.0310474463    2.1286969659
     15  C         1.3139915720   -0.0206733424   -0.7627778074
     16  H         2.0235524044   -0.7140223059   -0.2976888247
     17  H         1.7811753918    0.9666009818   -0.7771670137
     18  H         1.1742805199   -0.3453611636   -1.7970699554
   Point Group: c1    Number of degrees of freedom:    48


   Energy is   -310.966318711

 Hessian updated using BFGS update

 48 Hessian modes will be used to form the next step
  Hessian Eigenvalues:
     0.000156    0.000353    0.016380    0.019607    0.022012    0.022679
     0.022761    0.023286    0.023881    0.024912    0.026854    0.070494
     0.071546    0.072123    0.073775    0.144474    0.159623    0.159940
     0.159994    0.160021    0.160164    0.160218    0.161431    0.165793
     0.171162    0.221882    0.225416    0.235137    0.235391    0.259411
     0.313031    0.316541    0.339007    0.342703    0.343121    0.343774
     0.344499    0.347320    0.351034    0.352855    0.353935    0.354379
     0.356578    0.421203    0.423629    0.459900    0.464286    0.465876

 Minimum search - taking simple RFO step
 Searching for Lamda that Minimizes Along All modes
 Value Taken    Lamda =  -0.00000135
 Step Taken.  Stepsize is  0.075180

                             Maximum     Tolerance    Cnvgd?
         Gradient           0.000091      0.000030      NO
         Displacement       0.053530      0.000120      NO
         Energy change     -0.000001      0.000000      NO


 New Cartesian Coordinates Obtained by Inverse Iteration

 Displacement from previous Coordinates is:  0.096073
 ----------------------------------------------------------------
             Standard Nuclear Orientation (Angstroms)
    I     Atom           X                Y                Z
 ----------------------------------------------------------------
    1      C       0.0047517443    -0.0020288028    -0.0103277559
    2      C      -0.2691677126     0.9945313488     0.9298778787
    3      H       0.4669115523     1.7759479525     1.0987417448
    4      C      -0.9543626918    -0.9993538721    -0.2213176326
    5      H      -0.7640744684    -1.7805073010    -0.9504065887
    6      C      -2.1452015796    -0.9962441761     0.4991965147
    7      H      -2.8800827631    -1.7761397567     0.3309580896
    8      C      -2.3985837337     0.0045606579     1.4360838587
    9      H      -3.3284762227    -0.0011666276     1.9956640240
   10      C      -1.4623704108     1.0173520932     1.6611052804
   11      C      -1.7383717579     2.1287112661     2.6458396628
   12      H      -2.4952331702     1.8344953262     3.3763429604
   13      H      -0.8347434246     2.4137866861     3.1909280662
   14      H      -2.1059403290     3.0245352401     2.1332699801
   15      C       1.3150091578    -0.0218023652    -0.7611639529
   16      H       2.0311328125    -0.6988717079    -0.2823593423
   17      H       1.7721630223     0.9698097141    -0.7932400460
   18      H       1.1798208751    -0.3670370757    -1.7893244419
 ----------------------------------------------------------------
 Nuclear Repulsion Energy =         340.83155381 hartrees
 There are       29 alpha and       29 beta electrons
 Applying Cartesian multipole field
    Component          Value
    ---------          -----
     (2,0,0)        1.00000E-11
     (0,2,0)        2.00000E-11
     (0,0,2)       -3.00000E-11
 Nucleus-field energy     =    -0.0000000015 hartrees
 Requested basis set is 6-311++G(d,p)
 There are 98 shells and 246 basis functions
 A cutoff of  1.0D-14 yielded   4543 shell pairs
 There are     29272 function pairs (     31268 Cartesian)
 Smallest overlap matrix eigenvalue = 1.16E-06
 Guess MOs from SCF MO coefficient file

 -----------------------------------------------------------------------
  General SCF calculation program by
  Eric Jon Sundstrom, Paul Horn, Yuezhi Mao, Dmitri Zuev, Alec White,
  David Stuck, Shaama M.S., Shane Yost, Joonho Lee, David Small,
  Daniel Levine, Susi Lehtola, Hugh Burton, Evgeny Epifanovsky,
  Bang C. Huynh
 -----------------------------------------------------------------------
 Exchange:     0.2000 Hartree-Fock + 0.0800 Slater + 0.7200 B88
 Correlation:  0.1900 VWN1RPA + 0.8100 LYP
 Using SG-1 standard quadrature grid
 using 6 threads for integral computing
 -------------------------------------------------------
 OpenMP Integral computing Module                
 Release: version 2.0, May 2017, Q-Chem Inc. Pleasanton 
 -------------------------------------------------------
 A restricted SCF calculation will be
 performed using DIIS
 SCF converges when DIIS error is below 1.0e-08
 ---------------------------------------
  Cycle       Energy         DIIS error
 ---------------------------------------
    1    -310.9661476253      1.17e-04  
    2    -310.9663177361      9.76e-06  
    3    -310.9663195172      3.15e-06  
    4    -310.9663195058      3.41e-06  
    5    -310.9663196009      6.26e-07  
    6    -310.9663196040      1.58e-07  
    7    -310.9663196042      2.76e-08  
    8    -310.9663196042      1.71e-08  
    9    -310.9663196042      3.10e-09  Convergence criterion met
 ---------------------------------------
 SCF time:   CPU 76.89s  wall 13.00s 
 SCF   energy in the final basis set =     -310.9663196042
 Total energy in the final basis set =     -310.9663196042

 --------------------------------------------------------------

                    Orbital Energies (a.u.)
 --------------------------------------------------------------

 Alpha MOs
 -- Occupied --
-10.1823 -10.1822 -10.1725 -10.1679 -10.1678 -10.1678 -10.1677 -10.1674
 -0.8603  -0.7832  -0.7600  -0.6932  -0.6816  -0.5990  -0.5729  -0.5051
 -0.4719  -0.4471  -0.4267  -0.4159  -0.4135  -0.4061  -0.3985  -0.3774
 -0.3472  -0.3409  -0.3386  -0.2488  -0.2410
 -- Virtual --
 -0.0141  -0.0108  -0.0076   0.0044   0.0076   0.0272   0.0275   0.0294
  0.0446   0.0487   0.0541   0.0601   0.0758   0.0784   0.0828   0.0935
  0.1000   0.1072   0.1088   0.1168   0.1185   0.1207   0.1248   0.1309
  0.1338   0.1391   0.1403   0.1450   0.1548   0.1589   0.1626   0.1657
  0.1714   0.1745   0.1781   0.1845   0.1933   0.1973   0.2069   0.2129
  0.2177   0.2278   0.2285   0.2445   0.2493   0.2545   0.2562   0.2774
  0.2818   0.2871   0.2900   0.2962   0.3076   0.3108   0.3197   0.3251
  0.3407   0.3637   0.3670   0.3889   0.4026   0.4560   0.4741   0.4809
  0.5021   0.5197   0.5349   0.5370   0.5514   0.5581   0.5733   0.5883
  0.5919   0.6032   0.6085   0.6169   0.6386   0.6483   0.6603   0.6659
  0.6674   0.6754   0.6816   0.6862   0.7027   0.7109   0.7448   0.7475
  0.7739   0.7828   0.7872   0.8093   0.8616   0.8804   0.8825   0.8880
  0.9121   0.9306   0.9335   0.9447   0.9633   0.9711   1.0120   1.0194
  1.0274   1.0433   1.0716   1.1170   1.1313   1.1366   1.3239   1.3391
  1.3591   1.3858   1.4089   1.4308   1.4661   1.4836   1.4920   1.5332
  1.5394   1.5513   1.5648   1.5687   1.5853   1.5989   1.6027   1.6150
  1.6268   1.6338   1.6663   1.7018   1.7086   1.7442   1.7635   1.7749
  1.7923   1.8362   1.8407   1.8622   1.9083   1.9255   1.9303   1.9402
  1.9630   2.0112   2.0198   2.0388   2.0448   2.0730   2.0992   2.1700
  2.1880   2.1970   2.2279   2.2338   2.3128   2.3211   2.3984   2.4145
  2.4458   2.4596   2.4666   2.4738   2.5252   2.5433   2.5674   2.5746
  2.5803   2.6155   2.6192   2.6538   2.6783   2.6853   2.7183   2.7269
  2.7457   2.7694   2.7757   2.8004   2.8314   2.8440   2.8526   2.9179
  2.9271   2.9501   2.9581   2.9659   2.9800   3.1071   3.1826   3.2152
  3.2335   3.3727   3.3922   3.5189   3.5919   3.6742   3.7109   3.8040
  3.8045   3.8260   3.8354   4.0261   4.1249   4.1614   4.3260   4.3504
  4.8488  23.5927  23.9262  23.9407  23.9852  23.9946  24.0886  24.1001
 24.1939
 --------------------------------------------------------------

          Ground-State Mulliken Net Atomic Charges

     Atom                 Charge (a.u.)
  ----------------------------------------
      1 C                     1.423478
      2 C                    -1.511568
      3 H                     0.113202
      4 C                    -0.961954
      5 H                     0.131822
      6 C                     0.339717
      7 H                     0.168264
      8 C                    -1.179355
      9 H                     0.118589
     10 C                     1.414700
     11 C                    -0.476109
     12 H                     0.142130
     13 H                     0.141035
     14 H                     0.166433
     15 C                    -0.478011
     16 H                     0.166381
     17 H                     0.141450
     18 H                     0.139797
  ----------------------------------------
  Sum of atomic charges =     0.000000

 -----------------------------------------------------------------
                    Cartesian Multipole Moments
 -----------------------------------------------------------------
    Charge (ESU x 10^10)
                -0.0000
    Dipole Moment (Debye)
         X       0.2703      Y       0.2645      Z       0.0480
       Tot       0.3812
    Quadrupole Moments (Debye-Ang)
        XX     -47.3427     XY       1.0935     YY     -47.6969
        XZ      -2.3108     YZ       3.2659     ZZ     -49.0637
    Octopole Moments (Debye-Ang^2)
       XXX     128.5672    XXY     -18.6021    XYY      43.2324
       YYY     -43.4998    XXZ     -30.0827    XYZ      -2.8974
       YYZ     -37.9667    XZZ      41.9077    YZZ     -10.5883
       ZZZ    -115.3306
    Hexadecapole Moments (Debye-Ang^3)
      XXXX    -787.3163   XXXY      64.6292   XXYY    -200.9805
      XYYY      53.7629   YYYY    -452.9459   XXXZ     229.7169
      XXYZ     -56.2559   XYYZ      86.9674   YYYZ    -170.3183
      XXZZ    -229.2081   XYZZ      10.2794   YYZZ    -181.8473
      XZZZ     246.8871   YZZZ    -166.5934   ZZZZ    -645.6992
 -----------------------------------------------------------------
 Calculating analytic gradient of the SCF energy
 Gradient of SCF Energy
            1           2           3           4           5           6
    1   0.0000271  -0.0000590   0.0000009   0.0000839  -0.0000171  -0.0000177
    2   0.0000573  -0.0000109   0.0000218  -0.0000098   0.0000113   0.0000251
    3  -0.0000240   0.0000160  -0.0000127  -0.0000245  -0.0000085   0.0000632
            7           8           9          10          11          12
    1   0.0000281  -0.0000799   0.0000382   0.0001016  -0.0000655   0.0000177
    2  -0.0000225  -0.0000435  -0.0000243  -0.0000218   0.0000115  -0.0000054
    3  -0.0000133  -0.0000355   0.0000430   0.0000055   0.0000155   0.0000044
           13          14          15          16          17          18
    1  -0.0000073  -0.0000014  -0.0000732   0.0000078  -0.0000101   0.0000259
    2  -0.0000026  -0.0000217   0.0000216  -0.0000043   0.0000164   0.0000018
    3   0.0000038  -0.0000027  -0.0000532  -0.0000035   0.0000113   0.0000150
 Max gradient component =       1.016E-04
 RMS gradient           =       3.435E-05
 Gradient time:  CPU 27.68 s  wall 4.75 s
 Geometry Optimization Parameters
   NAtoms,    NIC,     NZ,  NCons,   NDum,   NFix, NCnnct, MaxDiis
       18     120       0       0       0       0       0       0

 Cartesian Hessian Update
 Hessian updated using BFGS update


** GEOMETRY OPTIMIZATION IN DELOCALIZED INTERNAL COORDINATES **
   Searching for a Minimum

   Optimization Cycle:  17

                       Coordinates (Angstroms)
     ATOM                X               Y               Z
      1  C         0.0047517443   -0.0020288028   -0.0103277559
      2  C        -0.2691677126    0.9945313488    0.9298778787
      3  H         0.4669115523    1.7759479525    1.0987417448
      4  C        -0.9543626918   -0.9993538721   -0.2213176326
      5  H        -0.7640744684   -1.7805073010   -0.9504065887
      6  C        -2.1452015796   -0.9962441761    0.4991965147
      7  H        -2.8800827631   -1.7761397567    0.3309580896
      8  C        -2.3985837337    0.0045606579    1.4360838587
      9  H        -3.3284762227   -0.0011666276    1.9956640240
     10  C        -1.4623704108    1.0173520932    1.6611052804
     11  C        -1.7383717579    2.1287112661    2.6458396628
     12  H        -2.4952331702    1.8344953262    3.3763429604
     13  H        -0.8347434246    2.4137866861    3.1909280662
     14  H        -2.1059403290    3.0245352401    2.1332699801
     15  C         1.3150091578   -0.0218023652   -0.7611639529
     16  H         2.0311328125   -0.6988717079   -0.2823593423
     17  H         1.7721630223    0.9698097141   -0.7932400460
     18  H         1.1798208751   -0.3670370757   -1.7893244419
   Point Group: c1    Number of degrees of freedom:    48


   Energy is   -310.966319604

 Hessian updated using BFGS update

 48 Hessian modes will be used to form the next step
  Hessian Eigenvalues:
     0.000136    0.000369    0.016376    0.019310    0.021419    0.022281
     0.022689    0.023134    0.023600    0.023895    0.024992    0.070470
     0.071432    0.071861    0.072302    0.143702    0.158806    0.159922
     0.159966    0.160014    0.160098    0.160185    0.160576    0.164706
     0.167761    0.221166    0.225664    0.234520    0.235151    0.253317
     0.312794    0.314208    0.339080    0.342632    0.343065    0.343765
     0.344142    0.346359    0.351156    0.351753    0.353787    0.354373
     0.354845    0.420473    0.423614    0.459804    0.464066    0.465301

 Minimum search - taking simple RFO step
 Searching for Lamda that Minimizes Along All modes
 Value Taken    Lamda =   0.00000000
 Step Taken.  Stepsize is  0.035096

                             Maximum     Tolerance    Cnvgd?
         Gradient           0.000067      0.000030      NO
         Displacement       0.025278      0.000120      NO
         Energy change     -0.000001      0.000000      NO


 New Cartesian Coordinates Obtained by Inverse Iteration

 Displacement from previous Coordinates is:  0.044496
 ----------------------------------------------------------------
             Standard Nuclear Orientation (Angstroms)
    I     Atom           X                Y                Z
 ----------------------------------------------------------------
    1      C       0.0049200411    -0.0026181567    -0.0100224138
    2      C      -0.2685163853     0.9936392432     0.9307919235
    3      H       0.4683710321     1.7740155869     1.1007673889
    4      C      -0.9549752681    -0.9988220325    -0.2222124162
    5      H      -0.7647710759    -1.7798202588    -0.9514950356
    6      C      -2.1463814293    -0.9948630604     0.4974576587
    7      H      -2.8820311800    -1.7738597530     0.3284238029
    8      C      -2.3993315558     0.0056705344     1.4346548488
    9      H      -3.3299212644     0.0008077503     1.9931283061
   10      C      -1.4621819647     1.0173411217     1.6611023954
   11      C      -1.7378056778     2.1281053893     2.6465675953
   12      H      -2.4874954683     1.8299390935     3.3829160874
   13      H      -0.8320124772     2.4195532592     3.1845493631
   14      H      -2.1150578542     3.0209888688     2.1358153208
   15      C       1.3155529011    -0.0223421861    -0.7603532389
   16      H       2.0343409834    -0.6932396813    -0.2769544887
   17      H       1.7687721558     0.9708712501    -0.7990237900
   18      H       1.1817053876    -0.3747883686    -1.7862450077
 ----------------------------------------------------------------
 Nuclear Repulsion Energy =         340.83074780 hartrees
 There are       29 alpha and       29 beta electrons
 Applying Cartesian multipole field
    Component          Value
    ---------          -----
     (2,0,0)        1.00000E-11
     (0,2,0)        2.00000E-11
     (0,0,2)       -3.00000E-11
 Nucleus-field energy     =    -0.0000000015 hartrees
 Requested basis set is 6-311++G(d,p)
 There are 98 shells and 246 basis functions
 A cutoff of  1.0D-14 yielded   4543 shell pairs
 There are     29272 function pairs (     31268 Cartesian)
 Smallest overlap matrix eigenvalue = 1.16E-06
 Guess MOs from SCF MO coefficient file

 -----------------------------------------------------------------------
  General SCF calculation program by
  Eric Jon Sundstrom, Paul Horn, Yuezhi Mao, Dmitri Zuev, Alec White,
  David Stuck, Shaama M.S., Shane Yost, Joonho Lee, David Small,
  Daniel Levine, Susi Lehtola, Hugh Burton, Evgeny Epifanovsky,
  Bang C. Huynh
 -----------------------------------------------------------------------
 Exchange:     0.2000 Hartree-Fock + 0.0800 Slater + 0.7200 B88
 Correlation:  0.1900 VWN1RPA + 0.8100 LYP
 Using SG-1 standard quadrature grid
 using 6 threads for integral computing
 -------------------------------------------------------
 OpenMP Integral computing Module                
 Release: version 2.0, May 2017, Q-Chem Inc. Pleasanton 
 -------------------------------------------------------
 A restricted SCF calculation will be
 performed using DIIS
 SCF converges when DIIS error is below 1.0e-08
 ---------------------------------------
  Cycle       Energy         DIIS error
 ---------------------------------------
    1    -310.9662827028      5.43e-05  
    2    -310.9663194845      4.54e-06  
    3    -310.9663198706      1.52e-06  
    4    -310.9663198705      1.55e-06  
    5    -310.9663198902      3.13e-07  
    6    -310.9663198909      8.07e-08  
    7    -310.9663198910      1.49e-08  
    8    -310.9663198910      8.23e-09  Convergence criterion met
 ---------------------------------------
 SCF time:   CPU 68.78s  wall 13.00s 
 SCF   energy in the final basis set =     -310.9663198910
 Total energy in the final basis set =     -310.9663198910

 --------------------------------------------------------------

                    Orbital Energies (a.u.)
 --------------------------------------------------------------

 Alpha MOs
 -- Occupied --
-10.1823 -10.1822 -10.1725 -10.1679 -10.1678 -10.1678 -10.1677 -10.1674
 -0.8603  -0.7832  -0.7600  -0.6932  -0.6816  -0.5990  -0.5729  -0.5051
 -0.4719  -0.4471  -0.4267  -0.4159  -0.4135  -0.4061  -0.3985  -0.3774
 -0.3472  -0.3409  -0.3386  -0.2488  -0.2410
 -- Virtual --
 -0.0140  -0.0108  -0.0076   0.0044   0.0076   0.0272   0.0274   0.0293
  0.0446   0.0487   0.0543   0.0598   0.0758   0.0785   0.0827   0.0934
  0.1000   0.1071   0.1088   0.1168   0.1184   0.1207   0.1248   0.1309
  0.1338   0.1391   0.1403   0.1449   0.1550   0.1590   0.1625   0.1657
  0.1714   0.1746   0.1781   0.1849   0.1932   0.1972   0.2067   0.2129
  0.2177   0.2278   0.2285   0.2445   0.2492   0.2545   0.2562   0.2774
  0.2818   0.2873   0.2900   0.2958   0.3074   0.3107   0.3196   0.3250
  0.3404   0.3638   0.3668   0.3886   0.4026   0.4558   0.4743   0.4814
  0.5020   0.5200   0.5349   0.5370   0.5512   0.5578   0.5732   0.5883
  0.5918   0.6032   0.6086   0.6170   0.6386   0.6488   0.6602   0.6658
  0.6673   0.6756   0.6814   0.6860   0.7028   0.7110   0.7448   0.7473
  0.7738   0.7826   0.7870   0.8091   0.8616   0.8802   0.8822   0.8880
  0.9118   0.9305   0.9335   0.9449   0.9632   0.9707   1.0123   1.0195
  1.0271   1.0437   1.0717   1.1168   1.1313   1.1365   1.3237   1.3389
  1.3592   1.3858   1.4090   1.4307   1.4661   1.4842   1.4922   1.5334
  1.5393   1.5511   1.5650   1.5690   1.5854   1.5990   1.6027   1.6150
  1.6268   1.6334   1.6662   1.7018   1.7083   1.7440   1.7634   1.7748
  1.7920   1.8363   1.8416   1.8618   1.9082   1.9257   1.9302   1.9403
  1.9629   2.0119   2.0198   2.0390   2.0458   2.0724   2.0970   2.1701
  2.1884   2.1971   2.2275   2.2333   2.3128   2.3215   2.3981   2.4146
  2.4459   2.4594   2.4665   2.4736   2.5252   2.5431   2.5680   2.5745
  2.5816   2.6153   2.6184   2.6534   2.6783   2.6850   2.7189   2.7270
  2.7461   2.7690   2.7759   2.8010   2.8313   2.8439   2.8527   2.9181
  2.9269   2.9502   2.9581   2.9655   2.9786   3.1072   3.1828   3.2147
  3.2335   3.3725   3.3922   3.5188   3.5919   3.6742   3.7108   3.8042
  3.8048   3.8258   3.8351   4.0260   4.1249   4.1614   4.3260   4.3504
  4.8487  23.5926  23.9261  23.9407  23.9851  23.9946  24.0886  24.1001
 24.1940
 --------------------------------------------------------------

          Ground-State Mulliken Net Atomic Charges

     Atom                 Charge (a.u.)
  ----------------------------------------
      1 C                     1.424678
      2 C                    -1.515941
      3 H                     0.113272
      4 C                    -0.969992
      5 H                     0.131458
      6 C                     0.339973
      7 H                     0.168211
      8 C                    -1.171114
      9 H                     0.119161
     10 C                     1.417426
     11 C                    -0.476052
     12 H                     0.141952
     13 H                     0.140900
     14 H                     0.166423
     15 C                    -0.477834
     16 H                     0.166334
     17 H                     0.141388
     18 H                     0.139756
  ----------------------------------------
  Sum of atomic charges =     0.000000

 -----------------------------------------------------------------
                    Cartesian Multipole Moments
 -----------------------------------------------------------------
    Charge (ESU x 10^10)
                 0.0000
    Dipole Moment (Debye)
         X       0.2693      Y       0.2651      Z       0.0489
       Tot       0.3811
    Quadrupole Moments (Debye-Ang)
        XX     -47.3311     XY       1.0915     YY     -47.7043
        XZ      -2.3074     YZ       3.2692     ZZ     -49.0641
    Octopole Moments (Debye-Ang^2)
       XXX     128.5382    XXY     -18.5863    XYY      43.2355
       YYY     -43.5024    XXZ     -30.0835    XYZ      -2.9086
       YYZ     -37.9675    XZZ      41.9152    YZZ     -10.5956
       ZZZ    -115.3000
    Hexadecapole Moments (Debye-Ang^3)
      XXXX    -787.5506   XXXY      64.6062   XXYY    -200.9559
      XYYY      53.7772   YYYY    -452.6581   XXXZ     229.6353
      XXYZ     -56.2617   XYYZ      86.9246   YYYZ    -170.4069
      XXZZ    -229.3089   XYZZ      10.2966   YYZZ    -181.7393
      XZZZ     246.6642   YZZZ    -166.7228   ZZZZ    -645.6891
 -----------------------------------------------------------------
 Calculating analytic gradient of the SCF energy
 Gradient of SCF Energy
            1           2           3           4           5           6
    1  -0.0000002  -0.0000271  -0.0000052   0.0000385   0.0000015  -0.0000107
    2  -0.0000074   0.0000165   0.0000092   0.0000051   0.0000039   0.0000063
    3  -0.0000191   0.0000199  -0.0000081  -0.0000057  -0.0000044   0.0000322
            7           8           9          10          11          12
    1   0.0000199  -0.0000161   0.0000170   0.0000331  -0.0000102   0.0000006
    2  -0.0000194  -0.0000366  -0.0000203  -0.0000017  -0.0000099  -0.0000096
    3   0.0000020  -0.0000157   0.0000213  -0.0000021   0.0000114   0.0000064
           13          14          15          16          17          18
    1  -0.0000069  -0.0000139  -0.0000174   0.0000033  -0.0000078   0.0000016
    2  -0.0000009  -0.0000125   0.0000237   0.0000189   0.0000214   0.0000131
    3   0.0000004   0.0000020  -0.0000204  -0.0000102  -0.0000060  -0.0000039
 Max gradient component =       3.850E-05
 RMS gradient           =       1.553E-05
 Gradient time:  CPU 27.63 s  wall 4.74 s
 Geometry Optimization Parameters
   NAtoms,    NIC,     NZ,  NCons,   NDum,   NFix, NCnnct, MaxDiis
       18     120       0       0       0       0       0       0

 Cartesian Hessian Update
 Hessian updated using BFGS update


** GEOMETRY OPTIMIZATION IN DELOCALIZED INTERNAL COORDINATES **
   Searching for a Minimum

   Optimization Cycle:  18

                       Coordinates (Angstroms)
     ATOM                X               Y               Z
      1  C         0.0049200411   -0.0026181567   -0.0100224138
      2  C        -0.2685163853    0.9936392432    0.9307919235
      3  H         0.4683710321    1.7740155869    1.1007673889
      4  C        -0.9549752681   -0.9988220325   -0.2222124162
      5  H        -0.7647710759   -1.7798202588   -0.9514950356
      6  C        -2.1463814293   -0.9948630604    0.4974576587
      7  H        -2.8820311800   -1.7738597530    0.3284238029
      8  C        -2.3993315558    0.0056705344    1.4346548488
      9  H        -3.3299212644    0.0008077503    1.9931283061
     10  C        -1.4621819647    1.0173411217    1.6611023954
     11  C        -1.7378056778    2.1281053893    2.6465675953
     12  H        -2.4874954683    1.8299390935    3.3829160874
     13  H        -0.8320124772    2.4195532592    3.1845493631
     14  H        -2.1150578542    3.0209888688    2.1358153208
     15  C         1.3155529011   -0.0223421861   -0.7603532389
     16  H         2.0343409834   -0.6932396813   -0.2769544887
     17  H         1.7687721558    0.9708712501   -0.7990237900
     18  H         1.1817053876   -0.3747883686   -1.7862450077
   Point Group: c1    Number of degrees of freedom:    48


   Energy is   -310.966319891

 Hessian updated using BFGS update

 48 Hessian modes will be used to form the next step
  Hessian Eigenvalues:
     0.000119    0.000368    0.016336    0.018587    0.020338    0.022085
     0.022690    0.023157    0.023484    0.023922    0.024995    0.070453
     0.070639    0.071984    0.072334    0.139992    0.157377    0.159777
     0.159961    0.160008    0.160084    0.160210    0.160547    0.164253
     0.167024    0.221223    0.225933    0.233904    0.235144    0.255632
     0.312671    0.314308    0.337247    0.342514    0.342828    0.343694
     0.344174    0.346338    0.349241    0.351791    0.353767    0.354253
     0.354486    0.420453    0.423805    0.459711    0.463932    0.465200

 Minimum search - taking simple RFO step
 Searching for Lamda that Minimizes Along All modes
 Value Taken    Lamda =   0.00000000
 Step Taken.  Stepsize is  0.013582

                             Maximum     Tolerance    Cnvgd?
         Gradient           0.000038      0.000030      NO
         Displacement       0.009295      0.000120      NO
         Energy change     -0.000000      0.000000      NO


 New Cartesian Coordinates Obtained by Inverse Iteration

 Displacement from previous Coordinates is:  0.017325
 ----------------------------------------------------------------
             Standard Nuclear Orientation (Angstroms)
    I     Atom           X                Y                Z
 ----------------------------------------------------------------
    1      C       0.0050155335    -0.0028016925    -0.0098842354
    2      C      -0.2682746573     0.9933508017     0.9310995568
    3      H       0.4688697442     1.7733815182     1.1014973811
    4      C      -0.9551630197    -0.9986269021    -0.2225113364
    5      H      -0.7649337336    -1.7796037616    -0.9518112988
    6      C      -2.1467848137    -0.9943295612     0.4967948722
    7      H      -2.8827298356    -1.7729848066     0.3274782002
    8      C      -2.3996163910     0.0061367559     1.4340935111
    9      H      -3.3304882654     0.0015784399     1.9921161551
   10      C      -1.4621367495     1.0173771722     1.6610758756
   11      C      -1.7376528317     2.1279234659     2.6468059160
   12      H      -2.4840805414     1.8279891749     3.3857723531
   13      H      -0.8309341022     2.4222633943     3.1816077732
   14      H      -2.1192303954     3.0194426513     2.1368585036
   15      C       1.3157873829    -0.0226235346    -0.7600097614
   16      H       2.0352550308    -0.6918538582    -0.2753338259
   17      H       1.7679680334     0.9709958094    -0.8005073872
   18      H       1.1823105118    -0.3770364670    -1.7852739531
 ----------------------------------------------------------------
 Nuclear Repulsion Energy =         340.83044932 hartrees
 There are       29 alpha and       29 beta electrons
 Applying Cartesian multipole field
    Component          Value
    ---------          -----
     (2,0,0)        1.00000E-11
     (0,2,0)        2.00000E-11
     (0,0,2)       -3.00000E-11
 Nucleus-field energy     =    -0.0000000015 hartrees
 Requested basis set is 6-311++G(d,p)
 There are 98 shells and 246 basis functions
 A cutoff of  1.0D-14 yielded   4543 shell pairs
 There are     29272 function pairs (     31268 Cartesian)
 Smallest overlap matrix eigenvalue = 1.16E-06
 Guess MOs from SCF MO coefficient file

 -----------------------------------------------------------------------
  General SCF calculation program by
  Eric Jon Sundstrom, Paul Horn, Yuezhi Mao, Dmitri Zuev, Alec White,
  David Stuck, Shaama M.S., Shane Yost, Joonho Lee, David Small,
  Daniel Levine, Susi Lehtola, Hugh Burton, Evgeny Epifanovsky,
  Bang C. Huynh
 -----------------------------------------------------------------------
 Exchange:     0.2000 Hartree-Fock + 0.0800 Slater + 0.7200 B88
 Correlation:  0.1900 VWN1RPA + 0.8100 LYP
 Using SG-1 standard quadrature grid
 using 6 threads for integral computing
 -------------------------------------------------------
 OpenMP Integral computing Module                
 Release: version 2.0, May 2017, Q-Chem Inc. Pleasanton 
 -------------------------------------------------------
 A restricted SCF calculation will be
 performed using DIIS
 SCF converges when DIIS error is below 1.0e-08
 ---------------------------------------
  Cycle       Energy         DIIS error
 ---------------------------------------
    1    -310.9663143340      2.10e-05  
    2    -310.9663198620      1.76e-06  
    3    -310.9663199194      6.19e-07  
    4    -310.9663199194      6.21e-07  
    5    -310.9663199226      1.15e-07  
    6    -310.9663199227      2.69e-08  
    7    -310.9663199227      5.85e-09  Convergence criterion met
 ---------------------------------------
 SCF time:   CPU 60.61s  wall 11.00s 
 SCF   energy in the final basis set =     -310.9663199227
 Total energy in the final basis set =     -310.9663199227

 --------------------------------------------------------------

                    Orbital Energies (a.u.)
 --------------------------------------------------------------

 Alpha MOs
 -- Occupied --
-10.1823 -10.1822 -10.1725 -10.1679 -10.1678 -10.1678 -10.1677 -10.1674
 -0.8603  -0.7832  -0.7600  -0.6932  -0.6816  -0.5990  -0.5729  -0.5051
 -0.4719  -0.4471  -0.4267  -0.4159  -0.4135  -0.4061  -0.3985  -0.3774
 -0.3472  -0.3409  -0.3386  -0.2488  -0.2410
 -- Virtual --
 -0.0140  -0.0108  -0.0076   0.0044   0.0076   0.0272   0.0274   0.0293
  0.0445   0.0487   0.0544   0.0598   0.0759   0.0785   0.0826   0.0933
  0.1001   0.1071   0.1089   0.1168   0.1184   0.1207   0.1248   0.1309
  0.1338   0.1391   0.1403   0.1449   0.1551   0.1590   0.1624   0.1657
  0.1714   0.1747   0.1781   0.1850   0.1931   0.1971   0.2067   0.2129
  0.2177   0.2279   0.2285   0.2445   0.2492   0.2545   0.2562   0.2774
  0.2818   0.2873   0.2900   0.2957   0.3073   0.3107   0.3196   0.3249
  0.3403   0.3638   0.3668   0.3885   0.4026   0.4557   0.4744   0.4815
  0.5019   0.5202   0.5349   0.5370   0.5512   0.5576   0.5732   0.5883
  0.5917   0.6032   0.6086   0.6170   0.6386   0.6490   0.6601   0.6658
  0.6673   0.6757   0.6814   0.6859   0.7028   0.7110   0.7448   0.7472
  0.7738   0.7826   0.7869   0.8090   0.8616   0.8802   0.8821   0.8880
  0.9117   0.9305   0.9335   0.9449   0.9632   0.9706   1.0125   1.0195
  1.0269   1.0438   1.0717   1.1167   1.1312   1.1365   1.3236   1.3389
  1.3592   1.3858   1.4091   1.4307   1.4661   1.4844   1.4923   1.5335
  1.5393   1.5510   1.5650   1.5692   1.5853   1.5990   1.6027   1.6151
  1.6268   1.6333   1.6661   1.7017   1.7082   1.7439   1.7634   1.7747
  1.7919   1.8364   1.8419   1.8616   1.9082   1.9258   1.9302   1.9404
  1.9629   2.0122   2.0198   2.0390   2.0462   2.0722   2.0962   2.1701
  2.1885   2.1971   2.2274   2.2332   2.3127   2.3218   2.3981   2.4147
  2.4458   2.4594   2.4664   2.4735   2.5252   2.5430   2.5682   2.5744
  2.5821   2.6151   2.6183   2.6532   2.6783   2.6849   2.7192   2.7270
  2.7463   2.7688   2.7760   2.8013   2.8312   2.8439   2.8527   2.9182
  2.9268   2.9502   2.9580   2.9654   2.9781   3.1072   3.1828   3.2145
  3.2335   3.3725   3.3922   3.5188   3.5919   3.6741   3.7108   3.8043
  3.8050   3.8257   3.8349   4.0260   4.1249   4.1614   4.3259   4.3504
  4.8487  23.5926  23.9261  23.9407  23.9851  23.9946  24.0886  24.1001
 24.1940
 --------------------------------------------------------------

          Ground-State Mulliken Net Atomic Charges

     Atom                 Charge (a.u.)
  ----------------------------------------
      1 C                     1.424900
      2 C                    -1.518817
      3 H                     0.113225
      4 C                    -0.972198
      5 H                     0.131360
      6 C                     0.340019
      7 H                     0.168171
      8 C                    -1.167412
      9 H                     0.119419
     10 C                     1.418455
     11 C                    -0.475972
     12 H                     0.141871
     13 H                     0.140852
     14 H                     0.166422
     15 C                    -0.477734
     16 H                     0.166317
     17 H                     0.141376
     18 H                     0.139746
  ----------------------------------------
  Sum of atomic charges =     0.000000

 -----------------------------------------------------------------
                    Cartesian Multipole Moments
 -----------------------------------------------------------------
    Charge (ESU x 10^10)
                 0.0000
    Dipole Moment (Debye)
         X       0.2688      Y       0.2652      Z       0.0493
       Tot       0.3808
    Quadrupole Moments (Debye-Ang)
        XX     -47.3266     XY       1.0904     YY     -47.7070
        XZ      -2.3065     YZ       3.2703     ZZ     -49.0644
    Octopole Moments (Debye-Ang^2)
       XXX     128.5257    XXY     -18.5798    XYY      43.2370
       YYY     -43.5067    XXZ     -30.0842    XYZ      -2.9121
       YYZ     -37.9661    XZZ      41.9166    YZZ     -10.5991
       ZZZ    -115.2887
    Hexadecapole Moments (Debye-Ang^3)
      XXXX    -787.6462   XXXY      64.6085   XXYY    -200.9448
      XYYY      53.7932   YYYY    -452.5662   XXXZ     229.6088
      XXYZ     -56.2653   XYYZ      86.9100   YYYZ    -170.4403
      XXZZ    -229.3480   XYZZ      10.3089   YYZZ    -181.6999
      XZZZ     246.5757   YZZZ    -166.7815   ZZZZ    -645.6585
 -----------------------------------------------------------------
 Calculating analytic gradient of the SCF energy
 Gradient of SCF Energy
            1           2           3           4           5           6
    1  -0.0000040  -0.0000057  -0.0000088   0.0000101   0.0000095   0.0000053
    2  -0.0000062   0.0000124   0.0000080   0.0000023   0.0000015  -0.0000077
    3  -0.0000080   0.0000042  -0.0000050   0.0000013  -0.0000020   0.0000083
            7           8           9          10          11          12
    1   0.0000158   0.0000086   0.0000085  -0.0000033   0.0000020  -0.0000024
    2  -0.0000166  -0.0000177  -0.0000203  -0.0000033  -0.0000127  -0.0000131
    3   0.0000087   0.0000021   0.0000118   0.0000023   0.0000071   0.0000073
           13          14          15          16          17          18
    1  -0.0000062  -0.0000159  -0.0000005   0.0000035  -0.0000104  -0.0000062
    2  -0.0000007  -0.0000097   0.0000204   0.0000246   0.0000213   0.0000176
    3   0.0000002   0.0000054  -0.0000093  -0.0000128  -0.0000120  -0.0000097
 Max gradient component =       2.458E-05
 RMS gradient           =       1.036E-05
 Gradient time:  CPU 27.64 s  wall 4.74 s
 Geometry Optimization Parameters
   NAtoms,    NIC,     NZ,  NCons,   NDum,   NFix, NCnnct, MaxDiis
       18     120       0       0       0       0       0       0

 Cartesian Hessian Update
 Hessian updated using BFGS update


** GEOMETRY OPTIMIZATION IN DELOCALIZED INTERNAL COORDINATES **
   Searching for a Minimum

   Optimization Cycle:  19

                       Coordinates (Angstroms)
     ATOM                X               Y               Z
      1  C         0.0050155335   -0.0028016925   -0.0098842354
      2  C        -0.2682746573    0.9933508017    0.9310995568
      3  H         0.4688697442    1.7733815182    1.1014973811
      4  C        -0.9551630197   -0.9986269021   -0.2225113364
      5  H        -0.7649337336   -1.7796037616   -0.9518112988
      6  C        -2.1467848137   -0.9943295612    0.4967948722
      7  H        -2.8827298356   -1.7729848066    0.3274782002
      8  C        -2.3996163910    0.0061367559    1.4340935111
      9  H        -3.3304882654    0.0015784399    1.9921161551
     10  C        -1.4621367495    1.0173771722    1.6610758756
     11  C        -1.7376528317    2.1279234659    2.6468059160
     12  H        -2.4840805414    1.8279891749    3.3857723531
     13  H        -0.8309341022    2.4222633943    3.1816077732
     14  H        -2.1192303954    3.0194426513    2.1368585036
     15  C         1.3157873829   -0.0226235346   -0.7600097614
     16  H         2.0352550308   -0.6918538582   -0.2753338259
     17  H         1.7679680334    0.9709958094   -0.8005073872
     18  H         1.1823105118   -0.3770364670   -1.7852739531
   Point Group: c1    Number of degrees of freedom:    48


   Energy is   -310.966319923

 Hessian updated using BFGS update

 48 Hessian modes will be used to form the next step
  Hessian Eigenvalues:
     0.000088    0.000346    0.016277    0.019298    0.020957    0.022032
     0.022690    0.023245    0.023692    0.024102    0.025167    0.070369
     0.070621    0.072049    0.072926    0.140248    0.157798    0.159614
     0.159968    0.159997    0.160088    0.160172    0.160675    0.165030
     0.167130    0.221370    0.225267    0.234418    0.235141    0.257968
     0.313013    0.315447    0.334789    0.342661    0.342854    0.343402
     0.344237    0.346796    0.348071    0.351901    0.353849    0.354205
     0.354486    0.420981    0.423499    0.459958    0.464210    0.465252
**WARNING** Magnitude of eigenvalue   1 too small.  Replaced by     0.000100

 Minimum search - taking simple RFO step
 Searching for Lamda that Minimizes Along All modes
 Value Taken    Lamda =   0.00000000
 Step Taken.  Stepsize is  0.007933

                             Maximum     Tolerance    Cnvgd?
         Gradient           0.000008      0.000030     YES
         Displacement       0.004877      0.000120      NO
         Energy change     -0.000000      0.000000     YES

 Final energy is   -310.96631992274297     


 ******************************
 **  OPTIMIZATION CONVERGED  **
 ******************************

                       Coordinates (Angstroms)
     ATOM                X               Y               Z
      1  C         0.0050155335   -0.0028016925   -0.0098842354
      2  C        -0.2682746573    0.9933508017    0.9310995568
      3  H         0.4688697442    1.7733815182    1.1014973811
      4  C        -0.9551630197   -0.9986269021   -0.2225113364
      5  H        -0.7649337336   -1.7796037616   -0.9518112988
      6  C        -2.1467848137   -0.9943295612    0.4967948722
      7  H        -2.8827298356   -1.7729848066    0.3274782002
      8  C        -2.3996163910    0.0061367559    1.4340935111
      9  H        -3.3304882654    0.0015784399    1.9921161551
     10  C        -1.4621367495    1.0173771722    1.6610758756
     11  C        -1.7376528317    2.1279234659    2.6468059160
     12  H        -2.4840805414    1.8279891749    3.3857723531
     13  H        -0.8309341022    2.4222633943    3.1816077732
     14  H        -2.1192303954    3.0194426513    2.1368585036
     15  C         1.3157873829   -0.0226235346   -0.7600097614
     16  H         2.0352550308   -0.6918538582   -0.2753338259
     17  H         1.7679680334    0.9709958094   -0.8005073872
     18  H         1.1823105118   -0.3770364670   -1.7852739531

Z-matrix Print:
$molecule
0 1
C 
C  1 1.397304
H  2 1.086676 1 118.990239
C  2 1.399553 1 122.027295 3 -179.992216 0
C  4 1.397496 2 118.365829 1 0.149845 0
H  5 1.085326 4 119.662611 2 179.698596 0
C  5 1.394054 4 120.454246 2 -0.323284 0
H  7 1.084706 5 119.806773 4 -179.868225 0
C  7 1.391899 5 120.327623 4 0.122745 0
H  9 1.085353 7 119.968338 5 -179.916841 0
C  4 1.510260 2 120.575270 1 -178.555719 0
H  11 1.092331 4 111.364373 2 -158.446845 0
H  11 1.093064 4 111.470487 2 -37.695889 0
H  11 1.095652 4 110.982750 2 81.857579 0
C  1 1.510366 2 120.900788 3 1.449779 0
H  15 1.092422 1 111.450640 2 -23.869495 0
H  15 1.092974 1 111.355624 2 -144.671857 0
H  15 1.095634 1 110.989819 2 95.877059 0
$end


 --------------------------------------------------------------

                    Orbital Energies (a.u.)
 --------------------------------------------------------------

 Alpha MOs
 -- Occupied --
-10.1823 -10.1822 -10.1725 -10.1679 -10.1678 -10.1678 -10.1677 -10.1674
 -0.8603  -0.7832  -0.7600  -0.6932  -0.6816  -0.5990  -0.5729  -0.5051
 -0.4719  -0.4471  -0.4267  -0.4159  -0.4135  -0.4061  -0.3985  -0.3774
 -0.3472  -0.3409  -0.3386  -0.2488  -0.2410
 -- Virtual --
 -0.0140  -0.0108  -0.0076   0.0044   0.0076   0.0272   0.0274   0.0293
  0.0445   0.0487   0.0544   0.0598   0.0759   0.0785   0.0826   0.0933
  0.1001   0.1071   0.1089   0.1168   0.1184   0.1207   0.1248   0.1309
  0.1338   0.1391   0.1403   0.1449   0.1551   0.1590   0.1624   0.1657
  0.1714   0.1747   0.1781   0.1850   0.1931   0.1971   0.2067   0.2129
  0.2177   0.2279   0.2285   0.2445   0.2492   0.2545   0.2562   0.2774
  0.2818   0.2873   0.2900   0.2957   0.3073   0.3107   0.3196   0.3249
  0.3403   0.3638   0.3668   0.3885   0.4026   0.4557   0.4744   0.4815
  0.5019   0.5202   0.5349   0.5370   0.5512   0.5576   0.5732   0.5883
  0.5917   0.6032   0.6086   0.6170   0.6386   0.6490   0.6601   0.6658
  0.6673   0.6757   0.6814   0.6859   0.7028   0.7110   0.7448   0.7472
  0.7738   0.7826   0.7869   0.8090   0.8616   0.8802   0.8821   0.8880
  0.9117   0.9305   0.9335   0.9449   0.9632   0.9706   1.0125   1.0195
  1.0269   1.0438   1.0717   1.1167   1.1312   1.1365   1.3236   1.3389
  1.3592   1.3858   1.4091   1.4307   1.4661   1.4844   1.4923   1.5335
  1.5393   1.5510   1.5650   1.5692   1.5853   1.5990   1.6027   1.6151
  1.6268   1.6333   1.6661   1.7017   1.7082   1.7439   1.7634   1.7747
  1.7919   1.8364   1.8419   1.8616   1.9082   1.9258   1.9302   1.9404
  1.9629   2.0122   2.0198   2.0390   2.0462   2.0722   2.0962   2.1701
  2.1885   2.1971   2.2274   2.2332   2.3127   2.3218   2.3981   2.4147
  2.4458   2.4594   2.4664   2.4735   2.5252   2.5430   2.5682   2.5744
  2.5821   2.6151   2.6183   2.6532   2.6783   2.6849   2.7192   2.7270
  2.7463   2.7688   2.7760   2.8013   2.8312   2.8439   2.8527   2.9182
  2.9268   2.9502   2.9580   2.9654   2.9781   3.1072   3.1828   3.2145
  3.2335   3.3725   3.3922   3.5188   3.5919   3.6741   3.7108   3.8043
  3.8050   3.8257   3.8349   4.0260   4.1249   4.1614   4.3259   4.3504
  4.8487  23.5926  23.9261  23.9407  23.9851  23.9946  24.0886  24.1001
 24.1940
 --------------------------------------------------------------

          Ground-State Mulliken Net Atomic Charges

     Atom                 Charge (a.u.)
  ----------------------------------------
      1 C                     1.424900
      2 C                    -1.518817
      3 H                     0.113225
      4 C                    -0.972198
      5 H                     0.131360
      6 C                     0.340019
      7 H                     0.168171
      8 C                    -1.167412
      9 H                     0.119419
     10 C                     1.418455
     11 C                    -0.475972
     12 H                     0.141871
     13 H                     0.140852
     14 H                     0.166422
     15 C                    -0.477734
     16 H                     0.166317
     17 H                     0.141376
     18 H                     0.139746
  ----------------------------------------
  Sum of atomic charges =     0.000000

 -----------------------------------------------------------------
                    Cartesian Multipole Moments
 -----------------------------------------------------------------
    Charge (ESU x 10^10)
                 0.0000
    Dipole Moment (Debye)
         X       0.2688      Y       0.2652      Z       0.0493
       Tot       0.3808
    Quadrupole Moments (Debye-Ang)
        XX     -47.3266     XY       1.0904     YY     -47.7070
        XZ      -2.3065     YZ       3.2703     ZZ     -49.0644
    Octopole Moments (Debye-Ang^2)
       XXX     128.5257    XXY     -18.5798    XYY      43.2370
       YYY     -43.5067    XXZ     -30.0842    XYZ      -2.9121
       YYZ     -37.9661    XZZ      41.9166    YZZ     -10.5991
       ZZZ    -115.2887
    Hexadecapole Moments (Debye-Ang^3)
      XXXX    -787.6462   XXXY      64.6085   XXYY    -200.9448
      XYYY      53.7932   YYYY    -452.5662   XXXZ     229.6088
      XXYZ     -56.2653   XYYZ      86.9100   YYYZ    -170.4403
      XXZZ    -229.3480   XYZZ      10.3089   YYZZ    -181.6999
      XZZZ     246.5757   YZZZ    -166.7815   ZZZZ    -645.6585
 -----------------------------------------------------------------
Archival summary:
1\1\february\OPT\ProcedureUnspecified\BasisUnspecified\810\taweetha\FriDec1321:28:432019FriDec1321:28:432019\0\\#,OPT,ProcedureUnspecified,BasisUnspecified,\\0,1\C\C,1,1.3973\H,2,1.08668,1,118.99\C,2,1.39955,1,122.027,3,-179.992,0\C,4,1.3975,2,118.366,1,0.149845,0\H,5,1.08533,4,119.663,2,179.699,0\C,5,1.39405,4,120.454,2,-0.323284,0\H,7,1.08471,5,119.807,4,-179.868,0\C,7,1.3919,5,120.328,4,0.122745,0\H,9,1.08535,7,119.968,5,-179.917,0\C,4,1.51026,2,120.575,1,-178.556,0\H,11,1.09233,4,111.364,2,-158.447,0\H,11,1.09306,4,111.47,2,-37.6959,0\H,11,1.09565,4,110.983,2,81.8576,0\C,1,1.51037,2,120.901,3,1.44978,0\H,15,1.09242,1,111.451,2,-23.8695,0\H,15,1.09297,1,111.356,2,-144.672,0\H,15,1.09563,1,110.99,2,95.8771,0\\\@

 Total job time:  350.01s(wall), 1966.61s(cpu) 
 Fri Dec 13 21:28:43 2019

        *************************************************************
        *                                                           *
        *  Thank you very much for using Q-Chem.  Have a nice day.  *
        *                                                           *
        *************************************************************


 
User input: 2 of 2 
 
                  Welcome to Q-Chem
     A Quantum Leap Into The Future Of Chemistry


 Q-Chem 5.2 (devel), Q-Chem, Inc., Pleasanton, CA (2019)

 Yihan Shao,  Zhengting Gan,  E. Epifanovsky,  A. T. B. Gilbert,  M. Wormit,  
 J. Kussmann,  A. W. Lange,  A. Behn,  Jia Deng,  Xintian Feng,  D. Ghosh,  
 M. Goldey,  P. R. Horn,  L. D. Jacobson,  I. Kaliman,  T. Kus,  A. Landau,  
 Jie Liu,  E. I. Proynov,  R. M. Richard,  R. P. Steele,  E. J. Sundstrom,  
 H. L. Woodcock III,  P. M. Zimmerman,  D. Zuev,  B. Albrecht,  E. Alguire,  
 S. A. Baeppler,  D. Barton,  Z. Benda,  Y. A. Bernard,  E. J. Berquist,  
 K. B. Bravaya,  H. Burton,  D. Casanova,  Chun-Min Chang,  Yunqing Chen,  
 A. Chien,  K. D. Closser,  M. P. Coons,  S. Coriani,  S. Dasgupta,  
 A. L. Dempwolff,  M. Diedenhofen,  Hainam Do,  R. G. Edgar,  Po-Tung Fang,  
 S. Faraji,  S. Fatehi,  Qingguo Feng,  K. D. Fenk,  J. Fosso-Tande,  
 J. Gayvert,  Qinghui Ge,  A. Ghysels,  G. Gidofalvi,  J. Gomes,  
 J. Gonthier,  A. Gunina,  D. Hait,  M. W. D. Hanson-Heine,  
 P. H. P. Harbach,  A. W. Hauser,  M. F. Herbst,  J. E. Herr,  
 E. G. Hohenstein,  Z. C. Holden,  Kerwin Hui,  B. C. Huynh,  T.-C. Jagau,  
 Hyunjun Ji,  B. Kaduk,  K. Khistyaev,  Jaehoon Kim,  P. Klunzinger,  K. Koh,  
 D. Kosenkov,  L. Koulias,  T. Kowalczyk,  C. M. Krauter,  A. Kunitsa,  
 Ka Un Lao,  A. Laurent,  K. V. Lawler,  Joonho Lee,  D. Lefrancois,  
 S. Lehtola,  D. S. Levine,  Yi-Pei Li,  You-Sheng Lin,  Fenglai Liu,  
 E. Livshits,  A. Luenser,  P. Manohar,  E. Mansoor,  S. F. Manzer,  
 Shan-Ping Mao,  Yuezhi Mao,  N. Mardirossian,  A. V. Marenich,  
 T. Markovich,  L. A. Martinez-Martinez,  S. A. Maurer,  N. J. Mayhall,  
 S. C. McKenzie,  J.-M. Mewes,  P. Morgante,  A. F. Morrison,  
 J. W. Mullinax,  K. Nanda,  T. S. Nguyen-Beck,  R. Olivares-Amaya,  
 J. A. Parkhill,  Zheng Pei,  T. M. Perrine,  F. Plasser,  P. Pokhilko,  
 S. Prager,  A. Prociuk,  E. Ramos,  D. R. Rehn,  F. Rob,  M. Scheurer,  
 M. Schneider,  N. Sergueev,  S. M. Sharada,  S. Sharma,  D. W. Small,  
 T. Stauch,  T. Stein,  Yu-Chuan Su,  A. J. W. Thom,  A. Tkatchenko,  
 T. Tsuchimochi,  N. M. Tubman,  L. Vogt,  M. L. Vidal,  O. Vydrov,  
 M. A. Watson,  J. Wenzel,  M. de Wergifosse,  T. A. Wesolowski,  A. White,  
 J. Witte,  A. Yamada,  Jun Yang,  K. Yao,  S. Yeganeh,  S. R. Yost,  
 Zhi-Qiang You,  A. Zech,  Igor Ying Zhang,  Xing Zhang,  Yan Zhao,  
 Ying Zhu,  B. R. Brooks,  G. K. L. Chan,  C. J. Cramer,  M. S. Gordon,  
 W. J. Hehre,  A. Klamt,  M. W. Schmidt,  C. D. Sherrill,  D. G. Truhlar,  
 A. Aspuru-Guzik,  R. Baer,  A. T. Bell,  N. A. Besley,  Jeng-Da Chai,  
 A. E. DePrince, III,  R. A. DiStasio Jr.,  A. Dreuw,  B. D. Dunietz,  
 T. R. Furlani,  Chao-Ping Hsu,  Yousung Jung,  Jing Kong,  D. S. Lambrecht,  
 WanZhen Liang,  C. Ochsenfeld,  V. A. Rassolov,  L. V. Slipchenko,  
 J. E. Subotnik,  T. Van Voorhis,  J. M. Herbert,  A. I. Krylov,  
 P. M. W. Gill,  M. Head-Gordon

 Contributors to earlier versions of Q-Chem not listed above: 
 R. D. Adamson,  B. Austin,  J. Baker,  G. J. O. Beran,  K. Brandhorst,  
 S. T. Brown,  E. F. C. Byrd,  A. K. Chakraborty,  C.-L. Cheng,  
 Siu Hung Chien,  D. M. Chipman,  D. L. Crittenden,  H. Dachsel,  
 R. J. Doerksen,  A. D. Dutoi,  L. Fusti-Molnar,  W. A. Goddard III,  
 A. Golubeva-Zadorozhnaya,  S. R. Gwaltney,  G. Hawkins,  A. Heyden,  
 S. Hirata,  G. Kedziora,  F. J. Keil,  C. Kelley,  Jihan Kim,  R. A. King,  
 R. Z. Khaliullin,  P. P. Korambath,  W. Kurlancheek,  A. M. Lee,  M. S. Lee,  
 S. V. Levchenko,  Ching Yeh Lin,  D. Liotard,  R. C. Lochan,  I. Lotan,  
 P. E. Maslen,  N. Nair,  D. P. O'Neill,  D. Neuhauser,  E. Neuscamman,  
 C. M. Oana,  R. Olson,  B. Peters,  R. Peverati,  P. A. Pieniazek,  
 Y. M. Rhee,  J. Ritchie,  M. A. Rohrdanz,  E. Rosta,  N. J. Russ,  
 H. F. Schaefer III,  N. E. Schultz,  N. Shenvi,  A. C. Simmonett,  A. Sodt,  
 D. Stuck,  K. S. Thanthiriwatte,  V. Vanovschi,  Tao Wang,  A. Warshel,  
 C. F. Williams,  Q. Wu,  X. Xu,  W. Zhang

 Please cite Q-Chem as follows:
 Y. Shao et al., Mol. Phys. 113, 184-215 (2015)
 DOI: 10.1080/00268976.2014.952696

 Q-Chem 5.2.1 for Intel X86 EM64T Linux

 Parts of Q-Chem use Armadillo 8.300.2 (Tropical Shenanigans).
 http://arma.sourceforge.net/

 Q-Chem begins on Fri Dec 13 21:28:43 2019  

Host: 
0

     Scratch files written to /scratch/taweetham/qchem26264//
NAlpha2: 58
NElect   58
Mult     1
The previous job contains 0 fragments, simply inherited here

Checking the input file for inconsistencies... 	...done.

--------------------------------------------------------------
User input:
--------------------------------------------------------------

$MOLECULE
READ
$END

$REM
   JOB_TYPE 	FREQUENCY
   BASIS 	6-311++G**
   METHOD	B3LYP
   SYM_IGNORE	TRUE
   THRESH	14
   MEM_TOTAL	31000
$END


--------------------------------------------------------------
 ----------------------------------------------------------------
             Standard Nuclear Orientation (Angstroms)
    I     Atom           X                Y                Z
 ----------------------------------------------------------------
    1      C       0.0050155335    -0.0028016925    -0.0098842354
    2      C      -0.2682746573     0.9933508017     0.9310995568
    3      H       0.4688697442     1.7733815182     1.1014973811
    4      C      -0.9551630197    -0.9986269021    -0.2225113364
    5      H      -0.7649337336    -1.7796037616    -0.9518112988
    6      C      -2.1467848137    -0.9943295612     0.4967948722
    7      H      -2.8827298356    -1.7729848066     0.3274782002
    8      C      -2.3996163910     0.0061367559     1.4340935111
    9      H      -3.3304882654     0.0015784399     1.9921161551
   10      C      -1.4621367495     1.0173771722     1.6610758756
   11      C      -1.7376528317     2.1279234659     2.6468059160
   12      H      -2.4840805414     1.8279891749     3.3857723531
   13      H      -0.8309341022     2.4222633943     3.1816077732
   14      H      -2.1192303954     3.0194426513     2.1368585036
   15      C       1.3157873829    -0.0226235346    -0.7600097614
   16      H       2.0352550308    -0.6918538582    -0.2753338259
   17      H       1.7679680334     0.9709958094    -0.8005073872
   18      H       1.1823105118    -0.3770364670    -1.7852739531
 ----------------------------------------------------------------
 Nuclear Repulsion Energy =         340.83044932 hartrees
 There are       29 alpha and       29 beta electrons
 Requested basis set is 6-311++G(d,p)
 There are 98 shells and 246 basis functions

 Total QAlloc Memory Limit  31000 MB
 Mega-Array Size       188 MB
 MEM_STATIC part       192 MB
 A cutoff of  1.0D-14 yielded   4543 shell pairs
 There are     29272 function pairs (     31268 Cartesian)
 Smallest overlap matrix eigenvalue = 1.16E-06
 Guess from superposition of atomic densities
 Warning:  Energy on first SCF cycle will be non-variational
 SAD guess density has 58.000000 electrons

 -----------------------------------------------------------------------
  General SCF calculation program by
  Eric Jon Sundstrom, Paul Horn, Yuezhi Mao, Dmitri Zuev, Alec White,
  David Stuck, Shaama M.S., Shane Yost, Joonho Lee, David Small,
  Daniel Levine, Susi Lehtola, Hugh Burton, Evgeny Epifanovsky,
  Bang C. Huynh
 -----------------------------------------------------------------------
 Exchange:     0.2000 Hartree-Fock + 0.0800 Slater + 0.7200 B88
 Correlation:  0.1900 VWN1RPA + 0.8100 LYP
 Using SG-1 standard quadrature grid
 using 6 threads for integral computing
 -------------------------------------------------------
 OpenMP Integral computing Module                
 Release: version 2.0, May 2017, Q-Chem Inc. Pleasanton 
 -------------------------------------------------------
 A restricted SCF calculation will be
 performed using DIIS
 SCF converges when DIIS error is below 1.0e-08
 ---------------------------------------
  Cycle       Energy         DIIS error
 ---------------------------------------
    1    -312.6176869082      3.97e-02  
    2    -310.7873052173      4.60e-03  
    3    -310.7565216271      4.99e-03  
    4    -310.9653154558      3.61e-04  
    5    -310.9659298164      2.29e-04  
    6    -310.9662873808      6.34e-05  
    7    -310.9663116791      3.11e-05  
    8    -310.9663198773      2.28e-06  
    9    -310.9663199095      1.35e-06  
   10    -310.9663199224      2.16e-07  
   11    -310.9663199228      2.88e-08  
   12    -310.9663199228      2.59e-08  
   13    -310.9663199228      2.25e-09  Convergence criterion met
 ---------------------------------------
 SCF time:   CPU 108.12s  wall 20.00s 
 SCF   energy in the final basis set =     -310.9663199228
 Total energy in the final basis set =     -310.9663199228

 --------------------------------------------------------------

                    Orbital Energies (a.u.)
 --------------------------------------------------------------

 Alpha MOs
 -- Occupied --
-10.1823 -10.1822 -10.1725 -10.1679 -10.1678 -10.1678 -10.1677 -10.1674
 -0.8603  -0.7832  -0.7600  -0.6932  -0.6816  -0.5990  -0.5729  -0.5051
 -0.4719  -0.4471  -0.4267  -0.4159  -0.4135  -0.4061  -0.3985  -0.3774
 -0.3472  -0.3409  -0.3386  -0.2488  -0.2410
 -- Virtual --
 -0.0140  -0.0108  -0.0076   0.0044   0.0076   0.0272   0.0274   0.0293
  0.0445   0.0487   0.0544   0.0598   0.0759   0.0785   0.0826   0.0933
  0.1001   0.1071   0.1089   0.1168   0.1184   0.1207   0.1248   0.1309
  0.1338   0.1391   0.1403   0.1449   0.1551   0.1590   0.1624   0.1657
  0.1714   0.1747   0.1781   0.1850   0.1931   0.1971   0.2067   0.2129
  0.2177   0.2279   0.2285   0.2445   0.2492   0.2545   0.2562   0.2774
  0.2818   0.2873   0.2900   0.2957   0.3073   0.3107   0.3196   0.3249
  0.3403   0.3638   0.3668   0.3885   0.4026   0.4557   0.4744   0.4815
  0.5019   0.5202   0.5349   0.5370   0.5512   0.5576   0.5732   0.5883
  0.5917   0.6032   0.6086   0.6170   0.6386   0.6490   0.6601   0.6658
  0.6673   0.6757   0.6814   0.6859   0.7028   0.7110   0.7448   0.7472
  0.7738   0.7826   0.7869   0.8090   0.8616   0.8802   0.8821   0.8880
  0.9117   0.9305   0.9335   0.9449   0.9632   0.9706   1.0125   1.0195
  1.0269   1.0438   1.0717   1.1167   1.1312   1.1365   1.3236   1.3389
  1.3592   1.3858   1.4091   1.4307   1.4661   1.4844   1.4923   1.5335
  1.5393   1.5510   1.5650   1.5692   1.5853   1.5990   1.6027   1.6151
  1.6268   1.6333   1.6661   1.7017   1.7082   1.7439   1.7634   1.7747
  1.7919   1.8364   1.8419   1.8616   1.9082   1.9258   1.9302   1.9404
  1.9629   2.0122   2.0198   2.0390   2.0462   2.0722   2.0962   2.1701
  2.1885   2.1971   2.2274   2.2332   2.3127   2.3218   2.3981   2.4147
  2.4458   2.4594   2.4664   2.4735   2.5252   2.5430   2.5682   2.5744
  2.5821   2.6151   2.6183   2.6532   2.6783   2.6849   2.7192   2.7270
  2.7463   2.7688   2.7760   2.8013   2.8312   2.8439   2.8527   2.9182
  2.9268   2.9502   2.9580   2.9654   2.9781   3.1072   3.1828   3.2145
  3.2335   3.3725   3.3922   3.5188   3.5919   3.6741   3.7108   3.8043
  3.8050   3.8257   3.8349   4.0260   4.1249   4.1614   4.3259   4.3504
  4.8487  23.5926  23.9261  23.9407  23.9851  23.9946  24.0886  24.1001
 24.1940
 --------------------------------------------------------------

          Ground-State Mulliken Net Atomic Charges

     Atom                 Charge (a.u.)
  ----------------------------------------
      1 C                     1.424900
      2 C                    -1.518817
      3 H                     0.113225
      4 C                    -0.972198
      5 H                     0.131360
      6 C                     0.340019
      7 H                     0.168171
      8 C                    -1.167412
      9 H                     0.119419
     10 C                     1.418454
     11 C                    -0.475972
     12 H                     0.141871
     13 H                     0.140852
     14 H                     0.166422
     15 C                    -0.477734
     16 H                     0.166317
     17 H                     0.141376
     18 H                     0.139746
  ----------------------------------------
  Sum of atomic charges =     0.000000

 -----------------------------------------------------------------
                    Cartesian Multipole Moments
 -----------------------------------------------------------------
    Charge (ESU x 10^10)
                 0.0000
    Dipole Moment (Debye)
         X       0.2688      Y       0.2652      Z       0.0493
       Tot       0.3808
    Quadrupole Moments (Debye-Ang)
        XX     -47.3266     XY       1.0904     YY     -47.7070
        XZ      -2.3065     YZ       3.2703     ZZ     -49.0644
    Octopole Moments (Debye-Ang^2)
       XXX     128.5257    XXY     -18.5798    XYY      43.2370
       YYY     -43.5067    XXZ     -30.0842    XYZ      -2.9121
       YYZ     -37.9661    XZZ      41.9166    YZZ     -10.5991
       ZZZ    -115.2888
    Hexadecapole Moments (Debye-Ang^3)
      XXXX    -787.6463   XXXY      64.6085   XXYY    -200.9448
      XYYY      53.7932   YYYY    -452.5663   XXXZ     229.6088
      XXYZ     -56.2653   XYYZ      86.9100   YYYZ    -170.4403
      XXZZ    -229.3480   XYZZ      10.3089   YYZZ    -181.6999
      XZZZ     246.5757   YZZZ    -166.7815   ZZZZ    -645.6586
 -----------------------------------------------------------------
 Calculating MO derivatives via CPSCF
    1     0    57    0.0274590  
    2     0    57    0.0061947  
    3     0    57    0.0004131  
    4    17    40    0.0000266  
    5    55     2    0.0000013  
    6    57     0    0.0000000  Converged
 Time for AOints: 129.8 s (CPU) 22.0 s (wall)
 ------------------------------------------------------------------------------
                     AOints        : Timing summary (seconds)
 ------------------------------------------------------------------------------
     job step          cpu (% of tot)      sys (% of tot)     wall (% of tot)
 ------------------------------------------------------------------------------
  AOints            0.1298E+03 ( 5.6)   0.5000E-05 ( 3.2)   0.2203E+02 ( 5.6)
 ------------------------------------------------------------------------------
   Grand Totals     0.2321E+04          0.1580E-03          0.3942E+03
 ------------------------------------------------------------------------------
 Polarizability Matrix (a.u.)
            1           2           3
    1-100.8450830  -5.7700221  18.4614598
    2  -5.7700221 -93.0280469 -21.2340213
    3  18.4614598 -21.2340213 -86.9454243
 Calculating analytic Hessian of the SCF energy

 Direct stationary perturbation theory relativistic correction:

 rels  =       0.069867428108
 relv  =      -0.356434697075
 rel2e =       0.172200322561
 E_rel =      -0.114366946406

 Hessian of the SCF Energy
            1           2           3           4           5           6
    1   0.5544756   0.1096595  -0.1328328  -0.1210439   0.0351885   0.0601130
    2   0.1096595   0.5061674   0.1954883  -0.0117957  -0.2061074  -0.0999040
    3  -0.1328328   0.1954883   0.4017269   0.0223874  -0.1297910  -0.1796163
    4  -0.1210439  -0.0117957   0.0223874   0.5906510   0.1513687  -0.1517959
    5   0.0351885  -0.2061074  -0.1297910   0.1513687   0.5286134   0.2173830
    6   0.0601130  -0.0999040  -0.1796163  -0.1517959   0.2173830   0.3905560
    7   0.0051645   0.0035387   0.0018808  -0.1771941  -0.1360415  -0.0216165
    8  -0.0175473  -0.0129154  -0.0020480  -0.1359487  -0.1893711  -0.0391543
    9  -0.0139932  -0.0147967   0.0004124  -0.0216130  -0.0386680  -0.0531849
   10  -0.1984303  -0.0795389   0.0142371   0.0417851  -0.0307008  -0.0451547
   11  -0.1260690  -0.2019288  -0.0306728  -0.0002946  -0.0375057  -0.0375372
   12  -0.0222412  -0.0593362  -0.1005889  -0.0202182  -0.0182963   0.0078863
   13   0.0073653  -0.0148938  -0.0143197  -0.0016834  -0.0044406   0.0012586
   14   0.0061591  -0.0123047  -0.0158196  -0.0050707  -0.0001171  -0.0020717
   15   0.0028840  -0.0032915  -0.0014627   0.0006596  -0.0021388   0.0041743
   16  -0.0436185  -0.0486831  -0.0079084  -0.0257403   0.0164475   0.0258421
   17  -0.0144420   0.0267185   0.0230574   0.0168312  -0.0140534  -0.0171247
   18   0.0186861   0.0445934   0.0303507   0.0251740  -0.0162021  -0.0351688
   19  -0.0020102  -0.0002175   0.0053226  -0.0002240   0.0008576   0.0003524
   20  -0.0010203   0.0035561  -0.0023899   0.0008563  -0.0000375   0.0000731
   21   0.0051266  -0.0026790   0.0023087   0.0004234   0.0000141  -0.0010772
   22  -0.0056665  -0.0151664  -0.0119624  -0.0426895  -0.0161704   0.0192738
   23  -0.0159838  -0.0502901  -0.0248193  -0.0465474   0.0242026   0.0410367
   24  -0.0136041  -0.0260183  -0.0190643  -0.0055802   0.0214517   0.0309483
   25   0.0001733  -0.0002635  -0.0007909  -0.0000892  -0.0048502   0.0001443
   26  -0.0001718  -0.0011280  -0.0001798  -0.0041577  -0.0012448  -0.0034117
   27  -0.0005377  -0.0001743  -0.0005828   0.0003368  -0.0029884   0.0037799
   28   0.0117841   0.0635792   0.0465366  -0.2519816  -0.0355509   0.0789008
   29   0.0295260   0.0261274  -0.0001604   0.0104211  -0.1067387  -0.0375346
   30   0.0178708  -0.0225872  -0.0222144   0.1168727  -0.0089187  -0.1435807
   31  -0.0032285  -0.0021736   0.0025628  -0.0032050   0.0225922   0.0200320
   32  -0.0033956   0.0048421  -0.0002393   0.0042724   0.0001190  -0.0059370
   33   0.0038556  -0.0008681   0.0033048   0.0072786  -0.0166465  -0.0126347
   34  -0.0002561  -0.0000755   0.0000962   0.0007657   0.0008232   0.0014552
   35   0.0012237  -0.0002147  -0.0003288  -0.0005556  -0.0032023  -0.0029419
   36   0.0012155   0.0005616   0.0006682  -0.0004401  -0.0036865  -0.0022048
   37   0.0003438  -0.0008330  -0.0002540   0.0002527   0.0009729   0.0014777
   38   0.0001985  -0.0005578   0.0003003  -0.0010165   0.0008763   0.0016975
   39   0.0000125  -0.0002578   0.0000501  -0.0010443  -0.0004506   0.0015978
   40  -0.0000412  -0.0011840  -0.0001103   0.0002391   0.0008106   0.0015878
   41  -0.0006562  -0.0004443  -0.0013542  -0.0016471   0.0006171   0.0005705
   42  -0.0004388   0.0008200  -0.0003028  -0.0001638  -0.0005152  -0.0003496
   43  -0.1739661  -0.0025195   0.0564250  -0.0068171   0.0027093   0.0091013
   44  -0.0060344  -0.0826456  -0.0072395   0.0206555   0.0027120  -0.0122628
   45   0.0588768  -0.0091360  -0.1093304   0.0233869  -0.0030279  -0.0102683
   46  -0.0210609   0.0165308  -0.0093543  -0.0003625  -0.0014093  -0.0005859
   47   0.0004244   0.0011697  -0.0021292   0.0010369   0.0003322  -0.0010276
   48   0.0127027  -0.0118239   0.0082357   0.0012509   0.0002549  -0.0009269
   49  -0.0132108  -0.0269109  -0.0004253   0.0011613  -0.0011267  -0.0020931
   50   0.0011198   0.0017345  -0.0007003   0.0012851   0.0004657  -0.0011450
   51   0.0043656   0.0147800  -0.0008270   0.0003780   0.0010679   0.0011010
   52   0.0032342   0.0109465   0.0285049  -0.0038278  -0.0014772   0.0017116
   53   0.0018137  -0.0017787  -0.0009694   0.0003131   0.0004376  -0.0007143
   54  -0.0020602  -0.0053714  -0.0130691   0.0027067   0.0011590  -0.0010305
            7           8           9          10          11          12
    1   0.0051645  -0.0175473  -0.0139932  -0.1984303  -0.1260690  -0.0222412
    2   0.0035387  -0.0129154  -0.0147967  -0.0795389  -0.2019288  -0.0593362
    3   0.0018808  -0.0020480   0.0004124   0.0142371  -0.0306728  -0.1005889
    4  -0.1771941  -0.1359487  -0.0216130   0.0417851  -0.0002946  -0.0202182
    5  -0.1360415  -0.1893711  -0.0386680  -0.0307008  -0.0375057  -0.0182963
    6  -0.0216165  -0.0391543  -0.0531849  -0.0451547  -0.0375372   0.0078863
    7   0.1872063   0.1500269   0.0199675   0.0021253   0.0000686   0.0026705
    8   0.1500269   0.1984295   0.0464634   0.0008686   0.0000255  -0.0055460
    9   0.0199675   0.0464634   0.0489901   0.0030897  -0.0053487   0.0005305
   10   0.0021253   0.0008686   0.0030897   0.5677228   0.1075418  -0.1755038
   11   0.0000686   0.0000255  -0.0053487   0.1075418   0.5197400   0.2440735
   12   0.0026705  -0.0055460   0.0005305  -0.1755038   0.2440735   0.4266421
   13   0.0003018  -0.0009010  -0.0007722  -0.0621518   0.0281785   0.0388988
   14   0.0002180  -0.0006813  -0.0008631   0.0281877  -0.1921249  -0.1413966
   15   0.0000982  -0.0002814   0.0000278   0.0387085  -0.1414692  -0.1695002
   16  -0.0002478   0.0007479   0.0003280  -0.2680523   0.0082845   0.1297170
   17   0.0007353  -0.0001274   0.0000313  -0.0370068  -0.1065965  -0.0130581
   18   0.0002376   0.0000835  -0.0009488   0.0948518  -0.0405740  -0.1489780
   19  -0.0001984   0.0001611  -0.0003604  -0.0135450  -0.0205982  -0.0061920
   20   0.0001588  -0.0003510   0.0004243   0.0018135   0.0033609  -0.0008227
   21  -0.0003512   0.0004158  -0.0004822   0.0111153   0.0124298   0.0061778
   22  -0.0023338  -0.0007362   0.0048969   0.0095113   0.0270320   0.0202702
   23   0.0000874   0.0032651  -0.0023509   0.0592625   0.0255527  -0.0234071
   24   0.0052391  -0.0020867   0.0017429   0.0470085  -0.0025423  -0.0221523
   25  -0.0008185   0.0000193   0.0006538   0.0028922  -0.0004160   0.0021496
   26  -0.0011210   0.0001340   0.0005792  -0.0011938  -0.0008596  -0.0053721
   27  -0.0001412  -0.0000749   0.0003584   0.0014477  -0.0059187   0.0014344
   28  -0.0145249   0.0003284   0.0108183  -0.0561535  -0.0245823   0.0115696
   29  -0.0210281   0.0021715   0.0108942  -0.0246478  -0.0130716   0.0101616
   30  -0.0059960  -0.0012398   0.0053185   0.0107956   0.0090755  -0.0056421
   31   0.0002873   0.0013254  -0.0001456  -0.0005163   0.0002616  -0.0001177
   32   0.0003409  -0.0007379   0.0024355  -0.0002184  -0.0017326  -0.0005168
   33  -0.0023858   0.0008515  -0.0006270  -0.0005807   0.0002898  -0.0006374
   34   0.0003982   0.0000569  -0.0002021   0.0001158  -0.0000722  -0.0001184
   35   0.0000850   0.0000462  -0.0001207   0.0000929   0.0001517  -0.0000803
   36  -0.0000777   0.0002131  -0.0001344  -0.0004828  -0.0002455   0.0000201
   37   0.0001230   0.0002546  -0.0005643   0.0005376   0.0003465   0.0000392
   38   0.0003481   0.0006197  -0.0004690  -0.0000574   0.0001314  -0.0000155
   39   0.0007796   0.0002910  -0.0005550   0.0002967   0.0000681  -0.0002955
   40  -0.0004228   0.0001673  -0.0001710   0.0008813   0.0005006  -0.0002289
   41   0.0004495  -0.0001888   0.0004338   0.0005083   0.0000452  -0.0000431
   42   0.0002986   0.0001071   0.0001470  -0.0002114  -0.0005447  -0.0001579
   43  -0.0000640   0.0002875  -0.0028883  -0.0245914  -0.0028818   0.0136474
   44   0.0017073  -0.0005517   0.0005663  -0.0217072   0.0045745   0.0116505
   45  -0.0008575   0.0030133  -0.0010803   0.0002053   0.0019510   0.0046765
   46  -0.0001481   0.0004816  -0.0003362   0.0004208   0.0004611   0.0013583
   47   0.0002557  -0.0002449   0.0003028  -0.0017807  -0.0005214   0.0006475
   48   0.0001091  -0.0004080   0.0001868  -0.0006224  -0.0004563   0.0005065
   49   0.0002238   0.0004524   0.0010110  -0.0036264   0.0010195   0.0041439
   50   0.0001897   0.0000334   0.0003334  -0.0001963   0.0003926   0.0003461
   51   0.0003098  -0.0008081  -0.0006424   0.0024616  -0.0010596  -0.0013324
   52   0.0001223  -0.0000450   0.0002811   0.0010721   0.0012211   0.0001600
   53  -0.0000189   0.0004448   0.0001527  -0.0012248   0.0003670   0.0010100
   54  -0.0001649   0.0002084  -0.0000593  -0.0016624  -0.0015160   0.0014123
           13          14          15          16          17          18
    1   0.0073653   0.0061591   0.0028840  -0.0436185  -0.0144420   0.0186861
    2  -0.0148938  -0.0123047  -0.0032915  -0.0486831   0.0267185   0.0445934
    3  -0.0143197  -0.0158196  -0.0014627  -0.0079084   0.0230574   0.0303507
    4  -0.0016834  -0.0050707   0.0006596  -0.0257403   0.0168312   0.0251740
    5  -0.0044406  -0.0001171  -0.0021388   0.0164475  -0.0140534  -0.0162021
    6   0.0012586  -0.0020717   0.0041743   0.0258421  -0.0171247  -0.0351688
    7   0.0003018   0.0002180   0.0000982  -0.0002478   0.0007353   0.0002376
    8  -0.0009010  -0.0006813  -0.0002814   0.0007479  -0.0001274   0.0000835
    9  -0.0007722  -0.0008631   0.0000278   0.0003280   0.0000313  -0.0009488
   10  -0.0621518   0.0281877   0.0387085  -0.2680523  -0.0370068   0.0948518
   11   0.0281785  -0.1921249  -0.1414692   0.0082845  -0.1065965  -0.0405740
   12   0.0388988  -0.1413966  -0.1695002   0.1297170  -0.0130581  -0.1489780
   13   0.0610356  -0.0291949  -0.0449881  -0.0006843   0.0210768   0.0182475
   14  -0.0291949   0.1997933   0.1561186  -0.0014235   0.0029362   0.0013381
   15  -0.0449881   0.1561186   0.1746018   0.0007260  -0.0121608  -0.0075031
   16  -0.0006843  -0.0014235   0.0007260   0.5984758   0.1607190  -0.1527703
   17   0.0210768   0.0029362  -0.0121608   0.1607190   0.5309184   0.2159962
   18   0.0182475   0.0013381  -0.0075031  -0.1527703   0.2159962   0.3947190
   19   0.0000547   0.0015249  -0.0012813  -0.1809438  -0.1395411  -0.0222015
   20   0.0008212  -0.0007358   0.0021075  -0.1395980  -0.1932741  -0.0397732
   21  -0.0018441   0.0017496  -0.0015947  -0.0220948  -0.0398713  -0.0541476
   22  -0.0029599  -0.0015493   0.0049157  -0.1221093   0.0344437   0.0627070
   23  -0.0023645   0.0035600  -0.0014018  -0.0106491  -0.2109841  -0.1110604
   24   0.0042010  -0.0019595   0.0031173   0.0267753  -0.1374987  -0.1854251
   25  -0.0001360  -0.0002061   0.0001402  -0.0016456  -0.0015550   0.0010690
   26   0.0008812   0.0001206  -0.0007341   0.0208184   0.0036608  -0.0113467
   27   0.0010221  -0.0000530  -0.0003701   0.0187017   0.0019326  -0.0072469
   28  -0.0010992  -0.0005063  -0.0000871   0.0448645  -0.0329247  -0.0485858
   29  -0.0003433  -0.0001588   0.0005757   0.0008715  -0.0386987  -0.0361499
   30  -0.0000716   0.0007889  -0.0002641  -0.0209779  -0.0159505   0.0075271
   31  -0.0000425   0.0002787  -0.0002985  -0.0012914  -0.0052594   0.0023432
   32   0.0003088  -0.0002676   0.0004353  -0.0039341   0.0019776  -0.0014042
   33  -0.0002132   0.0002200  -0.0003548   0.0016378  -0.0019373   0.0038141
   34   0.0000857  -0.0000118   0.0001012  -0.0001453   0.0006487  -0.0002029
   35  -0.0000269  -0.0000168   0.0000307   0.0000987   0.0001461   0.0001750
   36  -0.0000882  -0.0000123  -0.0000091   0.0001128  -0.0003882  -0.0001203
   37  -0.0000261   0.0000769  -0.0001373  -0.0001260   0.0004538   0.0003331
   38   0.0000035   0.0000779  -0.0001125  -0.0002940  -0.0012475   0.0004110
   39   0.0000482   0.0000447  -0.0000085  -0.0005207  -0.0004191   0.0009017
   40  -0.0000048   0.0000120  -0.0000137  -0.0007953   0.0007048   0.0007317
   41   0.0001018  -0.0001130   0.0001138  -0.0006482   0.0005289  -0.0010371
   42   0.0000056   0.0000024   0.0000284  -0.0001597   0.0003168  -0.0008636
   43   0.0003762   0.0019901  -0.0006312   0.0023706  -0.0036830  -0.0006158
   44   0.0007465  -0.0004026   0.0024324  -0.0049883  -0.0010716  -0.0038238
   45  -0.0018397   0.0001882  -0.0008259  -0.0004139  -0.0029150   0.0028305
   46  -0.0004521   0.0001499  -0.0007754   0.0003992  -0.0006755   0.0010689
   47  -0.0000131  -0.0001094  -0.0000212   0.0011066  -0.0005023  -0.0008609
   48  -0.0000888   0.0000809   0.0001000   0.0000869  -0.0001155  -0.0007191
   49   0.0001841   0.0000500   0.0001234  -0.0008617  -0.0007875  -0.0008396
   50   0.0002545   0.0001568   0.0000928   0.0005009  -0.0000601  -0.0005268
   51   0.0000568   0.0003691  -0.0000142   0.0001104   0.0003981   0.0009626
   52  -0.0001636  -0.0006849  -0.0001440   0.0001498   0.0002575  -0.0002378
   53  -0.0001945   0.0003876  -0.0002954   0.0006231  -0.0002674   0.0001655
   54   0.0004868   0.0012753  -0.0001422   0.0008060  -0.0002951   0.0000150
           19          20          21          22          23          24
    1  -0.0020102  -0.0010203   0.0051266  -0.0056665  -0.0159838  -0.0136041
    2  -0.0002175   0.0035561  -0.0026790  -0.0151664  -0.0502901  -0.0260183
    3   0.0053226  -0.0023899   0.0023087  -0.0119624  -0.0248193  -0.0190643
    4  -0.0002240   0.0008563   0.0004234  -0.0426895  -0.0465474  -0.0055802
    5   0.0008576  -0.0000375   0.0000141  -0.0161704   0.0242026   0.0214517
    6   0.0003524   0.0000731  -0.0010772   0.0192738   0.0410367   0.0309483
    7  -0.0001984   0.0001588  -0.0003512  -0.0023338   0.0000874   0.0052391
    8   0.0001611  -0.0003510   0.0004158  -0.0007362   0.0032651  -0.0020867
    9  -0.0003604   0.0004243  -0.0004822   0.0048969  -0.0023509   0.0017429
   10  -0.0135450   0.0018135   0.0111153   0.0095113   0.0592625   0.0470085
   11  -0.0205982   0.0033609   0.0124298   0.0270320   0.0255527  -0.0025423
   12  -0.0061920  -0.0008227   0.0061778   0.0202702  -0.0234071  -0.0221523
   13   0.0000547   0.0008212  -0.0018441  -0.0029599  -0.0023645   0.0042010
   14   0.0015249  -0.0007358   0.0017496  -0.0015493   0.0035600  -0.0019595
   15  -0.0012813   0.0021075  -0.0015947   0.0049157  -0.0014018   0.0031173
   16  -0.1809438  -0.1395980  -0.0220948  -0.1221093  -0.0106491   0.0267753
   17  -0.1395411  -0.1932741  -0.0398713   0.0344437  -0.2109841  -0.1374987
   18  -0.0222015  -0.0397732  -0.0541476   0.0627070  -0.1110604  -0.1854251
   19   0.1882536   0.1524056   0.0214838   0.0071402   0.0055101   0.0018718
   20   0.1524056   0.2003899   0.0461608  -0.0168410  -0.0118829  -0.0016369
   21   0.0214838   0.0461608   0.0484784  -0.0155322  -0.0147773   0.0008266
   22   0.0071402  -0.0168410  -0.0155322   0.6085134   0.1180347  -0.1959972
   23   0.0055101  -0.0118829  -0.0147773   0.1180347   0.4920818   0.2111750
   24   0.0018718  -0.0016369   0.0008266  -0.1959972   0.2111750   0.4128821
   25  -0.0000886   0.0014529  -0.0011850  -0.2544301  -0.0071995   0.1271825
   26   0.0007677  -0.0005651   0.0021066  -0.0071391  -0.0509756  -0.0086085
   27  -0.0017222   0.0017766  -0.0015322   0.1277871  -0.0081909  -0.1185143
   28   0.0022795   0.0006214   0.0031911  -0.2018810  -0.0824508   0.0177077
   29  -0.0001068   0.0003270  -0.0055462  -0.1293252  -0.2047442  -0.0289728
   30   0.0027673  -0.0056063   0.0009481  -0.0204968  -0.0572828  -0.0995425
   31   0.0001462  -0.0008424  -0.0008280   0.0084004  -0.0164219  -0.0131677
   32   0.0002203  -0.0003787  -0.0004044   0.0025343  -0.0194724  -0.0192652
   33   0.0001554   0.0000269   0.0001505   0.0001733  -0.0095408  -0.0026881
   34   0.0000099   0.0000217   0.0000384   0.0003885  -0.0011421  -0.0015530
   35  -0.0000032   0.0000280   0.0000669   0.0012678   0.0010305   0.0000166
   36  -0.0000169   0.0000108  -0.0000239   0.0013132   0.0015879   0.0013709
   37  -0.0000229   0.0000458  -0.0000100  -0.0001451   0.0003224   0.0000018
   38   0.0000576  -0.0002905  -0.0001943   0.0016275  -0.0018528  -0.0034826
   39   0.0000407  -0.0001864  -0.0001634   0.0017700  -0.0016849  -0.0023475
   40   0.0000150  -0.0000276   0.0000683  -0.0005560  -0.0013713  -0.0011350
   41  -0.0000105  -0.0001285  -0.0000802   0.0011086  -0.0001330  -0.0013862
   42  -0.0000048  -0.0000659  -0.0000375   0.0005666  -0.0000374  -0.0003484
   43  -0.0003818   0.0001425   0.0002682  -0.0011792   0.0003885   0.0005574
   44  -0.0010428  -0.0000205   0.0006283   0.0008244  -0.0006742  -0.0002259
   45  -0.0003875  -0.0001706   0.0003495  -0.0003231   0.0000350  -0.0009120
   46  -0.0001037  -0.0000254   0.0000070  -0.0001961   0.0003763   0.0001560
   47   0.0000024   0.0000140  -0.0000510   0.0001142   0.0008204   0.0006281
   48   0.0000104   0.0000070   0.0000022   0.0004630   0.0004013   0.0001302
   49  -0.0004165   0.0000207   0.0001692   0.0001679   0.0000551   0.0000787
   50  -0.0000014  -0.0000283   0.0000598   0.0001459   0.0004701   0.0002336
   51   0.0001443   0.0000343  -0.0001383   0.0000056  -0.0002160  -0.0002612
   52   0.0000354  -0.0000058  -0.0000462   0.0000323   0.0000964   0.0002579
   53   0.0000144   0.0000170  -0.0000280  -0.0002084   0.0000221   0.0001745
   54   0.0000180   0.0000306  -0.0000449   0.0001730   0.0005345   0.0002368
           25          26          27          28          29          30
    1   0.0001733  -0.0001718  -0.0005377   0.0117841   0.0295260   0.0178708
    2  -0.0002635  -0.0011280  -0.0001743   0.0635792   0.0261274  -0.0225872
    3  -0.0007909  -0.0001798  -0.0005828   0.0465366  -0.0001604  -0.0222144
    4  -0.0000892  -0.0041577   0.0003368  -0.2519816   0.0104211   0.1168727
    5  -0.0048502  -0.0012448  -0.0029884  -0.0355509  -0.1067387  -0.0089187
    6   0.0001443  -0.0034117   0.0037799   0.0789008  -0.0375346  -0.1435807
    7  -0.0008185  -0.0011210  -0.0001412  -0.0145249  -0.0210281  -0.0059960
    8   0.0000193   0.0001340  -0.0000749   0.0003284   0.0021715  -0.0012398
    9   0.0006538   0.0005792   0.0003584   0.0108183   0.0108942   0.0053185
   10   0.0028922  -0.0011938   0.0014477  -0.0561535  -0.0246478   0.0107956
   11  -0.0004160  -0.0008596  -0.0059187  -0.0245823  -0.0130716   0.0090755
   12   0.0021496  -0.0053721   0.0014344   0.0115696   0.0101616  -0.0056421
   13  -0.0001360   0.0008812   0.0010221  -0.0010992  -0.0003433  -0.0000716
   14  -0.0002061   0.0001206  -0.0000530  -0.0005063  -0.0001588   0.0007889
   15   0.0001402  -0.0007341  -0.0003701  -0.0000871   0.0005757  -0.0002641
   16  -0.0016456   0.0208184   0.0187017   0.0448645   0.0008715  -0.0209779
   17  -0.0015550   0.0036608   0.0019326  -0.0329247  -0.0386987  -0.0159505
   18   0.0010690  -0.0113467  -0.0072469  -0.0485858  -0.0361499   0.0075271
   19  -0.0000886   0.0007677  -0.0017222   0.0022795  -0.0001068   0.0027673
   20   0.0014529  -0.0005651   0.0017766   0.0006214   0.0003270  -0.0056063
   21  -0.0011850   0.0021066  -0.0015322   0.0031911  -0.0055462   0.0009481
   22  -0.2544301  -0.0071391   0.1277871  -0.2018810  -0.1293252  -0.0204968
   23  -0.0071995  -0.0509756  -0.0081909  -0.0824508  -0.2047442  -0.0572828
   24   0.1271825  -0.0086085  -0.1185143   0.0177077  -0.0289728  -0.0995425
   25   0.2687403   0.0091359  -0.1405301  -0.0148822   0.0020308   0.0125640
   26   0.0091359   0.0480684   0.0128828  -0.0188370   0.0036639   0.0117871
   27  -0.1405301   0.0128828   0.1196339  -0.0037569  -0.0013740   0.0043517
   28  -0.0148822  -0.0188370  -0.0037569   0.5690345   0.1177707  -0.1421552
   29   0.0020308   0.0036639  -0.0013740   0.1177707   0.5014591   0.1794283
   30   0.0125640   0.0117871   0.0043517  -0.1421552   0.1794283   0.3936356
   31  -0.0002655   0.0007731  -0.0025421  -0.0890872   0.0112009   0.0198795
   32   0.0020263  -0.0002522   0.0014393   0.0104671  -0.1456785  -0.0627581
   33   0.0001251   0.0027423  -0.0009601   0.0203903  -0.0673807  -0.1310853
   34   0.0004462  -0.0002968   0.0002357  -0.0058350  -0.0005707   0.0036216
   35  -0.0006678  -0.0003040  -0.0000616   0.0184607   0.0067279  -0.0173500
   36  -0.0009568  -0.0006505  -0.0002105   0.0138339   0.0071244  -0.0132447
   37   0.0002519   0.0002807  -0.0000232   0.0068791   0.0013914   0.0043424
   38   0.0000161   0.0003159  -0.0002412  -0.0212744  -0.0093148  -0.0120968
   39  -0.0002635   0.0000220  -0.0000631  -0.0172170  -0.0047874  -0.0094421
   40   0.0000622  -0.0001423   0.0000932  -0.0019077   0.0047047  -0.0011915
   41   0.0001754  -0.0005282   0.0005929   0.0079354  -0.0210679   0.0069659
   42  -0.0001281  -0.0001892   0.0002421   0.0084923  -0.0202104   0.0111181
   43  -0.0001761   0.0003239  -0.0003398   0.0038093  -0.0026012   0.0011146
   44   0.0002095  -0.0001456   0.0003979  -0.0018712  -0.0010707  -0.0040477
   45  -0.0001493   0.0003178  -0.0003263   0.0019117  -0.0056243   0.0024393
   46  -0.0000772   0.0000809  -0.0001059  -0.0003187  -0.0008874   0.0011629
   47   0.0000660  -0.0000394   0.0000565  -0.0009059  -0.0001277  -0.0001904
   48   0.0000033  -0.0000108   0.0000266  -0.0010069   0.0003263  -0.0005982
   49   0.0000479   0.0000315   0.0000983  -0.0003403   0.0002366  -0.0002238
   50   0.0000405  -0.0000172   0.0001142  -0.0005762   0.0002788   0.0000963
   51  -0.0000178  -0.0000561   0.0000273  -0.0000370   0.0002141  -0.0001072
   52  -0.0000043  -0.0000337  -0.0000235  -0.0006429   0.0013510   0.0001186
   53  -0.0000150   0.0000960  -0.0001159   0.0003156  -0.0000796  -0.0001080
   54  -0.0000100   0.0001218  -0.0000479  -0.0005082  -0.0009843   0.0003829
           31          32          33          34          35          36
    1  -0.0032285  -0.0033956   0.0038556  -0.0002561   0.0012237   0.0012155
    2  -0.0021736   0.0048421  -0.0008681  -0.0000755  -0.0002147   0.0005616
    3   0.0025628  -0.0002393   0.0033048   0.0000962  -0.0003288   0.0006682
    4  -0.0032050   0.0042724   0.0072786   0.0007657  -0.0005556  -0.0004401
    5   0.0225922   0.0001190  -0.0166465   0.0008232  -0.0032023  -0.0036865
    6   0.0200320  -0.0059370  -0.0126347   0.0014552  -0.0029419  -0.0022048
    7   0.0002873   0.0003409  -0.0023858   0.0003982   0.0000850  -0.0000777
    8   0.0013254  -0.0007379   0.0008515   0.0000569   0.0000462   0.0002131
    9  -0.0001456   0.0024355  -0.0006270  -0.0002021  -0.0001207  -0.0001344
   10  -0.0005163  -0.0002184  -0.0005807   0.0001158   0.0000929  -0.0004828
   11   0.0002616  -0.0017326   0.0002898  -0.0000722   0.0001517  -0.0002455
   12  -0.0001177  -0.0005168  -0.0006374  -0.0001184  -0.0000803   0.0000201
   13  -0.0000425   0.0003088  -0.0002132   0.0000857  -0.0000269  -0.0000882
   14   0.0002787  -0.0002676   0.0002200  -0.0000118  -0.0000168  -0.0000123
   15  -0.0002985   0.0004353  -0.0003548   0.0001012   0.0000307  -0.0000091
   16  -0.0012914  -0.0039341   0.0016378  -0.0001453   0.0000987   0.0001128
   17  -0.0052594   0.0019776  -0.0019373   0.0006487   0.0001461  -0.0003882
   18   0.0023432  -0.0014042   0.0038141  -0.0002029   0.0001750  -0.0001203
   19   0.0001462   0.0002203   0.0001554   0.0000099  -0.0000032  -0.0000169
   20  -0.0008424  -0.0003787   0.0000269   0.0000217   0.0000280   0.0000108
   21  -0.0008280  -0.0004044   0.0001505   0.0000384   0.0000669  -0.0000239
   22   0.0084004   0.0025343   0.0001733   0.0003885   0.0012678   0.0013132
   23  -0.0164219  -0.0194724  -0.0095408  -0.0011421   0.0010305   0.0015879
   24  -0.0131677  -0.0192652  -0.0026881  -0.0015530   0.0000166   0.0013709
   25  -0.0002655   0.0020263   0.0001251   0.0004462  -0.0006678  -0.0009568
   26   0.0007731  -0.0002522   0.0027423  -0.0002968  -0.0003040  -0.0006505
   27  -0.0025421   0.0014393  -0.0009601   0.0002357  -0.0000616  -0.0002105
   28  -0.0890872   0.0104671   0.0203903  -0.0058350   0.0184607   0.0138339
   29   0.0112009  -0.1456785  -0.0673807  -0.0005707   0.0067279   0.0071244
   30   0.0198795  -0.0627581  -0.1310853   0.0036216  -0.0173500  -0.0132447
   31   0.5640214   0.0261244  -0.0030286  -0.1695952  -0.0540619   0.1199181
   32   0.0261244   0.5006128  -0.0266466  -0.0521127  -0.0678034   0.0479601
   33  -0.0030286  -0.0266466   0.5201955   0.1203480   0.0506048  -0.1667768
   34  -0.1695952  -0.0521127   0.1203480   0.1821361   0.0570828  -0.1341225
   35  -0.0540619  -0.0678034   0.0506048   0.0570828   0.0744004  -0.0520558
   36   0.1199181   0.0479601  -0.1667768  -0.1341225  -0.0520558   0.1793806
   37  -0.2298941  -0.0578838  -0.1047371  -0.0172767  -0.0042765  -0.0108346
   38  -0.0563883  -0.0611587  -0.0328573  -0.0074635  -0.0032943  -0.0048300
   39  -0.1039463  -0.0335916  -0.1086526   0.0186011   0.0053934   0.0123997
   40  -0.0755612   0.0713637  -0.0428769   0.0088076  -0.0187738   0.0106811
   41   0.0718003  -0.2103042   0.1014860   0.0029708  -0.0074486   0.0045999
   42  -0.0415127   0.0980058  -0.1027793  -0.0083546   0.0168137  -0.0108625
   43   0.0001551   0.0000761  -0.0001829   0.0000093  -0.0000316  -0.0001224
   44   0.0007401   0.0003033  -0.0003512   0.0001115  -0.0002450  -0.0001655
   45   0.0006468   0.0003868  -0.0002290   0.0000269  -0.0001212  -0.0002113
   46  -0.0000632  -0.0000893   0.0000145  -0.0000415   0.0000342   0.0000080
   47   0.0000542  -0.0000228   0.0000121   0.0000106  -0.0000074  -0.0000222
   48   0.0000586  -0.0000260   0.0000110   0.0000161  -0.0000158   0.0000089
   49   0.0000307   0.0000263  -0.0000384   0.0000122  -0.0000075  -0.0000132
   50  -0.0000436  -0.0000460   0.0000060  -0.0000034   0.0000206   0.0000175
   51  -0.0000222  -0.0000013   0.0000310  -0.0000202   0.0000146   0.0000159
   52  -0.0002919  -0.0001241   0.0000664  -0.0000253   0.0000590   0.0000727
   53   0.0000413  -0.0000013  -0.0000120   0.0000225  -0.0000151  -0.0000188
   54   0.0001682   0.0001276  -0.0000816   0.0000334  -0.0000395  -0.0000660
           37          38          39          40          41          42
    1   0.0003438   0.0001985   0.0000125  -0.0000412  -0.0006562  -0.0004388
    2  -0.0008330  -0.0005578  -0.0002578  -0.0011840  -0.0004443   0.0008200
    3  -0.0002540   0.0003003   0.0000501  -0.0001103  -0.0013542  -0.0003028
    4   0.0002527  -0.0010165  -0.0010443   0.0002391  -0.0016471  -0.0001638
    5   0.0009729   0.0008763  -0.0004506   0.0008106   0.0006171  -0.0005152
    6   0.0014777   0.0016975   0.0015978   0.0015878   0.0005705  -0.0003496
    7   0.0001230   0.0003481   0.0007796  -0.0004228   0.0004495   0.0002986
    8   0.0002546   0.0006197   0.0002910   0.0001673  -0.0001888   0.0001071
    9  -0.0005643  -0.0004690  -0.0005550  -0.0001710   0.0004338   0.0001470
   10   0.0005376  -0.0000574   0.0002967   0.0008813   0.0005083  -0.0002114
   11   0.0003465   0.0001314   0.0000681   0.0005006   0.0000452  -0.0005447
   12   0.0000392  -0.0000155  -0.0002955  -0.0002289  -0.0000431  -0.0001579
   13  -0.0000261   0.0000035   0.0000482  -0.0000048   0.0001018   0.0000056
   14   0.0000769   0.0000779   0.0000447   0.0000120  -0.0001130   0.0000024
   15  -0.0001373  -0.0001125  -0.0000085  -0.0000137   0.0001138   0.0000284
   16  -0.0001260  -0.0002940  -0.0005207  -0.0007953  -0.0006482  -0.0001597
   17   0.0004538  -0.0012475  -0.0004191   0.0007048   0.0005289   0.0003168
   18   0.0003331   0.0004110   0.0009017   0.0007317  -0.0010371  -0.0008636
   19  -0.0000229   0.0000576   0.0000407   0.0000150  -0.0000105  -0.0000048
   20   0.0000458  -0.0002905  -0.0001864  -0.0000276  -0.0001285  -0.0000659
   21  -0.0000100  -0.0001943  -0.0001634   0.0000683  -0.0000802  -0.0000375
   22  -0.0001451   0.0016275   0.0017700  -0.0005560   0.0011086   0.0005666
   23   0.0003224  -0.0018528  -0.0016849  -0.0013713  -0.0001330  -0.0000374
   24   0.0000018  -0.0034826  -0.0023475  -0.0011350  -0.0013862  -0.0003484
   25   0.0002519   0.0000161  -0.0002635   0.0000622   0.0001754  -0.0001281
   26   0.0002807   0.0003159   0.0000220  -0.0001423  -0.0005282  -0.0001892
   27  -0.0000232  -0.0002412  -0.0000631   0.0000932   0.0005929   0.0002421
   28   0.0068791  -0.0212744  -0.0172170  -0.0019077   0.0079354   0.0084923
   29   0.0013914  -0.0093148  -0.0047874   0.0047047  -0.0210679  -0.0202104
   30   0.0043424  -0.0120968  -0.0094421  -0.0011915   0.0069659   0.0111181
   31  -0.2298941  -0.0563883  -0.1039463  -0.0755612   0.0718003  -0.0415127
   32  -0.0578838  -0.0611587  -0.0335916   0.0713637  -0.2103042   0.0980058
   33  -0.1047371  -0.0328573  -0.1086526  -0.0428769   0.1014860  -0.1027793
   34  -0.0172767  -0.0074635   0.0186011   0.0088076   0.0029708  -0.0083546
   35  -0.0042765  -0.0032943   0.0053934  -0.0187738  -0.0074486   0.0168137
   36  -0.0108346  -0.0048300   0.0123997   0.0106811   0.0045999  -0.0108625
   37   0.2485334   0.0613216   0.1152121  -0.0094724  -0.0024402  -0.0047709
   38   0.0613216   0.0680753   0.0395621   0.0228789   0.0075978   0.0123333
   39   0.1152121   0.0395621   0.1147393  -0.0137889  -0.0040420  -0.0081735
   40  -0.0094724   0.0228789  -0.0137889   0.0787833  -0.0796969   0.0463539
   41  -0.0024402   0.0075978  -0.0040420  -0.0796969   0.2315835  -0.1068072
   42  -0.0047709   0.0123333  -0.0081735   0.0463539  -0.1068072   0.1122904
   43  -0.0000287   0.0000045  -0.0000234  -0.0000027  -0.0000384   0.0000150
   44  -0.0000512   0.0000212  -0.0000049   0.0000515  -0.0000213  -0.0000049
   45  -0.0000478   0.0000232   0.0000317  -0.0000148  -0.0000016   0.0000382
   46   0.0000321   0.0000257   0.0000087  -0.0000013   0.0000310  -0.0000005
   47   0.0000004  -0.0000128  -0.0000020   0.0000065   0.0000005  -0.0000156
   48  -0.0000045  -0.0000115   0.0000047   0.0000155  -0.0000025  -0.0000141
   49   0.0000058   0.0000120   0.0000395  -0.0000225   0.0000337   0.0000186
   50   0.0000179   0.0000132   0.0000340  -0.0000088   0.0000289   0.0000084
   51  -0.0000078  -0.0000192  -0.0000354  -0.0000074   0.0000033   0.0000109
   52   0.0000325   0.0000004  -0.0000049  -0.0000006   0.0000229  -0.0000052
   53  -0.0000004   0.0000002   0.0000115   0.0000040  -0.0000241  -0.0000171
   54  -0.0000149   0.0000026   0.0000115   0.0000068  -0.0000119   0.0000141
           43          44          45          46          47          48
    1  -0.1739661  -0.0060344   0.0588768  -0.0210609   0.0004244   0.0127027
    2  -0.0025195  -0.0826456  -0.0091360   0.0165308   0.0011697  -0.0118239
    3   0.0564250  -0.0072395  -0.1093304  -0.0093543  -0.0021292   0.0082357
    4  -0.0068171   0.0206555   0.0233869  -0.0003625   0.0010369   0.0012509
    5   0.0027093   0.0027120  -0.0030279  -0.0014093   0.0003322   0.0002549
    6   0.0091013  -0.0122628  -0.0102683  -0.0005859  -0.0010276  -0.0009269
    7  -0.0000640   0.0017073  -0.0008575  -0.0001481   0.0002557   0.0001091
    8   0.0002875  -0.0005517   0.0030133   0.0004816  -0.0002449  -0.0004080
    9  -0.0028883   0.0005663  -0.0010803  -0.0003362   0.0003028   0.0001868
   10  -0.0245914  -0.0217072   0.0002053   0.0004208  -0.0017807  -0.0006224
   11  -0.0028818   0.0045745   0.0019510   0.0004611  -0.0005214  -0.0004563
   12   0.0136474   0.0116505   0.0046765   0.0013583   0.0006475   0.0005065
   13   0.0003762   0.0007465  -0.0018397  -0.0004521  -0.0000131  -0.0000888
   14   0.0019901  -0.0004026   0.0001882   0.0001499  -0.0001094   0.0000809
   15  -0.0006312   0.0024324  -0.0008259  -0.0007754  -0.0000212   0.0001000
   16   0.0023706  -0.0049883  -0.0004139   0.0003992   0.0011066   0.0000869
   17  -0.0036830  -0.0010716  -0.0029150  -0.0006755  -0.0005023  -0.0001155
   18  -0.0006158  -0.0038238   0.0028305   0.0010689  -0.0008609  -0.0007191
   19  -0.0003818  -0.0010428  -0.0003875  -0.0001037   0.0000024   0.0000104
   20   0.0001425  -0.0000205  -0.0001706  -0.0000254   0.0000140   0.0000070
   21   0.0002682   0.0006283   0.0003495   0.0000070  -0.0000510   0.0000022
   22  -0.0011792   0.0008244  -0.0003231  -0.0001961   0.0001142   0.0004630
   23   0.0003885  -0.0006742   0.0000350   0.0003763   0.0008204   0.0004013
   24   0.0005574  -0.0002259  -0.0009120   0.0001560   0.0006281   0.0001302
   25  -0.0001761   0.0002095  -0.0001493  -0.0000772   0.0000660   0.0000033
   26   0.0003239  -0.0001456   0.0003178   0.0000809  -0.0000394  -0.0000108
   27  -0.0003398   0.0003979  -0.0003263  -0.0001059   0.0000565   0.0000266
   28   0.0038093  -0.0018712   0.0019117  -0.0003187  -0.0009059  -0.0010069
   29  -0.0026012  -0.0010707  -0.0056243  -0.0008874  -0.0001277   0.0003263
   30   0.0011146  -0.0040477   0.0024393   0.0011629  -0.0001904  -0.0005982
   31   0.0001551   0.0007401   0.0006468  -0.0000632   0.0000542   0.0000586
   32   0.0000761   0.0003033   0.0003868  -0.0000893  -0.0000228  -0.0000260
   33  -0.0001829  -0.0003512  -0.0002290   0.0000145   0.0000121   0.0000110
   34   0.0000093   0.0001115   0.0000269  -0.0000415   0.0000106   0.0000161
   35  -0.0000316  -0.0002450  -0.0001212   0.0000342  -0.0000074  -0.0000158
   36  -0.0001224  -0.0001655  -0.0002113   0.0000080  -0.0000222   0.0000089
   37  -0.0000287  -0.0000512  -0.0000478   0.0000321   0.0000004  -0.0000045
   38   0.0000045   0.0000212   0.0000232   0.0000257  -0.0000128  -0.0000115
   39  -0.0000234  -0.0000049   0.0000317   0.0000087  -0.0000020   0.0000047
   40  -0.0000027   0.0000515  -0.0000148  -0.0000013   0.0000065   0.0000155
   41  -0.0000384  -0.0000213  -0.0000016   0.0000310   0.0000005  -0.0000025
   42   0.0000150  -0.0000049   0.0000382  -0.0000005  -0.0000156  -0.0000141
   43   0.4899223   0.0182173   0.0252258  -0.1507368   0.1001492  -0.0744531
   44   0.0182173   0.5611084   0.0143588   0.1022962  -0.1413814   0.0709781
   45   0.0252258   0.0143588   0.5341477  -0.0771805   0.0720560  -0.0965669
   46  -0.1507368   0.1022962  -0.0771805   0.1667429  -0.1121795   0.0804297
   47   0.1001492  -0.1413814   0.0720560  -0.1121795   0.1514943  -0.0789811
   48  -0.0744531   0.0709781  -0.0965669   0.0804297  -0.0789811   0.1044911
   49  -0.0881354  -0.0957557   0.0045486   0.0092598   0.0194906   0.0003590
   50  -0.0988288  -0.2665397   0.0075364  -0.0076592  -0.0180196  -0.0000191
   51   0.0046699   0.0064290  -0.0487880   0.0066536   0.0142729  -0.0008449
   52  -0.0505660  -0.0141084  -0.0336138  -0.0032927  -0.0078384  -0.0193294
   53  -0.0137032  -0.0739502  -0.0788704   0.0024580   0.0071579   0.0198221
   54  -0.0317679  -0.0793154  -0.2759751  -0.0025287  -0.0046749  -0.0140335
           49          50          51          52          53          54
    1  -0.0132108   0.0011198   0.0043656   0.0032342   0.0018137  -0.0020602
    2  -0.0269109   0.0017345   0.0147800   0.0109465  -0.0017787  -0.0053714
    3  -0.0004253  -0.0007003  -0.0008270   0.0285049  -0.0009694  -0.0130691
    4   0.0011613   0.0012851   0.0003780  -0.0038278   0.0003131   0.0027067
    5  -0.0011267   0.0004657   0.0010679  -0.0014772   0.0004376   0.0011590
    6  -0.0020931  -0.0011450   0.0011010   0.0017116  -0.0007143  -0.0010305
    7   0.0002238   0.0001897   0.0003098   0.0001223  -0.0000189  -0.0001649
    8   0.0004524   0.0000334  -0.0008081  -0.0000450   0.0004448   0.0002084
    9   0.0010110   0.0003334  -0.0006424   0.0002811   0.0001527  -0.0000593
   10  -0.0036264  -0.0001963   0.0024616   0.0010721  -0.0012248  -0.0016624
   11   0.0010195   0.0003926  -0.0010596   0.0012211   0.0003670  -0.0015160
   12   0.0041439   0.0003461  -0.0013324   0.0001600   0.0010100   0.0014123
   13   0.0001841   0.0002545   0.0000568  -0.0001636  -0.0001945   0.0004868
   14   0.0000500   0.0001568   0.0003691  -0.0006849   0.0003876   0.0012753
   15   0.0001234   0.0000928  -0.0000142  -0.0001440  -0.0002954  -0.0001422
   16  -0.0008617   0.0005009   0.0001104   0.0001498   0.0006231   0.0008060
   17  -0.0007875  -0.0000601   0.0003981   0.0002575  -0.0002674  -0.0002951
   18  -0.0008396  -0.0005268   0.0009626  -0.0002378   0.0001655   0.0000150
   19  -0.0004165  -0.0000014   0.0001443   0.0000354   0.0000144   0.0000180
   20   0.0000207  -0.0000283   0.0000343  -0.0000058   0.0000170   0.0000306
   21   0.0001692   0.0000598  -0.0001383  -0.0000462  -0.0000280  -0.0000449
   22   0.0001679   0.0001459   0.0000056   0.0000323  -0.0002084   0.0001730
   23   0.0000551   0.0004701  -0.0002160   0.0000964   0.0000221   0.0005345
   24   0.0000787   0.0002336  -0.0002612   0.0002579   0.0001745   0.0002368
   25   0.0000479   0.0000405  -0.0000178  -0.0000043  -0.0000150  -0.0000100
   26   0.0000315  -0.0000172  -0.0000561  -0.0000337   0.0000960   0.0001218
   27   0.0000983   0.0001142   0.0000273  -0.0000235  -0.0001159  -0.0000479
   28  -0.0003403  -0.0005762  -0.0000370  -0.0006429   0.0003156  -0.0005082
   29   0.0002366   0.0002788   0.0002141   0.0013510  -0.0000796  -0.0009843
   30  -0.0002238   0.0000963  -0.0001072   0.0001186  -0.0001080   0.0003829
   31   0.0000307  -0.0000436  -0.0000222  -0.0002919   0.0000413   0.0001682
   32   0.0000263  -0.0000460  -0.0000013  -0.0001241  -0.0000013   0.0001276
   33  -0.0000384   0.0000060   0.0000310   0.0000664  -0.0000120  -0.0000816
   34   0.0000122  -0.0000034  -0.0000202  -0.0000253   0.0000225   0.0000334
   35  -0.0000075   0.0000206   0.0000146   0.0000590  -0.0000151  -0.0000395
   36  -0.0000132   0.0000175   0.0000159   0.0000727  -0.0000188  -0.0000660
   37   0.0000058   0.0000179  -0.0000078   0.0000325  -0.0000004  -0.0000149
   38   0.0000120   0.0000132  -0.0000192   0.0000004   0.0000002   0.0000026
   39   0.0000395   0.0000340  -0.0000354  -0.0000049   0.0000115   0.0000115
   40  -0.0000225  -0.0000088  -0.0000074  -0.0000006   0.0000040   0.0000068
   41   0.0000337   0.0000289   0.0000033   0.0000229  -0.0000241  -0.0000119
   42   0.0000186   0.0000084   0.0000109  -0.0000052  -0.0000171   0.0000141
   43  -0.0881354  -0.0988288   0.0046699  -0.0505660  -0.0137032  -0.0317679
   44  -0.0957557  -0.2665397   0.0064290  -0.0141084  -0.0739502  -0.0793154
   45   0.0045486   0.0075364  -0.0487880  -0.0336138  -0.0788704  -0.2759751
   46   0.0092598  -0.0076592   0.0066536  -0.0032927   0.0024580  -0.0025287
   47   0.0194906  -0.0180196   0.0142729  -0.0078384   0.0071579  -0.0046749
   48   0.0003590  -0.0000191  -0.0008449  -0.0193294   0.0198221  -0.0140335
   49   0.0980921   0.1065820  -0.0069201  -0.0025717  -0.0034220  -0.0000363
   50   0.1065820   0.2895117  -0.0070559  -0.0028186  -0.0083956   0.0005687
   51  -0.0069201  -0.0070559   0.0480565  -0.0121231  -0.0283669   0.0027860
   52  -0.0025717  -0.0028186  -0.0121231   0.0567083   0.0131813   0.0343547
   53  -0.0034220  -0.0083956  -0.0283669   0.0131813   0.0755818   0.0881799
   54  -0.0000363   0.0005687   0.0027860   0.0343547   0.0881799   0.2996914
 **********************************************************************
 **                                                                  **
 **                       VIBRATIONAL ANALYSIS                       **
 **                       --------------------                       **
 **                                                                  **
 **        VIBRATIONAL FREQUENCIES (CM**-1) AND NORMAL MODES         **
 **     FORCE CONSTANTS (mDYN/ANGSTROM) AND REDUCED MASSES (AMU)     **
 **                  INFRARED INTENSITIES (KM/MOL)                   **
 **                                                                  **
 **********************************************************************


 Mode:                 1                      2                      3
 Frequency:        18.11                  64.82                 193.88
 Force Cnst:      0.0002                 0.0025                 0.0647
 Red. Mass:       1.0307                 1.0239                 2.9236
 IR Active:          YES                    YES                    YES
 IR Intens:        0.162                  0.293                  4.675
 Raman Active:       YES                    YES                    YES
               X      Y      Z        X      Y      Z        X      Y      Z
 C         -0.002  0.006 -0.001    0.007 -0.001  0.010    0.046 -0.063  0.081
 C         -0.010  0.010 -0.012    0.002  0.002  0.002    0.120 -0.161  0.207
 H         -0.020  0.022 -0.024   -0.002  0.005  0.004    0.155 -0.208  0.269
 C          0.008 -0.011  0.013    0.010 -0.008  0.014   -0.011  0.015 -0.015
 H          0.015 -0.015  0.020    0.016 -0.014  0.022   -0.077  0.099 -0.123
 C          0.012 -0.017  0.015    0.009 -0.007  0.008   -0.017  0.019 -0.021
 H          0.019 -0.025  0.024    0.013 -0.012  0.013   -0.064  0.082 -0.102
 C          0.002 -0.007  0.007    0.001  0.001  0.001    0.001 -0.006  0.009
 H          0.003 -0.012  0.006   -0.001  0.001 -0.002   -0.054  0.065 -0.081
 C         -0.009  0.002 -0.005   -0.004  0.004 -0.002    0.054 -0.073  0.094
 C          0.006  0.003 -0.002   -0.014  0.011 -0.014   -0.072  0.096 -0.134
 H         -0.395  0.203 -0.327    0.059 -0.022  0.047   -0.169  0.243 -0.173
 H         -0.096 -0.390  0.392    0.002  0.093 -0.087   -0.147  0.229 -0.081
 H          0.547  0.199 -0.060   -0.117 -0.031 -0.013   -0.021 -0.021 -0.378
 C         -0.010  0.013 -0.014   -0.005 -0.003 -0.011   -0.064  0.095 -0.119
 H         -0.036 -0.063 -0.080   -0.186 -0.438 -0.346    0.114  0.182 -0.264
 H          0.034 -0.004  0.068    0.265 -0.108  0.455   -0.204  0.157 -0.184
 H         -0.035  0.109 -0.044   -0.116  0.527 -0.182   -0.202  0.102 -0.103
 TransDip   0.013  0.001 -0.002   -0.009 -0.008 -0.013   -0.028  0.039 -0.050

 Mode:                 4                      5                      6
 Frequency:       217.78                 282.43                 412.48
 Force Cnst:      0.0852                 0.1191                 0.2502
 Red. Mass:       3.0475                 2.5349                 2.4962
 IR Active:          YES                    YES                    YES
 IR Intens:        0.022                  0.491                  0.396
 Raman Active:       YES                    YES                    YES
               X      Y      Z        X      Y      Z        X      Y      Z
 C         -0.042  0.062 -0.071   -0.047 -0.044 -0.014   -0.021 -0.126 -0.062
 C         -0.006  0.016 -0.013   -0.076 -0.075 -0.019    0.068 -0.046 -0.104
 H         -0.010  0.022 -0.019   -0.080 -0.073 -0.013    0.125 -0.076 -0.221
 C         -0.106  0.146 -0.180   -0.039 -0.056 -0.028   -0.089 -0.096 -0.005
 H         -0.184  0.254 -0.316   -0.049 -0.062 -0.024   -0.194 -0.147  0.021
 C          0.006 -0.002  0.004   -0.042 -0.044 -0.008   -0.073  0.060  0.049
 H          0.010 -0.007  0.009   -0.041 -0.046 -0.007   -0.174  0.141  0.115
 C          0.112 -0.143  0.184   -0.060 -0.046  0.008    0.086  0.087  0.041
 H          0.201 -0.258  0.330   -0.059 -0.055  0.010    0.121  0.172  0.098
 C          0.037 -0.046  0.061   -0.045 -0.051 -0.010    0.128  0.042 -0.023
 C         -0.055  0.062 -0.090    0.206  0.061 -0.075   -0.114 -0.061  0.017
 H         -0.135  0.163 -0.130    0.276  0.256  0.075   -0.192 -0.277 -0.150
 H         -0.114  0.154 -0.038    0.338 -0.016 -0.256   -0.268  0.048  0.218
 H         -0.009 -0.018 -0.264    0.266  0.062 -0.118   -0.198 -0.080  0.047
 C          0.052 -0.085  0.101    0.032  0.183  0.130    0.057  0.106  0.050
 H         -0.116 -0.168  0.238    0.066  0.229  0.145    0.125  0.187  0.058
 H          0.190 -0.146  0.158   -0.110  0.255  0.330   -0.130  0.200  0.259
 H          0.175 -0.098  0.090    0.234  0.307  0.062    0.275  0.240 -0.024
 TransDip   0.001 -0.004  0.003    0.014  0.016  0.006   -0.016  0.011  0.005

 Mode:                 7                      8                      9
 Frequency:       441.73                 523.51                 525.87
 Force Cnst:      0.3191                 0.8255                 0.5252
 Red. Mass:       2.7753                 5.1124                 3.2236
 IR Active:          YES                    YES                    YES
 IR Intens:        5.604                  0.664                  0.026
 Raman Active:       YES                    YES                    YES
               X      Y      Z        X      Y      Z        X      Y      Z
 C         -0.066  0.058 -0.107    0.173  0.044 -0.027   -0.127  0.187 -0.149
 C          0.079 -0.100  0.107    0.015 -0.021 -0.023    0.053  0.052  0.006
 H          0.255 -0.320  0.357   -0.111  0.060  0.156    0.038  0.062  0.017
 C         -0.065  0.056 -0.101   -0.067  0.193  0.152    0.024 -0.016  0.118
 H         -0.084  0.062 -0.113   -0.222  0.141  0.164    0.182 -0.154  0.307
 C          0.099 -0.133  0.179   -0.116  0.084  0.154   -0.032 -0.011  0.011
 H          0.247 -0.335  0.465    0.015 -0.019  0.054   -0.017 -0.024  0.011
 C         -0.038  0.084 -0.094   -0.220  0.009  0.144   -0.031  0.058 -0.084
 H         -0.048  0.110 -0.110   -0.153  0.097  0.251   -0.122  0.267 -0.235
 C         -0.038  0.086 -0.099   -0.070 -0.111 -0.116    0.156 -0.177  0.138
 C         -0.013 -0.006  0.014    0.018 -0.189 -0.147    0.024 -0.091 -0.080
 H          0.020 -0.109  0.007    0.035 -0.189 -0.130   -0.070  0.055 -0.118
 H          0.011 -0.094  0.022    0.042 -0.237 -0.163   -0.073  0.130 -0.040
 H         -0.026  0.074  0.165    0.027 -0.155 -0.097    0.031 -0.260 -0.385
 C          0.004  0.009  0.019    0.241  0.012 -0.122   -0.061  0.010  0.042
 H         -0.096 -0.017  0.132    0.267  0.016 -0.158   -0.302 -0.069  0.294
 H          0.057 -0.014  0.062    0.228  0.019 -0.138    0.125 -0.073  0.087
 H          0.125 -0.009  0.009    0.191  0.018 -0.118    0.137 -0.070  0.046
 TransDip   0.031 -0.042  0.055    0.019 -0.013 -0.012    0.002 -0.005 -0.002

 Mode:                10                     11                     12
 Frequency:       545.14                 710.04                 734.93
 Force Cnst:      0.7762                 0.6750                 1.7463
 Red. Mass:       4.4332                 2.2725                 5.4874
 IR Active:          YES                    YES                    YES
 IR Intens:        0.052                 17.289                  0.058
 Raman Active:       YES                    YES                    YES
               X      Y      Z        X      Y      Z        X      Y      Z
 C         -0.025  0.011  0.225    0.060 -0.080  0.103   -0.009 -0.054 -0.014
 C          0.136  0.139  0.029   -0.049  0.066 -0.081   -0.154 -0.162 -0.038
 H          0.135  0.133  0.027   -0.215  0.283 -0.359   -0.159 -0.163 -0.044
 C         -0.065  0.096  0.046   -0.053  0.066 -0.086    0.149  0.005 -0.087
 H          0.025  0.252 -0.094   -0.224  0.296 -0.376   -0.054 -0.062 -0.059
 C         -0.067 -0.069 -0.012    0.071 -0.099  0.121    0.306  0.321  0.074
 H         -0.071 -0.062 -0.013   -0.004 -0.002  0.003    0.306  0.329  0.071
 C          0.113 -0.043 -0.035   -0.051  0.068 -0.089   -0.027  0.130  0.112
 H          0.225  0.027  0.147   -0.225  0.293 -0.376   -0.077 -0.047  0.015
 C          0.068  0.028 -0.218    0.061 -0.079  0.103   -0.051 -0.017  0.003
 C          0.066 -0.177 -0.168    0.010 -0.012  0.019    0.022 -0.165 -0.129
 H          0.104 -0.316 -0.189   -0.021  0.060  0.015    0.002 -0.205 -0.168
 H          0.079 -0.257 -0.147   -0.029  0.087  0.028    0.004 -0.153 -0.111
 H          0.032 -0.093  0.003    0.010 -0.092 -0.124    0.005 -0.176 -0.135
 C         -0.210  0.030  0.137    0.012 -0.013  0.016   -0.186 -0.009  0.093
 H         -0.100  0.046 -0.004    0.116  0.016 -0.102   -0.207 -0.034  0.090
 H         -0.258  0.049  0.076   -0.057  0.020  0.004   -0.165 -0.024  0.066
 H         -0.367  0.050  0.151   -0.083  0.022  0.015   -0.242 -0.047  0.115
 TransDip  -0.004 -0.005 -0.003   -0.061  0.078 -0.089   -0.005 -0.004 -0.003

 Mode:                13                     14                     15
 Frequency:       780.40                 891.87                 902.30
 Force Cnst:      0.4802                 0.6138                 0.6291
 Red. Mass:       1.3381                 1.3096                 1.3114
 IR Active:          YES                    YES                    YES
 IR Intens:       38.117                  3.068                  0.099
 Raman Active:       YES                    YES                    YES
               X      Y      Z        X      Y      Z        X      Y      Z
 C          0.024 -0.038  0.051   -0.002 -0.004  0.017   -0.003  0.006 -0.009
 C         -0.020  0.025 -0.026   -0.073  0.092 -0.099    0.003  0.001 -0.000
 H          0.015 -0.020  0.027    0.380 -0.500  0.654    0.004 -0.001  0.000
 C         -0.038  0.048 -0.067   -0.001 -0.019  0.002    0.049 -0.066  0.080
 H          0.204 -0.266  0.332   -0.030  0.024 -0.053   -0.286  0.375 -0.478
 C         -0.024  0.033 -0.043    0.013 -0.017  0.023   -0.002 -0.002 -0.001
 H          0.280 -0.366  0.467   -0.114  0.134 -0.121    0.004 -0.009  0.003
 C         -0.034  0.048 -0.063    0.019  0.002  0.005   -0.053  0.063 -0.081
 H          0.200 -0.259  0.325   -0.014  0.041 -0.050    0.288 -0.381  0.484
 C          0.026 -0.031  0.049    0.002 -0.003  0.020    0.005 -0.005  0.007
 C          0.010 -0.011  0.013    0.006 -0.024  0.009    0.010 -0.009  0.017
 H         -0.050  0.075 -0.012   -0.040  0.080  0.002   -0.044  0.059 -0.010
 H         -0.034  0.104  0.021   -0.013  0.080 -0.014   -0.027  0.090  0.022
 H          0.009 -0.100 -0.144    0.031 -0.100 -0.144    0.001 -0.080 -0.106
 C          0.008 -0.012  0.012    0.022 -0.010  0.013   -0.006  0.012 -0.012
 H          0.130  0.029 -0.115    0.126  0.005 -0.123   -0.097 -0.020  0.080
 H         -0.084  0.029 -0.020   -0.057  0.023 -0.052    0.065 -0.021  0.011
 H         -0.099  0.041  0.008   -0.102  0.035  0.011    0.072 -0.036 -0.006
 TransDip   0.080 -0.107  0.146    0.008 -0.019  0.052    0.009  0.005  0.002

 Mode:                16                     17                     18
 Frequency:       919.27                 980.30                1001.74
 Force Cnst:      1.4426                 0.7439                 0.8371
 Red. Mass:       2.8974                 1.3139                 1.4159
 IR Active:          YES                    YES                    YES
 IR Intens:        2.654                  0.087                  0.607
 Raman Active:       YES                    YES                    YES
               X      Y      Z        X      Y      Z        X      Y      Z
 C         -0.074  0.042  0.061    0.002 -0.003  0.004   -0.013 -0.032 -0.017
 C         -0.097  0.065  0.156   -0.013  0.015 -0.019    0.058  0.064  0.017
 H         -0.246  0.227  0.057    0.040 -0.054  0.070    0.049  0.076  0.026
 C         -0.056 -0.153 -0.084    0.031 -0.043  0.053   -0.012  0.021  0.026
 H         -0.062 -0.155 -0.089   -0.194  0.254 -0.323   -0.067  0.012  0.027
 C         -0.020  0.016  0.019   -0.054  0.070 -0.089    0.043  0.045  0.009
 H         -0.287  0.200  0.339    0.316 -0.413  0.526    0.050  0.044  0.008
 C          0.157  0.080 -0.033    0.034 -0.041  0.053    0.024 -0.010 -0.023
 H          0.169  0.072 -0.020   -0.192  0.256 -0.321    0.014 -0.067 -0.047
 C         -0.061  0.058  0.063    0.002 -0.004  0.005   -0.032 -0.013  0.006
 C         -0.008 -0.122 -0.085   -0.003  0.002 -0.005   -0.083 -0.039  0.020
 H          0.054  0.060  0.042    0.016 -0.015  0.007    0.032  0.346  0.285
 H          0.147 -0.238 -0.288    0.007 -0.026 -0.006    0.172 -0.202 -0.316
 H          0.127 -0.095 -0.138    0.003  0.021  0.025    0.185  0.021 -0.075
 C          0.137  0.026 -0.058   -0.000  0.004 -0.002   -0.033 -0.090 -0.049
 H          0.072 -0.077 -0.102   -0.020 -0.007  0.013    0.123  0.172  0.079
 H          0.321 -0.063 -0.240    0.018 -0.005  0.001   -0.375  0.087  0.332
 H         -0.018 -0.073 -0.009    0.012 -0.013  0.001    0.399  0.150 -0.184
 TransDip  -0.033  0.034  0.022   -0.002  0.002 -0.009   -0.020  0.006  0.014

 Mode:                19                     20                     21
 Frequency:      1015.99                1032.33                1058.91
 Force Cnst:      3.2485                 0.9693                 1.0260
 Red. Mass:       5.3414                 1.5437                 1.5530
 IR Active:          YES                    YES                    YES
 IR Intens:        0.085                  0.769                  5.630
 Raman Active:       YES                    YES                    YES
               X      Y      Z        X      Y      Z        X      Y      Z
 C         -0.013  0.009 -0.025    0.047  0.011 -0.016   -0.006  0.009 -0.008
 C         -0.271 -0.237 -0.023    0.043 -0.071 -0.080   -0.005  0.036 -0.020
 H         -0.315 -0.216  0.012    0.132 -0.131 -0.197    0.062 -0.055  0.107
 C         -0.042  0.256  0.242   -0.027  0.022  0.031    0.007 -0.021 -0.009
 H          0.007  0.332  0.192   -0.121 -0.033  0.065   -0.017  0.005 -0.044
 C         -0.029 -0.030 -0.005   -0.003  0.001 -0.000    0.003  0.003  0.003
 H         -0.031 -0.008  0.003    0.011 -0.009 -0.007   -0.000  0.003  0.011
 C          0.302  0.006 -0.191    0.042  0.018 -0.016   -0.033  0.025 -0.020
 H          0.337 -0.028 -0.155    0.086  0.091  0.050    0.057 -0.093  0.130
 C          0.010  0.017  0.042   -0.008 -0.042 -0.017    0.061 -0.080  0.104
 C          0.018  0.024 -0.026   -0.111 -0.011  0.049   -0.062  0.078 -0.118
 H          0.023 -0.166 -0.096    0.029  0.394  0.349    0.233 -0.324  0.026
 H         -0.019 -0.029  0.063    0.168 -0.194 -0.314    0.095 -0.475 -0.061
 H         -0.057  0.051  0.087    0.190  0.073 -0.030   -0.052  0.442  0.538
 C          0.025 -0.058 -0.022   -0.003  0.084  0.066    0.007 -0.012  0.015
 H          0.158  0.074 -0.047   -0.138 -0.140 -0.043    0.070  0.006 -0.058
 H         -0.198  0.053  0.118    0.262 -0.057 -0.245   -0.048  0.013 -0.014
 H          0.115  0.092 -0.085   -0.368 -0.122  0.182   -0.052  0.029  0.007
 TransDip  -0.009 -0.000  0.004    0.024 -0.008 -0.012    0.026 -0.071 -0.001

 Mode:                22                     23                     24
 Frequency:      1061.57                1117.92                1175.70
 Force Cnst:      1.0261                 1.1461                 1.3287
 Red. Mass:       1.5454                 1.5565                 1.6315
 IR Active:          YES                    YES                    YES
 IR Intens:        7.857                  4.497                  0.156
 Raman Active:       YES                    YES                    YES
               X      Y      Z        X      Y      Z        X      Y      Z
 C         -0.059  0.079 -0.103    0.020  0.014 -0.000    0.122  0.012 -0.061
 C          0.033 -0.018  0.032   -0.044 -0.050 -0.013   -0.003  0.001 -0.001
 H         -0.062  0.109 -0.142   -0.038 -0.055 -0.024   -0.392  0.268  0.463
 C          0.019 -0.030  0.018    0.100  0.005 -0.055    0.037 -0.019 -0.038
 H         -0.062  0.066 -0.107    0.599  0.233 -0.178    0.014 -0.038 -0.033
 C          0.002  0.003 -0.003   -0.077 -0.083 -0.019   -0.045  0.029  0.049
 H          0.004  0.003 -0.018   -0.083 -0.089 -0.023   -0.391  0.268  0.451
 C         -0.015 -0.001  0.009   -0.017  0.088  0.079    0.028 -0.024 -0.036
 H         -0.014 -0.006  0.013    0.131  0.531  0.340    0.050  0.018 -0.011
 C         -0.006  0.009 -0.015    0.012  0.024  0.010    0.013 -0.104 -0.088
 C          0.006 -0.008  0.012   -0.033 -0.028 -0.001   -0.006  0.049  0.041
 H         -0.023  0.033 -0.002    0.008  0.085  0.082   -0.007  0.082  0.060
 H         -0.011  0.047  0.007    0.043 -0.072 -0.105   -0.039  0.077  0.090
 H          0.005 -0.043 -0.052    0.063 -0.006 -0.035   -0.024  0.054  0.061
 C          0.055 -0.083  0.116   -0.022 -0.031 -0.011   -0.057 -0.005  0.028
 H          0.534  0.042 -0.448    0.020  0.045  0.031   -0.069 -0.001  0.051
 H         -0.363  0.104 -0.121   -0.108  0.013  0.086   -0.105  0.015  0.081
 H         -0.434  0.222  0.066    0.081  0.040 -0.048   -0.100 -0.014  0.041
 TransDip  -0.080  0.041 -0.009    0.042  0.051  0.014    0.002 -0.006  0.011

 Mode:                25                     26                     27
 Frequency:      1191.89                1268.46                1318.02
 Force Cnst:      0.9454                 3.4653                 2.8188
 Red. Mass:       1.1296                 3.6554                 2.7540
 IR Active:          YES                    YES                    YES
 IR Intens:        1.269                  0.697                  0.125
 Raman Active:       YES                    YES                    YES
               X      Y      Z        X      Y      Z        X      Y      Z
 C         -0.035 -0.007  0.015    0.275  0.027 -0.136   -0.066 -0.188 -0.108
 C          0.025 -0.015 -0.026    0.019  0.002 -0.009   -0.064  0.048  0.073
 H          0.232 -0.158 -0.271    0.049  0.007 -0.025   -0.314  0.225  0.357
 C          0.031  0.028  0.004    0.031  0.006 -0.015    0.077  0.047 -0.008
 H          0.448  0.224 -0.093   -0.376 -0.200  0.074    0.196  0.099 -0.034
 C         -0.029  0.026  0.037   -0.102 -0.122 -0.035   -0.092  0.049  0.092
 H         -0.329  0.234  0.384   -0.159 -0.101  0.019    0.275 -0.207 -0.335
 C         -0.027 -0.036 -0.012    0.008  0.046  0.033   -0.039 -0.068 -0.028
 H         -0.161 -0.422 -0.234   -0.160 -0.390 -0.216   -0.100 -0.241 -0.126
 C         -0.000  0.023  0.018   -0.065  0.220  0.205    0.195  0.126 -0.018
 C         -0.003 -0.010 -0.005    0.015 -0.077 -0.061   -0.051 -0.034  0.004
 H         -0.004 -0.004 -0.006   -0.008 -0.182 -0.141    0.029  0.076  0.114
 H          0.021 -0.024 -0.041    0.095 -0.148 -0.173    0.075 -0.061 -0.184
 H          0.016 -0.006 -0.014    0.038 -0.121 -0.152    0.186  0.027 -0.066
 C          0.014  0.005 -0.002   -0.092 -0.010  0.039    0.019  0.049  0.026
 H          0.013 -0.007 -0.019   -0.141  0.009  0.134   -0.081 -0.148 -0.095
 H          0.044 -0.009 -0.043   -0.218  0.046  0.185    0.100 -0.004 -0.124
 H          0.013  0.009 -0.006   -0.173 -0.022  0.065   -0.119 -0.109  0.092
 TransDip  -0.022  0.019  0.021    0.018  0.019  0.004    0.002  0.010  0.005

 Mode:                28                     29                     30
 Frequency:      1343.68                1415.46                1417.36
 Force Cnst:      1.8856                 1.4632                 1.4903
 Red. Mass:       1.7726                 1.2396                 1.2591
 IR Active:          YES                    YES                    YES
 IR Intens:        0.020                  1.566                  0.855
 Raman Active:       YES                    YES                    YES
               X      Y      Z        X      Y      Z        X      Y      Z
 C          0.008 -0.021 -0.021    0.014  0.002 -0.011    0.020  0.007 -0.009
 C         -0.083  0.057  0.092    0.001 -0.001 -0.000   -0.004 -0.006 -0.002
 H          0.369 -0.258 -0.422   -0.016  0.012  0.022   -0.016 -0.001  0.009
 C          0.137  0.053 -0.039    0.003  0.001 -0.000    0.003  0.001 -0.000
 H         -0.437 -0.213  0.093   -0.014 -0.005  0.004   -0.030 -0.014  0.007
 C         -0.044  0.024  0.046   -0.003  0.000  0.002   -0.008 -0.010 -0.003
 H         -0.164  0.107  0.180   -0.009  0.005  0.007   -0.007 -0.012 -0.005
 C         -0.034 -0.121 -0.073    0.002 -0.000 -0.000    0.002  0.008  0.004
 H          0.143  0.400  0.225    0.005  0.015  0.009   -0.017 -0.049 -0.029
 C          0.028  0.008 -0.010   -0.003 -0.008 -0.008    0.003  0.018  0.017
 C          0.008  0.001 -0.003   -0.016  0.071  0.051    0.019 -0.091 -0.065
 H         -0.002  0.020 -0.002    0.015 -0.322 -0.088   -0.020  0.398  0.108
 H         -0.010  0.007  0.019    0.172 -0.285 -0.091   -0.211  0.357  0.103
 H         -0.009  0.005  0.015   -0.006 -0.175 -0.352    0.016  0.219  0.438
 C         -0.011 -0.010 -0.001   -0.100  0.009  0.050   -0.083  0.005  0.039
 H          0.003  0.016  0.013    0.302  0.112 -0.362    0.246  0.100 -0.284
 H         -0.003 -0.010  0.009    0.347 -0.190 -0.135    0.279 -0.156 -0.099
 H          0.005  0.025 -0.011    0.426 -0.045 -0.012    0.339 -0.033 -0.011
 TransDip  -0.001  0.004  0.003    0.029 -0.022 -0.017    0.018  0.023  0.005

 Mode:                31                     32                     33
 Frequency:      1445.92                1487.34                1491.62
 Force Cnst:      2.5854                 1.4660                 1.3867
 Red. Mass:       2.0989                 1.1247                 1.0579
 IR Active:          YES                    YES                    YES
 IR Intens:        0.022                  1.866                 11.086
 Raman Active:       YES                    YES                    YES
               X      Y      Z        X      Y      Z        X      Y      Z
 C         -0.012  0.138  0.115   -0.019 -0.004  0.007    0.005 -0.001 -0.013
 C         -0.071 -0.075 -0.017    0.009 -0.006 -0.006   -0.003  0.004  0.008
 H         -0.084 -0.086 -0.016   -0.034  0.027  0.028    0.033 -0.020 -0.033
 C          0.050 -0.020 -0.044   -0.001  0.022  0.017   -0.004 -0.007 -0.002
 H         -0.322 -0.190  0.034   -0.072 -0.011  0.041    0.045  0.014 -0.015
 C         -0.034 -0.035 -0.007    0.043 -0.028 -0.048   -0.012  0.008  0.014
 H         -0.039 -0.047 -0.013   -0.116  0.082  0.135    0.037 -0.025 -0.047
 C         -0.031  0.042  0.051   -0.024 -0.006  0.010    0.010  0.002 -0.002
 H         -0.158 -0.328 -0.155   -0.000  0.067  0.060   -0.001 -0.037 -0.026
 C          0.159  0.013 -0.085   -0.004  0.019  0.008   -0.012  0.010 -0.007
 C         -0.066 -0.003  0.034   -0.039 -0.011 -0.013   -0.004  0.011 -0.052
 H          0.091 -0.164  0.102    0.288 -0.297  0.186    0.401  0.094  0.409
 H          0.004  0.190 -0.162   -0.159  0.249  0.082   -0.246 -0.226  0.506
 H          0.397  0.134 -0.072    0.464  0.118 -0.150   -0.049 -0.135 -0.233
 C         -0.003 -0.056 -0.041    0.018  0.031  0.009   -0.008 -0.001 -0.023
 H          0.152  0.320  0.241   -0.116 -0.319 -0.268    0.137  0.192  0.044
 H          0.144 -0.100  0.093   -0.242  0.134  0.004    0.160 -0.063  0.263
 H         -0.092  0.228 -0.112    0.210 -0.261  0.073   -0.185 -0.111  0.049
 TransDip   0.000  0.003  0.003    0.033 -0.027  0.007    0.039 -0.041  0.090

 Mode:                34                     35                     36
 Frequency:      1492.67                1505.20                1521.94
 Force Cnst:      1.3852                 1.6922                 2.8486
 Red. Mass:       1.0552                 1.2677                 2.0873
 IR Active:          YES                    YES                    YES
 IR Intens:        2.148                 19.408                 16.603
 Raman Active:       YES                    YES                    YES
               X      Y      Z        X      Y      Z        X      Y      Z
 C         -0.018  0.008 -0.007    0.021 -0.056 -0.054    0.109  0.070 -0.010
 C          0.001  0.000  0.000    0.028  0.029  0.005   -0.057  0.037  0.064
 H          0.010 -0.004 -0.007    0.028  0.038  0.015    0.251 -0.177 -0.291
 C         -0.005 -0.001  0.005   -0.048 -0.009  0.022   -0.031 -0.086 -0.050
 H          0.016  0.013 -0.004    0.184  0.103 -0.033    0.248  0.025 -0.123
 C          0.011  0.001 -0.006    0.021  0.031  0.012   -0.112  0.081  0.130
 H         -0.012  0.018  0.019    0.043  0.026 -0.005    0.321 -0.220 -0.366
 C         -0.007 -0.007 -0.002    0.006 -0.043 -0.038    0.087  0.037 -0.024
 H          0.007  0.031  0.023    0.086  0.178  0.093    0.024 -0.201 -0.166
 C          0.005 -0.004  0.003   -0.071 -0.001  0.042   -0.048 -0.103 -0.051
 C          0.003 -0.004  0.021   -0.016 -0.012  0.003   -0.005  0.017  0.016
 H         -0.171 -0.035 -0.174    0.083 -0.338 -0.046    0.046 -0.160 -0.010
 H          0.105  0.089 -0.211   -0.053  0.340 -0.108   -0.048  0.205 -0.008
 H          0.012  0.054  0.099    0.410  0.157 -0.025    0.193  0.098  0.009
 C          0.003  0.028 -0.048   -0.018 -0.018  0.001   -0.015  0.003  0.009
 H          0.209  0.124 -0.175    0.106  0.318  0.275   -0.087 -0.188 -0.142
 H          0.118 -0.007  0.627    0.287 -0.146 -0.039   -0.229  0.096  0.052
 H         -0.209 -0.530  0.185   -0.257  0.264 -0.055    0.146 -0.147  0.035
 TransDip   0.016 -0.025  0.036    0.096  0.103  0.010    0.078 -0.065 -0.082

 Mode:                37                     38                     39
 Frequency:      1625.49                1645.50                3021.45
 Force Cnst:      8.2963                 9.1320                 5.5973
 Red. Mass:       5.3293                 5.7243                 1.0406
 IR Active:          YES                    YES                    YES
 IR Intens:        4.959                 23.996                 48.497
 Raman Active:       YES                    YES                    YES
               X      Y      Z        X      Y      Z        X      Y      Z
 C         -0.178 -0.195 -0.050    0.133 -0.123 -0.172   -0.000 -0.000  0.000
 C          0.081  0.082  0.016   -0.213  0.155  0.246   -0.000  0.001  0.001
 H          0.080  0.079  0.015    0.325 -0.220 -0.360   -0.002 -0.003 -0.002
 C          0.270  0.164 -0.032   -0.180  0.006  0.111   -0.000  0.000  0.000
 H         -0.412 -0.147  0.128    0.192  0.178  0.031    0.002 -0.004 -0.004
 C         -0.116 -0.109 -0.016    0.177 -0.123 -0.204    0.000 -0.000 -0.000
 H         -0.111 -0.139 -0.041   -0.189  0.131  0.220    0.001  0.000 -0.001
 C          0.140  0.258  0.117   -0.037  0.155  0.143   -0.000  0.000  0.000
 H         -0.072 -0.381 -0.252   -0.159 -0.201 -0.057    0.003 -0.000 -0.002
 C         -0.199 -0.198 -0.033    0.149 -0.094 -0.159    0.000  0.000  0.000
 C          0.012  0.022  0.010   -0.013  0.015  0.021    0.010 -0.038 -0.008
 H          0.013 -0.157 -0.061   -0.041  0.094  0.024   -0.202 -0.093  0.202
 H         -0.047  0.179  0.025    0.029 -0.032 -0.028    0.284  0.080  0.165
 H          0.103  0.071  0.033   -0.043  0.008  0.039   -0.200  0.461 -0.278
 C          0.021  0.015 -0.003   -0.020  0.009  0.020    0.034 -0.014 -0.005
 H          0.044  0.077  0.044   -0.026  0.038  0.077   -0.344  0.329 -0.246
 H          0.165 -0.052 -0.024    0.060 -0.031 -0.041   -0.108 -0.261  0.010
 H         -0.134  0.019  0.018   -0.111  0.058  0.014    0.048  0.096  0.290
 TransDip  -0.047 -0.053 -0.012    0.096 -0.069 -0.103    0.144 -0.132 -0.108

 Mode:                40                     41                     42
 Frequency:      3021.95                3074.46                3075.12
 Force Cnst:      5.6001                 6.0983                 6.0998
 Red. Mass:       1.0408                 1.0950                 1.0948
 IR Active:          YES                    YES                    YES
 IR Intens:       13.833                 18.175                 21.186
 Raman Active:       YES                    YES                    YES
               X      Y      Z        X      Y      Z        X      Y      Z
 C          0.000 -0.000 -0.000    0.000 -0.000  0.000   -0.001  0.000  0.000
 C          0.001  0.001  0.000    0.001  0.001  0.000   -0.000 -0.000 -0.000
 H         -0.009 -0.010 -0.002   -0.011 -0.012 -0.005    0.004  0.006  0.000
 C          0.001 -0.000 -0.001    0.000 -0.000 -0.000   -0.000  0.001  0.001
 H         -0.003  0.006  0.006   -0.000  0.001 -0.000    0.003 -0.009 -0.012
 C         -0.000 -0.000  0.000   -0.000 -0.000  0.000    0.000 -0.000  0.000
 H          0.001  0.001  0.000    0.000 -0.000 -0.000    0.001  0.001 -0.000
 C         -0.000  0.000  0.000   -0.001  0.000  0.000    0.000  0.000 -0.000
 H          0.005 -0.000 -0.003    0.005  0.000 -0.004   -0.000  0.000 -0.000
 C         -0.000  0.000  0.000   -0.000  0.001  0.000   -0.000 -0.000  0.000
 C          0.009 -0.035 -0.007   -0.040  0.032 -0.072   -0.002  0.001 -0.003
 H         -0.187 -0.086  0.188   -0.291 -0.107  0.260   -0.012 -0.004  0.011
 H          0.263  0.074  0.152    0.577  0.193  0.323    0.023  0.008  0.013
 H         -0.186  0.430 -0.259    0.201 -0.486  0.275    0.009 -0.021  0.012
 C         -0.037  0.015  0.005    0.001 -0.002  0.003   -0.023  0.044 -0.074
 H          0.371 -0.355  0.265   -0.015  0.014 -0.010    0.388 -0.364  0.258
 H          0.115  0.279 -0.011    0.008  0.016  0.000   -0.187 -0.395 -0.003
 H         -0.052 -0.102 -0.311   -0.004 -0.010 -0.026    0.085  0.233  0.623
 TransDip  -0.089 -0.078 -0.012   -0.050  0.022 -0.125   -0.005  0.065 -0.132

 Mode:                43                     44                     45
 Frequency:      3102.57                3102.89                3150.57
 Force Cnst:      6.2483                 6.2487                 6.3700
 Red. Mass:       1.1017                 1.1016                 1.0892
 IR Active:          YES                    YES                    YES
 IR Intens:       11.303                 23.408                 19.256
 Raman Active:       YES                    YES                    YES
               X      Y      Z        X      Y      Z        X      Y      Z
 C         -0.000 -0.001 -0.001   -0.000  0.001  0.001   -0.002  0.002  0.002
 C          0.001  0.001 -0.000   -0.002 -0.002 -0.001   -0.058 -0.061 -0.013
 H         -0.009 -0.008  0.001    0.022  0.025  0.006    0.671  0.709  0.154
 C         -0.000  0.001  0.002    0.000 -0.001 -0.001    0.002 -0.005 -0.005
 H          0.005 -0.013 -0.015   -0.003  0.006  0.007   -0.016  0.061  0.057
 C          0.000 -0.000 -0.000    0.000  0.000  0.000    0.002  0.002  0.000
 H          0.002  0.003  0.001   -0.005 -0.005 -0.001   -0.021 -0.022 -0.005
 C         -0.001  0.000  0.001   -0.002 -0.000  0.001   -0.006  0.001  0.004
 H          0.006 -0.000 -0.004    0.016 -0.001 -0.012    0.069 -0.001 -0.042
 C          0.000  0.000  0.000    0.001  0.001 -0.000    0.002 -0.001 -0.002
 C          0.032  0.015 -0.011    0.074  0.033 -0.024   -0.003 -0.001 -0.000
 H         -0.222 -0.093  0.223   -0.509 -0.212  0.509    0.008  0.005 -0.007
 H         -0.184 -0.056 -0.112   -0.423 -0.128 -0.257    0.026  0.010  0.017
 H          0.021 -0.027  0.016    0.049 -0.063  0.037   -0.002  0.002  0.000
 C         -0.027 -0.072 -0.036    0.012  0.031  0.016   -0.001 -0.002 -0.000
 H         -0.053  0.026 -0.042    0.023 -0.011  0.018    0.000  0.000 -0.001
 H          0.297  0.670 -0.030   -0.129 -0.292  0.013    0.012  0.023 -0.003
 H          0.070  0.163  0.507   -0.030 -0.071 -0.222    0.002  0.003  0.007
 TransDip   0.001 -0.086 -0.065    0.128  0.084 -0.023   -0.096 -0.100 -0.022

 Mode:                46                     47                     48
 Frequency:      3155.17                3164.36                3181.28
 Force Cnst:      6.3681                 6.4331                 6.5377
 Red. Mass:       1.0857                 1.0904                 1.0964
 IR Active:          YES                    YES                    YES
 IR Intens:        0.863                 24.006                 20.251
 Raman Active:       YES                    YES                    YES
               X      Y      Z        X      Y      Z        X      Y      Z
 C          0.002  0.000 -0.001   -0.002 -0.001  0.000    0.002  0.001 -0.000
 C          0.007  0.007  0.002    0.001 -0.000 -0.001    0.003  0.003  0.001
 H         -0.075 -0.080 -0.017   -0.001  0.000  0.001   -0.033 -0.035 -0.007
 C          0.007 -0.035 -0.032   -0.010  0.043  0.040    0.009 -0.027 -0.027
 H         -0.099  0.413  0.385    0.120 -0.495 -0.463   -0.078  0.305  0.287
 C          0.035  0.037  0.008    0.004  0.000 -0.002   -0.048 -0.050 -0.011
 H         -0.416 -0.441 -0.096   -0.023 -0.018 -0.001    0.532  0.563  0.122
 C         -0.038 -0.001  0.022   -0.054 -0.001  0.032   -0.033  0.002  0.022
 H          0.450  0.004 -0.269    0.617  0.004 -0.370    0.375 -0.001 -0.228
 C         -0.000  0.001  0.001    0.001  0.002  0.001    0.001  0.002  0.001
 C         -0.001 -0.000  0.001   -0.001 -0.001  0.001   -0.000 -0.000  0.000
 H          0.009  0.003 -0.010    0.010  0.003 -0.012    0.005  0.001 -0.006
 H          0.001 -0.000 -0.000    0.003  0.000  0.000   -0.001 -0.001 -0.002
 H         -0.000 -0.001 -0.000   -0.001  0.000 -0.001    0.000 -0.002  0.000
 C         -0.000 -0.001 -0.001    0.000  0.001  0.001   -0.000 -0.000 -0.001
 H         -0.001  0.000 -0.000    0.001  0.001 -0.000   -0.002  0.001 -0.001
 H          0.001  0.004  0.000   -0.001 -0.004 -0.001   -0.002 -0.001  0.001
 H          0.001  0.006  0.018   -0.001 -0.005 -0.018    0.000  0.003  0.009
 TransDip   0.023  0.019  0.001   -0.092  0.066  0.109   -0.099 -0.103 -0.022

 STANDARD THERMODYNAMIC QUANTITIES AT   298.15 K  AND     1.00 ATM

   This Molecule has  0 Imaginary Frequencies
   Zero point vibrational energy:       96.967 kcal/mol

   Atom    1 Element C  Has Mass   12.00000
   Atom    2 Element C  Has Mass   12.00000
   Atom    3 Element H  Has Mass    1.00783
   Atom    4 Element C  Has Mass   12.00000
   Atom    5 Element H  Has Mass    1.00783
   Atom    6 Element C  Has Mass   12.00000
   Atom    7 Element H  Has Mass    1.00783
   Atom    8 Element C  Has Mass   12.00000
   Atom    9 Element H  Has Mass    1.00783
   Atom   10 Element C  Has Mass   12.00000
   Atom   11 Element C  Has Mass   12.00000
   Atom   12 Element H  Has Mass    1.00783
   Atom   13 Element H  Has Mass    1.00783
   Atom   14 Element H  Has Mass    1.00783
   Atom   15 Element C  Has Mass   12.00000
   Atom   16 Element H  Has Mass    1.00783
   Atom   17 Element H  Has Mass    1.00783
   Atom   18 Element H  Has Mass    1.00783
   Molecular Mass:   106.078300 amu
   Principal axes and moments of inertia in amu*Bohr^2:
                             1           2           3
    Eigenvalues --      504.64870  1026.01443  1508.22715
          X              -0.60228     0.67934     0.41924
          Y               0.42349     0.71708    -0.55357
          Z               0.67669     0.15586     0.71958
   Rotational Symmetry Number is   1
   The Molecule is an Asymmetric Top
   Translational Enthalpy:        0.889 kcal/mol
   Rotational Enthalpy:           0.889 kcal/mol
   Vibrational Enthalpy:        100.245 kcal/mol
   gas constant (RT):             0.592 kcal/mol
   Translational Entropy:        39.894  cal/mol.K
   Rotational Entropy:           28.148  cal/mol.K
   Vibrational Entropy:          22.368  cal/mol.K

   Total Enthalpy:              102.615 kcal/mol
   Total Entropy:                90.410  cal/mol.K

 ======================================================================

 STANDARD THERMODYNAMIC QUANTITIES FOR ANHARMONIC VIBRATION -- TOSH

   Zero point vibrational energy: ************ kcal/mol

   Vibrational Enthalpy:       Infinity kcal/mol
   Vibrational Entropy:             NaN  cal/mol.K

   Total Enthalpy:             Infinity kcal/mol
   Total Entropy:                   NaN  cal/mol.K

 ======================================================================

 STANDARD THERMODYNAMIC QUANTITIES FOR ANHARMONIC VIBRATION -- VPT2

   Zero point vibrational energy: ************ kcal/mol

   Vibrational Enthalpy:       Infinity kcal/mol
   Vibrational Entropy:             NaN  cal/mol.K

   Total Enthalpy:             Infinity kcal/mol
   Total Entropy:                   NaN  cal/mol.K

 ======================================================================

Archival summary:
1\1\february\FREQ\ProcedureUnspecified\BasisUnspecified\810\taweetha\FriDec1321:36:582019FriDec1321:36:582019\0\\#,FREQ,ProcedureUnspecified,BasisUnspecified,\\0,1\C\C,1,1.3973\H,2,1.08668,1,118.99\C,2,1.39955,1,122.027,3,-179.992,0\C,4,1.3975,2,118.366,1,0.149845,0\H,5,1.08533,4,119.663,2,179.699,0\C,5,1.39405,4,120.454,2,-0.323284,0\H,7,1.08471,5,119.807,4,-179.868,0\C,7,1.3919,5,120.328,4,0.122745,0\H,9,1.08535,7,119.968,5,-179.917,0\C,4,1.51026,2,120.575,1,-178.556,0\H,11,1.09233,4,111.364,2,-158.447,0\H,11,1.09306,4,111.47,2,-37.6959,0\H,11,1.09565,4,110.983,2,81.8576,0\C,1,1.51037,2,120.901,3,1.44978,0\H,15,1.09242,1,111.451,2,-23.8695,0\H,15,1.09297,1,111.356,2,-144.672,0\H,15,1.09563,1,110.99,2,95.8771,0\\\@

 Total job time:  494.89s(wall), 2882.59s(cpu) 
 Fri Dec 13 21:36:58 2019

        *************************************************************
        *                                                           *
        *  Thank you very much for using Q-Chem.  Have a nice day.  *
        *                                                           *
        *************************************************************
