# Supplementary material for: Geometric and energetic data from quantum chemical calculations of halobenzenes and xylenes
Source: Data Brief. 2020 Mar 5;30:105386. doi: 10.1016/j.dib.2020.105386 (PMC7114895; doi:10.1016/j.dib.2020.105386)
Supplement: Supplementary file 2 [file mmc2.zip › xylene/B3LYP/not_used/m-xylene.out]

                  Welcome to Q-Chem
     A Quantum Leap Into The Future Of Chemistry


 Q-Chem 5.2 (devel), Q-Chem, Inc., Pleasanton, CA (2019)

 Yihan Shao,  Zhengting Gan,  E. Epifanovsky,  A. T. B. Gilbert,  M. Wormit,  
 J. Kussmann,  A. W. Lange,  A. Behn,  Jia Deng,  Xintian Feng,  D. Ghosh,  
 M. Goldey,  P. R. Horn,  L. D. Jacobson,  I. Kaliman,  T. Kus,  A. Landau,  
 Jie Liu,  E. I. Proynov,  R. M. Richard,  R. P. Steele,  E. J. Sundstrom,  
 H. L. Woodcock III,  P. M. Zimmerman,  D. Zuev,  B. Albrecht,  E. Alguire,  
 S. A. Baeppler,  D. Barton,  Z. Benda,  Y. A. Bernard,  E. J. Berquist,  
 K. B. Bravaya,  H. Burton,  D. Casanova,  Chun-Min Chang,  Yunqing Chen,  
 A. Chien,  K. D. Closser,  M. P. Coons,  S. Coriani,  S. Dasgupta,  
 A. L. Dempwolff,  M. Diedenhofen,  Hainam Do,  R. G. Edgar,  Po-Tung Fang,  
 S. Faraji,  S. Fatehi,  Qingguo Feng,  K. D. Fenk,  J. Fosso-Tande,  
 J. Gayvert,  Qinghui Ge,  A. Ghysels,  G. Gidofalvi,  J. Gomes,  
 J. Gonthier,  A. Gunina,  D. Hait,  M. W. D. Hanson-Heine,  
 P. H. P. Harbach,  A. W. Hauser,  M. F. Herbst,  J. E. Herr,  
 E. G. Hohenstein,  Z. C. Holden,  Kerwin Hui,  B. C. Huynh,  T.-C. Jagau,  
 Hyunjun Ji,  B. Kaduk,  K. Khistyaev,  Jaehoon Kim,  P. Klunzinger,  K. Koh,  
 D. Kosenkov,  L. Koulias,  T. Kowalczyk,  C. M. Krauter,  A. Kunitsa,  
 Ka Un Lao,  A. Laurent,  K. V. Lawler,  Joonho Lee,  D. Lefrancois,  
 S. Lehtola,  D. S. Levine,  Yi-Pei Li,  You-Sheng Lin,  Fenglai Liu,  
 E. Livshits,  A. Luenser,  P. Manohar,  E. Mansoor,  S. F. Manzer,  
 Shan-Ping Mao,  Yuezhi Mao,  N. Mardirossian,  A. V. Marenich,  
 T. Markovich,  L. A. Martinez-Martinez,  S. A. Maurer,  N. J. Mayhall,  
 S. C. McKenzie,  J.-M. Mewes,  P. Morgante,  A. F. Morrison,  
 J. W. Mullinax,  K. Nanda,  T. S. Nguyen-Beck,  R. Olivares-Amaya,  
 J. A. Parkhill,  Zheng Pei,  T. M. Perrine,  F. Plasser,  P. Pokhilko,  
 S. Prager,  A. Prociuk,  E. Ramos,  D. R. Rehn,  F. Rob,  M. Scheurer,  
 M. Schneider,  N. Sergueev,  S. M. Sharada,  S. Sharma,  D. W. Small,  
 T. Stauch,  T. Stein,  Yu-Chuan Su,  A. J. W. Thom,  A. Tkatchenko,  
 T. Tsuchimochi,  N. M. Tubman,  L. Vogt,  M. L. Vidal,  O. Vydrov,  
 M. A. Watson,  J. Wenzel,  M. de Wergifosse,  T. A. Wesolowski,  A. White,  
 J. Witte,  A. Yamada,  Jun Yang,  K. Yao,  S. Yeganeh,  S. R. Yost,  
 Zhi-Qiang You,  A. Zech,  Igor Ying Zhang,  Xing Zhang,  Yan Zhao,  
 Ying Zhu,  B. R. Brooks,  G. K. L. Chan,  C. J. Cramer,  M. S. Gordon,  
 W. J. Hehre,  A. Klamt,  M. W. Schmidt,  C. D. Sherrill,  D. G. Truhlar,  
 A. Aspuru-Guzik,  R. Baer,  A. T. Bell,  N. A. Besley,  Jeng-Da Chai,  
 A. E. DePrince, III,  R. A. DiStasio Jr.,  A. Dreuw,  B. D. Dunietz,  
 T. R. Furlani,  Chao-Ping Hsu,  Yousung Jung,  Jing Kong,  D. S. Lambrecht,  
 WanZhen Liang,  C. Ochsenfeld,  V. A. Rassolov,  L. V. Slipchenko,  
 J. E. Subotnik,  T. Van Voorhis,  J. M. Herbert,  A. I. Krylov,  
 P. M. W. Gill,  M. Head-Gordon

 Contributors to earlier versions of Q-Chem not listed above: 
 R. D. Adamson,  B. Austin,  J. Baker,  G. J. O. Beran,  K. Brandhorst,  
 S. T. Brown,  E. F. C. Byrd,  A. K. Chakraborty,  C.-L. Cheng,  
 Siu Hung Chien,  D. M. Chipman,  D. L. Crittenden,  H. Dachsel,  
 R. J. Doerksen,  A. D. Dutoi,  L. Fusti-Molnar,  W. A. Goddard III,  
 A. Golubeva-Zadorozhnaya,  S. R. Gwaltney,  G. Hawkins,  A. Heyden,  
 S. Hirata,  G. Kedziora,  F. J. Keil,  C. Kelley,  Jihan Kim,  R. A. King,  
 R. Z. Khaliullin,  P. P. Korambath,  W. Kurlancheek,  A. M. Lee,  M. S. Lee,  
 S. V. Levchenko,  Ching Yeh Lin,  D. Liotard,  R. C. Lochan,  I. Lotan,  
 P. E. Maslen,  N. Nair,  D. P. O'Neill,  D. Neuhauser,  E. Neuscamman,  
 C. M. Oana,  R. Olson,  B. Peters,  R. Peverati,  P. A. Pieniazek,  
 Y. M. Rhee,  J. Ritchie,  M. A. Rohrdanz,  E. Rosta,  N. J. Russ,  
 H. F. Schaefer III,  N. E. Schultz,  N. Shenvi,  A. C. Simmonett,  A. Sodt,  
 D. Stuck,  K. S. Thanthiriwatte,  V. Vanovschi,  Tao Wang,  A. Warshel,  
 C. F. Williams,  Q. Wu,  X. Xu,  W. Zhang

 Please cite Q-Chem as follows:
 Y. Shao et al., Mol. Phys. 113, 184-215 (2015)
 DOI: 10.1080/00268976.2014.952696

 Q-Chem 5.2.1 for Intel X86 EM64T Linux

 Parts of Q-Chem use Armadillo 8.300.2 (Tropical Shenanigans).
 http://arma.sourceforge.net/

 Q-Chem begins on Fri Dec 13 20:28:30 2019  

Host: 
0

     Scratch files written to /scratch/taweetham/qchem25444//
NAlpha2: 58
NElect   58
Mult     1

Checking the input file for inconsistencies... 	...done.

--------------------------------------------------------------
User input:
--------------------------------------------------------------
m-xylene.inp
$molecule
0 1
C 
C  1 1.384162
H  2 1.077692 1 119.145662
C  1 1.394553 2 118.455868 3 -180.000000 0
H  4 1.076770 1 119.782183 2 180.000000 0
C  4 1.379208 1 120.333288 2 -0.000000 0
H  6 1.076110 4 119.849451 1 -180.000000 0
C  6 1.389952 4 120.463245 1 0.000000 0
H  8 1.076088 6 119.705960 4 -180.000000 0
C  8 1.383851 6 120.299699 4 0.000000 0
C  10 1.510837 8 121.395569 6 179.998088 0
H  11 1.083880 10 111.197247 8 0.023461 0
H  11 1.086297 10 110.977911 8 120.234395 0
H  11 1.086300 10 110.977328 8 -120.186533 0
C  1 1.510847 2 121.226829 3 0.001043 0
H  15 1.083900 1 111.280824 2 -0.013939 0
H  15 1.086264 1 110.934799 2 -120.261583 0
H  15 1.086266 1 110.934505 2 120.233194 0
$end
$MOLECULE
0 1
C   
C	1	CC
C	2	CC	1	120.0		
C	3	CC	2	120.0	1	0.0
C	4	CC	3	120.0	2	0.0	
C	5 	CC	4	120.0	3	0.0
a	1	Ca	2	120.0	3	180.0
b	2	Cb	3	120.0	4	180.0
c	3	Cc	4	120.0	5	180.0
d	4	Cd	5	120.0	6	180.0
e	5	Ce	6	120.0	1	180.0
f	6	Cf	1	120.0	2	180.0

CC=1.39483
CH=1.08673
CF=1.33960
CCl=1.72090
CBr=1.89068
CI=2.07886
$END

$REM
   JOB_TYPE	OPTIMIZATION
   BASIS	6-311++G**
   METHOD	B3LYP
   SYM_IGNORE	TRUE
   THRESH	14
$END

--------------------------------------------------------------
 ----------------------------------------------------------------
             Standard Nuclear Orientation (Angstroms)
    I     Atom           X                Y                Z
 ----------------------------------------------------------------
    1      C       0.0000000000     0.0000000000     0.0000000000
    2      C       0.0000000000     0.0000000000     1.3841620000
    3      H       0.9412393372     0.0000000000     1.9090320382
    4      C      -1.2260692187     0.0000000000    -0.6644789996
    5      H      -1.2509926715     0.0000000000    -1.7409605156
    6      C      -2.4056592055     0.0000000000     0.0502112621
    7      H      -3.3473947153     0.0000000000    -0.4705064750
    8      C      -2.3875235374     0.0000000000     1.4400449427
    9      H      -3.3151547186     0.0000000000     1.9854491740
   10      C      -1.1837010805     0.0000000000     2.1225807165
   11      C      -1.1350988850     0.0000430361     3.6326357703
   12      H      -2.1325144005    -0.0003420228     4.0568503334
   13      H      -0.6121299175    -0.8762784733     4.0049330216
   14      H      -0.6128298004     0.8768011361     4.0048963341
   15      C       1.2919579007    -0.0000235185    -0.7832646038
   16      H       2.1519617018     0.0002065384    -0.1235429814
   17      H       1.3588064020     0.8762824036    -1.4216913314
   18      H       1.3589947756    -0.8765884370    -1.4213193224
 ----------------------------------------------------------------
 Nuclear Repulsion Energy =         342.62479737 hartrees
 There are       29 alpha and       29 beta electrons
 Requested basis set is 6-311++G(d,p)
 There are 98 shells and 246 basis functions

 Total QAlloc Memory Limit   2000 MB
 Mega-Array Size       188 MB
 MEM_STATIC part       192 MB
 A cutoff of  1.0D-14 yielded   4550 shell pairs
 There are     29292 function pairs (     31286 Cartesian)
 Smallest overlap matrix eigenvalue = 1.06E-06

 Scale SEOQF with 1.000000e-01/1.000000e-01/1.000000e-01

 Standard Electronic Orientation quadrupole field applied
 Nucleus-field energy     =    -0.0000000161 hartrees
 Guess from superposition of atomic densities
 Warning:  Energy on first SCF cycle will be non-variational
 SAD guess density has 58.000000 electrons

 -----------------------------------------------------------------------
  General SCF calculation program by
  Eric Jon Sundstrom, Paul Horn, Yuezhi Mao, Dmitri Zuev, Alec White,
  David Stuck, Shaama M.S., Shane Yost, Joonho Lee, David Small,
  Daniel Levine, Susi Lehtola, Hugh Burton, Evgeny Epifanovsky,
  Bang C. Huynh
 -----------------------------------------------------------------------
 Exchange:     0.2000 Hartree-Fock + 0.0800 Slater + 0.7200 B88
 Correlation:  0.1900 VWN1RPA + 0.8100 LYP
 Using SG-1 standard quadrature grid
 using 6 threads for integral computing
 -------------------------------------------------------
 OpenMP Integral computing Module                
 Release: version 2.0, May 2017, Q-Chem Inc. Pleasanton 
 -------------------------------------------------------
 A restricted SCF calculation will be
 performed using DIIS
 SCF converges when DIIS error is below 1.0e-08
 ---------------------------------------
  Cycle       Energy         DIIS error
 ---------------------------------------
    1    -312.7190389587      4.04e-02  
    2    -310.7799530336      4.70e-03  
    3    -310.7515054490      5.05e-03  
    4    -310.9643226567      3.74e-04  
    5    -310.9650019434      2.30e-04  
    6    -310.9653600056      6.14e-05  
    7    -310.9653818990      3.12e-05  
    8    -310.9653901346      2.23e-06  
    9    -310.9653901672      1.25e-06  
   10    -310.9653901782      2.31e-07  
   11    -310.9653901786      5.83e-08  
   12    -310.9653901787      3.55e-08  
   13    -310.9653901787      1.69e-09  Convergence criterion met
 ---------------------------------------
 SCF time:   CPU 108.74s  wall 20.00s 
 SCF   energy in the final basis set =     -310.9653901787
 Total energy in the final basis set =     -310.9653901787

 --------------------------------------------------------------

                    Orbital Energies (a.u.)
 --------------------------------------------------------------

 Alpha MOs
 -- Occupied --
-10.1793 -10.1789 -10.1687 -10.1647 -10.1645 -10.1642 -10.1641 -10.1638
 -0.8641  -0.7848  -0.7620  -0.6952  -0.6836  -0.6008  -0.5744  -0.5080
 -0.4737  -0.4467  -0.4287  -0.4179  -0.4138  -0.4071  -0.3994  -0.3784
 -0.3496  -0.3400  -0.3386  -0.2495  -0.2419
 -- Virtual --
 -0.0126  -0.0073  -0.0072   0.0048   0.0076   0.0273   0.0279   0.0316
  0.0470   0.0478   0.0495   0.0656   0.0740   0.0770   0.0859   0.0979
  0.1002   0.1075   0.1091   0.1168   0.1195   0.1235   0.1267   0.1302
  0.1361   0.1384   0.1404   0.1491   0.1497   0.1579   0.1656   0.1692
  0.1723   0.1755   0.1764   0.1800   0.1942   0.2055   0.2154   0.2198
  0.2227   0.2264   0.2276   0.2434   0.2534   0.2561   0.2574   0.2753
  0.2826   0.2845   0.2916   0.3122   0.3152   0.3193   0.3331   0.3349
  0.3567   0.3675   0.3766   0.4020   0.4146   0.4473   0.4661   0.4683
  0.5084   0.5168   0.5399   0.5498   0.5510   0.5721   0.5794   0.5975
  0.6010   0.6031   0.6060   0.6138   0.6301   0.6419   0.6640   0.6705
  0.6757   0.6811   0.6894   0.6975   0.7000   0.7056   0.7509   0.7578
  0.7842   0.7954   0.8025   0.8269   0.8664   0.8853   0.8959   0.8983
  0.9239   0.9304   0.9374   0.9412   0.9529   1.0088   1.0139   1.0210
  1.0273   1.0526   1.0707   1.1307   1.1327   1.1420   1.3344   1.3489
  1.3527   1.3863   1.4169   1.4377   1.4619   1.4645   1.4797   1.5366
  1.5566   1.5570   1.5610   1.5630   1.5898   1.6014   1.6078   1.6157
  1.6352   1.6551   1.6789   1.7116   1.7244   1.7606   1.7723   1.7956
  1.8106   1.8201   1.8258   1.8833   1.9222   1.9252   1.9394   1.9413
  1.9755   1.9969   2.0294   2.0308   2.0414   2.1009   2.1519   2.1819
  2.1823   2.2030   2.2554   2.2659   2.3119   2.3242   2.4220   2.4368
  2.4488   2.4736   2.4902   2.4993   2.5389   2.5412   2.5483   2.5687
  2.5945   2.6139   2.6449   2.6708   2.6889   2.6951   2.7059   2.7321
  2.7431   2.7642   2.7829   2.8007   2.8434   2.8540   2.8556   2.9317
  2.9472   2.9578   2.9598   2.9971   3.0357   3.1093   3.1911   3.2377
  3.2489   3.3980   3.4131   3.5424   3.6309   3.6922   3.7301   3.8170
  3.8177   3.8511   3.8646   4.0450   4.1412   4.1754   4.3393   4.3577
  4.8688  23.6014  23.9434  23.9641  24.0119  24.0214  24.1270  24.1375
 24.2346
 --------------------------------------------------------------

          Ground-State Mulliken Net Atomic Charges

     Atom                 Charge (a.u.)
  ----------------------------------------
      1 C                     1.423566
      2 C                    -1.476988
      3 H                     0.097771
      4 C                    -0.711342
      5 H                     0.136534
      6 C                     0.345839
      7 H                     0.165805
      8 C                    -1.378711
      9 H                     0.104827
     10 C                     1.296663
     11 C                    -0.455209
     12 H                     0.144250
     13 H                     0.157234
     14 H                     0.157280
     15 C                    -0.464620
     16 H                     0.145503
     17 H                     0.155786
     18 H                     0.155813
  ----------------------------------------
  Sum of atomic charges =     0.000000

 -----------------------------------------------------------------
                    Cartesian Multipole Moments
 -----------------------------------------------------------------
    Charge (ESU x 10^10)
                 0.0000
    Dipole Moment (Debye)
         X       0.3478      Y       0.0000      Z       0.1357
       Tot       0.3733
    Quadrupole Moments (Debye-Ang)
        XX     -46.4476     XY      -0.0001     YY     -52.6076
        XZ      -0.1750     YZ       0.0002     ZZ     -44.9154
    Octopole Moments (Debye-Ang^2)
       XXX     110.7518    XXY      -0.0006    XYY      46.6295
       YYY      -0.0002    XXZ     -42.1682    XYZ      -0.0001
       YYZ     -47.7606    XZZ      36.0039    YZZ       0.0005
       ZZZ    -127.6571
    Hexadecapole Moments (Debye-Ang^3)
      XXXX    -719.8907   XXXY       0.0046   XXYY    -155.1638
      XYYY       0.0005   YYYY     -75.7520   XXXZ     196.2798
      XXYZ      -0.0035   XYYZ      71.5339   YYYZ      -0.0007
      XXZZ    -287.7139   XYZZ       0.0004   YYZZ    -189.1086
      XZZZ     194.1379   YZZZ      -0.0050   ZZZZ   -1027.6964
 -----------------------------------------------------------------
 Calculating analytic gradient of the SCF energy
 Gradient of SCF Energy
            1           2           3           4           5           6
    1  -0.0062824  -0.0002252  -0.0055658  -0.0017748  -0.0000011   0.0037302
    2   0.0000001   0.0000001   0.0000001  -0.0000003   0.0000000  -0.0000001
    3   0.0061173  -0.0026129  -0.0030278   0.0018268   0.0062118  -0.0007579
            7           8           9          10          11          12
    1   0.0054537   0.0028597   0.0053488  -0.0027608   0.0006937   0.0047564
    2   0.0000001   0.0000003   0.0000002  -0.0000007   0.0000007   0.0000015
    3   0.0029497   0.0018485  -0.0034679  -0.0083232   0.0054986  -0.0021532
           13          14          15          16          17          18
    1  -0.0026530  -0.0026499   0.0047873  -0.0043546  -0.0006806  -0.0006814
    2   0.0039946  -0.0039967  -0.0000001  -0.0000010  -0.0039900   0.0039913
    3  -0.0022721  -0.0022720  -0.0033692  -0.0030772   0.0034413   0.0034394
 Max gradient component =       8.323E-03
 RMS gradient           =       3.290E-03
 Gradient time:  CPU 28.10 s  wall 4.84 s
 Geometry Optimization Parameters
   NAtoms,    NIC,     NZ,  NCons,   NDum,   NFix, NCnnct, MaxDiis
       18     120      18       0       0       0       0       0


** GEOMETRY OPTIMIZATION IN DELOCALIZED INTERNAL COORDINATES **
   Searching for a Minimum

   Optimization Cycle:   1

                       Coordinates (Angstroms)
     ATOM                X               Y               Z
      1  C         0.0000000000    0.0000000000    0.0000000000
      2  C         0.0000000000    0.0000000000    1.3841620000
      3  H         0.9412393372    0.0000000000    1.9090320382
      4  C        -1.2260692187    0.0000000000   -0.6644789996
      5  H        -1.2509926715    0.0000000000   -1.7409605156
      6  C        -2.4056592055    0.0000000000    0.0502112621
      7  H        -3.3473947153    0.0000000000   -0.4705064750
      8  C        -2.3875235374    0.0000000000    1.4400449427
      9  H        -3.3151547186    0.0000000000    1.9854491740
     10  C        -1.1837010805    0.0000000000    2.1225807165
     11  C        -1.1350988850    0.0000430361    3.6326357703
     12  H        -2.1325144005   -0.0003420228    4.0568503334
     13  H        -0.6121299175   -0.8762784733    4.0049330216
     14  H        -0.6128298004    0.8768011361    4.0048963341
     15  C         1.2919579007   -0.0000235185   -0.7832646038
     16  H         2.1519617018    0.0002065384   -0.1235429814
     17  H         1.3588064020    0.8762824036   -1.4216913314
     18  H         1.3589947756   -0.8765884370   -1.4213193224
   Point Group: c1    Number of degrees of freedom:    48


   Energy is   -310.965390179


 Attempting to generate delocalized internal coordinates
 Initial Hessian constructed with Jon Baker's OPTIMIZE code

 47 Hessian modes will be used to form the next step
  Hessian Eigenvalues:
     0.007744    0.007745    0.016995    0.017506    0.023523    0.023691
     0.023959    0.024214    0.024425    0.024615    0.071991    0.072074
     0.072555    0.072638    0.160000    0.160000    0.160000    0.160000
     0.160000    0.160000    0.160000    0.160000    0.160000    0.160000
     0.220000    0.234636    0.234831    0.250000    0.250000    0.312655
     0.312665    0.352437    0.352441    0.352477    0.352480    0.355272
     0.355296    0.362746    0.363874    0.364684    0.364712    0.429973
     0.432341    0.467387    0.477547    0.479266    0.488240

 Minimum search - taking simple RFO step
 Searching for Lamda that Minimizes Along All modes
 Value Taken    Lamda =  -0.00188770
 Step Taken.  Stepsize is  0.068175

                             Maximum     Tolerance    Cnvgd?
         Gradient           0.013196      0.000300      NO
         Displacement       0.031683      0.001200      NO
         Energy change     *********      0.000001      NO


 New Cartesian Coordinates Obtained by Inverse Iteration

 Displacement from previous Coordinates is:  0.121661
 ----------------------------------------------------------------
             Standard Nuclear Orientation (Angstroms)
    I     Atom           X                Y                Z
 ----------------------------------------------------------------
    1      C       0.0062314823     0.0000034266    -0.0072776347
    2      C       0.0062717071     0.0000050860     1.3875965598
    3      H       0.9559884918     0.0000037071     1.9161425013
    4      C      -1.2282182291     0.0000033779    -0.6745627656
    5      H      -1.2527699110     0.0000011003    -1.7600366905
    6      C      -2.4172878531    -0.0000002021     0.0450782309
    7      H      -3.3673452589    -0.0000057846    -0.4790846423
    8      C      -2.3970114895    -0.0000004328     1.4426568937
    9      H      -3.3312996440    -0.0000078148     1.9948766245
   10      C      -1.1839142668     0.0000061129     2.1312559878
   11      C      -1.1376343785     0.0000431556     3.6434082163
   12      H      -2.1427007605    -0.0003345362     4.0693519861
   13      H      -0.6113535143    -0.8811742191     4.0225323358
   14      H      -0.6120387140     0.8816863292     4.0225018258
   15      C       1.2999355974    -0.0000237148    -0.7909423680
   16      H       2.1667198907     0.0002086062    -0.1271187952
   17      H       1.3700660734     0.8810807015    -1.4358639836
   18      H       1.3702527431    -0.8813942364    -1.4354829184
 ----------------------------------------------------------------
 Nuclear Repulsion Energy =         340.62466784 hartrees
 There are       29 alpha and       29 beta electrons
 Applying Cartesian multipole field
    Component          Value
    ---------          -----
     (2,0,0)        1.00000E-11
     (0,2,0)        2.00000E-11
     (0,0,2)       -3.00000E-11
 Nucleus-field energy     =    -0.0000000162 hartrees
 Requested basis set is 6-311++G(d,p)
 There are 98 shells and 246 basis functions
 A cutoff of  1.0D-14 yielded   4544 shell pairs
 There are     29254 function pairs (     31247 Cartesian)
 Smallest overlap matrix eigenvalue = 1.12E-06
 Guess MOs from SCF MO coefficient file

 -----------------------------------------------------------------------
  General SCF calculation program by
  Eric Jon Sundstrom, Paul Horn, Yuezhi Mao, Dmitri Zuev, Alec White,
  David Stuck, Shaama M.S., Shane Yost, Joonho Lee, David Small,
  Daniel Levine, Susi Lehtola, Hugh Burton, Evgeny Epifanovsky,
  Bang C. Huynh
 -----------------------------------------------------------------------
 Exchange:     0.2000 Hartree-Fock + 0.0800 Slater + 0.7200 B88
 Correlation:  0.1900 VWN1RPA + 0.8100 LYP
 Using SG-1 standard quadrature grid
 using 6 threads for integral computing
 -------------------------------------------------------
 OpenMP Integral computing Module                
 Release: version 2.0, May 2017, Q-Chem Inc. Pleasanton 
 -------------------------------------------------------
 A restricted SCF calculation will be
 performed using DIIS
 SCF converges when DIIS error is below 1.0e-08
 ---------------------------------------
  Cycle       Energy         DIIS error
 ---------------------------------------
    1    -310.9660287692      2.09e-04  
    2    -310.9662405989      7.96e-05  
    3    -310.9662666032      5.69e-05  
    4    -310.9662929750      6.96e-06  
    5    -310.9662932130      4.24e-06  
    6    -310.9662933562      9.18e-07  
    7    -310.9662933624      3.23e-07  
    8    -310.9662933633      4.78e-08  
    9    -310.9662933633      2.82e-08  
   10    -310.9662933633      4.97e-09  Convergence criterion met
 ---------------------------------------
 SCF time:   CPU 85.64s  wall 15.00s 
 SCF   energy in the final basis set =     -310.9662933633
 Total energy in the final basis set =     -310.9662933633

 --------------------------------------------------------------

                    Orbital Energies (a.u.)
 --------------------------------------------------------------

 Alpha MOs
 -- Occupied --
-10.1827 -10.1823 -10.1726 -10.1681 -10.1681 -10.1680 -10.1677 -10.1677
 -0.8599  -0.7827  -0.7597  -0.6931  -0.6815  -0.5988  -0.5728  -0.5050
 -0.4716  -0.4468  -0.4267  -0.4163  -0.4132  -0.4061  -0.3984  -0.3773
 -0.3472  -0.3405  -0.3386  -0.2488  -0.2410
 -- Virtual --
 -0.0148  -0.0096  -0.0076   0.0044   0.0073   0.0268   0.0275   0.0314
  0.0469   0.0474   0.0488   0.0652   0.0735   0.0769   0.0851   0.0973
  0.0994   0.1070   0.1084   0.1166   0.1189   0.1228   0.1244   0.1293
  0.1354   0.1381   0.1396   0.1481   0.1489   0.1569   0.1652   0.1686
  0.1711   0.1737   0.1755   0.1782   0.1937   0.2044   0.2143   0.2171
  0.2203   0.2254   0.2273   0.2422   0.2520   0.2550   0.2557   0.2736
  0.2806   0.2831   0.2889   0.3091   0.3107   0.3156   0.3301   0.3328
  0.3547   0.3645   0.3735   0.3984   0.4110   0.4470   0.4658   0.4675
  0.5067   0.5143   0.5339   0.5437   0.5511   0.5697   0.5772   0.5946
  0.6012   0.6014   0.6055   0.6121   0.6284   0.6396   0.6617   0.6678
  0.6752   0.6759   0.6832   0.6928   0.6982   0.7002   0.7457   0.7545
  0.7765   0.7918   0.7972   0.8241   0.8642   0.8842   0.8922   0.8969
  0.9197   0.9313   0.9336   0.9386   0.9507   1.0065   1.0103   1.0184
  1.0229   1.0474   1.0673   1.1284   1.1296   1.1373   1.3298   1.3456
  1.3493   1.3811   1.4120   1.4397   1.4568   1.4594   1.4766   1.5284
  1.5484   1.5513   1.5549   1.5559   1.5831   1.5949   1.6025   1.6109
  1.6281   1.6479   1.6717   1.7028   1.7167   1.7552   1.7668   1.7903
  1.8049   1.8135   1.8192   1.8742   1.9100   1.9158   1.9304   1.9349
  1.9709   1.9908   2.0219   2.0222   2.0322   2.0919   2.1461   2.1694
  2.1744   2.1946   2.2431   2.2539   2.2984   2.3125   2.4054   2.4229
  2.4319   2.4608   2.4750   2.4838   2.5324   2.5381   2.5399   2.5592
  2.5787   2.6027   2.6396   2.6609   2.6783   2.6903   2.6982   2.7264
  2.7442   2.7634   2.7830   2.7874   2.8341   2.8385   2.8486   2.9264
  2.9276   2.9396   2.9524   2.9927   3.0250   3.0995   3.1743   3.2269
  3.2349   3.3780   3.3939   3.5210   3.5893   3.6736   3.7116   3.7958
  3.7964   3.8336   3.8452   4.0270   4.1256   4.1629   4.3243   4.3503
  4.8507  23.5937  23.9233  23.9410  23.9868  23.9960  24.0889  24.0993
 24.1918
 --------------------------------------------------------------

          Ground-State Mulliken Net Atomic Charges

     Atom                 Charge (a.u.)
  ----------------------------------------
      1 C                     1.423732
      2 C                    -1.472573
      3 H                     0.101760
      4 C                    -0.701854
      5 H                     0.140342
      6 C                     0.330037
      7 H                     0.168619
      8 C                    -1.365621
      9 H                     0.108246
     10 C                     1.297444
     11 C                    -0.471734
     12 H                     0.146173
     13 H                     0.158156
     14 H                     0.158199
     15 C                    -0.481973
     16 H                     0.147674
     17 H                     0.156673
     18 H                     0.156700
  ----------------------------------------
  Sum of atomic charges =     0.000000

 -----------------------------------------------------------------
                    Cartesian Multipole Moments
 -----------------------------------------------------------------
    Charge (ESU x 10^10)
                -0.0000
    Dipole Moment (Debye)
         X       0.3542      Y       0.0000      Z       0.1391
       Tot       0.3805
    Quadrupole Moments (Debye-Ang)
        XX     -46.4567     XY      -0.0001     YY     -52.8456
        XZ      -0.1898     YZ       0.0002     ZZ     -44.8798
    Octopole Moments (Debye-Ang^2)
       XXX     110.7754    XXY      -0.0008    XYY      46.9271
       YYY      -0.0005    XXZ     -42.1870    XYZ      -0.0000
       YYZ     -47.9311    XZZ      36.0105    YZZ       0.0004
       ZZZ    -127.4802
    Hexadecapole Moments (Debye-Ang^3)
      XXXX    -726.1007   XXXY       0.0052   XXYY    -157.1495
      XYYY       0.0005   YYYY     -76.5649   XXXZ     197.3481
      XXYZ      -0.0038   XYYZ      72.0811   YYYZ      -0.0010
      XXZZ    -290.1614   XYZZ       0.0005   YYZZ    -191.0940
      XZZZ     194.9812   YZZZ      -0.0052   ZZZZ   -1035.6220
 -----------------------------------------------------------------
 Calculating analytic gradient of the SCF energy
 Gradient of SCF Energy
            1           2           3           4           5           6
    1  -0.0000399   0.0012357   0.0000328  -0.0006180  -0.0000210  -0.0000686
    2  -0.0000000  -0.0000001  -0.0000000  -0.0000000  -0.0000001   0.0000000
    3   0.0011209  -0.0003349   0.0001176  -0.0008251  -0.0000961  -0.0010420
            7           8           9          10          11          12
    1  -0.0002090  -0.0000387  -0.0001600  -0.0011644   0.0003564   0.0000563
    2  -0.0000000   0.0000001  -0.0000000   0.0000001   0.0000001  -0.0000002
    3  -0.0000437   0.0014732  -0.0001075  -0.0006199   0.0014965  -0.0000705
           13          14          15          16          17          18
    1  -0.0000789  -0.0000790   0.0012222  -0.0001087  -0.0001587  -0.0001587
    2   0.0000541  -0.0000540  -0.0000001   0.0000000  -0.0000577   0.0000579
    3  -0.0002131  -0.0002132  -0.0010114   0.0000038   0.0001827   0.0001827
 Max gradient component =       1.497E-03
 RMS gradient           =       5.129E-04
 Gradient time:  CPU 27.82 s  wall 4.77 s
 Geometry Optimization Parameters
   NAtoms,    NIC,     NZ,  NCons,   NDum,   NFix, NCnnct, MaxDiis
       18     120      18       0       0       0       0       0

 Cartesian Hessian Update
 Hessian updated using BFGS update


** GEOMETRY OPTIMIZATION IN DELOCALIZED INTERNAL COORDINATES **
   Searching for a Minimum

   Optimization Cycle:   2

                       Coordinates (Angstroms)
     ATOM                X               Y               Z
      1  C         0.0062314823    0.0000034266   -0.0072776347
      2  C         0.0062717071    0.0000050860    1.3875965598
      3  H         0.9559884918    0.0000037071    1.9161425013
      4  C        -1.2282182291    0.0000033779   -0.6745627656
      5  H        -1.2527699110    0.0000011003   -1.7600366905
      6  C        -2.4172878531   -0.0000002021    0.0450782309
      7  H        -3.3673452589   -0.0000057846   -0.4790846423
      8  C        -2.3970114895   -0.0000004328    1.4426568937
      9  H        -3.3312996440   -0.0000078148    1.9948766245
     10  C        -1.1839142668    0.0000061129    2.1312559878
     11  C        -1.1376343785    0.0000431556    3.6434082163
     12  H        -2.1427007605   -0.0003345362    4.0693519861
     13  H        -0.6113535143   -0.8811742191    4.0225323358
     14  H        -0.6120387140    0.8816863292    4.0225018258
     15  C         1.2999355974   -0.0000237148   -0.7909423680
     16  H         2.1667198907    0.0002086062   -0.1271187952
     17  H         1.3700660734    0.8810807015   -1.4358639836
     18  H         1.3702527431   -0.8813942364   -1.4354829184
   Point Group: c1    Number of degrees of freedom:    48


   Energy is   -310.966293363

 Hessian updated using BFGS update

 33 Hessian modes will be used to form the next step
  Hessian Eigenvalues:
     0.007744    0.007745    0.016995    0.023523    0.023691    0.071991
     0.072554    0.072635    0.158878    0.160023    0.219896    0.234498
     0.234648    0.249362    0.250000    0.310849    0.312667    0.347527
     0.352439    0.352459    0.352479    0.354907    0.355285    0.362830
     0.363947    0.364622    0.365864    0.429924    0.432358    0.472704
     0.477170    0.482150    0.513823

 Minimum search - taking simple RFO step
 Searching for Lamda that Minimizes Along All modes
 Value Taken    Lamda =  -0.00001977
 Step Taken.  Stepsize is  0.007724

                             Maximum     Tolerance    Cnvgd?
         Gradient           0.001422      0.000300      NO
         Displacement       0.003560      0.001200      NO
         Energy change     -0.000903      0.000001      NO


 New Cartesian Coordinates Obtained by Inverse Iteration

 Displacement from previous Coordinates is:  0.011626
 ----------------------------------------------------------------
             Standard Nuclear Orientation (Angstroms)
    I     Atom           X                Y                Z
 ----------------------------------------------------------------
    1      C       0.0057971204     0.0000045389    -0.0077214453
    2      C       0.0059650213     0.0000069370     1.3870570721
    3      H       0.9561778854     0.0000066976     1.9146401801
    4      C      -1.2280278468     0.0000030608    -0.6737177526
    5      H      -1.2530023135     0.0000009279    -1.7591282775
    6      C      -2.4166556911    -0.0000014489     0.0461276807
    7      H      -3.3665856339    -0.0000078942    -0.4778486575
    8      C      -2.3956914014    -0.0000014496     1.4423376258
    9      H      -3.3291734706    -0.0000101711     1.9958663985
   10      C      -1.1826483856     0.0000064982     2.1309189894
   11      C      -1.1378998710     0.0000427148     3.6415026238
   12      H      -2.1435251756    -0.0003219061     4.0665710789
   13      H      -0.6120049993    -0.8810070955     4.0224382569
   14      H      -0.6126669976     0.8815039326     4.0224089514
   15      C       1.2984371939    -0.0000226243    -0.7899468127
   16      H       2.1652214299     0.0002144694    -0.1258279671
   17      H       1.3699921027     0.8808888289    -1.4355174779
   18      H       1.3701829989    -0.8812053539    -1.4351291034
 ----------------------------------------------------------------
 Nuclear Repulsion Energy =         340.79230874 hartrees
 There are       29 alpha and       29 beta electrons
 Applying Cartesian multipole field
    Component          Value
    ---------          -----
     (2,0,0)        1.00000E-11
     (0,2,0)        2.00000E-11
     (0,0,2)       -3.00000E-11
 Nucleus-field energy     =    -0.0000000162 hartrees
 Requested basis set is 6-311++G(d,p)
 There are 98 shells and 246 basis functions
 A cutoff of  1.0D-14 yielded   4544 shell pairs
 There are     29254 function pairs (     31247 Cartesian)
 Smallest overlap matrix eigenvalue = 1.11E-06
 Guess MOs from SCF MO coefficient file

 -----------------------------------------------------------------------
  General SCF calculation program by
  Eric Jon Sundstrom, Paul Horn, Yuezhi Mao, Dmitri Zuev, Alec White,
  David Stuck, Shaama M.S., Shane Yost, Joonho Lee, David Small,
  Daniel Levine, Susi Lehtola, Hugh Burton, Evgeny Epifanovsky,
  Bang C. Huynh
 -----------------------------------------------------------------------
 Exchange:     0.2000 Hartree-Fock + 0.0800 Slater + 0.7200 B88
 Correlation:  0.1900 VWN1RPA + 0.8100 LYP
 Using SG-1 standard quadrature grid
 using 6 threads for integral computing
 -------------------------------------------------------
 OpenMP Integral computing Module                
 Release: version 2.0, May 2017, Q-Chem Inc. Pleasanton 
 -------------------------------------------------------
 A restricted SCF calculation will be
 performed using DIIS
 SCF converges when DIIS error is below 1.0e-08
 ---------------------------------------
  Cycle       Energy         DIIS error
 ---------------------------------------
    1    -310.9663006826      2.57e-05  
    2    -310.9663056149      5.97e-06  
    3    -310.9663055968      6.22e-06  
    4    -310.9663058894      8.02e-07  
    5    -310.9663058925      5.03e-07  
    6    -310.9663058947      1.05e-07  
    7    -310.9663058947      3.36e-08  
    8    -310.9663058948      9.23e-09  Convergence criterion met
 ---------------------------------------
 SCF time:   CPU 69.00s  wall 12.00s 
 SCF   energy in the final basis set =     -310.9663058948
 Total energy in the final basis set =     -310.9663058948

 --------------------------------------------------------------

                    Orbital Energies (a.u.)
 --------------------------------------------------------------

 Alpha MOs
 -- Occupied --
-10.1824 -10.1820 -10.1724 -10.1679 -10.1679 -10.1679 -10.1677 -10.1675
 -0.8603  -0.7831  -0.7599  -0.6932  -0.6816  -0.5989  -0.5729  -0.5051
 -0.4718  -0.4468  -0.4267  -0.4162  -0.4133  -0.4062  -0.3983  -0.3772
 -0.3473  -0.3407  -0.3386  -0.2488  -0.2410
 -- Virtual --
 -0.0147  -0.0095  -0.0076   0.0044   0.0073   0.0268   0.0275   0.0314
  0.0469   0.0474   0.0488   0.0652   0.0736   0.0769   0.0851   0.0973
  0.0994   0.1070   0.1084   0.1166   0.1189   0.1228   0.1245   0.1293
  0.1354   0.1381   0.1397   0.1482   0.1489   0.1569   0.1652   0.1686
  0.1712   0.1737   0.1755   0.1782   0.1938   0.2045   0.2144   0.2174
  0.2203   0.2255   0.2274   0.2422   0.2522   0.2552   0.2558   0.2738
  0.2807   0.2832   0.2892   0.3093   0.3109   0.3160   0.3302   0.3330
  0.3548   0.3648   0.3737   0.3987   0.4112   0.4470   0.4659   0.4676
  0.5068   0.5145   0.5343   0.5438   0.5511   0.5699   0.5773   0.5949
  0.6013   0.6015   0.6054   0.6124   0.6284   0.6394   0.6616   0.6681
  0.6754   0.6762   0.6836   0.6928   0.6984   0.7004   0.7461   0.7547
  0.7769   0.7919   0.7973   0.8240   0.8642   0.8843   0.8924   0.8968
  0.9201   0.9313   0.9339   0.9387   0.9508   1.0066   1.0105   1.0186
  1.0229   1.0477   1.0675   1.1288   1.1298   1.1377   1.3297   1.3460
  1.3493   1.3811   1.4123   1.4398   1.4569   1.4595   1.4769   1.5291
  1.5491   1.5514   1.5557   1.5559   1.5834   1.5954   1.6030   1.6114
  1.6285   1.6482   1.6723   1.7034   1.7175   1.7552   1.7674   1.7907
  1.8050   1.8137   1.8193   1.8746   1.9103   1.9159   1.9309   1.9355
  1.9711   1.9913   2.0226   2.0226   2.0328   2.0921   2.1469   2.1697
  2.1754   2.1956   2.2439   2.2546   2.2991   2.3127   2.4061   2.4237
  2.4325   2.4612   2.4746   2.4835   2.5322   2.5384   2.5403   2.5594
  2.5790   2.6033   2.6400   2.6620   2.6794   2.6908   2.6986   2.7265
  2.7444   2.7634   2.7833   2.7885   2.8354   2.8389   2.8490   2.9267
  2.9291   2.9411   2.9529   2.9928   3.0253   3.1002   3.1766   3.2294
  3.2370   3.3794   3.3954   3.5223   3.5910   3.6747   3.7132   3.7949
  3.7955   3.8340   3.8457   4.0275   4.1260   4.1633   4.3260   4.3519
  4.8518  23.5940  23.9256  23.9425  23.9876  23.9969  24.0906  24.1014
 24.1946
 --------------------------------------------------------------

          Ground-State Mulliken Net Atomic Charges

     Atom                 Charge (a.u.)
  ----------------------------------------
      1 C                     1.425804
      2 C                    -1.473857
      3 H                     0.101366
      4 C                    -0.702968
      5 H                     0.140184
      6 C                     0.330901
      7 H                     0.168494
      8 C                    -1.365890
      9 H                     0.107896
     10 C                     1.298117
     11 C                    -0.471342
     12 H                     0.146170
     13 H                     0.158207
     14 H                     0.158249
     15 C                    -0.482493
     16 H                     0.147748
     17 H                     0.156694
     18 H                     0.156721
  ----------------------------------------
  Sum of atomic charges =     0.000000

 -----------------------------------------------------------------
                    Cartesian Multipole Moments
 -----------------------------------------------------------------
    Charge (ESU x 10^10)
                 0.0000
    Dipole Moment (Debye)
         X       0.3539      Y       0.0000      Z       0.1392
       Tot       0.3803
    Quadrupole Moments (Debye-Ang)
        XX     -46.4626     XY      -0.0000     YY     -52.8360
        XZ      -0.1927     YZ       0.0002     ZZ     -44.8809
    Octopole Moments (Debye-Ang^2)
       XXX     110.7954    XXY      -0.0008    XYY      46.9026
       YYY      -0.0005    XXZ     -42.2006    XYZ      -0.0000
       YYZ     -47.9234    XZZ      36.0076    YZZ       0.0004
       ZZZ    -127.4603
    Hexadecapole Moments (Debye-Ang^3)
      XXXX    -725.7095   XXXY       0.0051   XXYY    -157.0071
      XYYY       0.0004   YYYY     -76.5389   XXXZ     197.3202
      XXYZ      -0.0037   XYYZ      72.0503   YYYZ      -0.0011
      XXZZ    -289.9645   XYZZ       0.0005   YYZZ    -190.9657
      XZZZ     194.9072   YZZZ      -0.0052   ZZZZ   -1034.7848
 -----------------------------------------------------------------
 Calculating analytic gradient of the SCF energy
 Gradient of SCF Energy
            1           2           3           4           5           6
    1   0.0000096   0.0003788   0.0000025  -0.0003276   0.0000084   0.0001975
    2   0.0000000  -0.0000001  -0.0000000  -0.0000001  -0.0000000   0.0000000
    3   0.0005785  -0.0003515   0.0000576  -0.0001083  -0.0000349  -0.0004023
            7           8           9          10          11          12
    1  -0.0000791   0.0002863  -0.0000669  -0.0006416   0.0001702  -0.0000356
    2  -0.0000000   0.0000001  -0.0000000  -0.0000001   0.0000000  -0.0000001
    3   0.0000166   0.0005882  -0.0000382  -0.0002995   0.0004019  -0.0000353
           13          14          15          16          17          18
    1   0.0000061   0.0000059   0.0002847  -0.0000313  -0.0000839  -0.0000839
    2  -0.0000324   0.0000326  -0.0000001   0.0000000   0.0000309  -0.0000308
    3  -0.0000896  -0.0000896  -0.0003307   0.0000586   0.0000394   0.0000393
 Max gradient component =       6.416E-04
 RMS gradient           =       2.061E-04
 Gradient time:  CPU 27.85 s  wall 4.78 s
 Geometry Optimization Parameters
   NAtoms,    NIC,     NZ,  NCons,   NDum,   NFix, NCnnct, MaxDiis
       18     120      18       0       0       0       0       0

 Cartesian Hessian Update
 Hessian updated using BFGS update


** GEOMETRY OPTIMIZATION IN DELOCALIZED INTERNAL COORDINATES **
   Searching for a Minimum

   Optimization Cycle:   3

                       Coordinates (Angstroms)
     ATOM                X               Y               Z
      1  C         0.0057971204    0.0000045389   -0.0077214453
      2  C         0.0059650213    0.0000069370    1.3870570721
      3  H         0.9561778854    0.0000066976    1.9146401801
      4  C        -1.2280278468    0.0000030608   -0.6737177526
      5  H        -1.2530023135    0.0000009279   -1.7591282775
      6  C        -2.4166556911   -0.0000014489    0.0461276807
      7  H        -3.3665856339   -0.0000078942   -0.4778486575
      8  C        -2.3956914014   -0.0000014496    1.4423376258
      9  H        -3.3291734706   -0.0000101711    1.9958663985
     10  C        -1.1826483856    0.0000064982    2.1309189894
     11  C        -1.1378998710    0.0000427148    3.6415026238
     12  H        -2.1435251756   -0.0003219061    4.0665710789
     13  H        -0.6120049993   -0.8810070955    4.0224382569
     14  H        -0.6126669976    0.8815039326    4.0224089514
     15  C         1.2984371939   -0.0000226243   -0.7899468127
     16  H         2.1652214299    0.0002144694   -0.1258279671
     17  H         1.3699921027    0.8808888289   -1.4355174779
     18  H         1.3701829989   -0.8812053539   -1.4351291034
   Point Group: c1    Number of degrees of freedom:    48


   Energy is   -310.966305895

 Hessian updated using BFGS update

 40 Hessian modes will be used to form the next step
  Hessian Eigenvalues:
     0.007744    0.007745    0.016995    0.017506    0.023523    0.023691
     0.023959    0.024087    0.024214    0.024425    0.024615    0.071991
     0.072514    0.072601    0.132472    0.159999    0.160510    0.218592
     0.224545    0.234644    0.241269    0.250033    0.303956    0.312663
     0.348220    0.352439    0.352459    0.352479    0.354842    0.355286
     0.362704    0.363798    0.364576    0.364642    0.423287    0.431521
     0.432385    0.477327    0.481201    0.559423

 Minimum search - taking simple RFO step
 Searching for Lamda that Minimizes Along All modes
 Value Taken    Lamda =  -0.00000349
 Step Taken.  Stepsize is  0.004571

                             Maximum     Tolerance    Cnvgd?
         Gradient           0.000584      0.000300      NO
         Displacement       0.002106      0.001200      NO
         Energy change     -0.000013      0.000001      NO


 New Cartesian Coordinates Obtained by Inverse Iteration

 Displacement from previous Coordinates is:  0.005958
 ----------------------------------------------------------------
             Standard Nuclear Orientation (Angstroms)
    I     Atom           X                Y                Z
 ----------------------------------------------------------------
    1      C       0.0056018063     0.0000056311    -0.0083740392
    2      C       0.0058493625     0.0000090722     1.3867767526
    3      H       0.9564800341     0.0000108165     1.9135490854
    4      C      -1.2281113983     0.0000024768    -0.6736177903
    5      H      -1.2536245269     0.0000002657    -1.7589726031
    6      C      -2.4167597203    -0.0000032128     0.0465858451
    7      H      -3.3665432390    -0.0000107523    -0.4774421922
    8      C      -2.3953609742    -0.0000025239     1.4421722547
    9      H      -3.3282865376    -0.0000120325     1.9965628088
   10      C      -1.1819163010     0.0000071825     2.1309786862
   11      C      -1.1382477441     0.0000417484     3.6410520384
   12      H      -2.1439937896    -0.0003050455     4.0657966122
   13      H      -0.6126864975    -0.8807183594     4.0233190954
   14      H      -0.6133166769     0.8811936468     4.0232908078
   15      C       1.2981174690    -0.0000209447    -0.7897552987
   16      H       2.1650241598     0.0002234563    -0.1257965402
   17      H       1.3707344311     0.8805843265    -1.4357467296
   18      H       1.3709321090    -0.8809050892    -1.4353474296
 ----------------------------------------------------------------
 Nuclear Repulsion Energy =         340.82096019 hartrees
 There are       29 alpha and       29 beta electrons
 Applying Cartesian multipole field
    Component          Value
    ---------          -----
     (2,0,0)        1.00000E-11
     (0,2,0)        2.00000E-11
     (0,0,2)       -3.00000E-11
 Nucleus-field energy     =    -0.0000000162 hartrees
 Requested basis set is 6-311++G(d,p)
 There are 98 shells and 246 basis functions
 A cutoff of  1.0D-14 yielded   4545 shell pairs
 There are     29257 function pairs (     31250 Cartesian)
 Smallest overlap matrix eigenvalue = 1.11E-06
 Guess MOs from SCF MO coefficient file

 -----------------------------------------------------------------------
  General SCF calculation program by
  Eric Jon Sundstrom, Paul Horn, Yuezhi Mao, Dmitri Zuev, Alec White,
  David Stuck, Shaama M.S., Shane Yost, Joonho Lee, David Small,
  Daniel Levine, Susi Lehtola, Hugh Burton, Evgeny Epifanovsky,
  Bang C. Huynh
 -----------------------------------------------------------------------
 Exchange:     0.2000 Hartree-Fock + 0.0800 Slater + 0.7200 B88
 Correlation:  0.1900 VWN1RPA + 0.8100 LYP
 Using SG-1 standard quadrature grid
 using 6 threads for integral computing
 -------------------------------------------------------
 OpenMP Integral computing Module                
 Release: version 2.0, May 2017, Q-Chem Inc. Pleasanton 
 -------------------------------------------------------
 A restricted SCF calculation will be
 performed using DIIS
 SCF converges when DIIS error is below 1.0e-08
 ---------------------------------------
  Cycle       Energy         DIIS error
 ---------------------------------------
    1    -310.9663059163      1.48e-05  
    2    -310.9663077728      2.14e-06  
    3    -310.9663077957      1.50e-06  
    4    -310.9663078096      6.67e-07  
    5    -310.9663078129      1.67e-07  
    6    -310.9663078131      8.52e-08  
    7    -310.9663078132      1.32e-08  
    8    -310.9663078132      6.62e-09  Convergence criterion met
 ---------------------------------------
 SCF time:   CPU 68.54s  wall 12.00s 
 SCF   energy in the final basis set =     -310.9663078132
 Total energy in the final basis set =     -310.9663078132

 --------------------------------------------------------------

                    Orbital Energies (a.u.)
 --------------------------------------------------------------

 Alpha MOs
 -- Occupied --
-10.1824 -10.1820 -10.1724 -10.1679 -10.1679 -10.1678 -10.1677 -10.1675
 -0.8604  -0.7831  -0.7600  -0.6932  -0.6816  -0.5990  -0.5729  -0.5051
 -0.4718  -0.4469  -0.4266  -0.4161  -0.4134  -0.4063  -0.3982  -0.3772
 -0.3473  -0.3409  -0.3386  -0.2488  -0.2410
 -- Virtual --
 -0.0146  -0.0095  -0.0076   0.0044   0.0073   0.0268   0.0275   0.0314
  0.0469   0.0474   0.0488   0.0652   0.0736   0.0769   0.0851   0.0972
  0.0995   0.1070   0.1084   0.1166   0.1189   0.1228   0.1245   0.1293
  0.1354   0.1381   0.1397   0.1483   0.1489   0.1570   0.1652   0.1686
  0.1712   0.1737   0.1755   0.1782   0.1938   0.2046   0.2145   0.2174
  0.2203   0.2255   0.2274   0.2422   0.2523   0.2553   0.2558   0.2739
  0.2808   0.2832   0.2893   0.3094   0.3109   0.3161   0.3302   0.3331
  0.3549   0.3648   0.3738   0.3987   0.4113   0.4470   0.4659   0.4677
  0.5067   0.5146   0.5343   0.5436   0.5511   0.5701   0.5773   0.5950
  0.6013   0.6015   0.6054   0.6124   0.6284   0.6394   0.6616   0.6683
  0.6755   0.6763   0.6837   0.6928   0.6985   0.7004   0.7462   0.7549
  0.7770   0.7919   0.7974   0.8241   0.8642   0.8843   0.8925   0.8967
  0.9202   0.9313   0.9341   0.9387   0.9508   1.0066   1.0105   1.0186
  1.0229   1.0478   1.0675   1.1289   1.1299   1.1378   1.3294   1.3460
  1.3492   1.3809   1.4122   1.4398   1.4572   1.4598   1.4770   1.5292
  1.5492   1.5514   1.5559   1.5559   1.5835   1.5957   1.6033   1.6118
  1.6287   1.6482   1.6726   1.7034   1.7176   1.7552   1.7676   1.7907
  1.8050   1.8137   1.8191   1.8746   1.9104   1.9158   1.9309   1.9358
  1.9711   1.9916   2.0228   2.0229   2.0329   2.0920   2.1474   2.1697
  2.1759   2.1962   2.2441   2.2548   2.2992   2.3127   2.4063   2.4239
  2.4326   2.4614   2.4745   2.4833   2.5321   2.5385   2.5405   2.5594
  2.5791   2.6034   2.6401   2.6624   2.6798   2.6910   2.6986   2.7265
  2.7444   2.7633   2.7833   2.7889   2.8357   2.8390   2.8491   2.9268
  2.9294   2.9415   2.9531   2.9924   3.0250   3.1003   3.1774   3.2302
  3.2375   3.3795   3.3958   3.5226   3.5910   3.6748   3.7136   3.7944
  3.7950   3.8341   3.8458   4.0276   4.1261   4.1635   4.3266   4.3527
  4.8518  23.5942  23.9262  23.9429  23.9878  23.9972  24.0905  24.1016
 24.1950
 --------------------------------------------------------------

          Ground-State Mulliken Net Atomic Charges

     Atom                 Charge (a.u.)
  ----------------------------------------
      1 C                     1.427754
      2 C                    -1.475652
      3 H                     0.101120
      4 C                    -0.704433
      5 H                     0.140117
      6 C                     0.331477
      7 H                     0.168475
      8 C                    -1.365577
      9 H                     0.107734
     10 C                     1.299193
     11 C                    -0.471342
     12 H                     0.146232
     13 H                     0.158275
     14 H                     0.158315
     15 C                    -0.483051
     16 H                     0.147867
     17 H                     0.156734
     18 H                     0.156762
  ----------------------------------------
  Sum of atomic charges =     0.000000

 -----------------------------------------------------------------
                    Cartesian Multipole Moments
 -----------------------------------------------------------------
    Charge (ESU x 10^10)
                -0.0000
    Dipole Moment (Debye)
         X       0.3542      Y       0.0000      Z       0.1396
       Tot       0.3807
    Quadrupole Moments (Debye-Ang)
        XX     -46.4610     XY      -0.0000     YY     -52.8371
        XZ      -0.1968     YZ       0.0002     ZZ     -44.8722
    Octopole Moments (Debye-Ang^2)
       XXX     110.8208    XXY      -0.0008    XYY      46.8982
       YYY      -0.0006    XXZ     -42.2106    XYZ       0.0000
       YYZ     -47.9220    XZZ      35.9961    YZZ       0.0004
       ZZZ    -127.3943
    Hexadecapole Moments (Debye-Ang^3)
      XXXX    -725.7040   XXXY       0.0048   XXYY    -156.9849
      XYYY       0.0001   YYYY     -76.5343   XXXZ     197.3507
      XXYZ      -0.0035   XYYZ      72.0558   YYYZ      -0.0012
      XXZZ    -289.9137   XYZZ       0.0004   YYZZ    -190.9594
      XZZZ     194.8476   YZZZ      -0.0051   ZZZZ   -1034.3231
 -----------------------------------------------------------------
 Calculating analytic gradient of the SCF energy
 Gradient of SCF Energy
            1           2           3           4           5           6
    1   0.0000707   0.0000196  -0.0000066  -0.0001427   0.0000070   0.0000852
    2   0.0000000  -0.0000000  -0.0000000  -0.0000000  -0.0000000   0.0000000
    3   0.0001194  -0.0001577   0.0000081   0.0000633   0.0000042  -0.0000898
            7           8           9          10          11          12
    1  -0.0000084   0.0001401  -0.0000024  -0.0001607   0.0000289   0.0000042
    2  -0.0000000   0.0000001  -0.0000000  -0.0000000  -0.0000001  -0.0000001
    3   0.0000285   0.0000770   0.0000024   0.0000034  -0.0000392   0.0000128
           13          14          15          16          17          18
    1   0.0000167   0.0000165  -0.0000597   0.0000056  -0.0000070  -0.0000070
    2  -0.0000062   0.0000064  -0.0000000  -0.0000000   0.0000060  -0.0000059
    3   0.0000038   0.0000038  -0.0000007  -0.0000075  -0.0000158  -0.0000159
 Max gradient component =       1.607E-04
 RMS gradient           =       5.167E-05
 Gradient time:  CPU 27.89 s  wall 4.78 s
 Geometry Optimization Parameters
   NAtoms,    NIC,     NZ,  NCons,   NDum,   NFix, NCnnct, MaxDiis
       18     120      18       0       0       0       0       0

 Cartesian Hessian Update
 Hessian updated using BFGS update


** GEOMETRY OPTIMIZATION IN DELOCALIZED INTERNAL COORDINATES **
   Searching for a Minimum

   Optimization Cycle:   4

                       Coordinates (Angstroms)
     ATOM                X               Y               Z
      1  C         0.0056018063    0.0000056311   -0.0083740392
      2  C         0.0058493625    0.0000090722    1.3867767526
      3  H         0.9564800341    0.0000108165    1.9135490854
      4  C        -1.2281113983    0.0000024768   -0.6736177903
      5  H        -1.2536245269    0.0000002657   -1.7589726031
      6  C        -2.4167597203   -0.0000032128    0.0465858451
      7  H        -3.3665432390   -0.0000107523   -0.4774421922
      8  C        -2.3953609742   -0.0000025239    1.4421722547
      9  H        -3.3282865376   -0.0000120325    1.9965628088
     10  C        -1.1819163010    0.0000071825    2.1309786862
     11  C        -1.1382477441    0.0000417484    3.6410520384
     12  H        -2.1439937896   -0.0003050455    4.0657966122
     13  H        -0.6126864975   -0.8807183594    4.0233190954
     14  H        -0.6133166769    0.8811936468    4.0232908078
     15  C         1.2981174690   -0.0000209447   -0.7897552987
     16  H         2.1650241598    0.0002234563   -0.1257965402
     17  H         1.3707344311    0.8805843265   -1.4357467296
     18  H         1.3709321090   -0.8809050892   -1.4353474296
   Point Group: c1    Number of degrees of freedom:    48


   Energy is   -310.966307813

 Hessian updated using BFGS update

 42 Hessian modes will be used to form the next step
  Hessian Eigenvalues:
     0.007744    0.007745    0.016995    0.017506    0.023523    0.023691
     0.023959    0.024087    0.024214    0.024425    0.024615    0.071991
     0.072074    0.072548    0.072615    0.126181    0.159999    0.160332
     0.161923    0.218312    0.221111    0.234658    0.239212    0.250063
     0.305535    0.312668    0.348199    0.352439    0.352459    0.352479
     0.354645    0.355286    0.362736    0.363819    0.364485    0.364668
     0.399049    0.430588    0.432526    0.477513    0.481209    0.567588

 Minimum search - taking simple RFO step
 Searching for Lamda that Minimizes Along All modes
 Value Taken    Lamda =   0.00000000
 Step Taken.  Stepsize is  0.000795

                             Maximum     Tolerance    Cnvgd?
         Gradient           0.000170      0.000300     YES
         Displacement       0.000602      0.001200     YES
         Energy change     -0.000002      0.000001      NO

 Final energy is   -310.96630781315599     


 ******************************
 **  OPTIMIZATION CONVERGED  **
 ******************************

                       Coordinates (Angstroms)
     ATOM                X               Y               Z
      1  C         0.0056018063    0.0000056311   -0.0083740392
      2  C         0.0058493625    0.0000090722    1.3867767526
      3  H         0.9564800341    0.0000108165    1.9135490854
      4  C        -1.2281113983    0.0000024768   -0.6736177903
      5  H        -1.2536245269    0.0000002657   -1.7589726031
      6  C        -2.4167597203   -0.0000032128    0.0465858451
      7  H        -3.3665432390   -0.0000107523   -0.4774421922
      8  C        -2.3953609742   -0.0000025239    1.4421722547
      9  H        -3.3282865376   -0.0000120325    1.9965628088
     10  C        -1.1819163010    0.0000071825    2.1309786862
     11  C        -1.1382477441    0.0000417484    3.6410520384
     12  H        -2.1439937896   -0.0003050455    4.0657966122
     13  H        -0.6126864975   -0.8807183594    4.0233190954
     14  H        -0.6133166769    0.8811936468    4.0232908078
     15  C         1.2981174690   -0.0000209447   -0.7897552987
     16  H         2.1650241598    0.0002234563   -0.1257965402
     17  H         1.3707344311    0.8805843265   -1.4357467296
     18  H         1.3709321090   -0.8809050892   -1.4353474296

Z-matrix Print:
$molecule
0 1
C 
C  1 1.395151
H  2 1.086825 1 119.002289
C  1 1.401641 2 118.344634 3 180.000000 0
H  4 1.085655 1 119.681055 2 180.000000 0
C  4 1.389812 1 120.453804 2 -0.000000 0
H  6 1.084755 4 119.901248 1 -180.000000 0
C  6 1.395750 4 120.333273 1 0.000000 0
H  8 1.085218 6 119.842421 4 -180.000000 0
C  8 1.395314 6 120.459673 4 0.000000 0
C  1 1.510349 2 121.144598 3 0.001119 0
H  11 1.091956 1 111.396942 2 -0.014612 0
H  11 1.094552 1 111.228971 2 -120.332700 0
H  11 1.094554 1 111.228572 2 120.302779 0
C  10 1.510705 8 121.237644 6 179.998507 0
H  15 1.091757 10 111.238776 8 0.020365 0
H  15 1.094569 10 111.281774 8 120.281501 0
H  15 1.094572 10 111.281365 8 -120.239742 0
$end


 --------------------------------------------------------------

                    Orbital Energies (a.u.)
 --------------------------------------------------------------

 Alpha MOs
 -- Occupied --
-10.1824 -10.1820 -10.1724 -10.1679 -10.1679 -10.1678 -10.1677 -10.1675
 -0.8604  -0.7831  -0.7600  -0.6932  -0.6816  -0.5990  -0.5729  -0.5051
 -0.4718  -0.4469  -0.4266  -0.4161  -0.4134  -0.4063  -0.3982  -0.3772
 -0.3473  -0.3409  -0.3386  -0.2488  -0.2410
 -- Virtual --
 -0.0146  -0.0095  -0.0076   0.0044   0.0073   0.0268   0.0275   0.0314
  0.0469   0.0474   0.0488   0.0652   0.0736   0.0769   0.0851   0.0972
  0.0995   0.1070   0.1084   0.1166   0.1189   0.1228   0.1245   0.1293
  0.1354   0.1381   0.1397   0.1483   0.1489   0.1570   0.1652   0.1686
  0.1712   0.1737   0.1755   0.1782   0.1938   0.2046   0.2145   0.2174
  0.2203   0.2255   0.2274   0.2422   0.2523   0.2553   0.2558   0.2739
  0.2808   0.2832   0.2893   0.3094   0.3109   0.3161   0.3302   0.3331
  0.3549   0.3648   0.3738   0.3987   0.4113   0.4470   0.4659   0.4677
  0.5067   0.5146   0.5343   0.5436   0.5511   0.5701   0.5773   0.5950
  0.6013   0.6015   0.6054   0.6124   0.6284   0.6394   0.6616   0.6683
  0.6755   0.6763   0.6837   0.6928   0.6985   0.7004   0.7462   0.7549
  0.7770   0.7919   0.7974   0.8241   0.8642   0.8843   0.8925   0.8967
  0.9202   0.9313   0.9341   0.9387   0.9508   1.0066   1.0105   1.0186
  1.0229   1.0478   1.0675   1.1289   1.1299   1.1378   1.3294   1.3460
  1.3492   1.3809   1.4122   1.4398   1.4572   1.4598   1.4770   1.5292
  1.5492   1.5514   1.5559   1.5559   1.5835   1.5957   1.6033   1.6118
  1.6287   1.6482   1.6726   1.7034   1.7176   1.7552   1.7676   1.7907
  1.8050   1.8137   1.8191   1.8746   1.9104   1.9158   1.9309   1.9358
  1.9711   1.9916   2.0228   2.0229   2.0329   2.0920   2.1474   2.1697
  2.1759   2.1962   2.2441   2.2548   2.2992   2.3127   2.4063   2.4239
  2.4326   2.4614   2.4745   2.4833   2.5321   2.5385   2.5405   2.5594
  2.5791   2.6034   2.6401   2.6624   2.6798   2.6910   2.6986   2.7265
  2.7444   2.7633   2.7833   2.7889   2.8357   2.8390   2.8491   2.9268
  2.9294   2.9415   2.9531   2.9924   3.0250   3.1003   3.1774   3.2302
  3.2375   3.3795   3.3958   3.5226   3.5910   3.6748   3.7136   3.7944
  3.7950   3.8341   3.8458   4.0276   4.1261   4.1635   4.3266   4.3527
  4.8518  23.5942  23.9262  23.9429  23.9878  23.9972  24.0905  24.1016
 24.1950
 --------------------------------------------------------------

          Ground-State Mulliken Net Atomic Charges

     Atom                 Charge (a.u.)
  ----------------------------------------
      1 C                     1.427754
      2 C                    -1.475652
      3 H                     0.101120
      4 C                    -0.704433
      5 H                     0.140117
      6 C                     0.331477
      7 H                     0.168475
      8 C                    -1.365577
      9 H                     0.107734
     10 C                     1.299193
     11 C                    -0.471342
     12 H                     0.146232
     13 H                     0.158275
     14 H                     0.158315
     15 C                    -0.483051
     16 H                     0.147867
     17 H                     0.156734
     18 H                     0.156762
  ----------------------------------------
  Sum of atomic charges =     0.000000

 -----------------------------------------------------------------
                    Cartesian Multipole Moments
 -----------------------------------------------------------------
    Charge (ESU x 10^10)
                -0.0000
    Dipole Moment (Debye)
         X       0.3542      Y       0.0000      Z       0.1396
       Tot       0.3807
    Quadrupole Moments (Debye-Ang)
        XX     -46.4610     XY      -0.0000     YY     -52.8371
        XZ      -0.1968     YZ       0.0002     ZZ     -44.8722
    Octopole Moments (Debye-Ang^2)
       XXX     110.8208    XXY      -0.0008    XYY      46.8982
       YYY      -0.0006    XXZ     -42.2106    XYZ       0.0000
       YYZ     -47.9220    XZZ      35.9961    YZZ       0.0004
       ZZZ    -127.3943
    Hexadecapole Moments (Debye-Ang^3)
      XXXX    -725.7040   XXXY       0.0048   XXYY    -156.9849
      XYYY       0.0001   YYYY     -76.5343   XXXZ     197.3507
      XXYZ      -0.0035   XYYZ      72.0558   YYYZ      -0.0012
      XXZZ    -289.9137   XYZZ       0.0004   YYZZ    -190.9594
      XZZZ     194.8476   YZZZ      -0.0051   ZZZZ   -1034.3231
 -----------------------------------------------------------------
Archival summary:
1\1\february\OPT\ProcedureUnspecified\BasisUnspecified\810\taweetha\FriDec1320:29:492019FriDec1320:29:492019\0\\#,OPT,ProcedureUnspecified,BasisUnspecified,\\0,1\C\C,1,1.39515\H,2,1.08682,1,119.002\C,1,1.40164,2,118.345,3,180,0\H,4,1.08565,1,119.681,2,180,0\C,4,1.38981,1,120.454,2,-0,0\H,6,1.08476,4,119.901,1,-180,0\C,6,1.39575,4,120.333,1,0,0\H,8,1.08522,6,119.842,4,-180,0\C,8,1.39531,6,120.46,4,0,0\C,1,1.51035,2,121.145,3,0.00111935,0\H,11,1.09196,1,111.397,2,-0.0146124,0\H,11,1.09455,1,111.229,2,-120.333,0\H,11,1.09455,1,111.229,2,120.303,0\C,10,1.5107,8,121.238,6,179.999,0\H,15,1.09176,10,111.239,8,0.0203646,0\H,15,1.09457,10,111.282,8,120.282,0\H,15,1.09457,10,111.281,8,-120.24,0\\\@

 Total job time:  79.17s(wall), 445.10s(cpu) 
 Fri Dec 13 20:29:49 2019

        *************************************************************
        *                                                           *
        *  Thank you very much for using Q-Chem.  Have a nice day.  *
        *                                                           *
        *************************************************************


 
User input: 2 of 2 
 
                  Welcome to Q-Chem
     A Quantum Leap Into The Future Of Chemistry


 Q-Chem 5.2 (devel), Q-Chem, Inc., Pleasanton, CA (2019)

 Yihan Shao,  Zhengting Gan,  E. Epifanovsky,  A. T. B. Gilbert,  M. Wormit,  
 J. Kussmann,  A. W. Lange,  A. Behn,  Jia Deng,  Xintian Feng,  D. Ghosh,  
 M. Goldey,  P. R. Horn,  L. D. Jacobson,  I. Kaliman,  T. Kus,  A. Landau,  
 Jie Liu,  E. I. Proynov,  R. M. Richard,  R. P. Steele,  E. J. Sundstrom,  
 H. L. Woodcock III,  P. M. Zimmerman,  D. Zuev,  B. Albrecht,  E. Alguire,  
 S. A. Baeppler,  D. Barton,  Z. Benda,  Y. A. Bernard,  E. J. Berquist,  
 K. B. Bravaya,  H. Burton,  D. Casanova,  Chun-Min Chang,  Yunqing Chen,  
 A. Chien,  K. D. Closser,  M. P. Coons,  S. Coriani,  S. Dasgupta,  
 A. L. Dempwolff,  M. Diedenhofen,  Hainam Do,  R. G. Edgar,  Po-Tung Fang,  
 S. Faraji,  S. Fatehi,  Qingguo Feng,  K. D. Fenk,  J. Fosso-Tande,  
 J. Gayvert,  Qinghui Ge,  A. Ghysels,  G. Gidofalvi,  J. Gomes,  
 J. Gonthier,  A. Gunina,  D. Hait,  M. W. D. Hanson-Heine,  
 P. H. P. Harbach,  A. W. Hauser,  M. F. Herbst,  J. E. Herr,  
 E. G. Hohenstein,  Z. C. Holden,  Kerwin Hui,  B. C. Huynh,  T.-C. Jagau,  
 Hyunjun Ji,  B. Kaduk,  K. Khistyaev,  Jaehoon Kim,  P. Klunzinger,  K. Koh,  
 D. Kosenkov,  L. Koulias,  T. Kowalczyk,  C. M. Krauter,  A. Kunitsa,  
 Ka Un Lao,  A. Laurent,  K. V. Lawler,  Joonho Lee,  D. Lefrancois,  
 S. Lehtola,  D. S. Levine,  Yi-Pei Li,  You-Sheng Lin,  Fenglai Liu,  
 E. Livshits,  A. Luenser,  P. Manohar,  E. Mansoor,  S. F. Manzer,  
 Shan-Ping Mao,  Yuezhi Mao,  N. Mardirossian,  A. V. Marenich,  
 T. Markovich,  L. A. Martinez-Martinez,  S. A. Maurer,  N. J. Mayhall,  
 S. C. McKenzie,  J.-M. Mewes,  P. Morgante,  A. F. Morrison,  
 J. W. Mullinax,  K. Nanda,  T. S. Nguyen-Beck,  R. Olivares-Amaya,  
 J. A. Parkhill,  Zheng Pei,  T. M. Perrine,  F. Plasser,  P. Pokhilko,  
 S. Prager,  A. Prociuk,  E. Ramos,  D. R. Rehn,  F. Rob,  M. Scheurer,  
 M. Schneider,  N. Sergueev,  S. M. Sharada,  S. Sharma,  D. W. Small,  
 T. Stauch,  T. Stein,  Yu-Chuan Su,  A. J. W. Thom,  A. Tkatchenko,  
 T. Tsuchimochi,  N. M. Tubman,  L. Vogt,  M. L. Vidal,  O. Vydrov,  
 M. A. Watson,  J. Wenzel,  M. de Wergifosse,  T. A. Wesolowski,  A. White,  
 J. Witte,  A. Yamada,  Jun Yang,  K. Yao,  S. Yeganeh,  S. R. Yost,  
 Zhi-Qiang You,  A. Zech,  Igor Ying Zhang,  Xing Zhang,  Yan Zhao,  
 Ying Zhu,  B. R. Brooks,  G. K. L. Chan,  C. J. Cramer,  M. S. Gordon,  
 W. J. Hehre,  A. Klamt,  M. W. Schmidt,  C. D. Sherrill,  D. G. Truhlar,  
 A. Aspuru-Guzik,  R. Baer,  A. T. Bell,  N. A. Besley,  Jeng-Da Chai,  
 A. E. DePrince, III,  R. A. DiStasio Jr.,  A. Dreuw,  B. D. Dunietz,  
 T. R. Furlani,  Chao-Ping Hsu,  Yousung Jung,  Jing Kong,  D. S. Lambrecht,  
 WanZhen Liang,  C. Ochsenfeld,  V. A. Rassolov,  L. V. Slipchenko,  
 J. E. Subotnik,  T. Van Voorhis,  J. M. Herbert,  A. I. Krylov,  
 P. M. W. Gill,  M. Head-Gordon

 Contributors to earlier versions of Q-Chem not listed above: 
 R. D. Adamson,  B. Austin,  J. Baker,  G. J. O. Beran,  K. Brandhorst,  
 S. T. Brown,  E. F. C. Byrd,  A. K. Chakraborty,  C.-L. Cheng,  
 Siu Hung Chien,  D. M. Chipman,  D. L. Crittenden,  H. Dachsel,  
 R. J. Doerksen,  A. D. Dutoi,  L. Fusti-Molnar,  W. A. Goddard III,  
 A. Golubeva-Zadorozhnaya,  S. R. Gwaltney,  G. Hawkins,  A. Heyden,  
 S. Hirata,  G. Kedziora,  F. J. Keil,  C. Kelley,  Jihan Kim,  R. A. King,  
 R. Z. Khaliullin,  P. P. Korambath,  W. Kurlancheek,  A. M. Lee,  M. S. Lee,  
 S. V. Levchenko,  Ching Yeh Lin,  D. Liotard,  R. C. Lochan,  I. Lotan,  
 P. E. Maslen,  N. Nair,  D. P. O'Neill,  D. Neuhauser,  E. Neuscamman,  
 C. M. Oana,  R. Olson,  B. Peters,  R. Peverati,  P. A. Pieniazek,  
 Y. M. Rhee,  J. Ritchie,  M. A. Rohrdanz,  E. Rosta,  N. J. Russ,  
 H. F. Schaefer III,  N. E. Schultz,  N. Shenvi,  A. C. Simmonett,  A. Sodt,  
 D. Stuck,  K. S. Thanthiriwatte,  V. Vanovschi,  Tao Wang,  A. Warshel,  
 C. F. Williams,  Q. Wu,  X. Xu,  W. Zhang

 Please cite Q-Chem as follows:
 Y. Shao et al., Mol. Phys. 113, 184-215 (2015)
 DOI: 10.1080/00268976.2014.952696

 Q-Chem 5.2.1 for Intel X86 EM64T Linux

 Parts of Q-Chem use Armadillo 8.300.2 (Tropical Shenanigans).
 http://arma.sourceforge.net/

 Q-Chem begins on Fri Dec 13 20:29:49 2019  

Host: 
0

     Scratch files written to /scratch/taweetham/qchem25444//
NAlpha2: 58
NElect   58
Mult     1
The previous job contains 0 fragments, simply inherited here

Checking the input file for inconsistencies... 	...done.

--------------------------------------------------------------
User input:
--------------------------------------------------------------

$MOLECULE
READ
$END

$REM
   JOB_TYPE 	FREQUENCY
   BASIS 	6-311++G**
   METHOD	B3LYP
   SYM_IGNORE	TRUE
   THRESH	14
   MEM_TOTAL	31000
$END


--------------------------------------------------------------
 ----------------------------------------------------------------
             Standard Nuclear Orientation (Angstroms)
    I     Atom           X                Y                Z
 ----------------------------------------------------------------
    1      C       0.0056018063     0.0000056311    -0.0083740392
    2      C       0.0058493625     0.0000090722     1.3867767526
    3      H       0.9564800341     0.0000108165     1.9135490854
    4      C      -1.2281113983     0.0000024768    -0.6736177903
    5      H      -1.2536245269     0.0000002657    -1.7589726031
    6      C      -2.4167597203    -0.0000032128     0.0465858451
    7      H      -3.3665432390    -0.0000107523    -0.4774421922
    8      C      -2.3953609742    -0.0000025239     1.4421722547
    9      H      -3.3282865376    -0.0000120325     1.9965628088
   10      C      -1.1819163010     0.0000071825     2.1309786862
   11      C      -1.1382477441     0.0000417484     3.6410520384
   12      H      -2.1439937896    -0.0003050455     4.0657966122
   13      H      -0.6126864975    -0.8807183594     4.0233190954
   14      H      -0.6133166769     0.8811936468     4.0232908078
   15      C       1.2981174690    -0.0000209447    -0.7897552987
   16      H       2.1650241598     0.0002234563    -0.1257965402
   17      H       1.3707344311     0.8805843265    -1.4357467296
   18      H       1.3709321090    -0.8809050892    -1.4353474296
 ----------------------------------------------------------------
 Nuclear Repulsion Energy =         340.82096019 hartrees
 There are       29 alpha and       29 beta electrons
 Requested basis set is 6-311++G(d,p)
 There are 98 shells and 246 basis functions

 Total QAlloc Memory Limit  31000 MB
 Mega-Array Size       188 MB
 MEM_STATIC part       192 MB
 A cutoff of  1.0D-14 yielded   4545 shell pairs
 There are     29257 function pairs (     31250 Cartesian)
 Smallest overlap matrix eigenvalue = 1.11E-06
 Guess from superposition of atomic densities
 Warning:  Energy on first SCF cycle will be non-variational
 SAD guess density has 58.000000 electrons

 -----------------------------------------------------------------------
  General SCF calculation program by
  Eric Jon Sundstrom, Paul Horn, Yuezhi Mao, Dmitri Zuev, Alec White,
  David Stuck, Shaama M.S., Shane Yost, Joonho Lee, David Small,
  Daniel Levine, Susi Lehtola, Hugh Burton, Evgeny Epifanovsky,
  Bang C. Huynh
 -----------------------------------------------------------------------
 Exchange:     0.2000 Hartree-Fock + 0.0800 Slater + 0.7200 B88
 Correlation:  0.1900 VWN1RPA + 0.8100 LYP
 Using SG-1 standard quadrature grid
 using 6 threads for integral computing
 -------------------------------------------------------
 OpenMP Integral computing Module                
 Release: version 2.0, May 2017, Q-Chem Inc. Pleasanton 
 -------------------------------------------------------
 A restricted SCF calculation will be
 performed using DIIS
 SCF converges when DIIS error is below 1.0e-08
 ---------------------------------------
  Cycle       Energy         DIIS error
 ---------------------------------------
    1    -312.6184910138      3.97e-02  
    2    -310.7873077423      4.60e-03  
    3    -310.7568064091      4.98e-03  
    4    -310.9653184557      3.59e-04  
    5    -310.9659228142      2.28e-04  
    6    -310.9662759504      6.28e-05  
    7    -310.9662996401      3.10e-05  
    8    -310.9663077669      2.30e-06  
    9    -310.9663077994      1.36e-06  
   10    -310.9663078126      2.25e-07  
   11    -310.9663078130      7.05e-08  
   12    -310.9663078130      3.34e-08  
   13    -310.9663078130      1.66e-09  Convergence criterion met
 ---------------------------------------
 SCF time:   CPU 108.10s  wall 20.00s 
 SCF   energy in the final basis set =     -310.9663078130
 Total energy in the final basis set =     -310.9663078130

 --------------------------------------------------------------

                    Orbital Energies (a.u.)
 --------------------------------------------------------------

 Alpha MOs
 -- Occupied --
-10.1824 -10.1820 -10.1724 -10.1679 -10.1679 -10.1678 -10.1677 -10.1675
 -0.8604  -0.7831  -0.7600  -0.6932  -0.6816  -0.5990  -0.5729  -0.5051
 -0.4718  -0.4469  -0.4266  -0.4161  -0.4134  -0.4063  -0.3982  -0.3772
 -0.3473  -0.3409  -0.3386  -0.2488  -0.2410
 -- Virtual --
 -0.0146  -0.0095  -0.0076   0.0044   0.0073   0.0268   0.0275   0.0314
  0.0469   0.0474   0.0488   0.0652   0.0736   0.0769   0.0851   0.0972
  0.0995   0.1070   0.1084   0.1166   0.1189   0.1228   0.1245   0.1293
  0.1354   0.1381   0.1397   0.1483   0.1489   0.1570   0.1652   0.1686
  0.1712   0.1737   0.1755   0.1782   0.1938   0.2046   0.2145   0.2174
  0.2203   0.2255   0.2274   0.2422   0.2523   0.2553   0.2558   0.2739
  0.2808   0.2832   0.2893   0.3094   0.3109   0.3161   0.3302   0.3331
  0.3549   0.3648   0.3738   0.3987   0.4113   0.4470   0.4659   0.4677
  0.5067   0.5146   0.5343   0.5436   0.5511   0.5701   0.5773   0.5950
  0.6013   0.6015   0.6054   0.6124   0.6284   0.6394   0.6616   0.6683
  0.6755   0.6763   0.6837   0.6928   0.6985   0.7004   0.7462   0.7549
  0.7770   0.7919   0.7974   0.8241   0.8642   0.8843   0.8925   0.8967
  0.9202   0.9313   0.9341   0.9387   0.9508   1.0066   1.0105   1.0186
  1.0229   1.0478   1.0675   1.1289   1.1299   1.1378   1.3294   1.3460
  1.3492   1.3809   1.4122   1.4398   1.4572   1.4598   1.4770   1.5292
  1.5492   1.5514   1.5559   1.5559   1.5835   1.5957   1.6033   1.6118
  1.6287   1.6482   1.6726   1.7034   1.7176   1.7552   1.7676   1.7907
  1.8050   1.8137   1.8191   1.8746   1.9104   1.9158   1.9309   1.9358
  1.9711   1.9916   2.0228   2.0229   2.0329   2.0920   2.1474   2.1697
  2.1759   2.1962   2.2441   2.2548   2.2992   2.3127   2.4063   2.4239
  2.4326   2.4614   2.4745   2.4833   2.5321   2.5385   2.5405   2.5594
  2.5791   2.6034   2.6401   2.6624   2.6798   2.6910   2.6986   2.7265
  2.7444   2.7633   2.7833   2.7889   2.8357   2.8390   2.8491   2.9268
  2.9294   2.9415   2.9531   2.9924   3.0250   3.1003   3.1774   3.2302
  3.2375   3.3795   3.3958   3.5226   3.5910   3.6748   3.7136   3.7944
  3.7950   3.8341   3.8458   4.0276   4.1261   4.1635   4.3266   4.3527
  4.8518  23.5942  23.9262  23.9429  23.9878  23.9972  24.0905  24.1016
 24.1950
 --------------------------------------------------------------

          Ground-State Mulliken Net Atomic Charges

     Atom                 Charge (a.u.)
  ----------------------------------------
      1 C                     1.427754
      2 C                    -1.475652
      3 H                     0.101120
      4 C                    -0.704433
      5 H                     0.140117
      6 C                     0.331477
      7 H                     0.168475
      8 C                    -1.365578
      9 H                     0.107734
     10 C                     1.299193
     11 C                    -0.471342
     12 H                     0.146232
     13 H                     0.158275
     14 H                     0.158315
     15 C                    -0.483051
     16 H                     0.147867
     17 H                     0.156734
     18 H                     0.156762
  ----------------------------------------
  Sum of atomic charges =     0.000000

 -----------------------------------------------------------------
                    Cartesian Multipole Moments
 -----------------------------------------------------------------
    Charge (ESU x 10^10)
                -0.0000
    Dipole Moment (Debye)
         X       0.3542      Y       0.0000      Z       0.1396
       Tot       0.3807
    Quadrupole Moments (Debye-Ang)
        XX     -46.4610     XY      -0.0000     YY     -52.8371
        XZ      -0.1968     YZ       0.0002     ZZ     -44.8722
    Octopole Moments (Debye-Ang^2)
       XXX     110.8208    XXY      -0.0008    XYY      46.8982
       YYY      -0.0006    XXZ     -42.2106    XYZ       0.0000
       YYZ     -47.9220    XZZ      35.9961    YZZ       0.0004
       ZZZ    -127.3943
    Hexadecapole Moments (Debye-Ang^3)
      XXXX    -725.7040   XXXY       0.0048   XXYY    -156.9849
      XYYY       0.0001   YYYY     -76.5343   XXXZ     197.3507
      XXYZ      -0.0035   XYYZ      72.0558   YYYZ      -0.0012
      XXZZ    -289.9137   XYZZ       0.0004   YYZZ    -190.9594
      XZZZ     194.8476   YZZZ      -0.0051   ZZZZ   -1034.3231
 -----------------------------------------------------------------
 Calculating MO derivatives via CPSCF
    1     0    57    0.0307176  
    2     0    57    0.0068877  
    3     0    57    0.0004976  
    4    15    42    0.0000326  
    5    55     2    0.0000017  
    6    57     0    0.0000001  Converged
 Time for AOints: 129.6 s (CPU) 22.0 s (wall)
 ------------------------------------------------------------------------------
                     AOints        : Timing summary (seconds)
 ------------------------------------------------------------------------------
     job step          cpu (% of tot)      sys (% of tot)     wall (% of tot)
 ------------------------------------------------------------------------------
  AOints            0.1296E+03 ( 5.6)   0.4000E-05 ( 2.3)   0.2201E+02 ( 5.6)
 ------------------------------------------------------------------------------
   Grand Totals     0.2309E+04          0.1760E-03          0.3924E+03
 ------------------------------------------------------------------------------
 Polarizability Matrix (a.u.)
            1           2           3
    1-105.2892386   0.0003158   5.5400040
    2   0.0003158 -60.3296995  -0.0012583
    3   5.5400040  -0.0012583-114.3540450
 Calculating analytic Hessian of the SCF energy

 Direct stationary perturbation theory relativistic correction:

 rels  =       0.069867158850
 relv  =      -0.356432409719
 rel2e =       0.172198263739
 E_rel =      -0.114366987129

 Hessian of the SCF Energy
            1           2           3           4           5           6
    1   0.6335330  -0.0000026   0.0070457  -0.1260434  -0.0000007   0.0324723
    2  -0.0000026   0.1729838   0.0000035   0.0000000  -0.0647284  -0.0000011
    3   0.0070457   0.0000035   0.6604454  -0.0369540  -0.0000024  -0.3211611
    4  -0.1260434   0.0000000  -0.0369540   0.6986666  -0.0000000   0.0281186
    5  -0.0000007  -0.0647284  -0.0000024  -0.0000000   0.1320718   0.0000028
    6   0.0324723  -0.0000011  -0.3211611   0.0281186   0.0000028   0.6787899
    7  -0.0001593  -0.0000001   0.0011630  -0.2626307  -0.0000006  -0.1140151
    8  -0.0000005   0.0039028  -0.0000000  -0.0000001  -0.0351891  -0.0000001
    9  -0.0286013  -0.0000001  -0.0120952  -0.1128684   0.0000001  -0.1197988
   10  -0.2604251  -0.0000000  -0.0447396   0.0303289   0.0000014  -0.0747799
   11  -0.0000001  -0.0685040   0.0000002   0.0000003   0.0096694  -0.0000008
   12  -0.1103747  -0.0000007  -0.1689222  -0.0296990  -0.0000002  -0.0278995
   13   0.0034438  -0.0000001  -0.0279624  -0.0047838  -0.0000000  -0.0021525
   14  -0.0000003   0.0027479   0.0000001  -0.0000000   0.0062270  -0.0000002
   15   0.0023863   0.0000000  -0.0126912  -0.0029436   0.0000000   0.0008596
   16  -0.0595818  -0.0000001  -0.0216307  -0.0175993  -0.0000006   0.0274315
   17  -0.0000001   0.0072309  -0.0000002  -0.0000001  -0.0063759   0.0000002
   18   0.0280725   0.0000008   0.0648716   0.0282203   0.0000012  -0.0508299
   19  -0.0026756   0.0000000   0.0041003   0.0003120  -0.0000000   0.0008975
   20  -0.0000002   0.0076223  -0.0000001  -0.0000000  -0.0007935   0.0000001
   21   0.0033134  -0.0000001  -0.0008990   0.0009249   0.0000000  -0.0008107
   22  -0.0180101  -0.0000002  -0.0305193  -0.0589442  -0.0000009   0.0244209
   23   0.0000004  -0.0068316   0.0000004  -0.0000001   0.0099919  -0.0000006
   24  -0.0334674   0.0000000  -0.0506632  -0.0209190  -0.0000013   0.0609026
   25  -0.0000132   0.0000000  -0.0009841  -0.0031225  -0.0000001  -0.0040239
   26  -0.0000001  -0.0007542   0.0000001   0.0000002   0.0063592  -0.0000002
   27  -0.0007828   0.0000000  -0.0007367  -0.0032829   0.0000000  -0.0007610
   28   0.0399304  -0.0000004   0.0772791  -0.2580965   0.0000015   0.0462324
   29   0.0000013   0.0055273   0.0000002  -0.0000002  -0.0691310  -0.0000005
   30   0.0265802  -0.0000009  -0.0299757   0.1121318  -0.0000002  -0.1718661
   31  -0.0048660   0.0000013   0.0029224   0.0050574   0.0000016   0.0292275
   32  -0.0000004   0.0053462   0.0000014   0.0000004   0.0032014   0.0000001
   33   0.0023710   0.0000005   0.0042149   0.0045153  -0.0000003  -0.0248382
   34  -0.0000150  -0.0000001  -0.0005005   0.0005280  -0.0000006   0.0000451
   35  -0.0000002   0.0005286  -0.0000009  -0.0000000   0.0013364   0.0000000
   36   0.0018245  -0.0000007   0.0000897  -0.0021097   0.0000003  -0.0065310
   37  -0.0004518  -0.0003325  -0.0013175  -0.0000563  -0.0001190   0.0020983
   38   0.0000200   0.0001866   0.0004963   0.0005327   0.0010551  -0.0002997
   39  -0.0002647  -0.0009436  -0.0001075  -0.0012124  -0.0008510   0.0011827
   40  -0.0004525   0.0003315  -0.0013181  -0.0000568   0.0001182   0.0020984
   41  -0.0000201   0.0001868  -0.0004966  -0.0005330   0.0010550   0.0002998
   42  -0.0002649   0.0009445  -0.0001077  -0.0012120   0.0008509   0.0011815
   43  -0.1763426   0.0000023   0.0555513  -0.0005976  -0.0000002   0.0055887
   44  -0.0000007  -0.0696496   0.0000004  -0.0000002   0.0057486  -0.0000001
   45   0.0485957  -0.0000008  -0.1191242   0.0303988  -0.0000012  -0.0178810
   46  -0.0225271  -0.0000056  -0.0182445   0.0016949   0.0000004  -0.0027452
   47   0.0000024  -0.0015318   0.0000011   0.0000001  -0.0000570  -0.0000001
   48   0.0150110   0.0000046   0.0110242   0.0014652   0.0000001   0.0007729
   49  -0.0026707  -0.0228906   0.0180581  -0.0023295  -0.0002648  -0.0004568
   50  -0.0004590   0.0028674  -0.0016978  -0.0000755  -0.0002203  -0.0005079
   51   0.0030401   0.0121568  -0.0120838   0.0027132   0.0001333  -0.0006582
   52  -0.0026774   0.0228971   0.0180476  -0.0023271   0.0002647  -0.0004582
   53   0.0004608   0.0028689   0.0016941   0.0000756  -0.0002205   0.0005082
   54   0.0030444  -0.0121627  -0.0120782   0.0027122  -0.0001323  -0.0006582
            7           8           9          10          11          12
    1  -0.0001593  -0.0000005  -0.0286013  -0.2604251  -0.0000001  -0.1103747
    2  -0.0000001   0.0039028  -0.0000001  -0.0000000  -0.0685040  -0.0000007
    3   0.0011630  -0.0000000  -0.0120952  -0.0447396   0.0000002  -0.1689222
    4  -0.2626307  -0.0000001  -0.1128684   0.0303289   0.0000003  -0.0296990
    5  -0.0000006  -0.0351891   0.0000001   0.0000014   0.0096694  -0.0000002
    6  -0.1140151  -0.0000001  -0.1197988  -0.0747799  -0.0000008  -0.0278995
    7   0.2815999   0.0000008   0.1223691   0.0019443  -0.0000000   0.0003842
    8   0.0000008   0.0237621   0.0000003   0.0000002   0.0065378   0.0000001
    9   0.1223691   0.0000003   0.1264147   0.0011955  -0.0000001  -0.0058290
   10   0.0019443   0.0000002   0.0011955   0.6568468   0.0000008  -0.0161384
   11  -0.0000000   0.0065378  -0.0000001   0.0000008   0.1289346   0.0000006
   12   0.0003842   0.0000001  -0.0058290  -0.0161384   0.0000006   0.7296176
   13   0.0000448   0.0000000  -0.0015388  -0.0589037  -0.0000002  -0.0071003
   14   0.0000000   0.0002600   0.0000000   0.0000000  -0.0344132  -0.0000003
   15   0.0000105  -0.0000000  -0.0006762  -0.0069527  -0.0000004  -0.3296876
   16   0.0002519  -0.0000000   0.0007683  -0.2832200  -0.0000006   0.1271102
   17   0.0000000  -0.0007703  -0.0000000  -0.0000012  -0.0600572   0.0000003
   18   0.0006769   0.0000001  -0.0007497   0.0628030  -0.0000006  -0.1851983
   19  -0.0000655   0.0000000  -0.0000824  -0.0187887  -0.0000002  -0.0157635
   20  -0.0000000  -0.0010128   0.0000000   0.0000001   0.0029512  -0.0000001
   21  -0.0000832   0.0000000   0.0000524   0.0154645   0.0000001   0.0114793
   22  -0.0027435  -0.0000002   0.0034393   0.0338457   0.0000005   0.0276279
   23   0.0000000   0.0064020   0.0000000  -0.0000006   0.0087036   0.0000002
   24   0.0042936  -0.0000001  -0.0010527   0.0756453   0.0000010  -0.0300869
   25  -0.0011452   0.0000000   0.0008215   0.0018561  -0.0000001  -0.0005242
   26  -0.0000001   0.0003130  -0.0000000  -0.0000000   0.0067401   0.0000000
   27  -0.0007176  -0.0000000   0.0005266  -0.0016439  -0.0000000  -0.0053458
   28  -0.0205181   0.0000002   0.0149381  -0.0700245  -0.0000009   0.0019008
   29   0.0000001   0.0031835   0.0000001  -0.0000003  -0.0062089   0.0000006
   30  -0.0153060   0.0000005   0.0101651   0.0019253  -0.0000002   0.0019794
   31   0.0014144  -0.0000014   0.0002044  -0.0007656   0.0000000  -0.0011795
   32   0.0000004  -0.0023594  -0.0000001  -0.0000002  -0.0011432  -0.0000011
   33  -0.0014588  -0.0000002   0.0010500  -0.0017006   0.0000001  -0.0011682
   34   0.0003413   0.0000001  -0.0002136   0.0002245   0.0000000   0.0000071
   35  -0.0000002  -0.0003093  -0.0000000   0.0000005   0.0000130   0.0000002
   36   0.0000237   0.0000002   0.0000429  -0.0003436   0.0000001   0.0000919
   37  -0.0000865   0.0003996   0.0000108   0.0008839  -0.0000009   0.0003022
   38  -0.0002863  -0.0003536   0.0001575  -0.0003332  -0.0000217  -0.0000753
   39   0.0006543   0.0005210   0.0002341  -0.0001282   0.0001873  -0.0002736
   40  -0.0000869  -0.0003989   0.0000112   0.0008847   0.0000009   0.0003021
   41   0.0002859  -0.0003543  -0.0001577   0.0003328  -0.0000217   0.0000757
   42   0.0006539  -0.0005216   0.0002335  -0.0001285  -0.0001873  -0.0002739
   43   0.0009558   0.0000007  -0.0022458  -0.0317274   0.0000009   0.0167559
   44  -0.0000001  -0.0044481  -0.0000004  -0.0000001   0.0032579   0.0000003
   45   0.0013376   0.0000003   0.0008490  -0.0082865   0.0000008   0.0122316
   46   0.0006131  -0.0000005   0.0012994  -0.0039072  -0.0000004   0.0046968
   47  -0.0000000   0.0002673   0.0000001   0.0000000   0.0013437  -0.0000000
   48  -0.0001677  -0.0000001   0.0003128   0.0024956  -0.0000002  -0.0020293
   49   0.0001352  -0.0002622   0.0002466   0.0004721   0.0006562   0.0008470
   50   0.0000189   0.0000843  -0.0000703   0.0005310   0.0011095   0.0003083
   51   0.0000907   0.0006894   0.0001603  -0.0023402  -0.0004798   0.0006589
   52   0.0001352   0.0002623   0.0002465   0.0004711  -0.0006564   0.0008473
   53  -0.0000188   0.0000841   0.0000704  -0.0005311   0.0011095  -0.0003084
   54   0.0000906  -0.0006897   0.0001598  -0.0023399   0.0004792   0.0006586
           13          14          15          16          17          18
    1   0.0034438  -0.0000003   0.0023863  -0.0595818  -0.0000001   0.0280725
    2  -0.0000001   0.0027479   0.0000000  -0.0000001   0.0072309   0.0000008
    3  -0.0279624   0.0000001  -0.0126912  -0.0216307  -0.0000002   0.0648716
    4  -0.0047838  -0.0000000  -0.0029436  -0.0175993  -0.0000001   0.0282203
    5  -0.0000000   0.0062270   0.0000000  -0.0000006  -0.0063759   0.0000012
    6  -0.0021525  -0.0000002   0.0008596   0.0274315   0.0000002  -0.0508299
    7   0.0000448   0.0000000   0.0000105   0.0002519   0.0000000   0.0006769
    8   0.0000000   0.0002600  -0.0000000  -0.0000000  -0.0007703   0.0000001
    9  -0.0015388   0.0000000  -0.0006762   0.0007683  -0.0000000  -0.0007497
   10  -0.0589037   0.0000000  -0.0069527  -0.2832200  -0.0000012   0.0628030
   11  -0.0000002  -0.0344132  -0.0000004  -0.0000006  -0.0600572  -0.0000006
   12  -0.0071003  -0.0000003  -0.3296876   0.1271102   0.0000003  -0.1851983
   13   0.0585488   0.0000001   0.0071653   0.0047476   0.0000002   0.0284800
   14   0.0000001   0.0240945   0.0000005  -0.0000001   0.0024315   0.0000001
   15   0.0071653   0.0000005   0.3519891  -0.0031990  -0.0000002  -0.0126854
   16   0.0047476  -0.0000001  -0.0031990   0.7213110   0.0000038   0.0269965
   17   0.0000002   0.0024315  -0.0000002   0.0000038   0.1324231   0.0000005
   18   0.0284800   0.0000001  -0.0126854   0.0269965   0.0000005   0.6736322
   19   0.0009025   0.0000000   0.0003166  -0.2693465  -0.0000019  -0.1161129
   20   0.0000000  -0.0041649  -0.0000000  -0.0000020  -0.0357968  -0.0000007
   21  -0.0004518   0.0000000   0.0008506  -0.1161404  -0.0000007  -0.1230865
   22  -0.0043237  -0.0000001   0.0033634  -0.1274429  -0.0000002   0.0294319
   23  -0.0000001   0.0073952   0.0000000  -0.0000000  -0.0617209  -0.0000007
   24   0.0021291  -0.0000000   0.0007982  -0.0349484  -0.0000005  -0.3270812
   25   0.0000243  -0.0000000  -0.0001796   0.0037085   0.0000001  -0.0025291
   26  -0.0000000   0.0003250   0.0000000   0.0000000   0.0023014  -0.0000001
   27   0.0013809   0.0000000  -0.0007470   0.0288934   0.0000001  -0.0113957
   28  -0.0012808  -0.0000000  -0.0000744   0.0317645   0.0000001  -0.0793252
   29   0.0000000  -0.0007443  -0.0000000  -0.0000007   0.0072643  -0.0000003
   30   0.0001212   0.0000002   0.0005831  -0.0306305  -0.0000006  -0.0249868
   31   0.0001701   0.0000000   0.0000586  -0.0039201  -0.0000013  -0.0008805
   32   0.0000000  -0.0008359   0.0000001   0.0000004   0.0079353   0.0000010
   33   0.0000072  -0.0000002   0.0000071  -0.0005627   0.0000006   0.0008430
   34   0.0000485  -0.0000001   0.0000375   0.0003067   0.0000005   0.0002679
   35   0.0000000   0.0000093  -0.0000000   0.0000000  -0.0002308   0.0000002
   36  -0.0001025   0.0000000   0.0000052  -0.0000600  -0.0000003  -0.0002131
   37   0.0000251   0.0001805  -0.0000415  -0.0003968  -0.0005578   0.0003896
   38  -0.0000284  -0.0000492   0.0000083  -0.0000032  -0.0002073  -0.0002861
   39   0.0000462   0.0001197  -0.0000011  -0.0004402  -0.0014362  -0.0005654
   40   0.0000250  -0.0001804  -0.0000415  -0.0003972   0.0005583   0.0003905
   41   0.0000284  -0.0000493  -0.0000083   0.0000033  -0.0002071   0.0002848
   42   0.0000462  -0.0001198  -0.0000011  -0.0004389   0.0014366  -0.0005657
   43   0.0015109  -0.0000001   0.0011837  -0.0005862   0.0000001  -0.0049285
   44   0.0000003  -0.0022348   0.0000003  -0.0000008   0.0048971   0.0000002
   45  -0.0004343  -0.0000008   0.0006931  -0.0055576   0.0000009  -0.0005103
   46   0.0002053  -0.0000001   0.0000450  -0.0005540   0.0000003  -0.0015155
   47  -0.0000001  -0.0002990  -0.0000001   0.0000005   0.0004954  -0.0000004
   48   0.0002774   0.0000001   0.0001653   0.0007666  -0.0000003   0.0005136
   49  -0.0002021  -0.0003793  -0.0005675   0.0004801   0.0006033  -0.0002165
   50  -0.0003067  -0.0003498  -0.0001351  -0.0004524   0.0001935   0.0002082
   51   0.0000450   0.0005947   0.0002695   0.0008151  -0.0007487  -0.0009971
   52  -0.0002027   0.0003798  -0.0005676   0.0004801  -0.0006041  -0.0002167
   53   0.0003065  -0.0003500   0.0001349   0.0004525   0.0001937  -0.0002084
   54   0.0000442  -0.0005941   0.0002689   0.0008152   0.0007484  -0.0009978
           19          20          21          22          23          24
    1  -0.0026756  -0.0000002   0.0033134  -0.0180101   0.0000004  -0.0334674
    2   0.0000000   0.0076223  -0.0000001  -0.0000002  -0.0068316   0.0000000
    3   0.0041003  -0.0000001  -0.0008990  -0.0305193   0.0000004  -0.0506632
    4   0.0003120  -0.0000000   0.0009249  -0.0589442  -0.0000001  -0.0209190
    5  -0.0000000  -0.0007935   0.0000000  -0.0000009   0.0099919  -0.0000013
    6   0.0008975   0.0000001  -0.0008107   0.0244209  -0.0000006   0.0609026
    7  -0.0000655  -0.0000000  -0.0000832  -0.0027435   0.0000000   0.0042936
    8   0.0000000  -0.0010128   0.0000000  -0.0000002   0.0064020  -0.0000001
    9  -0.0000824   0.0000000   0.0000524   0.0034393   0.0000000  -0.0010527
   10  -0.0187887   0.0000001   0.0154645   0.0338457  -0.0000006   0.0756453
   11  -0.0000002   0.0029512   0.0000001   0.0000005   0.0087036   0.0000010
   12  -0.0157635  -0.0000001   0.0114793   0.0276279   0.0000002  -0.0300869
   13   0.0009025   0.0000000  -0.0004518  -0.0043237  -0.0000001   0.0021291
   14   0.0000000  -0.0041649   0.0000000  -0.0000001   0.0073952  -0.0000000
   15   0.0003166  -0.0000000   0.0008506   0.0033634   0.0000000   0.0007982
   16  -0.2693465  -0.0000020  -0.1161404  -0.1274429  -0.0000000  -0.0349484
   17  -0.0000019  -0.0357968  -0.0000007  -0.0000002  -0.0617209  -0.0000005
   18  -0.1161129  -0.0000007  -0.1230865   0.0294319  -0.0000007  -0.3270812
   19   0.2852981   0.0000020   0.1254023   0.0028154   0.0000000   0.0019711
   20   0.0000020   0.0249744   0.0000009  -0.0000002   0.0031039  -0.0000001
   21   0.1254023   0.0000009   0.1272841  -0.0294100  -0.0000003  -0.0100147
   22   0.0028154  -0.0000002  -0.0294100   0.7070270   0.0000055  -0.0349655
   23   0.0000000   0.0031039  -0.0000003   0.0000055   0.1299417   0.0000008
   24   0.0019711  -0.0000001  -0.0100147  -0.0349655   0.0000008   0.6813516
   25   0.0007649   0.0000001   0.0004664  -0.2601377  -0.0000023   0.1192340
   26   0.0000000  -0.0037931   0.0000000  -0.0000026  -0.0342275   0.0000013
   27  -0.0004215  -0.0000000   0.0009606   0.1200531   0.0000014  -0.1284028
   28   0.0019559   0.0000002   0.0011202  -0.2747177  -0.0000027  -0.0476784
   29  -0.0000000   0.0068620  -0.0000001  -0.0000018  -0.0671479  -0.0000012
   30   0.0003990   0.0000002  -0.0055465  -0.1162675  -0.0000012  -0.1710739
   31  -0.0000347   0.0000001  -0.0012569   0.0019640  -0.0000017  -0.0290615
   32  -0.0000000   0.0000789   0.0000001  -0.0000001   0.0058896   0.0000002
   33   0.0001860  -0.0000001  -0.0001362  -0.0039353  -0.0000003  -0.0202796
   34   0.0000087  -0.0000000   0.0000682   0.0005695   0.0000004  -0.0020336
   35  -0.0000000  -0.0000365   0.0000000  -0.0000002   0.0000121  -0.0000002
   36  -0.0000042  -0.0000000   0.0000336   0.0021707  -0.0000005   0.0019118
   37  -0.0000256   0.0000632  -0.0000609  -0.0000992   0.0000008  -0.0014545
   38  -0.0000054   0.0000246   0.0000055  -0.0004842  -0.0002511  -0.0001796
   39  -0.0000425  -0.0000479  -0.0002978   0.0017163   0.0003061  -0.0028875
   40  -0.0000256  -0.0000632  -0.0000609  -0.0000999   0.0000003  -0.0014556
   41   0.0000054   0.0000246  -0.0000056   0.0004846  -0.0002513   0.0001798
   42  -0.0000426   0.0000478  -0.0002975   0.0017159  -0.0003053  -0.0028836
   43  -0.0006702   0.0000001   0.0005445   0.0001852  -0.0000001   0.0010990
   44  -0.0000001   0.0001321   0.0000000   0.0000005  -0.0009583  -0.0000004
   45  -0.0010708  -0.0000001   0.0005384   0.0007114   0.0000001  -0.0019664
   46  -0.0004105   0.0000000   0.0002342   0.0003055  -0.0000000   0.0003429
   47   0.0000000  -0.0001601  -0.0000000   0.0000001   0.0000091   0.0000003
   48   0.0001967  -0.0000000  -0.0001006  -0.0000120   0.0000000   0.0001249
   49  -0.0000071  -0.0000146  -0.0000372  -0.0000994  -0.0001646   0.0006342
   50  -0.0000440  -0.0000082   0.0000232  -0.0000940  -0.0000302  -0.0003009
   51   0.0000353   0.0000279  -0.0000048   0.0002330   0.0000761   0.0006498
   52  -0.0000071   0.0000146  -0.0000372  -0.0000993   0.0001646   0.0006346
   53   0.0000440  -0.0000082  -0.0000232   0.0000936  -0.0000303   0.0003008
   54   0.0000353  -0.0000278  -0.0000048   0.0002335  -0.0000762   0.0006501
           25          26          27          28          29          30
    1  -0.0000132  -0.0000001  -0.0007828   0.0399304   0.0000013   0.0265802
    2   0.0000000  -0.0007542   0.0000000  -0.0000004   0.0055273  -0.0000009
    3  -0.0009841   0.0000001  -0.0007367   0.0772791   0.0000002  -0.0299757
    4  -0.0031225   0.0000002  -0.0032829  -0.2580965  -0.0000002   0.1121318
    5  -0.0000001   0.0063592   0.0000000   0.0000015  -0.0691310  -0.0000002
    6  -0.0040239  -0.0000002  -0.0007610   0.0462324  -0.0000005  -0.1718661
    7  -0.0011452  -0.0000001  -0.0007176  -0.0205181   0.0000001  -0.0153060
    8   0.0000000   0.0003130  -0.0000000   0.0000002   0.0031835   0.0000005
    9   0.0008215  -0.0000000   0.0005266   0.0149381   0.0000001   0.0101651
   10   0.0018561  -0.0000000  -0.0016439  -0.0700245  -0.0000003   0.0019253
   11  -0.0000001   0.0067401  -0.0000000  -0.0000009  -0.0062089  -0.0000002
   12  -0.0005242   0.0000000  -0.0053458   0.0019008   0.0000006   0.0019794
   13   0.0000243  -0.0000000   0.0013809  -0.0012808   0.0000000   0.0001212
   14  -0.0000000   0.0003250   0.0000000  -0.0000000  -0.0007443   0.0000002
   15  -0.0001796   0.0000000  -0.0007470  -0.0000744  -0.0000000   0.0005831
   16   0.0037085   0.0000000   0.0288934   0.0317645  -0.0000007  -0.0306305
   17   0.0000001   0.0023014   0.0000001   0.0000001   0.0072643  -0.0000006
   18  -0.0025291  -0.0000001  -0.0113957  -0.0793252  -0.0000003  -0.0249868
   19   0.0007649   0.0000000  -0.0004215   0.0019559  -0.0000000   0.0003990
   20   0.0000001  -0.0037931  -0.0000000   0.0000002   0.0068620   0.0000002
   21   0.0004664   0.0000000   0.0009606   0.0011202  -0.0000001  -0.0055465
   22  -0.2601377  -0.0000026   0.1200531  -0.2747177  -0.0000018  -0.1162675
   23  -0.0000023  -0.0342275   0.0000014  -0.0000027  -0.0671479  -0.0000012
   24   0.1192340   0.0000013  -0.1284028  -0.0476784  -0.0000012  -0.1710739
   25   0.2761116   0.0000025  -0.1290442  -0.0199887  -0.0000002   0.0163103
   26   0.0000025   0.0242384  -0.0000014  -0.0000001   0.0033153   0.0000010
   27  -0.1290442  -0.0000014   0.1348478  -0.0134736  -0.0000000   0.0090918
   28  -0.0199887  -0.0000001  -0.0134736   0.6599682   0.0000029   0.0090046
   29  -0.0000002   0.0033153  -0.0000000   0.0000029   0.1748342   0.0000063
   30   0.0163103   0.0000010   0.0090918   0.0090046   0.0000063   0.6338873
   31   0.0006973   0.0000010  -0.0013217  -0.0880283  -0.0000004   0.0014940
   32  -0.0000005  -0.0043391  -0.0000003   0.0000001  -0.0696816   0.0000014
   33   0.0019396  -0.0000005   0.0012942  -0.0058345  -0.0000027  -0.2063907
   34   0.0005632  -0.0000005   0.0001767   0.0013850   0.0000018  -0.0013745
   35   0.0000003   0.0002363   0.0000004   0.0000019  -0.0015465  -0.0000019
   36  -0.0013427   0.0000002   0.0004791   0.0322317   0.0000096  -0.0133764
   37   0.0002890   0.0004783   0.0000268  -0.0007595  -0.0008193  -0.0018882
   38  -0.0000526   0.0000765  -0.0000470  -0.0017039   0.0028602  -0.0003825
   39  -0.0001372   0.0005537   0.0000188  -0.0168817   0.0259904  -0.0143231
   40   0.0002885  -0.0004787   0.0000267  -0.0007589   0.0008174  -0.0018875
   41   0.0000528   0.0000762   0.0000469   0.0017010   0.0028620   0.0003775
   42  -0.0001373  -0.0005540   0.0000188  -0.0168621  -0.0260022  -0.0143247
   43   0.0000411   0.0000001   0.0000857   0.0002284  -0.0000008  -0.0020137
   44  -0.0000000  -0.0007743   0.0000000  -0.0000006   0.0083783   0.0000008
   45   0.0000453  -0.0000001   0.0001151  -0.0017889  -0.0000008  -0.0032303
   46   0.0000534  -0.0000001   0.0001049  -0.0001978   0.0000003   0.0002832
   47   0.0000000  -0.0000022   0.0000000  -0.0000001  -0.0001895   0.0000001
   48  -0.0000314  -0.0000001   0.0000091  -0.0000139   0.0000002   0.0002349
   49   0.0000045  -0.0000006  -0.0000300  -0.0004271   0.0010408   0.0005597
   50  -0.0000201  -0.0000454  -0.0000190   0.0002629  -0.0002187  -0.0001601
   51   0.0000584   0.0001990   0.0000135  -0.0003887  -0.0011972  -0.0004205
   52   0.0000046   0.0000007  -0.0000300  -0.0004280  -0.0010408   0.0005591
   53   0.0000201  -0.0000455   0.0000190  -0.0002620  -0.0002186   0.0001598
   54   0.0000584  -0.0001990   0.0000134  -0.0003890   0.0011977  -0.0004201
           31          32          33          34          35          36
    1  -0.0048660  -0.0000004   0.0023710  -0.0000150  -0.0000002   0.0018245
    2   0.0000013   0.0053462   0.0000005  -0.0000001   0.0005286  -0.0000007
    3   0.0029224   0.0000014   0.0042149  -0.0005005  -0.0000009   0.0000897
    4   0.0050574   0.0000004   0.0045153   0.0005280  -0.0000000  -0.0021097
    5   0.0000016   0.0032014  -0.0000003  -0.0000006   0.0013364   0.0000003
    6   0.0292275   0.0000001  -0.0248382   0.0000451   0.0000000  -0.0065310
    7   0.0014144   0.0000004  -0.0014588   0.0003413  -0.0000002   0.0000237
    8  -0.0000014  -0.0023594  -0.0000002   0.0000001  -0.0003093   0.0000002
    9   0.0002044  -0.0000001   0.0010500  -0.0002136  -0.0000000   0.0000429
   10  -0.0007656  -0.0000002  -0.0017006   0.0002245   0.0000005  -0.0003436
   11   0.0000000  -0.0011432   0.0000001   0.0000000   0.0000130   0.0000001
   12  -0.0011795  -0.0000011  -0.0011682   0.0000071   0.0000002   0.0000919
   13   0.0001701   0.0000000   0.0000072   0.0000485   0.0000000  -0.0001025
   14   0.0000000  -0.0008359  -0.0000002  -0.0000001   0.0000093   0.0000000
   15   0.0000586   0.0000001   0.0000071   0.0000375  -0.0000000   0.0000052
   16  -0.0039201   0.0000004  -0.0005627   0.0003067   0.0000000  -0.0000600
   17  -0.0000013   0.0079353   0.0000006   0.0000005  -0.0002308  -0.0000003
   18  -0.0008805   0.0000010   0.0008430   0.0002679   0.0000002  -0.0002131
   19  -0.0000347  -0.0000000   0.0001860   0.0000087  -0.0000000  -0.0000042
   20   0.0000001   0.0000789  -0.0000001  -0.0000000  -0.0000365  -0.0000000
   21  -0.0012569   0.0000001  -0.0001362   0.0000682   0.0000000   0.0000336
   22   0.0019640  -0.0000001  -0.0039353   0.0005695  -0.0000002   0.0021707
   23  -0.0000017   0.0058896  -0.0000003   0.0000004   0.0000121  -0.0000005
   24  -0.0290615   0.0000002  -0.0202796  -0.0020336  -0.0000002   0.0019118
   25   0.0006973  -0.0000005   0.0019396   0.0005632   0.0000003  -0.0013427
   26   0.0000010  -0.0043391  -0.0000005  -0.0000005   0.0002363   0.0000002
   27  -0.0013217  -0.0000003   0.0012942   0.0001767   0.0000004   0.0004791
   28  -0.0880283   0.0000001  -0.0058345   0.0013850   0.0000019   0.0322317
   29  -0.0000004  -0.0696816  -0.0000027   0.0000018  -0.0015465   0.0000096
   30   0.0014940   0.0000014  -0.2063907  -0.0013745  -0.0000019  -0.0133764
   31   0.5741413  -0.0000004  -0.0103626  -0.2737795  -0.0000785   0.0893971
   32  -0.0000004   0.5307371  -0.0000117  -0.0000783  -0.0466390   0.0000321
   33  -0.0103626  -0.0000117   0.4751646   0.0939227   0.0000320  -0.0836101
   34  -0.2737795  -0.0000783   0.0939227   0.2966812   0.0000874  -0.1006017
   35  -0.0000785  -0.0466390   0.0000320   0.0000874   0.0451435  -0.0000334
   36   0.0893971   0.0000321  -0.0836101  -0.1006017  -0.0000334   0.0936331
   37  -0.1060568   0.1012704  -0.0394412  -0.0134558   0.0247427  -0.0105121
   38   0.1015788  -0.2140130   0.0701853  -0.0006610   0.0008405  -0.0012941
   39  -0.0403720   0.0714622  -0.0730361   0.0050775  -0.0108670   0.0039562
   40  -0.1059082  -0.1011919  -0.0393880  -0.0134400  -0.0247536  -0.0105123
   41  -0.1014989  -0.2141574  -0.0702022   0.0006503   0.0008230   0.0012865
   42  -0.0403205  -0.0714857  -0.0730260   0.0050704   0.0108707   0.0039557
   43   0.0003431   0.0000001  -0.0001588   0.0000359   0.0000000  -0.0001597
   44  -0.0000002  -0.0000421  -0.0000001   0.0000000  -0.0001827   0.0000000
   45   0.0011759   0.0000002  -0.0000382   0.0000144  -0.0000000  -0.0003568
   46   0.0000449   0.0000000  -0.0000217   0.0000157  -0.0000000  -0.0000172
   47  -0.0000000  -0.0000076  -0.0000000   0.0000000  -0.0000095   0.0000000
   48  -0.0000782  -0.0000000  -0.0000024  -0.0000129   0.0000000   0.0000408
   49  -0.0002367   0.0000585  -0.0000398  -0.0000089  -0.0000351   0.0000591
   50  -0.0000133   0.0000148  -0.0000225  -0.0000117   0.0000058   0.0000061
   51   0.0001768   0.0000386  -0.0000236   0.0000246   0.0000207  -0.0000764
   52  -0.0002366  -0.0000585  -0.0000398  -0.0000090   0.0000351   0.0000591
   53   0.0000134   0.0000149   0.0000225   0.0000117   0.0000059  -0.0000061
   54   0.0001767  -0.0000386  -0.0000236   0.0000246  -0.0000208  -0.0000763
           37          38          39          40          41          42
    1  -0.0004518   0.0000200  -0.0002647  -0.0004525  -0.0000201  -0.0002649
    2  -0.0003325   0.0001866  -0.0009436   0.0003315   0.0001868   0.0009445
    3  -0.0013175   0.0004963  -0.0001075  -0.0013181  -0.0004966  -0.0001077
    4  -0.0000563   0.0005327  -0.0012124  -0.0000568  -0.0005330  -0.0012120
    5  -0.0001190   0.0010551  -0.0008510   0.0001182   0.0010550   0.0008509
    6   0.0020983  -0.0002997   0.0011827   0.0020984   0.0002998   0.0011815
    7  -0.0000865  -0.0002863   0.0006543  -0.0000869   0.0002859   0.0006539
    8   0.0003996  -0.0003536   0.0005210  -0.0003989  -0.0003543  -0.0005216
    9   0.0000108   0.0001575   0.0002341   0.0000112  -0.0001577   0.0002335
   10   0.0008839  -0.0003332  -0.0001282   0.0008847   0.0003328  -0.0001285
   11  -0.0000009  -0.0000217   0.0001873   0.0000009  -0.0000217  -0.0001873
   12   0.0003022  -0.0000753  -0.0002736   0.0003021   0.0000757  -0.0002739
   13   0.0000251  -0.0000284   0.0000462   0.0000250   0.0000284   0.0000462
   14   0.0001805  -0.0000492   0.0001197  -0.0001804  -0.0000493  -0.0001198
   15  -0.0000415   0.0000083  -0.0000011  -0.0000415  -0.0000083  -0.0000011
   16  -0.0003968  -0.0000032  -0.0004402  -0.0003972   0.0000033  -0.0004389
   17  -0.0005578  -0.0002073  -0.0014362   0.0005583  -0.0002071   0.0014366
   18   0.0003896  -0.0002861  -0.0005654   0.0003905   0.0002848  -0.0005657
   19  -0.0000256  -0.0000054  -0.0000425  -0.0000256   0.0000054  -0.0000426
   20   0.0000632   0.0000246  -0.0000479  -0.0000632   0.0000246   0.0000478
   21  -0.0000609   0.0000055  -0.0002978  -0.0000609  -0.0000056  -0.0002975
   22  -0.0000992  -0.0004842   0.0017163  -0.0000999   0.0004846   0.0017159
   23   0.0000008  -0.0002511   0.0003061   0.0000003  -0.0002513  -0.0003053
   24  -0.0014545  -0.0001796  -0.0028875  -0.0014556   0.0001798  -0.0028836
   25   0.0002890  -0.0000526  -0.0001372   0.0002885   0.0000528  -0.0001373
   26   0.0004783   0.0000765   0.0005537  -0.0004787   0.0000762  -0.0005540
   27   0.0000268  -0.0000470   0.0000188   0.0000267   0.0000469   0.0000188
   28  -0.0007595  -0.0017039  -0.0168817  -0.0007589   0.0017010  -0.0168621
   29  -0.0008193   0.0028602   0.0259904   0.0008174   0.0028620  -0.0260022
   30  -0.0018882  -0.0003825  -0.0143231  -0.0018875   0.0003775  -0.0143247
   31  -0.1060568   0.1015788  -0.0403720  -0.1059082  -0.1014989  -0.0403205
   32   0.1012704  -0.2140130   0.0714622  -0.1011919  -0.2141574  -0.0714857
   33  -0.0394412   0.0701853  -0.0730361  -0.0393880  -0.0702022  -0.0730260
   34  -0.0134558  -0.0006610   0.0050775  -0.0134400   0.0006503   0.0050704
   35   0.0247427   0.0008405  -0.0108670  -0.0247536   0.0008230   0.0108707
   36  -0.0105121  -0.0012941   0.0039562  -0.0105123   0.0012865   0.0039557
   37   0.1118121  -0.1119298   0.0459889   0.0083214  -0.0133704   0.0059509
   38  -0.1119298   0.2320514  -0.0766904   0.0133924  -0.0221993   0.0083612
   39   0.0459889  -0.0766904   0.0826789   0.0059565  -0.0083559   0.0033903
   40   0.0083214   0.0133924   0.0059565   0.1116496   0.1118419   0.0459304
   41  -0.0133704  -0.0221993  -0.0083559   0.1118419   0.2322122   0.0767159
   42   0.0059509   0.0083612   0.0033903   0.0459304   0.0767159   0.0826695
   43   0.0000061   0.0000357  -0.0000146   0.0000061  -0.0000357  -0.0000146
   44  -0.0000028   0.0000044   0.0000370   0.0000029   0.0000044  -0.0000371
   45  -0.0000363   0.0000428   0.0000489  -0.0000362  -0.0000428   0.0000489
   46  -0.0000064  -0.0000323   0.0000549  -0.0000064   0.0000323   0.0000549
   47   0.0000012  -0.0000079   0.0000195  -0.0000012  -0.0000079  -0.0000195
   48   0.0000064  -0.0000036   0.0000049   0.0000064   0.0000036   0.0000050
   49   0.0000267  -0.0000217   0.0000068   0.0000304   0.0000177  -0.0000082
   50   0.0000016  -0.0000011  -0.0000046   0.0000056   0.0000049   0.0000002
   51  -0.0000086  -0.0000023  -0.0000110  -0.0000133  -0.0000037  -0.0000117
   52   0.0000304  -0.0000177  -0.0000082   0.0000266   0.0000217   0.0000068
   53  -0.0000056   0.0000049  -0.0000003  -0.0000016  -0.0000011   0.0000046
   54  -0.0000133   0.0000037  -0.0000117  -0.0000085   0.0000023  -0.0000110
           43          44          45          46          47          48
    1  -0.1763426  -0.0000007   0.0485957  -0.0225271   0.0000024   0.0150110
    2   0.0000023  -0.0696496  -0.0000008  -0.0000056  -0.0015318   0.0000046
    3   0.0555513   0.0000004  -0.1191242  -0.0182445   0.0000011   0.0110242
    4  -0.0005976  -0.0000002   0.0303988   0.0016949   0.0000001   0.0014652
    5  -0.0000002   0.0057486  -0.0000012   0.0000004  -0.0000570   0.0000001
    6   0.0055887  -0.0000001  -0.0178810  -0.0027452  -0.0000001   0.0007729
    7   0.0009558  -0.0000001   0.0013376   0.0006131  -0.0000000  -0.0001677
    8   0.0000007  -0.0044481   0.0000003  -0.0000005   0.0002673  -0.0000001
    9  -0.0022458  -0.0000004   0.0008490   0.0012994   0.0000001   0.0003128
   10  -0.0317274  -0.0000001  -0.0082865  -0.0039072   0.0000000   0.0024956
   11   0.0000009   0.0032579   0.0000008  -0.0000004   0.0013437  -0.0000002
   12   0.0167559   0.0000003   0.0122316   0.0046968  -0.0000000  -0.0020293
   13   0.0015109   0.0000003  -0.0004343   0.0002053  -0.0000001   0.0002774
   14  -0.0000001  -0.0022348  -0.0000008  -0.0000001  -0.0002990   0.0000001
   15   0.0011837   0.0000003   0.0006931   0.0000450  -0.0000001   0.0001653
   16  -0.0005862  -0.0000008  -0.0055576  -0.0005540   0.0000005   0.0007666
   17   0.0000001   0.0048971   0.0000009   0.0000003   0.0004954  -0.0000003
   18  -0.0049285   0.0000002  -0.0005103  -0.0015155  -0.0000004   0.0005136
   19  -0.0006702  -0.0000001  -0.0010708  -0.0004105   0.0000000   0.0001967
   20   0.0000001   0.0001321  -0.0000001   0.0000000  -0.0001601  -0.0000000
   21   0.0005445   0.0000000   0.0005384   0.0002342  -0.0000000  -0.0001006
   22   0.0001852   0.0000005   0.0007114   0.0003055   0.0000001  -0.0000120
   23  -0.0000001  -0.0009583   0.0000001  -0.0000000   0.0000091   0.0000000
   24   0.0010990  -0.0000004  -0.0019664   0.0003429   0.0000003   0.0001249
   25   0.0000411  -0.0000000   0.0000453   0.0000534   0.0000000  -0.0000314
   26   0.0000001  -0.0007743  -0.0000001  -0.0000001  -0.0000022  -0.0000001
   27   0.0000857   0.0000000   0.0001151   0.0001049   0.0000000   0.0000091
   28   0.0002284  -0.0000006  -0.0017889  -0.0001978  -0.0000001  -0.0000139
   29  -0.0000008   0.0083783  -0.0000008   0.0000003  -0.0001895   0.0000002
   30  -0.0020137   0.0000008  -0.0032303   0.0002832   0.0000001   0.0002349
   31   0.0003431  -0.0000002   0.0011759   0.0000449  -0.0000000  -0.0000782
   32   0.0000001  -0.0000421   0.0000002   0.0000000  -0.0000076  -0.0000000
   33  -0.0001588  -0.0000001  -0.0000382  -0.0000217  -0.0000000  -0.0000024
   34   0.0000359   0.0000000   0.0000144   0.0000157   0.0000000  -0.0000129
   35   0.0000000  -0.0001827  -0.0000000  -0.0000000  -0.0000095   0.0000000
   36  -0.0001597   0.0000000  -0.0003568  -0.0000172   0.0000000   0.0000408
   37   0.0000061  -0.0000028  -0.0000363  -0.0000064   0.0000012   0.0000064
   38   0.0000357   0.0000044   0.0000428  -0.0000323  -0.0000079  -0.0000036
   39  -0.0000146   0.0000370   0.0000489   0.0000549   0.0000195   0.0000049
   40   0.0000061   0.0000029  -0.0000362  -0.0000064  -0.0000012   0.0000064
   41  -0.0000357   0.0000044  -0.0000428   0.0000323  -0.0000079   0.0000036
   42  -0.0000146  -0.0000371   0.0000489   0.0000549  -0.0000195   0.0000050
   43   0.5106649   0.0000083   0.0469952  -0.2094264  -0.0000476  -0.1302070
   44   0.0000083   0.5306707  -0.0000048  -0.0000465  -0.0466989  -0.0000359
   45   0.0469952  -0.0000048   0.5417884  -0.1256553  -0.0000353  -0.1486052
   46  -0.2094264  -0.0000465  -0.1256553   0.2300269   0.0000510   0.1378746
   47  -0.0000476  -0.0466989  -0.0000353   0.0000510   0.0450230   0.0000408
   48  -0.1302070  -0.0000359  -0.1486052   0.1378746   0.0000408   0.1605809
   49  -0.0473121  -0.0122121   0.0067843   0.0020359   0.0216341  -0.0137928
   50  -0.0110818  -0.2140012   0.1232133   0.0008199   0.0009225  -0.0013020
   51   0.0059591   0.1234087  -0.1323571   0.0016027   0.0161973  -0.0115289
   52  -0.0473134   0.0122521   0.0068064   0.0020403  -0.0216403  -0.0137840
   53   0.0111181  -0.2141034  -0.1231718  -0.0008189   0.0009104   0.0012928
   54   0.0059795  -0.1233691  -0.1322441   0.0016060  -0.0162037  -0.0115230
           49          50          51          52          53          54
    1  -0.0026707  -0.0004590   0.0030401  -0.0026774   0.0004608   0.0030444
    2  -0.0228906   0.0028674   0.0121568   0.0228971   0.0028689  -0.0121627
    3   0.0180581  -0.0016978  -0.0120838   0.0180476   0.0016941  -0.0120782
    4  -0.0023295  -0.0000755   0.0027132  -0.0023271   0.0000756   0.0027122
    5  -0.0002648  -0.0002203   0.0001333   0.0002647  -0.0002205  -0.0001323
    6  -0.0004568  -0.0005079  -0.0006582  -0.0004582   0.0005082  -0.0006582
    7   0.0001352   0.0000189   0.0000907   0.0001352  -0.0000188   0.0000906
    8  -0.0002622   0.0000843   0.0006894   0.0002623   0.0000841  -0.0006897
    9   0.0002466  -0.0000703   0.0001603   0.0002465   0.0000704   0.0001598
   10   0.0004721   0.0005310  -0.0023402   0.0004711  -0.0005311  -0.0023399
   11   0.0006562   0.0011095  -0.0004798  -0.0006564   0.0011095   0.0004792
   12   0.0008470   0.0003083   0.0006589   0.0008473  -0.0003084   0.0006586
   13  -0.0002021  -0.0003067   0.0000450  -0.0002027   0.0003065   0.0000442
   14  -0.0003793  -0.0003498   0.0005947   0.0003798  -0.0003500  -0.0005941
   15  -0.0005675  -0.0001351   0.0002695  -0.0005676   0.0001349   0.0002689
   16   0.0004801  -0.0004524   0.0008151   0.0004801   0.0004525   0.0008152
   17   0.0006033   0.0001935  -0.0007487  -0.0006041   0.0001937   0.0007484
   18  -0.0002165   0.0002082  -0.0009971  -0.0002167  -0.0002084  -0.0009978
   19  -0.0000071  -0.0000440   0.0000353  -0.0000071   0.0000440   0.0000353
   20  -0.0000146  -0.0000082   0.0000279   0.0000146  -0.0000082  -0.0000278
   21  -0.0000372   0.0000232  -0.0000048  -0.0000372  -0.0000232  -0.0000048
   22  -0.0000994  -0.0000940   0.0002330  -0.0000993   0.0000936   0.0002335
   23  -0.0001646  -0.0000302   0.0000761   0.0001646  -0.0000303  -0.0000762
   24   0.0006342  -0.0003009   0.0006498   0.0006346   0.0003008   0.0006501
   25   0.0000045  -0.0000201   0.0000584   0.0000046   0.0000201   0.0000584
   26  -0.0000006  -0.0000454   0.0001990   0.0000007  -0.0000455  -0.0001990
   27  -0.0000300  -0.0000190   0.0000135  -0.0000300   0.0000190   0.0000134
   28  -0.0004271   0.0002629  -0.0003887  -0.0004280  -0.0002620  -0.0003890
   29   0.0010408  -0.0002187  -0.0011972  -0.0010408  -0.0002186   0.0011977
   30   0.0005597  -0.0001601  -0.0004205   0.0005591   0.0001598  -0.0004201
   31  -0.0002367  -0.0000133   0.0001768  -0.0002366   0.0000134   0.0001767
   32   0.0000585   0.0000148   0.0000386  -0.0000585   0.0000149  -0.0000386
   33  -0.0000398  -0.0000225  -0.0000236  -0.0000398   0.0000225  -0.0000236
   34  -0.0000089  -0.0000117   0.0000246  -0.0000090   0.0000117   0.0000246
   35  -0.0000351   0.0000058   0.0000207   0.0000351   0.0000059  -0.0000208
   36   0.0000591   0.0000061  -0.0000764   0.0000591  -0.0000061  -0.0000763
   37   0.0000267   0.0000016  -0.0000086   0.0000304  -0.0000056  -0.0000133
   38  -0.0000217  -0.0000011  -0.0000023  -0.0000177   0.0000049   0.0000037
   39   0.0000068  -0.0000046  -0.0000110  -0.0000082  -0.0000003  -0.0000117
   40   0.0000304   0.0000056  -0.0000133   0.0000266  -0.0000016  -0.0000085
   41   0.0000177   0.0000049  -0.0000037   0.0000217  -0.0000011   0.0000023
   42  -0.0000082   0.0000002  -0.0000117   0.0000068   0.0000046  -0.0000110
   43  -0.0473121  -0.0110818   0.0059591  -0.0473134   0.0111181   0.0059795
   44  -0.0122121  -0.2140012   0.1234087   0.0122521  -0.2141034  -0.1233691
   45   0.0067843   0.1232133  -0.1323571   0.0068064  -0.1231718  -0.1322441
   46   0.0020359   0.0008199   0.0016027   0.0020403  -0.0008189   0.0016060
   47   0.0216341   0.0009225   0.0161973  -0.0216403   0.0009104  -0.0162037
   48  -0.0137928  -0.0013020  -0.0115289  -0.0137840   0.0012928  -0.0115230
   49   0.0505706   0.0115747  -0.0111194  -0.0004619   0.0006605  -0.0009277
   50   0.0115747   0.2318815  -0.1353327  -0.0006561  -0.0222095   0.0157936
   51  -0.0111194  -0.1353327   0.1441790  -0.0009238  -0.0157781   0.0122420
   52  -0.0004619  -0.0006561  -0.0009238   0.0505741  -0.0116189  -0.0111419
   53   0.0006605  -0.0222095  -0.0157781  -0.0116189   0.2319948   0.1352891
   54  -0.0009277   0.0157936   0.0122420  -0.0111419   0.1352891   0.1440559
 **********************************************************************
 **                                                                  **
 **                       VIBRATIONAL ANALYSIS                       **
 **                       --------------------                       **
 **                                                                  **
 **        VIBRATIONAL FREQUENCIES (CM**-1) AND NORMAL MODES         **
 **     FORCE CONSTANTS (mDYN/ANGSTROM) AND REDUCED MASSES (AMU)     **
 **                  INFRARED INTENSITIES (KM/MOL)                   **
 **                                                                  **
 **********************************************************************


 Mode:                 1                      2                      3
 Frequency:       -40.26                  62.05                 195.87
 Force Cnst:      0.0010                 0.0024                 0.0644
 Red. Mass:       1.0396                 1.0365                 2.8480
 IR Active:          YES                    YES                    YES
 IR Intens:        0.199                  0.094                  4.482
 Raman Active:       YES                    YES                    YES
               X      Y      Z        X      Y      Z        X      Y      Z
 C         -0.000  0.021 -0.000   -0.000  0.003  0.000   -0.000  0.105 -0.000
 C          0.000  0.007  0.000   -0.000  0.025 -0.000   -0.000  0.284 -0.000
 H         -0.000  0.012  0.000   -0.000  0.056 -0.000   -0.000  0.368 -0.000
 C          0.000  0.031  0.000   -0.000 -0.024 -0.000   -0.000 -0.026 -0.000
 H          0.000  0.054  0.000    0.000 -0.036 -0.000   -0.000 -0.180 -0.000
 C         -0.000  0.015  0.000    0.000 -0.024 -0.000    0.000 -0.029 -0.000
 H         -0.000  0.027  0.000    0.000 -0.034 -0.000    0.000 -0.143 -0.000
 C         -0.000 -0.007 -0.000   -0.000 -0.001 -0.000    0.000  0.011 -0.000
 H          0.000 -0.014 -0.000   -0.000  0.009 -0.000    0.000 -0.120 -0.000
 C          0.000 -0.009 -0.000   -0.000  0.016 -0.000   -0.000  0.130 -0.000
 C          0.000 -0.022 -0.000    0.000 -0.014  0.000    0.000 -0.176  0.000
 H          0.000 -0.029 -0.000   -0.000  0.541 -0.000    0.000 -0.373 -0.000
 H          0.003 -0.024 -0.007   -0.498 -0.317 -0.008    0.073 -0.226 -0.216
 H         -0.003 -0.024  0.007    0.498 -0.317  0.009   -0.073 -0.227  0.216
 C         -0.000 -0.024  0.000   -0.000  0.019  0.000   -0.000 -0.161  0.000
 H         -0.000  0.525 -0.000   -0.000  0.037 -0.000    0.000 -0.352  0.000
 H         -0.227 -0.333 -0.442   -0.014  0.017 -0.005    0.206 -0.193 -0.021
 H          0.227 -0.332  0.443    0.014  0.017  0.005   -0.206 -0.193  0.021
 TransDip   0.000 -0.014  0.000    0.000 -0.010 -0.000   -0.000 -0.068  0.000

 Mode:                 4                      5                      6
 Frequency:       218.43                 271.08                 399.70
 Force Cnst:      0.0823                 0.1095                 0.2314
 Red. Mass:       2.9259                 2.5299                 2.4583
 IR Active:          YES                    YES                    YES
 IR Intens:        0.021                  0.574                  0.348
 Raman Active:       YES                    YES                    YES
               X      Y      Z        X      Y      Z        X      Y      Z
 C         -0.000 -0.102 -0.000   -0.055  0.000 -0.030   -0.062 -0.000 -0.131
 C         -0.000 -0.023 -0.000   -0.097 -0.000 -0.048    0.055  0.000 -0.118
 H         -0.000 -0.030  0.000   -0.103 -0.000 -0.039    0.123  0.000 -0.245
 C         -0.000 -0.246 -0.000   -0.051  0.000 -0.048   -0.118 -0.000 -0.056
 H          0.000 -0.434 -0.000   -0.065  0.000 -0.048   -0.242 -0.000 -0.054
 C         -0.000  0.015 -0.000   -0.053  0.000 -0.029   -0.050  0.000  0.087
 H         -0.000  0.026 -0.000   -0.052  0.000 -0.033   -0.115  0.000  0.206
 C         -0.000  0.253 -0.000   -0.077 -0.000 -0.016    0.101 -0.000  0.070
 H         -0.000  0.451 -0.000   -0.084 -0.000 -0.027    0.158 -0.000  0.166
 C         -0.000  0.077 -0.000   -0.065 -0.000 -0.034    0.134 -0.000 -0.008
 C          0.000 -0.119  0.000    0.224  0.000 -0.049   -0.123 -0.000 -0.003
 H          0.000 -0.295 -0.000    0.334 -0.000  0.211   -0.242  0.000 -0.285
 H          0.086 -0.133 -0.151    0.327  0.002 -0.186   -0.237 -0.004  0.146
 H         -0.086 -0.133  0.151    0.327 -0.002 -0.185   -0.237  0.004  0.145
 C          0.000  0.137  0.000    0.083  0.000  0.207    0.090  0.000  0.102
 H         -0.000  0.342  0.000   -0.074 -0.000  0.413   -0.101  0.000  0.352
 H         -0.203  0.157  0.005    0.239  0.001  0.227    0.285  0.003  0.128
 H          0.203  0.157 -0.005    0.239 -0.001  0.227    0.285 -0.003  0.128
 TransDip  -0.000  0.005  0.000    0.017  0.000  0.017   -0.013  0.000  0.013

 Mode:                 7                      8                      9
 Frequency:       436.73                 522.14                 529.64
 Force Cnst:      0.3088                 0.8207                 0.5009
 Red. Mass:       2.7480                 5.1096                 3.0305
 IR Active:          YES                    YES                    YES
 IR Intens:        5.862                  0.630                  0.008
 Raman Active:       YES                    YES                    YES
               X      Y      Z        X      Y      Z        X      Y      Z
 C          0.000 -0.146  0.000    0.175  0.000 -0.012    0.000 -0.282 -0.000
 C         -0.000  0.163  0.000    0.021  0.000 -0.027   -0.000 -0.006 -0.000
 H         -0.000  0.554  0.000   -0.094 -0.000  0.185   -0.000 -0.028 -0.000
 C          0.000 -0.124  0.000   -0.008  0.000  0.261    0.000  0.113 -0.000
 H          0.000 -0.127  0.000   -0.165 -0.000  0.263   -0.000  0.425 -0.000
 C          0.000  0.244 -0.000   -0.101 -0.000  0.187    0.000 -0.011  0.000
 H          0.000  0.623 -0.000   -0.011 -0.000  0.023    0.000  0.005  0.000
 C         -0.000 -0.136 -0.000   -0.212  0.000  0.144   -0.000 -0.102  0.000
 H         -0.000 -0.177 -0.000   -0.130  0.000  0.279   -0.000 -0.378 -0.000
 C         -0.000 -0.130 -0.000   -0.079 -0.000 -0.151   -0.000  0.285  0.000
 C          0.000  0.010 -0.000   -0.041 -0.000 -0.253   -0.000 -0.001  0.000
 H          0.000  0.081  0.000   -0.031  0.000 -0.233    0.000 -0.172  0.000
 H          0.003  0.070  0.134   -0.035  0.000 -0.260    0.005 -0.128 -0.297
 H         -0.003  0.070 -0.134   -0.035 -0.001 -0.260   -0.005 -0.128  0.297
 C         -0.000  0.010 -0.000    0.231 -0.000 -0.117    0.000  0.000 -0.000
 H         -0.000  0.077 -0.000    0.245 -0.000 -0.131    0.000  0.188 -0.000
 H         -0.111  0.065  0.061    0.218  0.001 -0.116   -0.269  0.128  0.142
 H          0.111  0.065 -0.061    0.218 -0.001 -0.116    0.269  0.128 -0.142
 TransDip   0.000  0.078 -0.000    0.015 -0.000 -0.020    0.000  0.003  0.000

 Mode:                10                     11                     12
 Frequency:       541.49                 707.30                 736.47
 Force Cnst:      0.8143                 0.6462                 1.7659
 Red. Mass:       4.7139                 2.1923                 5.5259
 IR Active:          YES                    YES                    YES
 IR Intens:        0.083                 18.403                  0.057
 Raman Active:       YES                    YES                    YES
               X      Y      Z        X      Y      Z        X      Y      Z
 C          0.070  0.000 -0.180    0.000  0.135 -0.000   -0.028 -0.000 -0.050
 C         -0.196 -0.000 -0.099    0.000 -0.108  0.000   -0.199 -0.000 -0.116
 H         -0.196  0.000 -0.090    0.000 -0.514  0.000   -0.202 -0.000 -0.122
 C          0.031 -0.000 -0.120    0.000 -0.116  0.000    0.150  0.000 -0.086
 H         -0.157 -0.000 -0.118    0.000 -0.521  0.000   -0.067  0.000 -0.074
 C          0.093  0.000  0.044   -0.000  0.170 -0.000    0.394  0.000  0.221
 H          0.096 -0.000  0.034    0.000 -0.007 -0.000    0.396 -0.000  0.228
 C         -0.102  0.000  0.079   -0.000 -0.120 -0.000    0.011  0.000  0.176
 H         -0.209  0.000 -0.095    0.000 -0.540 -0.000   -0.088 -0.000 -0.003
 C         -0.131 -0.000  0.157   -0.000  0.141 -0.000   -0.053  0.000  0.000
 C         -0.012  0.000  0.289    0.000  0.023  0.000   -0.031 -0.000 -0.208
 H          0.017  0.000  0.367   -0.000 -0.020 -0.000   -0.047  0.000 -0.251
 H          0.013 -0.001  0.252   -0.014 -0.040 -0.124   -0.042 -0.001 -0.201
 H          0.013  0.001  0.252    0.014 -0.040  0.124   -0.041  0.001 -0.201
 C          0.224 -0.000 -0.181    0.000  0.023 -0.000   -0.182  0.000  0.095
 H          0.188 -0.000 -0.131    0.000 -0.021 -0.000   -0.153  0.000  0.051
 H          0.263  0.001 -0.175    0.095 -0.036 -0.067   -0.242 -0.005  0.083
 H          0.263 -0.002 -0.175   -0.095 -0.036  0.067   -0.242  0.005  0.083
 TransDip   0.004 -0.000  0.008    0.000 -0.137 -0.000   -0.005 -0.000 -0.005

 Mode:                13                     14                     15
 Frequency:       778.97                 884.55                 898.58
 Force Cnst:      0.4841                 0.6072                 0.6259
 Red. Mass:       1.3541                 1.3171                 1.3156
 IR Active:          YES                    YES                    YES
 IR Intens:       37.347                  2.720                  0.010
 Raman Active:       YES                    YES                    YES
               X      Y      Z        X      Y      Z        X      Y      Z
 C          0.000  0.071 -0.000    0.000  0.017 -0.000    0.000 -0.013 -0.000
 C          0.000 -0.041 -0.000    0.000 -0.158 -0.000   -0.000 -0.003 -0.000
 H         -0.000  0.023  0.000   -0.000  0.912 -0.000   -0.000  0.027 -0.000
 C          0.000 -0.094  0.000    0.000  0.008  0.000    0.000  0.114  0.000
 H         -0.000  0.466  0.000    0.000 -0.050  0.000    0.000 -0.668  0.000
 C          0.000 -0.056  0.000   -0.000  0.030 -0.000    0.000  0.005  0.000
 H         -0.000  0.657 -0.000    0.000 -0.197 -0.000    0.000 -0.014 -0.000
 C         -0.000 -0.088  0.000   -0.000  0.013 -0.000   -0.000 -0.119 -0.000
 H         -0.000  0.462  0.000   -0.000 -0.094  0.000   -0.000  0.684  0.000
 C         -0.000  0.065 -0.000    0.000  0.025 -0.000    0.000  0.011 -0.000
 C         -0.000  0.020 -0.000    0.000  0.019  0.000   -0.000  0.022  0.000
 H          0.000 -0.084 -0.000   -0.000 -0.062 -0.000    0.000 -0.067 -0.000
 H         -0.006 -0.048 -0.146   -0.006 -0.038 -0.125   -0.013 -0.039 -0.117
 H          0.006 -0.048  0.146    0.006 -0.038  0.125    0.013 -0.039  0.117
 C         -0.000  0.017  0.000   -0.000  0.026  0.000   -0.000 -0.016  0.000
 H          0.000 -0.074 -0.000    0.000 -0.087  0.000   -0.000  0.045  0.000
 H          0.124 -0.045 -0.072    0.115 -0.047 -0.083   -0.081  0.030  0.053
 H         -0.124 -0.045  0.072   -0.115 -0.047  0.083    0.081  0.030 -0.053
 TransDip  -0.000  0.196 -0.000    0.000  0.053 -0.000   -0.000  0.003 -0.000

 Mode:                16                     17                     18
 Frequency:       918.21                 977.33                 996.66
 Force Cnst:      1.4436                 0.7387                 0.8373
 Red. Mass:       2.9062                 1.3125                 1.4307
 IR Active:          YES                    YES                    YES
 IR Intens:        3.158                  0.061                  3.287
 Raman Active:       YES                    YES                    YES
               X      Y      Z        X      Y      Z        X      Y      Z
 C         -0.060  0.000  0.082   -0.000  0.005 -0.000   -0.017  0.000 -0.036
 C         -0.076 -0.000  0.173   -0.000 -0.026  0.000    0.089 -0.000  0.025
 H         -0.123  0.000  0.261   -0.000  0.086 -0.000    0.111  0.000 -0.005
 C         -0.103  0.000 -0.158    0.000  0.077  0.000   -0.005 -0.000  0.043
 H         -0.115 -0.000 -0.161    0.000 -0.467  0.000   -0.071  0.000  0.049
 C         -0.010  0.000  0.031    0.000 -0.126 -0.000    0.056  0.000  0.029
 H         -0.231 -0.000  0.432   -0.000  0.747 -0.000    0.074 -0.000  0.004
 C          0.181 -0.000  0.005   -0.000  0.072 -0.000    0.013  0.000 -0.025
 H          0.182  0.000 -0.003    0.000 -0.431 -0.000   -0.022 -0.000 -0.092
 C         -0.042  0.000  0.098    0.000  0.007  0.000   -0.033  0.000 -0.005
 C         -0.059 -0.000 -0.141    0.000 -0.006  0.000   -0.106 -0.000  0.012
 H          0.071 -0.000  0.149   -0.000  0.023  0.000    0.118 -0.000  0.530
 H          0.113  0.021 -0.332    0.006  0.011  0.029    0.175  0.046 -0.263
 H          0.113 -0.021 -0.331   -0.006  0.011 -0.029    0.175 -0.046 -0.263
 C          0.140 -0.000 -0.055   -0.000 -0.003 -0.000   -0.062 -0.000 -0.073
 H          0.287 -0.000 -0.242   -0.000  0.012  0.000   -0.372 -0.000  0.339
 H          0.019 -0.014 -0.092   -0.017  0.007  0.013    0.292  0.041  0.025
 H          0.019  0.014 -0.092    0.017  0.007 -0.013    0.292 -0.041  0.025
 TransDip  -0.013  0.000  0.055   -0.000 -0.008  0.000   -0.034  0.000  0.047

 Mode:                19                     20                     21
 Frequency:      1012.65                1034.08                1060.61
 Force Cnst:      2.5696                 1.0791                 1.0062
 Red. Mass:       4.2530                 1.7128                 1.5181
 IR Active:          YES                    YES                    YES
 IR Intens:        0.441                  1.485                  0.000
 Raman Active:       YES                    YES                    YES
               X      Y      Z        X      Y      Z        X      Y      Z
 C         -0.025  0.000 -0.005    0.056 -0.000 -0.014    0.000  0.099 -0.000
 C         -0.299  0.000 -0.067   -0.021 -0.000 -0.137    0.000 -0.002  0.000
 H         -0.350 -0.000  0.009    0.046  0.000 -0.264    0.000  0.034  0.000
 C          0.028 -0.000  0.299   -0.018  0.000  0.080   -0.000 -0.029 -0.000
 H          0.115  0.000  0.308   -0.115 -0.000  0.084   -0.000  0.105 -0.000
 C         -0.025 -0.000 -0.010   -0.019  0.000 -0.004    0.000  0.002  0.000
 H         -0.026  0.000  0.020   -0.012  0.000 -0.010    0.000  0.005  0.000
 C          0.259  0.000 -0.168    0.080  0.000 -0.026   -0.000  0.032  0.000
 H          0.247 -0.000 -0.207    0.132 -0.000  0.051   -0.000 -0.139  0.000
 C          0.011 -0.000  0.046   -0.015 -0.000 -0.035   -0.000 -0.102 -0.000
 C          0.053  0.000 -0.021   -0.100  0.000  0.049   -0.000  0.110 -0.000
 H         -0.052 -0.000 -0.268    0.091 -0.000  0.492    0.000 -0.229 -0.000
 H         -0.070 -0.025  0.082    0.150  0.045 -0.184   -0.073 -0.127 -0.425
 H         -0.070  0.025  0.082    0.151 -0.045 -0.184    0.073 -0.127  0.426
 C         -0.009 -0.000 -0.096    0.030  0.000  0.112   -0.000 -0.111  0.000
 H         -0.258  0.000  0.238    0.337  0.000 -0.299   -0.000  0.233  0.000
 H          0.268  0.037 -0.010   -0.353 -0.047  0.003   -0.337  0.128  0.274
 H          0.268 -0.037 -0.010   -0.353  0.047  0.003    0.337  0.128 -0.274
 TransDip  -0.018  0.000  0.011    0.037 -0.000 -0.011   -0.000 -0.001 -0.000

 Mode:                22                     23                     24
 Frequency:      1061.28                1120.02                1178.54
 Force Cnst:      1.0342                 1.1487                 1.3335
 Red. Mass:       1.5584                 1.5542                 1.6295
 IR Active:          YES                    YES                    YES
 IR Intens:        5.910                  4.914                  0.028
 Raman Active:       YES                    YES                    YES
               X      Y      Z        X      Y      Z        X      Y      Z
 C         -0.000 -0.105 -0.000    0.019 -0.000  0.007    0.122 -0.000 -0.056
 C          0.000  0.058  0.000   -0.059 -0.000 -0.037   -0.002  0.000 -0.003
 H         -0.000 -0.218  0.000   -0.038  0.000 -0.078   -0.333 -0.000  0.600
 C         -0.000  0.025 -0.000    0.097  0.000 -0.047    0.034  0.000 -0.049
 H         -0.000 -0.073 -0.000    0.646  0.000 -0.066    0.038 -0.000 -0.056
 C          0.000 -0.004  0.000   -0.096 -0.000 -0.064   -0.038  0.000  0.059
 H         -0.000 -0.015  0.000   -0.087 -0.000 -0.100   -0.309 -0.000  0.548
 C          0.000  0.028 -0.000    0.009  0.000  0.121    0.023 -0.000 -0.039
 H          0.000 -0.105 -0.000    0.279 -0.000  0.589    0.075 -0.000  0.039
 C         -0.000 -0.104 -0.000    0.019  0.000  0.031   -0.015  0.000 -0.137
 C         -0.000  0.109 -0.000   -0.042 -0.000 -0.017    0.004 -0.000  0.066
 H          0.000 -0.226 -0.000    0.020 -0.000  0.125    0.017  0.000  0.108
 H         -0.071 -0.125 -0.419    0.053  0.019 -0.103   -0.014 -0.001  0.094
 H          0.071 -0.125  0.419    0.053 -0.019 -0.103   -0.014  0.001  0.094
 C          0.000  0.108 -0.000   -0.027  0.000 -0.027   -0.062 -0.000  0.023
 H          0.000 -0.227 -0.000   -0.117 -0.000  0.092   -0.121  0.000  0.092
 H          0.329 -0.124 -0.267    0.075  0.022  0.016   -0.060  0.013  0.044
 H         -0.329 -0.124  0.267    0.075 -0.022  0.016   -0.060 -0.013  0.045
 TransDip   0.000 -0.078 -0.000    0.053 -0.000  0.048   -0.003 -0.000  0.004

 Mode:                25                     26                     27
 Frequency:      1195.17                1269.78                1322.78
 Force Cnst:      0.9479                 3.5529                 2.5620
 Red. Mass:       1.1263                 3.7400                 2.4852
 IR Active:          YES                    YES                    YES
 IR Intens:        1.164                  0.490                  0.592
 Raman Active:       YES                    YES                    YES
               X      Y      Z        X      Y      Z        X      Y      Z
 C         -0.035 -0.000  0.013    0.301 -0.000 -0.101   -0.086 -0.000 -0.188
 C          0.018  0.000 -0.031    0.031 -0.000 -0.029   -0.039  0.000  0.079
 H          0.183  0.000 -0.332    0.051  0.000 -0.022   -0.258  0.000  0.483
 C          0.041 -0.000  0.013    0.009  0.000 -0.012    0.079 -0.000  0.010
 H          0.521  0.000  0.003   -0.422 -0.000 -0.018    0.204 -0.000  0.004
 C         -0.026  0.000  0.050   -0.122 -0.000 -0.108   -0.086 -0.000  0.093
 H         -0.273 -0.000  0.497   -0.214 -0.000  0.030    0.197  0.000 -0.427
 C         -0.036 -0.000 -0.026    0.033 -0.000  0.068   -0.050 -0.000 -0.035
 H         -0.270 -0.000 -0.418   -0.269  0.000 -0.407   -0.213 -0.000 -0.303
 C          0.006 -0.000  0.025   -0.039  0.000  0.302    0.217  0.000  0.064
 C         -0.004  0.000 -0.012    0.002 -0.000 -0.100   -0.057 -0.000 -0.021
 H         -0.001 -0.000 -0.007   -0.052  0.000 -0.252    0.009 -0.000  0.107
 H          0.010  0.005 -0.021    0.012 -0.024 -0.178    0.133  0.064 -0.131
 H          0.010 -0.005 -0.021    0.012  0.024 -0.178    0.133 -0.064 -0.130
 C          0.016  0.000 -0.002   -0.100  0.000  0.033    0.020  0.000  0.049
 H          0.045 -0.000 -0.038   -0.241  0.000  0.207    0.105  0.000 -0.078
 H          0.005 -0.002 -0.006   -0.130  0.039  0.092   -0.143 -0.068 -0.066
 H          0.005  0.002 -0.006   -0.130 -0.039  0.092   -0.143  0.068 -0.066
 TransDip  -0.012  0.000  0.032    0.020  0.000  0.009    0.019  0.000  0.016

 Mode:                28                     29                     30
 Frequency:      1342.59                1410.36                1414.97
 Force Cnst:      2.0358                 1.4545                 1.4804
 Red. Mass:       1.9169                 1.2411                 1.2550
 IR Active:          YES                    YES                    YES
 IR Intens:        0.040                  1.318                  0.959
 Raman Active:       YES                    YES                    YES
               X      Y      Z        X      Y      Z        X      Y      Z
 C          0.014 -0.000 -0.049    0.004 -0.000  0.008    0.024  0.000 -0.011
 C         -0.070  0.000  0.132   -0.007  0.000 -0.003   -0.000 -0.000 -0.004
 H          0.293  0.000 -0.523   -0.004 -0.000 -0.013   -0.012 -0.000  0.013
 C          0.161  0.000 -0.020   -0.000  0.000 -0.002    0.004 -0.000  0.002
 H         -0.521 -0.000 -0.006   -0.021 -0.000 -0.003   -0.027  0.000  0.005
 C         -0.049  0.000  0.061   -0.005 -0.000 -0.007   -0.007 -0.000 -0.008
 H         -0.140  0.000  0.223   -0.000 -0.000 -0.017   -0.019  0.000  0.013
 C         -0.074 -0.000 -0.134    0.002  0.000  0.008    0.004 -0.000  0.005
 H          0.241  0.000  0.397   -0.025 -0.000 -0.042   -0.006 -0.000 -0.011
 C          0.042  0.000  0.005    0.010 -0.000  0.018   -0.005 -0.000  0.014
 C          0.004  0.000 -0.006   -0.014 -0.000 -0.139   -0.002 -0.000 -0.033
 H          0.011  0.000  0.014    0.228  0.000  0.468    0.050  0.000  0.097
 H          0.006  0.006  0.001   -0.034  0.247  0.517   -0.011  0.051  0.110
 H          0.006 -0.006  0.001   -0.033 -0.247  0.517   -0.011 -0.051  0.110
 C         -0.016 -0.000  0.001    0.022 -0.000 -0.020   -0.117  0.000  0.082
 H         -0.016  0.000  0.004   -0.065  0.000  0.091    0.279 -0.000 -0.417
 H         -0.015  0.004  0.009   -0.095  0.062  0.060    0.466 -0.258 -0.239
 H         -0.015 -0.004  0.009   -0.095 -0.062  0.060    0.466  0.258 -0.239
 TransDip   0.004 -0.000  0.005   -0.001 -0.000  0.037    0.030 -0.000 -0.010

 Mode:                31                     32                     33
 Frequency:      1449.43                1485.92                1486.59
 Force Cnst:      2.5841                 1.3578                 1.3580
 Red. Mass:       2.0877                 1.0437                 1.0429
 IR Active:          YES                    YES                    YES
 IR Intens:        0.161                 13.777                  0.099
 Raman Active:       YES                    YES                    YES
               X      Y      Z        X      Y      Z        X      Y      Z
 C          0.034 -0.000  0.176    0.000 -0.011 -0.000    0.000 -0.014 -0.000
 C         -0.093 -0.000 -0.049    0.000  0.003 -0.000    0.000 -0.002  0.000
 H         -0.101  0.000 -0.068   -0.000 -0.001  0.000    0.000  0.008  0.000
 C          0.040 -0.000 -0.054    0.000  0.002 -0.000    0.000  0.002  0.000
 H         -0.375  0.000 -0.048    0.000 -0.003 -0.000    0.000 -0.007  0.000
 C         -0.043 -0.000 -0.025   -0.000 -0.000  0.000   -0.000  0.000  0.000
 H         -0.051 -0.000 -0.036    0.000 -0.004 -0.000    0.000 -0.002 -0.000
 C         -0.018  0.000  0.072    0.000  0.000 -0.000    0.000 -0.000  0.000
 H         -0.246 -0.000 -0.301    0.000  0.006 -0.000   -0.000 -0.002 -0.000
 C          0.159  0.000 -0.083   -0.000 -0.014 -0.000   -0.000  0.011  0.000
 C         -0.064  0.000  0.041    0.000 -0.042  0.000    0.000  0.034 -0.000
 H         -0.102 -0.000 -0.097   -0.000  0.550 -0.000    0.000 -0.455  0.000
 H          0.304  0.185 -0.019    0.283  0.039 -0.251   -0.234 -0.032  0.208
 H          0.305 -0.185 -0.019   -0.283  0.038  0.251    0.234 -0.031 -0.208
 C         -0.033 -0.000 -0.059   -0.000 -0.035 -0.000   -0.000 -0.041  0.000
 H          0.063 -0.000 -0.153    0.000  0.454 -0.000    0.000  0.549 -0.000
 H          0.195  0.201  0.255    0.296  0.032  0.102    0.359  0.038  0.122
 H          0.195 -0.201  0.255   -0.296  0.032 -0.102   -0.359  0.038 -0.122
 TransDip   0.000 -0.000  0.013    0.000  0.119  0.000    0.000  0.010  0.000

 Mode:                34                     35                     36
 Frequency:      1489.91                1506.60                1523.34
 Force Cnst:      1.4890                 1.7191                 2.8704
 Red. Mass:       1.1385                 1.2855                 2.0994
 IR Active:          YES                    YES                    YES
 IR Intens:        0.978                 20.005                 16.966
 Raman Active:       YES                    YES                    YES
               X      Y      Z        X      Y      Z        X      Y      Z
 C         -0.026 -0.000  0.012    0.004 -0.000 -0.080    0.134 -0.000  0.022
 C          0.008 -0.000 -0.014    0.040  0.000  0.014   -0.050 -0.000  0.081
 H         -0.033  0.000  0.063    0.031  0.000  0.047    0.197  0.000 -0.362
 C          0.003  0.000  0.027   -0.047 -0.000  0.016   -0.066  0.000 -0.089
 H         -0.072 -0.000  0.034    0.210  0.000  0.013    0.281 -0.000 -0.116
 C          0.040  0.000 -0.062    0.027  0.000  0.033   -0.084 -0.000  0.168
 H         -0.096 -0.000  0.186    0.057  0.000 -0.002    0.268  0.000 -0.468
 C         -0.030  0.000  0.006   -0.007  0.000 -0.064    0.092  0.000 -0.011
 H          0.021 -0.000  0.104    0.138 -0.000  0.176   -0.022 -0.000 -0.238
 C          0.005 -0.000  0.013   -0.073  0.000  0.046   -0.071 -0.000 -0.098
 C         -0.040 -0.000  0.008   -0.019  0.000 -0.002   -0.001  0.000  0.026
 H         -0.143 -0.000 -0.276   -0.133 -0.000 -0.302   -0.068 -0.000 -0.145
 H          0.360  0.257  0.076    0.307  0.229  0.097    0.150  0.115  0.091
 H          0.360 -0.257  0.076    0.308 -0.229  0.097    0.150 -0.115  0.091
 C          0.037 -0.000  0.021   -0.031  0.000 -0.006   -0.013 -0.000  0.011
 H         -0.155  0.000  0.247    0.194 -0.000 -0.279   -0.164  0.000  0.200
 H         -0.104 -0.231 -0.323    0.071  0.231  0.332   -0.047 -0.136 -0.185
 H         -0.105  0.231 -0.323    0.071 -0.231  0.332   -0.047  0.136 -0.185
 TransDip   0.017  0.000 -0.027    0.130 -0.000  0.061    0.055 -0.000 -0.120

 Mode:                37                     38                     39
 Frequency:      1627.43                1646.61                3023.20
 Force Cnst:      8.3213                 9.2842                 5.5828
 Red. Mass:       5.3326                 5.8119                 1.0367
 IR Active:          YES                    YES                    YES
 IR Intens:        4.976                 23.669                 50.032
 Raman Active:       YES                    YES                    YES
               X      Y      Z        X      Y      Z        X      Y      Z
 C         -0.219  0.000 -0.135    0.097 -0.000 -0.244   -0.000 -0.000  0.000
 C          0.100  0.000  0.059   -0.163  0.000  0.322   -0.000  0.000  0.001
 H          0.113 -0.000  0.029    0.259 -0.000 -0.438    0.002 -0.000 -0.001
 C          0.310  0.000  0.034   -0.185 -0.000  0.120   -0.000  0.000  0.001
 H         -0.443 -0.000  0.053    0.263 -0.000  0.116    0.001  0.000 -0.008
 C         -0.153 -0.000 -0.055    0.150  0.000 -0.262    0.000 -0.000 -0.000
 H         -0.136 -0.000 -0.130   -0.153 -0.000  0.292    0.001  0.000 -0.000
 C          0.219  0.000  0.235    0.005  0.000  0.210   -0.000 -0.000  0.001
 H         -0.167 -0.000 -0.430   -0.202 -0.000 -0.134    0.005  0.000 -0.003
 C         -0.261 -0.000 -0.133    0.113 -0.000 -0.198    0.000 -0.000  0.000
 C          0.018 -0.000  0.022   -0.009 -0.000  0.025   -0.011 -0.000 -0.031
 H         -0.070 -0.000 -0.184    0.018  0.000  0.087   -0.260 -0.000  0.100
 H          0.096  0.089  0.116   -0.010 -0.008  0.000    0.193 -0.330  0.131
 H          0.096 -0.089  0.116   -0.010  0.008  0.000    0.193  0.330  0.131
 C          0.022  0.000  0.006   -0.020 -0.000  0.025    0.027 -0.000 -0.029
 H          0.119 -0.000 -0.122    0.070 -0.000 -0.091   -0.269 -0.000 -0.218
 H         -0.023  0.050  0.073   -0.048  0.062  0.103   -0.022 -0.397  0.280
 H         -0.023 -0.050  0.074   -0.048 -0.062  0.103   -0.022  0.397  0.280
 TransDip  -0.056 -0.000 -0.044    0.077 -0.000 -0.136    0.100 -0.000 -0.203

 Mode:                40                     41                     42
 Frequency:      3023.65                3071.87                3072.07
 Force Cnst:      5.5849                 6.1180                 6.1185
 Red. Mass:       1.0368                 1.1004                 1.1004
 IR Active:          YES                    YES                    YES
 IR Intens:       15.654                  9.559                 25.546
 Raman Active:       YES                    YES                    YES
               X      Y      Z        X      Y      Z        X      Y      Z
 C          0.000 -0.000 -0.001   -0.000  0.000  0.000    0.000 -0.001 -0.000
 C          0.001  0.000  0.001   -0.000  0.000 -0.000    0.000 -0.000  0.000
 H         -0.017 -0.000 -0.009    0.000 -0.002  0.000   -0.000 -0.001 -0.000
 C          0.001 -0.000 -0.001   -0.000 -0.000  0.000    0.000  0.000 -0.000
 H         -0.000  0.000  0.009    0.000  0.000 -0.000   -0.000 -0.002  0.000
 C         -0.001 -0.000  0.000    0.000  0.000 -0.000    0.000  0.000 -0.000
 H          0.001 -0.000  0.000    0.000  0.000  0.000   -0.000 -0.000 -0.000
 C         -0.001 -0.000  0.001    0.000 -0.000 -0.000    0.000 -0.000 -0.000
 H          0.008  0.000 -0.006   -0.000 -0.000  0.000   -0.000 -0.001  0.000
 C          0.000 -0.000  0.001   -0.000 -0.001 -0.000    0.000 -0.000 -0.000
 C         -0.013 -0.000 -0.037    0.000 -0.089  0.000    0.000 -0.022  0.000
 H         -0.314 -0.000  0.121    0.000 -0.021 -0.000    0.000 -0.005 -0.000
 H          0.234 -0.400  0.158   -0.340  0.544 -0.235   -0.084  0.134 -0.058
 H          0.234  0.400  0.159    0.340  0.544  0.235    0.083  0.134  0.058
 C         -0.022  0.000  0.024    0.000  0.022 -0.000   -0.000 -0.089  0.000
 H          0.220  0.000  0.179   -0.000  0.005 -0.000    0.000 -0.021  0.000
 H          0.019  0.328 -0.231   -0.009 -0.134  0.101    0.037  0.544 -0.412
 H          0.019 -0.328 -0.231    0.009 -0.134 -0.101   -0.037  0.544  0.412
 TransDip  -0.106 -0.000 -0.069    0.000 -0.099  0.000   -0.000 -0.162  0.000

 Mode:                43                     44                     45
 Frequency:      3100.19                3102.36                3144.34
 Force Cnst:      6.2334                 6.2400                 6.3468
 Red. Mass:       1.1008                 1.1004                 1.0895
 IR Active:          YES                    YES                    YES
 IR Intens:       16.386                 18.714                 20.866
 Raman Active:       YES                    YES                    YES
               X      Y      Z        X      Y      Z        X      Y      Z
 C         -0.000 -0.000 -0.002   -0.000 -0.000 -0.000   -0.001 -0.000  0.003
 C          0.005  0.000  0.003    0.002 -0.000  0.001   -0.075 -0.000 -0.042
 H         -0.055 -0.000 -0.026   -0.018  0.000 -0.011    0.868  0.000  0.478
 C         -0.000 -0.000  0.001    0.000 -0.000  0.000    0.001 -0.000 -0.005
 H          0.001  0.000 -0.012    0.000 -0.000 -0.001    0.000  0.000  0.058
 C          0.000 -0.000 -0.000   -0.000  0.000  0.000    0.000  0.000  0.000
 H          0.003  0.000  0.002    0.007 -0.000  0.004   -0.003 -0.000 -0.001
 C          0.000 -0.000  0.000    0.004  0.000 -0.002   -0.003 -0.000  0.003
 H         -0.001 -0.000  0.001   -0.038 -0.000  0.025    0.042  0.000 -0.026
 C         -0.000  0.000  0.000   -0.002  0.000 -0.001    0.002  0.000 -0.002
 C          0.003 -0.000 -0.000   -0.091 -0.000  0.012   -0.002  0.000 -0.000
 H         -0.028 -0.000  0.012    0.830  0.000 -0.343    0.013  0.000 -0.003
 H         -0.004  0.008 -0.003    0.129 -0.251  0.105    0.006 -0.012  0.007
 H         -0.004 -0.008 -0.003    0.129  0.251  0.105    0.006  0.012  0.007
 C         -0.055 -0.000 -0.073   -0.002  0.000 -0.002   -0.004 -0.000 -0.004
 H          0.704  0.000  0.547    0.022  0.000  0.017    0.050  0.000  0.036
 H         -0.028 -0.258  0.169   -0.001 -0.009  0.006    0.000 -0.009  0.006
 H         -0.028  0.258  0.168   -0.001  0.009  0.006    0.000  0.009  0.006
 TransDip  -0.090 -0.000 -0.094   -0.133 -0.000  0.037   -0.129  0.000 -0.069

 Mode:                46                     47                     48
 Frequency:      3153.02                3161.09                3179.91
 Force Cnst:      6.3603                 6.4206                 6.5310
 Red. Mass:       1.0859                 1.0906                 1.0962
 IR Active:          YES                    YES                    YES
 IR Intens:        0.432                 24.286                 20.845
 Raman Active:       YES                    YES                    YES
               X      Y      Z        X      Y      Z        X      Y      Z
 C          0.002  0.000 -0.000   -0.002 -0.000 -0.000    0.002  0.000  0.000
 C          0.005  0.000  0.003    0.001 -0.000 -0.001    0.003  0.000  0.002
 H         -0.057 -0.000 -0.032   -0.002  0.000  0.001   -0.036 -0.000 -0.019
 C         -0.002 -0.000 -0.057    0.002  0.000  0.055    0.002 -0.000 -0.034
 H          0.018  0.000  0.668   -0.016 -0.000 -0.634    0.006  0.000  0.373
 C          0.040  0.000  0.023    0.009  0.000  0.001   -0.064 -0.000 -0.035
 H         -0.486 -0.000 -0.269   -0.091 -0.000 -0.044    0.719  0.000  0.397
 C         -0.036 -0.000  0.020   -0.057 -0.000  0.033   -0.032 -0.000  0.021
 H          0.416  0.000 -0.245    0.655  0.000 -0.387    0.359  0.000 -0.217
 C          0.000 -0.000  0.001    0.001  0.000  0.002    0.001  0.000  0.001
 C         -0.002 -0.000  0.001   -0.003 -0.000  0.001   -0.001 -0.000  0.000
 H          0.023  0.000 -0.012    0.031  0.000 -0.016    0.013  0.000 -0.007
 H          0.001 -0.003  0.001    0.003 -0.005  0.001   -0.000  0.000 -0.001
 H          0.001  0.003  0.001    0.003  0.005  0.001   -0.000 -0.000 -0.001
 C         -0.000  0.000 -0.001    0.000 -0.000  0.001    0.000  0.000 -0.000
 H          0.001  0.000  0.002   -0.001 -0.000 -0.002   -0.003 -0.000 -0.001
 H         -0.002 -0.007  0.005    0.002  0.005 -0.003   -0.001 -0.003  0.002
 H         -0.002  0.007  0.005    0.002 -0.005 -0.003   -0.001  0.003  0.002
 TransDip   0.019  0.000 -0.009   -0.072 -0.000  0.141   -0.131 -0.000 -0.065

 STANDARD THERMODYNAMIC QUANTITIES AT   298.15 K  AND     1.00 ATM

   This Molecule has  1 Imaginary Frequencies
   Zero point vibrational energy:       96.847 kcal/mol

   Atom    1 Element C  Has Mass   12.00000
   Atom    2 Element C  Has Mass   12.00000
   Atom    3 Element H  Has Mass    1.00783
   Atom    4 Element C  Has Mass   12.00000
   Atom    5 Element H  Has Mass    1.00783
   Atom    6 Element C  Has Mass   12.00000
   Atom    7 Element H  Has Mass    1.00783
   Atom    8 Element C  Has Mass   12.00000
   Atom    9 Element H  Has Mass    1.00783
   Atom   10 Element C  Has Mass   12.00000
   Atom   11 Element C  Has Mass   12.00000
   Atom   12 Element H  Has Mass    1.00783
   Atom   13 Element H  Has Mass    1.00783
   Atom   14 Element H  Has Mass    1.00783
   Atom   15 Element C  Has Mass   12.00000
   Atom   16 Element H  Has Mass    1.00783
   Atom   17 Element H  Has Mass    1.00783
   Atom   18 Element H  Has Mass    1.00783
   Molecular Mass:   106.078300 amu
   Principal axes and moments of inertia in amu*Bohr^2:
                             1           2           3
    Eigenvalues --      504.52450  1026.38745  1508.57214
          X              -0.48144     0.87648     0.00000
          Y               0.00001     0.00000     1.00000
          Z               0.87648     0.48144    -0.00001
   Rotational Symmetry Number is   1
   The Molecule is an Asymmetric Top
   Translational Enthalpy:        0.889 kcal/mol
   Rotational Enthalpy:           0.889 kcal/mol
   Vibrational Enthalpy:         99.582 kcal/mol
   gas constant (RT):             0.592 kcal/mol
   Translational Entropy:        39.894  cal/mol.K
   Rotational Entropy:           28.148  cal/mol.K
   Vibrational Entropy:          15.745  cal/mol.K

   Total Enthalpy:              101.952 kcal/mol
   Total Entropy:                83.787  cal/mol.K

 ======================================================================

 STANDARD THERMODYNAMIC QUANTITIES FOR ANHARMONIC VIBRATION -- TOSH

   Zero point vibrational energy: ************ kcal/mol

   Vibrational Enthalpy:       Infinity kcal/mol
   Vibrational Entropy:             NaN  cal/mol.K

   Total Enthalpy:             Infinity kcal/mol
   Total Entropy:                   NaN  cal/mol.K

 ======================================================================

 STANDARD THERMODYNAMIC QUANTITIES FOR ANHARMONIC VIBRATION -- VPT2

   Zero point vibrational energy: ************ kcal/mol

   Vibrational Enthalpy:       Infinity kcal/mol
   Vibrational Entropy:             NaN  cal/mol.K

   Total Enthalpy:             Infinity kcal/mol
   Total Entropy:                   NaN  cal/mol.K

 ======================================================================

Archival summary:
1\1\february\FREQ\ProcedureUnspecified\BasisUnspecified\810\taweetha\FriDec1320:38:022019FriDec1320:38:022019\0\\#,FREQ,ProcedureUnspecified,BasisUnspecified,\\0,1\C\C,1,1.39515\H,2,1.08682,1,119.002\C,1,1.40164,2,118.345,3,180,0\H,4,1.08565,1,119.681,2,180,0\C,4,1.38981,1,120.454,2,-0,0\H,6,1.08476,4,119.901,1,-180,0\C,6,1.39575,4,120.333,1,0,0\H,8,1.08522,6,119.842,4,-180,0\C,8,1.39531,6,120.46,4,0,0\C,1,1.51035,2,121.145,3,0.00111935,0\H,11,1.09196,1,111.397,2,-0.0146124,0\H,11,1.09455,1,111.229,2,-120.333,0\H,11,1.09455,1,111.229,2,120.303,0\C,10,1.5107,8,121.238,6,179.999,0\H,15,1.09176,10,111.239,8,0.0203646,0\H,15,1.09457,10,111.282,8,120.282,0\H,15,1.09457,10,111.281,8,-120.24,0\\\@

 Total job time:  492.81s(wall), 2868.43s(cpu) 
 Fri Dec 13 20:38:02 2019

        *************************************************************
        *                                                           *
        *  Thank you very much for using Q-Chem.  Have a nice day.  *
        *                                                           *
        *************************************************************
