# Supplementary material for: Geometric and energetic data from quantum chemical calculations of halobenzenes and xylenes
Source: Data Brief. 2020 Mar 5;30:105386. doi: 10.1016/j.dib.2020.105386 (PMC7114895; doi:10.1016/j.dib.2020.105386)
Supplement: Supplementary file 2 [file mmc2.zip › xylene/B3LYP/not_used/m-xylene2.out]

                  Welcome to Q-Chem
     A Quantum Leap Into The Future Of Chemistry


 Q-Chem 5.2 (devel), Q-Chem, Inc., Pleasanton, CA (2019)

 Yihan Shao,  Zhengting Gan,  E. Epifanovsky,  A. T. B. Gilbert,  M. Wormit,  
 J. Kussmann,  A. W. Lange,  A. Behn,  Jia Deng,  Xintian Feng,  D. Ghosh,  
 M. Goldey,  P. R. Horn,  L. D. Jacobson,  I. Kaliman,  T. Kus,  A. Landau,  
 Jie Liu,  E. I. Proynov,  R. M. Richard,  R. P. Steele,  E. J. Sundstrom,  
 H. L. Woodcock III,  P. M. Zimmerman,  D. Zuev,  B. Albrecht,  E. Alguire,  
 S. A. Baeppler,  D. Barton,  Z. Benda,  Y. A. Bernard,  E. J. Berquist,  
 K. B. Bravaya,  H. Burton,  D. Casanova,  Chun-Min Chang,  Yunqing Chen,  
 A. Chien,  K. D. Closser,  M. P. Coons,  S. Coriani,  S. Dasgupta,  
 A. L. Dempwolff,  M. Diedenhofen,  Hainam Do,  R. G. Edgar,  Po-Tung Fang,  
 S. Faraji,  S. Fatehi,  Qingguo Feng,  K. D. Fenk,  J. Fosso-Tande,  
 J. Gayvert,  Qinghui Ge,  A. Ghysels,  G. Gidofalvi,  J. Gomes,  
 J. Gonthier,  A. Gunina,  D. Hait,  M. W. D. Hanson-Heine,  
 P. H. P. Harbach,  A. W. Hauser,  M. F. Herbst,  J. E. Herr,  
 E. G. Hohenstein,  Z. C. Holden,  Kerwin Hui,  B. C. Huynh,  T.-C. Jagau,  
 Hyunjun Ji,  B. Kaduk,  K. Khistyaev,  Jaehoon Kim,  P. Klunzinger,  K. Koh,  
 D. Kosenkov,  L. Koulias,  T. Kowalczyk,  C. M. Krauter,  A. Kunitsa,  
 Ka Un Lao,  A. Laurent,  K. V. Lawler,  Joonho Lee,  D. Lefrancois,  
 S. Lehtola,  D. S. Levine,  Yi-Pei Li,  You-Sheng Lin,  Fenglai Liu,  
 E. Livshits,  A. Luenser,  P. Manohar,  E. Mansoor,  S. F. Manzer,  
 Shan-Ping Mao,  Yuezhi Mao,  N. Mardirossian,  A. V. Marenich,  
 T. Markovich,  L. A. Martinez-Martinez,  S. A. Maurer,  N. J. Mayhall,  
 S. C. McKenzie,  J.-M. Mewes,  P. Morgante,  A. F. Morrison,  
 J. W. Mullinax,  K. Nanda,  T. S. Nguyen-Beck,  R. Olivares-Amaya,  
 J. A. Parkhill,  Zheng Pei,  T. M. Perrine,  F. Plasser,  P. Pokhilko,  
 S. Prager,  A. Prociuk,  E. Ramos,  D. R. Rehn,  F. Rob,  M. Scheurer,  
 M. Schneider,  N. Sergueev,  S. M. Sharada,  S. Sharma,  D. W. Small,  
 T. Stauch,  T. Stein,  Yu-Chuan Su,  A. J. W. Thom,  A. Tkatchenko,  
 T. Tsuchimochi,  N. M. Tubman,  L. Vogt,  M. L. Vidal,  O. Vydrov,  
 M. A. Watson,  J. Wenzel,  M. de Wergifosse,  T. A. Wesolowski,  A. White,  
 J. Witte,  A. Yamada,  Jun Yang,  K. Yao,  S. Yeganeh,  S. R. Yost,  
 Zhi-Qiang You,  A. Zech,  Igor Ying Zhang,  Xing Zhang,  Yan Zhao,  
 Ying Zhu,  B. R. Brooks,  G. K. L. Chan,  C. J. Cramer,  M. S. Gordon,  
 W. J. Hehre,  A. Klamt,  M. W. Schmidt,  C. D. Sherrill,  D. G. Truhlar,  
 A. Aspuru-Guzik,  R. Baer,  A. T. Bell,  N. A. Besley,  Jeng-Da Chai,  
 A. E. DePrince, III,  R. A. DiStasio Jr.,  A. Dreuw,  B. D. Dunietz,  
 T. R. Furlani,  Chao-Ping Hsu,  Yousung Jung,  Jing Kong,  D. S. Lambrecht,  
 WanZhen Liang,  C. Ochsenfeld,  V. A. Rassolov,  L. V. Slipchenko,  
 J. E. Subotnik,  T. Van Voorhis,  J. M. Herbert,  A. I. Krylov,  
 P. M. W. Gill,  M. Head-Gordon

 Contributors to earlier versions of Q-Chem not listed above: 
 R. D. Adamson,  B. Austin,  J. Baker,  G. J. O. Beran,  K. Brandhorst,  
 S. T. Brown,  E. F. C. Byrd,  A. K. Chakraborty,  C.-L. Cheng,  
 Siu Hung Chien,  D. M. Chipman,  D. L. Crittenden,  H. Dachsel,  
 R. J. Doerksen,  A. D. Dutoi,  L. Fusti-Molnar,  W. A. Goddard III,  
 A. Golubeva-Zadorozhnaya,  S. R. Gwaltney,  G. Hawkins,  A. Heyden,  
 S. Hirata,  G. Kedziora,  F. J. Keil,  C. Kelley,  Jihan Kim,  R. A. King,  
 R. Z. Khaliullin,  P. P. Korambath,  W. Kurlancheek,  A. M. Lee,  M. S. Lee,  
 S. V. Levchenko,  Ching Yeh Lin,  D. Liotard,  R. C. Lochan,  I. Lotan,  
 P. E. Maslen,  N. Nair,  D. P. O'Neill,  D. Neuhauser,  E. Neuscamman,  
 C. M. Oana,  R. Olson,  B. Peters,  R. Peverati,  P. A. Pieniazek,  
 Y. M. Rhee,  J. Ritchie,  M. A. Rohrdanz,  E. Rosta,  N. J. Russ,  
 H. F. Schaefer III,  N. E. Schultz,  N. Shenvi,  A. C. Simmonett,  A. Sodt,  
 D. Stuck,  K. S. Thanthiriwatte,  V. Vanovschi,  Tao Wang,  A. Warshel,  
 C. F. Williams,  Q. Wu,  X. Xu,  W. Zhang

 Please cite Q-Chem as follows:
 Y. Shao et al., Mol. Phys. 113, 184-215 (2015)
 DOI: 10.1080/00268976.2014.952696

 Q-Chem 5.2.1 for Intel X86 EM64T Linux

 Parts of Q-Chem use Armadillo 8.300.2 (Tropical Shenanigans).
 http://arma.sourceforge.net/

 Q-Chem begins on Fri Dec 13 21:07:42 2019  

Host: 
0

     Scratch files written to /scratch/taweetham/qchem26054//
NAlpha2: 58
NElect   58
Mult     1

Checking the input file for inconsistencies... 	...done.

--------------------------------------------------------------
User input:
--------------------------------------------------------------
$molecule
0 1
  C    0.0056018    0.0000056   -0.0083740
  C   -0.2734094    0.9988890    0.9248090
  H    0.4567624    1.7874119    1.0868844
  C   -0.9456843   -1.0101599   -0.2064089
  H   -0.7508849   -1.7981971   -0.9273087
  C   -2.1346428   -1.0089961    0.5132817
  H   -2.8646167   -1.7951909    0.3528766
  C   -2.3951482   -0.0006487    1.4425243
  H   -3.3261394   -0.0075199    2.0001148
  C   -1.4663967    1.0176170    1.6603730
  C   -1.7302553    2.1175809    2.6617154
  H   -2.6991620    1.9861976    3.1474020
  H   -0.9636113    2.1361151    3.4427369
  H   -1.7266984    3.1011921    2.1815237
  C    1.2981175   -0.0000209   -0.7897553
  H    2.1650242    0.0002235   -0.1257965
  H    1.3707344    0.8805843   -1.4357467
  H    1.3709321   -0.8809051   -1.4353474
$end

$REM
   JOB_TYPE	OPTIMIZATION
   BASIS	6-311++G**
   METHOD	B3LYP
   SYM_IGNORE	TRUE
   THRESH	14
$END

--------------------------------------------------------------
 ----------------------------------------------------------------
             Standard Nuclear Orientation (Angstroms)
    I     Atom           X                Y                Z
 ----------------------------------------------------------------
    1      C       0.0056018000     0.0000056000    -0.0083740000
    2      C      -0.2734094000     0.9988890000     0.9248090000
    3      H       0.4567624000     1.7874119000     1.0868844000
    4      C      -0.9456843000    -1.0101599000    -0.2064089000
    5      H      -0.7508849000    -1.7981971000    -0.9273087000
    6      C      -2.1346428000    -1.0089961000     0.5132817000
    7      H      -2.8646167000    -1.7951909000     0.3528766000
    8      C      -2.3951482000    -0.0006487000     1.4425243000
    9      H      -3.3261394000    -0.0075199000     2.0001148000
   10      C      -1.4663967000     1.0176170000     1.6603730000
   11      C      -1.7302553000     2.1175809000     2.6617154000
   12      H      -2.6991620000     1.9861976000     3.1474020000
   13      H      -0.9636113000     2.1361151000     3.4427369000
   14      H      -1.7266984000     3.1011921000     2.1815237000
   15      C       1.2981175000    -0.0000209000    -0.7897553000
   16      H       2.1650242000     0.0002235000    -0.1257965000
   17      H       1.3707344000     0.8805843000    -1.4357467000
   18      H       1.3709321000    -0.8809051000    -1.4353474000
 ----------------------------------------------------------------
 Nuclear Repulsion Energy =         340.81938595 hartrees
 There are       29 alpha and       29 beta electrons
 Requested basis set is 6-311++G(d,p)
 There are 98 shells and 246 basis functions

 Total QAlloc Memory Limit   2000 MB
 Mega-Array Size       188 MB
 MEM_STATIC part       192 MB
 A cutoff of  1.0D-14 yielded   4540 shell pairs
 There are     29241 function pairs (     31231 Cartesian)
 Smallest overlap matrix eigenvalue = 1.09E-06

 Scale SEOQF with 1.000000e-01/1.000000e-01/1.000000e-01

 Standard Electronic Orientation quadrupole field applied
 Nucleus-field energy     =    -0.0000000017 hartrees
 Guess from superposition of atomic densities
 Warning:  Energy on first SCF cycle will be non-variational
 SAD guess density has 58.000000 electrons

 -----------------------------------------------------------------------
  General SCF calculation program by
  Eric Jon Sundstrom, Paul Horn, Yuezhi Mao, Dmitri Zuev, Alec White,
  David Stuck, Shaama M.S., Shane Yost, Joonho Lee, David Small,
  Daniel Levine, Susi Lehtola, Hugh Burton, Evgeny Epifanovsky,
  Bang C. Huynh
 -----------------------------------------------------------------------
 Exchange:     0.2000 Hartree-Fock + 0.0800 Slater + 0.7200 B88
 Correlation:  0.1900 VWN1RPA + 0.8100 LYP
 Using SG-1 standard quadrature grid
 using 6 threads for integral computing
 -------------------------------------------------------
 OpenMP Integral computing Module                
 Release: version 2.0, May 2017, Q-Chem Inc. Pleasanton 
 -------------------------------------------------------
 A restricted SCF calculation will be
 performed using DIIS
 SCF converges when DIIS error is below 1.0e-08
 ---------------------------------------
  Cycle       Energy         DIIS error
 ---------------------------------------
    1    -312.6178488324      3.97e-02  
    2    -310.7871007495      4.60e-03  
    3    -310.7565610382      4.98e-03  
    4    -310.9651465767      3.59e-04  
    5    -310.9657633803      2.25e-04  
    6    -310.9661077406      6.03e-05  
    7    -310.9661286488      3.10e-05  
    8    -310.9661367891      2.46e-06  
    9    -310.9661368268      1.44e-06  
   10    -310.9661368415      2.07e-07  
   11    -310.9661368419      2.86e-08  
   12    -310.9661368419      2.52e-08  
   13    -310.9661368419      2.49e-09  Convergence criterion met
 ---------------------------------------
 SCF time:   CPU 107.80s  wall 19.00s 
 SCF   energy in the final basis set =     -310.9661368419
 Total energy in the final basis set =     -310.9661368419

 --------------------------------------------------------------

                    Orbital Energies (a.u.)
 --------------------------------------------------------------

 Alpha MOs
 -- Occupied --
-10.1824 -10.1823 -10.1719 -10.1680 -10.1679 -10.1678 -10.1678 -10.1673
 -0.8603  -0.7832  -0.7599  -0.6934  -0.6815  -0.5987  -0.5732  -0.5052
 -0.4716  -0.4465  -0.4273  -0.4165  -0.4134  -0.4061  -0.3990  -0.3758
 -0.3476  -0.3419  -0.3377  -0.2477  -0.2422
 -- Virtual --
 -0.0172  -0.0077  -0.0069   0.0044   0.0073   0.0270   0.0274   0.0299
  0.0484   0.0496   0.0511   0.0568   0.0718   0.0791   0.0905   0.0940
  0.0971   0.0995   0.1149   0.1154   0.1201   0.1208   0.1224   0.1307
  0.1368   0.1384   0.1444   0.1510   0.1543   0.1571   0.1635   0.1680
  0.1717   0.1733   0.1747   0.1769   0.1785   0.2044   0.2054   0.2085
  0.2260   0.2284   0.2289   0.2451   0.2469   0.2549   0.2578   0.2749
  0.2850   0.2881   0.2948   0.3105   0.3109   0.3153   0.3182   0.3231
  0.3568   0.3691   0.3744   0.4009   0.4025   0.4576   0.4595   0.4815
  0.4910   0.5260   0.5388   0.5493   0.5503   0.5627   0.5776   0.5921
  0.5956   0.5989   0.6066   0.6085   0.6341   0.6500   0.6505   0.6579
  0.6643   0.6678   0.6838   0.6963   0.6988   0.7091   0.7538   0.7564
  0.7745   0.7924   0.7983   0.8211   0.8641   0.8784   0.8871   0.9116
  0.9233   0.9334   0.9352   0.9392   0.9530   0.9788   0.9994   1.0249
  1.0293   1.0463   1.0704   1.1295   1.1335   1.1624   1.3381   1.3562
  1.3610   1.3761   1.3904   1.4370   1.4577   1.4598   1.4774   1.5329
  1.5346   1.5368   1.5660   1.5755   1.5883   1.5928   1.6104   1.6130
  1.6187   1.6342   1.6774   1.7048   1.7285   1.7574   1.7690   1.7780
  1.8018   1.8137   1.8433   1.8518   1.9212   1.9238   1.9259   1.9331
  1.9484   2.0048   2.0110   2.0316   2.0519   2.0943   2.1430   2.1694
  2.1792   2.2028   2.2398   2.2432   2.2687   2.3642   2.3886   2.3981
  2.4493   2.4650   2.4730   2.4832   2.5349   2.5388   2.5590   2.5708
  2.5806   2.5922   2.6260   2.6758   2.6847   2.6876   2.7090   2.7174
  2.7326   2.7495   2.7704   2.8079   2.8298   2.8445   2.8523   2.9183
  2.9215   2.9553   2.9562   2.9939   3.0227   3.1003   3.1876   3.2179
  3.2469   3.3804   3.3977   3.5176   3.5872   3.6770   3.7123   3.7931
  3.8043   3.8307   3.8443   4.0263   4.1290   4.1628   4.3303   4.3491
  4.8519  23.5932  23.9276  23.9408  23.9897  23.9958  24.0907  24.1015
 24.1947
 --------------------------------------------------------------

          Ground-State Mulliken Net Atomic Charges

     Atom                 Charge (a.u.)
  ----------------------------------------
      1 C                     1.349666
      2 C                    -0.781540
      3 H                     0.140345
      4 C                    -1.336032
      5 H                     0.106118
      6 C                     0.318220
      7 H                     0.177966
      8 C                    -1.356944
      9 H                     0.106221
     10 C                     1.351140
     11 C                    -0.498706
     12 H                     0.148307
     13 H                     0.155565
     14 H                     0.155996
     15 C                    -0.495988
     16 H                     0.152237
     17 H                     0.158333
     18 H                     0.149094
  ----------------------------------------
  Sum of atomic charges =     0.000000

 -----------------------------------------------------------------
                    Cartesian Multipole Moments
 -----------------------------------------------------------------
    Charge (ESU x 10^10)
                 0.0000
    Dipole Moment (Debye)
         X       0.2961      Y       0.3223      Z       0.0579
       Tot       0.4414
    Quadrupole Moments (Debye-Ang)
        XX     -47.5040     XY       1.1964     YY     -47.6898
        XZ      -2.3008     YZ       3.2172     ZZ     -48.9614
    Octopole Moments (Debye-Ang^2)
       XXX     128.5679    XXY     -18.8522    XYY      42.9845
       YYY     -43.6057    XXZ     -29.9425    XYZ      -2.7937
       YYZ     -38.9260    XZZ      42.5575    YZZ      -9.9710
       ZZZ    -114.7306
    Hexadecapole Moments (Debye-Ang^3)
      XXXX    -777.2084   XXXY      62.9641   XXYY    -203.6766
      XYYY      52.4754   YYYY    -450.7531   XXXZ     230.9819
      XXYZ     -54.9184   XYYZ      86.0586   YYYZ    -168.9833
      XXZZ    -229.4274   XYZZ       8.8199   YYZZ    -182.1108
      XZZZ     251.7493   YZZZ    -166.0345   ZZZZ    -654.0258
 -----------------------------------------------------------------
 Calculating analytic gradient of the SCF energy
 Gradient of SCF Energy
            1           2           3           4           5           6
    1   0.0011980   0.0008607  -0.0001298  -0.0014521  -0.0001588   0.0018302
    2   0.0039623  -0.0012343  -0.0002047  -0.0008578  -0.0003509  -0.0007450
    3   0.0015940  -0.0014093  -0.0000988   0.0004117  -0.0002942  -0.0015924
            7           8           9          10          11          12
    1  -0.0000098   0.0008253  -0.0000658  -0.0022429  -0.0000474  -0.0000078
    2  -0.0000199   0.0017760   0.0000458  -0.0010474   0.0001358  -0.0000970
    3  -0.0000481   0.0011357  -0.0000199   0.0006925   0.0002139  -0.0001428
           13          14          15          16          17          18
    1  -0.0000112   0.0000263   0.0011387  -0.0011957  -0.0006614   0.0001035
    2   0.0000007   0.0000602   0.0008405  -0.0006102  -0.0006836  -0.0009704
    3  -0.0000729   0.0000022   0.0022326  -0.0005356  -0.0006535  -0.0014151
 Max gradient component =       3.962E-03
 RMS gradient           =       1.044E-03
 Gradient time:  CPU 27.61 s  wall 4.74 s
 Geometry Optimization Parameters
   NAtoms,    NIC,     NZ,  NCons,   NDum,   NFix, NCnnct, MaxDiis
       18     120       0       0       0       0       0       0


** GEOMETRY OPTIMIZATION IN DELOCALIZED INTERNAL COORDINATES **
   Searching for a Minimum

   Optimization Cycle:   1

                       Coordinates (Angstroms)
     ATOM                X               Y               Z
      1  C         0.0056018000    0.0000056000   -0.0083740000
      2  C        -0.2734094000    0.9988890000    0.9248090000
      3  H         0.4567624000    1.7874119000    1.0868844000
      4  C        -0.9456843000   -1.0101599000   -0.2064089000
      5  H        -0.7508849000   -1.7981971000   -0.9273087000
      6  C        -2.1346428000   -1.0089961000    0.5132817000
      7  H        -2.8646167000   -1.7951909000    0.3528766000
      8  C        -2.3951482000   -0.0006487000    1.4425243000
      9  H        -3.3261394000   -0.0075199000    2.0001148000
     10  C        -1.4663967000    1.0176170000    1.6603730000
     11  C        -1.7302553000    2.1175809000    2.6617154000
     12  H        -2.6991620000    1.9861976000    3.1474020000
     13  H        -0.9636113000    2.1361151000    3.4427369000
     14  H        -1.7266984000    3.1011921000    2.1815237000
     15  C         1.2981175000   -0.0000209000   -0.7897553000
     16  H         2.1650242000    0.0002235000   -0.1257965000
     17  H         1.3707344000    0.8805843000   -1.4357467000
     18  H         1.3709321000   -0.8809051000   -1.4353474000
   Point Group: c1    Number of degrees of freedom:    48


   Energy is   -310.966136842


 Attempting to generate delocalized internal coordinates
 Initial Hessian constructed with Jon Baker's OPTIMIZE code

 48 Hessian modes will be used to form the next step
  Hessian Eigenvalues:
     0.007763    0.007810    0.016312    0.016798    0.022482    0.022583
     0.022775    0.022981    0.022999    0.023239    0.023412    0.071602
     0.071746    0.072050    0.072178    0.160000    0.160000    0.160000
     0.160000    0.160000    0.160000    0.160000    0.160000    0.160000
     0.160000    0.220000    0.234602    0.234821    0.250000    0.250000
     0.312797    0.313154    0.342896    0.342899    0.342916    0.342919
     0.345875    0.346104    0.351822    0.353197    0.353711    0.354258
     0.419402    0.420912    0.455674    0.460733    0.463834    0.469703

 Minimum search - taking simple RFO step
 Searching for Lamda that Minimizes Along All modes
 Value Taken    Lamda =  -0.00010673
 Step Taken.  Stepsize is  0.027261

                             Maximum     Tolerance    Cnvgd?
         Gradient           0.003370      0.000300      NO
         Displacement       0.009746      0.001200      NO
         Energy change     *********      0.000001      NO


 New Cartesian Coordinates Obtained by Inverse Iteration

 Displacement from previous Coordinates is:  0.057992
 ----------------------------------------------------------------
             Standard Nuclear Orientation (Angstroms)
    I     Atom           X                Y                Z
 ----------------------------------------------------------------
    1      C       0.0029568934    -0.0070254675    -0.0096550956
    2      C      -0.2747734468     0.9949641549     0.9226528661
    3      H       0.4565689039     1.7830763132     1.0839723628
    4      C      -0.9493368523    -1.0148543443    -0.2064288954
    5      H      -0.7539411559    -1.8036747227    -0.9253562681
    6      C      -2.1402714551    -1.0108341489     0.5137392135
    7      H      -2.8712324495    -1.7964934023     0.3555044405
    8      C      -2.3983734281    -0.0013233566     1.4403873196
    9      H      -3.3283311462    -0.0066293352     1.9995851455
   10      C      -1.4661495666     1.0163231714     1.6572460439
   11      C      -1.7258712720     2.1167845781     2.6589251996
   12      H      -2.6932527015     1.9879338922     3.1484613213
   13      H      -0.9567912570     2.1346083362     3.4377042357
   14      H      -1.7221597876     3.1000062618     2.1781294925
   15      C       1.2975766371     0.0037804957    -0.7885577016
   16      H       2.1641404267     0.0108859177    -0.1210088373
   17      H       1.3704249383     0.8905540664    -1.4265941216
   18      H       1.3793397191    -0.8739040102    -1.4332024213
 ----------------------------------------------------------------
 Nuclear Repulsion Energy =         340.80935487 hartrees
 There are       29 alpha and       29 beta electrons
 Applying Cartesian multipole field
    Component          Value
    ---------          -----
     (2,0,0)        1.00000E-11
     (0,2,0)        2.00000E-11
     (0,0,2)       -3.00000E-11
 Nucleus-field energy     =    -0.0000000017 hartrees
 Requested basis set is 6-311++G(d,p)
 There are 98 shells and 246 basis functions
 A cutoff of  1.0D-14 yielded   4543 shell pairs
 There are     29250 function pairs (     31240 Cartesian)
 Smallest overlap matrix eigenvalue = 1.09E-06
 Guess MOs from SCF MO coefficient file

 -----------------------------------------------------------------------
  General SCF calculation program by
  Eric Jon Sundstrom, Paul Horn, Yuezhi Mao, Dmitri Zuev, Alec White,
  David Stuck, Shaama M.S., Shane Yost, Joonho Lee, David Small,
  Daniel Levine, Susi Lehtola, Hugh Burton, Evgeny Epifanovsky,
  Bang C. Huynh
 -----------------------------------------------------------------------
 Exchange:     0.2000 Hartree-Fock + 0.0800 Slater + 0.7200 B88
 Correlation:  0.1900 VWN1RPA + 0.8100 LYP
 Using SG-1 standard quadrature grid
 using 6 threads for integral computing
 -------------------------------------------------------
 OpenMP Integral computing Module                
 Release: version 2.0, May 2017, Q-Chem Inc. Pleasanton 
 -------------------------------------------------------
 A restricted SCF calculation will be
 performed using DIIS
 SCF converges when DIIS error is below 1.0e-08
 ---------------------------------------
  Cycle       Energy         DIIS error
 ---------------------------------------
    1    -310.9661328886      9.59e-05  
    2    -310.9662023879      9.72e-06  
    3    -310.9662027182      8.75e-06  
    4    -310.9662032021      4.33e-06  
    5    -310.9662033554      1.01e-06  
    6    -310.9662033630      3.67e-07  
    7    -310.9662033640      7.30e-08  
    8    -310.9662033641      3.09e-08  
    9    -310.9662033641      1.62e-08  
   10    -310.9662033641      5.09e-09  Convergence criterion met
 ---------------------------------------
 SCF time:   CPU 84.89s  wall 15.00s 
 SCF   energy in the final basis set =     -310.9662033641
 Total energy in the final basis set =     -310.9662033641

 --------------------------------------------------------------

                    Orbital Energies (a.u.)
 --------------------------------------------------------------

 Alpha MOs
 -- Occupied --
-10.1824 -10.1824 -10.1721 -10.1682 -10.1681 -10.1678 -10.1678 -10.1671
 -0.8603  -0.7831  -0.7601  -0.6932  -0.6817  -0.5988  -0.5731  -0.5052
 -0.4717  -0.4466  -0.4269  -0.4161  -0.4134  -0.4062  -0.3993  -0.3763
 -0.3475  -0.3416  -0.3381  -0.2477  -0.2421
 -- Virtual --
 -0.0173  -0.0077  -0.0069   0.0044   0.0073   0.0270   0.0274   0.0298
  0.0484   0.0497   0.0512   0.0567   0.0717   0.0791   0.0904   0.0938
  0.0970   0.0998   0.1150   0.1154   0.1200   0.1207   0.1224   0.1307
  0.1368   0.1382   0.1443   0.1508   0.1542   0.1572   0.1634   0.1682
  0.1716   0.1735   0.1747   0.1773   0.1787   0.2041   0.2055   0.2084
  0.2260   0.2282   0.2289   0.2452   0.2470   0.2549   0.2576   0.2749
  0.2850   0.2882   0.2947   0.3107   0.3111   0.3151   0.3180   0.3232
  0.3565   0.3690   0.3744   0.4007   0.4027   0.4575   0.4587   0.4808
  0.4913   0.5259   0.5384   0.5496   0.5505   0.5637   0.5781   0.5920
  0.5956   0.5989   0.6063   0.6082   0.6337   0.6498   0.6506   0.6579
  0.6644   0.6680   0.6838   0.6962   0.6988   0.7096   0.7538   0.7568
  0.7745   0.7925   0.7984   0.8211   0.8641   0.8780   0.8871   0.9121
  0.9232   0.9336   0.9355   0.9379   0.9533   0.9796   0.9992   1.0256
  1.0301   1.0454   1.0702   1.1292   1.1335   1.1630   1.3383   1.3560
  1.3599   1.3757   1.3921   1.4363   1.4579   1.4600   1.4773   1.5328
  1.5335   1.5371   1.5657   1.5753   1.5878   1.5931   1.6107   1.6124
  1.6188   1.6342   1.6765   1.7072   1.7275   1.7575   1.7677   1.7770
  1.8016   1.8136   1.8440   1.8516   1.9206   1.9242   1.9266   1.9332
  1.9483   2.0046   2.0110   2.0310   2.0515   2.0957   2.1430   2.1694
  2.1781   2.2016   2.2403   2.2433   2.2678   2.3646   2.3891   2.3977
  2.4492   2.4651   2.4729   2.4836   2.5358   2.5391   2.5597   2.5700
  2.5802   2.5917   2.6254   2.6756   2.6844   2.6870   2.7085   2.7168
  2.7333   2.7499   2.7703   2.8076   2.8297   2.8444   2.8518   2.9183
  2.9225   2.9556   2.9559   2.9963   3.0224   3.1000   3.1874   3.2172
  3.2469   3.3805   3.3980   3.5173   3.5876   3.6775   3.7121   3.7917
  3.7998   3.8342   3.8454   4.0261   4.1291   4.1628   4.3307   4.3487
  4.8520  23.5932  23.9276  23.9409  23.9894  23.9965  24.0895  24.1009
 24.1939
 --------------------------------------------------------------

          Ground-State Mulliken Net Atomic Charges

     Atom                 Charge (a.u.)
  ----------------------------------------
      1 C                     1.349630
      2 C                    -0.772926
      3 H                     0.140530
      4 C                    -1.343147
      5 H                     0.106508
      6 C                     0.320595
      7 H                     0.177956
      8 C                    -1.354861
      9 H                     0.106445
     10 C                     1.348086
     11 C                    -0.500445
     12 H                     0.148303
     13 H                     0.155523
     14 H                     0.156095
     15 C                    -0.497993
     16 H                     0.152606
     17 H                     0.158662
     18 H                     0.148434
  ----------------------------------------
  Sum of atomic charges =     0.000000

 -----------------------------------------------------------------
                    Cartesian Multipole Moments
 -----------------------------------------------------------------
    Charge (ESU x 10^10)
                 0.0000
    Dipole Moment (Debye)
         X       0.3003      Y       0.3262      Z       0.0622
       Tot       0.4478
    Quadrupole Moments (Debye-Ang)
        XX     -47.5004     XY       1.2192     YY     -47.6776
        XZ      -2.3077     YZ       3.2105     ZZ     -48.9808
    Octopole Moments (Debye-Ang^2)
       XXX     128.7331    XXY     -18.7946    XYY      43.0493
       YYY     -43.4178    XXZ     -29.9061    XYZ      -2.7761
       YYZ     -38.9216    XZZ      42.6139    YZZ      -9.9160
       ZZZ    -114.5541
    Hexadecapole Moments (Debye-Ang^3)
      XXXX    -778.2256   XXXY      62.4049   XXYY    -203.7622
      XYYY      51.7425   YYYY    -450.7614   XXXZ     230.4134
      XXYZ     -54.7826   XYYZ      85.8779   YYYZ    -168.5675
      XXZZ    -229.3177   XYZZ       8.5293   YYZZ    -181.9029
      XZZZ     251.2826   YZZZ    -165.5499   ZZZZ    -652.5417
 -----------------------------------------------------------------
 Calculating analytic gradient of the SCF energy
 Gradient of SCF Energy
            1           2           3           4           5           6
    1   0.0005921   0.0005461  -0.0000219  -0.0010323  -0.0000337   0.0005730
    2   0.0016214  -0.0006913   0.0000506  -0.0006744   0.0000405  -0.0005056
    3   0.0009164  -0.0008812   0.0000267   0.0001229   0.0000201  -0.0007644
            7           8           9          10          11          12
    1  -0.0000675   0.0003059  -0.0000176  -0.0010255   0.0000919   0.0000028
    2   0.0000010   0.0008524  -0.0000687  -0.0004923   0.0000568  -0.0000345
    3   0.0000688   0.0005230  -0.0000201   0.0001923   0.0000330  -0.0000497
           13          14          15          16          17          18
    1   0.0000093   0.0000379   0.0003076  -0.0001404  -0.0000392  -0.0000884
    2   0.0000045  -0.0000122   0.0000996  -0.0001143  -0.0001174  -0.0000163
    3  -0.0000040  -0.0000003   0.0003362  -0.0001279  -0.0002559  -0.0001359
 Max gradient component =       1.621E-03
 RMS gradient           =       4.496E-04
 Gradient time:  CPU 27.67 s  wall 4.75 s
 Geometry Optimization Parameters
   NAtoms,    NIC,     NZ,  NCons,   NDum,   NFix, NCnnct, MaxDiis
       18     120       0       0       0       0       0       0

 Cartesian Hessian Update
 Hessian updated using BFGS update


** GEOMETRY OPTIMIZATION IN DELOCALIZED INTERNAL COORDINATES **
   Searching for a Minimum

   Optimization Cycle:   2

                       Coordinates (Angstroms)
     ATOM                X               Y               Z
      1  C         0.0029568934   -0.0070254675   -0.0096550956
      2  C        -0.2747734468    0.9949641549    0.9226528661
      3  H         0.4565689039    1.7830763132    1.0839723628
      4  C        -0.9493368523   -1.0148543443   -0.2064288954
      5  H        -0.7539411559   -1.8036747227   -0.9253562681
      6  C        -2.1402714551   -1.0108341489    0.5137392135
      7  H        -2.8712324495   -1.7964934023    0.3555044405
      8  C        -2.3983734281   -0.0013233566    1.4403873196
      9  H        -3.3283311462   -0.0066293352    1.9995851455
     10  C        -1.4661495666    1.0163231714    1.6572460439
     11  C        -1.7258712720    2.1167845781    2.6589251996
     12  H        -2.6932527015    1.9879338922    3.1484613213
     13  H        -0.9567912570    2.1346083362    3.4377042357
     14  H        -1.7221597876    3.1000062618    2.1781294925
     15  C         1.2975766371    0.0037804957   -0.7885577016
     16  H         2.1641404267    0.0108859177   -0.1210088373
     17  H         1.3704249383    0.8905540664   -1.4265941216
     18  H         1.3793397191   -0.8739040102   -1.4332024213
   Point Group: c1    Number of degrees of freedom:    48


   Energy is   -310.966203364

 Hessian updated using BFGS update

 40 Hessian modes will be used to form the next step
  Hessian Eigenvalues:
     0.007720    0.007810    0.016311    0.016903    0.022477    0.022572
     0.022776    0.022982    0.023019    0.023240    0.023429    0.065105
     0.071745    0.071871    0.072061    0.157945    0.164667    0.215137
     0.221879    0.234851    0.236894    0.253268    0.312812    0.314479
     0.339652    0.342897    0.342899    0.343382    0.345076    0.346124
     0.351987    0.353709    0.353944    0.354540    0.411560    0.422180
     0.425869    0.462014    0.464530    0.469465

 Minimum search - taking simple RFO step
 Searching for Lamda that Minimizes Along All modes
 Value Taken    Lamda =  -0.00001740
 Step Taken.  Stepsize is  0.013720

                             Maximum     Tolerance    Cnvgd?
         Gradient           0.001581      0.000300      NO
         Displacement       0.006445      0.001200      NO
         Energy change     -0.000067      0.000001      NO


 New Cartesian Coordinates Obtained by Inverse Iteration

 Displacement from previous Coordinates is:  0.023204
 ----------------------------------------------------------------
             Standard Nuclear Orientation (Angstroms)
    I     Atom           X                Y                Z
 ----------------------------------------------------------------
    1      C       0.0015994537    -0.0100963384    -0.0109690575
    2      C      -0.2749588735     0.9934076953     0.9222271338
    3      H       0.4575364180     1.7805791020     1.0827650834
    4      C      -0.9500523791    -1.0164083913    -0.2069755667
    5      H      -0.7549668645    -1.8058271867    -0.9253976750
    6      C      -2.1415016505    -1.0109766391     0.5142198393
    7      H      -2.8726716784    -1.7963276367     0.3559168555
    8      C      -2.3987346387    -0.0014931184     1.4397600529
    9      H      -3.3285056861    -0.0053776648     1.9992512082
   10      C      -1.4651027741     1.0161828417     1.6566621283
   11      C      -1.7248147549     2.1168956428     2.6581502123
   12      H      -2.6909165552     1.9873188545     3.1501137522
   13      H      -0.9542630410     2.1363254425     3.4354463606
   14      H      -1.7236452246     3.0998648051     2.1767995578
   15      C       1.2968136137     0.0041654133    -0.7883534395
   16      H       2.1621793134     0.0130557050    -0.1184073153
   17      H       1.3694224100     0.8944918333    -1.4213343419
   18      H       1.3831059120    -0.8716019601    -1.4343704883
 ----------------------------------------------------------------
 Nuclear Repulsion Energy =         340.82358057 hartrees
 There are       29 alpha and       29 beta electrons
 Applying Cartesian multipole field
    Component          Value
    ---------          -----
     (2,0,0)        1.00000E-11
     (0,2,0)        2.00000E-11
     (0,0,2)       -3.00000E-11
 Nucleus-field energy     =    -0.0000000017 hartrees
 Requested basis set is 6-311++G(d,p)
 There are 98 shells and 246 basis functions
 A cutoff of  1.0D-14 yielded   4542 shell pairs
 There are     29247 function pairs (     31237 Cartesian)
 Smallest overlap matrix eigenvalue = 1.09E-06
 Guess MOs from SCF MO coefficient file

 -----------------------------------------------------------------------
  General SCF calculation program by
  Eric Jon Sundstrom, Paul Horn, Yuezhi Mao, Dmitri Zuev, Alec White,
  David Stuck, Shaama M.S., Shane Yost, Joonho Lee, David Small,
  Daniel Levine, Susi Lehtola, Hugh Burton, Evgeny Epifanovsky,
  Bang C. Huynh
 -----------------------------------------------------------------------
 Exchange:     0.2000 Hartree-Fock + 0.0800 Slater + 0.7200 B88
 Correlation:  0.1900 VWN1RPA + 0.8100 LYP
 Using SG-1 standard quadrature grid
 using 6 threads for integral computing
 -------------------------------------------------------
 OpenMP Integral computing Module                
 Release: version 2.0, May 2017, Q-Chem Inc. Pleasanton 
 -------------------------------------------------------
 A restricted SCF calculation will be
 performed using DIIS
 SCF converges when DIIS error is below 1.0e-08
 ---------------------------------------
  Cycle       Energy         DIIS error
 ---------------------------------------
    1    -310.9661960086      4.38e-05  
    2    -310.9662126884      5.65e-06  
    3    -310.9662129269      2.97e-06  
    4    -310.9662129669      1.97e-06  
    5    -310.9662129976      4.63e-07  
    6    -310.9662129993      2.11e-07  
    7    -310.9662129996      3.27e-08  
    8    -310.9662129996      1.76e-08  
    9    -310.9662129996      6.80e-09  Convergence criterion met
 ---------------------------------------
 SCF time:   CPU 76.70s  wall 14.00s 
 SCF   energy in the final basis set =     -310.9662129996
 Total energy in the final basis set =     -310.9662129996

 --------------------------------------------------------------

                    Orbital Energies (a.u.)
 --------------------------------------------------------------

 Alpha MOs
 -- Occupied --
-10.1824 -10.1824 -10.1721 -10.1681 -10.1681 -10.1678 -10.1678 -10.1671
 -0.8603  -0.7831  -0.7601  -0.6931  -0.6818  -0.5989  -0.5731  -0.5052
 -0.4717  -0.4466  -0.4269  -0.4159  -0.4134  -0.4063  -0.3994  -0.3764
 -0.3475  -0.3415  -0.3382  -0.2476  -0.2422
 -- Virtual --
 -0.0173  -0.0077  -0.0068   0.0044   0.0073   0.0270   0.0274   0.0298
  0.0484   0.0498   0.0512   0.0567   0.0717   0.0791   0.0904   0.0937
  0.0970   0.0999   0.1149   0.1154   0.1201   0.1207   0.1224   0.1308
  0.1368   0.1381   0.1443   0.1507   0.1541   0.1572   0.1634   0.1682
  0.1715   0.1735   0.1748   0.1774   0.1787   0.2040   0.2055   0.2084
  0.2260   0.2282   0.2288   0.2453   0.2470   0.2549   0.2575   0.2749
  0.2850   0.2882   0.2948   0.3107   0.3112   0.3151   0.3180   0.3233
  0.3565   0.3691   0.3745   0.4007   0.4027   0.4574   0.4584   0.4806
  0.4914   0.5260   0.5384   0.5498   0.5506   0.5639   0.5782   0.5920
  0.5957   0.5988   0.6063   0.6083   0.6336   0.6497   0.6506   0.6579
  0.6643   0.6681   0.6838   0.6962   0.6989   0.7098   0.7539   0.7569
  0.7745   0.7925   0.7984   0.8211   0.8642   0.8780   0.8871   0.9123
  0.9233   0.9335   0.9354   0.9377   0.9533   0.9797   0.9993   1.0258
  1.0304   1.0454   1.0702   1.1292   1.1335   1.1632   1.3384   1.3564
  1.3592   1.3759   1.3926   1.4358   1.4579   1.4599   1.4771   1.5330
  1.5331   1.5372   1.5658   1.5753   1.5879   1.5931   1.6107   1.6124
  1.6187   1.6343   1.6762   1.7082   1.7271   1.7575   1.7673   1.7768
  1.8015   1.8134   1.8445   1.8518   1.9207   1.9241   1.9268   1.9333
  1.9482   2.0045   2.0108   2.0309   2.0512   2.0963   2.1433   2.1694
  2.1778   2.2013   2.2405   2.2433   2.2679   2.3646   2.3890   2.3979
  2.4492   2.4652   2.4728   2.4837   2.5360   2.5392   2.5596   2.5698
  2.5799   2.5915   2.6254   2.6758   2.6842   2.6870   2.7086   2.7167
  2.7336   2.7501   2.7703   2.8076   2.8300   2.8445   2.8517   2.9184
  2.9229   2.9555   2.9563   2.9972   3.0225   3.1000   3.1875   3.2172
  3.2471   3.3808   3.3982   3.5174   3.5880   3.6777   3.7122   3.7910
  3.7991   3.8346   3.8457   4.0260   4.1293   4.1627   4.3311   4.3489
  4.8522  23.5933  23.9276  23.9415  23.9896  23.9965  24.0898  24.1003
 24.1940
 --------------------------------------------------------------

          Ground-State Mulliken Net Atomic Charges

     Atom                 Charge (a.u.)
  ----------------------------------------
      1 C                     1.349635
      2 C                    -0.767887
      3 H                     0.140628
      4 C                    -1.346377
      5 H                     0.106765
      6 C                     0.320723
      7 H                     0.177917
      8 C                    -1.353624
      9 H                     0.106424
     10 C                     1.345998
     11 C                    -0.500493
     12 H                     0.148374
     13 H                     0.155377
     14 H                     0.156299
     15 C                    -0.499437
     16 H                     0.152763
     17 H                     0.158709
     18 H                     0.148208
  ----------------------------------------
  Sum of atomic charges =     0.000000

 -----------------------------------------------------------------
                    Cartesian Multipole Moments
 -----------------------------------------------------------------
    Charge (ESU x 10^10)
                -0.0000
    Dipole Moment (Debye)
         X       0.3015      Y       0.3285      Z       0.0633
       Tot       0.4504
    Quadrupole Moments (Debye-Ang)
        XX     -47.5030     XY       1.2159     YY     -47.6710
        XZ      -2.3077     YZ       3.2158     ZZ     -48.9858
    Octopole Moments (Debye-Ang^2)
       XXX     128.7701    XXY     -18.7456    XYY      43.0600
       YYY     -43.3415    XXZ     -29.8935    XYZ      -2.7848
       YYZ     -38.9183    XZZ      42.6158    YZZ      -9.8880
       ZZZ    -114.4843
    Hexadecapole Moments (Debye-Ang^3)
      XXXX    -778.3342   XXXY      62.2031   XXYY    -203.7259
      XYYY      51.5441   YYYY    -450.7827   XXXZ     230.2475
      XXYZ     -54.6956   XYYZ      85.8019   YYYZ    -168.4838
      XXZZ    -229.2242   XYZZ       8.4163   YYZZ    -181.8304
      XZZZ     251.0824   YZZZ    -165.4035   ZZZZ    -652.1669
 -----------------------------------------------------------------
 Calculating analytic gradient of the SCF energy
 Gradient of SCF Energy
            1           2           3           4           5           6
    1   0.0000636   0.0001884  -0.0000346  -0.0002996   0.0000548   0.0001937
    2   0.0002087  -0.0001631   0.0000500  -0.0001585   0.0000402  -0.0001557
    3   0.0001366  -0.0002460   0.0000445   0.0000380   0.0000069  -0.0002226
            7           8           9          10          11          12
    1  -0.0000073   0.0001139   0.0000011  -0.0002997   0.0000375  -0.0000036
    2   0.0000253   0.0003022  -0.0000302  -0.0001651   0.0000272   0.0000225
    3   0.0000344   0.0001716  -0.0000044   0.0000602  -0.0000177   0.0000128
           13          14          15          16          17          18
    1   0.0000013   0.0000203  -0.0001217   0.0000756   0.0000305  -0.0000143
    2  -0.0000152  -0.0000061  -0.0001561   0.0000679   0.0000436   0.0000626
    3   0.0000130   0.0000071  -0.0001971   0.0000291   0.0000402   0.0000935
 Max gradient component =       3.022E-04
 RMS gradient           =       1.213E-04
 Gradient time:  CPU 27.64 s  wall 4.74 s
 Geometry Optimization Parameters
   NAtoms,    NIC,     NZ,  NCons,   NDum,   NFix, NCnnct, MaxDiis
       18     120       0       0       0       0       0       0

 Cartesian Hessian Update
 Hessian updated using BFGS update


** GEOMETRY OPTIMIZATION IN DELOCALIZED INTERNAL COORDINATES **
   Searching for a Minimum

   Optimization Cycle:   3

                       Coordinates (Angstroms)
     ATOM                X               Y               Z
      1  C         0.0015994537   -0.0100963384   -0.0109690575
      2  C        -0.2749588735    0.9934076953    0.9222271338
      3  H         0.4575364180    1.7805791020    1.0827650834
      4  C        -0.9500523791   -1.0164083913   -0.2069755667
      5  H        -0.7549668645   -1.8058271867   -0.9253976750
      6  C        -2.1415016505   -1.0109766391    0.5142198393
      7  H        -2.8726716784   -1.7963276367    0.3559168555
      8  C        -2.3987346387   -0.0014931184    1.4397600529
      9  H        -3.3285056861   -0.0053776648    1.9992512082
     10  C        -1.4651027741    1.0161828417    1.6566621283
     11  C        -1.7248147549    2.1168956428    2.6581502123
     12  H        -2.6909165552    1.9873188545    3.1501137522
     13  H        -0.9542630410    2.1363254425    3.4354463606
     14  H        -1.7236452246    3.0998648051    2.1767995578
     15  C         1.2968136137    0.0041654133   -0.7883534395
     16  H         2.1621793134    0.0130557050   -0.1184073153
     17  H         1.3694224100    0.8944918333   -1.4213343419
     18  H         1.3831059120   -0.8716019601   -1.4343704883
   Point Group: c1    Number of degrees of freedom:    48


   Energy is   -310.966213000

 Hessian updated using BFGS update

 41 Hessian modes will be used to form the next step
  Hessian Eigenvalues:
     0.007377    0.007806    0.016311    0.016902    0.022514    0.022558
     0.022811    0.022981    0.023020    0.023247    0.023432    0.070507
     0.071767    0.071869    0.072243    0.153388    0.161869    0.162889
     0.207395    0.221129    0.234917    0.236702    0.255410    0.312817
     0.314903    0.340003    0.342898    0.342911    0.343267    0.345087
     0.346120    0.352005    0.353708    0.353880    0.354405    0.375656
     0.421123    0.423309    0.462058    0.464689    0.472043

 Minimum search - taking simple RFO step
 Searching for Lamda that Minimizes Along All modes
 Value Taken    Lamda =  -0.00000137
 Step Taken.  Stepsize is  0.007732

                             Maximum     Tolerance    Cnvgd?
         Gradient           0.000367      0.000300      NO
         Displacement       0.005881      0.001200      NO
         Energy change     -0.000010      0.000001      NO


 New Cartesian Coordinates Obtained by Inverse Iteration

 Displacement from previous Coordinates is:  0.010770
 ----------------------------------------------------------------
             Standard Nuclear Orientation (Angstroms)
    I     Atom           X                Y                Z
 ----------------------------------------------------------------
    1      C       0.0016361799    -0.0103724938    -0.0110521543
    2      C      -0.2747453092     0.9934489984     0.9223675515
    3      H       0.4582633091     1.7801755114     1.0825621252
    4      C      -0.9500309543    -1.0162309696    -0.2070330036
    5      H      -0.7555293553    -1.8058274675    -0.9254635883
    6      C      -2.1416862572    -1.0107137480     0.5143703140
    7      H      -2.8728047131    -1.7960954689     0.3558080459
    8      C      -2.3986285854    -0.0015040470     1.4397588173
    9      H      -3.3283518054    -0.0049913288     1.9993384498
   10      C      -1.4646759946     1.0163759486     1.6566190761
   11      C      -1.7250224048     2.1169528524     2.6580361177
   12      H      -2.6901213874     1.9854441805     3.1514338893
   13      H      -0.9533719338     2.1383452875     3.4341779316
   14      H      -1.7267442510     3.0997391651     2.1762898540
   15      C       1.2970296664     0.0040418500    -0.7881501692
   16      H       2.1621826797     0.0112012429    -0.1180278048
   17      H       1.3702368126     0.8950981322    -1.4200129101
   18      H       1.3828873038    -0.8709092456    -1.4355182419
 ----------------------------------------------------------------
 Nuclear Repulsion Energy =         340.82285483 hartrees
 There are       29 alpha and       29 beta electrons
 Applying Cartesian multipole field
    Component          Value
    ---------          -----
     (2,0,0)        1.00000E-11
     (0,2,0)        2.00000E-11
     (0,0,2)       -3.00000E-11
 Nucleus-field energy     =    -0.0000000017 hartrees
 Requested basis set is 6-311++G(d,p)
 There are 98 shells and 246 basis functions
 A cutoff of  1.0D-14 yielded   4543 shell pairs
 There are     29250 function pairs (     31240 Cartesian)
 Smallest overlap matrix eigenvalue = 1.09E-06
 Guess MOs from SCF MO coefficient file

 -----------------------------------------------------------------------
  General SCF calculation program by
  Eric Jon Sundstrom, Paul Horn, Yuezhi Mao, Dmitri Zuev, Alec White,
  David Stuck, Shaama M.S., Shane Yost, Joonho Lee, David Small,
  Daniel Levine, Susi Lehtola, Hugh Burton, Evgeny Epifanovsky,
  Bang C. Huynh
 -----------------------------------------------------------------------
 Exchange:     0.2000 Hartree-Fock + 0.0800 Slater + 0.7200 B88
 Correlation:  0.1900 VWN1RPA + 0.8100 LYP
 Using SG-1 standard quadrature grid
 using 6 threads for integral computing
 -------------------------------------------------------
 OpenMP Integral computing Module                
 Release: version 2.0, May 2017, Q-Chem Inc. Pleasanton 
 -------------------------------------------------------
 A restricted SCF calculation will be
 performed using DIIS
 SCF converges when DIIS error is below 1.0e-08
 ---------------------------------------
  Cycle       Energy         DIIS error
 ---------------------------------------
    1    -310.9662114270      1.51e-05  
    2    -310.9662139402      1.66e-06  
    3    -310.9662139698      8.78e-07  
    4    -310.9662139726      6.58e-07  
    5    -310.9662139762      1.25e-07  
    6    -310.9662139763      4.50e-08  
    7    -310.9662139763      6.22e-09  Convergence criterion met
 ---------------------------------------
 SCF time:   CPU 60.58s  wall 10.00s 
 SCF   energy in the final basis set =     -310.9662139763
 Total energy in the final basis set =     -310.9662139763

 --------------------------------------------------------------

                    Orbital Energies (a.u.)
 --------------------------------------------------------------

 Alpha MOs
 -- Occupied --
-10.1824 -10.1824 -10.1721 -10.1681 -10.1681 -10.1678 -10.1678 -10.1671
 -0.8603  -0.7831  -0.7601  -0.6931  -0.6818  -0.5989  -0.5731  -0.5052
 -0.4717  -0.4466  -0.4269  -0.4160  -0.4134  -0.4063  -0.3994  -0.3764
 -0.3475  -0.3415  -0.3382  -0.2476  -0.2422
 -- Virtual --
 -0.0173  -0.0077  -0.0068   0.0044   0.0073   0.0270   0.0274   0.0298
  0.0484   0.0498   0.0512   0.0567   0.0717   0.0791   0.0904   0.0937
  0.0970   0.0999   0.1149   0.1154   0.1201   0.1207   0.1224   0.1308
  0.1368   0.1381   0.1443   0.1507   0.1541   0.1572   0.1634   0.1682
  0.1715   0.1735   0.1748   0.1774   0.1787   0.2040   0.2055   0.2084
  0.2260   0.2282   0.2288   0.2453   0.2470   0.2549   0.2575   0.2749
  0.2850   0.2882   0.2948   0.3107   0.3112   0.3151   0.3181   0.3233
  0.3566   0.3691   0.3745   0.4007   0.4027   0.4574   0.4584   0.4807
  0.4914   0.5260   0.5384   0.5499   0.5506   0.5639   0.5782   0.5920
  0.5957   0.5988   0.6063   0.6083   0.6336   0.6497   0.6506   0.6579
  0.6644   0.6680   0.6838   0.6962   0.6989   0.7098   0.7539   0.7569
  0.7745   0.7925   0.7984   0.8212   0.8642   0.8780   0.8871   0.9123
  0.9233   0.9335   0.9354   0.9377   0.9533   0.9797   0.9992   1.0258
  1.0304   1.0454   1.0702   1.1292   1.1335   1.1632   1.3384   1.3564
  1.3592   1.3759   1.3925   1.4359   1.4579   1.4599   1.4771   1.5330
  1.5332   1.5372   1.5658   1.5753   1.5879   1.5931   1.6107   1.6123
  1.6187   1.6343   1.6762   1.7081   1.7271   1.7575   1.7674   1.7768
  1.8016   1.8133   1.8445   1.8518   1.9207   1.9240   1.9268   1.9333
  1.9482   2.0045   2.0109   2.0309   2.0512   2.0962   2.1433   2.1693
  2.1778   2.2013   2.2405   2.2433   2.2679   2.3646   2.3890   2.3979
  2.4492   2.4651   2.4728   2.4837   2.5359   2.5391   2.5597   2.5698
  2.5799   2.5915   2.6255   2.6757   2.6842   2.6870   2.7086   2.7168
  2.7336   2.7501   2.7703   2.8077   2.8300   2.8444   2.8517   2.9184
  2.9228   2.9555   2.9562   2.9972   3.0225   3.1000   3.1875   3.2172
  3.2472   3.3808   3.3982   3.5174   3.5879   3.6777   3.7122   3.7912
  3.7992   3.8345   3.8455   4.0260   4.1292   4.1628   4.3311   4.3489
  4.8522  23.5933  23.9276  23.9415  23.9896  23.9965  24.0898  24.1003
 24.1940
 --------------------------------------------------------------

          Ground-State Mulliken Net Atomic Charges

     Atom                 Charge (a.u.)
  ----------------------------------------
      1 C                     1.349889
      2 C                    -0.767744
      3 H                     0.140628
      4 C                    -1.347226
      5 H                     0.106802
      6 C                     0.320682
      7 H                     0.177919
      8 C                    -1.352807
      9 H                     0.106378
     10 C                     1.345585
     11 C                    -0.500278
     12 H                     0.148374
     13 H                     0.155226
     14 H                     0.156437
     15 C                    -0.499570
     16 H                     0.152833
     17 H                     0.158637
     18 H                     0.148235
  ----------------------------------------
  Sum of atomic charges =     0.000000

 -----------------------------------------------------------------
                    Cartesian Multipole Moments
 -----------------------------------------------------------------
    Charge (ESU x 10^10)
                 0.0000
    Dipole Moment (Debye)
         X       0.3012      Y       0.3286      Z       0.0631
       Tot       0.4502
    Quadrupole Moments (Debye-Ang)
        XX     -47.5008     XY       1.2154     YY     -47.6719
        XZ      -2.3066     YZ       3.2156     ZZ     -48.9871
    Octopole Moments (Debye-Ang^2)
       XXX     128.7637    XXY     -18.7448    XYY      43.0532
       YYY     -43.3457    XXZ     -29.8942    XYZ      -2.7863
       YYZ     -38.9212    XZZ      42.6124    YZZ      -9.8919
       ZZZ    -114.4928
    Hexadecapole Moments (Debye-Ang^3)
      XXXX    -778.4043   XXXY      62.2171   XXYY    -203.7193
      XYYY      51.5588   YYYY    -450.7771   XXXZ     230.2585
      XXYZ     -54.6973   XYYZ      85.8138   YYYZ    -168.4991
      XXZZ    -229.2139   XYZZ       8.4337   YYZZ    -181.8248
      XZZZ     251.0675   YZZZ    -165.4069   ZZZZ    -652.1544
 -----------------------------------------------------------------
 Calculating analytic gradient of the SCF energy
 Gradient of SCF Energy
            1           2           3           4           5           6
    1  -0.0000010   0.0000660  -0.0000115  -0.0000854   0.0000240   0.0000431
    2  -0.0000172  -0.0000022   0.0000149  -0.0000115   0.0000128  -0.0000270
    3   0.0000111  -0.0000583   0.0000103   0.0000154   0.0000023  -0.0000353
            7           8           9          10          11          12
    1  -0.0000083   0.0000388  -0.0000014  -0.0000802   0.0000181  -0.0000023
    2   0.0000053   0.0000421  -0.0000181  -0.0000271   0.0000065   0.0000104
    3   0.0000175   0.0000511  -0.0000023   0.0000122  -0.0000217   0.0000025
           13          14          15          16          17          18
    1   0.0000000   0.0000164  -0.0000660   0.0000371   0.0000101   0.0000023
    2  -0.0000168  -0.0000073  -0.0000581   0.0000448   0.0000272   0.0000212
    3   0.0000166   0.0000065  -0.0001019   0.0000095   0.0000202   0.0000442
 Max gradient component =       1.019E-04
 RMS gradient           =       3.387E-05
 Gradient time:  CPU 27.64 s  wall 4.74 s
 Geometry Optimization Parameters
   NAtoms,    NIC,     NZ,  NCons,   NDum,   NFix, NCnnct, MaxDiis
       18     120       0       0       0       0       0       0

 Cartesian Hessian Update
 Hessian updated using BFGS update


** GEOMETRY OPTIMIZATION IN DELOCALIZED INTERNAL COORDINATES **
   Searching for a Minimum

   Optimization Cycle:   4

                       Coordinates (Angstroms)
     ATOM                X               Y               Z
      1  C         0.0016361799   -0.0103724938   -0.0110521543
      2  C        -0.2747453092    0.9934489984    0.9223675515
      3  H         0.4582633091    1.7801755114    1.0825621252
      4  C        -0.9500309543   -1.0162309696   -0.2070330036
      5  H        -0.7555293553   -1.8058274675   -0.9254635883
      6  C        -2.1416862572   -1.0107137480    0.5143703140
      7  H        -2.8728047131   -1.7960954689    0.3558080459
      8  C        -2.3986285854   -0.0015040470    1.4397588173
      9  H        -3.3283518054   -0.0049913288    1.9993384498
     10  C        -1.4646759946    1.0163759486    1.6566190761
     11  C        -1.7250224048    2.1169528524    2.6580361177
     12  H        -2.6901213874    1.9854441805    3.1514338893
     13  H        -0.9533719338    2.1383452875    3.4341779316
     14  H        -1.7267442510    3.0997391651    2.1762898540
     15  C         1.2970296664    0.0040418500   -0.7881501692
     16  H         2.1621826797    0.0112012429   -0.1180278048
     17  H         1.3702368126    0.8950981322   -1.4200129101
     18  H         1.3828873038   -0.8709092456   -1.4355182419
   Point Group: c1    Number of degrees of freedom:    48


   Energy is   -310.966213976

 Hessian updated using BFGS update

 42 Hessian modes will be used to form the next step
  Hessian Eigenvalues:
     0.004178    0.007798    0.016311    0.016895    0.022463    0.022566
     0.022752    0.022981    0.023040    0.023247    0.023438    0.067940
     0.071700    0.071879    0.072140    0.150318    0.159284    0.161276
     0.163360    0.219638    0.225433    0.234928    0.239974    0.249040
     0.313192    0.315331    0.342202    0.342695    0.342899    0.344281
     0.345086    0.346135    0.352018    0.353699    0.354032    0.354749
     0.373669    0.422512    0.425821    0.462083    0.464678    0.473402

 Minimum search - taking simple RFO step
 Searching for Lamda that Minimizes Along All modes
 Value Taken    Lamda =   0.00000000
 Step Taken.  Stepsize is  0.013726

                             Maximum     Tolerance    Cnvgd?
         Gradient           0.000069      0.000300     YES
         Displacement       0.010862      0.001200      NO
         Energy change     -0.000001      0.000001     YES

 Final energy is   -310.96621397633112     


 ******************************
 **  OPTIMIZATION CONVERGED  **
 ******************************

                       Coordinates (Angstroms)
     ATOM                X               Y               Z
      1  C         0.0016361799   -0.0103724938   -0.0110521543
      2  C        -0.2747453092    0.9934489984    0.9223675515
      3  H         0.4582633091    1.7801755114    1.0825621252
      4  C        -0.9500309543   -1.0162309696   -0.2070330036
      5  H        -0.7555293553   -1.8058274675   -0.9254635883
      6  C        -2.1416862572   -1.0107137480    0.5143703140
      7  H        -2.8728047131   -1.7960954689    0.3558080459
      8  C        -2.3986285854   -0.0015040470    1.4397588173
      9  H        -3.3283518054   -0.0049913288    1.9993384498
     10  C        -1.4646759946    1.0163759486    1.6566190761
     11  C        -1.7250224048    2.1169528524    2.6580361177
     12  H        -2.6901213874    1.9854441805    3.1514338893
     13  H        -0.9533719338    2.1383452875    3.4341779316
     14  H        -1.7267442510    3.0997391651    2.1762898540
     15  C         1.2970296664    0.0040418500   -0.7881501692
     16  H         2.1621826797    0.0112012429   -0.1180278048
     17  H         1.3702368126    0.8950981322   -1.4200129101
     18  H         1.3828873038   -0.8709092456   -1.4355182419

Z-matrix Print:
$molecule
0 1
C 
C  1 1.398326
H  2 1.087153 1 118.985627
C  2 1.398423 1 122.035349 3 -179.972782 0
C  4 1.398347 2 118.356641 1 -0.057530 0
H  5 1.085139 4 119.643800 2 179.900937 0
C  5 1.393150 4 120.473477 2 0.072132 0
H  7 1.084666 5 119.822396 4 179.892487 0
C  7 1.393017 5 120.307032 4 -0.053929 0
H  9 1.085097 7 119.940236 5 179.927642 0
C  4 1.510591 2 120.442479 1 179.882314 0
H  11 1.091857 4 111.355687 2 -179.472695 0
H  11 1.094510 4 111.265317 2 60.239452 0
H  11 1.094668 4 111.270937 2 -59.228527 0
C  1 1.510673 2 120.398713 3 -0.274707 0
H  15 1.091786 1 111.395269 2 177.097859 0
H  15 1.094351 1 111.282757 2 56.732737 0
H  15 1.094802 1 111.222626 2 -62.683715 0
$end


 --------------------------------------------------------------

                    Orbital Energies (a.u.)
 --------------------------------------------------------------

 Alpha MOs
 -- Occupied --
-10.1824 -10.1824 -10.1721 -10.1681 -10.1681 -10.1678 -10.1678 -10.1671
 -0.8603  -0.7831  -0.7601  -0.6931  -0.6818  -0.5989  -0.5731  -0.5052
 -0.4717  -0.4466  -0.4269  -0.4160  -0.4134  -0.4063  -0.3994  -0.3764
 -0.3475  -0.3415  -0.3382  -0.2476  -0.2422
 -- Virtual --
 -0.0173  -0.0077  -0.0068   0.0044   0.0073   0.0270   0.0274   0.0298
  0.0484   0.0498   0.0512   0.0567   0.0717   0.0791   0.0904   0.0937
  0.0970   0.0999   0.1149   0.1154   0.1201   0.1207   0.1224   0.1308
  0.1368   0.1381   0.1443   0.1507   0.1541   0.1572   0.1634   0.1682
  0.1715   0.1735   0.1748   0.1774   0.1787   0.2040   0.2055   0.2084
  0.2260   0.2282   0.2288   0.2453   0.2470   0.2549   0.2575   0.2749
  0.2850   0.2882   0.2948   0.3107   0.3112   0.3151   0.3181   0.3233
  0.3566   0.3691   0.3745   0.4007   0.4027   0.4574   0.4584   0.4807
  0.4914   0.5260   0.5384   0.5499   0.5506   0.5639   0.5782   0.5920
  0.5957   0.5988   0.6063   0.6083   0.6336   0.6497   0.6506   0.6579
  0.6644   0.6680   0.6838   0.6962   0.6989   0.7098   0.7539   0.7569
  0.7745   0.7925   0.7984   0.8212   0.8642   0.8780   0.8871   0.9123
  0.9233   0.9335   0.9354   0.9377   0.9533   0.9797   0.9992   1.0258
  1.0304   1.0454   1.0702   1.1292   1.1335   1.1632   1.3384   1.3564
  1.3592   1.3759   1.3925   1.4359   1.4579   1.4599   1.4771   1.5330
  1.5332   1.5372   1.5658   1.5753   1.5879   1.5931   1.6107   1.6123
  1.6187   1.6343   1.6762   1.7081   1.7271   1.7575   1.7674   1.7768
  1.8016   1.8133   1.8445   1.8518   1.9207   1.9240   1.9268   1.9333
  1.9482   2.0045   2.0109   2.0309   2.0512   2.0962   2.1433   2.1693
  2.1778   2.2013   2.2405   2.2433   2.2679   2.3646   2.3890   2.3979
  2.4492   2.4651   2.4728   2.4837   2.5359   2.5391   2.5597   2.5698
  2.5799   2.5915   2.6255   2.6757   2.6842   2.6870   2.7086   2.7168
  2.7336   2.7501   2.7703   2.8077   2.8300   2.8444   2.8517   2.9184
  2.9228   2.9555   2.9562   2.9972   3.0225   3.1000   3.1875   3.2172
  3.2472   3.3808   3.3982   3.5174   3.5879   3.6777   3.7122   3.7912
  3.7992   3.8345   3.8455   4.0260   4.1292   4.1628   4.3311   4.3489
  4.8522  23.5933  23.9276  23.9415  23.9896  23.9965  24.0898  24.1003
 24.1940
 --------------------------------------------------------------

          Ground-State Mulliken Net Atomic Charges

     Atom                 Charge (a.u.)
  ----------------------------------------
      1 C                     1.349889
      2 C                    -0.767744
      3 H                     0.140628
      4 C                    -1.347226
      5 H                     0.106802
      6 C                     0.320682
      7 H                     0.177919
      8 C                    -1.352807
      9 H                     0.106378
     10 C                     1.345585
     11 C                    -0.500278
     12 H                     0.148374
     13 H                     0.155226
     14 H                     0.156437
     15 C                    -0.499570
     16 H                     0.152833
     17 H                     0.158637
     18 H                     0.148235
  ----------------------------------------
  Sum of atomic charges =     0.000000

 -----------------------------------------------------------------
                    Cartesian Multipole Moments
 -----------------------------------------------------------------
    Charge (ESU x 10^10)
                 0.0000
    Dipole Moment (Debye)
         X       0.3012      Y       0.3286      Z       0.0631
       Tot       0.4502
    Quadrupole Moments (Debye-Ang)
        XX     -47.5008     XY       1.2154     YY     -47.6719
        XZ      -2.3066     YZ       3.2156     ZZ     -48.9871
    Octopole Moments (Debye-Ang^2)
       XXX     128.7637    XXY     -18.7448    XYY      43.0532
       YYY     -43.3457    XXZ     -29.8942    XYZ      -2.7863
       YYZ     -38.9212    XZZ      42.6124    YZZ      -9.8919
       ZZZ    -114.4928
    Hexadecapole Moments (Debye-Ang^3)
      XXXX    -778.4043   XXXY      62.2171   XXYY    -203.7193
      XYYY      51.5588   YYYY    -450.7771   XXXZ     230.2585
      XXYZ     -54.6973   XYYZ      85.8138   YYYZ    -168.4991
      XXZZ    -229.2139   XYZZ       8.4337   YYZZ    -181.8248
      XZZZ     251.0675   YZZZ    -165.4069   ZZZZ    -652.1544
 -----------------------------------------------------------------
Archival summary:
1\1\february\OPT\ProcedureUnspecified\BasisUnspecified\810\taweetha\FriDec1321:09:002019FriDec1321:09:002019\0\\#,OPT,ProcedureUnspecified,BasisUnspecified,\\0,1\C\C,1,1.39833\H,2,1.08715,1,118.986\C,2,1.39842,1,122.035,3,-179.973,0\C,4,1.39835,2,118.357,1,-0.0575296,0\H,5,1.08514,4,119.644,2,179.901,0\C,5,1.39315,4,120.473,2,0.0721316,0\H,7,1.08467,5,119.822,4,179.892,0\C,7,1.39302,5,120.307,4,-0.0539287,0\H,9,1.0851,7,119.94,5,179.928,0\C,4,1.51059,2,120.442,1,179.882,0\H,11,1.09186,4,111.356,2,-179.473,0\H,11,1.09451,4,111.265,2,60.2395,0\H,11,1.09467,4,111.271,2,-59.2285,0\C,1,1.51067,2,120.399,3,-0.274707,0\H,15,1.09179,1,111.395,2,177.098,0\H,15,1.09435,1,111.283,2,56.7327,0\H,15,1.0948,1,111.223,2,-62.6837,0\\\@

 Total job time:  78.77s(wall), 442.13s(cpu) 
 Fri Dec 13 21:09:00 2019

        *************************************************************
        *                                                           *
        *  Thank you very much for using Q-Chem.  Have a nice day.  *
        *                                                           *
        *************************************************************


 
User input: 2 of 2 
 
                  Welcome to Q-Chem
     A Quantum Leap Into The Future Of Chemistry


 Q-Chem 5.2 (devel), Q-Chem, Inc., Pleasanton, CA (2019)

 Yihan Shao,  Zhengting Gan,  E. Epifanovsky,  A. T. B. Gilbert,  M. Wormit,  
 J. Kussmann,  A. W. Lange,  A. Behn,  Jia Deng,  Xintian Feng,  D. Ghosh,  
 M. Goldey,  P. R. Horn,  L. D. Jacobson,  I. Kaliman,  T. Kus,  A. Landau,  
 Jie Liu,  E. I. Proynov,  R. M. Richard,  R. P. Steele,  E. J. Sundstrom,  
 H. L. Woodcock III,  P. M. Zimmerman,  D. Zuev,  B. Albrecht,  E. Alguire,  
 S. A. Baeppler,  D. Barton,  Z. Benda,  Y. A. Bernard,  E. J. Berquist,  
 K. B. Bravaya,  H. Burton,  D. Casanova,  Chun-Min Chang,  Yunqing Chen,  
 A. Chien,  K. D. Closser,  M. P. Coons,  S. Coriani,  S. Dasgupta,  
 A. L. Dempwolff,  M. Diedenhofen,  Hainam Do,  R. G. Edgar,  Po-Tung Fang,  
 S. Faraji,  S. Fatehi,  Qingguo Feng,  K. D. Fenk,  J. Fosso-Tande,  
 J. Gayvert,  Qinghui Ge,  A. Ghysels,  G. Gidofalvi,  J. Gomes,  
 J. Gonthier,  A. Gunina,  D. Hait,  M. W. D. Hanson-Heine,  
 P. H. P. Harbach,  A. W. Hauser,  M. F. Herbst,  J. E. Herr,  
 E. G. Hohenstein,  Z. C. Holden,  Kerwin Hui,  B. C. Huynh,  T.-C. Jagau,  
 Hyunjun Ji,  B. Kaduk,  K. Khistyaev,  Jaehoon Kim,  P. Klunzinger,  K. Koh,  
 D. Kosenkov,  L. Koulias,  T. Kowalczyk,  C. M. Krauter,  A. Kunitsa,  
 Ka Un Lao,  A. Laurent,  K. V. Lawler,  Joonho Lee,  D. Lefrancois,  
 S. Lehtola,  D. S. Levine,  Yi-Pei Li,  You-Sheng Lin,  Fenglai Liu,  
 E. Livshits,  A. Luenser,  P. Manohar,  E. Mansoor,  S. F. Manzer,  
 Shan-Ping Mao,  Yuezhi Mao,  N. Mardirossian,  A. V. Marenich,  
 T. Markovich,  L. A. Martinez-Martinez,  S. A. Maurer,  N. J. Mayhall,  
 S. C. McKenzie,  J.-M. Mewes,  P. Morgante,  A. F. Morrison,  
 J. W. Mullinax,  K. Nanda,  T. S. Nguyen-Beck,  R. Olivares-Amaya,  
 J. A. Parkhill,  Zheng Pei,  T. M. Perrine,  F. Plasser,  P. Pokhilko,  
 S. Prager,  A. Prociuk,  E. Ramos,  D. R. Rehn,  F. Rob,  M. Scheurer,  
 M. Schneider,  N. Sergueev,  S. M. Sharada,  S. Sharma,  D. W. Small,  
 T. Stauch,  T. Stein,  Yu-Chuan Su,  A. J. W. Thom,  A. Tkatchenko,  
 T. Tsuchimochi,  N. M. Tubman,  L. Vogt,  M. L. Vidal,  O. Vydrov,  
 M. A. Watson,  J. Wenzel,  M. de Wergifosse,  T. A. Wesolowski,  A. White,  
 J. Witte,  A. Yamada,  Jun Yang,  K. Yao,  S. Yeganeh,  S. R. Yost,  
 Zhi-Qiang You,  A. Zech,  Igor Ying Zhang,  Xing Zhang,  Yan Zhao,  
 Ying Zhu,  B. R. Brooks,  G. K. L. Chan,  C. J. Cramer,  M. S. Gordon,  
 W. J. Hehre,  A. Klamt,  M. W. Schmidt,  C. D. Sherrill,  D. G. Truhlar,  
 A. Aspuru-Guzik,  R. Baer,  A. T. Bell,  N. A. Besley,  Jeng-Da Chai,  
 A. E. DePrince, III,  R. A. DiStasio Jr.,  A. Dreuw,  B. D. Dunietz,  
 T. R. Furlani,  Chao-Ping Hsu,  Yousung Jung,  Jing Kong,  D. S. Lambrecht,  
 WanZhen Liang,  C. Ochsenfeld,  V. A. Rassolov,  L. V. Slipchenko,  
 J. E. Subotnik,  T. Van Voorhis,  J. M. Herbert,  A. I. Krylov,  
 P. M. W. Gill,  M. Head-Gordon

 Contributors to earlier versions of Q-Chem not listed above: 
 R. D. Adamson,  B. Austin,  J. Baker,  G. J. O. Beran,  K. Brandhorst,  
 S. T. Brown,  E. F. C. Byrd,  A. K. Chakraborty,  C.-L. Cheng,  
 Siu Hung Chien,  D. M. Chipman,  D. L. Crittenden,  H. Dachsel,  
 R. J. Doerksen,  A. D. Dutoi,  L. Fusti-Molnar,  W. A. Goddard III,  
 A. Golubeva-Zadorozhnaya,  S. R. Gwaltney,  G. Hawkins,  A. Heyden,  
 S. Hirata,  G. Kedziora,  F. J. Keil,  C. Kelley,  Jihan Kim,  R. A. King,  
 R. Z. Khaliullin,  P. P. Korambath,  W. Kurlancheek,  A. M. Lee,  M. S. Lee,  
 S. V. Levchenko,  Ching Yeh Lin,  D. Liotard,  R. C. Lochan,  I. Lotan,  
 P. E. Maslen,  N. Nair,  D. P. O'Neill,  D. Neuhauser,  E. Neuscamman,  
 C. M. Oana,  R. Olson,  B. Peters,  R. Peverati,  P. A. Pieniazek,  
 Y. M. Rhee,  J. Ritchie,  M. A. Rohrdanz,  E. Rosta,  N. J. Russ,  
 H. F. Schaefer III,  N. E. Schultz,  N. Shenvi,  A. C. Simmonett,  A. Sodt,  
 D. Stuck,  K. S. Thanthiriwatte,  V. Vanovschi,  Tao Wang,  A. Warshel,  
 C. F. Williams,  Q. Wu,  X. Xu,  W. Zhang

 Please cite Q-Chem as follows:
 Y. Shao et al., Mol. Phys. 113, 184-215 (2015)
 DOI: 10.1080/00268976.2014.952696

 Q-Chem 5.2.1 for Intel X86 EM64T Linux

 Parts of Q-Chem use Armadillo 8.300.2 (Tropical Shenanigans).
 http://arma.sourceforge.net/

 Q-Chem begins on Fri Dec 13 21:09:00 2019  

Host: 
0

     Scratch files written to /scratch/taweetham/qchem26054//
NAlpha2: 58
NElect   58
Mult     1
The previous job contains 0 fragments, simply inherited here

Checking the input file for inconsistencies... 	...done.

--------------------------------------------------------------
User input:
--------------------------------------------------------------

$MOLECULE
READ
$END

$REM
   JOB_TYPE 	FREQUENCY
   BASIS 	6-311++G**
   METHOD	B3LYP
   SYM_IGNORE	TRUE
   THRESH	14
   MEM_TOTAL	31000
$END


--------------------------------------------------------------
 ----------------------------------------------------------------
             Standard Nuclear Orientation (Angstroms)
    I     Atom           X                Y                Z
 ----------------------------------------------------------------
    1      C       0.0016361799    -0.0103724938    -0.0110521543
    2      C      -0.2747453092     0.9934489984     0.9223675515
    3      H       0.4582633091     1.7801755114     1.0825621252
    4      C      -0.9500309543    -1.0162309696    -0.2070330036
    5      H      -0.7555293553    -1.8058274675    -0.9254635883
    6      C      -2.1416862572    -1.0107137480     0.5143703140
    7      H      -2.8728047131    -1.7960954689     0.3558080459
    8      C      -2.3986285854    -0.0015040470     1.4397588173
    9      H      -3.3283518054    -0.0049913288     1.9993384498
   10      C      -1.4646759946     1.0163759486     1.6566190761
   11      C      -1.7250224048     2.1169528524     2.6580361177
   12      H      -2.6901213874     1.9854441805     3.1514338893
   13      H      -0.9533719338     2.1383452875     3.4341779316
   14      H      -1.7267442510     3.0997391651     2.1762898540
   15      C       1.2970296664     0.0040418500    -0.7881501692
   16      H       2.1621826797     0.0112012429    -0.1180278048
   17      H       1.3702368126     0.8950981322    -1.4200129101
   18      H       1.3828873038    -0.8709092456    -1.4355182419
 ----------------------------------------------------------------
 Nuclear Repulsion Energy =         340.82285483 hartrees
 There are       29 alpha and       29 beta electrons
 Requested basis set is 6-311++G(d,p)
 There are 98 shells and 246 basis functions

 Total QAlloc Memory Limit  31000 MB
 Mega-Array Size       188 MB
 MEM_STATIC part       192 MB
 A cutoff of  1.0D-14 yielded   4543 shell pairs
 There are     29250 function pairs (     31240 Cartesian)
 Smallest overlap matrix eigenvalue = 1.09E-06
 Guess from superposition of atomic densities
 Warning:  Energy on first SCF cycle will be non-variational
 SAD guess density has 58.000000 electrons

 -----------------------------------------------------------------------
  General SCF calculation program by
  Eric Jon Sundstrom, Paul Horn, Yuezhi Mao, Dmitri Zuev, Alec White,
  David Stuck, Shaama M.S., Shane Yost, Joonho Lee, David Small,
  Daniel Levine, Susi Lehtola, Hugh Burton, Evgeny Epifanovsky,
  Bang C. Huynh
 -----------------------------------------------------------------------
 Exchange:     0.2000 Hartree-Fock + 0.0800 Slater + 0.7200 B88
 Correlation:  0.1900 VWN1RPA + 0.8100 LYP
 Using SG-1 standard quadrature grid
 using 6 threads for integral computing
 -------------------------------------------------------
 OpenMP Integral computing Module                
 Release: version 2.0, May 2017, Q-Chem Inc. Pleasanton 
 -------------------------------------------------------
 A restricted SCF calculation will be
 performed using DIIS
 SCF converges when DIIS error is below 1.0e-08
 ---------------------------------------
  Cycle       Energy         DIIS error
 ---------------------------------------
    1    -312.6170512433      3.97e-02  
    2    -310.7872452176      4.60e-03  
    3    -310.7567518556      4.98e-03  
    4    -310.9652189730      3.60e-04  
    5    -310.9658317378      2.27e-04  
    6    -310.9661831237      6.19e-05  
    7    -310.9662057265      3.11e-05  
    8    -310.9662139244      2.45e-06  
    9    -310.9662139612      1.44e-06  
   10    -310.9662139760      2.05e-07  
   11    -310.9662139764      2.17e-08  
   12    -310.9662139764      6.70e-09  Convergence criterion met
 ---------------------------------------
 SCF time:   CPU 100.11s  wall 17.00s 
 SCF   energy in the final basis set =     -310.9662139764
 Total energy in the final basis set =     -310.9662139764

 --------------------------------------------------------------

                    Orbital Energies (a.u.)
 --------------------------------------------------------------

 Alpha MOs
 -- Occupied --
-10.1824 -10.1824 -10.1721 -10.1681 -10.1681 -10.1678 -10.1678 -10.1671
 -0.8603  -0.7831  -0.7601  -0.6931  -0.6818  -0.5989  -0.5731  -0.5052
 -0.4717  -0.4466  -0.4269  -0.4160  -0.4134  -0.4063  -0.3994  -0.3764
 -0.3475  -0.3415  -0.3382  -0.2476  -0.2422
 -- Virtual --
 -0.0173  -0.0077  -0.0068   0.0044   0.0073   0.0270   0.0274   0.0298
  0.0484   0.0498   0.0512   0.0567   0.0717   0.0791   0.0904   0.0937
  0.0970   0.0999   0.1149   0.1154   0.1201   0.1207   0.1224   0.1308
  0.1368   0.1381   0.1443   0.1507   0.1541   0.1572   0.1634   0.1682
  0.1715   0.1735   0.1748   0.1774   0.1787   0.2040   0.2055   0.2084
  0.2260   0.2282   0.2288   0.2453   0.2470   0.2549   0.2575   0.2749
  0.2850   0.2882   0.2948   0.3107   0.3112   0.3151   0.3181   0.3233
  0.3566   0.3691   0.3745   0.4007   0.4027   0.4574   0.4584   0.4807
  0.4914   0.5260   0.5384   0.5499   0.5506   0.5639   0.5782   0.5920
  0.5957   0.5988   0.6063   0.6083   0.6336   0.6497   0.6506   0.6579
  0.6644   0.6680   0.6838   0.6962   0.6989   0.7098   0.7539   0.7569
  0.7745   0.7925   0.7984   0.8212   0.8642   0.8780   0.8871   0.9123
  0.9233   0.9335   0.9354   0.9377   0.9533   0.9797   0.9992   1.0258
  1.0304   1.0454   1.0702   1.1292   1.1335   1.1632   1.3384   1.3564
  1.3592   1.3759   1.3925   1.4359   1.4579   1.4599   1.4771   1.5330
  1.5332   1.5372   1.5658   1.5753   1.5879   1.5931   1.6107   1.6123
  1.6187   1.6343   1.6762   1.7081   1.7271   1.7575   1.7674   1.7768
  1.8016   1.8133   1.8445   1.8518   1.9207   1.9240   1.9268   1.9333
  1.9482   2.0045   2.0109   2.0309   2.0512   2.0962   2.1433   2.1693
  2.1778   2.2013   2.2405   2.2433   2.2679   2.3646   2.3890   2.3979
  2.4492   2.4651   2.4728   2.4837   2.5359   2.5391   2.5597   2.5698
  2.5799   2.5915   2.6255   2.6757   2.6842   2.6870   2.7086   2.7168
  2.7336   2.7501   2.7703   2.8077   2.8300   2.8444   2.8517   2.9184
  2.9228   2.9555   2.9562   2.9972   3.0225   3.1000   3.1875   3.2172
  3.2472   3.3808   3.3982   3.5174   3.5879   3.6777   3.7122   3.7912
  3.7992   3.8345   3.8455   4.0260   4.1292   4.1628   4.3311   4.3489
  4.8522  23.5933  23.9276  23.9415  23.9896  23.9965  24.0898  24.1003
 24.1940
 --------------------------------------------------------------

          Ground-State Mulliken Net Atomic Charges

     Atom                 Charge (a.u.)
  ----------------------------------------
      1 C                     1.349889
      2 C                    -0.767744
      3 H                     0.140628
      4 C                    -1.347226
      5 H                     0.106802
      6 C                     0.320682
      7 H                     0.177919
      8 C                    -1.352807
      9 H                     0.106378
     10 C                     1.345585
     11 C                    -0.500278
     12 H                     0.148374
     13 H                     0.155226
     14 H                     0.156437
     15 C                    -0.499570
     16 H                     0.152833
     17 H                     0.158637
     18 H                     0.148235
  ----------------------------------------
  Sum of atomic charges =     0.000000

 -----------------------------------------------------------------
                    Cartesian Multipole Moments
 -----------------------------------------------------------------
    Charge (ESU x 10^10)
                 0.0000
    Dipole Moment (Debye)
         X       0.3012      Y       0.3286      Z       0.0631
       Tot       0.4502
    Quadrupole Moments (Debye-Ang)
        XX     -47.5008     XY       1.2154     YY     -47.6719
        XZ      -2.3066     YZ       3.2156     ZZ     -48.9871
    Octopole Moments (Debye-Ang^2)
       XXX     128.7637    XXY     -18.7449    XYY      43.0532
       YYY     -43.3457    XXZ     -29.8942    XYZ      -2.7862
       YYZ     -38.9212    XZZ      42.6124    YZZ      -9.8919
       ZZZ    -114.4928
    Hexadecapole Moments (Debye-Ang^3)
      XXXX    -778.4043   XXXY      62.2171   XXYY    -203.7194
      XYYY      51.5588   YYYY    -450.7772   XXXZ     230.2585
      XXYZ     -54.6974   XYYZ      85.8138   YYYZ    -168.4991
      XXZZ    -229.2140   XYZZ       8.4338   YYZZ    -181.8248
      XZZZ     251.0675   YZZZ    -165.4069   ZZZZ    -652.1544
 -----------------------------------------------------------------
 Calculating MO derivatives via CPSCF
    1     0    57    0.0273424  
    2     0    57    0.0062899  
    3     0    57    0.0004356  
    4    15    42    0.0000267  
    5    55     2    0.0000014  
    6    57     0    0.0000000  Converged
 Time for AOints: 129.4 s (CPU) 22.0 s (wall)
 ------------------------------------------------------------------------------
                     AOints        : Timing summary (seconds)
 ------------------------------------------------------------------------------
     job step          cpu (% of tot)      sys (% of tot)     wall (% of tot)
 ------------------------------------------------------------------------------
  AOints            0.1294E+03 ( 5.6)   0.6000E-05 ( 3.7)   0.2196E+02 ( 5.6)
 ------------------------------------------------------------------------------
   Grand Totals     0.2319E+04          0.1640E-03          0.3935E+03
 ------------------------------------------------------------------------------
 Polarizability Matrix (a.u.)
            1           2           3
    1-100.0184304  -7.3766217  18.3694342
    2  -7.3766217 -92.9744786 -20.4728614
    3  18.3694342 -20.4728614 -87.1947016
 Calculating analytic Hessian of the SCF energy

 Direct stationary perturbation theory relativistic correction:

 rels  =       0.069867403572
 relv  =      -0.356431641096
 rel2e =       0.172197456904
 E_rel =      -0.114366780620

 Hessian of the SCF Energy
            1           2           3           4           5           6
    1   0.5499361   0.1171544  -0.1376493  -0.1197162   0.0346492   0.0577201
    2   0.1171544   0.5117057   0.1878501  -0.0124918  -0.2063034  -0.0991341
    3  -0.1376493   0.1878501   0.4003342   0.0217683  -0.1271486  -0.1774831
    4  -0.1197162  -0.0124918   0.0217683   0.5874395   0.1516251  -0.1577667
    5   0.0346492  -0.2063034  -0.1271486   0.1516251   0.5307805   0.2135695
    6   0.0577201  -0.0991341  -0.1774831  -0.1577667   0.2135695   0.3904560
    7   0.0058599   0.0042971   0.0017932  -0.1754482  -0.1352622  -0.0194978
    8  -0.0173644  -0.0131093  -0.0021331  -0.1353394  -0.1914434  -0.0372199
    9  -0.0148362  -0.0151271   0.0006651  -0.0192707  -0.0373451  -0.0529740
   10  -0.1989105  -0.0806657   0.0179490   0.0425045  -0.0319621  -0.0439669
   11  -0.1292676  -0.2061319  -0.0285623  -0.0005133  -0.0384854  -0.0364072
   12  -0.0192522  -0.0574762  -0.0988772  -0.0200723  -0.0177144   0.0083490
   13   0.0063157  -0.0148928  -0.0132413  -0.0015318  -0.0045171   0.0011186
   14   0.0062814  -0.0126725  -0.0159165  -0.0050297  -0.0003099  -0.0017958
   15   0.0027298  -0.0032671  -0.0009602   0.0007233  -0.0021535   0.0039884
   16  -0.0419683  -0.0494929  -0.0081391  -0.0259511   0.0172279   0.0252752
   17  -0.0152253   0.0261681   0.0236589   0.0171799  -0.0145232  -0.0169802
   18   0.0181025   0.0442191   0.0303857   0.0253574  -0.0170310  -0.0341108
   19  -0.0020937  -0.0002860   0.0053406  -0.0002884   0.0009069   0.0003339
   20  -0.0008185   0.0035294  -0.0022595   0.0009178  -0.0000963   0.0000544
   21   0.0048878  -0.0026003   0.0021876   0.0003245   0.0000625  -0.0010352
   22  -0.0050280  -0.0141131  -0.0119278  -0.0423076  -0.0162493   0.0188614
   23  -0.0148034  -0.0514176  -0.0252539  -0.0475910   0.0254252   0.0405926
   24  -0.0123074  -0.0256715  -0.0188561  -0.0050497   0.0217815   0.0294988
   25   0.0001354  -0.0002805  -0.0007471  -0.0000902  -0.0047740   0.0000517
   26  -0.0000585  -0.0011538  -0.0002826  -0.0042427  -0.0013784  -0.0031259
   27  -0.0005953  -0.0001642  -0.0005028   0.0004430  -0.0028127   0.0036102
   28   0.0104823   0.0645736   0.0464236  -0.2520426  -0.0373393   0.0824610
   29   0.0281383   0.0267896  -0.0010071   0.0096981  -0.1072076  -0.0363691
   30   0.0186453  -0.0228168  -0.0230233   0.1182937  -0.0082052  -0.1446928
   31  -0.0034410  -0.0021341   0.0037556  -0.0024537   0.0227279   0.0207898
   32  -0.0025383   0.0046059   0.0007880   0.0049734  -0.0005596  -0.0058907
   33   0.0034578   0.0005862   0.0038502   0.0071853  -0.0165658  -0.0138313
   34  -0.0001262  -0.0006216  -0.0000763   0.0007444   0.0010268   0.0011464
   35   0.0010371   0.0006363  -0.0005386  -0.0004884  -0.0035192  -0.0033944
   36   0.0011935   0.0004633   0.0001799  -0.0000524  -0.0043068  -0.0019890
   37   0.0000876  -0.0012472  -0.0007022  -0.0001926   0.0010612   0.0014547
   38   0.0000844  -0.0008168   0.0003599  -0.0008073   0.0008242   0.0011426
   39   0.0002716  -0.0005296   0.0004427  -0.0005749  -0.0008371   0.0015611
   40  -0.0001070  -0.0008238  -0.0005894   0.0003380   0.0008902   0.0013338
   41  -0.0005432  -0.0002904  -0.0012350  -0.0019073   0.0015206   0.0005841
   42  -0.0003688   0.0006124   0.0000814  -0.0003191  -0.0002115   0.0003124
   43  -0.1715932  -0.0070549   0.0569824  -0.0084593   0.0038193   0.0099802
   44  -0.0021334  -0.0827967  -0.0090307   0.0215374   0.0040314  -0.0126254
   45   0.0596685  -0.0059843  -0.1103826   0.0234655  -0.0017324  -0.0124684
   46  -0.0233622  -0.0015526  -0.0148154   0.0016492  -0.0017191  -0.0006149
   47  -0.0020756  -0.0009852   0.0000600   0.0011730   0.0004884  -0.0010580
   48   0.0158474   0.0003015   0.0122915   0.0007574  -0.0000057   0.0001290
   49  -0.0046788  -0.0245158   0.0174583   0.0008004  -0.0005655  -0.0012453
   50  -0.0020429   0.0017903  -0.0010025   0.0013025   0.0000222  -0.0016073
   51   0.0023724   0.0122220  -0.0092474   0.0010074   0.0001570   0.0011852
   52  -0.0017915   0.0241476   0.0164159  -0.0049941  -0.0015476   0.0025654
   53  -0.0004709   0.0004488   0.0016501   0.0000014   0.0007345  -0.0003335
   54   0.0001122  -0.0134852  -0.0110869   0.0037800   0.0005034  -0.0005019
            7           8           9          10          11          12
    1   0.0058599  -0.0173644  -0.0148362  -0.1989105  -0.1292676  -0.0192522
    2   0.0042971  -0.0131093  -0.0151271  -0.0806657  -0.2061319  -0.0574762
    3   0.0017932  -0.0021331   0.0006651   0.0179490  -0.0285623  -0.0988772
    4  -0.1754482  -0.1353394  -0.0192707   0.0425045  -0.0005133  -0.0200723
    5  -0.1352622  -0.1914434  -0.0373451  -0.0319621  -0.0384854  -0.0177144
    6  -0.0194978  -0.0372199  -0.0529740  -0.0439669  -0.0364072   0.0083490
    7   0.1842503   0.1495931   0.0178672   0.0021652   0.0001155   0.0028165
    8   0.1495931   0.2004712   0.0445701   0.0007889  -0.0000303  -0.0056568
    9   0.0178672   0.0445701   0.0478651   0.0033527  -0.0052052   0.0007017
   10   0.0021652   0.0007889   0.0033527   0.5624913   0.1070712  -0.1777457
   11   0.0001155  -0.0000303  -0.0052052   0.1070712   0.5313225   0.2410590
   12   0.0028165  -0.0056568   0.0007017  -0.1777457   0.2410590   0.4212473
   13   0.0003518  -0.0008740  -0.0007223  -0.0621273   0.0301531   0.0394515
   14   0.0002196  -0.0007290  -0.0008897   0.0294543  -0.1960577  -0.1409575
   15   0.0001190  -0.0002211   0.0000069   0.0389912  -0.1412285  -0.1657167
   16  -0.0002586   0.0007490   0.0002379  -0.2654345   0.0086520   0.1283468
   17   0.0007421  -0.0001155   0.0000785  -0.0366516  -0.1076850  -0.0121820
   18   0.0002431   0.0000788  -0.0008940   0.0936246  -0.0394666  -0.1493624
   19  -0.0002084   0.0001734  -0.0003816  -0.0132216  -0.0207799  -0.0058769
   20   0.0001719  -0.0003562   0.0004340   0.0016898   0.0033955  -0.0009146
   21  -0.0003819   0.0004374  -0.0004977   0.0111571   0.0126058   0.0061091
   22  -0.0022726  -0.0007287   0.0048727   0.0090870   0.0267494   0.0203957
   23  -0.0000165   0.0033154  -0.0025802   0.0604819   0.0255989  -0.0238920
   24   0.0053887  -0.0021693   0.0017933   0.0461851  -0.0036503  -0.0213689
   25  -0.0008441   0.0000060   0.0006630   0.0029721  -0.0003756   0.0021756
   26  -0.0010930   0.0001626   0.0005843  -0.0012359  -0.0009800  -0.0053834
   27  -0.0001846  -0.0000724   0.0003117   0.0015490  -0.0058894   0.0016154
   28  -0.0143884   0.0004765   0.0109852  -0.0565065  -0.0237089   0.0119074
   29  -0.0212254   0.0021025   0.0116720  -0.0243940  -0.0127390   0.0100975
   30  -0.0053678  -0.0012336   0.0054288   0.0115024   0.0096973  -0.0061547
   31   0.0006503   0.0014365  -0.0007688  -0.0003133  -0.0004477  -0.0007747
   32  -0.0000568  -0.0003291   0.0016885  -0.0008076  -0.0018952  -0.0001843
   33  -0.0018941   0.0007574  -0.0006960  -0.0010695  -0.0003713  -0.0006805
   34   0.0002480   0.0000624  -0.0002963   0.0002354   0.0000989  -0.0000501
   35   0.0002171  -0.0000666   0.0000554  -0.0001479  -0.0000020   0.0000655
   36  -0.0001641   0.0001570  -0.0000957  -0.0002449  -0.0000882   0.0000974
   37  -0.0001895   0.0001078  -0.0003439   0.0007628   0.0006137   0.0000633
   38  -0.0000096   0.0004721  -0.0001339   0.0000647   0.0000336  -0.0001804
   39   0.0002909   0.0005643  -0.0004792  -0.0000300  -0.0000647  -0.0002403
   40  -0.0004143  -0.0000933   0.0002051   0.0004970   0.0005073   0.0000074
   41   0.0008062  -0.0001570   0.0004717   0.0004908   0.0000946  -0.0000192
   42   0.0002511   0.0002086   0.0001175  -0.0003157  -0.0004804  -0.0000228
   43   0.0000985  -0.0002429  -0.0015953  -0.0215814  -0.0033206   0.0140667
   44   0.0013814   0.0000146   0.0012399  -0.0210226   0.0034152   0.0111744
   45  -0.0004878   0.0019255  -0.0006396   0.0002135   0.0002226   0.0058399
   46  -0.0000443   0.0009932  -0.0002959  -0.0023028   0.0016514   0.0020390
   47  -0.0000100  -0.0001266  -0.0002556  -0.0010689  -0.0002992   0.0005228
   48  -0.0002957  -0.0000533  -0.0000172   0.0007894  -0.0005248  -0.0008983
   49   0.0004920   0.0000610   0.0003787  -0.0019698   0.0009500   0.0019937
   50   0.0001304  -0.0002184   0.0004011  -0.0009172   0.0000603   0.0006768
   51  -0.0003528  -0.0001982  -0.0005920  -0.0001103  -0.0009132  -0.0011405
   52  -0.0000476   0.0001950  -0.0000515   0.0016558   0.0018542   0.0005084
   53  -0.0000011   0.0001427   0.0003411  -0.0011679   0.0003903   0.0009683
   54  -0.0001429   0.0002587  -0.0000045  -0.0018322  -0.0007343   0.0005022
           13          14          15          16          17          18
    1   0.0063157   0.0062814   0.0027298  -0.0419683  -0.0152253   0.0181025
    2  -0.0148928  -0.0126725  -0.0032671  -0.0494929   0.0261681   0.0442191
    3  -0.0132413  -0.0159165  -0.0009602  -0.0081391   0.0236589   0.0303857
    4  -0.0015318  -0.0050297   0.0007233  -0.0259511   0.0171799   0.0253574
    5  -0.0045171  -0.0003099  -0.0021535   0.0172279  -0.0145232  -0.0170310
    6   0.0011186  -0.0017958   0.0039884   0.0252752  -0.0169802  -0.0341108
    7   0.0003518   0.0002196   0.0001190  -0.0002586   0.0007421   0.0002431
    8  -0.0008740  -0.0007290  -0.0002211   0.0007490  -0.0001155   0.0000788
    9  -0.0007223  -0.0008897   0.0000069   0.0002379   0.0000785  -0.0008940
   10  -0.0621273   0.0294543   0.0389912  -0.2654345  -0.0366516   0.0936246
   11   0.0301531  -0.1960577  -0.1412285   0.0086520  -0.1076850  -0.0394666
   12   0.0394515  -0.1409575  -0.1657167   0.1283468  -0.0121820  -0.1493624
   13   0.0618822  -0.0305304  -0.0456274  -0.0007137   0.0210915   0.0179905
   14  -0.0305304   0.2042502   0.1555585  -0.0014215   0.0030115   0.0012911
   15  -0.0456274   0.1555585   0.1706170   0.0008007  -0.0122072  -0.0074284
   16  -0.0007137  -0.0014215   0.0008007   0.5948871   0.1589333  -0.1552517
   17   0.0210915   0.0030115  -0.0122072   0.1589333   0.5398169   0.2136075
   18   0.0179905   0.0012911  -0.0074284  -0.1552517   0.2136075   0.3910372
   19   0.0000287   0.0015043  -0.0013072  -0.1794372  -0.1397025  -0.0201342
   20   0.0007981  -0.0006610   0.0020741  -0.1397206  -0.1962232  -0.0380761
   21  -0.0018368   0.0016785  -0.0016305  -0.0200637  -0.0380960  -0.0529112
   22  -0.0029390  -0.0014857   0.0048939  -0.1221366   0.0355212   0.0626125
   23  -0.0023336   0.0034705  -0.0013370  -0.0098422  -0.2149266  -0.1102888
   24   0.0042368  -0.0018270   0.0031059   0.0279552  -0.1376515  -0.1846683
   25  -0.0001547  -0.0002050   0.0001623  -0.0016685  -0.0015631   0.0012726
   26   0.0009143   0.0001091  -0.0007495   0.0209136   0.0037059  -0.0116538
   27   0.0010108  -0.0000796  -0.0002908   0.0183903   0.0019731  -0.0071914
   28  -0.0011554  -0.0005163  -0.0001561   0.0444095  -0.0334144  -0.0479561
   29  -0.0003103  -0.0001847   0.0006029   0.0008813  -0.0388682  -0.0358440
   30   0.0000151   0.0007332  -0.0001927  -0.0217609  -0.0152320   0.0088878
   31  -0.0000403   0.0002827  -0.0002371  -0.0013362  -0.0039570   0.0024424
   32   0.0002457  -0.0001878   0.0003230  -0.0037233   0.0015672  -0.0024352
   33  -0.0002653   0.0002883  -0.0004049   0.0025822  -0.0023011   0.0043207
   34   0.0000472   0.0000485   0.0000163   0.0001447   0.0003902   0.0000468
   35  -0.0000523  -0.0000058   0.0000199   0.0001437  -0.0000713   0.0000555
   36  -0.0000632  -0.0000409   0.0000144  -0.0001267  -0.0001061  -0.0002249
   37  -0.0000373   0.0000723  -0.0001481  -0.0002911   0.0002468   0.0005115
   38  -0.0000280   0.0000715  -0.0001075   0.0002162  -0.0012394   0.0007954
   39   0.0000115   0.0000579  -0.0000560   0.0001250  -0.0006551   0.0003833
   40   0.0000581  -0.0000862   0.0000619  -0.0004226   0.0002964   0.0000839
   41   0.0001362  -0.0000914   0.0001047  -0.0009126   0.0003399  -0.0007644
   42   0.0000007   0.0000099   0.0000084  -0.0004854  -0.0000320  -0.0010844
   43   0.0005280   0.0025910  -0.0008585   0.0012480  -0.0032435   0.0013672
   44   0.0000119  -0.0008325   0.0023602  -0.0032915  -0.0005144  -0.0040324
   45  -0.0027033   0.0010909  -0.0018083   0.0011384  -0.0043775   0.0037854
   46  -0.0001824   0.0002896  -0.0003933   0.0001897  -0.0011690   0.0007010
   47  -0.0001008   0.0004409  -0.0001741   0.0001976  -0.0005169   0.0001934
   48   0.0001615   0.0001249   0.0001741   0.0003605   0.0004359  -0.0007770
   49   0.0002564  -0.0004092   0.0004237  -0.0011390   0.0004389  -0.0010186
   50   0.0002665   0.0000215   0.0003610   0.0001630  -0.0001062  -0.0006722
   51  -0.0000006   0.0001287   0.0000713   0.0004868  -0.0002018   0.0000427
   52  -0.0005859  -0.0010595  -0.0001944  -0.0001263   0.0000822   0.0000039
   53   0.0000220   0.0003573   0.0000414   0.0003249   0.0001752   0.0000215
   54   0.0004630   0.0005450   0.0005021   0.0001314   0.0002707  -0.0001906
           19          20          21          22          23          24
    1  -0.0020937  -0.0008185   0.0048878  -0.0050280  -0.0148034  -0.0123074
    2  -0.0002860   0.0035294  -0.0026003  -0.0141131  -0.0514176  -0.0256715
    3   0.0053406  -0.0022595   0.0021876  -0.0119278  -0.0252539  -0.0188561
    4  -0.0002884   0.0009178   0.0003245  -0.0423076  -0.0475910  -0.0050497
    5   0.0009069  -0.0000963   0.0000625  -0.0162493   0.0254252   0.0217815
    6   0.0003339   0.0000544  -0.0010352   0.0188614   0.0405926   0.0294988
    7  -0.0002084   0.0001719  -0.0003819  -0.0022726  -0.0000165   0.0053887
    8   0.0001734  -0.0003562   0.0004374  -0.0007287   0.0033154  -0.0021693
    9  -0.0003816   0.0004340  -0.0004977   0.0048727  -0.0025802   0.0017933
   10  -0.0132216   0.0016898   0.0111571   0.0090870   0.0604819   0.0461851
   11  -0.0207799   0.0033955   0.0126058   0.0267494   0.0255989  -0.0036503
   12  -0.0058769  -0.0009146   0.0061091   0.0203957  -0.0238920  -0.0213689
   13   0.0000287   0.0007981  -0.0018368  -0.0029390  -0.0023336   0.0042368
   14   0.0015043  -0.0006610   0.0016785  -0.0014857   0.0034705  -0.0018270
   15  -0.0013072   0.0020741  -0.0016305   0.0048939  -0.0013370   0.0031059
   16  -0.1794372  -0.1397206  -0.0200637  -0.1221366  -0.0098422   0.0279552
   17  -0.1397025  -0.1962232  -0.0380960   0.0355212  -0.2149266  -0.1376515
   18  -0.0201342  -0.0380761  -0.0529112   0.0626125  -0.1102888  -0.1846683
   19   0.1863883   0.1526531   0.0192010   0.0072083   0.0054876   0.0018330
   20   0.1526531   0.2035425   0.0442682  -0.0169416  -0.0120141  -0.0014566
   21   0.0192010   0.0442682   0.0472287  -0.0152840  -0.0149026   0.0010734
   22   0.0072083  -0.0169416  -0.0152840   0.6071599   0.1160870  -0.1984225
   23   0.0054876  -0.0120141  -0.0149026   0.1160870   0.4962352   0.2096330
   24   0.0018330  -0.0014566   0.0010734  -0.1984225   0.2096330   0.4106703
   25  -0.0001143   0.0014530  -0.0012319  -0.2543263  -0.0069416   0.1275606
   26   0.0007790  -0.0005325   0.0021167  -0.0064962  -0.0508397  -0.0085375
   27  -0.0017678   0.0017792  -0.0016097   0.1283073  -0.0081793  -0.1186284
   28   0.0023904   0.0005506   0.0032710  -0.1998585  -0.0811781   0.0182826
   29  -0.0000043   0.0001465  -0.0053337  -0.1294594  -0.2054036  -0.0279377
   30   0.0028410  -0.0056666   0.0010670  -0.0192024  -0.0573534  -0.0988880
   31   0.0001672  -0.0008201  -0.0006819   0.0075216  -0.0157389  -0.0131067
   32   0.0002104  -0.0003828  -0.0004717   0.0021704  -0.0183058  -0.0197556
   33   0.0001065   0.0001429   0.0001180   0.0006297  -0.0089393  -0.0015287
   34  -0.0000098   0.0000502   0.0000216   0.0004400  -0.0013981  -0.0013535
   35  -0.0000007   0.0000294   0.0000522   0.0015806   0.0012669  -0.0000162
   36  -0.0000181   0.0000181  -0.0000140   0.0010010   0.0017819   0.0008008
   37  -0.0000332   0.0000266  -0.0000334  -0.0001083  -0.0005201  -0.0003994
   38   0.0000058  -0.0001864  -0.0001543   0.0013184  -0.0015781  -0.0021251
   39   0.0000473  -0.0001784  -0.0000793   0.0014537  -0.0002407  -0.0016285
   40   0.0000165  -0.0000430   0.0000616  -0.0004994  -0.0007591  -0.0005464
   41   0.0000051  -0.0001773  -0.0001642   0.0018970  -0.0014028  -0.0017731
   42   0.0000009  -0.0001287  -0.0001308   0.0010680  -0.0008857  -0.0013151
   43  -0.0003584   0.0001052   0.0003627  -0.0017314  -0.0010552  -0.0004274
   44  -0.0009113   0.0000179   0.0004914  -0.0008022  -0.0007821   0.0006643
   45  -0.0004641  -0.0001062   0.0002480   0.0000090   0.0008632  -0.0003599
   46  -0.0002428  -0.0000455   0.0001567  -0.0000763   0.0003678   0.0000872
   47  -0.0000744   0.0000143  -0.0000276   0.0003522   0.0003812   0.0001172
   48   0.0001044   0.0000316  -0.0000922   0.0004926   0.0005096   0.0002236
   49  -0.0002258  -0.0000335   0.0001057  -0.0001101  -0.0000376   0.0002376
   50  -0.0000302  -0.0000366   0.0000456   0.0005246   0.0007752   0.0002858
   51   0.0001409  -0.0000347  -0.0000108   0.0002086   0.0002998  -0.0000707
   52   0.0000343   0.0000066  -0.0000361  -0.0000197  -0.0002052  -0.0001534
   53   0.0000637  -0.0000093  -0.0000079   0.0000811   0.0002064   0.0000894
   54   0.0000006   0.0000191  -0.0000204   0.0000293   0.0001722   0.0001474
           25          26          27          28          29          30
    1   0.0001354  -0.0000585  -0.0005953   0.0104823   0.0281383   0.0186453
    2  -0.0002805  -0.0011538  -0.0001642   0.0645736   0.0267896  -0.0228168
    3  -0.0007471  -0.0002826  -0.0005028   0.0464236  -0.0010071  -0.0230233
    4  -0.0000902  -0.0042427   0.0004430  -0.2520426   0.0096981   0.1182937
    5  -0.0047740  -0.0013784  -0.0028127  -0.0373393  -0.1072076  -0.0082052
    6   0.0000517  -0.0031259   0.0036102   0.0824610  -0.0363691  -0.1446928
    7  -0.0008441  -0.0010930  -0.0001846  -0.0143884  -0.0212254  -0.0053678
    8   0.0000060   0.0001626  -0.0000724   0.0004765   0.0021025  -0.0012336
    9   0.0006630   0.0005843   0.0003117   0.0109852   0.0116720   0.0054288
   10   0.0029721  -0.0012359   0.0015490  -0.0565065  -0.0243940   0.0115024
   11  -0.0003756  -0.0009800  -0.0058894  -0.0237089  -0.0127390   0.0096973
   12   0.0021756  -0.0053834   0.0016154   0.0119074   0.0100975  -0.0061547
   13  -0.0001547   0.0009143   0.0010108  -0.0011554  -0.0003103   0.0000151
   14  -0.0002050   0.0001091  -0.0000796  -0.0005163  -0.0001847   0.0007332
   15   0.0001623  -0.0007495  -0.0002908  -0.0001561   0.0006029  -0.0001927
   16  -0.0016685   0.0209136   0.0183903   0.0444095   0.0008813  -0.0217609
   17  -0.0015631   0.0037059   0.0019731  -0.0334144  -0.0388682  -0.0152320
   18   0.0012726  -0.0116538  -0.0071914  -0.0479561  -0.0358440   0.0088878
   19  -0.0001143   0.0007790  -0.0017678   0.0023904  -0.0000043   0.0028410
   20   0.0014530  -0.0005325   0.0017792   0.0005506   0.0001465  -0.0056666
   21  -0.0012319   0.0021167  -0.0016097   0.0032710  -0.0053337   0.0010670
   22  -0.2543263  -0.0064962   0.1283073  -0.1998585  -0.1294594  -0.0192024
   23  -0.0069416  -0.0508397  -0.0081793  -0.0811781  -0.2054036  -0.0573534
   24   0.1275606  -0.0085375  -0.1186284   0.0182826  -0.0279377  -0.0988880
   25   0.2683469   0.0085863  -0.1409936  -0.0148669   0.0023111   0.0127531
   26   0.0085863   0.0482805   0.0129888  -0.0188287   0.0033058   0.0114936
   27  -0.1409936   0.0129888   0.1198751  -0.0035600  -0.0012865   0.0043990
   28  -0.0148669  -0.0188287  -0.0035600   0.5654970   0.1200233  -0.1439762
   29   0.0023111   0.0033058  -0.0012865   0.1200233   0.5007426   0.1783832
   30   0.0127531   0.0114936   0.0043990  -0.1439762   0.1783832   0.3970026
   31  -0.0004125  -0.0000324  -0.0023349  -0.0889409   0.0132067   0.0219961
   32   0.0023584  -0.0002239   0.0016135   0.0084766  -0.1449570  -0.0634390
   33  -0.0004399   0.0030475  -0.0015174   0.0180457  -0.0661107  -0.1315100
   34   0.0006116   0.0003065  -0.0000054  -0.0048656  -0.0010252   0.0012272
   35  -0.0008908  -0.0004605  -0.0002605   0.0229003   0.0030902  -0.0102000
   36  -0.0007672  -0.0007828   0.0001905   0.0195404   0.0041916  -0.0104481
   37   0.0001503   0.0003060  -0.0002243   0.0056882  -0.0014185   0.0052931
   38  -0.0002496   0.0003288  -0.0004465  -0.0180314  -0.0029386  -0.0187182
   39  -0.0001983   0.0000900  -0.0000926  -0.0135378  -0.0020312  -0.0147524
   40   0.0003791  -0.0000645   0.0001820  -0.0004277   0.0039058  -0.0029970
   41   0.0002781  -0.0002366   0.0004057  -0.0006971  -0.0217917   0.0071520
   42  -0.0000204  -0.0002616   0.0002482  -0.0003568  -0.0227799   0.0102998
   43  -0.0001035   0.0002126  -0.0002106   0.0049096  -0.0008553  -0.0004597
   44   0.0002744  -0.0001303   0.0003393  -0.0005460  -0.0017161  -0.0054407
   45  -0.0002161   0.0003750  -0.0003956  -0.0002604  -0.0049685   0.0018259
   46  -0.0000630   0.0001407  -0.0000757  -0.0002316  -0.0007795   0.0009091
   47  -0.0000848   0.0000808  -0.0000771  -0.0006915  -0.0003762   0.0004635
   48  -0.0000437   0.0000441  -0.0000299  -0.0008425   0.0000590   0.0003408
   49   0.0000551  -0.0000429   0.0001068  -0.0007292   0.0001905  -0.0006328
   50   0.0000531  -0.0000656   0.0001611  -0.0014915  -0.0001161   0.0003400
   51  -0.0000261  -0.0000134  -0.0000249   0.0000412  -0.0003827   0.0004879
   52  -0.0000064  -0.0000641  -0.0000369   0.0006346   0.0011156   0.0009211
   53   0.0000451   0.0000278   0.0000074  -0.0005615   0.0001186   0.0000427
   54   0.0000450   0.0000505   0.0000334  -0.0003121  -0.0009578  -0.0000802
           31          32          33          34          35          36
    1  -0.0034410  -0.0025383   0.0034578  -0.0001262   0.0010371   0.0011935
    2  -0.0021341   0.0046059   0.0005862  -0.0006216   0.0006363   0.0004633
    3   0.0037556   0.0007880   0.0038502  -0.0000763  -0.0005386   0.0001799
    4  -0.0024537   0.0049734   0.0071853   0.0007444  -0.0004884  -0.0000524
    5   0.0227279  -0.0005596  -0.0165658   0.0010268  -0.0035192  -0.0043068
    6   0.0207898  -0.0058907  -0.0138313   0.0011464  -0.0033944  -0.0019890
    7   0.0006503  -0.0000568  -0.0018941   0.0002480   0.0002171  -0.0001641
    8   0.0014365  -0.0003291   0.0007574   0.0000624  -0.0000666   0.0001570
    9  -0.0007688   0.0016885  -0.0006960  -0.0002963   0.0000554  -0.0000957
   10  -0.0003133  -0.0008076  -0.0010695   0.0002354  -0.0001479  -0.0002449
   11  -0.0004477  -0.0018952  -0.0003713   0.0000989  -0.0000020  -0.0000882
   12  -0.0007747  -0.0001843  -0.0006805  -0.0000501   0.0000655   0.0000974
   13  -0.0000403   0.0002457  -0.0002653   0.0000472  -0.0000523  -0.0000632
   14   0.0002827  -0.0001878   0.0002883   0.0000485  -0.0000058  -0.0000409
   15  -0.0002371   0.0003230  -0.0004049   0.0000163   0.0000199   0.0000144
   16  -0.0013362  -0.0037233   0.0025822   0.0001447   0.0001437  -0.0001267
   17  -0.0039570   0.0015672  -0.0023011   0.0003902  -0.0000713  -0.0001061
   18   0.0024424  -0.0024352   0.0043207   0.0000468   0.0000555  -0.0002249
   19   0.0001672   0.0002104   0.0001065  -0.0000098  -0.0000007  -0.0000181
   20  -0.0008201  -0.0003828   0.0001429   0.0000502   0.0000294   0.0000181
   21  -0.0006819  -0.0004717   0.0001180   0.0000216   0.0000522  -0.0000140
   22   0.0075216   0.0021704   0.0006297   0.0004400   0.0015806   0.0010010
   23  -0.0157389  -0.0183058  -0.0089393  -0.0013981   0.0012669   0.0017819
   24  -0.0131067  -0.0197556  -0.0015287  -0.0013535  -0.0000162   0.0008008
   25  -0.0004125   0.0023584  -0.0004399   0.0006116  -0.0008908  -0.0007672
   26  -0.0000324  -0.0002239   0.0030475   0.0003065  -0.0004605  -0.0007828
   27  -0.0023349   0.0016135  -0.0015174  -0.0000054  -0.0002605   0.0001905
   28  -0.0889409   0.0084766   0.0180457  -0.0048656   0.0229003   0.0195404
   29   0.0132067  -0.1449570  -0.0661107  -0.0010252   0.0030902   0.0041916
   30   0.0219961  -0.0634390  -0.1315100   0.0012272  -0.0102000  -0.0104481
   31   0.5662023   0.0184193  -0.0075958  -0.2542572  -0.0327141   0.1024838
   32   0.0184193   0.5054743  -0.0300723  -0.0294524  -0.0520939   0.0141735
   33  -0.0075958  -0.0300723   0.5126884   0.1050698   0.0158901  -0.0987950
   34  -0.2542572  -0.0294524   0.1050698   0.2750848   0.0341231  -0.1152443
   35  -0.0327141  -0.0520939   0.0158901   0.0341231   0.0553925  -0.0131314
   36   0.1024838   0.0141735  -0.0987950  -0.1152443  -0.0131314   0.1058553
   37  -0.1771385  -0.0009310  -0.1274900  -0.0195092   0.0007022  -0.0204713
   38  -0.0014961  -0.0432292  -0.0021737  -0.0034206  -0.0009416  -0.0035902
   39  -0.1288626  -0.0014564  -0.1741986   0.0104046  -0.0001060   0.0117553
   40  -0.0459241   0.0008600   0.0016650   0.0012344  -0.0264953   0.0129493
   41   0.0002696  -0.2496982   0.1062172  -0.0003511  -0.0029212   0.0014899
   42   0.0020143   0.1047849  -0.0974617  -0.0009464   0.0116845  -0.0070094
   43   0.0001064  -0.0000478  -0.0000032   0.0000193  -0.0000040  -0.0000998
   44   0.0009319   0.0002667  -0.0004322   0.0001523  -0.0003322  -0.0002321
   45   0.0006947   0.0001472  -0.0001979   0.0000126  -0.0001295  -0.0002494
   46  -0.0000069  -0.0000241  -0.0000660  -0.0000057   0.0000022  -0.0000162
   47   0.0000018  -0.0000054  -0.0000009  -0.0000113  -0.0000017   0.0000085
   48  -0.0000146  -0.0000145   0.0000014  -0.0000009   0.0000057   0.0000229
   49   0.0000170  -0.0000450  -0.0000098   0.0000056  -0.0000225   0.0000071
   50  -0.0000044  -0.0000371  -0.0000221  -0.0000121   0.0000073   0.0000069
   51  -0.0000088   0.0000441  -0.0000046  -0.0000109   0.0000066  -0.0000051
   52  -0.0004002  -0.0000877   0.0000920  -0.0000416   0.0001097   0.0000933
   53   0.0000683  -0.0000089   0.0000600   0.0000333  -0.0000067  -0.0000121
   54   0.0002093   0.0001572  -0.0001518   0.0000388  -0.0000589  -0.0000859
           37          38          39          40          41          42
    1   0.0000876   0.0000844   0.0002716  -0.0001070  -0.0005432  -0.0003688
    2  -0.0012472  -0.0008168  -0.0005296  -0.0008238  -0.0002904   0.0006124
    3  -0.0007022   0.0003599   0.0004427  -0.0005894  -0.0012350   0.0000814
    4  -0.0001926  -0.0008073  -0.0005749   0.0003380  -0.0019073  -0.0003191
    5   0.0010612   0.0008242  -0.0008371   0.0008902   0.0015206  -0.0002115
    6   0.0014547   0.0011426   0.0015611   0.0013338   0.0005841   0.0003124
    7  -0.0001895  -0.0000096   0.0002909  -0.0004143   0.0008062   0.0002511
    8   0.0001078   0.0004721   0.0005643  -0.0000933  -0.0001570   0.0002086
    9  -0.0003439  -0.0001339  -0.0004792   0.0002051   0.0004717   0.0001175
   10   0.0007628   0.0000647  -0.0000300   0.0004970   0.0004908  -0.0003157
   11   0.0006137   0.0000336  -0.0000647   0.0005073   0.0000946  -0.0004804
   12   0.0000633  -0.0001804  -0.0002403   0.0000074  -0.0000192  -0.0000228
   13  -0.0000373  -0.0000280   0.0000115   0.0000581   0.0001362   0.0000007
   14   0.0000723   0.0000715   0.0000579  -0.0000862  -0.0000914   0.0000099
   15  -0.0001481  -0.0001075  -0.0000560   0.0000619   0.0001047   0.0000084
   16  -0.0002911   0.0002162   0.0001250  -0.0004226  -0.0009126  -0.0004854
   17   0.0002468  -0.0012394  -0.0006551   0.0002964   0.0003399  -0.0000320
   18   0.0005115   0.0007954   0.0003833   0.0000839  -0.0007644  -0.0010844
   19  -0.0000332   0.0000058   0.0000473   0.0000165   0.0000051   0.0000009
   20   0.0000266  -0.0001864  -0.0001784  -0.0000430  -0.0001773  -0.0001287
   21  -0.0000334  -0.0001543  -0.0000793   0.0000616  -0.0001642  -0.0001308
   22  -0.0001083   0.0013184   0.0014537  -0.0004994   0.0018970   0.0010680
   23  -0.0005201  -0.0015781  -0.0002407  -0.0007591  -0.0014028  -0.0008857
   24  -0.0003994  -0.0021251  -0.0016285  -0.0005464  -0.0017731  -0.0013151
   25   0.0001503  -0.0002496  -0.0001983   0.0003791   0.0002781  -0.0000204
   26   0.0003060   0.0003288   0.0000900  -0.0000645  -0.0002366  -0.0002616
   27  -0.0002243  -0.0004465  -0.0000926   0.0001820   0.0004057   0.0002482
   28   0.0056882  -0.0180314  -0.0135378  -0.0004277  -0.0006971  -0.0003568
   29  -0.0014185  -0.0029386  -0.0020312   0.0039058  -0.0217917  -0.0227799
   30   0.0052931  -0.0187182  -0.0147524  -0.0029970   0.0071520   0.0102998
   31  -0.1771385  -0.0014961  -0.1288626  -0.0459241   0.0002696   0.0020143
   32  -0.0009310  -0.0432292  -0.0014564   0.0008600  -0.2496982   0.1047849
   33  -0.1274900  -0.0021737  -0.1741986   0.0016650   0.1062172  -0.0974617
   34  -0.0195092  -0.0034206   0.0104046   0.0012344  -0.0003511  -0.0009464
   35   0.0007022  -0.0009416  -0.0001060  -0.0264953  -0.0029212   0.0116845
   36  -0.0204713  -0.0035902   0.0117553   0.0129493   0.0014899  -0.0070094
   37   0.1905650   0.0004574   0.1417322   0.0002268   0.0005195   0.0007579
   38   0.0004574   0.0487095   0.0049515   0.0219055   0.0004425   0.0203864
   39   0.1417322   0.0049515   0.1885190  -0.0111304   0.0004062  -0.0111003
   40   0.0002268   0.0219055  -0.0111304   0.0450479  -0.0000235  -0.0012875
   41   0.0005195   0.0004425   0.0004062  -0.0000235   0.2743732  -0.1129042
   42   0.0007579   0.0203864  -0.0111003  -0.0012875  -0.1129042   0.1070162
   43  -0.0000279  -0.0000318  -0.0000583  -0.0000079  -0.0000462   0.0000027
   44  -0.0000101   0.0000154   0.0000144   0.0000039  -0.0000280   0.0000012
   45   0.0000050   0.0000087  -0.0000053  -0.0000053   0.0000491   0.0000225
   46   0.0000194   0.0000225   0.0000489  -0.0000058   0.0000475   0.0000055
   47   0.0000064   0.0000154  -0.0000114   0.0000201   0.0000012   0.0000029
   48   0.0000050  -0.0000023   0.0000080   0.0000016   0.0000083  -0.0000039
   49   0.0000136   0.0000181   0.0000170   0.0000105   0.0000278   0.0000066
   50   0.0000195   0.0000144   0.0000146   0.0000055   0.0000320   0.0000019
   51  -0.0000027  -0.0000036  -0.0000329   0.0000188  -0.0000360   0.0000017
   52   0.0000140  -0.0000185  -0.0000105   0.0000004   0.0000033  -0.0000077
   53  -0.0000122   0.0000029   0.0000117  -0.0000060  -0.0000094  -0.0000088
   54  -0.0000076  -0.0000090  -0.0000042  -0.0000144   0.0000074   0.0000203
           43          44          45          46          47          48
    1  -0.1715932  -0.0021334   0.0596685  -0.0233622  -0.0020756   0.0158474
    2  -0.0070549  -0.0827967  -0.0059843  -0.0015526  -0.0009852   0.0003015
    3   0.0569824  -0.0090307  -0.1103826  -0.0148154   0.0000600   0.0122915
    4  -0.0084593   0.0215374   0.0234655   0.0016492   0.0011730   0.0007574
    5   0.0038193   0.0040314  -0.0017324  -0.0017191   0.0004884  -0.0000057
    6   0.0099802  -0.0126254  -0.0124684  -0.0006149  -0.0010580   0.0001290
    7   0.0000985   0.0013814  -0.0004878  -0.0000443  -0.0000100  -0.0002957
    8  -0.0002429   0.0000146   0.0019255   0.0009932  -0.0001266  -0.0000533
    9  -0.0015953   0.0012399  -0.0006396  -0.0002959  -0.0002556  -0.0000172
   10  -0.0215814  -0.0210226   0.0002135  -0.0023028  -0.0010689   0.0007894
   11  -0.0033206   0.0034152   0.0002226   0.0016514  -0.0002992  -0.0005248
   12   0.0140667   0.0111744   0.0058399   0.0020390   0.0005228  -0.0008983
   13   0.0005280   0.0000119  -0.0027033  -0.0001824  -0.0001008   0.0001615
   14   0.0025910  -0.0008325   0.0010909   0.0002896   0.0004409   0.0001249
   15  -0.0008585   0.0023602  -0.0018083  -0.0003933  -0.0001741   0.0001741
   16   0.0012480  -0.0032915   0.0011384   0.0001897   0.0001976   0.0003605
   17  -0.0032435  -0.0005144  -0.0043775  -0.0011690  -0.0005169   0.0004359
   18   0.0013672  -0.0040324   0.0037854   0.0007010   0.0001934  -0.0007770
   19  -0.0003584  -0.0009113  -0.0004641  -0.0002428  -0.0000744   0.0001044
   20   0.0001052   0.0000179  -0.0001062  -0.0000455   0.0000143   0.0000316
   21   0.0003627   0.0004914   0.0002480   0.0001567  -0.0000276  -0.0000922
   22  -0.0017314  -0.0008022   0.0000090  -0.0000763   0.0003522   0.0004926
   23  -0.0010552  -0.0007821   0.0008632   0.0003678   0.0003812   0.0005096
   24  -0.0004274   0.0006643  -0.0003599   0.0000872   0.0001172   0.0002236
   25  -0.0001035   0.0002744  -0.0002161  -0.0000630  -0.0000848  -0.0000437
   26   0.0002126  -0.0001303   0.0003750   0.0001407   0.0000808   0.0000441
   27  -0.0002106   0.0003393  -0.0003956  -0.0000757  -0.0000771  -0.0000299
   28   0.0049096  -0.0005460  -0.0002604  -0.0002316  -0.0006915  -0.0008425
   29  -0.0008553  -0.0017161  -0.0049685  -0.0007795  -0.0003762   0.0000590
   30  -0.0004597  -0.0054407   0.0018259   0.0009091   0.0004635   0.0003408
   31   0.0001064   0.0009319   0.0006947  -0.0000069   0.0000018  -0.0000146
   32  -0.0000478   0.0002667   0.0001472  -0.0000241  -0.0000054  -0.0000145
   33  -0.0000032  -0.0004322  -0.0001979  -0.0000660  -0.0000009   0.0000014
   34   0.0000193   0.0001523   0.0000126  -0.0000057  -0.0000113  -0.0000009
   35  -0.0000040  -0.0003322  -0.0001295   0.0000022  -0.0000017   0.0000057
   36  -0.0000998  -0.0002321  -0.0002494  -0.0000162   0.0000085   0.0000229
   37  -0.0000279  -0.0000101   0.0000050   0.0000194   0.0000064   0.0000050
   38  -0.0000318   0.0000154   0.0000087   0.0000225   0.0000154  -0.0000023
   39  -0.0000583   0.0000144  -0.0000053   0.0000489  -0.0000114   0.0000080
   40  -0.0000079   0.0000039  -0.0000053  -0.0000058   0.0000201   0.0000016
   41  -0.0000462  -0.0000280   0.0000491   0.0000475   0.0000012   0.0000083
   42   0.0000027   0.0000012   0.0000225   0.0000055   0.0000029  -0.0000039
   43   0.4921521   0.0030627   0.0281198  -0.2027035   0.0005448  -0.1262849
   44   0.0030627   0.5615256   0.0219406   0.0002119  -0.0452769  -0.0028299
   45   0.0281198   0.0219406   0.5289557  -0.1270367  -0.0025307  -0.1459841
   46  -0.2027035   0.0002119  -0.1270367   0.2234980   0.0014997   0.1367194
   47   0.0005448  -0.0452769  -0.0025307   0.0014997   0.0447976   0.0013320
   48  -0.1262849  -0.0028299  -0.1459841   0.1367194   0.0013320   0.1586790
   49  -0.0434726  -0.0109581   0.0085564   0.0013915   0.0218233  -0.0140191
   50  -0.0097877  -0.2184430   0.1197027   0.0007306   0.0005458  -0.0005952
   51   0.0077411   0.1206635  -0.1301740   0.0007464   0.0176246  -0.0122712
   52  -0.0490226   0.0121072   0.0092898   0.0024796  -0.0215015  -0.0137378
   53   0.0153541  -0.2184342  -0.1264960  -0.0006672   0.0008223   0.0011729
   54   0.0113747  -0.1242657  -0.1380121   0.0019011  -0.0161895  -0.0117965
           49          50          51          52          53          54
    1  -0.0046788  -0.0020429   0.0023724  -0.0017915  -0.0004709   0.0001122
    2  -0.0245158   0.0017903   0.0122220   0.0241476   0.0004488  -0.0134852
    3   0.0174583  -0.0010025  -0.0092474   0.0164159   0.0016501  -0.0110869
    4   0.0008004   0.0013025   0.0010074  -0.0049941   0.0000014   0.0037800
    5  -0.0005655   0.0000222   0.0001570  -0.0015476   0.0007345   0.0005034
    6  -0.0012453  -0.0016073   0.0011852   0.0025654  -0.0003335  -0.0005019
    7   0.0004920   0.0001304  -0.0003528  -0.0000476  -0.0000011  -0.0001429
    8   0.0000610  -0.0002184  -0.0001982   0.0001950   0.0001427   0.0002587
    9   0.0003787   0.0004011  -0.0005920  -0.0000515   0.0003411  -0.0000045
   10  -0.0019698  -0.0009172  -0.0001103   0.0016558  -0.0011679  -0.0018322
   11   0.0009500   0.0000603  -0.0009132   0.0018542   0.0003903  -0.0007343
   12   0.0019937   0.0006768  -0.0011405   0.0005084   0.0009683   0.0005022
   13   0.0002564   0.0002665  -0.0000006  -0.0005859   0.0000220   0.0004630
   14  -0.0004092   0.0000215   0.0001287  -0.0010595   0.0003573   0.0005450
   15   0.0004237   0.0003610   0.0000713  -0.0001944   0.0000414   0.0005021
   16  -0.0011390   0.0001630   0.0004868  -0.0001263   0.0003249   0.0001314
   17   0.0004389  -0.0001062  -0.0002018   0.0000822   0.0001752   0.0002707
   18  -0.0010186  -0.0006722   0.0000427   0.0000039   0.0000215  -0.0001906
   19  -0.0002258  -0.0000302   0.0001409   0.0000343   0.0000637   0.0000006
   20  -0.0000335  -0.0000366  -0.0000347   0.0000066  -0.0000093   0.0000191
   21   0.0001057   0.0000456  -0.0000108  -0.0000361  -0.0000079  -0.0000204
   22  -0.0001101   0.0005246   0.0002086  -0.0000197   0.0000811   0.0000293
   23  -0.0000376   0.0007752   0.0002998  -0.0002052   0.0002064   0.0001722
   24   0.0002376   0.0002858  -0.0000707  -0.0001534   0.0000894   0.0001474
   25   0.0000551   0.0000531  -0.0000261  -0.0000064   0.0000451   0.0000450
   26  -0.0000429  -0.0000656  -0.0000134  -0.0000641   0.0000278   0.0000505
   27   0.0001068   0.0001611  -0.0000249  -0.0000369   0.0000074   0.0000334
   28  -0.0007292  -0.0014915   0.0000412   0.0006346  -0.0005615  -0.0003121
   29   0.0001905  -0.0001161  -0.0003827   0.0011156   0.0001186  -0.0009578
   30  -0.0006328   0.0003400   0.0004879   0.0009211   0.0000427  -0.0000802
   31   0.0000170  -0.0000044  -0.0000088  -0.0004002   0.0000683   0.0002093
   32  -0.0000450  -0.0000371   0.0000441  -0.0000877  -0.0000089   0.0001572
   33  -0.0000098  -0.0000221  -0.0000046   0.0000920   0.0000600  -0.0001518
   34   0.0000056  -0.0000121  -0.0000109  -0.0000416   0.0000333   0.0000388
   35  -0.0000225   0.0000073   0.0000066   0.0001097  -0.0000067  -0.0000589
   36   0.0000071   0.0000069  -0.0000051   0.0000933  -0.0000121  -0.0000859
   37   0.0000136   0.0000195  -0.0000027   0.0000140  -0.0000122  -0.0000076
   38   0.0000181   0.0000144  -0.0000036  -0.0000185   0.0000029  -0.0000090
   39   0.0000170   0.0000146  -0.0000329  -0.0000105   0.0000117  -0.0000042
   40   0.0000105   0.0000055   0.0000188   0.0000004  -0.0000060  -0.0000144
   41   0.0000278   0.0000320  -0.0000360   0.0000033  -0.0000094   0.0000074
   42   0.0000066   0.0000019   0.0000017  -0.0000077  -0.0000088   0.0000203
   43  -0.0434726  -0.0097877   0.0077411  -0.0490226   0.0153541   0.0113747
   44  -0.0109581  -0.2184430   0.1206635   0.0121072  -0.2184342  -0.1242657
   45   0.0085564   0.1197027  -0.1301740   0.0092898  -0.1264960  -0.1380121
   46   0.0013915   0.0007306   0.0007464   0.0024796  -0.0006672   0.0019011
   47   0.0218233   0.0005458   0.0176246  -0.0215015   0.0008223  -0.0161895
   48  -0.0140191  -0.0005952  -0.0122712  -0.0137378   0.0011729  -0.0117965
   49   0.0502356   0.0118627  -0.0110440  -0.0009523   0.0012578  -0.0013221
   50   0.0118627   0.2362482  -0.1334010  -0.0007725  -0.0204943   0.0153026
   51  -0.0110440  -0.1334010   0.1391978  -0.0012074  -0.0159617   0.0125875
   52  -0.0009523  -0.0007725  -0.0012074   0.0531695  -0.0143648  -0.0144542
   53   0.0012578  -0.0204943  -0.0159617  -0.0143648   0.2355360   0.1384136
   54  -0.0013221   0.0153026   0.0125875  -0.0144542   0.1384136   0.1481421
 **********************************************************************
 **                                                                  **
 **                       VIBRATIONAL ANALYSIS                       **
 **                       --------------------                       **
 **                                                                  **
 **        VIBRATIONAL FREQUENCIES (CM**-1) AND NORMAL MODES         **
 **     FORCE CONSTANTS (mDYN/ANGSTROM) AND REDUCED MASSES (AMU)     **
 **                  INFRARED INTENSITIES (KM/MOL)                   **
 **                                                                  **
 **********************************************************************


 Mode:                 1                      2                      3
 Frequency:       -35.27                  16.76                 192.19
 Force Cnst:      0.0008                 0.0002                 0.0619
 Red. Mass:       1.0363                 1.0382                 2.8432
 IR Active:          YES                    YES                    YES
 IR Intens:        0.135                  0.146                  4.326
 Raman Active:       YES                    YES                    YES
               X      Y      Z        X      Y      Z        X      Y      Z
 C          0.008 -0.007  0.013   -0.002  0.003 -0.004    0.051 -0.067  0.086
 C          0.012 -0.014  0.021   -0.012  0.016 -0.021    0.121 -0.155  0.201
 H          0.024 -0.029  0.042   -0.023  0.030 -0.041    0.157 -0.200  0.258
 C         -0.002  0.005 -0.005    0.009 -0.012  0.015    0.002 -0.004  0.004
 H          0.001  0.004 -0.003    0.015 -0.019  0.025   -0.052  0.063 -0.086
 C         -0.010  0.014 -0.019    0.010 -0.012  0.016   -0.010  0.012 -0.017
 H         -0.015  0.021 -0.028    0.015 -0.019  0.025   -0.055  0.068 -0.089
 C         -0.008  0.011 -0.015    0.001 -0.001  0.001   -0.006  0.007 -0.010
 H         -0.012  0.015 -0.021    0.000  0.001 -0.000   -0.066  0.083 -0.109
 C          0.002 -0.004  0.005   -0.008  0.011 -0.014    0.048 -0.061  0.080
 C          0.005 -0.009  0.012    0.007 -0.010  0.013   -0.071  0.093 -0.120
 H          0.026 -0.036  0.046   -0.235  0.290 -0.380   -0.162  0.210 -0.267
 H          0.032  0.016 -0.015   -0.291 -0.401  0.323   -0.201  0.203  0.005
 H         -0.041 -0.010  0.010    0.571  0.049  0.138    0.040  0.008 -0.293
 C         -0.005  0.002 -0.009   -0.007  0.008 -0.012   -0.078  0.100 -0.126
 H          0.003  0.580 -0.029   -0.003  0.065 -0.017    0.054  0.070 -0.296
 H         -0.279 -0.279 -0.441   -0.038 -0.019 -0.053   -0.267  0.194 -0.016
 H          0.237 -0.279  0.403    0.016 -0.019  0.028   -0.145  0.200 -0.270
 TransDip  -0.006  0.004 -0.009    0.005 -0.007  0.009   -0.029  0.037 -0.047

 Mode:                 4                      5                      6
 Frequency:       224.68                 278.03                 407.18
 Force Cnst:      0.0885                 0.1156                 0.2443
 Red. Mass:       2.9769                 2.5375                 2.5005
 IR Active:          YES                    YES                    YES
 IR Intens:        0.006                  0.695                  0.070
 Raman Active:       YES                    YES                    YES
               X      Y      Z        X      Y      Z        X      Y      Z
 C         -0.038  0.048 -0.061   -0.047 -0.049 -0.007   -0.039 -0.119 -0.071
 C          0.003 -0.007  0.008   -0.072 -0.075 -0.018    0.081 -0.057 -0.088
 H          0.003 -0.008  0.011   -0.071 -0.076 -0.018    0.177 -0.126 -0.186
 C         -0.110  0.139 -0.183   -0.035 -0.061 -0.022   -0.092 -0.093 -0.023
 H         -0.196  0.251 -0.329   -0.037 -0.066 -0.018   -0.184 -0.134 -0.004
 C         -0.000 -0.001 -0.001   -0.042 -0.044 -0.009   -0.053  0.036  0.067
 H         -0.001  0.001 -0.005   -0.042 -0.045 -0.008   -0.137  0.093  0.172
 C          0.108 -0.141  0.183   -0.061 -0.041  0.000    0.090  0.097  0.020
 H          0.192 -0.248  0.321   -0.061 -0.045  0.000    0.119  0.183  0.067
 C          0.039 -0.053  0.068   -0.045 -0.048 -0.014    0.126  0.059 -0.036
 C         -0.054  0.076 -0.097    0.207  0.058 -0.075   -0.114 -0.056  0.025
 H         -0.135  0.185 -0.225    0.251  0.277  0.068   -0.163 -0.315 -0.140
 H         -0.168  0.173  0.014    0.318  0.002 -0.184   -0.243 -0.001  0.151
 H          0.047 -0.001 -0.253    0.321  0.008 -0.176   -0.250  0.006  0.152
 C          0.053 -0.064  0.087    0.025  0.187  0.128    0.040  0.106  0.059
 H         -0.048 -0.023  0.216   -0.069  0.294  0.248   -0.071  0.220  0.201
 H          0.186 -0.141 -0.008   -0.058  0.262  0.224   -0.044  0.197  0.178
 H          0.116 -0.147  0.206    0.273  0.261  0.061    0.323  0.195 -0.024
 TransDip  -0.001  0.001 -0.002    0.018  0.019  0.005   -0.005  0.003  0.007

 Mode:                 7                      8                      9
 Frequency:       439.91                 523.10                 532.23
 Force Cnst:      0.3096                 0.8210                 0.5210
 Red. Mass:       2.7154                 5.0924                 3.1216
 IR Active:          YES                    YES                    YES
 IR Intens:        6.203                  0.644                  0.007
 Raman Active:       YES                    YES                    YES
               X      Y      Z        X      Y      Z        X      Y      Z
 C         -0.059  0.080 -0.099    0.144  0.065 -0.065   -0.126  0.148 -0.213
 C          0.068 -0.089  0.120    0.028 -0.023 -0.032   -0.011 -0.009 -0.001
 H          0.234 -0.299  0.397   -0.109  0.074  0.119   -0.005 -0.012 -0.011
 C         -0.053  0.072 -0.090   -0.065  0.165  0.178    0.052 -0.074  0.065
 H         -0.057  0.082 -0.102   -0.201  0.084  0.226    0.172 -0.234  0.273
 C          0.104 -0.132  0.170   -0.132  0.094  0.149    0.008  0.001 -0.007
 H          0.273 -0.344  0.443   -0.030  0.023  0.031    0.001  0.007 -0.002
 C         -0.058  0.068 -0.092   -0.212  0.027  0.138   -0.042  0.059 -0.079
 H         -0.067  0.078 -0.107   -0.173  0.173  0.197   -0.173  0.202 -0.294
 C         -0.063  0.074 -0.097   -0.023 -0.151 -0.072    0.118 -0.149  0.220
 C          0.007 -0.004  0.006    0.008 -0.201 -0.160   -0.006  0.024  0.018
 H          0.041 -0.039  0.062    0.004 -0.185 -0.166   -0.084  0.125 -0.108
 H          0.062 -0.136 -0.044   -0.003 -0.181 -0.150   -0.127  0.296  0.127
 H          0.010  0.061  0.139    0.010 -0.211 -0.180    0.013 -0.122 -0.280
 C          0.004 -0.008  0.004    0.234  0.036 -0.115    0.006 -0.002 -0.003
 H         -0.082 -0.044  0.117    0.219  0.034 -0.096   -0.185 -0.060  0.245
 H          0.157 -0.044 -0.029    0.253  0.030 -0.121    0.320 -0.082 -0.079
 H          0.024 -0.050  0.065    0.232  0.025 -0.103    0.070 -0.094  0.129
 TransDip   0.035 -0.044  0.057    0.015 -0.010 -0.018   -0.001  0.002  0.001

 Mode:                10                     11                     12
 Frequency:       542.40                 710.86                 735.85
 Force Cnst:      0.8268                 0.6792                 1.7699
 Red. Mass:       4.7699                 2.2813                 5.5478
 IR Active:          YES                    YES                    YES
 IR Intens:        0.042                 16.831                  0.028
 Raman Active:       YES                    YES                    YES
               X      Y      Z        X      Y      Z        X      Y      Z
 C          0.105 -0.123 -0.119    0.062 -0.078  0.102   -0.016 -0.045 -0.024
 C         -0.154 -0.166 -0.033   -0.048  0.062 -0.080   -0.153 -0.161 -0.035
 H         -0.151 -0.162 -0.033   -0.215  0.273 -0.352   -0.156 -0.165 -0.036
 C          0.042 -0.080 -0.098   -0.054  0.068 -0.089    0.150  0.010 -0.087
 H         -0.139 -0.147 -0.078   -0.229  0.292 -0.382   -0.034 -0.077 -0.032
 C          0.071  0.076  0.014    0.073 -0.097  0.125    0.306  0.328  0.068
 H          0.068  0.075  0.013    0.008 -0.014  0.016    0.314  0.326  0.075
 C         -0.098  0.015  0.085   -0.054  0.068 -0.090   -0.024  0.131  0.111
 H         -0.144 -0.164  0.014   -0.230  0.292 -0.381   -0.078 -0.045  0.008
 C         -0.154  0.073  0.109    0.062 -0.079  0.103   -0.045 -0.025  0.014
 C         -0.067  0.200  0.194    0.010 -0.011  0.018    0.015 -0.164 -0.134
 H         -0.051  0.243  0.243   -0.011  0.016 -0.017    0.008 -0.198 -0.161
 H         -0.032  0.159  0.160   -0.032  0.116  0.054    0.005 -0.162 -0.127
 H         -0.047  0.201  0.199   -0.000 -0.073 -0.111    0.007 -0.167 -0.136
 C          0.237 -0.015 -0.156    0.012 -0.013  0.016   -0.188 -0.023  0.098
 H          0.232  0.008 -0.151    0.090  0.029 -0.088   -0.182 -0.029  0.089
 H          0.188  0.010 -0.126   -0.129  0.014  0.036   -0.193 -0.028  0.093
 H          0.290  0.011 -0.189   -0.001  0.014 -0.022   -0.228 -0.032  0.108
 TransDip   0.004  0.005  0.001   -0.056  0.072 -0.094   -0.004 -0.004 -0.001

 Mode:                13                     14                     15
 Frequency:       779.43                 895.85                 902.03
 Force Cnst:      0.4740                 0.6166                 0.6285
 Red. Mass:       1.3243                 1.3040                 1.3109
 IR Active:          YES                    YES                    YES
 IR Intens:       38.673                  3.023                  0.004
 Raman Active:       YES                    YES                    YES
               X      Y      Z        X      Y      Z        X      Y      Z
 C          0.028 -0.034  0.045    0.008 -0.011  0.014    0.004 -0.004  0.007
 C         -0.016  0.023 -0.029   -0.066  0.086 -0.111    0.000 -0.001  0.002
 H          0.015 -0.016  0.021    0.401 -0.505  0.655   -0.009  0.009 -0.009
 C         -0.038  0.047 -0.062    0.003 -0.004  0.006   -0.050  0.062 -0.083
 H          0.199 -0.257  0.335   -0.021  0.027 -0.035    0.288 -0.371  0.483
 C         -0.027  0.032 -0.043    0.013 -0.017  0.023   -0.001 -0.001 -0.000
 H          0.286 -0.364  0.474   -0.087  0.110 -0.144   -0.002  0.000  0.000
 C         -0.037  0.047 -0.061    0.005 -0.006  0.008    0.050 -0.063  0.082
 H          0.200 -0.251  0.331   -0.031  0.038 -0.050   -0.292  0.370 -0.482
 C          0.028 -0.035  0.045    0.008 -0.011  0.015   -0.005  0.006 -0.007
 C          0.007 -0.010  0.015    0.007 -0.011  0.014   -0.008  0.012 -0.016
 H         -0.036  0.048 -0.055   -0.027  0.038 -0.041    0.029 -0.041  0.043
 H         -0.042  0.127  0.058   -0.033  0.111  0.050    0.026 -0.106 -0.043
 H          0.002 -0.078 -0.127    0.005 -0.074 -0.114    0.005  0.068  0.103
 C          0.009 -0.010  0.014    0.009 -0.011  0.014    0.010 -0.010  0.015
 H          0.098  0.030 -0.103    0.092  0.030 -0.093    0.080  0.029 -0.078
 H         -0.145  0.023  0.041   -0.134  0.019  0.040   -0.113  0.009  0.025
 H         -0.028  0.043 -0.063   -0.019  0.034 -0.051   -0.027  0.032 -0.047
 TransDip   0.087 -0.108  0.143    0.025 -0.031  0.039   -0.001  0.002 -0.001

 Mode:                16                     17                     18
 Frequency:       912.87                 982.21                 996.49
 Force Cnst:      1.4056                 0.7519                 0.9116
 Red. Mass:       2.8628                 1.3228                 1.5582
 IR Active:          YES                    YES                    YES
 IR Intens:        4.295                  0.068                  0.688
 Raman Active:       YES                    YES                    YES
               X      Y      Z        X      Y      Z        X      Y      Z
 C         -0.068  0.036  0.070    0.003 -0.004  0.006   -0.014 -0.030 -0.015
 C         -0.109  0.075  0.124   -0.015  0.014 -0.020    0.099  0.106  0.024
 H         -0.164  0.114  0.183    0.041 -0.057  0.073    0.098  0.117  0.016
 C         -0.061 -0.156 -0.082    0.033 -0.041  0.055   -0.004 -0.024 -0.016
 H         -0.068 -0.160 -0.086   -0.191  0.250 -0.325   -0.053 -0.047 -0.002
 C         -0.017  0.012  0.019   -0.055  0.069 -0.091    0.043  0.048  0.008
 H         -0.291  0.204  0.330    0.317 -0.404  0.529    0.048  0.042  0.018
 C          0.162  0.085 -0.034    0.034 -0.042  0.054   -0.025 -0.010  0.011
 H          0.172  0.087 -0.026   -0.195  0.251 -0.325   -0.048 -0.046 -0.031
 C         -0.056  0.051  0.071    0.003 -0.003  0.006   -0.033 -0.016  0.003
 C         -0.014 -0.121 -0.084   -0.001  0.004 -0.006   -0.086 -0.041  0.024
 H          0.034  0.097  0.054    0.011 -0.021  0.012    0.003  0.403  0.308
 H          0.140 -0.166 -0.236    0.003 -0.031 -0.008    0.180 -0.084 -0.236
 H          0.155 -0.186 -0.214    0.002  0.021  0.030    0.218 -0.139 -0.181
 C          0.133  0.039 -0.052   -0.003  0.004 -0.005   -0.025 -0.084 -0.049
 H          0.250 -0.100 -0.201   -0.021 -0.013  0.020   -0.213  0.169  0.195
 H          0.217 -0.081 -0.213    0.035 -0.001 -0.007   -0.133  0.128  0.234
 H         -0.105 -0.049  0.024    0.009 -0.013  0.019    0.459  0.084 -0.204
 TransDip  -0.039  0.027  0.046   -0.005  0.004 -0.006    0.017  0.021  0.003

 Mode:                19                     20                     21
 Frequency:      1020.17                1035.52                1059.90
 Force Cnst:      2.7153                 0.9583                 1.0009
 Red. Mass:       4.4282                 1.5168                 1.5123
 IR Active:          YES                    YES                    YES
 IR Intens:        0.093                  0.797                  0.369
 Raman Active:       YES                    YES                    YES
               X      Y      Z        X      Y      Z        X      Y      Z
 C          0.010 -0.021 -0.018   -0.042 -0.012  0.016    0.050 -0.065  0.086
 C         -0.181 -0.192 -0.038   -0.071  0.051  0.079   -0.006  0.008 -0.007
 H         -0.187 -0.195 -0.039   -0.169  0.117  0.203    0.020 -0.024  0.033
 C         -0.064  0.246  0.223    0.016  0.004 -0.008   -0.014  0.019 -0.028
 H         -0.065  0.244  0.246    0.109  0.044 -0.025    0.075 -0.085  0.110
 C         -0.003 -0.003 -0.000   -0.000 -0.000  0.001    0.000 -0.001  0.000
 H          0.006  0.011 -0.001   -0.025  0.019  0.024    0.001 -0.002 -0.001
 C          0.290 -0.003 -0.175   -0.004 -0.013 -0.011    0.008 -0.014  0.020
 H          0.297 -0.008 -0.188   -0.028 -0.112 -0.048   -0.053  0.062 -0.079
 C         -0.025  0.006  0.016    0.008  0.035  0.032   -0.031  0.042 -0.052
 C         -0.056 -0.014  0.027    0.101  0.014 -0.059    0.040 -0.045  0.059
 H         -0.005  0.247  0.188    0.020 -0.429 -0.329   -0.078  0.080 -0.139
 H          0.117 -0.045 -0.145   -0.156  0.023  0.192   -0.064  0.311  0.143
 H          0.140 -0.085 -0.119   -0.201  0.112  0.149   -0.034 -0.204 -0.277
 C         -0.002 -0.053 -0.043    0.011 -0.089 -0.074   -0.057  0.070 -0.094
 H         -0.142  0.112  0.136   -0.158  0.161  0.147   -0.373 -0.154  0.332
 H         -0.073  0.089  0.149   -0.081  0.115  0.199    0.527 -0.016 -0.133
 H          0.294  0.045 -0.130    0.471  0.071 -0.223    0.100 -0.140  0.209
 TransDip   0.007  0.007  0.002    0.018 -0.014 -0.017   -0.001 -0.009  0.017

 Mode:                22                     23                     24
 Frequency:      1063.10                1119.67                1172.62
 Force Cnst:      1.0351                 1.1618                 1.3461
 Red. Mass:       1.5545                 1.5728                 1.6615
 IR Active:          YES                    YES                    YES
 IR Intens:        5.690                  5.949                  0.072
 Raman Active:       YES                    YES                    YES
               X      Y      Z        X      Y      Z        X      Y      Z
 C         -0.036  0.044 -0.057    0.025  0.016 -0.003    0.121  0.007 -0.066
 C          0.019 -0.030  0.042   -0.049 -0.052 -0.010   -0.002  0.002  0.002
 H         -0.091  0.108 -0.131   -0.053 -0.051 -0.007   -0.393  0.274  0.454
 C          0.010 -0.010  0.013    0.102  0.008 -0.056    0.038 -0.018 -0.037
 H         -0.024  0.044 -0.056    0.587  0.227 -0.174    0.002 -0.039 -0.032
 C         -0.003  0.000 -0.002   -0.080 -0.086 -0.017   -0.046  0.033  0.053
 H         -0.005  0.003 -0.003   -0.088 -0.091 -0.020   -0.395  0.278  0.451
 C          0.014 -0.018  0.024   -0.013  0.088  0.074    0.029 -0.030 -0.040
 H         -0.058  0.075 -0.095    0.139  0.549  0.338    0.044  0.001 -0.026
 C         -0.052  0.069 -0.087    0.013  0.022  0.011    0.016 -0.104 -0.090
 C          0.061 -0.069  0.092   -0.032 -0.025 -0.002   -0.007  0.050  0.044
 H         -0.121  0.127 -0.212   -0.005  0.091  0.078   -0.006  0.086  0.064
 H         -0.096  0.475  0.217    0.046 -0.038 -0.079   -0.033  0.065  0.071
 H         -0.052 -0.312 -0.424    0.061 -0.047 -0.047   -0.035  0.064  0.068
 C          0.036 -0.047  0.056   -0.024 -0.033 -0.011   -0.059 -0.004  0.032
 H          0.229  0.101 -0.204   -0.074  0.045  0.055   -0.083  0.015  0.061
 H         -0.331  0.013  0.088   -0.048  0.031  0.076   -0.074  0.013  0.056
 H         -0.049  0.090 -0.140    0.108  0.013 -0.052   -0.094 -0.014  0.048
 TransDip  -0.028  0.042 -0.058    0.053  0.056  0.012   -0.006  0.004  0.006

 Mode:                25                     26                     27
 Frequency:      1193.48                1270.50                1318.86
 Force Cnst:      0.9453                 3.4257                 2.8513
 Red. Mass:       1.1264                 3.6021                 2.7822
 IR Active:          YES                    YES                    YES
 IR Intens:        1.567                  1.499                  1.566
 Raman Active:       YES                    YES                    YES
               X      Y      Z        X      Y      Z        X      Y      Z
 C         -0.031 -0.003  0.016    0.265  0.009 -0.153   -0.088 -0.193 -0.094
 C          0.022 -0.016 -0.025    0.010  0.010  0.002   -0.067  0.047  0.077
 H          0.240 -0.167 -0.276    0.018  0.031  0.010   -0.299  0.209  0.342
 C          0.033  0.030  0.002    0.039  0.010 -0.015    0.071  0.048 -0.006
 H          0.446  0.223 -0.095   -0.403 -0.208  0.079    0.239  0.127 -0.046
 C         -0.031  0.021  0.035   -0.108 -0.116 -0.024   -0.084  0.059  0.095
 H         -0.334  0.233  0.379   -0.114 -0.130 -0.030    0.299 -0.209 -0.340
 C         -0.026 -0.033 -0.010    0.004  0.037  0.026   -0.039 -0.071 -0.030
 H         -0.158 -0.421 -0.226   -0.154 -0.390 -0.205   -0.091 -0.222 -0.116
 C         -0.003  0.028  0.023   -0.044  0.226  0.200    0.198  0.114 -0.032
 C         -0.003 -0.013 -0.008    0.006 -0.076 -0.062   -0.050 -0.032  0.006
 H          0.001 -0.010 -0.004    0.000 -0.166 -0.123   -0.012  0.118  0.098
 H          0.022 -0.016 -0.033    0.096 -0.143 -0.156    0.112  0.017 -0.153
 H          0.028 -0.021 -0.025    0.092 -0.133 -0.170    0.174 -0.058 -0.052
 C          0.014  0.005 -0.004   -0.087 -0.011  0.046    0.025  0.049  0.023
 H          0.030 -0.019 -0.026   -0.175  0.046  0.152    0.096 -0.150 -0.071
 H          0.021 -0.013 -0.029   -0.177  0.052  0.129    0.018 -0.090 -0.171
 H          0.009  0.002 -0.004   -0.190 -0.036  0.085   -0.135 -0.009  0.062
 TransDip  -0.023  0.017  0.028    0.026  0.029  0.005   -0.024  0.017  0.027

 Mode:                28                     29                     30
 Frequency:      1342.42                1413.93                1418.32
 Force Cnst:      1.8666                 1.4673                 1.4836
 Red. Mass:       1.7580                 1.2457                 1.2517
 IR Active:          YES                    YES                    YES
 IR Intens:        0.033                  1.277                  1.352
 Raman Active:       YES                    YES                    YES
               X      Y      Z        X      Y      Z        X      Y      Z
 C          0.002 -0.022 -0.018    0.021  0.005 -0.008    0.011  0.012  0.002
 C         -0.082  0.058  0.094   -0.006 -0.003  0.002   -0.006 -0.008 -0.003
 H          0.369 -0.257 -0.423   -0.001 -0.009 -0.007   -0.010 -0.009 -0.000
 C          0.131  0.053 -0.039    0.010  0.003 -0.004    0.000 -0.001 -0.001
 H         -0.432 -0.212  0.097   -0.058 -0.028  0.014   -0.033 -0.017  0.007
 C         -0.041  0.028  0.046   -0.010 -0.002  0.005   -0.004 -0.011 -0.006
 H         -0.153  0.106  0.172   -0.011 -0.003  0.005   -0.006 -0.011 -0.005
 C         -0.032 -0.122 -0.074   -0.001 -0.004 -0.003   -0.000  0.008  0.006
 H          0.147  0.407  0.223   -0.002 -0.004 -0.001   -0.024 -0.064 -0.036
 C          0.025  0.005 -0.011    0.007  0.005 -0.001    0.007  0.022  0.013
 C          0.009 -0.001 -0.007   -0.006  0.018  0.017    0.012 -0.110 -0.088
 H          0.012  0.024  0.013   -0.020 -0.082 -0.045    0.097  0.431  0.244
 H         -0.021  0.018  0.022    0.051 -0.089 -0.041   -0.220  0.523  0.153
 H         -0.018  0.015  0.027    0.018 -0.044 -0.100    0.002  0.222  0.539
 C          0.003 -0.008 -0.008   -0.124 -0.014  0.067   -0.024 -0.007  0.010
 H         -0.024  0.013  0.029    0.313  0.127 -0.465    0.051  0.043 -0.081
 H         -0.029  0.017  0.022    0.563 -0.155 -0.091    0.106 -0.017  0.003
 H         -0.032 -0.019  0.008    0.443  0.196 -0.160    0.077  0.031 -0.029
 TransDip  -0.003  0.003  0.004    0.032  0.005 -0.017    0.009  0.032  0.017

 Mode:                31                     32                     33
 Frequency:      1446.19                1486.62                1488.24
 Force Cnst:      2.7783                 1.3650                 1.3625
 Red. Mass:       2.2546                 1.0483                 1.0441
 IR Active:          YES                    YES                    YES
 IR Intens:        0.017                  7.987                  6.469
 Raman Active:       YES                    YES                    YES
               X      Y      Z        X      Y      Z        X      Y      Z
 C         -0.023  0.145  0.124   -0.002  0.006 -0.019   -0.001 -0.002  0.001
 C         -0.074 -0.079 -0.016    0.002  0.002  0.005    0.003 -0.002  0.001
 H         -0.086 -0.090 -0.018    0.008  0.000 -0.015   -0.010  0.010  0.005
 C          0.054 -0.020 -0.047   -0.002 -0.005 -0.001   -0.001  0.003  0.002
 H         -0.329 -0.204  0.042    0.031  0.005 -0.004   -0.008 -0.002  0.006
 C         -0.034 -0.035 -0.006   -0.008  0.008  0.010    0.005 -0.003 -0.006
 H         -0.039 -0.047 -0.012    0.026 -0.015 -0.030   -0.015  0.012  0.015
 C         -0.033  0.041  0.051    0.006 -0.001 -0.004   -0.002 -0.002  0.001
 H         -0.160 -0.324 -0.151    0.006 -0.009 -0.006    0.005  0.010  0.015
 C          0.169  0.010 -0.094   -0.005 -0.002  0.000   -0.009  0.011 -0.011
 C         -0.068  0.008  0.046    0.006  0.004 -0.007   -0.027  0.026 -0.038
 H         -0.071 -0.129 -0.038    0.036  0.019  0.063    0.302 -0.415  0.485
 H          0.199  0.191 -0.215   -0.062 -0.055  0.062   -0.344  0.100  0.305
 H          0.361  0.003  0.022   -0.045 -0.017 -0.041    0.455 -0.087 -0.227
 C          0.019 -0.055 -0.056   -0.028  0.022 -0.040    0.001  0.003  0.004
 H         -0.022  0.338  0.006    0.207 -0.271 -0.305   -0.015 -0.035  0.022
 H          0.131  0.197  0.302   -0.096  0.317  0.400   -0.023 -0.036 -0.053
 H         -0.098 -0.115  0.041    0.275 -0.368  0.531    0.018  0.032 -0.035
 TransDip   0.003  0.001  0.002    0.040 -0.041  0.070    0.040 -0.046  0.054

 Mode:                34                     35                     36
 Frequency:      1491.26                1507.11                1522.06
 Force Cnst:      1.4752                 1.6508                 2.8762
 Red. Mass:       1.1259                 1.2335                 2.1072
 IR Active:          YES                    YES                    YES
 IR Intens:        1.042                 18.049                 18.468
 Raman Active:       YES                    YES                    YES
               X      Y      Z        X      Y      Z        X      Y      Z
 C          0.019  0.000 -0.005    0.010 -0.053 -0.045    0.109  0.069 -0.013
 C         -0.011  0.009  0.013    0.026  0.026  0.004   -0.052  0.037  0.060
 H          0.060 -0.041 -0.067    0.026  0.037  0.012    0.244 -0.169 -0.278
 C         -0.006 -0.024 -0.015   -0.051 -0.008  0.024   -0.027 -0.085 -0.049
 H          0.106  0.023 -0.047    0.191  0.106 -0.033    0.232  0.022 -0.123
 C         -0.041  0.030  0.048    0.031  0.029  0.004   -0.114  0.081  0.130
 H          0.124 -0.086 -0.140    0.028  0.041  0.015    0.321 -0.223 -0.364
 C          0.026  0.009 -0.009   -0.002 -0.046 -0.034    0.090  0.038 -0.025
 H         -0.001 -0.087 -0.067    0.079  0.191  0.100    0.028 -0.192 -0.163
 C         -0.003 -0.014 -0.012   -0.060  0.000  0.037   -0.057 -0.107 -0.047
 C          0.031  0.012 -0.019   -0.019 -0.007  0.008   -0.007  0.018  0.020
 H          0.106  0.202  0.213   -0.068 -0.286 -0.191   -0.042 -0.164 -0.110
 H         -0.222 -0.299  0.234    0.168  0.326 -0.179    0.083  0.228 -0.072
 H         -0.325 -0.069 -0.162    0.360  0.075  0.158    0.196  0.077  0.132
 C          0.004 -0.037 -0.013   -0.001 -0.018 -0.010   -0.023  0.002  0.015
 H         -0.005  0.478 -0.001    0.055  0.382 -0.077   -0.075 -0.210  0.079
 H          0.277  0.115  0.212    0.256  0.153  0.249   -0.186 -0.084 -0.120
 H         -0.343 -0.049 -0.018   -0.308 -0.115  0.101    0.166  0.070 -0.060
 TransDip  -0.022  0.019  0.015    0.089  0.102  0.017    0.084 -0.056 -0.094

 Mode:                37                     38                     39
 Frequency:      1626.20                1644.78                3023.54
 Force Cnst:      8.1799                 9.2147                 5.5875
 Red. Mass:       5.2499                 5.7812                 1.0374
 IR Active:          YES                    YES                    YES
 IR Intens:        5.438                 22.628                 39.912
 Raman Active:       YES                    YES                    YES
               X      Y      Z        X      Y      Z        X      Y      Z
 C         -0.178 -0.205 -0.049    0.137 -0.111 -0.167    0.000  0.000 -0.000
 C          0.078  0.085  0.018   -0.219  0.153  0.248    0.001  0.000 -0.001
 H          0.079  0.082  0.015    0.330 -0.231 -0.378   -0.006 -0.005 -0.000
 C          0.261  0.167 -0.030   -0.185  0.000  0.111    0.000 -0.000 -0.000
 H         -0.399 -0.139  0.134    0.192  0.180  0.022   -0.002  0.005  0.005
 C         -0.104 -0.113 -0.024    0.180 -0.125 -0.203   -0.000 -0.000 -0.000
 H         -0.120 -0.128 -0.024   -0.190  0.134  0.217    0.000  0.001  0.000
 C          0.133  0.257  0.117   -0.040  0.154  0.142    0.000  0.000 -0.000
 H         -0.073 -0.369 -0.237   -0.162 -0.197 -0.054   -0.001  0.000  0.001
 C         -0.192 -0.196 -0.034    0.156 -0.091 -0.163   -0.000 -0.000  0.000
 C          0.011  0.022  0.010   -0.015  0.015  0.020    0.002  0.015  0.010
 H         -0.024 -0.151 -0.102   -0.002  0.082  0.062    0.138  0.023 -0.068
 H          0.022  0.165 -0.006   -0.004 -0.020  0.007   -0.161  0.001 -0.159
 H          0.095  0.072  0.114   -0.020 -0.003 -0.010    0.001 -0.203  0.107
 C          0.022  0.014 -0.003   -0.020  0.010  0.019   -0.042 -0.016  0.019
 H          0.085  0.116 -0.086    0.008  0.014 -0.013    0.441 -0.002  0.361
 H          0.149  0.036  0.045    0.009  0.010  0.017    0.025  0.510 -0.357
 H         -0.161 -0.055  0.065   -0.086 -0.020  0.050    0.021 -0.322 -0.230
 TransDip  -0.050 -0.055 -0.011    0.091 -0.063 -0.104   -0.154  0.034  0.127

 Mode:                40                     41                     42
 Frequency:      3024.62                3071.88                3072.49
 Force Cnst:      5.5906                 6.1172                 6.1200
 Red. Mass:       1.0372                 1.1003                 1.1003
 IR Active:          YES                    YES                    YES
 IR Intens:       24.925                 14.221                 20.969
 Raman Active:       YES                    YES                    YES
               X      Y      Z        X      Y      Z        X      Y      Z
 C          0.000 -0.000 -0.000    0.000 -0.000  0.001   -0.000  0.000 -0.000
 C          0.001  0.001  0.000   -0.000 -0.000 -0.000   -0.000  0.000 -0.000
 H         -0.011 -0.012 -0.003    0.003  0.001  0.002    0.002 -0.001  0.002
 C          0.000 -0.000 -0.000    0.000 -0.000  0.000    0.000 -0.000  0.000
 H         -0.001  0.003  0.003    0.000 -0.001 -0.001    0.000 -0.000  0.000
 C         -0.000 -0.000 -0.000   -0.000  0.000 -0.000   -0.000  0.000 -0.000
 H          0.001  0.001  0.000    0.000  0.000 -0.000   -0.000 -0.000  0.000
 C         -0.000  0.000  0.001   -0.000  0.000 -0.000    0.000 -0.000  0.000
 H          0.008 -0.001 -0.005    0.000 -0.000  0.000   -0.000 -0.000  0.000
 C         -0.000  0.001  0.000   -0.000  0.000 -0.000    0.000 -0.000  0.000
 C         -0.005 -0.040 -0.027   -0.004  0.005 -0.007    0.040 -0.049  0.065
 H         -0.361 -0.059  0.177   -0.001  0.001 -0.001    0.012 -0.012  0.014
 H          0.419 -0.003  0.414    0.050  0.002  0.049   -0.505 -0.021 -0.492
 H         -0.002  0.529 -0.278   -0.001 -0.062  0.031    0.013  0.625 -0.307
 C         -0.016 -0.006  0.007    0.043 -0.049  0.064    0.004 -0.005  0.006
 H          0.169 -0.001  0.138   -0.562 -0.018 -0.439   -0.056 -0.002 -0.044
 H          0.010  0.195 -0.137    0.049  0.564 -0.385    0.005  0.056 -0.038
 H          0.008 -0.123 -0.088    0.005  0.037  0.051    0.001  0.004  0.005
 TransDip  -0.037 -0.135 -0.077    0.061 -0.065  0.081    0.065 -0.079  0.105

 Mode:                43                     44                     45
 Frequency:      3102.26                3103.26                3143.64
 Force Cnst:      6.2388                 6.2410                 6.3435
 Red. Mass:       1.1003                 1.0999                 1.0895
 IR Active:          YES                    YES                    YES
 IR Intens:       18.984                 18.267                 18.884
 Raman Active:       YES                    YES                    YES
               X      Y      Z        X      Y      Z        X      Y      Z
 C          0.000 -0.000 -0.000   -0.001 -0.001 -0.000   -0.002  0.002  0.002
 C          0.001  0.001  0.000    0.001  0.001  0.000   -0.058 -0.062 -0.013
 H         -0.008 -0.011 -0.003   -0.015 -0.014 -0.002    0.670  0.720  0.146
 C          0.000 -0.000 -0.000   -0.001  0.002  0.002    0.001 -0.002 -0.002
 H         -0.001  0.003  0.003    0.007 -0.022 -0.021   -0.008  0.027  0.025
 C         -0.000 -0.000  0.000   -0.000 -0.000 -0.000   -0.000 -0.000 -0.000
 H          0.003  0.004  0.001    0.004  0.005  0.001    0.004  0.004  0.001
 C          0.003 -0.000 -0.002    0.001  0.000 -0.000   -0.002  0.001  0.002
 H         -0.028  0.002  0.018   -0.005  0.001  0.004    0.033 -0.001 -0.020
 C         -0.001 -0.001 -0.000   -0.001 -0.000  0.000    0.002 -0.001 -0.002
 C         -0.081 -0.030  0.027   -0.012 -0.005  0.004   -0.002 -0.001  0.000
 H          0.788  0.112 -0.398    0.122  0.017 -0.061    0.010  0.003 -0.004
 H          0.198 -0.006  0.220    0.031 -0.001  0.034    0.008  0.001  0.011
 H         -0.018  0.264 -0.134   -0.003  0.041 -0.021   -0.002  0.012 -0.004
 C          0.002  0.012  0.007   -0.016 -0.075 -0.047   -0.001 -0.002 -0.001
 H         -0.039  0.002 -0.030    0.253 -0.015  0.196    0.014 -0.001  0.009
 H         -0.001 -0.031  0.025    0.009  0.200 -0.163    0.002  0.009 -0.008
 H          0.010 -0.111 -0.082   -0.064  0.718  0.527    0.001  0.010  0.007
 TransDip  -0.122 -0.010  0.067   -0.020 -0.114 -0.073   -0.094 -0.100 -0.021

 Mode:                46                     47                     48
 Frequency:      3156.46                3166.06                3182.22
 Force Cnst:      6.3730                 6.4402                 6.5417
 Red. Mass:       1.0857                 1.0905                 1.0964
 IR Active:          YES                    YES                    YES
 IR Intens:        0.487                 24.875                 20.376
 Raman Active:       YES                    YES                    YES
               X      Y      Z        X      Y      Z        X      Y      Z
 C          0.001  0.000 -0.001   -0.002 -0.001  0.000    0.002  0.001 -0.000
 C          0.002  0.002  0.000    0.001 -0.000 -0.001    0.002  0.003  0.001
 H         -0.026 -0.028 -0.006   -0.001  0.000  0.001   -0.026 -0.028 -0.006
 C          0.007 -0.033 -0.029   -0.010  0.045  0.041    0.009 -0.029 -0.028
 H         -0.093  0.382  0.347    0.127 -0.519 -0.472   -0.085  0.330  0.302
 C          0.036  0.038  0.008    0.000 -0.003 -0.003   -0.047 -0.050 -0.010
 H         -0.425 -0.456 -0.092    0.017  0.024  0.008    0.520  0.558  0.113
 C         -0.041 -0.001  0.024   -0.052 -0.001  0.031   -0.033  0.002  0.021
 H          0.484  0.003 -0.291    0.595  0.002 -0.359    0.370 -0.002 -0.225
 C          0.000  0.001  0.001    0.001  0.002  0.001    0.001  0.002  0.001
 C         -0.002 -0.000  0.001   -0.002 -0.001  0.001   -0.001 -0.000  0.000
 H          0.020  0.001 -0.011    0.020  0.001 -0.011    0.011  0.001 -0.006
 H          0.002 -0.000  0.002    0.003 -0.001  0.002   -0.000 -0.001 -0.001
 H          0.000  0.003 -0.002    0.000  0.003 -0.002    0.000 -0.001 -0.000
 C         -0.000 -0.001 -0.001    0.000  0.002  0.001    0.000 -0.001 -0.001
 H          0.002  0.000  0.002   -0.002 -0.000 -0.003   -0.002  0.000 -0.000
 H         -0.000  0.002 -0.001    0.001 -0.003  0.001   -0.001 -0.001  0.001
 H         -0.003  0.016  0.012    0.003 -0.017 -0.014   -0.002  0.009  0.007
 TransDip   0.012  0.018  0.007   -0.098  0.065  0.108   -0.096 -0.106 -0.023

 STANDARD THERMODYNAMIC QUANTITIES AT   298.15 K  AND     1.00 ATM

   This Molecule has  1 Imaginary Frequencies
   Zero point vibrational energy:       96.867 kcal/mol

   Atom    1 Element C  Has Mass   12.00000
   Atom    2 Element C  Has Mass   12.00000
   Atom    3 Element H  Has Mass    1.00783
   Atom    4 Element C  Has Mass   12.00000
   Atom    5 Element H  Has Mass    1.00783
   Atom    6 Element C  Has Mass   12.00000
   Atom    7 Element H  Has Mass    1.00783
   Atom    8 Element C  Has Mass   12.00000
   Atom    9 Element H  Has Mass    1.00783
   Atom   10 Element C  Has Mass   12.00000
   Atom   11 Element C  Has Mass   12.00000
   Atom   12 Element H  Has Mass    1.00783
   Atom   13 Element H  Has Mass    1.00783
   Atom   14 Element H  Has Mass    1.00783
   Atom   15 Element C  Has Mass   12.00000
   Atom   16 Element H  Has Mass    1.00783
   Atom   17 Element H  Has Mass    1.00783
   Atom   18 Element H  Has Mass    1.00783
   Molecular Mass:   106.078300 amu
   Principal axes and moments of inertia in amu*Bohr^2:
                             1           2           3
    Eigenvalues --      506.70784  1023.47531  1507.83782
          X              -0.59891     0.67399     0.43249
          Y               0.41895     0.72396    -0.54805
          Z               0.68248     0.14704     0.71596
   Rotational Symmetry Number is   1
   The Molecule is an Asymmetric Top
   Translational Enthalpy:        0.889 kcal/mol
   Rotational Enthalpy:           0.889 kcal/mol
   Vibrational Enthalpy:         99.643 kcal/mol
   gas constant (RT):             0.592 kcal/mol
   Translational Entropy:        39.894  cal/mol.K
   Rotational Entropy:           28.149  cal/mol.K
   Vibrational Entropy:          18.219  cal/mol.K

   Total Enthalpy:              102.013 kcal/mol
   Total Entropy:                86.262  cal/mol.K

 ======================================================================

 STANDARD THERMODYNAMIC QUANTITIES FOR ANHARMONIC VIBRATION -- TOSH

   Zero point vibrational energy: ************ kcal/mol

   Vibrational Enthalpy:       Infinity kcal/mol
   Vibrational Entropy:             NaN  cal/mol.K

   Total Enthalpy:             Infinity kcal/mol
   Total Entropy:                   NaN  cal/mol.K

 ======================================================================

 STANDARD THERMODYNAMIC QUANTITIES FOR ANHARMONIC VIBRATION -- VPT2

   Zero point vibrational energy: ************ kcal/mol

   Vibrational Enthalpy:       Infinity kcal/mol
   Vibrational Entropy:             NaN  cal/mol.K

   Total Enthalpy:             Infinity kcal/mol
   Total Entropy:                   NaN  cal/mol.K

 ======================================================================

Archival summary:
1\1\february\FREQ\ProcedureUnspecified\BasisUnspecified\810\taweetha\FriDec1321:17:132019FriDec1321:17:132019\0\\#,FREQ,ProcedureUnspecified,BasisUnspecified,\\0,1\C\C,1,1.39833\H,2,1.08715,1,118.986\C,2,1.39842,1,122.035,3,-179.973,0\C,4,1.39835,2,118.357,1,-0.0575296,0\H,5,1.08514,4,119.644,2,179.901,0\C,5,1.39315,4,120.473,2,0.0721316,0\H,7,1.08467,5,119.822,4,179.892,0\C,7,1.39302,5,120.307,4,-0.0539287,0\H,9,1.0851,7,119.94,5,179.928,0\C,4,1.51059,2,120.442,1,179.882,0\H,11,1.09186,4,111.356,2,-179.473,0\H,11,1.09451,4,111.265,2,60.2395,0\H,11,1.09467,4,111.271,2,-59.2285,0\C,1,1.51067,2,120.399,3,-0.274707,0\H,15,1.09179,1,111.395,2,177.098,0\H,15,1.09435,1,111.283,2,56.7327,0\H,15,1.0948,1,111.223,2,-62.6837,0\\\@

 Total job time:  492.65s(wall), 2871.83s(cpu) 
 Fri Dec 13 21:17:13 2019

        *************************************************************
        *                                                           *
        *  Thank you very much for using Q-Chem.  Have a nice day.  *
        *                                                           *
        *************************************************************
